# Supplementary material for: A quantum crystallographic protocol for general use
Source: Sci Rep. 2025 Apr 19;15:13584. doi: 10.1038/s41598-025-96400-0 (PMC12009286; doi:10.1038/s41598-025-96400-0)
Supplement: Supplementary file 1 — Supplementary Information 1. [file 41598_2025_96400_MOESM1_ESM.zip]

Archive with 46 entries (46 files):
- Dataset_1_HAR.cif
- Dataset_1_HAR.pdf
- Dataset_10_HAR.cif
- Dataset_10_HAR.pdf
- Dataset_11_HAR.cif
- Dataset_11_HAR.pdf
- Dataset_12_HAR.cif
- Dataset_12_HAR.pdf
- Dataset_13_HAR.cif
- Dataset_13_HAR.pdf
- Dataset_14_HAR.cif
- Dataset_14_HAR.pdf
- Dataset_15_HAR.cif
- Dataset_15_HAR.pdf
- Dataset_16_HAR.cif
- Dataset_16_HAR.pdf
- Dataset_17_HAR.cif
- Dataset_17_HAR.pdf
- Dataset_18_HAR.cif
- Dataset_18_HAR.pdf
- Dataset_19_HAR.cif
- Dataset_19_HAR.pdf
- Dataset_2_HAR.cif
- Dataset_2_HAR.pdf
- Dataset_20_HAR.cif
- Dataset_20_HAR.pdf
- Dataset_21_HAR.cif
- Dataset_21_HAR.pdf
- Dataset_22_HAR.cif
- Dataset_22_HAR.pdf
- Dataset_23_HAR.cif
- Dataset_23_HAR.pdf
- Dataset_3_HAR.cif
- Dataset_3_HAR.pdf
- Dataset_4_HAR.cif
- Dataset_4_HAR.pdf
- Dataset_5_HAR.cif
- Dataset_5_HAR.pdf
- Dataset_6_HAR.cif
- Dataset_6_HAR.pdf
- Dataset_7_HAR.cif
- Dataset_7_HAR.pdf
- Dataset_8_HAR.cif
- Dataset_8_HAR.pdf
- Dataset_9_HAR.cif
- Dataset_9_HAR.pdf
