# Supplementary material for: A quantum crystallographic protocol for general use
Source: Sci Rep. 2025 Apr 19;15:13584. doi: 10.1038/s41598-025-96400-0 (PMC12009286; doi:10.1038/s41598-025-96400-0)
Supplement: Supplementary file 1 — Supplementary Information 1. [file 41598_2025_96400_MOESM1_ESM.zip › Dataset_1_HAR.cif]

# ========================
# Tonto generated CIF file
# ========================

# NOTE: This is an incomplete CIF file
# Manually edit it to pass checkCIF

data_100K_Ag_HAR

_audit_creation_date                2021-9-29
_audit_creation_method              'Tonto 21.04.27 github v. 5896b1e0'

# ============
# QCr software
# ============
_QCr_software                       'Tonto'
_QCr_software_version               '21.04.27 v. 5896b1e0'
_QCr_software_platform              'Linux-4.15.0-132-generic'
_QCr_software_build_date            '2021-04-27 18:21'
_QCr_software_website               'https://github.com/dylan-jayatilaka/tonto'

# ===========
# Publication
# ===========

_publ_contact_author
;
    Prof. Dr. Sir Tonto Magnifico
;
_publ_contact_author_email          'tonto.magnifico@gmail.com'
_publ_contact_author_phone          '+61 8 6488 3138'
_publ_requested_journal             'IUCrJ'
_publ_section_title
;
   'Hirshfeld atom-refinement (HAR) for 100K_Ag_HAR'
   'X-ray wavefunction refinement (XWR) for 100K_Ag_HAR'
   Tonto Magnifico, IUCrJ (XXXX)
;

loop_
    _publ_author_name
    'Tonto Magnifico'

_publ_author_address
;
    Prof. Dr. Sir Tonto Magnifico
    1 El Camino Ciberespacio
    Tierra Austral del Espiritu Santo
;

# ========
# Chemical
# ========

_chemical_name_common               100K_Ag_HAR
_chemical_formula_sum               'C11 H10 O2 S'
_chemical_formula_moiety            'C11 H10 O2 S'
_chemical_formula_weight            206.2651
_chemical_compound_source           'see text'
_chemical_absolute_configuration    unk

# ==========
# QCr method
# ==========

_QCr_calc_method                    'Kohn-Sham/b3lypgxb3lypgc/SCCF L=1 R=8.0 A'
_QCr_calc_spinorbital_kind          'restricted'
_QCr_calc_gaussian_basis_set        'custom?'
_QCr_calc_gaussian_basis_set_kind   'cartesian'
_QCr_calc_basis_max_l               '3'

_QCr_calc_unit                      'See _atom_site_* in tonto.cif2'
_QCr_calc_unit_spin_multiplicity    1
_QCr_calc_unit_n_electrons          108
_QCr_calc_unit_n_alpha_electrons    54
_QCr_calc_unit_n_beta_electrons     54

_QCr_Becke_grid_kind                mura_knowles
_QCr_Becke_grid_accuracy            low
_QCr_Becke_grid_L_angular_grid      23
_QCr_Becke_grid_L_H_angular_grid    17
_QCr_Becke_grid_reduce_L_H_ang_grid T
_QCr_Becke_grid_core_pruning_scheme treutler_ahlrichs
_QCr_Becke_grid_scale_H-He_grid     T
_QCr_Becke_grid_n_pts_for_row_1     1742
_QCr_Becke_grid_n_pts_for_row_2     3300
_QCr_Becke_grid_n_pts_for_row_3     3946
_QCr_Becke_grid_n_radial_H_pts      25
_QCr_Becke_grid_H_pts_per_n_shell   5
_QCr_Becke_grid_basis_fn_cutoff     .1E-09
_QCr_Becke_grid_rho_cutoff          .1E-05

# =======
# Crystal
# =======

_exptl_crystal_description         block
_exptl_crystal_colour               ?
_exptl_crystal_size_max             ?
_exptl_crystal_size_mid             ?
_exptl_crystal_size_min             ?
_exptl_crystal_density_diffrn       ?
_refine_ls_abs_structure_details
;
 Flack x determined using 3426 quotients [(I+)-(I-)]/[(I+)+(I-)]
 (Parsons, Flack and Wagner, Acta Cryst. B69 (2013) 249-259).
;
_refine_ls_abs_structure_Flack     -0.017(10)

# ==============
# Absortion data
# ==============

_exptl_absorpt_coefficient_mu       ?
_exptl_absorpt_correction_type      'none'
_exptl_absorpt_process_details      ?
_exptl_absorpt_correction_T_min     ?
_exptl_absorpt_correction_T_max     ?

# ========
# Symmetry
# ========

_symmetry_cell_setting              Orthorhombic
_symmetry_space_group_name_H-M      'p 21 21 21'
_symmetry_space_group_name_Hall     'p 2ac 2ab'
_symmetry_Int_Tables_number         '19'

loop_
    _symmetry_equiv_pos_as_xyz
'+x, +y, +z'
'-x+1/2, -y, +z+1/2'
'+x+1/2, -y+1/2, -z'
'-x, +y+1/2, -z+1/2'

# =========
# Unit cell
# =========
_diffrn_measurement_device_type    'XtaLAB Synergy, Dualflex, HyPix'
_diffrn_measured_fraction_theta_full  0.993
_diffrn_ambient_temperature        100.01(10)
_diffrn_reflns_number              168178
_diffrn_reflns_av_R_equivalents    0.0368
_cell_measurement_temperature  100.01(10)
_cell_measurement_reflns_used  117989
_cell_measurement_theta_min    1.9980
_cell_measurement_theta_max    35.9810
_diffrn_reflns_theta_max       34.824
_diffrn_reflns_theta_min       2.0020
_diffrn_reflns_theta_full 34.0148
_exptl_crystal_F_000               432
_diffrn_reflns_av_sigmaI/netI 0.0489

_cell_length_a                    5.85548(4)
_cell_length_b                    8.92958(6)
_cell_length_c                  18.32549(12)
_cell_angle_alpha               90.000000(0)
_cell_angle_beta                90.000000(0)
_cell_angle_gamma               90.000000(0)
_cell_volume                     958.184(11)

_cell_formula_units_Z               4.000000

_atom_sites_solution_hydrogens      HAR

# ===============
# Refinement data
# ===============

_refine_ls_kind                     'Hirshfeld atom refinement (HAR)'
_refine_ls_method_description
;
   S.C. Capelli, H.-B. Burgi, B. Dittrich, S.Grabowsky
   and Dylan Jayatilaka, IUCrJ (2014). 1, 361-379
;
_refine_QCr_Psi_constraint          'none'

_refine_ls_SVD_threshold            0.1E-02
_refine_ls_coordinate_system        cartesian
_refine_ls_structure_factor_coef    F
_refine_ls_matrix_type              full
_refine_ls_R_factor_gt              0.0118
_refine_ls_R_factor_ref             0.0118
_refine_ls_R_factor_all             0.0118
_refine_ls_wR_factor_gt             0.0073
_refine_ls_wR_factor_ref            0.0073
_refine_ls_wR_factor_all            0.0073
_refine_ls_R_Fsqd_factor            0.0129
_refine_ls_chi2                     1.9743
_refine_ls_goodness_of_fit_gt       1.4051
_refine_ls_goodness_of_fit_ref      1.4051
_refine_ls_goodness_of_fit_all      1.4051
_refine_ls_number_reflns            4733
_refine_ls_number_parameters        242
_refine_ls_number_restraints        0
_refine_ls_number_constraints       0
_refine_ls_hydrogen_treatment       refall
_refine_ls_weighting_scheme         sigma
_refine_ls_weighting_details        'w=1/\s(F)'
_refine_ls_shift/su_conv_tol        0.0100
_refine_ls_shift/su_max             0.0000
_refine_ls_shift/su_max_mean        0.0000
_refine_ls_shift/su_max_par         ''
_refine_ls_extinction_method        none

_refine_diff_density_max            0.110
_refine_diff_density_min            -0.076
_refine_diff_density_rms            0.0000

_refine_special_details
;
. If constraints were applied they are defined by zero
  eigenvalues of the least-squares hessian, see the
  value of _refine_ls_SVD_threshold
;

# =====================================
# Precise fractional system coordinates
# =====================================

# . These precise data use non-standard CIF tags
# . Non-standard tags shadow standard tags to avoid duplication
# . Please keep for a better refinement restart
# . Better yet, use the refined cartesian parameters

loop_
_atom_site_Cryst_label
_atom_site_Cryst_x
_atom_site_Cryst_y
_atom_site_Cryst_z
_atom_site_Cryst_U_iso_or_equiv
_atom_site_Cryst_adp_type
_atom_site_Cryst_occupancy
_atom_site_Cryst_disorder_group
_atom_site_Cryst_x_esu
_atom_site_Cryst_y_esu
_atom_site_Cryst_z_esu
_atom_site_Cryst_U_iso_or_equiv_esu
    S1  0.188470  0.312841  0.259432  0.010878  Uani  1.000000  0
        0.000017  0.000011  0.000005  0.000042
    O2  0.154449  0.589204  0.370481  0.016497  Uani  1.000000  0
        0.000026  0.000017  0.000008  0.000064
    O1  0.675635  0.194969  0.321788  0.015723  Uani  1.000000  0
        0.000025  0.000017  0.000008  0.000059
    C5  0.311408  0.497863  0.374337  0.011734  Uani  1.000000  0
        0.000034  0.000020  0.000010  0.000066
    C2  0.574869  0.302133  0.349615  0.011406  Uani  1.000000  0
        0.000030  0.000022  0.000010  0.000068
    C3  0.650383  0.383745  0.417128  0.012009  Uani  1.000000  0
        0.000032  0.000022  0.000010  0.000070
    C7  0.862607  0.448903  0.523461  0.018010  Uani  1.000000  0
        0.000038  0.000026  0.000011  0.000088
    C6  0.836382  0.357197  0.461876  0.015316  Uani  1.000000  0
        0.000036  0.000023  0.000011  0.000080
   C11  0.347990  0.321345  0.175753  0.019274  Uani  1.000000  0
        0.000043  0.000028  0.000011  0.000089
    C1  0.366678  0.373744  0.327217  0.011637  Uani  1.000000  0
        0.000031  0.000022  0.000010  0.000071
   C10  0.173163  0.113999  0.270963  0.015342  Uani  1.000000  0
        0.000039  0.000022  0.000012  0.000079
    C9  0.517476  0.588056  0.493159  0.016210  Uani  1.000000  0
        0.000038  0.000024  0.000011  0.000084
    C4  0.493807  0.497649  0.432255  0.012345  Uani  1.000000  0
        0.000033  0.000022  0.000010  0.000073
    C8  0.705120  0.561942  0.539089  0.018447  Uani  1.000000  0
        0.000042  0.000025  0.000011  0.000087
  H10A  0.344172  0.069494  0.273294  0.041690  Uani  1.000000  0
        0.000638  0.000421  0.000220  0.002319
    H9  0.394650  0.675864  0.504594  0.036017  Uani  1.000000  0
        0.000622  0.000397  0.000188  0.002166
  H10B  0.080403  0.095501  0.321762  0.039576  Uani  1.000000  0
        0.000636  0.000436  0.000201  0.002437
  H11A  0.362427  0.439439  0.162046  0.044126  Uani  1.000000  0
        0.000731  0.000407  0.000199  0.002506
    H6  0.958571  0.269539  0.449303  0.033240  Uani  1.000000  0
        0.000578  0.000396  0.000198  0.002203
  H11B  0.249285  0.261725  0.134642  0.046709  Uani  1.000000  0
        0.000722  0.000461  0.000189  0.002647
    H7  1.007683  0.431298  0.559251  0.036943  Uani  1.000000  0
        0.000530  0.000409  0.000198  0.002400
  H11C  0.513414  0.270207  0.184003  0.040678  Uani  1.000000  0
        0.000590  0.000455  0.000212  0.002605
    H8  0.727623  0.631736  0.586740  0.038521  Uani  1.000000  0
        0.000591  0.000438  0.000177  0.002204
  H10C  0.074268  0.073443  0.225166  0.038074  Uani  1.000000  0
        0.000631  0.000417  0.000206  0.002356

# ======================
# Fractional coordinates
# ======================

loop_
_atom_site_label
_atom_site_fract_x
_atom_site_fract_y
_atom_site_fract_z
_atom_site_U_iso_or_equiv
_atom_site_adp_type
_atom_site_occupancy
_atom_site_disorder_group
    S1  0.188470(17)  0.312841(11)  0.259432(5)   0.01088(4)  Uani  1.000000  0
    O2  0.15445(3)    0.589204(17)  0.370481(8)   0.01650(6)  Uani  1.000000  0
    O1  0.67564(2)    0.194969(17)  0.321788(8)   0.01572(6)  Uani  1.000000  0
    C5  0.31141(3)    0.49786(2)    0.374337(10)  0.01173(7)  Uani  1.000000  0
    C2  0.57487(3)    0.30213(2)    0.349615(10)  0.01141(7)  Uani  1.000000  0
    C3  0.65038(3)    0.38374(2)    0.417128(10)  0.01201(7)  Uani  1.000000  0
    C7  0.86261(4)    0.44890(3)    0.523461(11)  0.01801(9)  Uani  1.000000  0
    C6  0.83638(4)    0.35720(2)    0.461876(11)  0.01532(8)  Uani  1.000000  0
   C11  0.34799(4)    0.32135(3)    0.175753(11)  0.01927(9)  Uani  1.000000  0
    C1  0.36668(3)    0.37374(2)    0.327217(10)  0.01164(7)  Uani  1.000000  0
   C10  0.17316(4)    0.11400(2)    0.270963(12)  0.01534(8)  Uani  1.000000  0
    C9  0.51748(4)    0.58806(2)    0.493159(11)  0.01621(8)  Uani  1.000000  0
    C4  0.49381(3)    0.49765(2)    0.432255(10)  0.01235(7)  Uani  1.000000  0
    C8  0.70512(4)    0.56194(2)    0.539089(11)  0.01845(9)  Uani  1.000000  0
  H10A  0.3442(6)     0.0695(4)     0.2733(2)     0.042(2)    Uani  1.000000  0
    H9  0.3946(6)     0.6759(4)     0.50459(19)   0.036(2)    Uani  1.000000  0
  H10B  0.0804(6)     0.0955(4)     0.3218(2)     0.040(2)    Uani  1.000000  0
  H11A  0.3624(7)     0.4394(4)     0.1620(2)     0.044(3)    Uani  1.000000  0
    H6  0.9586(6)     0.2695(4)     0.4493(2)     0.033(2)    Uani  1.000000  0
  H11B  0.2493(7)     0.2617(5)     0.13464(19)   0.047(3)    Uani  1.000000  0
    H7  1.0077(5)     0.4313(4)     0.5593(2)     0.037(2)    Uani  1.000000  0
  H11C  0.5134(6)     0.2702(5)     0.1840(2)     0.041(3)    Uani  1.000000  0
    H8  0.7276(6)     0.6317(4)     0.58674(18)   0.039(2)    Uani  1.000000  0
  H10C  0.0743(6)     0.0734(4)     0.2252(2)     0.038(2)    Uani  1.000000  0

# ==================================
# Precise cartesian axis system ADPs
# ==================================

# . These precise data use non-standard CIF tags
# . Non-standard tags shadow standard tags to avoid duplication
# . Keep these for a refinement restart
# . Better yet, use the refined cartesian parameters

loop_
_atom_site_Cryst_ADP2_U_label
_atom_site_Cryst_ADP2_U_11
_atom_site_Cryst_ADP2_U_22
_atom_site_Cryst_ADP2_U_33
_atom_site_Cryst_ADP2_U_12
_atom_site_Cryst_ADP2_U_13
_atom_site_Cryst_ADP2_U_23
_atom_site_Cryst_ADP2_U_11_esu
_atom_site_Cryst_ADP2_U_22_esu
_atom_site_Cryst_ADP2_U_33_esu
_atom_site_Cryst_ADP2_U_12_esu
_atom_site_Cryst_ADP2_U_13_esu
_atom_site_Cryst_ADP2_U_23_esu
    S1  0.011364  0.009830  0.011440   0.001246  -0.002334  -0.000952
        0.000042  0.000042  0.000040   0.000038   0.000034   0.000035
    O2  0.018420  0.014021  0.017050   0.005229  -0.003103  -0.002754
        0.000068  0.000061  0.000062   0.000052   0.000052   0.000049
    O1  0.013256  0.016052  0.017862   0.003232  -0.000589  -0.004026
        0.000056  0.000061  0.000060   0.000060   0.000048   0.000052
    C5  0.013695  0.010309  0.011200   0.000687  -0.000905  -0.000643
        0.000069  0.000064  0.000065   0.000066   0.000061   0.000051
    C2  0.010717  0.011579  0.011923   0.000115  -0.000354  -0.000816
        0.000065  0.000072  0.000067   0.000061   0.000051   0.000060
    C3  0.012223  0.012154  0.011650  -0.000956  -0.001758   0.000016
        0.000074  0.000070  0.000067   0.000059   0.000054   0.000056
    C7  0.021007  0.017691  0.015332  -0.002575  -0.007226   0.000672
        0.000093  0.000087  0.000083   0.000073   0.000068   0.000067
    C6  0.014493  0.016367  0.015087  -0.000753  -0.004205   0.000600
        0.000082  0.000080  0.000077   0.000068   0.000065   0.000062
   C11  0.027962  0.017484  0.012376  -0.001885   0.001774  -0.000710
        0.000106  0.000087  0.000075   0.000089   0.000069   0.000071
    C1  0.012089  0.011209  0.011612   0.001017  -0.001508  -0.001715
        0.000071  0.000071  0.000070   0.000057   0.000053   0.000057
   C10  0.015242  0.011527  0.019256  -0.001768  -0.002638  -0.000020
        0.000081  0.000069  0.000087   0.000068   0.000071   0.000061
    C9  0.023198  0.013032  0.012400   0.000550  -0.003252  -0.002050
        0.000096  0.000079  0.000076   0.000071   0.000068   0.000063
    C4  0.015447  0.010803  0.010785  -0.000381  -0.001675  -0.000602
        0.000079  0.000072  0.000069   0.000061   0.000058   0.000055
    C8  0.026550  0.015606  0.013185  -0.002348  -0.006101  -0.001051
        0.000103  0.000081  0.000078   0.000080   0.000076   0.000062
  H10A  0.027274  0.028836  0.068959   0.008290  -0.008787   0.004113
        0.002036  0.002200  0.002721   0.001987   0.002002   0.002074
    H9  0.045529  0.028209  0.034312   0.012652  -0.007522  -0.005916
        0.002303  0.002108  0.002087   0.001911   0.001752   0.001959
  H10B  0.045622  0.036846  0.036260  -0.008402   0.005973   0.002064
        0.002403  0.002555  0.002353   0.001995   0.001976   0.002103
  H11A  0.072936  0.021999  0.037442  -0.007582   0.005043   0.013833
        0.003069  0.002100  0.002349   0.002194   0.002188   0.001847
    H6  0.026918  0.030337  0.042466   0.010642  -0.002089  -0.001577
        0.001929  0.002325  0.002355   0.001832   0.001756   0.001866
  H11B  0.066480  0.049238  0.024408  -0.014618  -0.001949  -0.010274
        0.003069  0.002736  0.002137   0.002140   0.001989   0.001970
    H7  0.038041  0.037705  0.035082   0.004814  -0.021299  -0.001261
        0.002506  0.002490  0.002206   0.002074   0.001753   0.001884
  H11C  0.030762  0.052972  0.038300   0.011968   0.013292  -0.002383
        0.002436  0.002924  0.002457   0.002012   0.001743   0.002160
    H8  0.048579  0.037338  0.029645  -0.000413  -0.010350  -0.015113
        0.002333  0.002321  0.001959   0.001930   0.001819   0.001786
  H10C  0.042567  0.028914  0.042741  -0.012583  -0.009928  -0.005562
        0.002351  0.002303  0.002414   0.001980   0.001954   0.002019

# ====
# ADPs
# ====

loop_
_atom_site_aniso_label
_atom_site_aniso_U_11
_atom_site_aniso_U_22
_atom_site_aniso_U_33
_atom_site_aniso_U_12
_atom_site_aniso_U_13
_atom_site_aniso_U_23
   S1  0.01136(4)  0.00983(4) 0.01144(4)  0.00125(4) -0.00233(3) -0.00095(4)
   O2  0.01842(7)  0.01402(6) 0.01705(6)  0.00523(5) -0.00310(5) -0.00275(5)
   O1  0.01326(6)  0.01605(6) 0.01786(6)  0.00323(6) -0.00059(5) -0.00403(5)
   C5  0.01369(7)  0.01031(6) 0.01120(6)  0.00069(7) -0.00091(6) -0.00064(5)
   C2  0.01072(7)  0.01158(7) 0.01192(7)  0.00012(6) -0.00035(5) -0.00082(6)
   C3  0.01222(7)  0.01215(7) 0.01165(7) -0.00096(6) -0.00176(5)  0.00002(6)
   C7  0.02101(9)  0.01769(9) 0.01533(8) -0.00257(7) -0.00723(7)  0.00067(7)
   C6  0.01449(8)  0.01637(8) 0.01509(8) -0.00075(7) -0.00420(7)  0.00060(6)
  C11  0.02796(11) 0.01748(9) 0.01238(7) -0.00189(9)  0.00177(7) -0.00071(7)
   C1  0.01209(7)  0.01121(7) 0.01161(7)  0.00102(6) -0.00151(5) -0.00172(6)
  C10  0.01524(8)  0.01153(7) 0.01926(9) -0.00177(7) -0.00264(7) -0.00002(6)
   C9  0.02320(10) 0.01303(8) 0.01240(8)  0.00055(7) -0.00325(7) -0.00205(6)
   C4  0.01545(8)  0.01080(7) 0.01079(7) -0.00038(6) -0.00168(6) -0.00060(6)
   C8  0.02655(10) 0.01561(8) 0.01318(8) -0.00235(8) -0.00610(8) -0.00105(6)
 H10A  0.027(2)    0.029(2)   0.069(3)    0.008(2)   -0.009(2)    0.004(2)
   H9  0.046(2)    0.028(2)   0.034(2)    0.0127(19) -0.0075(18) -0.006(2)
 H10B  0.046(2)    0.037(3)   0.036(2)   -0.008(2)    0.006(2)    0.002(2)
 H11A  0.073(3)    0.022(2)   0.037(2)   -0.008(2)    0.005(2)    0.0138(18)
   H6  0.0269(19)  0.030(2)   0.042(2)    0.0106(18) -0.0021(18) -0.0016(19)
 H11B  0.066(3)    0.049(3)   0.024(2)   -0.015(2)   -0.002(2)   -0.010(2)
   H7  0.038(3)    0.038(2)   0.035(2)    0.005(2)   -0.0213(18) -0.0013(19)
 H11C  0.031(2)    0.053(3)   0.038(2)    0.012(2)    0.0133(17) -0.002(2)
   H8  0.049(2)    0.037(2)   0.030(2)   -0.0004(19) -0.0103(18) -0.0151(18)
 H10C  0.043(2)    0.029(2)   0.043(2)   -0.013(2)   -0.010(2)   -0.006(2)

# ======================================
# Third order Gram-Charlier coefficients
# ======================================

# . These data are in standard presentation

_atom_site_anharm_GC_C_scale_factor 1000.0000000000000

loop_
_atom_site_anharm_GC_C_label
_atom_site_anharm_GC_C_111
_atom_site_anharm_GC_C_222
_atom_site_anharm_GC_C_333
_atom_site_anharm_GC_C_112
_atom_site_anharm_GC_C_113
_atom_site_anharm_GC_C_122
_atom_site_anharm_GC_C_223
_atom_site_anharm_GC_C_133
_atom_site_anharm_GC_C_233
_atom_site_anharm_GC_C_123
S1
         0.00001(6)       0.000029(15)      0.0000067(18)
         0.00010(2)        0.000003(9)
       0.000024(13)       -0.000010(4)
       -0.000011(3)        0.000003(2)
       -0.000021(7)

# =======================================
# Fourth order Gram-Charlier coefficients
# =======================================

# . These data are in standard presentation

_atom_site_anharm_GC_D_scale_factor 10000.000000000000

loop_
_atom_site_anharm_GC_D_label
_atom_site_anharm_GC_D_1111
_atom_site_anharm_GC_D_2222
_atom_site_anharm_GC_D_3333
_atom_site_anharm_GC_D_1112
_atom_site_anharm_GC_D_1113
_atom_site_anharm_GC_D_1222
_atom_site_anharm_GC_D_2223
_atom_site_anharm_GC_D_1333
_atom_site_anharm_GC_D_2333
_atom_site_anharm_GC_D_1122
_atom_site_anharm_GC_D_1133
_atom_site_anharm_GC_D_2233
_atom_site_anharm_GC_D_1123
_atom_site_anharm_GC_D_1223
_atom_site_anharm_GC_D_1233
S1
         0.00020(5)        0.000036(9)      -0.0000006(5)
        -0.00001(2)      -0.000001(10)
        0.000008(9)       -0.000002(3)
      0.0000007(11)       0.0000015(8)
       -0.000013(8)       -0.000003(2)       0.0000014(8)
       -0.000001(4)       -0.000002(2)     -0.0000004(13)

# ===========
# Reflections
# ===========

_diffrn_radiation_wavelength        0.560870

_shelx_F_calc_maximum               98.694792

_reflns_d_resolution_high           0.4911
_reflns_d_resolution_low            8.0273
_reflns_limit_h_max                 11                                 
_reflns_limit_h_min                 0                                  
_reflns_limit_k_max                 18                                 
_reflns_limit_k_min                 0                                  
_reflns_limit_l_max                 37                                 
_reflns_limit_l_min                 0                                  
_reflns_number_gt                   4733
_reflns_number_total                4733
_reflns_threshold_expression        'F>0 & |F_calc|>10^-3'

_reflns_special_details
;
* Specify symmetry and Friedel pair averaging *

. Only reflections which satisfy the threshold expression
  are listed below, and only they are considered observed,
  thus the *_gt, *_all, & *_total data are always the same
;

# ============
# Bond lengths
# ============

loop_
 _geom_bond_atom_site_label_1
 _geom_bond_site_symmetry_1
 _geom_bond_atom_site_label_2
 _geom_bond_site_symmetry_2
 _geom_bond_distance
 _geom_bond_publ_flag
    S1  .   C11  .  1.7972(2)  yes
    S1  .    C1  .  1.7110(2)  yes
    S1  .   C10  .  1.7903(2)  yes
    O2  .    C5  .  1.2308(2)  yes
    O1  .    C2  .  1.2345(2)  yes
    C5  .    C1  .  1.4418(3)  yes
    C5  .    C4  .  1.5057(3)  yes
    C2  .    C3  .  1.5024(3)  yes
    C2  .    C1  .  1.4365(3)  yes
    C3  .    C6  .  1.3838(3)  yes
    C3  .    C4  .  1.3971(3)  yes
    C7  .    C6  .  1.4028(3)  yes
    C7  .    C8  .  1.3969(3)  yes
    C9  .    C4  .  1.3844(3)  yes
    C9  .    C8  .  1.4036(3)  yes
    C7  .    H7  .   1.085(3)  yes
    C6  .    H6  .   1.085(3)  yes
   C11  .  H11A  .   1.087(3)  yes
   C11  .  H11B  .   1.089(4)  yes
   C11  .  H11C  .   1.082(4)  yes
   C10  .  H10A  .   1.078(4)  yes
   C10  .  H10B  .   1.090(4)  yes
   C10  .  H10C  .   1.082(4)  yes
    C9  .    H9  .   1.084(3)  yes
    C8  .    H8  .   1.081(3)  yes

# ===========
# Bond Angles
# ===========

loop_
 _geom_angle_atom_site_label_1
 _geom_angle_site_symmetry_1
 _geom_angle_atom_site_label_2
 _geom_angle_site_symmetry_2
 _geom_angle_atom_site_label_3
 _geom_angle_site_symmetry_3
 _geom_angle
 _geom_angle_publ_flag
    S1  .   C1  .    C5  .     122.836(14)  yes
    S1  .   C1  .    C2  .     125.697(15)  yes
    S1  .  C11  .  H11A  .        106.2(2)  yes
    S1  .  C11  .  H11B  .        107.1(2)  yes
    S1  .  C11  .  H11C  .        109.2(2)  yes
    S1  .  C10  .  H10A  .        108.9(2)  yes
    S1  .  C10  .  H10B  .        106.0(2)  yes
    S1  .  C10  .  H10C  .        105.5(2)  yes
    O2  .   C5  .    C1  .     129.989(17)  yes
    O2  .   C5  .    C4  .     124.817(17)  yes
    O1  .   C2  .    C3  .     125.135(17)  yes
    O1  .   C2  .    C1  .     129.247(18)  yes
   C11  .   S1  .    C1  .     106.802(11)  yes
   C11  .   S1  .   C10  .      99.708(12)  yes
    C1  .   S1  .   C10  .     105.074(11)  yes
    C5  .   C1  .    C2  .     111.196(16)  yes
    C5  .   C4  .    C3  .     109.059(16)  yes
    C5  .   C4  .    C9  .     129.683(18)  yes
    C2  .   C3  .    C6  .     129.534(18)  yes
    C2  .   C3  .    C4  .     108.867(16)  yes
    C3  .   C2  .    C1  .     105.613(16)  yes
    C3  .   C6  .    C7  .     117.575(19)  yes
    C3  .   C4  .    C9  .     121.251(18)  yes
    C7  .   C8  .    C9  .     120.923(19)  yes
    C6  .   C3  .    C4  .     121.576(18)  yes
    C6  .   C7  .    C8  .     120.964(19)  yes
    C1  .   C5  .    C4  .     105.187(16)  yes
    C4  .   C9  .    C8  .     117.71(2)    yes
    C3  .   C6  .    H6  .      121.11(19)  yes
    C7  .   C6  .    H6  .      121.31(19)  yes
    C7  .   C8  .    H8  .      120.12(19)  yes
    C6  .   C7  .    H7  .      119.18(19)  yes
    C9  .   C8  .    H8  .      118.95(19)  yes
    C4  .   C9  .    H9  .      120.73(18)  yes
    C8  .   C7  .    H7  .      119.85(19)  yes
    C8  .   C9  .    H9  .      121.56(18)  yes
  H10A  .  C10  .  H10B  .        111.9(3)  yes
  H10A  .  C10  .  H10C  .        113.9(3)  yes
  H10B  .  C10  .  H10C  .        110.2(3)  yes
  H11A  .  C11  .  H11B  .        110.8(3)  yes
  H11A  .  C11  .  H11C  .        111.8(3)  yes
  H11B  .  C11  .  H11C  .        111.5(3)  yes

# ==============
# Torsion angles
# ==============

loop_
 _geom_torsion_atom_site_label_1
 _geom_torsion_atom_site_label_2
 _geom_torsion_atom_site_label_3
 _geom_torsion_atom_site_label_4
 _geom_torsion
   S1 C1  C5   O2      -9.52(3)
   S1 C1  C2   O1       7.21(3)
   S1 C1  C5   C4   171.448(14)
   S1 C1  C2   C3  -171.951(15)
   O2 C5  C1   C2   176.152(19)
   O2 C5  C4   C3  -176.600(19)
   O2 C5  C4   C9     4.38(3)
   O1 C2  C3   C6    -1.47(3)
   O1 C2  C3   C4  -179.732(18)
   O1 C2  C1   C5  -178.657(19)
  C11 S1 C10 H10A       58.5(2)
  C11 S1 C10 H10B      179.0(2)
  C11 S1 C10 H10C      -64.1(2)
   C1 S1 C11 H11A      -73.0(2)
   C1 S1 C11 H11B      168.5(2)
   C1 S1 C11 H11C       47.7(2)
   C1 S1 C10 H10A      -52.0(2)
   C1 S1 C10 H10B       68.5(2)
   C1 S1 C10 H10C     -174.6(2)
  C10 S1 C11 H11A      177.9(2)
  C10 S1 C11 H11B       59.4(2)
  C10 S1 C11 H11C      -61.4(2)
   C5 C1  S1  C11   123.033(17)
   C5 C1  S1  C10  -131.674(17)
   C2 C1  S1  C11   -63.48(2)
   C2 C1  S1  C10    41.81(2)
   C5 C1  C2   C3     2.18(2)
   C5 C4  C3   C2    -1.23(2)
   C5 C4  C3   C6  -179.659(18)
   C5 C4  C9   C8   179.258(19)
   C2 C3  C6   C7  -177.967(19)
   C2 C3  C4   C9   177.889(18)
   C2 C1  C5   C4    -2.88(2)
   C3 C6  C7   C8     0.51(3)
   C3 C4  C5   C1     2.50(2)
   C3 C4  C9   C8     0.34(3)
   C7 C6  C3   C4     0.12(3)
   C7 C8  C9   C4     0.27(3)
   C6 C3  C2   C1   177.74(2)
   C6 C3  C4   C9    -0.54(3)
   C6 C7  C8   C9    -0.71(3)
   C1 C5  C4   C9  -176.52(2)
   C1 C2  C3   C4    -0.53(2)
   C5 C4  C9   H9       -0.8(2)
   C2 C3  C6   H6        2.8(2)
   C3 C6  C7   H7     -179.5(2)
   C3 C4  C9   H9     -179.7(2)
   C7 C8  C9   H9     -179.7(2)
   C6 C7  C8   H8     -180.0(2)
   C9 C8  C7   H7      179.3(2)
   C4 C3  C6   H6     -179.1(2)
   C4 C9  C8   H8      179.6(2)
   C8 C7  C6   H6      179.7(2)
   H9 C9  C8   H8       -0.4(3)
   H6 C6  C7   H7        0.0(3)
   H7 C7  C8   H8        0.0(3)

# start Validation Reply Form
_vrf_PLAT992_100K_Ag_HAR
;
PROBLEM: Repd & Actual _reflns_number_gt Values Differ by        235 Check 
RESPONSE: This keyword calculates values with respect to F>4sigma(F). 
However, the refinement in Tonto does not use any cutoff and
consequently produces all statistics based on F>0sigma(F). 
In the Tonto CIF, _reflns_number_gt and 
reflns_number_total and _refine_ls_number_reflns are always
the same number. We do not alter these numbers just to pass
the checkCIF routine.
;
_vrf_PLAT230_100K_Ag_HAR
;
PROBLEM: Hirshfeld Test Diff for    S1       --C10      .       14.2 s.u.  
RESPONSE: This is a consequence of the non-spherical Hirshfeld
Atom Refinement. It could only be avoided by using restraints, 
which are not available in Tonto. Since we compare models across
different measurements statistically in this study, we decided
to use the refinement results as they are. 
;
_vrf_PLAT924_100K_Ag_HAR
;
PROBLEM: The Reported and Calculated Rho(min) Differ by .       1.35 eA-3  
RESPONSE: CheckCIF calculates the residual density based on tabulated
spherical atomic form factors, whereas Tonto calculates it based on
non-spherical atomic form factors. Therefore, differences must occur.
;
# end Validation Reply Form

loop_
    _refln_index_h
    _refln_index_k
    _refln_index_l
    _refln_F_squared_calc
    _refln_F_squared_meas
    _refln_F_squared_sigma
    _refln_observed_status
   2   0   0     4536.77     4651.72     36.83 o
   4   0   0      944.84      940.46      6.90 o
   6   0   0     2900.23     2907.18     21.66 o
   8   0   0      314.79      310.92      4.75 o
  10   0   0        7.90        5.59      1.21 o
   1   1   0       60.05       63.83      0.46 o
   2   1   0      435.13      448.86      2.55 o
   3   1   0       63.43       63.30      0.51 o
   4   1   0      490.13      497.70      2.79 o
   5   1   0       75.63       76.43      0.60 o
   6   1   0      484.39      485.26      2.83 o
   7   1   0       37.55       38.01      0.66 o
   8   1   0       24.72       25.71      0.70 o
   9   1   0       25.09       25.79      1.23 o
  10   1   0      171.41      179.51      3.23 o
  11   1   0       11.01       11.57      1.07 o
   0   2   0        2.15        2.44      0.38 o
   1   2   0       43.84       44.39      0.33 o
   2   2   0      612.90      627.78      3.29 o
   3   2   0       14.75       14.15      0.22 o
   4   2   0       81.84       82.07      0.68 o
   5   2   0      895.99      892.96      4.66 o
   6   2   0        0.20        0.29      0.25 o
   7   2   0      150.01      149.70      1.47 o
   8   2   0      272.85      272.06      2.94 o
   9   2   0        1.74        1.63      0.85 o
  10   2   0        1.85        0.18      0.48 o
  11   2   0       56.30       56.69      1.79 o
   1   3   0     2017.63     2071.13     10.80 o
   2   3   0     2738.10     2749.80     13.46 o
   3   3   0      214.87      215.83      1.30 o
   4   3   0      435.53      437.59      2.65 o
   5   3   0      260.60      257.73      1.56 o
   6   3   0       36.14       37.03      0.51 o
   7   3   0       86.65       85.45      1.04 o
   8   3   0        4.54        4.67      0.52 o
   9   3   0       24.90       23.68      1.12 o
  10   3   0        1.14        1.16      1.05 o
  11   3   0       21.08       22.29      1.34 o
   0   4   0     1536.71     1557.70     13.24 o
   1   4   0        9.56       10.21      0.20 o
   2   4   0      265.57      264.68      1.52 o
   3   4   0     2159.18     2155.61     10.90 o
   4   4   0      573.00      559.80      3.16 o
   5   4   0      683.62      689.25      3.90 o
   6   4   0      124.14      126.25      1.14 o
   7   4   0        4.02        3.76      0.39 o
   8   4   0        8.54        8.14      0.60 o
   9   4   0       81.72       78.79      1.87 o
  10   4   0       78.82       81.52      1.84 o
  11   4   0       62.09       62.35      1.99 o
   1   5   0     3758.62     3752.11     20.55 o
   2   5   0      392.49      388.44      2.24 o
   3   5   0      500.37      493.59      2.84 o
   4   5   0      202.11      200.92      1.31 o
   5   5   0      281.21      275.87      1.96 o
   6   5   0       82.07       79.68      0.99 o
   7   5   0      859.42      865.52      6.03 o
   8   5   0        0.95        0.79      0.70 o
   9   5   0       98.98      101.75      1.87 o
  10   5   0        2.07        2.55      0.90 o
  11   5   0       17.72       18.70      1.27 o
   0   6   0      472.87      472.80      4.04 o
   1   6   0      401.49      396.85      2.61 o
   2   6   0      237.17      234.83      1.56 o
   3   6   0     2030.77     2032.12     11.13 o
   4   6   0       10.21       11.17      0.28 o
   5   6   0      410.71      407.26      2.87 o
   6   6   0      116.95      114.96      1.30 o
   7   6   0       31.96       32.75      0.75 o
   8   6   0      156.45      156.73      2.35 o
   9   6   0       20.83       20.85      1.02 o
  10   6   0       49.23       48.49      1.59 o
  11   6   0        4.37        4.70      1.18 o
   1   7   0       63.23       63.69      0.72 o
   2   7   0      240.76      240.83      1.66 o
   3   7   0       82.34       82.37      0.78 o
   4   7   0      137.09      137.43      1.12 o
   5   7   0      206.00      204.70      1.71 o
   6   7   0      205.11      206.49      2.05 o
   7   7   0       60.97       62.47      1.08 o
   8   7   0        6.73        5.89      0.72 o
   9   7   0        1.72        1.67      0.84 o
  10   7   0       28.36       29.71      1.33 o
  11   7   0       14.60       11.36      2.41 o
   0   8   0      683.25      684.12      7.75 o
   1   8   0       30.72       31.09      0.49 o
   2   8   0      306.16      308.28      2.21 o
   3   8   0      276.03      273.13      1.97 o
   4   8   0        0.65        1.14      0.26 o
   5   8   0       16.02       16.08      0.50 o
   6   8   0        0.08        0.00      0.00 o
   7   8   0        4.22        4.47      0.58 o
   8   8   0      191.26      194.67      2.90 o
   9   8   0       19.31       20.38      1.05 o
  10   8   0       23.78       23.51      1.36 o
   1   9   0        8.28        8.56      0.34 o
   2   9   0      380.37      381.15      2.89 o
   3   9   0        0.86        0.04      0.13 o
   4   9   0      291.41      285.27      2.70 o
   5   9   0        5.90        6.19      0.45 o
   6   9   0       92.16       89.01      1.34 o
   7   9   0       17.98       16.97      0.86 o
   8   9   0        4.62        5.53      0.82 o
   9   9   0        3.92        3.37      0.89 o
  10   9   0       61.14       63.65      2.47 o
   0  10   0     1381.00     1352.17     13.63 o
   1  10   0      163.92      163.08      1.55 o
   2  10   0       26.08       25.76      0.54 o
   3  10   0      247.07      244.37      2.21 o
   4  10   0        4.95        4.92      0.50 o
   5  10   0      211.94      213.23      2.32 o
   6  10   0      219.67      226.73      2.93 o
   7  10   0        0.52        1.23      1.01 o
   8  10   0      115.50      111.70      2.33 o
   9  10   0        0.53        0.79      1.58 o
   1  11   0     1089.19     1083.79      8.14 o
   2  11   0      407.75      409.15      3.22 o
   3  11   0       88.97       90.22      1.23 o
   4  11   0      171.75      172.46      1.97 o
   5  11   0      278.83      277.42      3.54 o
   6  11   0       24.93       25.58      1.17 o
   7  11   0      242.16      247.32      4.33 o
   8  11   0       12.89       13.05      1.15 o
   9  11   0       31.72       31.38      1.76 o
   0  12   0        0.05        0.10      0.32 o
   1  12   0       10.24       11.03      0.57 o
   2  12   0       28.63       28.67      0.70 o
   3  12   0        2.23        1.59      0.49 o
   4  12   0      124.51      124.07      1.90 o
   5  12   0       82.22       78.42      1.82 o
   6  12   0       12.20       13.28      1.07 o
   7  12   0       21.31       19.95      1.37 o
   8  12   0        1.62        1.62      1.37 o
   1  13   0       46.77       46.55      1.04 o
   2  13   0       18.24       19.55      0.77 o
   3  13   0       45.91       42.85      1.15 o
   4  13   0       46.67       46.72      1.36 o
   5  13   0        6.41        5.43      0.77 o
   6  13   0        0.27        0.00      0.00 o
   7  13   0       23.85       23.47      1.54 o
   8  13   0        2.92        2.49      1.43 o
   0  14   0       27.23       29.41      1.62 o
   1  14   0        0.22        0.30      0.59 o
   2  14   0       68.57       66.82      1.59 o
   3  14   0      146.80      143.86      2.61 o
   4  14   0       23.58       23.86      1.10 o
   5  14   0       93.39       91.95      2.00 o
   6  14   0        8.26        9.23      1.05 o
   7  14   0        2.84        3.70      1.25 o
   1  15   0       18.40       17.79      1.06 o
   2  15   0      130.23      130.22      2.45 o
   3  15   0        6.04        5.57      0.94 o
   4  15   0      135.74      135.96      2.77 o
   5  15   0       11.52       13.01      1.09 o
   6  15   0       37.30       37.05      1.52 o
   0  16   0      424.48      431.90     10.39 o
   1  16   0        0.85        0.33      0.65 o
   2  16   0       84.50       85.21      2.02 o
   3  16   0       18.70       19.78      1.21 o
   4  16   0        6.28        6.76      1.18 o
   5  16   0       16.01       16.94      1.19 o
   1  17   0        1.64        0.85      1.70 o
   2  17   0       19.43       20.37      1.20 o
   3  17   0        0.45        0.99      1.98 o
   4  17   0       18.64       23.58      2.00 o
   0  18   0        8.46        7.75      2.40 o
   1  18   0        1.98        1.39      2.77 o
   1   0   1      749.82      775.41      4.66 o
   2   0   1      380.05      387.58      2.09 o
   3   0   1      410.24      422.13      2.31 o
   4   0   1       32.27       32.24      0.37 o
   5   0   1      512.85      519.19      2.89 o
   6   0   1       42.72       44.16      0.51 o
   7   0   1       95.70       96.95      1.05 o
   8   0   1        0.22        0.53      0.67 o
   9   0   1       14.60       14.43      1.14 o
  10   0   1        6.60        7.87      0.95 o
  11   0   1       33.72       31.92      1.42 o
   0   1   1      938.11      982.47      9.00 o
   1   1   1     2155.62     2235.37      9.23 o
   2   1   1      131.85      131.83      0.56 o
   3   1   1      740.99      745.45      2.68 o
   4   1   1      210.72      207.85      0.93 o
   5   1   1      299.65      296.26      1.25 o
   6   1   1       14.20       14.65      0.23 o
   7   1   1      139.18      141.05      1.00 o
   8   1   1       13.03       14.23      0.42 o
   9   1   1       61.62       63.38      1.30 o
  10   1   1        7.22        6.49      0.67 o
  11   1   1       37.69       39.13      1.23 o
   0   2   1     1380.54     1438.99      9.98 o
   1   2   1      979.90     1000.34      3.77 o
   2   2   1      320.48      323.04      1.24 o
   3   2   1      272.36      273.79      1.12 o
   4   2   1       21.76       21.67      0.24 o
   5   2   1      666.77      662.57      2.57 o
   6   2   1        7.77        8.16      0.20 o
   7   2   1       17.24       17.63      0.34 o
   8   2   1       22.36       21.68      0.58 o
   9   2   1       11.26       11.45      0.65 o
  10   2   1       17.89       18.79      0.89 o
  11   2   1       54.76       57.65      1.44 o
   0   3   1      272.79      277.38      1.87 o
   1   3   1      173.41      176.32      0.76 o
   2   3   1       39.61       40.30      0.25 o
   3   3   1      191.71      192.38      0.84 o
   4   3   1      320.54      321.60      1.45 o
   5   3   1      394.56      390.10      1.59 o
   6   3   1      409.76      410.02      1.90 o
   7   3   1       23.66       22.95      0.41 o
   8   3   1       71.13       72.88      0.90 o
   9   3   1        1.62        1.68      0.51 o
  10   3   1       47.88       46.45      1.14 o
  11   3   1       24.77       27.29      1.03 o
   0   4   1     3932.60     3987.18     23.26 o
   1   4   1      197.05      198.92      0.88 o
   2   4   1      422.35      430.62      1.61 o
   3   4   1       64.27       63.95      0.40 o
   4   4   1       76.47       75.23      0.47 o
   5   4   1      320.07      315.24      1.43 o
   6   4   1      129.64      128.81      0.83 o
   7   4   1       13.60       13.82      0.35 o
   8   4   1      171.91      168.49      1.69 o
   9   4   1       20.95       21.83      0.69 o
  10   4   1       16.18       15.26      0.74 o
  11   4   1       29.71       31.25      1.14 o
   0   5   1      465.67      464.78      2.90 o
   1   5   1      392.58      393.35      1.72 o
   2   5   1      153.74      154.48      0.73 o
   3   5   1       42.26       42.12      0.33 o
   4   5   1       35.47       37.05      0.33 o
   5   5   1       50.07       49.48      0.42 o
   6   5   1      173.93      172.31      1.12 o
   7   5   1       36.13       36.69      0.56 o
   8   5   1       45.80       46.39      0.81 o
   9   5   1        6.02        5.91      0.52 o
  10   5   1       19.79       19.43      0.84 o
  11   5   1        9.21        9.25      0.86 o
   0   6   1      379.49      376.43      2.28 o
   1   6   1      252.06      248.48      1.25 o
   2   6   1      260.72      258.13      1.14 o
   3   6   1      120.12      119.72      0.69 o
   4   6   1       82.61       81.66      0.54 o
   5   6   1       76.30       75.99      0.57 o
   6   6   1       40.18       40.66      0.52 o
   7   6   1      117.67      116.43      1.06 o
   8   6   1      202.01      202.45      1.88 o
   9   6   1        5.31        4.85      0.54 o
  10   6   1       30.26       28.74      0.97 o
  11   6   1        3.43        2.18      0.90 o
   0   7   1       82.85       82.94      0.77 o
   1   7   1      416.00      414.27      2.06 o
   2   7   1      362.83      361.76      1.65 o
   3   7   1      142.69      142.69      0.81 o
   4   7   1       73.52       72.69      0.53 o
   5   7   1       69.64       68.45      0.60 o
   6   7   1        6.62        6.63      0.31 o
   7   7   1      148.60      150.26      1.37 o
   8   7   1        7.00        7.23      0.50 o
   9   7   1       22.05       20.87      0.79 o
  10   7   1        7.18        6.78      0.77 o
  11   7   1        6.89        8.82      2.34 o
   0   8   1      188.81      187.86      1.58 o
   1   8   1       47.14       47.50      0.43 o
   2   8   1      198.25      196.49      1.06 o
   3   8   1      236.72      235.98      1.28 o
   4   8   1       55.05       53.75      0.51 o
   5   8   1      261.15      258.59      1.60 o
   6   8   1      126.09      123.97      1.10 o
   7   8   1        8.70        9.24      0.49 o
   8   8   1        2.63        3.19      0.52 o
   9   8   1        8.02        9.31      0.67 o
  10   8   1        4.66        4.44      0.79 o
   0   9   1      233.63      230.08      1.81 o
   1   9   1      271.78      268.73      1.56 o
   2   9   1       73.44       72.88      0.59 o
   3   9   1      158.27      157.46      1.02 o
   4   9   1      119.89      118.89      1.03 o
   5   9   1        7.25        7.54      0.33 o
   6   9   1      138.34      138.60      1.24 o
   7   9   1      137.10      137.02      1.57 o
   8   9   1       18.17       18.68      0.81 o
   9   9   1       30.66       30.67      0.98 o
  10   9   1        7.60        8.29      0.96 o
   0  10   1      123.98      124.49      1.23 o
   1  10   1       14.80       14.89      0.30 o
   2  10   1      297.24      297.43      1.74 o
   3  10   1      120.46      120.13      0.94 o
   4  10   1       24.11       23.63      0.51 o
   5  10   1       42.60       41.53      0.66 o
   6  10   1       46.84       45.96      0.87 o
   7  10   1       18.01       19.30      0.88 o
   8  10   1      127.19      130.60      1.90 o
   9  10   1        2.75        2.88      0.83 o
   0  11   1      161.15      156.92      1.60 o
   1  11   1      108.80      108.12      0.90 o
   2  11   1      134.45      132.19      1.04 o
   3  11   1       75.47       75.34      0.81 o
   4  11   1       92.24       90.21      0.98 o
   5  11   1       46.10       45.77      0.83 o
   6  11   1       26.83       26.58      0.88 o
   7  11   1       12.15       11.73      0.79 o
   8  11   1        1.88        2.73      0.75 o
   9  11   1        2.75        2.95      1.03 o
   0  12   1      174.03      169.43      1.84 o
   1  12   1        7.87        8.17      0.36 o
   2  12   1       34.74       34.18      0.57 o
   3  12   1       10.33       10.38      0.42 o
   4  12   1        0.61        1.29      0.44 o
   5  12   1       31.44       31.94      0.84 o
   6  12   1       18.85       19.94      0.85 o
   7  12   1        2.03        1.94      0.82 o
   8  12   1       29.54       26.81      1.13 o
   0  13   1       76.82       75.32      1.27 o
   1  13   1       44.71       46.56      0.72 o
   2  13   1       32.59       32.49      0.70 o
   3  13   1       29.68       28.71      0.82 o
   4  13   1       59.04       58.34      0.97 o
   5  13   1       62.86       63.53      1.14 o
   6  13   1       84.05       84.75      1.50 o
   7  13   1       14.75       14.22      0.97 o
   8  13   1        9.68        9.85      1.04 o
   0  14   1      149.20      149.47      2.12 o
   1  14   1       20.70       20.89      0.60 o
   2  14   1       41.32       42.10      0.93 o
   3  14   1       59.88       57.85      1.23 o
   4  14   1       33.47       35.93      0.98 o
   5  14   1       99.48       97.91      1.52 o
   6  14   1        2.68        2.16      0.75 o
   7  14   1       16.05       15.01      0.99 o
   0  15   1       39.90       42.40      1.15 o
   1  15   1      177.10      174.18      2.02 o
   2  15   1        2.37        1.82      0.64 o
   3  15   1        6.78        6.58      0.68 o
   4  15   1       17.82       18.35      0.88 o
   5  15   1       40.86       42.66      1.05 o
   6  15   1        8.83        9.96      0.82 o
   0  16   1        0.63        0.61      1.21 o
   1  16   1        7.99        9.23      0.70 o
   2  16   1        1.83        2.62      0.70 o
   3  16   1        5.66        4.40      0.73 o
   4  16   1        1.24        0.90      1.00 o
   5  16   1       30.96       31.00      1.02 o
   0  17   1        6.06        5.20      1.29 o
   1  17   1       34.65       32.59      1.03 o
   2  17   1       11.08       12.94      0.79 o
   3  17   1       36.84       37.92      1.14 o
   4  17   1        0.26        0.80      1.60 o
   0  18   1       67.77       68.55      4.58 o
   1  18   1        7.76        7.47      1.31 o
   1   0   2      192.07      199.75      1.25 o
   2   0   2     3009.71     3047.18     15.44 o
   3   0   2      139.10      138.11      0.90 o
   4   0   2      214.34      211.26      1.39 o
   5   0   2       32.32       32.51      0.38 o
   6   0   2       98.86      100.46      0.83 o
   7   0   2        2.91        2.67      0.32 o
   8   0   2      483.11      490.44      5.72 o
   9   0   2        1.82        2.43      0.77 o
  10   0   2       36.84       36.71      1.47 o
  11   0   2       30.17       33.05      1.43 o
   0   1   2     3906.53     4082.82     32.61 o
   1   1   2     5074.22     5188.37     19.92 o
   2   1   2     2468.13     2511.04      8.96 o
   3   1   2      354.42      351.49      1.36 o
   4   1   2     1387.51     1389.10      5.44 o
   5   1   2      185.45      183.94      0.88 o
   6   1   2      604.52      606.08      2.56 o
   7   1   2       62.12       63.33      0.58 o
   8   1   2        4.19        4.04      0.35 o
   9   1   2        5.93        6.44      0.56 o
  10   1   2      103.24      103.84      1.64 o
  11   1   2        1.64        1.43      0.79 o
   0   2   2     9740.66    10044.91     66.56 o
   1   2   2     5123.60     5209.15     20.10 o
   2   2   2      504.50      512.56      1.89 o
   3   2   2       58.89       60.93      0.36 o
   4   2   2      123.40      123.67      0.69 o
   5   2   2      156.49      158.09      0.80 o
   6   2   2      341.22      339.46      1.62 o
   7   2   2      172.11      172.49      1.23 o
   8   2   2       90.68       89.08      1.01 o
   9   2   2       11.70       11.38      0.61 o
  10   2   2       35.36       34.49      1.06 o
  11   2   2       20.72       20.93      0.92 o
   0   3   2      100.24      101.58      0.83 o
   1   3   2     3319.26     3389.30     13.11 o
   2   3   2       47.58       46.85      0.29 o
   3   3   2      607.10      606.00      2.27 o
   4   3   2      135.39      136.70      0.73 o
   5   3   2      281.57      280.27      1.30 o
   6   3   2       90.15       89.44      0.68 o
   7   3   2      454.09      453.93      2.79 o
   8   3   2        5.85        6.00      0.38 o
   9   3   2       43.81       42.09      0.88 o
  10   3   2       27.03       27.18      0.92 o
  11   3   2       18.47       19.36      0.97 o
   0   4   2       51.15       51.22      0.49 o
   1   4   2      922.41      930.19      3.60 o
   2   4   2       99.50       99.76      0.49 o
   3   4   2     1264.30     1270.88      4.75 o
   4   4   2       35.39       34.56      0.29 o
   5   4   2      955.37      955.54      3.91 o
   6   4   2        3.79        3.57      0.20 o
   7   4   2       60.32       60.34      0.66 o
   8   4   2        5.48        5.11      0.39 o
   9   4   2        6.58        7.06      0.52 o
  10   4   2        5.47        5.75      0.68 o
  11   4   2       43.25       42.08      1.38 o
   0   5   2      122.07      123.45      0.94 o
   1   5   2     1183.66     1198.01      4.69 o
   2   5   2      249.78      247.10      1.08 o
   3   5   2      371.03      369.04      1.61 o
   4   5   2      457.41      450.48      1.94 o
   5   5   2      205.52      203.29      1.06 o
   6   5   2      154.59      157.14      1.08 o
   7   5   2      262.45      262.72      1.77 o
   8   5   2       39.00       39.67      0.73 o
   9   5   2      164.81      166.22      1.92 o
  10   5   2      103.68      107.00      1.86 o
  11   5   2        2.23        1.22      0.94 o
   0   6   2     1017.79     1026.23      6.08 o
   1   6   2      236.09      234.19      1.15 o
   2   6   2      369.22      368.48      1.58 o
   3   6   2      562.20      563.33      2.42 o
   4   6   2        9.48        9.63      0.21 o
   5   6   2      435.17      430.81      2.14 o
   6   6   2       67.68       66.73      0.74 o
   7   6   2        2.12        2.07      0.33 o
   8   6   2       71.42       71.76      1.01 o
   9   6   2       41.73       41.06      0.93 o
  10   6   2       14.38       14.48      0.83 o
  11   6   2       58.05       58.31      1.50 o
   0   7   2      335.96      332.46      2.55 o
   1   7   2      194.22      190.28      1.00 o
   2   7   2      525.36      524.63      2.31 o
   3   7   2      161.25      158.01      0.90 o
   4   7   2      477.52      475.89      2.34 o
   5   7   2        0.37        0.61      0.22 o
   6   7   2      169.98      169.90      1.35 o
   7   7   2      130.19      133.67      1.32 o
   8   7   2        2.16        2.30      0.48 o
   9   7   2       11.52       12.55      0.72 o
  10   7   2       16.43       18.00      0.97 o
   0   8   2      653.46      659.80      4.56 o
   1   8   2       85.32       82.12      0.63 o
   2   8   2      201.28      202.88      1.08 o
   3   8   2      135.40      134.15      0.85 o
   4   8   2       40.27       39.83      0.43 o
   5   8   2        8.88        8.95      0.31 o
   6   8   2      164.96      167.19      1.37 o
   7   8   2       12.80       13.50      0.55 o
   8   8   2      142.16      142.65      1.65 o
   9   8   2       14.59       15.18      0.77 o
  10   8   2       21.14       21.50      0.98 o
   0   9   2      527.39      522.97      3.84 o
   1   9   2      377.81      377.73      2.11 o
   2   9   2      267.40      267.72      1.47 o
   3   9   2       38.05       37.27      0.41 o
   4   9   2      209.88      208.74      1.47 o
   5   9   2       25.00       24.61      0.46 o
   6   9   2      224.80      225.81      1.76 o
   7   9   2       55.36       54.64      0.94 o
   8   9   2        2.60        3.51      0.57 o
   9   9   2       32.60       34.00      1.13 o
  10   9   2       11.14       13.08      1.17 o
   0  10   2      630.63      627.92      4.68 o
   1  10   2       10.49       10.93      0.26 o
   2  10   2      496.05      497.27      2.70 o
   3  10   2      301.88      299.21      1.83 o
   4  10   2       92.86       92.45      0.90 o
   5  10   2       78.78       77.42      0.89 o
   6  10   2       70.22       69.80      1.05 o
   7  10   2       25.43       23.45      1.05 o
   8  10   2      125.24      127.78      1.86 o
   9  10   2       11.18       12.91      1.02 o
   0  11   2       69.57       68.68      0.99 o
   1  11   2      171.26      169.27      1.22 o
   2  11   2       12.04       12.64      0.35 o
   3  11   2       69.18       68.75      0.77 o
   4  11   2       54.55       53.47      0.75 o
   5  11   2        2.62        3.63      0.46 o
   6  11   2       30.16       29.93      0.86 o
   7  11   2       86.20       85.78      1.55 o
   8  11   2        5.80        6.34      0.79 o
   9  11   2       43.57       43.32      1.37 o
   0  12   2       42.07       42.02      0.84 o
   1  12   2      105.05      102.96      0.96 o
   2  12   2       40.51       40.57      0.65 o
   3  12   2      343.78      344.52      2.44 o
   4  12   2       28.84       28.87      0.69 o
   5  12   2      150.86      147.73      1.72 o
   6  12   2       13.71       14.08      0.75 o
   7  12   2       26.03       28.10      1.03 o
   8  12   2        0.19        0.00      0.00 o
   0  13   2       19.35       19.63      0.72 o
   1  13   2      141.73      142.09      1.37 o
   2  13   2        5.45        5.31      0.47 o
   3  13   2       13.39       13.88      0.62 o
   4  13   2        6.95        6.82      0.56 o
   5  13   2       36.17       35.03      0.89 o
   6  13   2       52.35       54.53      1.21 o
   7  13   2       23.47       23.29      1.02 o
   8  13   2        0.33        0.09      0.39 o
   0  14   2      287.38      289.09      3.40 o
   1  14   2       24.45       25.02      0.64 o
   2  14   2       73.89       75.95      1.28 o
   3  14   2        7.03        6.41      0.67 o
   4  14   2        1.88        1.50      0.69 o
   5  14   2       70.25       70.94      1.32 o
   6  14   2       62.44       66.00      1.34 o
   7  14   2        2.17        1.72      1.00 o
   0  15   2       43.55       44.12      1.16 o
   1  15   2       59.18       61.67      1.12 o
   2  15   2       49.13       49.27      1.07 o
   3  15   2        8.71        9.73      0.69 o
   4  15   2       94.64       92.13      1.56 o
   5  15   2       23.88       24.89      0.96 o
   6  15   2       28.12       29.05      1.09 o
   0  16   2      113.82      117.89      2.49 o
   1  16   2        0.97        1.13      0.75 o
   2  16   2       44.78       43.91      1.02 o
   3  16   2       10.78       10.79      0.82 o
   4  16   2       25.95       26.43      1.13 o
   5  16   2        1.32        0.67      1.33 o
   0  17   2        0.46        0.96      1.92 o
   1  17   2       18.57       20.30      0.97 o
   2  17   2       19.20       19.38      0.90 o
   3  17   2        1.01        0.00      0.00 o
   4  17   2       38.10       39.10      1.57 o
   0  18   2       31.51       30.10      2.60 o
   1  18   2        9.04       10.68      1.39 o
   1   0   3     2495.79     2550.31     13.72 o
   2   0   3     4427.98     4455.64     22.35 o
   3   0   3      409.00      415.01      2.16 o
   4   0   3      362.13      364.01      2.02 o
   5   0   3      751.32      754.35      4.12 o
   6   0   3       15.99       15.84      0.29 o
   7   0   3       11.71       12.05      0.41 o
   8   0   3       60.44       62.24      1.11 o
   9   0   3       11.36       10.62      0.88 o
  10   0   3      108.48      110.21      2.35 o
  11   0   3       73.95       73.78      1.93 o
   0   1   3     1446.90     1472.12     11.22 o
   1   1   3     7395.70     7590.92     28.43 o
   2   1   3      130.34      129.45      0.55 o
   3   1   3      145.93      143.20      0.65 o
   4   1   3      103.45      103.83      0.55 o
   5   1   3      464.41      461.87      1.85 o
   6   1   3      257.82      255.27      1.27 o
   7   1   3      364.59      366.15      2.14 o
   8   1   3       83.06       85.39      0.91 o
   9   1   3       79.98       79.26      1.58 o
  10   1   3       14.19       13.41      0.71 o
  11   1   3        2.22        1.95      0.73 o
   0   2   3       50.84       49.16      0.49 o
   1   2   3      202.88      202.85      0.85 o
   2   2   3      828.94      827.70      2.99 o
   3   2   3      628.02      633.68      2.27 o
   4   2   3      170.48      169.18      0.78 o
   5   2   3      163.92      164.11      0.81 o
   6   2   3      158.64      158.01      0.89 o
   7   2   3      120.69      120.73      1.02 o
   8   2   3       28.03       27.31      0.53 o
   9   2   3       13.56       14.38      0.59 o
  10   2   3       78.12       76.21      1.35 o
  11   2   3        4.28        4.20      0.76 o
   0   3   3       62.98       65.18      0.58 o
   1   3   3      874.47      876.87      3.53 o
   2   3   3      178.81      180.51      0.76 o
   3   3   3      548.34      544.31      2.04 o
   4   3   3      517.40      519.14      2.20 o
   5   3   3      259.09      256.92      1.22 o
   6   3   3       92.31       92.07      0.69 o
   7   3   3        2.40        2.88      0.26 o
   8   3   3       30.75       31.10      0.57 o
   9   3   3       36.12       34.86      0.85 o
  10   3   3       17.00       17.31      0.75 o
  11   3   3       19.80       20.75      0.89 o
   0   4   3      873.92      897.83      5.27 o
   1   4   3      735.87      742.07      2.98 o
   2   4   3      868.55      876.05      3.21 o
   3   4   3      220.25      217.23      0.95 o
   4   4   3      228.80      224.18      1.11 o
   5   4   3       66.23       65.59      0.49 o
   6   4   3      146.60      145.80      0.94 o
   7   4   3      146.87      145.36      1.23 o
   8   4   3      194.79      193.94      1.76 o
   9   4   3        9.01        8.77      0.55 o
  10   4   3       96.18       96.31      1.54 o
  11   4   3        6.41        5.82      0.80 o
   0   5   3       62.92       63.55      0.59 o
   1   5   3      450.18      454.56      1.93 o
   2   5   3     1452.86     1452.69      5.34 o
   3   5   3      291.89      289.84      1.32 o
   4   5   3     1151.08     1151.50      4.45 o
   5   5   3      131.82      130.55      0.78 o
   6   5   3      126.02      126.14      0.91 o
   7   5   3      108.06      109.06      1.03 o
   8   5   3       56.30       56.61      0.82 o
   9   5   3        4.51        4.13      0.54 o
  10   5   3       30.67       31.16      0.95 o
  11   5   3        0.77        0.67      1.33 o
   0   6   3      959.00      968.02      5.73 o
   1   6   3      259.68      258.62      1.27 o
   2   6   3      396.53      398.48      1.65 o
   3   6   3      264.33      264.47      1.26 o
   4   6   3       64.21       62.56      0.50 o
   5   6   3      448.37      447.78      2.25 o
   6   6   3      303.84      303.20      1.84 o
   7   6   3       74.52       73.52      0.78 o
   8   6   3       55.88       53.70      0.86 o
   9   6   3        3.29        3.91      0.60 o
  10   6   3        0.90        1.45      0.72 o
  11   6   3       29.52       29.44      1.27 o
   0   7   3        9.94       11.33      0.31 o
   1   7   3      225.21      229.16      1.23 o
   2   7   3       63.16       62.53      0.44 o
   3   7   3      544.79      541.87      2.58 o
   4   7   3       51.60       51.04      0.48 o
   5   7   3      224.97      223.52      1.35 o
   6   7   3       15.02       15.43      0.39 o
   7   7   3       62.48       60.64      0.80 o
   8   7   3       90.15       90.51      1.28 o
   9   7   3      113.92      112.39      1.68 o
  10   7   3        4.07        4.67      0.78 o
   0   8   3        0.48        0.80      0.25 o
   1   8   3       96.43       95.37      0.73 o
   2   8   3      528.81      522.25      2.44 o
   3   8   3      161.89      160.61      0.99 o
   4   8   3       47.69       45.69      0.50 o
   5   8   3       27.29       26.70      0.46 o
   6   8   3       23.11       23.53      0.51 o
   7   8   3       94.10       93.96      1.10 o
   8   8   3        6.45        8.60      0.58 o
   9   8   3        8.42        8.59      0.72 o
  10   8   3        5.80        5.08      0.77 o
   0   9   3      178.52      179.72      1.57 o
   1   9   3      365.10      364.02      2.02 o
   2   9   3      162.31      161.41      0.96 o
   3   9   3      146.14      144.69      0.93 o
   4   9   3      222.45      221.66      1.59 o
   5   9   3       21.54       21.03      0.45 o
   6   9   3       15.93       16.11      0.47 o
   7   9   3       72.48       73.49      1.04 o
   8   9   3       58.74       60.71      1.09 o
   9   9   3       53.02       51.07      1.32 o
  10   9   3       15.73       16.18      1.06 o
   0  10   3      607.59      606.69      4.74 o
   1  10   3      251.97      251.39      1.61 o
   2  10   3      191.92      191.19      1.28 o
   3  10   3      184.50      183.23      1.20 o
   4  10   3       24.67       24.88      0.49 o
   5  10   3      291.67      292.07      2.27 o
   6  10   3      156.33      158.05      1.56 o
   7  10   3        5.07        5.18      0.58 o
   8  10   3       35.02       33.76      1.01 o
   9  10   3       18.13       19.63      1.02 o
   0  11   3      169.38      167.90      1.92 o
   1  11   3      274.79      273.92      1.83 o
   2  11   3       85.17       84.91      0.78 o
   3  11   3      114.04      115.02      0.96 o
   4  11   3      224.59      224.33      1.68 o
   5  11   3       48.10       48.85      0.97 o
   6  11   3       81.08       79.56      1.21 o
   7  11   3      138.98      144.51      2.08 o
   8  11   3        6.57        6.84      0.77 o
   9  11   3        5.83        5.83      0.88 o
   0  12   3      181.42      181.72      1.96 o
   1  12   3        0.66        0.90      0.31 o
   2  12   3      144.85      142.95      1.20 o
   3  12   3      110.65      113.37      1.13 o
   4  12   3        4.23        4.93      0.46 o
   5  12   3       27.13       27.07      0.74 o
   6  12   3       74.94       76.40      1.33 o
   7  12   3        7.74        8.14      0.78 o
   8  12   3       52.12       50.83      1.27 o
   0  13   3       14.59       15.10      0.66 o
   1  13   3       41.98       41.58      0.77 o
   2  13   3       13.56       14.18      0.55 o
   3  13   3       44.07       44.05      0.88 o
   4  13   3       24.76       24.13      0.73 o
   5  13   3       34.97       37.40      0.90 o
   6  13   3       17.09       18.30      0.82 o
   7  13   3        7.44        8.47      0.83 o
   8  13   3        9.46        9.59      0.96 o
   0  14   3        2.71        2.08      0.64 o
   1  14   3       48.21       47.07      0.89 o
   2  14   3       33.05       31.06      0.75 o
   3  14   3      185.33      183.69      2.15 o
   4  14   3       39.11       40.25      1.03 o
   5  14   3       74.50       76.18      1.34 o
   6  14   3        4.83        3.82      0.69 o
   7  14   3       10.35       11.40      0.93 o
   0  15   3       14.59       14.46      0.90 o
   1  15   3      152.90      151.06      1.94 o
   2  15   3       50.28       50.90      1.02 o
   3  15   3       19.88       21.53      0.84 o
   4  15   3       60.51       59.72      1.30 o
   5  15   3       17.10       18.30      0.85 o
   6  15   3       14.92       16.10      0.99 o
   0  16   3        0.17        0.14      0.49 o
   1  16   3       65.00       67.18      1.31 o
   2  16   3        1.02        1.41      0.70 o
   3  16   3       95.14       96.02      1.67 o
   4  16   3        8.60        8.89      0.83 o
   5  16   3       79.56       79.47      1.54 o
   0  17   3       42.62       45.86      1.90 o
   1  17   3       38.99       37.66      1.17 o
   2  17   3        3.52        4.48      0.72 o
   3  17   3        4.42        5.51      0.83 o
   4  17   3        8.10        8.25      1.25 o
   0  18   3        3.72        4.32      1.79 o
   1  18   3        7.31        7.53      1.51 o
   0   0   4     1260.00     1339.69     12.69 o
   1   0   4       39.99       39.90      0.32 o
   2   0   4      201.92      210.41      1.12 o
   3   0   4       21.04       20.99      0.27 o
   4   0   4      213.27      210.85      1.39 o
   5   0   4      107.97      105.49      0.80 o
   6   0   4      231.78      234.53      1.59 o
   7   0   4        2.17        2.70      0.32 o
   8   0   4      102.47      100.41      1.54 o
   9   0   4       17.54       18.12      0.90 o
  10   0   4       65.18       64.70      1.71 o
  11   0   4        0.73        1.29      1.20 o
   0   1   4      428.62      434.87      3.07 o
   1   1   4     3075.94     3135.40     10.61 o
   2   1   4      745.52      756.63      2.54 o
   3   1   4       31.23       31.84      0.23 o
   4   1   4     1171.25     1167.20      4.18 o
   5   1   4      194.21      192.45      0.90 o
   6   1   4      233.01      231.95      1.13 o
   7   1   4       21.82       22.89      0.37 o
   8   1   4        3.28        2.93      0.32 o
   9   1   4       29.68       28.83      0.77 o
  10   1   4       16.35       16.77      0.74 o
  11   1   4        0.76        0.45      0.89 o
   0   2   4      327.59      338.80      2.41 o
   1   2   4     3766.63     3812.53     13.45 o
   2   2   4     1286.43     1287.43      4.46 o
   3   2   4     1460.75     1464.44      4.81 o
   4   2   4      102.14      100.54      0.53 o
   5   2   4      253.56      253.69      1.11 o
   6   2   4      252.28      253.52      1.26 o
   7   2   4        8.87        9.58      0.31 o
   8   2   4      139.33      140.51      1.18 o
   9   2   4       13.26       12.86      0.62 o
  10   2   4       37.24       37.14      0.93 o
  11   2   4       11.98       13.72      0.82 o
   0   3   4      551.52      561.39      3.81 o
   1   3   4     1727.58     1759.68      6.66 o
   2   3   4      811.43      802.58      2.81 o
   3   3   4      174.85      174.22      0.74 o
   4   3   4      239.71      235.41      1.04 o
   5   3   4       13.39       13.96      0.21 o
   6   3   4      128.71      126.46      0.79 o
   7   3   4      150.95      151.01      1.20 o
   8   3   4       12.66       13.59      0.42 o
   9   3   4      174.51      174.40      2.05 o
  10   3   4       34.60       35.98      0.98 o
  11   3   4       14.50       14.83      0.81 o
   0   4   4      249.58      247.73      1.70 o
   1   4   4     1022.24     1016.98      3.87 o
   2   4   4      443.17      438.04      1.73 o
   3   4   4      281.25      282.26      1.17 o
   4   4   4      121.90      121.05      0.64 o
   5   4   4      339.52      337.18      1.52 o
   6   4   4       13.95       14.12      0.29 o
   7   4   4      239.73      239.94      1.65 o
   8   4   4       50.19       50.97      0.85 o
   9   4   4       49.05       50.82      0.95 o
  10   4   4       22.43       21.98      0.87 o
  11   4   4       59.67       58.11      1.28 o
   0   5   4      221.55      219.13      1.53 o
   1   5   4     1487.89     1505.73      6.06 o
   2   5   4      159.44      159.76      0.77 o
   3   5   4       36.42       35.83      0.29 o
   4   5   4       90.32       89.21      0.56 o
   5   5   4       46.72       45.91      0.45 o
   6   5   4       69.03       68.68      0.59 o
   7   5   4      181.12      179.95      1.60 o
   8   5   4       42.55       41.47      0.74 o
   9   5   4       47.02       46.37      1.00 o
  10   5   4        2.46        2.75      0.66 o
  11   5   4        1.63        1.39      0.84 o
   0   6   4       36.67       38.21      0.48 o
   1   6   4      155.67      155.72      0.87 o
   2   6   4      411.70      411.13      1.74 o
   3   6   4      304.88      306.72      1.40 o
   4   6   4       76.12       74.66      0.52 o
   5   6   4      121.46      120.86      0.87 o
   6   6   4       61.98       61.99      0.60 o
   7   6   4       84.69       85.49      0.95 o
   8   6   4       27.16       26.17      0.69 o
   9   6   4       11.96       11.10      0.66 o
  10   6   4        0.72        1.61      0.72 o
  11   6   4       23.64       23.40      1.12 o
   0   7   4      216.83      216.56      1.70 o
   1   7   4       50.75       51.41      0.44 o
   2   7   4       10.44       11.19      0.19 o
   3   7   4       25.72       26.02      0.29 o
   4   7   4      186.74      186.59      1.10 o
   5   7   4        4.88        5.19      0.24 o
   6   7   4      177.67      177.29      1.23 o
   7   7   4       47.83       48.24      0.72 o
   8   7   4        3.45        3.30      0.49 o
   9   7   4       81.06       78.99      1.47 o
  10   7   4        2.01        1.81      0.79 o
   0   8   4      876.73      895.87      6.10 o
   1   8   4      605.35      598.74      3.02 o
   2   8   4      424.66      425.90      2.00 o
   3   8   4       66.00       64.44      0.55 o
   4   8   4       81.17       79.68      0.69 o
   5   8   4      196.03      193.28      1.33 o
   6   8   4      168.27      167.45      1.31 o
   7   8   4       10.16       10.70      0.47 o
   8   8   4       61.91       59.26      1.06 o
   9   8   4        7.89        7.66      0.71 o
  10   8   4       44.22       44.54      1.27 o
   0   9   4      169.90      172.49      1.55 o
   1   9   4      127.71      128.02      0.90 o
   2   9   4      220.83      218.39      1.28 o
   3   9   4       92.61       93.65      0.68 o
   4   9   4      575.95      570.18      3.25 o
   5   9   4        7.55        7.59      0.37 o
   6   9   4       51.08       51.11      0.75 o
   7   9   4       90.06       88.62      1.26 o
   8   9   4       10.74       11.62      0.67 o
   9   9   4       37.55       37.82      1.11 o
  10   9   4       16.89       17.03      1.12 o
   0  10   4       12.70       12.47      0.43 o
   1  10   4      108.28      108.22      0.86 o
   2  10   4      107.61      108.52      0.81 o
   3  10   4      147.42      144.20      1.10 o
   4  10   4       75.83       74.23      0.82 o
   5  10   4      150.94      149.75      1.41 o
   6  10   4       24.58       25.60      0.63 o
   7  10   4        9.30        9.81      0.60 o
   8  10   4       15.69       16.01      0.81 o
   9  10   4        2.40        3.46      0.79 o
   0  11   4       65.85       67.54      0.98 o
   1  11   4      118.05      119.79      1.14 o
   2  11   4       50.77       50.72      0.61 o
   3  11   4       15.35       15.08      0.39 o
   4  11   4      126.37      127.84      1.14 o
   5  11   4        7.28        7.72      0.53 o
   6  11   4       28.09       30.13      0.83 o
   7  11   4       17.82       17.02      0.87 o
   8  11   4       31.47       33.27      1.15 o
   9  11   4       26.71       28.34      1.14 o
   0  12   4       17.42       17.18      0.64 o
   1  12   4       61.81       61.91      0.70 o
   2  12   4       65.52       66.95      0.73 o
   3  12   4       64.44       63.11      0.83 o
   4  12   4       23.99       25.23      0.67 o
   5  12   4       98.26       99.02      1.34 o
   6  12   4       34.70       35.15      0.94 o
   7  12   4       17.09       17.74      0.89 o
   8  12   4       14.78       15.10      0.90 o
   0  13   4        7.77        7.92      0.64 o
   1  13   4      238.07      238.86      2.00 o
   2  13   4      141.73      140.84      1.51 o
   3  13   4       18.17       17.82      0.64 o
   4  13   4      100.11      100.63      1.47 o
   5  13   4        4.95        4.49      0.57 o
   6  13   4        9.19       10.27      0.74 o
   7  13   4       55.28       55.87      1.50 o
   8  13   4        3.18        4.06      0.88 o
   0  14   4      111.29      110.31      1.82 o
   1  14   4        7.84        7.57      0.54 o
   2  14   4       82.91       82.27      1.22 o
   3  14   4       51.10       51.40      1.11 o
   4  14   4       25.80       27.27      0.95 o
   5  14   4        2.60        2.29      0.67 o
   6  14   4       22.08       21.94      0.87 o
   7  14   4       17.06       16.25      1.14 o
   0  15   4        2.29        2.24      0.84 o
   1  15   4       10.67       11.43      0.67 o
   2  15   4       21.52       22.33      0.82 o
   3  15   4       52.21       52.82      1.13 o
   4  15   4       56.96       57.08      1.24 o
   5  15   4        9.01        8.10      0.77 o
   6  15   4       53.31       53.06      1.30 o
   0  16   4       28.31       26.61      1.38 o
   1  16   4       11.06       11.36      0.80 o
   2  16   4       69.99       68.79      1.26 o
   3  16   4        0.21        0.00      0.00 o
   4  16   4        1.44        2.40      0.83 o
   5  16   4        5.46        4.26      0.79 o
   0  17   4        1.52        2.84      1.22 o
   1  17   4        3.42        3.85      0.80 o
   2  17   4       25.86       24.93      0.95 o
   3  17   4        5.49        6.59      0.82 o
   4  17   4       30.43       31.08      1.60 o
   0  18   4        9.95       11.49      1.82 o
   1  18   4        0.17        0.00      0.00 o
   1   0   5     1495.22     1521.12      6.98 o
   2   0   5        1.14        1.59      0.10 o
   3   0   5     4646.66     4651.95     21.12 o
   4   0   5      187.38      186.03      1.21 o
   5   0   5      743.43      740.01      4.11 o
   6   0   5      459.60      459.49      2.87 o
   7   0   5      331.93      335.64      2.56 o
   8   0   5        3.02        3.05      0.46 o
   9   0   5      112.22      112.16      2.01 o
  10   0   5       35.82       34.29      1.32 o
  11   0   5       90.91       92.00      2.18 o
   0   1   5      968.93      987.77      6.27 o
   1   1   5     1466.82     1514.92      5.11 o
   2   1   5      898.00      899.91      3.02 o
   3   1   5      308.44      306.80      1.10 o
   4   1   5      166.85      165.80      0.76 o
   5   1   5       26.18       26.13      0.27 o
   6   1   5       72.50       71.62      0.51 o
   7   1   5      265.69      266.43      1.55 o
   8   1   5       49.75       49.17      0.64 o
   9   1   5      237.86      234.58      2.27 o
  10   1   5        2.16        1.49      0.64 o
  11   1   5        5.66        6.39      0.80 o
   0   2   5     1291.65     1328.20      9.24 o
   1   2   5     3163.09     3205.36     11.35 o
   2   2   5     1980.20     1993.30      6.57 o
   3   2   5      371.72      377.74      1.39 o
   4   2   5      150.90      151.22      0.70 o
   5   2   5      192.94      192.64      0.91 o
   6   2   5      300.19      298.97      1.47 o
   7   2   5       36.87       37.80      0.50 o
   8   2   5      149.49      151.12      1.24 o
   9   2   5       22.86       23.49      0.70 o
  10   2   5       16.03       15.01      0.73 o
  11   2   5       23.41       24.51      0.97 o
   0   3   5        0.01        0.12      0.17 o
   1   3   5      305.43      308.92      1.30 o
   2   3   5      362.92      364.96      1.33 o
   3   3   5      373.40      372.45      1.42 o
   4   3   5      870.53      862.70      3.22 o
   5   3   5       31.27       30.85      0.29 o
   6   3   5       97.01       96.20      0.69 o
   7   3   5       20.25       20.76      0.40 o
   8   3   5       10.24       10.79      0.40 o
   9   3   5       73.97       74.01      1.11 o
  10   3   5        7.65        7.56      0.69 o
  11   3   5        3.24        4.05      0.72 o
   0   4   5      651.64      676.18      4.10 o
   1   4   5      157.65      158.39      0.74 o
   2   4   5      894.78      898.59      3.40 o
   3   4   5       44.06       43.57      0.31 o
   4   4   5      106.70      105.92      0.58 o
   5   4   5       33.39       33.02      0.34 o
   6   4   5      366.37      364.65      1.85 o
   7   4   5       72.78       73.44      0.73 o
   8   4   5      135.34      134.59      1.41 o
   9   4   5       34.69       34.58      0.85 o
  10   4   5       37.08       37.81      1.01 o
  11   4   5        0.27        0.00      0.00 o
   0   5   5       28.96       28.80      0.46 o
   1   5   5      955.79      953.01      3.83 o
   2   5   5     1010.46     1015.90      4.00 o
   3   5   5      547.71      547.44      2.26 o
   4   5   5     2307.60     2292.28      8.46 o
   5   5   5      459.02      454.04      2.01 o
   6   5   5      239.85      237.28      1.39 o
   7   5   5       39.47       38.92      0.61 o
   8   5   5       26.20       26.93      0.62 o
   9   5   5      102.40      100.44      1.40 o
  10   5   5       84.77       83.01      1.43 o
  11   5   5       35.91       36.69      1.11 o
   0   6   5      235.89      240.47      1.92 o
   1   6   5      347.05      344.82      1.68 o
   2   6   5      703.12      700.78      2.94 o
   3   6   5     1375.32     1370.70      5.57 o
   4   6   5      246.99      243.49      1.24 o
   5   6   5      125.21      124.94      0.86 o
   6   6   5      122.97      120.57      0.90 o
   7   6   5       59.89       59.92      0.76 o
   8   6   5       59.85       58.54      0.93 o
   9   6   5      131.80      137.97      1.99 o
  10   6   5       47.04       48.72      1.29 o
  11   6   5        8.98        9.65      1.06 o
   0   7   5       47.86       48.65      0.60 o
   1   7   5      478.61      481.86      2.42 o
   2   7   5        0.29        0.64      0.14 o
   3   7   5       42.96       43.04      0.37 o
   4   7   5       62.71       62.70      0.58 o
   5   7   5       62.27       61.68      0.58 o
   6   7   5       26.71       26.03      0.44 o
   7   7   5       52.94       52.13      0.74 o
   8   7   5       25.08       26.06      0.76 o
   9   7   5       48.20       51.25      1.23 o
  10   7   5        3.79        3.30      0.72 o
   0   8   5        1.26        1.67      0.19 o
   1   8   5      289.78      284.65      1.52 o
   2   8   5      155.42      155.16      0.89 o
   3   8   5      124.05      125.03      0.79 o
   4   8   5      118.82      117.30      0.92 o
   5   8   5      361.55      361.26      2.19 o
   6   8   5       12.87       13.12      0.39 o
   7   8   5      101.25      101.36      1.28 o
   8   8   5       15.41       15.92      0.72 o
   9   8   5        9.17        9.10      0.72 o
  10   8   5        4.92        3.78      0.85 o
   0   9   5       15.04       14.85      0.41 o
   1   9   5      926.01      923.62      4.41 o
   2   9   5      138.48      136.58      0.90 o
   3   9   5       35.77       36.21      0.41 o
   4   9   5       21.81       23.11      0.46 o
   5   9   5      105.55      104.93      0.97 o
   6   9   5       16.10       16.15      0.50 o
   7   9   5      156.62      154.72      1.74 o
   8   9   5       37.34       39.40      1.01 o
   9   9   5       42.84       41.62      1.43 o
  10   9   5        7.09        7.07      0.89 o
   0  10   5      340.31      341.71      2.93 o
   1  10   5       32.89       33.32      0.46 o
   2  10   5      318.53      317.41      1.77 o
   3  10   5      235.59      235.06      1.52 o
   4  10   5       65.04       63.07      0.72 o
   5  10   5       23.64       24.86      0.55 o
   6  10   5       70.91       74.05      1.11 o
   7  10   5      103.33      105.18      1.49 o
   8  10   5       42.03       44.24      1.09 o
   9  10   5       28.24       29.20      1.25 o
   0  11   5       32.90       33.45      0.67 o
   1  11   5      149.78      150.74      1.10 o
   2  11   5      106.42      104.76      0.89 o
   3  11   5       64.18       64.52      0.73 o
   4  11   5      357.46      355.47      2.56 o
   5  11   5       23.77       25.76      0.68 o
   6  11   5      143.71      143.37      1.66 o
   7  11   5       63.37       65.39      1.28 o
   8  11   5       11.30       11.26      0.81 o
   9  11   5       46.38       47.94      1.33 o
   0  12   5       80.06       80.48      1.23 o
   1  12   5      100.66      100.50      0.98 o
   2  12   5       98.49       97.15      0.90 o
   3  12   5        3.81        4.26      0.39 o
   4  12   5        0.16        0.58      0.54 o
   5  12   5       17.12       18.72      0.73 o
   6  12   5       58.80       60.71      1.07 o
   7  12   5       21.11       22.79      1.01 o
   8  12   5       16.44       17.21      0.94 o
   0  13   5       25.00       25.67      0.95 o
   1  13   5       97.28       98.01      1.17 o
   2  13   5      140.64      137.46      1.47 o
   3  13   5       43.17       43.68      0.80 o
   4  13   5      177.11      176.38      1.97 o
   5  13   5       15.65       16.74      0.69 o
   6  13   5        3.85        3.88      0.69 o
   7  13   5       20.33       25.15      1.09 o
   8  13   5       19.83       22.14      1.28 o
   0  14   5        5.15        5.02      0.75 o
   1  14   5       31.27       32.41      0.78 o
   2  14   5       65.54       64.62      1.13 o
   3  14   5        6.53        6.73      0.64 o
   4  14   5       28.28       27.77      0.90 o
   5  14   5       34.01       34.27      0.99 o
   6  14   5       18.47       17.81      0.87 o
   7  14   5        1.85        2.14      0.95 o
   0  15   5       22.54       23.23      1.14 o
   1  15   5       85.76       88.48      1.35 o
   2  15   5       10.09       10.76      0.70 o
   3  15   5       20.31       20.26      0.84 o
   4  15   5       59.55       58.59      1.28 o
   5  15   5       33.80       33.91      1.07 o
   6  15   5        3.31        3.57      0.82 o
   0  16   5        8.39        8.42      1.07 o
   1  16   5       43.71       42.54      1.08 o
   2  16   5       15.79       17.38      0.81 o
   3  16   5      209.37      213.18      2.51 o
   4  16   5       37.63       37.81      1.18 o
   5  16   5       47.75       47.28      1.24 o
   0  17   5        6.52        6.40      1.11 o
   1  17   5       36.77       37.53      1.13 o
   2  17   5       52.06       54.56      1.22 o
   3  17   5        1.46        1.46      0.92 o
   0  18   5       10.40        6.49      1.97 o
   0   0   6      341.83      340.16      2.79 o
   1   0   6        6.39        6.61      0.12 o
   2   0   6      554.43      562.11      2.71 o
   3   0   6        8.35        8.71      0.17 o
   4   0   6      243.80      241.46      1.48 o
   5   0   6       98.56       99.00      0.81 o
   6   0   6      149.26      150.65      1.22 o
   7   0   6        8.60        9.70      0.43 o
   8   0   6      141.21      142.27      1.76 o
   9   0   6       16.69       15.91      0.88 o
  10   0   6       57.62       58.58      1.63 o
  11   0   6        6.34        5.81      1.11 o
   0   1   6     2544.18     2579.37     15.32 o
   1   1   6      862.55      873.13      3.06 o
   2   1   6     2374.71     2369.36      7.50 o
   3   1   6      282.35      281.91      1.06 o
   4   1   6     1159.54     1154.38      4.08 o
   5   1   6      189.49      186.45      0.92 o
   6   1   6       36.13       36.29      0.38 o
   7   1   6        9.94        9.98      0.32 o
   8   1   6       65.49       68.08      0.76 o
   9   1   6       62.46       62.73      1.00 o
  10   1   6        1.14        1.85      0.60 o
  11   1   6       25.23       27.40      1.01 o
   0   2   6       51.99       49.68      0.50 o
   1   2   6       19.98       20.52      0.17 o
   2   2   6      415.85      420.18      1.46 o
   3   2   6      205.12      210.47      0.82 o
   4   2   6       93.61       93.23      0.50 o
   5   2   6        4.82        5.39      0.15 o
   6   2   6       20.74       21.28      0.29 o
   7   2   6       98.44       98.37      0.82 o
   8   2   6       36.52       35.98      0.56 o
   9   2   6       34.34       35.49      0.79 o
  10   2   6       14.78       15.33      0.78 o
  11   2   6        2.05        1.44      0.82 o
   0   3   6      343.53      348.47      2.34 o
   1   3   6       60.16       57.58      0.34 o
   2   3   6     1442.74     1433.24      4.92 o
   3   3   6      194.11      192.67      0.82 o
   4   3   6       13.33       13.37      0.19 o
   5   3   6      144.85      141.34      0.74 o
   6   3   6      109.02      109.38      0.74 o
   7   3   6       98.03       96.46      0.94 o
   8   3   6       79.61       79.84      0.97 o
   9   3   6      236.89      237.13      2.28 o
  10   3   6        4.70        5.05      0.76 o
  11   3   6       10.41       10.04      0.81 o
   0   4   6       21.73       21.13      0.29 o
   1   4   6      891.51      890.56      3.54 o
   2   4   6      781.62      773.51      3.02 o
   3   4   6      339.27      342.99      1.43 o
   4   4   6       45.33       45.79      0.38 o
   5   4   6      218.07      217.06      1.08 o
   6   4   6       22.27       21.62      0.33 o
   7   4   6       20.38       20.59      0.44 o
   8   4   6       53.19       53.22      0.89 o
   9   4   6       23.88       24.90      0.91 o
  10   4   6        4.96        5.44      0.68 o
  11   4   6       18.85       18.58      0.93 o
   0   5   6       98.48      100.92      0.88 o
   1   5   6      921.72      927.50      3.76 o
   2   5   6      208.35      208.22      1.01 o
   3   5   6      268.62      266.92      1.22 o
   4   5   6      210.96      210.74      1.03 o
   5   5   6      124.74      123.62      0.73 o
   6   5   6       76.68       76.46      0.63 o
   7   5   6       70.83       69.46      0.72 o
   8   5   6        5.62        5.62      0.43 o
   9   5   6       53.80       52.77      1.11 o
  10   5   6        3.85        4.03      0.66 o
  11   5   6        1.77        2.34      0.82 o
   0   6   6      337.26      342.02      2.68 o
   1   6   6      124.40      123.07      0.76 o
   2   6   6      223.93      222.57      1.12 o
   3   6   6      159.93      160.98      0.85 o
   4   6   6      426.42      424.05      1.95 o
   5   6   6      144.99      144.58      0.97 o
   6   6   6       66.82       66.45      0.64 o
   7   6   6       43.38       42.68      0.62 o
   8   6   6       15.55       14.91      0.56 o
   9   6   6       35.70       36.08      1.08 o
  10   6   6       49.89       49.90      1.26 o
  11   6   6       22.00       24.03      1.80 o
   0   7   6      333.30      330.55      2.52 o
   1   7   6      157.74      159.47      0.98 o
   2   7   6        2.38        3.01      0.16 o
   3   7   6       41.81       41.21      0.39 o
   4   7   6      221.71      222.44      1.23 o
   5   7   6       13.85       14.41      0.34 o
   6   7   6       90.37       88.86      0.79 o
   7   7   6       32.27       32.86      0.64 o
   8   7   6       38.66       39.46      1.00 o
   9   7   6        1.75        1.29      0.70 o
  10   7   6        9.89        9.63      0.83 o
   0   8   6       20.31       18.75      0.49 o
   1   8   6      249.78      250.20      1.44 o
   2   8   6      235.39      236.87      1.27 o
   3   8   6       30.64       30.14      0.35 o
   4   8   6       19.60       19.67      0.35 o
   5   8   6       40.90       41.27      0.54 o
   6   8   6        9.38        9.54      0.37 o
   7   8   6       35.68       36.27      0.71 o
   8   8   6       56.66       55.25      1.34 o
   9   8   6       44.03       44.17      1.13 o
  10   8   6       25.24       24.52      1.09 o
   0   9   6        4.95        5.05      0.25 o
   1   9   6      316.94      316.80      1.70 o
   2   9   6       64.60       64.74      0.59 o
   3   9   6       13.35       13.73      0.32 o
   4   9   6      141.59      141.62      1.15 o
   5   9   6       93.77       91.78      0.91 o
   6   9   6      111.21      109.79      1.15 o
   7   9   6       13.89       14.62      0.63 o
   8   9   6       59.60       61.02      1.27 o
   9   9   6        1.19        1.71      0.82 o
  10   9   6        0.64        0.97      1.13 o
   0  10   6      133.15      133.65      1.46 o
   1  10   6       42.80       42.70      0.49 o
   2  10   6      235.69      234.96      1.41 o
   3  10   6      275.60      275.65      1.75 o
   4  10   6      105.23      104.20      1.05 o
   5  10   6      114.38      113.69      1.08 o
   6  10   6       80.91       80.30      1.02 o
   7  10   6        9.68       10.01      0.60 o
   8  10   6        6.35        6.93      0.84 o
   9  10   6       18.97       18.90      0.94 o
   0  11   6       10.36       11.04      0.51 o
   1  11   6      125.10      124.62      1.00 o
   2  11   6       51.01       51.02      0.64 o
   3  11   6       24.35       24.86      0.48 o
   4  11   6      127.44      127.52      1.17 o
   5  11   6       12.56       12.66      0.55 o
   6  11   6        6.99        8.12      0.55 o
   7  11   6       51.55       54.31      1.15 o
   8  11   6       15.82       17.86      0.92 o
   9  11   6       15.71       15.34      1.02 o
   0  12   6        5.19        4.61      0.47 o
   1  12   6      110.65      112.30      1.01 o
   2  12   6        6.51        6.58      0.35 o
   3  12   6       97.45       96.50      1.06 o
   4  12   6       25.52       26.45      0.72 o
   5  12   6       50.57       50.05      0.99 o
   6  12   6        8.61        9.60      0.63 o
   7  12   6       39.30       41.50      1.09 o
   8  12   6        5.54        7.07      0.88 o
   0  13   6        0.28        0.46      0.91 o
   1  13   6       19.45       19.54      0.57 o
   2  13   6       49.85       50.01      0.86 o
   3  13   6       62.68       62.91      1.01 o
   4  13   6       11.74       11.70      0.64 o
   5  13   6       28.28       28.29      0.89 o
   6  13   6       37.49       37.78      1.09 o
   7  13   6        2.02        1.30      0.90 o
   8  13   6        3.58        2.87      1.16 o
   0  14   6       59.50       58.37      1.56 o
   1  14   6       81.23       79.85      1.19 o
   2  14   6       77.44       76.55      1.29 o
   3  14   6        3.85        4.33      0.60 o
   4  14   6        3.32        3.41      0.65 o
   5  14   6       24.55       24.46      0.90 o
   6  14   6        9.52       10.62      0.82 o
   7  14   6       20.19       22.29      1.08 o
   0  15   6        0.82        1.07      1.03 o
   1  15   6        7.72        8.12      0.63 o
   2  15   6      127.54      125.23      1.87 o
   3  15   6        1.37        1.77      0.70 o
   4  15   6      116.50      115.42      1.98 o
   5  15   6        5.39        5.11      0.75 o
   6  15   6        8.89        8.77      0.85 o
   0  16   6       64.23       63.56      2.01 o
   1  16   6       27.92       27.84      0.91 o
   2  16   6        7.83        6.91      0.72 o
   3  16   6        5.72        5.76      0.76 o
   4  16   6       23.52       25.39      1.00 o
   5  16   6       11.16        9.04      1.03 o
   0  17   6        3.43        2.23      1.13 o
   1  17   6        3.14        4.12      0.77 o
   2  17   6       17.89       19.64      0.93 o
   3  17   6       17.63       18.66      0.92 o
   1   0   7     2794.02     2810.95     12.62 o
   2   0   7      192.74      191.95      1.04 o
   3   0   7     1880.85     1875.05      8.24 o
   4   0   7      888.42      876.30      4.53 o
   5   0   7      281.51      282.49      1.79 o
   6   0   7        2.29        2.61      0.27 o
   7   0   7       20.08       21.19      0.52 o
   8   0   7        2.90        2.33      0.51 o
   9   0   7       25.36       25.02      1.02 o
  10   0   7        8.54        8.58      1.01 o
  11   0   7       19.02       22.06      1.57 o
   0   1   7     1435.93     1450.57      8.57 o
   1   1   7     1809.39     1840.07      6.23 o
   2   1   7     1268.05     1267.05      4.16 o
   3   1   7      567.89      562.94      1.94 o
   4   1   7      412.86      415.30      1.66 o
   5   1   7       14.69       14.96      0.21 o
   6   1   7      327.02      326.40      1.64 o
   7   1   7      539.59      537.24      2.81 o
   8   1   7       18.06       18.07      0.42 o
   9   1   7      273.45      276.49      2.56 o
  10   1   7        1.11        1.34      0.68 o
  11   1   7        3.88        3.97      0.75 o
   0   2   7       88.24       84.82      0.75 o
   1   2   7      328.66      334.79      1.38 o
   2   2   7       19.14       19.43      0.16 o
   3   2   7     1149.81     1150.45      3.73 o
   4   2   7      156.59      154.90      0.69 o
   5   2   7      517.49      516.40      2.11 o
   6   2   7       18.14       18.40      0.31 o
   7   2   7      117.94      118.58      1.00 o
   8   2   7       90.22       90.37      0.88 o
   9   2   7       60.72       61.73      1.08 o
  10   2   7       41.46       42.16      1.03 o
  11   2   7       45.29       47.36      1.22 o
   0   3   7     1107.30     1113.23      6.97 o
   1   3   7     1009.07     1015.04      3.84 o
   2   3   7     3373.46     3367.62     11.45 o
   3   3   7      187.86      182.48      0.76 o
   4   3   7     1818.26     1811.48      6.56 o
   5   3   7      137.84      137.70      0.77 o
   6   3   7       77.92       78.27      0.63 o
   7   3   7       15.97       15.78      0.38 o
   8   3   7       69.32       68.95      0.80 o
   9   3   7       10.23        9.95      0.57 o
  10   3   7       54.42       55.11      1.36 o
  11   3   7        5.94        6.11      0.78 o
   0   4   7     1259.48     1289.17      7.27 o
   1   4   7      107.14      106.73      0.59 o
   2   4   7     1354.92     1361.86      5.13 o
   3   4   7       37.02       36.64      0.29 o
   4   4   7       39.02       39.36      0.33 o
   5   4   7       32.03       31.87      0.32 o
   6   4   7      189.21      188.55      1.14 o
   7   4   7       50.95       51.68      0.66 o
   8   4   7      275.81      273.61      2.27 o
   9   4   7       47.73       49.50      0.97 o
  10   4   7       66.72       68.09      1.34 o
  11   4   7        0.59        0.96      0.93 o
   0   5   7       38.58       38.90      0.48 o
   1   5   7      189.97      190.64      0.99 o
   2   5   7      227.19      229.27      1.16 o
   3   5   7     1458.29     1438.30      5.42 o
   4   5   7      464.46      459.64      2.02 o
   5   5   7       42.69       43.14      0.40 o
   6   5   7      216.98      215.01      1.35 o
   7   5   7       98.62       99.95      0.98 o
   8   5   7        8.99       10.28      0.50 o
   9   5   7      114.72      117.40      1.72 o
  10   5   7       36.47       36.60      1.02 o
  11   5   7        7.96        7.58      0.84 o
   0   6   7     1201.37     1219.87      7.79 o
   1   6   7      467.79      461.16      2.27 o
   2   6   7      465.27      462.51      2.13 o
   3   6   7      213.74      213.18      1.07 o
   4   6   7      221.60      219.68      1.17 o
   5   6   7      198.52      197.06      1.15 o
   6   6   7      334.69      335.31      2.09 o
   7   6   7       65.19       66.37      0.76 o
   8   6   7       58.81       56.87      1.00 o
   9   6   7        2.39        2.06      0.59 o
  10   6   7        4.28        4.10      0.72 o
  11   6   7       13.52       13.97      2.01 o
   0   7   7      192.52      190.99      1.72 o
   1   7   7      802.87      805.30      3.74 o
   2   7   7       53.95       53.77      0.47 o
   3   7   7      223.96      221.25      1.18 o
   4   7   7      270.38      268.96      1.46 o
   5   7   7       55.94       56.61      0.66 o
   6   7   7      143.90      143.94      1.18 o
   7   7   7      122.20      119.96      1.41 o
   8   7   7       13.37       13.51      0.65 o
   9   7   7       48.69       47.48      1.07 o
  10   7   7       32.10       31.95      1.27 o
   0   8   7        1.29        1.31      0.24 o
   1   8   7      254.73      252.08      1.37 o
   2   8   7       44.40       43.04      0.43 o
   3   8   7      786.68      779.50      3.87 o
   4   8   7        8.99        9.23      0.30 o
   5   8   7      264.06      262.45      1.65 o
   6   8   7       18.19       18.20      0.45 o
   7   8   7        4.87        4.96      0.48 o
   8   8   7        2.96        3.59      0.66 o
   9   8   7       65.33       64.80      1.47 o
  10   8   7        2.61        3.74      0.82 o
   0   9   7      139.99      139.06      1.42 o
   1   9   7      379.23      377.22      2.06 o
   2   9   7       74.10       74.22      0.62 o
   3   9   7       43.62       44.96      0.51 o
   4   9   7      162.56      162.11      1.21 o
   5   9   7       46.13       46.34      0.61 o
   6   9   7      223.20      222.72      1.84 o
   7   9   7       81.91       80.29      1.21 o
   8   9   7        5.58        6.34      0.69 o
   9   9   7       58.88       55.88      1.29 o
  10   9   7       15.56       17.42      1.24 o
   0  10   7      164.71      165.60      1.79 o
   1  10   7      297.30      294.83      1.72 o
   2  10   7       42.09       41.27      0.50 o
   3  10   7      226.51      223.21      1.53 o
   4  10   7      150.54      149.82      1.27 o
   5  10   7      261.60      256.21      1.88 o
   6  10   7       37.55       36.93      0.75 o
   7  10   7       22.59       21.39      0.74 o
   8  10   7       18.69       18.72      0.86 o
   9  10   7       21.50       21.30      1.01 o
   0  11   7       29.71       29.68      0.73 o
   1  11   7       33.86       35.02      0.50 o
   2  11   7      148.70      149.00      1.23 o
   3  11   7       29.59       29.49      0.52 o
   4  11   7      146.31      145.33      1.42 o
   5  11   7       16.59       16.47      0.56 o
   6  11   7       69.57       68.41      1.10 o
   7  11   7       53.34       52.64      1.15 o
   8  11   7        2.71        2.41      0.82 o
   9  11   7       19.55       20.77      1.12 o
   0  12   7      325.75      329.72      3.38 o
   1  12   7       15.25       14.96      0.40 o
   2  12   7      221.34      225.10      1.74 o
   3  12   7       27.62       26.60      0.61 o
   4  12   7       13.84       13.31      0.54 o
   5  12   7        0.94        1.30      0.59 o
   6  12   7       87.39       85.61      1.43 o
   7  12   7        3.80        4.10      0.67 o
   8  12   7       95.25       98.23      2.14 o
   0  13   7      109.24      109.06      1.70 o
   1  13   7        7.21        7.34      0.46 o
   2  13   7       89.39       88.85      1.13 o
   3  13   7       13.00       14.07      0.57 o
   4  13   7      130.76      130.05      1.69 o
   5  13   7        0.65        0.62      0.81 o
   6  13   7       31.32       31.03      1.00 o
   7  13   7        5.61        5.04      0.76 o
   8  13   7        0.31        0.99      1.98 o
   0  14   7       45.54       46.23      1.44 o
   1  14   7       37.62       37.90      0.89 o
   2  14   7       53.33       52.20      1.04 o
   3  14   7      195.62      198.11      2.25 o
   4  14   7        6.02        6.18      0.68 o
   5  14   7      112.96      115.18      2.21 o
   6  14   7       40.12       41.59      1.39 o
   7  14   7        4.90        4.66      0.92 o
   0  15   7        2.69        3.31      0.86 o
   1  15   7       35.81       33.95      0.90 o
   2  15   7       60.76       61.09      1.22 o
   3  15   7       87.46       88.78      1.47 o
   4  15   7       29.17       28.56      1.03 o
   5  15   7        1.29        0.19      0.44 o
   6  15   7        4.87        4.70      0.88 o
   0  16   7        1.12        1.27      1.44 o
   1  16   7       28.17       29.19      0.90 o
   2  16   7       48.59       49.99      1.14 o
   3  16   7       57.63       59.23      1.26 o
   4  16   7       56.93       58.37      1.33 o
   5  16   7        7.90        8.51      1.13 o
   0  17   7        0.24        1.44      1.48 o
   1  17   7       77.25       78.97      1.49 o
   2  17   7        1.99        1.55      0.83 o
   3  17   7       19.25       19.90      0.94 o
   0   0   8      624.38      648.09      4.88 o
   1   0   8      424.94      431.81      2.12 o
   2   0   8      557.29      563.99      2.72 o
   3   0   8        3.99        4.40      0.16 o
   5   0   8        0.68        0.72      0.19 o
   6   0   8       47.74       47.01      0.64 o
   7   0   8      221.34      224.23      1.88 o
   8   0   8      292.77      293.47      2.81 o
   9   0   8      131.85      134.90      2.18 o
  10   0   8       51.27       51.51      1.64 o
  11   0   8        5.09        5.56      1.05 o
   0   1   8      233.06      234.50      1.46 o
   1   1   8      814.77      821.13      2.84 o
   2   1   8      396.67      398.04      1.43 o
   3   1   8      424.90      420.14      1.53 o
   4   1   8      225.95      226.83      0.98 o
   5   1   8       97.80       97.60      0.61 o
   6   1   8       94.14       95.26      0.69 o
   7   1   8      126.08      127.54      0.96 o
   8   1   8       13.12       13.97      0.42 o
   9   1   8       58.07       59.92      1.00 o
  10   1   8       13.26       11.72      0.73 o
  11   1   8       16.81       17.05      0.86 o
   0   2   8       34.33       33.34      0.38 o
   1   2   8     1839.28     1843.76      6.69 o
   2   2   8      274.65      275.85      1.08 o
   3   2   8        6.36        6.76      0.13 o
   4   2   8      336.80      337.18      1.34 o
   5   2   8      115.57      114.64      0.65 o
   6   2   8        2.26        2.16      0.18 o
   7   2   8       45.51       45.66      0.53 o
   8   2   8       63.61       63.48      0.76 o
   9   2   8       35.04       35.92      0.86 o
  10   2   8       30.11       30.11      0.92 o
  11   2   8        2.66        3.30      0.73 o
   0   3   8       82.31       80.15      0.76 o
   1   3   8       15.55       15.81      0.19 o
   2   3   8      425.45      427.66      1.58 o
   3   3   8       87.48       87.84      0.46 o
   4   3   8       20.92       21.48      0.23 o
   5   3   8        3.67        3.95      0.16 o
   6   3   8       43.49       43.53      0.50 o
   7   3   8       41.58       40.66      0.56 o
   8   3   8       36.82       37.37      0.64 o
   9   3   8       22.52       21.44      0.72 o
  10   3   8        5.84        5.13      0.69 o
  11   3   8       13.01       12.52      0.86 o
   0   4   8       13.36       13.79      0.33 o
   1   4   8       32.21       32.04      0.28 o
   2   4   8      447.40      447.01      1.88 o
   3   4   8      878.89      876.84      3.26 o
   4   4   8      785.91      777.78      3.07 o
   5   4   8      250.38      249.70      1.19 o
   6   4   8       51.49       51.50      0.51 o
   7   4   8       52.04       51.73      0.63 o
   8   4   8        7.11        6.53      0.46 o
   9   4   8       13.62       13.28      0.67 o
  10   4   8        8.45        7.76      0.71 o
  11   4   8        8.13        7.39      0.76 o
   0   5   8      536.04      536.33      3.53 o
   1   5   8      103.22      105.00      0.64 o
   2   5   8      628.36      626.37      2.78 o
   3   5   8      234.66      233.15      1.09 o
   4   5   8      101.08      101.02      0.63 o
   5   5   8        5.96        6.50      0.20 o
   6   5   8      279.28      278.92      1.61 o
   7   5   8       85.80       82.66      0.86 o
   8   5   8       20.41       21.70      0.67 o
   9   5   8       88.81       86.74      1.41 o
  10   5   8        5.29        5.32      0.71 o
  11   5   8       41.01       44.13      1.19 o
   0   6   8       32.17       30.40      0.49 o
   1   6   8      469.85      469.01      2.28 o
   2   6   8      559.02      554.84      2.50 o
   3   6   8       89.34       89.15      0.58 o
   4   6   8       39.02       38.43      0.39 o
   5   6   8      177.34      175.32      1.08 o
   6   6   8       97.09       98.18      0.82 o
   7   6   8       44.01       44.15      0.64 o
   8   6   8      182.53      184.01      2.01 o
   9   6   8       10.25       12.21      0.67 o
  10   6   8       41.20       40.02      1.06 o
   0   7   8      195.32      193.83      1.63 o
   1   7   8       92.79       92.98      0.66 o
   2   7   8      516.41      519.60      2.54 o
   3   7   8       63.69       63.36      0.52 o
   4   7   8      242.97      242.61      1.39 o
   5   7   8       41.05       40.69      0.51 o
   6   7   8      154.89      155.96      1.32 o
   7   7   8       12.68       12.29      0.48 o
   8   7   8        4.86        5.28      0.61 o
   9   7   8        6.44        5.98      0.68 o
  10   7   8        7.79        8.76      0.80 o
   0   8   8      415.95      416.69      3.16 o
   1   8   8       77.03       76.66      0.60 o
   2   8   8        2.03        1.84      0.17 o
   3   8   8      139.73      137.21      0.93 o
   4   8   8        1.62        1.80      0.24 o
   5   8   8        9.78       10.04      0.33 o
   6   8   8       37.70       36.24      0.58 o
   7   8   8       11.39       11.92      0.54 o
   8   8   8        5.81        6.30      0.67 o
   9   8   8       11.35       13.37      0.79 o
  10   8   8       11.50       13.57      0.87 o
   0   9   8      243.21      240.58      2.10 o
   1   9   8       59.08       58.72      0.57 o
   2   9   8       73.37       73.43      0.69 o
   3   9   8      146.04      144.26      1.04 o
   4   9   8       80.53       78.65      0.76 o
   5   9   8       66.20       66.30      0.83 o
   6   9   8       82.63       82.13      0.99 o
   7   9   8       29.71       31.84      0.88 o
   8   9   8       39.76       40.90      1.08 o
   9   9   8       28.14       30.24      1.04 o
  10   9   8       10.60       11.55      1.14 o
   0  10   8      257.79      258.74      2.31 o
   1  10   8      155.33      155.29      1.13 o
   2  10   8      155.08      154.49      1.12 o
   3  10   8       22.45       22.61      0.47 o
   4  10   8        5.98        5.85      0.34 o
   5  10   8      127.04      124.12      1.28 o
   6  10   8       58.64       58.91      1.09 o
   7  10   8       45.57       45.18      0.96 o
   8  10   8       85.40       83.02      1.73 o
   9  10   8       17.67       18.43      1.10 o
   0  11   8       57.32       56.79      1.03 o
   1  11   8      272.56      270.57      1.68 o
   2  11   8       48.38       48.07      0.60 o
   3  11   8       49.81       49.87      0.66 o
   4  11   8        4.07        4.55      0.40 o
   5  11   8       58.74       57.47      0.93 o
   6  11   8       46.55       48.01      0.99 o
   7  11   8       29.39       28.18      0.89 o
   8  11   8        6.60        6.14      0.81 o
   9  11   8       40.20       40.18      1.37 o
   0  12   8       86.46       86.92      1.22 o
   1  12   8       29.71       29.85      0.52 o
   2  12   8       48.31       47.79      0.66 o
   3  12   8       54.35       52.96      0.86 o
   4  12   8       71.96       71.84      0.99 o
   5  12   8       78.71       80.10      1.31 o
   6  12   8       22.37       23.02      0.84 o
   7  12   8        5.04        4.28      0.69 o
   8  12   8        1.83        1.82      0.93 o
   0  13   8       26.87       26.37      0.83 o
   1  13   8       12.06       12.63      0.52 o
   2  13   8       38.38       37.27      0.74 o
   3  13   8       12.45       13.09      0.60 o
   4  13   8       14.67       14.47      0.67 o
   5  13   8       18.02       18.62      0.75 o
   6  13   8       45.54       47.95      1.23 o
   7  13   8        6.37        5.14      0.77 o
   0  14   8       41.34       41.19      1.31 o
   1  14   8       20.93       21.18      0.72 o
   2  14   8        3.25        3.10      0.53 o
   3  14   8      126.75      126.08      1.67 o
   4  14   8       42.93       43.16      1.10 o
   5  14   8        0.33        0.61      1.05 o
   6  14   8       12.49       12.43      0.93 o
   7  14   8        6.48        4.91      1.14 o
   0  15   8        1.19        2.58      0.88 o
   1  15   8       27.79       28.15      0.92 o
   2  15   8       80.51       78.86      1.34 o
   3  15   8       44.53       45.74      1.09 o
   4  15   8       68.94       70.29      1.43 o
   5  15   8       17.03       18.52      0.89 o
   6  15   8       26.78       28.06      1.91 o
   0  16   8        0.05        0.00      0.00 o
   1  16   8        6.10        6.17      0.73 o
   2  16   8       65.17       63.60      1.39 o
   3  16   8       26.07       25.93      0.96 o
   4  16   8       18.26       19.05      1.05 o
   5  16   8        0.59        3.32      1.61 o
   0  17   8       45.06       49.71      1.92 o
   1  17   8       11.09       11.80      0.89 o
   2  17   8       21.18       21.78      1.07 o
   3  17   8       14.50       15.74      1.21 o
   1   0   9     1100.02     1100.27      5.01 o
   2   0   9       48.16       49.01      0.39 o
   3   0   9     2725.11     2720.68     12.33 o
   4   0   9       69.24       69.39      0.64 o
   5   0   9      917.18      915.51      4.86 o
   6   0   9        0.15        0.10      0.20 o
   7   0   9       37.57       38.07      0.79 o
   8   0   9       64.80       67.20      1.10 o
   9   0   9       45.79       47.05      1.31 o
  10   0   9        2.62        3.15      0.84 o
  11   0   9       23.40       23.30      1.43 o
   0   1   9       82.52       80.47      0.61 o
   1   1   9      600.69      608.06      2.13 o
   2   1   9      497.11      495.61      1.76 o
   3   1   9      285.11      285.15      1.09 o
   4   1   9        7.36        7.25      0.15 o
   5   1   9       78.85       77.47      0.51 o
   6   1   9       33.10       33.41      0.41 o
   7   1   9      183.87      182.73      1.25 o
   8   1   9       42.36       43.52      0.67 o
   9   1   9       60.43       61.27      1.02 o
  10   1   9       13.81       15.07      0.86 o
  11   1   9       18.38       18.22      0.93 o
   0   2   9        7.09        8.09      0.22 o
   1   2   9      123.22      121.90      0.60 o
   2   2   9      182.12      183.55      0.76 o
   3   2   9      893.14      892.98      3.05 o
   4   2   9      265.91      264.57      1.10 o
   5   2   9      315.66      316.12      1.46 o
   6   2   9       25.98       25.79      0.34 o
   7   2   9       16.79       16.69      0.37 o
   8   2   9      238.33      240.96      1.85 o
   9   2   9       36.04       35.08      0.82 o
  10   2   9       67.77       67.91      1.25 o
  11   2   9       13.55       13.61      0.81 o
   0   3   9      116.50      118.04      1.00 o
   1   3   9      353.89      353.61      1.51 o
   2   3   9      632.88      632.36      2.32 o
   3   3   9      183.94      183.71      0.82 o
   4   3   9      417.46      418.75      1.68 o
   5   3   9       25.31       24.45      0.29 o
   6   3   9      324.21      322.51      1.73 o
   7   3   9      133.71      134.06      1.13 o
   8   3   9       62.11       63.02      0.86 o
   9   3   9       22.84       22.26      0.72 o
  10   3   9       44.18       45.21      1.08 o
  11   3   9        2.59        2.00      0.74 o
   0   4   9     3062.71     3068.16     17.65 o
   1   4   9      701.81      702.46      2.91 o
   2   4   9      707.86      705.68      2.75 o
   3   4   9      903.82      890.62      3.40 o
   4   4   9      251.45      249.37      1.16 o
   5   4   9       73.32       73.16      0.52 o
   6   4   9      246.32      243.23      1.42 o
   7   4   9       43.06       43.22      0.56 o
   8   4   9      151.64      152.00      1.60 o
   9   4   9       69.41       69.48      1.15 o
  10   4   9        7.91        7.72      0.66 o
  11   4   9        1.19        1.97      0.77 o
   0   5   9        0.09        0.09      0.18 o
   1   5   9      105.97      106.75      0.66 o
   2   5   9      523.72      519.43      2.23 o
   3   5   9      315.82      313.66      1.46 o
   4   5   9      335.24      334.82      1.53 o
   5   5   9      102.89      102.78      0.69 o
   6   5   9      119.98      119.47      0.95 o
   7   5   9       29.15       28.51      0.54 o
   8   5   9        8.06        8.40      0.56 o
   9   5   9       23.74       24.11      0.81 o
  10   5   9       49.41       49.49      1.14 o
  11   5   9       22.34       23.71      1.14 o
   0   6   9      976.08      977.06      6.43 o
   1   6   9      176.92      176.04      0.99 o
   2   6   9      283.01      285.20      1.49 o
   3   6   9       28.76       28.69      0.37 o
   4   6   9        2.52        2.83      0.18 o
   5   6   9      146.74      146.93      0.95 o
   6   6   9       58.33       59.04      0.63 o
   7   6   9        8.18        8.51      0.39 o
   8   6   9      125.33      127.23      1.66 o
   9   6   9        3.59        3.54      0.61 o
  10   6   9        9.33       10.75      0.84 o
   0   7   9      244.48      241.51      1.89 o
   1   7   9      316.57      318.40      1.70 o
   2   7   9      517.89      517.54      2.58 o
   3   7   9      352.57      351.69      1.83 o
   4   7   9      181.36      179.29      1.14 o
   5   7   9       74.97       74.19      0.68 o
   6   7   9       41.93       42.45      0.58 o
   7   7   9      117.26      118.95      1.35 o
   8   7   9       30.95       33.02      0.98 o
   9   7   9       54.21       56.43      1.27 o
  10   7   9       37.28       38.84      1.17 o
   0   8   9       51.37       51.44      0.76 o
   1   8   9       60.36       59.47      0.54 o
   2   8   9      105.86      105.22      0.77 o
   3   8   9      364.76      361.04      2.04 o
   4   8   9        9.45        9.76      0.29 o
   5   8   9      394.86      392.70      2.42 o
   6   8   9       82.65       82.16      0.90 o
   7   8   9      120.55      120.93      1.47 o
   8   8   9       13.04       15.01      0.91 o
   9   8   9        2.91        3.05      0.73 o
  10   8   9        3.27        3.87      0.81 o
   0   9   9       13.59       14.01      0.46 o
   1   9   9      132.60      133.74      0.96 o
   2   9   9      232.73      232.15      1.51 o
   3   9   9      156.43      155.48      1.26 o
   4   9   9      131.13      130.24      1.03 o
   5   9   9       64.81       64.17      0.74 o
   6   9   9       14.55       13.74      0.52 o
   7   9   9      125.25      127.10      1.63 o
   8   9   9        6.97        6.65      0.72 o
   9   9   9       28.46       30.86      1.15 o
   0  10   9      207.58      206.98      1.96 o
   1  10   9      131.12      130.52      0.99 o
   2  10   9      102.67      103.79      0.88 o
   3  10   9      160.78      163.90      1.33 o
   4  10   9       12.10       12.10      0.41 o
   5  10   9       73.34       73.07      1.04 o
   6  10   9       29.98       29.99      0.74 o
   7  10   9       49.35       49.56      1.05 o
   8  10   9       28.80       28.09      1.03 o
   9  10   9        2.52        2.19      0.89 o
   0  11   9        0.87        1.36      0.43 o
   1  11   9      143.23      141.26      1.05 o
   2  11   9      190.57      192.22      1.36 o
   3  11   9       36.14       37.29      0.59 o
   4  11   9      139.90      138.33      1.46 o
   5  11   9       66.09       64.55      1.23 o
   6  11   9       61.99       62.18      1.15 o
   7  11   9       51.72       50.01      1.06 o
   8  11   9        8.30        9.41      0.88 o
   9  11   9        1.79        1.31      1.67 o
   0  12   9       45.87       44.90      0.88 o
   1  12   9       33.44       33.75      0.54 o
   2  12   9       30.00       29.64      0.57 o
   3  12   9       19.42       19.51      0.55 o
   4  12   9       34.50       34.64      0.77 o
   5  12   9        9.63        9.76      0.66 o
   6  12   9        6.39        6.60      0.69 o
   7  12   9        0.60        0.81      0.86 o
   8  12   9       32.80       33.23      1.38 o
   0  13   9       12.36       12.99      0.67 o
   1  13   9       20.38       21.02      0.60 o
   2  13   9      116.44      116.22      1.36 o
   3  13   9       17.36       16.94      0.58 o
   4  13   9      105.02      103.79      1.43 o
   5  13   9        9.15       10.05      0.75 o
   6  13   9       46.91       46.03      1.24 o
   7  13   9       14.35       15.19      0.84 o
   0  14   9       91.20       86.66      1.86 o
   1  14   9        6.92        7.12      0.55 o
   2  14   9       15.13       15.96      0.64 o
   3  14   9       89.39       91.91      1.46 o
   4  14   9       35.59       37.75      1.18 o
   5  14   9       19.17       17.91      0.82 o
   6  14   9       26.58       26.50      1.09 o
   7  14   9        6.36        7.26      1.47 o
   0  15   9      101.19      102.81      2.11 o
   1  15   9      157.96      160.45      2.39 o
   2  15   9        9.11        8.74      0.66 o
   3  15   9        4.93        4.41      0.67 o
   4  15   9        5.84        7.06      0.78 o
   5  15   9       53.68       56.53      1.38 o
   6  15   9       28.56       28.68      1.79 o
   0  16   9       41.24       43.18      1.53 o
   1  16   9       19.07       19.12      0.79 o
   2  16   9        3.67        4.19      0.82 o
   3  16   9       19.62       20.79      0.97 o
   4  16   9       15.39       14.75      0.93 o
   0  17   9        1.13        2.11      1.28 o
   1  17   9       15.94       16.03      0.91 o
   2  17   9        9.67       10.37      0.90 o
   3  17   9       25.50       29.30      2.42 o
   0   0  10     2739.86     2773.65     19.92 o
   1   0  10     5622.40     5611.42     24.94 o
   2   0  10      678.09      683.68      3.23 o
   3   0  10      128.94      128.45      0.83 o
   5   0  10      778.28      773.07      4.31 o
   6   0  10       80.19       81.00      0.89 o
   7   0  10      416.56      416.55      3.29 o
   8   0  10      263.99      265.34      2.58 o
   9   0  10       67.34       67.26      1.78 o
  10   0  10       30.56       29.65      1.30 o
  11   0  10        8.04        8.58      1.05 o
   0   1  10       22.82       22.96      0.33 o
   1   1  10      253.14      255.09      1.02 o
   2   1  10      288.27      289.45      1.11 o
   3   1  10      571.77      568.72      2.05 o
   4   1  10       41.03       42.66      0.31 o
   5   1  10      270.08      269.46      1.22 o
   6   1  10      199.21      198.06      1.14 o
   7   1  10       19.29       18.98      0.39 o
   8   1  10      162.19      162.33      1.33 o
   9   1  10       39.47       41.59      0.83 o
  10   1  10       23.91       23.02      0.78 o
  11   1  10       28.37       28.64      1.11 o
   0   2  10      370.67      376.38      2.38 o
   1   2  10        7.16        7.05      0.13 o
   2   2  10       42.21       41.98      0.29 o
   3   2  10      558.68      561.22      2.10 o
   4   2  10       11.33       11.69      0.18 o
   5   2  10      182.11      181.63      0.94 o
   6   2  10       25.46       24.93      0.35 o
   7   2  10       46.46       46.12      0.57 o
   8   2  10      134.28      134.70      1.18 o
   9   2  10       15.18       15.21      0.64 o
  10   2  10        9.21        9.50      0.62 o
  11   2  10        3.84        3.78      0.75 o
   0   3  10     1226.09     1231.13      6.83 o
   1   3  10      267.76      271.93      1.22 o
   2   3  10      342.57      345.47      1.48 o
   3   3  10      418.20      420.87      1.64 o
   4   3  10      158.45      158.10      0.77 o
   5   3  10       60.85       60.51      0.46 o
   6   3  10      189.88      188.84      1.16 o
   7   3  10       94.68       93.18      0.82 o
   8   3  10       22.20       22.62      0.54 o
   9   3  10       28.55       26.91      0.76 o
  10   3  10       24.13       24.63      0.91 o
  11   3  10       20.54       19.31      0.89 o
   0   4  10       19.94       20.07      0.36 o
   1   4  10       79.21       79.82      0.52 o
   2   4  10      286.85      285.47      1.29 o
   3   4  10      253.17      257.06      1.16 o
   4   4  10      294.88      294.81      1.29 o
   5   4  10      330.97      328.91      1.63 o
   6   4  10       91.78       93.50      0.75 o
   7   4  10        7.15        7.42      0.33 o
   8   4  10       17.58       17.87      0.55 o
   9   4  10        4.74        5.01      0.55 o
  10   4  10       39.38       39.77      1.04 o
  11   4  10       18.80       18.85      0.89 o
   0   5  10     1108.77     1106.25      7.28 o
   1   5  10      358.92      357.53      1.74 o
   2   5  10      940.17      936.75      3.97 o
   3   5  10      909.70      908.36      3.75 o
   4   5  10      257.27      254.04      1.22 o
   5   5  10       59.30       60.70      0.53 o
   6   5  10      231.71      232.51      1.43 o
   7   5  10      103.98      104.47      0.97 o
   8   5  10      178.45      182.74      1.80 o
   9   5  10       51.83       51.15      1.04 o
  10   5  10        3.57        3.43      0.69 o
  11   5  10       19.75       19.32      1.76 o
   0   6  10      486.71      486.44      3.60 o
   1   6  10       40.83       41.04      0.38 o
   2   6  10      500.96      501.78      2.46 o
   3   6  10      129.71      130.39      0.78 o
   4   6  10      544.46      539.93      2.59 o
   5   6  10      208.20      207.37      1.29 o
   6   6  10      121.78      122.96      0.98 o
   7   6  10       53.11       52.89      0.83 o
   8   6  10       54.51       53.98      1.05 o
   9   6  10       47.67       48.36      1.08 o
  10   6  10       61.66       60.62      1.41 o
   0   7  10      189.45      189.37      1.61 o
   1   7  10       34.54       34.30      0.41 o
   2   7  10      277.72      278.13      1.61 o
   3   7  10        9.77        9.85      0.25 o
   4   7  10      152.41      152.85      1.04 o
   5   7  10      112.41      113.54      0.95 o
   6   7  10       92.99       93.51      0.91 o
   7   7  10       79.48       81.88      1.07 o
   8   7  10       12.88       14.42      0.85 o
   9   7  10        4.77        5.17      0.70 o
  10   7  10       19.98       23.30      0.97 o
   0   8  10      399.30      398.91      3.12 o
   1   8  10      485.00      484.72      2.42 o
   2   8  10      238.18      236.51      1.43 o
   3   8  10        2.36        2.33      0.22 o
   4   8  10        2.07        2.43      0.24 o
   5   8  10       89.35       89.38      0.94 o
   6   8  10        9.54        9.52      0.40 o
   7   8  10       13.37       13.00      0.59 o
   8   8  10      121.26      125.81      1.85 o
   9   8  10        1.77        2.20      0.75 o
  10   8  10       13.40       13.24      0.96 o
   0   9  10       96.52       95.17      1.09 o
   1   9  10        4.83        5.33      0.24 o
   2   9  10      231.86      231.32      1.47 o
   3   9  10        2.58        2.40      0.26 o
   4   9  10       60.63       60.25      0.68 o
   5   9  10       86.82       88.10      0.93 o
   6   9  10      109.06      108.92      1.24 o
   7   9  10       53.28       54.40      1.04 o
   8   9  10        7.27        7.14      0.72 o
   9   9  10       15.72       16.55      0.88 o
   0  10  10       72.51       71.25      1.16 o
   1  10  10      365.71      368.14      2.19 o
   2  10  10       19.53       19.72      0.42 o
   3  10  10      123.56      124.11      1.22 o
   4  10  10       97.01       97.97      1.00 o
   5  10  10      202.05      203.76      2.03 o
   6  10  10       56.83       57.74      1.03 o
   7  10  10      153.61      156.83      2.02 o
   8  10  10       30.16       29.86      1.05 o
   9  10  10       27.11       27.14      1.08 o
   0  11  10      623.88      626.56      4.99 o
   1  11  10      287.88      286.33      1.77 o
   2  11  10      244.05      245.01      1.58 o
   3  11  10      251.87      250.05      1.82 o
   4  11  10      117.54      118.99      1.33 o
   5  11  10       32.68       34.02      0.80 o
   6  11  10      108.76      108.83      1.62 o
   7  11  10       93.12       95.75      1.72 o
   8  11  10       24.29       22.84      1.02 o
   0  12  10        3.00        3.25      0.49 o
   1  12  10        8.62        9.23      0.38 o
   2  12  10       11.96       12.78      0.44 o
   3  12  10       52.61       52.30      0.79 o
   4  12  10       12.17       11.74      0.58 o
   5  12  10       35.77       36.74      0.94 o
   6  12  10       22.59       23.60      0.85 o
   7  12  10        3.34        4.14      0.70 o
   8  12  10        1.36        0.88      1.20 o
   0  13  10        2.06        2.12      0.60 o
   1  13  10       69.37       69.85      1.02 o
   2  13  10       19.17       19.63      0.60 o
   3  13  10       59.03       59.79      0.94 o
   4  13  10       94.97       92.28      1.55 o
   5  13  10       36.96       39.33      1.05 o
   6  13  10       13.60       13.42      0.81 o
   7  13  10       27.52       28.23      1.04 o
   0  14  10        5.58        4.53      0.84 o
   1  14  10       61.78       62.07      1.11 o
   2  14  10      118.33      122.27      1.50 o
   3  14  10       19.93       19.79      0.76 o
   4  14  10       47.71       48.45      1.30 o
   5  14  10       90.46       95.50      1.61 o
   6  14  10        1.26        1.89      0.87 o
   0  15  10        0.01        0.21      0.54 o
   1  15  10       12.04       13.63      0.71 o
   2  15  10       60.04       61.12      1.06 o
   3  15  10       92.35       91.32      1.58 o
   4  15  10       41.54       39.54      1.19 o
   5  15  10       13.10       14.85      0.91 o
   0  16  10      101.57      101.72      2.52 o
   1  16  10       76.31       79.83      1.38 o
   2  16  10        7.91        7.82      0.80 o
   3  16  10       12.45       13.49      0.91 o
   4  16  10       12.82       12.77      0.95 o
   0  17  10       45.79       48.70      1.96 o
   1  17  10       18.37       17.44      0.88 o
   2  17  10       15.54       15.03      0.96 o
   1   0  11      138.09      136.12      0.83 o
   2   0  11       47.83       48.67      0.41 o
   3   0  11      199.62      201.53      1.22 o
   4   0  11       42.89       43.58      0.46 o
   5   0  11      228.43      230.83      1.58 o
   6   0  11       25.05       25.55      0.51 o
   7   0  11       96.71       97.95      1.19 o
   8   0  11       50.31       51.98      0.98 o
   9   0  11        0.65        0.62      1.23 o
  10   0  11        2.57        1.77      0.86 o
  11   0  11       14.72       15.70      1.24 o
   0   1  11      278.69      281.10      1.81 o
   1   1  11      784.85      791.82      2.93 o
   2   1  11        1.88        1.88      0.10 o
   3   1  11      158.76      158.06      0.71 o
   4   1  11      107.58      107.04      0.57 o
   5   1  11      134.59      133.93      0.75 o
   6   1  11      136.82      136.25      0.89 o
   7   1  11      220.06      217.79      1.41 o
   8   1  11       99.39       99.84      1.03 o
   9   1  11       26.43       25.04      0.76 o
  10   1  11       41.13       41.86      1.08 o
  11   1  11       17.81       18.75      0.97 o
   0   2  11     1633.31     1626.73      8.18 o
   1   2  11       72.20       70.38      0.43 o
   2   2  11       42.58       42.79      0.31 o
   3   2  11       78.80       78.85      0.45 o
   4   2  11       82.81       82.40      0.49 o
   5   2  11      255.66      253.95      1.22 o
   6   2  11      128.39      128.63      0.91 o
   7   2  11        0.87        1.17      0.28 o
   8   2  11       10.65       10.50      0.42 o
   9   2  11       28.45       28.17      0.85 o
  10   2  11        4.44        3.70      0.60 o
  11   2  11       17.48       16.02      0.89 o
   0   3  11      267.65      268.72      1.88 o
   1   3  11       39.72       39.43      0.34 o
   2   3  11      287.39      290.19      1.33 o
   3   3  11      223.59      224.45      0.96 o
   4   3  11      216.52      216.57      1.04 o
   5   3  11      149.58      148.15      0.85 o
   6   3  11       68.90       68.61      0.62 o
   7   3  11       13.09       13.34      0.37 o
   8   3  11        0.16        0.36      0.71 o
   9   3  11        0.15        0.79      0.61 o
  10   3  11       17.11       17.22      0.76 o
  11   3  11        4.51        4.72      0.75 o
   0   4  11      256.59      260.32      2.08 o
   1   4  11       69.26       70.97      0.50 o
   2   4  11      235.50      234.62      1.11 o
   3   4  11      502.57      497.42      2.05 o
   4   4  11       91.57       90.41      0.56 o
   5   4  11       63.69       63.30      0.50 o
   6   4  11        1.87        2.14      0.25 o
   7   4  11       52.79       51.45      0.63 o
   8   4  11      176.07      177.25      1.87 o
   9   4  11       20.06       20.70      0.79 o
  10   4  11       40.98       41.97      1.07 o
  11   4  11        7.86        8.07      0.91 o
   0   5  11      255.27      252.86      1.90 o
   1   5  11      493.40      483.68      2.28 o
   2   5  11      538.62      537.98      2.44 o
   3   5  11       20.44       20.08      0.26 o
   4   5  11      158.95      159.52      0.90 o
   5   5  11       90.25       90.43      0.66 o
   6   5  11      127.53      128.90      0.97 o
   7   5  11      110.25      111.17      1.07 o
   8   5  11       45.03       46.77      1.03 o
   9   5  11        3.79        3.25      0.56 o
  10   5  11       25.92       25.79      0.92 o
   0   6  11      274.53      274.93      2.01 o
   1   6  11      279.94      278.70      1.47 o
   2   6  11      123.98      121.94      0.79 o
   3   6  11      476.34      479.23      2.21 o
   4   6  11      105.89      104.94      0.71 o
   5   6  11      129.53      129.63      1.04 o
   6   6  11       25.37       25.30      0.51 o
   7   6  11       94.04       93.87      1.09 o
   8   6  11       76.03       75.23      1.22 o
   9   6  11        7.55        7.81      0.68 o
  10   6  11       13.19       14.01      0.89 o
   0   7  11      299.40      300.69      2.41 o
   1   7  11      125.86      126.20      0.91 o
   2   7  11       67.52       69.18      0.62 o
   3   7  11      120.95      120.81      0.93 o
   4   7  11      131.96      131.98      1.01 o
   5   7  11       31.19       31.16      0.50 o
   6   7  11       39.39       39.56      0.61 o
   7   7  11       66.25       66.58      1.00 o
   8   7  11       14.01       14.75      0.73 o
   9   7  11       20.90       20.81      0.88 o
  10   7  11        1.67        1.49      0.85 o
   0   8  11       24.04       24.51      0.58 o
   1   8  11      160.93      159.44      1.06 o
   2   8  11       49.10       48.37      0.50 o
   3   8  11      100.35      100.17      0.96 o
   4   8  11       78.43       77.48      0.76 o
   5   8  11      118.78      116.89      1.13 o
   6   8  11       86.85       87.07      1.03 o
   7   8  11       47.55       49.31      0.93 o
   8   8  11       10.04       11.34      0.77 o
   9   8  11        1.93        2.03      0.76 o
  10   8  11        9.88       10.38      0.94 o
   0   9  11       63.20       64.02      0.85 o
   1   9  11      138.32      139.30      1.00 o
   2   9  11       17.14       17.19      0.39 o
   3   9  11       80.25       79.10      0.75 o
   4   9  11       11.25       11.11      0.40 o
   5   9  11       67.78       66.21      0.78 o
   6   9  11       35.00       34.53      0.72 o
   7   9  11       61.11       59.90      1.08 o
   8   9  11        2.86        3.24      0.69 o
   9   9  11       13.60       13.76      0.94 o
   0  10  11       91.07       91.92      1.19 o
   1  10  11      148.73      148.45      1.11 o
   2  10  11       58.31       58.69      0.63 o
   3  10  11      108.57      108.82      1.02 o
   4  10  11        8.96        9.51      0.42 o
   5  10  11      111.11      110.47      1.42 o
   6  10  11       12.14       12.60      0.59 o
   7  10  11       40.20       40.91      1.00 o
   8  10  11       33.33       33.97      1.11 o
   9  10  11       14.44       15.20      1.03 o
   0  11  11        3.71        3.55      0.47 o
   1  11  11        1.02        1.45      0.31 o
   2  11  11       84.64       84.21      0.87 o
   3  11  11       11.70       12.67      0.47 o
   4  11  11       87.79       86.35      1.18 o
   5  11  11       37.38       37.10      0.89 o
   6  11  11       19.13       19.33      0.73 o
   7  11  11        6.33        5.82      0.68 o
   8  11  11       25.42       26.36      1.07 o
   0  12  11      235.87      234.64      2.47 o
   1  12  11       17.15       17.74      0.46 o
   2  12  11       48.25       49.62      0.73 o
   3  12  11       11.69       11.46      0.50 o
   4  12  11        4.40        3.86      0.61 o
   5  12  11       19.43       19.87      0.71 o
   6  12  11       22.21       24.47      0.88 o
   7  12  11       17.97       19.34      0.89 o
   8  12  11       33.28       34.33      1.21 o
   0  13  11       51.40       52.12      1.17 o
   1  13  11       16.21       16.86      0.55 o
   2  13  11       28.20       25.92      0.67 o
   3  13  11       25.29       24.63      0.69 o
   4  13  11        5.98        6.78      0.65 o
   5  13  11       11.82       10.60      0.84 o
   6  13  11       16.92       18.37      0.86 o
   7  13  11        4.14        4.98      0.80 o
   0  14  11       65.94       70.50      1.69 o
   1  14  11       29.58       29.62      0.80 o
   2  14  11       23.02       22.43      0.69 o
   3  14  11        8.18        9.29      0.60 o
   4  14  11       55.31       54.19      1.34 o
   5  14  11       29.69       30.60      1.03 o
   6  14  11       21.08       21.63      0.92 o
   0  15  11        5.97        4.55      1.08 o
   1  15  11       18.99       20.19      0.82 o
   2  15  11       37.70       38.71      0.92 o
   3  15  11       16.44       17.99      0.84 o
   4  15  11       10.12       10.14      0.79 o
   5  15  11        5.03        5.42      0.81 o
   0  16  11        0.43        1.69      1.24 o
   1  16  11       14.19       15.74      0.82 o
   2  16  11       12.33       12.71      0.84 o
   3  16  11       60.85       62.91      1.43 o
   4  16  11        2.05        1.40      0.98 o
   0  17  11        6.56        6.16      1.29 o
   1  17  11       30.14       29.30      1.06 o
   2  17  11        2.40        0.95      1.90 o
   0   0  12     1021.91     1027.32      7.74 o
   1   0  12      850.29      852.07      4.18 o
   3   0  12      247.37      244.88      1.39 o
   5   0  12      202.71      200.33      1.46 o
   6   0  12       86.06       85.08      0.92 o
   7   0  12      500.36      505.78      3.73 o
   8   0  12        1.85        2.00      0.52 o
   9   0  12       36.98       38.18      1.13 o
  10   0  12       10.98        9.77      0.92 o
  11   0  12        1.04        1.06      1.91 o
   0   1  12      597.54      592.86      3.47 o
   1   1  12       61.36       61.79      0.38 o
   2   1  12      756.94      755.49      2.62 o
   3   1  12      671.74      668.60      2.39 o
   4   1  12      696.54      691.22      2.56 o
   5   1  12      274.96      271.18      1.33 o
   6   1  12      167.16      165.73      1.05 o
   7   1  12        0.53        0.80      0.31 o
   8   1  12        2.98        2.90      0.39 o
   9   1  12       13.46       13.54      0.63 o
  10   1  12       68.21       66.64      1.20 o
  11   1  12       15.08       14.67      0.83 o
   0   2  12     1502.21     1507.49      7.71 o
   1   2  12      451.58      451.59      1.89 o
   2   2  12      879.28      875.79      3.21 o
   3   2  12       60.53       59.39      0.40 o
   4   2  12       38.85       38.18      0.31 o
   5   2  12      363.65      362.95      1.66 o
   6   2  12      164.47      163.34      1.02 o
   7   2  12       93.99       93.16      0.81 o
   8   2  12      176.41      178.75      1.64 o
   9   2  12        5.80        5.09      0.56 o
  10   2  12       19.95       19.92      0.77 o
  11   2  12       29.69       27.70      1.06 o
   0   3  12      263.29      268.61      1.94 o
   1   3  12     1195.97     1191.72      4.74 o
   2   3  12      238.78      235.26      1.12 o
   3   3  12       49.31       50.26      0.37 o
   4   3  12       71.15       70.50      0.48 o
   5   3  12      320.84      316.20      1.59 o
   6   3  12       27.04       26.22      0.41 o
   7   3  12      200.56      200.27      1.38 o
   8   3  12      182.03      184.54      1.64 o
   9   3  12       51.17       50.16      0.99 o
  10   3  12        3.61        3.67      0.66 o
  11   3  12       10.57       11.58      0.94 o
   0   4  12      130.35      125.75      1.07 o
   1   4  12       62.31       61.27      0.46 o
   2   4  12      701.11      693.66      2.88 o
   3   4  12      371.02      372.49      1.69 o
   4   4  12      342.05      340.43      1.57 o
   5   4  12      305.52      305.40      1.54 o
   6   4  12       61.55       59.85      0.74 o
   7   4  12      118.21      118.34      1.02 o
   8   4  12        1.47        1.98      0.45 o
   9   4  12        3.63        3.67      0.57 o
  10   4  12       52.15       51.88      1.25 o
   0   5  12     1924.27     1901.74     11.14 o
   1   5  12      551.62      555.92      2.49 o
   2   5  12       27.05       27.39      0.30 o
   3   5  12        8.56        9.04      0.18 o
   4   5  12       14.93       15.08      0.28 o
   5   5  12      145.70      145.68      0.99 o
   6   5  12      227.44      228.16      1.46 o
   7   5  12      137.43      137.21      1.28 o
   8   5  12       82.94       83.39      1.16 o
   9   5  12        1.50        1.42      0.57 o
  10   5  12       28.30       29.79      1.14 o
   0   6  12      315.89      314.15      2.26 o
   1   6  12      227.46      227.03      1.24 o
   2   6  12      244.45      242.10      1.32 o
   3   6  12      431.65      431.36      2.04 o
   4   6  12      112.98      112.82      0.74 o
   5   6  12       92.05       91.66      0.87 o
   6   6  12      147.66      148.62      1.14 o
   7   6  12       43.32       43.21      0.71 o
   8   6  12       17.37       18.31      0.74 o
   9   6  12       18.17       18.69      0.79 o
  10   6  12       75.68       75.10      1.60 o
   0   7  12      250.70      252.64      2.05 o
   1   7  12       68.83       69.09      0.58 o
   2   7  12      210.53      211.09      1.25 o
   3   7  12      242.26      243.11      1.43 o
   4   7  12      224.55      224.48      1.42 o
   5   7  12      110.44      111.11      1.09 o
   6   7  12      134.31      134.74      1.19 o
   7   7  12       29.53       30.48      0.73 o
   8   7  12       57.28       58.98      1.20 o
   9   7  12       58.63       60.22      1.62 o
  10   7  12        5.16        5.02      0.81 o
   0   8  12      233.39      233.06      2.03 o
   1   8  12      167.11      168.50      1.21 o
   2   8  12      161.77      160.51      1.11 o
   3   8  12       68.86       68.87      0.65 o
   4   8  12       19.90       20.48      0.43 o
   5   8  12       69.96       70.68      0.77 o
   6   8  12       50.87       51.14      0.75 o
   7   8  12       63.45       66.17      1.15 o
   8   8  12      184.06      191.73      2.50 o
   9   8  12       11.53       13.89      0.82 o
   0   9  12      110.92      109.13      1.32 o
   1   9  12      393.79      394.61      2.25 o
   2   9  12      253.98      250.99      1.55 o
   3   9  12      138.70      135.33      1.05 o
   4   9  12      198.91      200.66      1.54 o
   5   9  12      185.84      185.85      1.59 o
   6   9  12       26.46       27.25      0.73 o
   7   9  12       80.64       82.24      1.39 o
   8   9  12        6.05        6.58      0.76 o
   9   9  12       13.97       13.39      0.94 o
   0  10  12      308.71      310.83      2.86 o
   1  10  12      322.17      321.94      2.05 o
   2  10  12       23.22       23.38      0.44 o
   3  10  12      147.05      146.08      1.18 o
   4  10  12       37.58       37.29      0.68 o
   5  10  12      105.73      103.96      1.31 o
   6  10  12       75.23       75.30      1.16 o
   7  10  12       88.15       89.64      1.79 o
   8  10  12        7.01        7.68      0.81 o
   9  10  12        3.59        4.53      0.86 o
   0  11  12      264.75      265.24      2.64 o
   1  11  12        2.25        2.21      0.32 o
   2  11  12       39.96       40.29      0.59 o
   3  11  12      115.32      115.84      1.15 o
   4  11  12        8.96        8.45      0.55 o
   5  11  12       45.50       43.27      0.93 o
   6  11  12       60.73       59.28      1.11 o
   7  11  12        8.93        9.19      0.75 o
   8  11  12       23.00       24.01      1.05 o
   0  12  12       42.58       40.92      0.95 o
   1  12  12       37.54       38.85      0.63 o
   2  12  12       91.87       91.11      1.02 o
   3  12  12      191.90      191.77      1.74 o
   4  12  12       84.78       81.56      1.30 o
   5  12  12      147.22      145.95      1.86 o
   6  12  12       19.23       19.26      0.82 o
   7  12  12        9.92        9.69      0.83 o
   8  12  12        3.40        3.01      1.23 o
   0  13  12       53.54       53.57      1.29 o
   1  13  12      114.94      114.02      1.30 o
   2  13  12       28.84       29.77      0.69 o
   3  13  12       12.07       11.51      0.56 o
   4  13  12       13.04       12.91      0.69 o
   5  13  12       13.89       14.99      0.79 o
   6  13  12        1.03        1.07      0.77 o
   7  13  12       44.09       44.77      1.19 o
   0  14  12      187.40      191.94      3.05 o
   1  14  12       66.41       66.99      1.07 o
   2  14  12      127.69      131.96      1.81 o
   3  14  12        3.29        2.84      0.61 o
   4  14  12       22.29       21.62      0.92 o
   5  14  12       15.42       16.13      0.91 o
   6  14  12       35.62       38.42      1.07 o
   0  15  12       60.63       62.05      1.89 o
   1  15  12       52.40       54.06      1.19 o
   2  15  12        8.28        8.11      0.67 o
   3  15  12       52.72       52.56      1.10 o
   4  15  12       22.10       20.68      0.93 o
   5  15  12       36.67       39.00      1.25 o
   0  16  12       74.31       77.33      2.56 o
   1  16  12       19.80       18.86      0.87 o
   2  16  12       41.11       40.27      1.13 o
   3  16  12       11.98       12.50      0.84 o
   4  16  12       25.45       25.06      1.28 o
   0  17  12        2.63        2.73      1.50 o
   1  17  12        4.86        4.91      0.95 o
   1   0  13      191.88      187.56      1.39 o
   2   0  13      828.14      821.57      3.92 o
   3   0  13      194.55      189.61      1.16 o
   4   0  13      282.07      281.95      1.76 o
   5   0  13      272.61      269.32      1.81 o
   6   0  13       65.04       63.79      0.77 o
   7   0  13      367.43      365.54      2.88 o
   8   0  13       32.96       31.84      0.80 o
   9   0  13       10.54       10.39      0.85 o
  10   0  13       76.47       80.12      2.37 o
  11   0  13       56.10       58.32      1.90 o
   0   1  13      695.74      691.56      4.24 o
   1   1  13      830.05      823.92      3.12 o
   2   1  13      168.83      167.17      0.72 o
   3   1  13       32.71       32.69      0.28 o
   4   1  13       47.37       47.80      0.36 o
   5   1  13       57.86       57.57      0.46 o
   6   1  13       86.44       87.39      0.68 o
   7   1  13      210.50      212.83      1.38 o
   8   1  13       91.37       90.77      1.06 o
   9   1  13        9.75       10.64      0.63 o
  10   1  13        5.59        4.55      0.67 o
  11   1  13        6.22        6.46      0.82 o
   0   2  13      701.79      700.26      3.73 o
   1   2  13       22.59       23.28      0.26 o
   2   2  13      337.71      335.73      1.34 o
   3   2  13       92.12       92.24      0.52 o
   4   2  13      146.78      147.36      0.73 o
   5   2  13       17.31       17.20      0.28 o
   6   2  13      144.33      143.08      1.01 o
   7   2  13       44.11       44.60      0.59 o
   8   2  13       13.84       13.68      0.52 o
   9   2  13        0.57        0.89      0.55 o
  10   2  13        7.99        7.82      0.69 o
  11   2  13        4.44        3.84      0.97 o
   0   3  13        0.31        0.52      0.18 o
   1   3  13       92.17       90.96      0.60 o
   2   3  13      245.82      238.25      1.13 o
   3   3  13       93.99       91.67      0.52 o
   4   3  13       30.22       30.36      0.33 o
   5   3  13      108.98      107.47      0.72 o
   6   3  13       83.60       82.38      0.74 o
   7   3  13        2.59        3.01      0.31 o
   8   3  13       25.93       25.86      0.62 o
   9   3  13       53.58       53.06      0.98 o
  10   3  13        6.65        6.92      0.68 o
  11   3  13        3.72        3.46      1.14 o
   0   4  13      238.49      238.14      1.71 o
   1   4  13      581.08      574.97      2.49 o
   2   4  13      101.55      102.00      0.62 o
   3   4  13      292.33      289.90      1.40 o
   4   4  13       33.65       34.02      0.37 o
   5   4  13       92.98       92.77      0.79 o
   6   4  13       46.75       47.13      0.58 o
   7   4  13      142.98      144.18      1.19 o
   8   4  13       50.74       50.66      0.85 o
   9   4  13       28.77       28.53      0.90 o
  10   4  13       19.98       19.62      0.94 o
   1   5  13       59.30       60.41      0.47 o
   2   5  13      106.72      106.83      0.69 o
   3   5  13      571.56      569.04      2.48 o
   4   5  13      196.34      196.27      1.14 o
   5   5  13      242.07      240.88      1.46 o
   6   5  13       45.91       45.65      0.58 o
   7   5  13       12.25       13.67      0.49 o
   8   5  13        4.52        4.70      0.50 o
   9   5  13       33.37       35.12      1.04 o
  10   5  13        0.31        0.00      0.00 o
   0   6  13       62.58       60.70      0.68 o
   1   6  13      235.47      236.57      1.24 o
   2   6  13      147.08      148.38      0.91 o
   3   6  13       83.12       82.86      0.58 o
   4   6  13      323.45      323.86      1.71 o
   5   6  13      270.46      270.56      1.71 o
   6   6  13       48.43       48.75      0.62 o
   7   6  13       29.11       29.49      0.73 o
   8   6  13       32.98       32.61      0.87 o
   9   6  13        0.36        0.56      1.11 o
  10   6  13       39.25       40.03      1.28 o
   0   7  13       98.54       99.17      1.01 o
   1   7  13      152.13      150.48      0.95 o
   2   7  13        0.29        0.45      0.18 o
   3   7  13       78.53       78.81      0.66 o
   4   7  13       58.38       59.24      0.60 o
   5   7  13       76.07       75.24      0.75 o
   6   7  13        7.77        8.30      0.41 o
   7   7  13       28.05       27.94      0.74 o
   8   7  13       28.85       27.65      0.93 o
   9   7  13       21.53       21.35      0.92 o
  10   7  13       34.27       34.40      1.21 o
   0   8  13        3.16        3.59      0.30 o
   1   8  13       49.63       49.60      0.52 o
   2   8  13       10.25       10.12      0.28 o
   3   8  13       45.76       45.32      0.57 o
   4   8  13       61.09       63.56      0.77 o
   5   8  13       21.46       21.85      0.49 o
   6   8  13       27.37       27.02      0.62 o
   7   8  13       29.30       29.36      0.84 o
   8   8  13       14.35       14.61      0.80 o
   9   8  13        2.46        3.15      0.76 o
   0   9  13      260.64      260.11      2.55 o
   1   9  13      197.69      197.05      1.33 o
   2   9  13      131.92      132.76      0.99 o
   3   9  13       31.21       31.60      0.50 o
   4   9  13       34.56       34.97      0.57 o
   5   9  13       66.77       67.38      0.89 o
   6   9  13        8.80        9.05      0.56 o
   7   9  13       40.22       41.44      1.01 o
   8   9  13       64.65       68.70      1.47 o
   9   9  13       12.87       13.87      0.94 o
   0  10  13       36.08       34.60      0.76 o
   1  10  13      118.99      119.39      0.98 o
   2  10  13      129.76      128.41      1.02 o
   3  10  13        7.96        8.39      0.36 o
   4  10  13       30.54       30.42      0.66 o
   5  10  13       50.42       50.89      0.94 o
   6  10  13       59.06       61.60      1.05 o
   7  10  13       36.54       37.64      0.99 o
   8  10  13       29.52       30.80      1.36 o
   9  10  13        3.95        5.43      1.18 o
   0  11  13      116.48      117.51      1.49 o
   1  11  13        3.21        3.19      0.34 o
   2  11  13        1.44        1.94      0.34 o
   3  11  13      237.86      241.52      1.93 o
   4  11  13       36.95       35.09      0.86 o
   5  11  13       30.93       32.01      0.85 o
   6  11  13       82.59       83.25      1.38 o
   7  11  13        7.06        6.35      0.73 o
   8  11  13       13.85       13.50      0.94 o
   0  12  13      107.45      104.99      1.58 o
   1  12  13       22.94       22.76      0.54 o
   2  12  13       90.44       92.46      1.05 o
   3  12  13       59.38       58.88      0.93 o
   4  12  13       10.65       11.37      0.65 o
   5  12  13        8.60        9.60      0.66 o
   6  12  13       29.75       30.35      0.88 o
   7  12  13        7.97        8.56      0.83 o
   0  13  13        3.92        4.09      0.69 o
   1  13  13       15.93       16.68      0.57 o
   2  13  13       16.41       16.03      0.59 o
   3  13  13       18.35       19.09      0.74 o
   4  13  13       28.95       28.45      1.01 o
   5  13  13       25.32       24.44      0.89 o
   6  13  13       13.90       14.11      0.77 o
   7  13  13       18.69       18.79      1.18 o
   0  14  13       10.95       11.50      0.92 o
   1  14  13        9.13        8.45      0.60 o
   2  14  13       17.89       17.59      0.71 o
   3  14  13       15.19       15.00      0.69 o
   4  14  13       24.97       24.85      0.97 o
   5  14  13        1.30        0.98      0.94 o
   6  14  13        5.39        4.99      0.80 o
   0  15  13      147.83      156.13      3.06 o
   1  15  13       32.93       31.26      0.95 o
   2  15  13       25.81       26.44      0.99 o
   3  15  13       24.07       25.38      0.87 o
   4  15  13        9.68        9.58      0.78 o
   5  15  13       14.46       15.59      1.07 o
   0  16  13        7.05        4.62      1.23 o
   1  16  13       11.47       13.76      0.93 o
   2  16  13       31.80       32.32      1.11 o
   3  16  13        0.98        0.84      1.08 o
   0  17  13       20.07       18.97      1.46 o
   0   0  14      903.59      895.64      7.41 o
   1   0  14       68.58       70.41      0.69 o
   2   0  14     1428.78     1425.84      6.85 o
   3   0  14       65.45       64.78      0.57 o
   4   0  14      197.79      194.77      1.35 o
   5   0  14       48.88       49.33      0.64 o
   6   0  14      161.48      162.03      1.39 o
   7   0  14       11.27       11.00      0.49 o
   8   0  14      108.77      107.39      1.60 o
   9   0  14       14.89       15.38      0.90 o
  10   0  14        2.26        2.10      0.93 o
  11   0  14        5.73        4.96      1.41 o
   0   1  14       72.04       71.10      0.72 o
   1   1  14       42.94       42.55      0.32 o
   2   1  14       41.87       41.15      0.30 o
   3   1  14      285.97      286.32      1.21 o
   4   1  14      228.33      226.56      1.06 o
   5   1  14      357.41      353.53      1.62 o
   6   1  14      191.96      193.11      1.19 o
   7   1  14       10.88       10.32      0.35 o
   8   1  14        5.30        5.61      0.43 o
   9   1  14        9.80       10.61      0.61 o
  10   1  14        8.15        8.04      0.70 o
  11   1  14       26.90       25.95      1.57 o
   0   2  14      665.20      667.59      3.65 o
   1   2  14      410.94      409.49      1.78 o
   2   2  14      423.64      424.91      1.73 o
   3   2  14      771.12      767.97      2.91 o
   4   2  14      159.30      158.63      0.79 o
   5   2  14      231.65      230.15      1.22 o
   6   2  14      297.30      296.53      1.63 o
   7   2  14      181.55      183.42      1.29 o
   8   2  14       12.54       12.33      0.50 o
   9   2  14       79.36       78.93      1.22 o
  10   2  14       22.74       23.56      0.88 o
   0   3  14      903.86      903.88      5.00 o
   1   3  14     1083.81     1076.45      4.32 o
   2   3  14      286.98      285.57      1.32 o
   3   3  14       51.37       52.62      0.39 o
   4   3  14      322.50      320.43      1.49 o
   5   3  14       71.38       71.24      0.59 o
   6   3  14       76.91       75.54      0.73 o
   7   3  14       92.97       92.20      0.84 o
   8   3  14       53.58       52.88      0.86 o
   9   3  14       21.23       19.70      0.68 o
  10   3  14       16.27       17.94      0.88 o
   0   4  14       34.71       33.44      0.60 o
   1   4  14      107.89      106.13      0.66 o
   2   4  14       76.01       74.71      0.53 o
   3   4  14       53.48       54.46      0.45 o
   4   4  14      104.75      104.61      0.68 o
   5   4  14      133.91      133.34      0.93 o
   6   4  14      204.45      204.96      1.42 o
   7   4  14       53.17       52.87      0.70 o
   8   4  14       11.73       12.86      0.65 o
   9   4  14       28.92       29.96      0.96 o
  10   4  14       33.88       33.82      1.02 o
   0   5  14      166.85      165.60      1.31 o
   1   5  14      512.14      510.53      2.36 o
   2   5  14      151.44      149.81      0.88 o
   3   5  14       55.96       55.80      0.49 o
   4   5  14       38.05       37.95      0.40 o
   5   5  14       36.38       36.95      0.53 o
   6   5  14       72.47       71.40      0.74 o
   7   5  14       96.20       97.89      1.16 o
   8   5  14      110.63      113.55      1.51 o
   9   5  14      110.94      113.14      1.68 o
  10   5  14        2.58        2.55      0.78 o
   0   6  14      368.92      366.87      2.48 o
   1   6  14      199.41      200.11      1.11 o
   2   6  14      375.12      375.55      1.90 o
   3   6  14       93.06       92.85      0.67 o
   4   6  14      106.73      106.51      0.81 o
   5   6  14       68.09       67.94      0.78 o
   6   6  14      126.43      127.44      1.16 o
   7   6  14       52.19       50.88      1.04 o
   8   6  14       31.55       30.30      0.85 o
   9   6  14        0.89        1.36      0.70 o
  10   6  14        8.48       10.07      0.81 o
   0   7  14      113.66      114.25      1.12 o
   1   7  14       16.38       16.24      0.29 o
   2   7  14       62.51       62.30      0.57 o
   3   7  14      100.67      100.80      0.78 o
   4   7  14      245.99      246.16      1.54 o
   5   7  14       65.67       66.28      0.74 o
   6   7  14       29.31       30.43      0.68 o
   7   7  14       52.28       53.49      1.01 o
   8   7  14       62.85       64.00      1.25 o
   9   7  14       15.54       17.49      0.90 o
  10   7  14       23.55       24.32      1.17 o
   0   8  14      548.10      545.72      3.98 o
   1   8  14      165.71      163.73      1.11 o
   2   8  14      216.54      218.77      1.33 o
   3   8  14       74.19       74.12      0.73 o
   4   8  14       15.87       16.30      0.41 o
   5   8  14       37.20       36.86      0.66 o
   6   8  14      189.07      192.79      1.79 o
   7   8  14       59.98       60.58      1.14 o
   8   8  14       34.58       36.36      1.05 o
   9   8  14       20.14       21.02      0.97 o
   0   9  14       37.67       38.83      0.79 o
   1   9  14       84.12       83.76      0.77 o
   2   9  14      236.83      235.21      1.48 o
   3   9  14      230.59      231.46      1.60 o
   4   9  14      296.99      294.71      2.15 o
   5   9  14       87.85       86.93      1.09 o
   6   9  14       33.76       32.69      0.82 o
   7   9  14       23.83       24.86      0.96 o
   8   9  14       82.62       86.37      1.71 o
   9   9  14       12.06       12.42      0.96 o
   0  10  14       54.47       55.18      0.88 o
   1  10  14        2.29        2.31      0.31 o
   2  10  14      157.88      159.08      1.22 o
   3  10  14      119.15      118.36      1.04 o
   4  10  14       58.45       58.08      0.93 o
   5  10  14       10.88       11.83      0.61 o
   6  10  14        1.92        1.94      0.60 o
   7  10  14       23.34       25.63      0.93 o
   8  10  14       21.37       22.05      1.03 o
   0  11  14       13.87       13.04      0.57 o
   1  11  14      192.02      192.54      1.47 o
   2  11  14        1.59        1.46      0.36 o
   3  11  14       24.75       24.82      0.60 o
   4  11  14       72.70       70.96      1.13 o
   5  11  14       38.50       38.59      0.96 o
   6  11  14       21.61       22.44      0.81 o
   7  11  14       48.86       51.34      1.21 o
   8  11  14        6.55        6.39      0.88 o
   0  12  14       47.07       49.39      1.13 o
   1  12  14       71.06       71.47      0.93 o
   2  12  14       63.94       63.65      0.94 o
   3  12  14       27.28       26.65      0.76 o
   4  12  14       60.01       58.88      1.09 o
   5  12  14       45.83       46.63      1.20 o
   6  12  14       46.12       49.17      1.12 o
   7  12  14       19.60       20.07      0.96 o
   0  13  14      168.80      168.37      2.49 o
   1  13  14      254.57      260.68      2.33 o
   2  13  14       75.93       75.48      1.10 o
   3  13  14       30.97       31.54      0.80 o
   4  13  14       20.01       20.59      0.76 o
   5  13  14       41.98       41.09      1.25 o
   6  13  14       21.03       23.15      0.89 o
   7  13  14       33.04       34.15      1.66 o
   0  14  14       28.73       29.59      1.18 o
   1  14  14       70.57       71.77      1.13 o
   2  14  14        9.07        9.11      0.61 o
   3  14  14       27.05       28.20      0.86 o
   4  14  14        6.57        6.21      0.69 o
   5  14  14       33.11       34.97      1.11 o
   6  14  14        9.52        9.23      1.13 o
   0  15  14        8.04        8.77      1.02 o
   1  15  14        8.04        8.38      0.73 o
   2  15  14        3.70        3.92      0.73 o
   3  15  14       11.38       12.51      0.78 o
   4  15  14       22.23       23.31      0.95 o
   5  15  14       23.18       22.47      1.59 o
   0  16  14       66.34       68.49      2.79 o
   1  16  14       17.93       17.49      1.03 o
   2  16  14       42.10       44.98      1.34 o
   3  16  14        2.08        2.23      0.93 o
   1   0  15      256.58      255.07      1.92 o
   2   0  15       95.84       97.15      0.74 o
   3   0  15       54.97       55.87      0.51 o
   4   0  15      510.00      514.15      3.08 o
   5   0  15       30.63       30.02      0.49 o
   6   0  15      394.33      394.57      2.76 o
   7   0  15       10.69       10.32      0.51 o
   8   0  15       24.94       24.53      0.89 o
   9   0  15        0.51        0.19      0.44 o
  10   0  15       52.09       47.96      1.56 o
   0   1  15     1449.39     1452.91      8.54 o
   1   1  15      276.89      274.72      1.39 o
   2   1  15      451.74      447.05      1.75 o
   3   1  15       21.07       20.74      0.22 o
   4   1  15       42.71       42.85      0.38 o
   5   1  15      143.79      142.66      0.88 o
   6   1  15      291.51      292.69      1.61 o
   7   1  15        8.66        8.98      0.35 o
   8   1  15       85.81       83.04      1.16 o
   9   1  15       22.65       21.14      0.73 o
  10   1  15        3.38        2.75      0.70 o
   0   2  15      164.66      162.63      1.18 o
   1   2  15      230.79      230.69      1.09 o
   2   2  15      245.20      247.42      1.17 o
   3   2  15       22.16       22.47      0.26 o
   4   2  15       93.44       92.70      0.56 o
   5   2  15       34.66       33.55      0.41 o
   6   2  15       46.02       44.93      0.52 o
   7   2  15      103.99      104.08      0.93 o
   8   2  15       12.13       11.84      0.54 o
   9   2  15       11.91       11.17      0.60 o
  10   2  15       20.60       20.67      0.92 o
   0   3  15       90.88       88.90      0.82 o
   1   3  15       72.97       71.75      0.49 o
   2   3  15       49.86       49.29      0.39 o
   3   3  15      374.43      376.16      1.69 o
   4   3  15      216.18      214.36      1.15 o
   5   3  15       77.96       76.00      0.61 o
   6   3  15      152.51      152.77      1.12 o
   7   3  15       48.53       48.19      0.63 o
   8   3  15       50.93       50.70      0.86 o
   9   3  15       35.12       35.90      0.91 o
  10   3  15       20.88       21.71      0.92 o
   1   4  15      121.31      122.17      0.74 o
   2   4  15      247.86      245.23      1.25 o
   3   4  15       46.73       46.61      0.42 o
   4   4  15       16.54       17.62      0.29 o
   5   4  15       45.73       44.81      0.51 o
   6   4  15       46.73       46.66      0.59 o
   7   4  15       90.75       90.92      1.02 o
   8   4  15       18.75       18.65      0.66 o
   9   4  15       37.27       37.92      0.97 o
  10   4  15        3.63        4.05      0.76 o
   0   5  15      186.47      182.12      1.34 o
   1   5  15      529.08      527.03      2.43 o
   2   5  15      102.91      102.31      0.68 o
   3   5  15      905.88      904.05      4.06 o
   4   5  15       41.92       41.22      0.48 o
   5   5  15      389.15      391.86      2.41 o
   6   5  15       25.32       26.26      0.48 o
   7   5  15        5.44        5.41      0.42 o
   8   5  15       26.01       26.62      0.77 o
   9   5  15       24.09       25.24      0.84 o
  10   5  15       16.21       17.93      0.88 o
   0   6  15       27.31       26.95      0.43 o
   1   6  15      204.44      203.21      1.15 o
   2   6  15      330.76      328.76      1.67 o
   3   6  15       97.84       97.95      0.80 o
   4   6  15      122.44      122.20      0.96 o
   5   6  15        4.48        4.51      0.31 o
   6   6  15       58.47       58.25      0.79 o
   7   6  15      150.71      156.61      1.95 o
   8   6  15       17.10       19.23      0.75 o
   9   6  15       55.74       56.90      1.15 o
  10   6  15        4.92        4.66      0.78 o
   0   7  15        1.05        1.38      0.26 o
   1   7  15       48.89       48.13      0.47 o
   2   7  15       60.10       60.08      0.57 o
   3   7  15       10.61       10.59      0.29 o
   4   7  15       65.61       66.69      0.66 o
   5   7  15       33.51       33.46      0.63 o
   6   7  15        2.59        2.77      0.40 o
   7   7  15       30.37       28.81      0.77 o
   8   7  15       48.02       49.34      1.11 o
   9   7  15       42.48       39.53      1.38 o
   0   8  15       83.57       81.67      1.05 o
   1   8  15       94.94       94.13      0.75 o
   2   8  15      181.07      179.98      1.20 o
   3   8  15       63.66       63.80      0.67 o
   4   8  15      225.47      225.71      1.62 o
   5   8  15       75.52       73.55      0.92 o
   6   8  15       16.09       15.56      0.60 o
   7   8  15       63.81       64.50      1.31 o
   8   8  15        1.58        1.34      0.83 o
   9   8  15        2.33        3.53      0.86 o
   0   9  15      151.62      150.49      1.63 o
   1   9  15       37.26       36.64      0.53 o
   2   9  15       26.32       26.66      0.45 o
   3   9  15      186.32      189.15      1.39 o
   4   9  15       26.87       27.86      0.58 o
   5   9  15        6.43        6.00      0.48 o
   6   9  15       50.31       50.00      1.10 o
   7   9  15        6.27        5.59      0.73 o
   8   9  15       27.62       29.07      1.09 o
   9   9  15       43.91       43.58      1.47 o
   0  10  15       74.62       73.94      1.04 o
   1  10  15      133.20      130.31      1.08 o
   2  10  15      148.42      149.00      1.37 o
   3  10  15       61.11       62.36      0.85 o
   4  10  15      135.14      131.92      1.44 o
   5  10  15       12.80       12.68      0.63 o
   6  10  15       28.78       29.10      0.86 o
   7  10  15       57.27       57.02      1.22 o
   8  10  15       14.72       15.43      1.00 o
   0  11  15       75.94       76.51      1.24 o
   1  11  15      142.44      143.04      1.32 o
   2  11  15       75.07       73.68      0.90 o
   3  11  15       31.96       32.71      0.69 o
   4  11  15       51.84       50.13      0.95 o
   5  11  15      134.86      132.60      2.14 o
   6  11  15       11.49       12.17      0.76 o
   7  11  15        1.09        2.98      0.76 o
   8  11  15       15.06       16.37      1.14 o
   0  12  15        1.13        0.85      0.77 o
   1  12  15       63.00       62.96      0.88 o
   2  12  15       18.37       17.92      0.58 o
   3  12  15        9.59        9.14      0.62 o
   4  12  15       15.60       15.85      0.71 o
   5  12  15       29.41       30.14      0.89 o
   6  12  15        5.21        5.09      0.73 o
   7  12  15       30.49       31.22      1.14 o
   0  13  15        6.52        7.28      0.79 o
   1  13  15       31.82       32.10      0.85 o
   2  13  15        9.10       10.09      0.58 o
   3  13  15       70.57       70.70      1.14 o
   4  13  15       42.81       43.00      1.04 o
   5  13  15        7.55        7.65      0.69 o
   6  13  15       36.78       37.46      1.10 o
   0  14  15        0.59        1.09      0.93 o
   1  14  15       25.12       26.00      0.87 o
   2  14  15       48.67       49.45      1.08 o
   3  14  15       15.74       14.72      0.78 o
   4  14  15       26.33       27.06      0.94 o
   5  14  15       14.32       13.06      0.83 o
   0  15  15       26.69       29.08      1.35 o
   1  15  15       46.90       47.16      1.14 o
   2  15  15       38.77       39.63      1.23 o
   3  15  15        6.27        6.27      0.72 o
   4  15  15        1.54        1.50      0.83 o
   0  16  15       10.57       11.42      1.16 o
   1  16  15        3.72        2.90      0.82 o
   2  16  15       49.57       50.29      1.32 o
   3  16  15        2.96        1.58      1.63 o
   0   0  16      530.58      522.92      5.04 o
   1   0  16      302.52      303.64      2.26 o
   2   0  16       17.41       17.86      0.33 o
   3   0  16       18.44       18.86      0.33 o
   4   0  16       77.61       77.89      0.80 o
   5   0  16        0.04        0.19      0.38 o
   6   0  16      211.12      209.41      1.77 o
   7   0  16       65.25       65.37      0.99 o
   8   0  16        9.53        9.25      0.73 o
   9   0  16       37.74       36.92      1.55 o
  10   0  16       49.65       52.64      1.69 o
   0   1  16       83.39       80.87      0.78 o
   1   1  16     1117.23     1112.72      4.84 o
   2   1  16       35.72       36.01      0.32 o
   3   1  16      483.49      483.38      1.90 o
   4   1  16      324.15      322.15      1.52 o
   5   1  16      249.40      248.19      1.38 o
   6   1  16       85.14       84.54      0.73 o
   7   1  16       91.31       90.84      0.88 o
   8   1  16        1.97        1.82      0.49 o
   9   1  16       42.31       41.10      0.91 o
  10   1  16        3.18        2.79      0.72 o
   0   2  16        2.17        2.54      0.25 o
   1   2  16       74.35       73.61      0.50 o
   2   2  16      277.95      272.81      1.25 o
   3   2  16        4.20        4.17      0.15 o
   4   2  16       50.10       49.73      0.42 o
   5   2  16       52.78       52.35      0.50 o
   6   2  16      159.63      160.62      1.10 o
   7   2  16       32.86       32.71      0.56 o
   8   2  16       27.26       28.19      0.77 o
   9   2  16       15.25       15.13      0.67 o
  10   2  16        1.95        1.07      0.97 o
   0   3  16       94.18       94.67      0.77 o
   1   3  16      254.95      254.12      1.26 o
   2   3  16       94.29       94.65      0.59 o
   3   3  16       32.34       32.34      0.33 o
   4   3  16       94.72       94.76      0.66 o
   5   3  16       52.68       52.67      0.54 o
   6   3  16       36.50       35.39      0.51 o
   7   3  16       67.50       67.32      0.81 o
   8   3  16       33.72       34.04      0.82 o
   9   3  16       32.02       32.73      0.88 o
  10   3  16       24.14       25.38      0.96 o
   0   4  16       84.36       81.36      0.80 o
   1   4  16      174.90      172.54      0.96 o
   2   4  16      106.30      104.62      0.68 o
   3   4  16      426.47      424.84      2.00 o
   4   4  16      182.81      183.69      1.16 o
   5   4  16       93.38       94.53      0.82 o
   6   4  16       69.26       68.40      0.73 o
   7   4  16       43.24       43.29      0.73 o
   8   4  16        8.21        9.08      0.55 o
   9   4  16       16.01       15.38      0.76 o
  10   4  16        3.20        2.91      0.77 o
   0   5  16      163.02      163.34      1.29 o
   1   5  16      173.18      173.18      1.03 o
   2   5  16      161.35      160.45      0.94 o
   3   5  16       83.36       83.84      0.64 o
   4   5  16       10.22       10.73      0.29 o
   5   5  16      133.93      134.54      1.11 o
   6   5  16       95.54       94.76      0.96 o
   7   5  16       69.82       70.66      0.94 o
   8   5  16       55.59       55.05      1.10 o
   9   5  16       72.59       75.40      1.35 o
  10   5  16        5.91        6.06      0.79 o
   0   6  16      172.00      169.83      1.32 o
   1   6  16       17.19       17.04      0.30 o
   2   6  16      363.42      362.76      1.88 o
   3   6  16       31.35       31.32      0.43 o
   4   6  16      313.17      311.58      1.82 o
   5   6  16       12.05       11.73      0.38 o
   6   6  16       36.83       35.36      0.69 o
   7   6  16       31.73       31.35      0.75 o
   8   6  16       40.85       41.81      0.98 o
   9   6  16       25.82       26.28      0.89 o
  10   6  16       26.26       26.42      1.14 o
   0   7  16       13.60       13.99      0.41 o
   1   7  16       91.14       90.47      0.74 o
   2   7  16      197.61      198.42      1.30 o
   3   7  16       29.38       29.27      0.43 o
   4   7  16      260.81      260.27      1.81 o
   5   7  16       11.26       11.62      0.42 o
   6   7  16       19.16       19.23      0.57 o
   7   7  16        8.86        9.33      0.59 o
   8   7  16       14.61       15.67      0.77 o
   9   7  16        4.82        5.30      0.73 o
   0   8  16       23.03       23.45      0.56 o
   1   8  16       43.84       42.81      0.49 o
   2   8  16       97.84       98.08      0.83 o
   3   8  16       68.47       68.70      0.72 o
   4   8  16       23.41       23.78      0.49 o
   5   8  16       73.43       75.36      1.02 o
   6   8  16       50.71       50.95      0.98 o
   7   8  16       34.57       34.04      0.94 o
   8   8  16       19.26       20.27      0.91 o
   9   8  16       77.40       77.56      1.71 o
   0   9  16      111.77      110.10      1.28 o
   1   9  16       17.15       16.90      0.40 o
   2   9  16        1.51        1.47      0.31 o
   3   9  16       97.99       98.99      1.08 o
   4   9  16       84.73       82.73      0.97 o
   5   9  16        4.64        4.54      0.49 o
   6   9  16       62.58       62.21      1.18 o
   7   9  16       14.47       16.92      0.84 o
   8   9  16       10.59       10.62      0.90 o
   9   9  16        0.36        0.70      1.40 o
   0  10  16      411.18      412.56      3.48 o
   1  10  16       76.25       73.24      0.77 o
   2  10  16      329.71      330.20      2.30 o
   3  10  16        6.62        7.79      0.42 o
   4  10  16      154.03      151.26      1.54 o
   5  10  16       31.87       30.42      0.83 o
   6  10  16      154.19      157.58      2.06 o
   7  10  16       18.63       19.69      0.85 o
   8  10  16       18.71       20.15      1.01 o
   0  11  16       23.57       25.43      0.80 o
   1  11  16      112.45      109.43      1.12 o
   2  11  16       72.12       72.52      0.93 o
   3  11  16       22.60       22.24      0.69 o
   4  11  16       19.80       19.68      0.74 o
   5  11  16       26.30       26.80      0.91 o
   6  11  16        3.09        3.39      0.73 o
   7  11  16       29.16       29.69      1.07 o
   8  11  16       37.63       35.29      2.10 o
   0  12  16      221.04      220.34      3.21 o
   1  12  16       71.60       72.40      1.07 o
   2  12  16       26.35       26.10      0.74 o
   3  12  16       85.87       85.54      1.33 o
   4  12  16       31.43       31.26      0.83 o
   5  12  16       53.98       54.98      1.30 o
   6  12  16       32.72       33.60      1.03 o
   7  12  16        6.21        5.22      0.80 o
   0  13  16       14.89       13.74      0.92 o
   1  13  16       27.57       28.39      0.83 o
   2  13  16       14.01       13.97      0.67 o
   3  13  16       46.57       50.22      1.02 o
   4  13  16       17.50       18.28      0.76 o
   5  13  16       11.69       11.96      0.76 o
   6  13  16        4.81        4.49      0.78 o
   0  14  16        0.08        0.00      0.00 o
   1  14  16       34.81       34.32      0.90 o
   2  14  16       38.74       41.87      1.02 o
   3  14  16       41.87       43.11      1.08 o
   4  14  16        7.19        5.96      0.75 o
   5  14  16        7.65        7.85      0.83 o
   0  15  16        6.99        5.98      1.07 o
   1  15  16       46.38       47.66      1.15 o
   2  15  16       12.04       11.84      0.83 o
   3  15  16       27.39       28.87      0.99 o
   4  15  16       18.23       19.63      0.99 o
   0  16  16       10.00        8.66      1.17 o
   1  16  16       56.01       54.27      1.46 o
   2  16  16        6.14        7.50      0.96 o
   1   0  17       51.44       50.98      0.69 o
   2   0  17      353.25      353.84      2.19 o
   3   0  17       36.80       37.22      0.46 o
   4   0  17      727.38      726.84      4.76 o
   5   0  17       18.28       18.69      0.48 o
   6   0  17       61.54       60.55      0.85 o
   7   0  17       50.34       49.53      0.91 o
   8   0  17       48.88       49.20      1.42 o
   9   0  17        1.38        1.33      1.00 o
  10   0  17       41.67       40.26      1.74 o
   0   1  17      163.21      165.52      1.39 o
   1   1  17       79.22       78.59      0.60 o
   2   1  17      719.72      721.25      2.97 o
   3   1  17       87.44       88.22      0.53 o
   4   1  17      121.51      121.90      0.79 o
   5   1  17       12.82       13.62      0.31 o
   6   1  17       95.88       95.17      0.91 o
   7   1  17       55.11       55.03      0.72 o
   8   1  17       90.12       91.68      1.27 o
   9   1  17       38.06       39.07      0.94 o
  10   1  17       29.40       29.63      1.03 o
   0   2  17       58.32       57.81      0.69 o
   1   2  17      524.93      519.78      2.36 o
   2   2  17      193.02      192.13      0.97 o
   3   2  17       43.51       42.86      0.36 o
   4   2  17      515.05      514.20      2.37 o
   5   2  17      219.66      220.51      1.29 o
   6   2  17       89.65       89.91      0.77 o
   7   2  17       68.69       68.69      0.86 o
   8   2  17       21.35       20.89      0.68 o
   9   2  17        7.74        7.28      0.64 o
  10   2  17       21.96       22.75      1.06 o
   0   3  17      132.91      132.55      0.99 o
   1   3  17      375.55      374.54      1.76 o
   2   3  17      216.96      215.73      1.09 o
   3   3  17      397.70      394.97      1.88 o
   4   3  17      270.69      267.82      1.42 o
   5   3  17      274.22      273.17      1.57 o
   6   3  17      145.93      145.29      1.09 o
   7   3  17       11.85       12.04      0.46 o
   8   3  17       15.30       16.31      0.62 o
   9   3  17       25.13       26.20      0.81 o
  10   3  17        6.37        7.51      0.95 o
   0   4  17      337.19      334.74      2.16 o
   1   4  17      489.38      486.85      2.22 o
   2   4  17      101.33      100.40      0.69 o
   3   4  17       63.56       64.57      0.56 o
   4   4  17        5.94        5.72      0.25 o
   5   4  17       15.25       14.95      0.35 o
   6   4  17      102.87      103.79      1.02 o
   7   4  17      118.18      116.22      1.19 o
   8   4  17        7.92        7.86      0.57 o
   9   4  17      132.14      133.56      1.97 o
  10   4  17       18.08       16.80      0.98 o
   0   5  17       56.26       55.27      0.65 o
   1   5  17      214.94      215.41      1.27 o
   2   5  17      103.78      102.68      0.73 o
   3   5  17      315.14      312.15      1.78 o
   4   5  17        7.80        7.85      0.29 o
   5   5  17       69.66       69.52      0.73 o
   6   5  17       21.14       21.99      0.53 o
   7   5  17       20.92       20.79      0.58 o
   8   5  17       36.14       35.55      0.85 o
   9   5  17       30.27       32.87      1.02 o
  10   5  17        0.71        1.08      1.33 o
   0   6  17        2.33        2.54      0.28 o
   1   6  17      117.83      117.01      0.81 o
   2   6  17       78.06       78.25      0.76 o
   3   6  17       14.15       13.84      0.34 o
   4   6  17      197.31      198.52      1.39 o
   5   6  17        4.71        4.82      0.33 o
   6   6  17       16.57       16.08      0.54 o
   7   6  17      106.58      107.22      1.78 o
   8   6  17        4.02        4.35      0.59 o
   9   6  17       76.54       79.16      1.63 o
   0   7  17      107.02      105.16      1.09 o
   1   7  17      435.55      436.38      2.31 o
   2   7  17      101.26      100.18      0.85 o
   3   7  17      182.41      183.68      1.26 o
   4   7  17       58.18       58.57      0.69 o
   5   7  17      124.15      125.32      1.21 o
   6   7  17      102.45      101.00      1.32 o
   7   7  17       31.51       33.03      0.90 o
   8   7  17       40.07       41.59      1.15 o
   9   7  17       13.08       13.47      0.92 o
   0   8  17       10.11       10.98      0.47 o
   1   8  17       70.78       69.40      0.67 o
   2   8  17      417.10      415.24      2.30 o
   3   8  17       62.89       62.66      0.74 o
   4   8  17      371.94      372.68      2.63 o
   5   8  17      104.85      104.38      1.28 o
   6   8  17        1.26        0.82      0.62 o
   7   8  17        0.06        0.19      0.38 o
   8   8  17       39.32       41.54      1.17 o
   9   8  17        6.06        7.04      0.96 o
   0   9  17       45.63       44.00      0.82 o
   1   9  17       49.47       50.76      0.63 o
   2   9  17      240.33      240.81      1.68 o
   3   9  17       34.32       33.53      0.57 o
   4   9  17       21.10       20.54      0.56 o
   5   9  17       88.58       89.95      1.21 o
   6   9  17       95.61       95.69      1.48 o
   7   9  17        5.61        4.47      0.70 o
   8   9  17       74.92       74.95      1.55 o
   0  10  17        1.73        1.92      0.50 o
   1  10  17        1.34        2.00      0.36 o
   2  10  17       16.06       15.94      0.48 o
   3  10  17      103.50      104.24      1.25 o
   4  10  17       91.88       92.92      1.17 o
   5  10  17       13.36       13.95      0.65 o
   6  10  17       20.17       19.88      0.88 o
   7  10  17       30.50       30.38      1.06 o
   8  10  17        5.38        5.42      0.91 o
   0  11  17       55.40       57.42      1.31 o
   1  11  17       52.87       54.37      0.81 o
   2  11  17       24.88       25.35      0.64 o
   3  11  17      308.62      315.13      2.90 o
   4  11  17        9.07        9.53      0.66 o
   5  11  17       15.58       15.55      0.72 o
   6  11  17       61.12       59.75      1.31 o
   7  11  17        1.93        1.02      0.99 o
   0  12  17      109.44      110.71      1.91 o
   1  12  17       87.11       84.82      1.15 o
   2  12  17       64.48       64.83      1.12 o
   3  12  17       55.25       54.90      1.24 o
   4  12  17       16.98       16.94      0.71 o
   5  12  17        4.92        3.78      0.67 o
   6  12  17       30.55       29.63      1.19 o
   7  12  17       23.54       23.22      1.57 o
   0  13  17        0.52        0.98      0.99 o
   1  13  17       70.36       70.38      1.14 o
   2  13  17       19.28       19.32      0.79 o
   3  13  17       36.93       36.94      1.05 o
   4  13  17       38.10       40.16      1.06 o
   5  13  17       68.28       68.03      1.72 o
   6  13  17        6.61        6.71      0.92 o
   0  14  17        9.86        9.93      0.93 o
   1  14  17      105.59      107.97      1.49 o
   2  14  17       36.20       36.40      1.00 o
   3  14  17       14.66       16.58      0.80 o
   4  14  17       38.83       38.50      1.12 o
   5  14  17       74.43       74.04      1.76 o
   0  15  17       49.01       48.97      1.54 o
   1  15  17        9.34       10.55      0.78 o
   2  15  17       15.03       16.08      0.91 o
   3  15  17        4.29        3.99      0.79 o
   0  16  17       14.75       14.36      1.65 o
   1  16  17        6.59        8.13      1.11 o
   0   0  18      138.46      136.30      1.76 o
   1   0  18      712.24      720.08      4.91 o
   2   0  18      205.04      207.94      1.71 o
   3   0  18        4.06        3.82      0.24 o
   4   0  18       17.97       17.24      0.48 o
   5   0  18      119.08      119.03      1.19 o
   6   0  18        5.68        5.38      0.45 o
   7   0  18       91.92       89.72      1.35 o
   8   0  18       35.50       36.22      1.13 o
   9   0  18       40.02       43.03      1.61 o
  10   0  18        0.15        0.42      0.83 o
   0   1  18      414.75      410.94      2.94 o
   1   1  18       90.25       88.13      0.65 o
   2   1  18       88.89       88.57      0.60 o
   3   1  18       60.21       60.09      0.46 o
   4   1  18       94.68       95.36      0.72 o
   5   1  18      128.50      128.08      0.97 o
   6   1  18       81.48       80.14      0.84 o
   7   1  18       98.18       98.07      1.12 o
   8   1  18        0.77        0.95      0.63 o
   9   1  18       22.38       22.73      0.90 o
  10   1  18       19.95       20.49      0.99 o
   0   2  18        3.83        4.11      0.28 o
   1   2  18       16.48       16.58      0.28 o
   2   2  18        0.99        1.16      0.16 o
   3   2  18      168.31      167.36      0.92 o
   4   2  18      112.60      111.77      0.81 o
   5   2  18       45.74       45.96      0.55 o
   6   2  18        3.34        3.37      0.30 o
   7   2  18       10.21        9.68      0.46 o
   8   2  18       13.54       13.59      0.66 o
   9   2  18       28.12       29.29      0.94 o
  10   2  18       14.48       15.22      0.92 o
   0   3  18       95.53       92.38      0.86 o
   1   3  18       52.13       51.48      0.48 o
   2   3  18       73.68       73.62      0.54 o
   3   3  18      149.85      148.77      0.88 o
   4   3  18       41.30       41.60      0.48 o
   5   3  18       36.32       37.05      0.51 o
   6   3  18       14.41       14.07      0.43 o
   7   3  18       17.24       17.36      0.61 o
   8   3  18        2.49        2.02      0.56 o
   9   3  18       18.23       17.17      0.83 o
  10   3  18        9.13        7.95      0.89 o
   0   4  18        5.15        5.43      0.27 o
   1   4  18       47.70       46.80      0.48 o
   2   4  18      223.53      222.49      1.24 o
   3   4  18       33.66       33.58      0.41 o
   4   4  18      474.29      470.98      2.58 o
   5   4  18      139.30      139.12      1.12 o
   6   4  18       67.90       68.02      0.87 o
   7   4  18        0.20        0.44      0.68 o
   8   4  18       12.45       12.69      0.67 o
   9   4  18        4.08        4.28      0.69 o
  10   4  18        1.47        1.39      1.22 o
   0   5  18       21.95       21.87      0.42 o
   1   5  18       42.36       41.61      0.47 o
   2   5  18      202.78      201.18      1.20 o
   3   5  18       24.27       24.64      0.43 o
   4   5  18      108.07      108.35      0.93 o
   5   5  18       12.81       13.36      0.39 o
   6   5  18       90.30       89.96      1.08 o
   7   5  18        0.64        0.70      0.54 o
   8   5  18       39.43       37.97      0.90 o
   9   5  18        1.95        1.46      0.80 o
   0   6  18        6.92        7.04      0.37 o
   1   6  18      126.16      124.98      0.89 o
   2   6  18       36.00       36.53      0.47 o
   3   6  18       65.32       66.57      0.65 o
   4   6  18      100.66       98.23      0.93 o
   5   6  18       32.14       32.56      0.58 o
   6   6  18        1.34        1.38      0.48 o
   7   6  18       65.89       63.62      1.18 o
   8   6  18       18.31       18.64      0.78 o
   9   6  18       38.40       40.31      1.34 o
   0   7  18        0.43        1.14      0.38 o
   1   7  18       64.94       65.16      0.65 o
   2   7  18       69.82       71.46      0.77 o
   3   7  18      204.20      202.53      1.52 o
   4   7  18       39.08       39.86      0.69 o
   5   7  18       30.22       31.20      0.69 o
   6   7  18       63.52       63.20      1.21 o
   7   7  18       19.84       19.77      0.79 o
   8   7  18       11.27       11.05      0.82 o
   9   7  18        4.32        4.58      0.81 o
   0   8  18       90.90       91.15      1.16 o
   1   8  18       49.43       50.16      0.59 o
   2   8  18      134.72      133.97      1.03 o
   3   8  18       10.20       11.13      0.39 o
   4   8  18       11.36       11.93      0.47 o
   5   8  18       18.73       19.10      0.65 o
   6   8  18        0.23        0.45      0.89 o
   7   8  18       11.66       12.51      0.87 o
   8   8  18       14.16       14.64      0.92 o
   9   8  18       16.76       18.38      1.38 o
   0   9  18       18.93       19.39      0.65 o
   1   9  18      118.00      118.57      1.15 o
   2   9  18       52.81       52.65      0.70 o
   3   9  18       53.00       51.58      0.79 o
   4   9  18       10.13       10.90      0.51 o
   5   9  18       39.26       38.52      1.01 o
   6   9  18       39.26       40.72      1.05 o
   7   9  18        9.40       10.79      0.85 o
   8   9  18       31.50       30.47      1.24 o
   0  10  18        0.30        0.00      0.00 o
   1  10  18      116.26      116.20      1.22 o
   2  10  18       42.77       42.62      0.71 o
   3  10  18       25.32       25.80      0.64 o
   4  10  18       48.17       49.40      0.94 o
   5  10  18        6.04        5.86      0.61 o
   6  10  18        3.40        2.96      0.76 o
   7  10  18       34.40       33.36      1.11 o
   8  10  18        6.13        5.50      1.41 o
   0  11  18      246.55      246.32      2.95 o
   1  11  18       85.72       83.82      1.11 o
   2  11  18       37.52       37.42      0.80 o
   3  11  18        2.64        2.65      0.56 o
   4  11  18       12.25       12.14      0.67 o
   5  11  18       16.30       16.48      0.80 o
   6  11  18       99.43       98.94      1.76 o
   7  11  18       10.16       10.16      0.89 o
   0  12  18        5.11        6.84      0.75 o
   1  12  18        1.92        2.06      0.52 o
   2  12  18        9.71       10.92      0.64 o
   3  12  18       21.01       20.78      0.79 o
   4  12  18       44.85       45.42      1.05 o
   5  12  18       11.07       11.55      0.84 o
   6  12  18       14.39       15.50      0.97 o
   0  13  18       21.18       21.25      1.08 o
   1  13  18        6.63        6.47      0.61 o
   2  13  18       27.50       28.05      0.92 o
   3  13  18       26.88       25.33      0.88 o
   4  13  18        4.03        5.35      0.72 o
   5  13  18        5.67        5.15      0.82 o
   6  13  18        4.86        6.14      1.31 o
   0  14  18        5.64        4.80      0.90 o
   1  14  18       14.79       13.38      0.76 o
   2  14  18        1.09        1.29      0.77 o
   3  14  18       19.39       21.05      0.88 o
   4  14  18       11.63       11.52      0.85 o
   0  15  18       13.00       13.21      1.19 o
   1  15  18       14.09       15.61      0.87 o
   2  15  18       17.12       15.99      1.06 o
   3  15  18       64.51       66.89      1.68 o
   1   0  19      335.71      337.58      2.65 o
   2   0  19      358.88      361.75      2.69 o
   3   0  19      238.89      236.21      1.73 o
   4   0  19      615.21      608.42      4.47 o
   5   0  19      340.68      339.57      2.84 o
   6   0  19       26.37       26.24      0.75 o
   7   0  19       17.77       17.23      0.79 o
   8   0  19       26.82       27.24      1.21 o
   9   0  19        7.01        7.17      1.09 o
  10   0  19       24.72       24.76      1.77 o
   0   1  19      493.26      490.62      3.37 o
   1   1  19       75.47       75.64      0.68 o
   2   1  19      281.23      278.99      1.46 o
   3   1  19      153.01      152.73      0.91 o
   4   1  19       27.26       26.89      0.44 o
   5   1  19       18.21       18.63      0.41 o
   6   1  19      198.38      199.94      1.52 o
   7   1  19        6.24        6.41      0.49 o
   8   1  19       60.65       60.70      1.12 o
   9   1  19       24.65       23.62      0.99 o
  10   1  19       17.28       16.73      1.08 o
   0   2  19      467.12      462.50      3.26 o
   1   2  19       37.31       37.44      0.41 o
   2   2  19      276.94      274.86      1.55 o
   3   2  19      186.73      185.30      1.09 o
   4   2  19      330.39      330.59      1.92 o
   5   2  19       36.04       36.45      0.52 o
   6   2  19       97.30       99.97      1.12 o
   7   2  19        4.82        4.77      0.48 o
   8   2  19       66.27       68.05      1.24 o
   9   2  19       81.82       82.20      1.68 o
  10   2  19       10.75       10.00      1.09 o
   0   3  19        1.64        1.68      0.30 o
   1   3  19      353.87      350.15      1.92 o
   2   3  19      304.68      303.06      1.55 o
   3   3  19      249.24      245.70      1.52 o
   4   3  19       59.03       59.73      0.63 o
   5   3  19      285.53      284.53      1.78 o
   6   3  19        2.86        3.38      0.39 o
   7   3  19       75.29       72.90      1.15 o
   8   3  19       23.02       23.55      0.88 o
   9   3  19       14.66       15.20      0.81 o
  10   3  19        4.52        2.98      1.79 o
   0   4  19        8.45        8.25      0.31 o
   1   4  19      679.60      675.67      3.20 o
   2   4  19      120.81      120.82      0.84 o
   3   4  19        4.53        4.15      0.25 o
   4   4  19       61.29       61.67      0.65 o
   5   4  19      132.05      133.77      1.26 o
   6   4  19        0.63        1.09      0.42 o
   7   4  19      141.37      139.46      1.69 o
   8   4  19       60.75       61.62      1.17 o
   9   4  19       27.76       28.19      0.94 o
   0   5  19       34.87       34.33      0.58 o
   1   5  19       51.62       50.61      0.53 o
   2   5  19      161.87      160.70      1.10 o
   3   5  19      376.03      377.02      2.17 o
   4   5  19       34.97       35.11      0.57 o
   5   5  19       88.20       88.40      0.96 o
   6   5  19      114.58      114.37      1.40 o
   7   5  19       17.26       17.68      0.64 o
   8   5  19       15.27       16.09      0.72 o
   9   5  19       33.95       36.74      1.22 o
   0   6  19       72.66       72.73      0.93 o
   1   6  19      326.08      322.28      1.90 o
   2   6  19       20.28       19.99      0.38 o
   3   6  19      164.03      165.11      1.18 o
   4   6  19       21.57       21.59      0.48 o
   5   6  19       98.35       98.73      1.05 o
   6   6  19       30.10       30.17      0.84 o
   7   6  19      113.91      117.79      1.68 o
   8   6  19        2.35        2.55      0.63 o
   9   6  19       41.24       43.16      1.43 o
   0   7  19      105.63      107.06      1.27 o
   1   7  19      232.63      233.01      1.54 o
   2   7  19      148.69      147.38      1.15 o
   3   7  19      153.41      154.96      1.27 o
   4   7  19        3.07        2.99      0.39 o
   5   7  19       68.27       69.14      0.97 o
   6   7  19       47.17       47.07      0.97 o
   7   7  19       39.28       40.76      1.00 o
   8   7  19       44.12       43.32      1.24 o
   9   7  19        9.03        7.53      0.99 o
   0   8  19       37.87       38.94      0.80 o
   1   8  19        4.97        5.41      0.32 o
   2   8  19       76.58       76.73      0.82 o
   3   8  19      131.64      134.41      1.22 o
   4   8  19      223.27      222.35      1.90 o
   5   8  19       47.60       49.51      0.95 o
   6   8  19       64.13       64.54      1.21 o
   7   8  19       12.30       12.78      0.76 o
   8   8  19        0.57        0.16      0.44 o
   0   9  19       46.97       46.76      0.93 o
   1   9  19      139.11      142.16      1.28 o
   2   9  19       73.83       75.68      0.91 o
   3   9  19      153.63      154.30      1.54 o
   4   9  19       35.50       36.36      0.80 o
   5   9  19       94.46       96.74      1.62 o
   6   9  19       33.72       34.17      1.02 o
   7   9  19       19.04       19.56      0.93 o
   8   9  19       25.51       26.62      1.19 o
   0  10  19       54.19       54.71      1.21 o
   1  10  19       61.32       59.82      1.05 o
   2  10  19      117.50      119.10      1.38 o
   3  10  19       31.12       31.76      0.78 o
   4  10  19      158.55      155.14      2.26 o
   5  10  19       59.08       59.12      1.27 o
   6  10  19        0.27        0.00      0.00 o
   7  10  19       23.42       23.11      1.15 o
   0  11  19       67.40       66.17      1.41 o
   1  11  19       39.83       39.19      1.02 o
   2  11  19       97.96       98.58      1.35 o
   3  11  19       79.38       76.53      1.32 o
   4  11  19       71.82       72.74      1.30 o
   5  11  19       28.90       28.57      1.10 o
   6  11  19       59.59       58.16      1.40 o
   7  11  19        1.90        1.35      1.27 o
   0  12  19       11.97       11.47      0.80 o
   1  12  19       83.01       83.67      1.24 o
   2  12  19        0.70        1.15      0.70 o
   3  12  19       11.36       11.32      0.69 o
   4  12  19        7.44        8.80      0.71 o
   5  12  19       27.92       27.55      1.03 o
   6  12  19        8.70       11.43      0.92 o
   0  13  19        0.06        0.00      0.00 o
   1  13  19       36.97       37.58      1.04 o
   2  13  19       84.67       82.45      1.45 o
   3  13  19       37.35       35.97      0.99 o
   4  13  19       40.03       42.44      1.10 o
   5  13  19       36.78       36.60      1.19 o
   0  14  19       22.08       23.11      1.18 o
   1  14  19       36.12       35.32      1.06 o
   2  14  19       58.42       58.26      1.30 o
   3  14  19        0.55        0.00      0.00 o
   4  14  19       48.36       51.43      1.30 o
   0  15  19       79.20       85.65      2.25 o
   1  15  19        0.47        0.98      0.99 o
   2  15  19       47.44       45.26      1.28 o
   0   0  20      452.92      454.20      4.89 o
   1   0  20      259.51      260.01      2.23 o
   2   0  20       96.46       96.46      1.08 o
   3   0  20      119.33      119.14      1.19 o
   4   0  20      232.63      232.22      1.99 o
   5   0  20        3.86        3.90      0.45 o
   6   0  20      229.75      223.93      2.63 o
   7   0  20       90.32       85.13      1.69 o
   8   0  20       28.57       30.04      1.16 o
   9   0  20       78.94       83.74      2.57 o
  10   0  20       22.90       20.81      3.63 o
   0   1  20        4.63        5.73      0.34 o
   1   1  20       51.08       49.84      0.54 o
   2   1  20      194.98      194.75      1.21 o
   3   1  20      211.02      209.82      1.28 o
   4   1  20      113.38      113.93      0.94 o
   5   1  20       79.37       79.53      0.80 o
   6   1  20        6.52        6.61      0.41 o
   7   1  20       16.78       16.85      0.61 o
   8   1  20       22.45       22.19      0.83 o
   9   1  20        5.85        6.34      0.99 o
  10   1  20        4.12        4.19      1.44 o
   0   2  20      217.64      217.16      1.82 o
   1   2  20      141.03      140.69      1.00 o
   2   2  20       54.83       54.22      0.59 o
   3   2  20      178.71      179.27      1.18 o
   4   2  20       55.24       54.48      0.63 o
   5   2  20       44.04       42.54      0.60 o
   6   2  20       42.90       43.09      0.71 o
   7   2  20       60.87       61.92      0.98 o
   8   2  20        5.77        5.74      0.62 o
   9   2  20        9.26        9.59      0.88 o
   0   3  20      515.10      507.86      3.49 o
   1   3  20       53.67       54.40      0.56 o
   2   3  20      109.79      108.48      0.80 o
   3   3  20      164.43      166.23      1.17 o
   4   3  20        8.70        9.19      0.34 o
   5   3  20       67.53       67.44      0.79 o
   6   3  20      169.34      167.04      1.56 o
   7   3  20       26.07       26.02      0.75 o
   8   3  20       40.00       38.38      1.00 o
   9   3  20       23.14       24.30      1.09 o
   0   4  20        9.94       10.06      0.41 o
   1   4  20       26.12       25.97      0.40 o
   2   4  20       84.68       84.01      0.76 o
   3   4  20       35.93       36.30      0.50 o
   4   4  20      225.46      225.00      1.51 o
   5   4  20       33.86       34.56      0.64 o
   6   4  20        9.96       10.00      0.50 o
   7   4  20        0.78        0.67      0.72 o
   8   4  20        2.20        2.49      0.67 o
   9   4  20        8.07        7.90      0.93 o
   0   5  20       93.33       92.45      1.03 o
   1   5  20       63.05       64.71      0.64 o
   2   5  20       97.53       96.71      0.80 o
   3   5  20      118.16      118.27      0.95 o
   4   5  20        9.73        9.87      0.37 o
   5   5  20       76.53       75.94      1.07 o
   6   5  20       16.45       16.16      0.64 o
   7   5  20       11.96       12.59      0.62 o
   8   5  20       65.52       66.05      1.30 o
   9   5  20       12.56       13.78      0.92 o
   0   6  20        4.01        3.97      0.39 o
   1   6  20      105.71      104.92      0.85 o
   2   6  20       63.07       62.28      0.71 o
   3   6  20       67.46       67.51      0.69 o
   4   6  20      160.72      161.66      1.52 o
   5   6  20       27.35       27.04      0.68 o
   6   6  20       82.12       82.27      1.49 o
   7   6  20       24.93       25.60      0.82 o
   8   6  20        1.76        1.24      0.82 o
   9   6  20       28.64       26.32      1.14 o
   0   7  20        0.15        0.25      0.49 o
   1   7  20       82.54       83.32      0.79 o
   2   7  20       71.59       72.28      0.80 o
   3   7  20      107.15      106.22      1.00 o
   4   7  20       12.22       11.90      0.50 o
   5   7  20       67.74       65.71      1.03 o
   6   7  20       10.37       10.82      0.69 o
   7   7  20        0.86        0.65      1.01 o
   8   7  20        1.02        1.61      0.86 o
   0   8  20      194.63      196.91      2.03 o
   1   8  20      297.25      297.34      2.08 o
   2   8  20        1.91        1.64      0.34 o
   3   8  20       22.41       23.37      0.61 o
   4   8  20        9.48        9.61      0.52 o
   5   8  20       25.83       26.13      0.82 o
   6   8  20        6.04        6.49      0.67 o
   7   8  20       83.35       85.31      1.62 o
   8   8  20       14.87       13.65      0.94 o
   0   9  20       24.67       24.38      0.75 o
   1   9  20       17.57       17.65      0.53 o
   2   9  20       23.63       24.41      0.68 o
   3   9  20       31.95       30.28      0.77 o
   4   9  20        8.25        7.97      0.58 o
   5   9  20       13.34       14.48      0.75 o
   6   9  20       10.35       10.18      0.81 o
   7   9  20       21.12       20.69      0.98 o
   8   9  20        2.63        1.17      2.03 o
   0  10  20       11.95       11.20      0.66 o
   1  10  20       58.28       57.39      1.06 o
   2  10  20       39.18       38.72      0.80 o
   3  10  20        0.81        1.19      0.56 o
   4  10  20       49.26       50.24      1.07 o
   5  10  20       29.54       28.47      1.18 o
   6  10  20       92.41       92.57      1.93 o
   7  10  20       26.07       27.90      1.41 o
   0  11  20       24.80       24.84      0.93 o
   1  11  20       21.98       24.99      0.72 o
   2  11  20      114.76      115.50      1.54 o
   3  11  20       10.79       10.73      0.69 o
   4  11  20       23.85       26.34      1.01 o
   5  11  20       23.53       24.49      1.08 o
   6  11  20        3.88        4.00      0.89 o
   7  11  20       12.43       16.01      1.93 o
   0  12  20        0.00        0.36      0.71 o
   1  12  20       17.27       16.69      0.69 o
   2  12  20       39.85       39.03      1.06 o
   3  12  20       27.53       27.70      0.87 o
   4  12  20       36.91       36.94      1.05 o
   5  12  20       20.43       20.10      1.01 o
   6  12  20        5.93        5.04      1.07 o
   0  13  20       72.71       76.97      1.76 o
   1  13  20       21.18       20.57      0.84 o
   2  13  20        3.28        3.00      0.72 o
   3  13  20       14.51       16.03      0.96 o
   4  13  20       22.80       23.28      0.97 o
   5  13  20       17.15       17.00      1.03 o
   0  14  20        1.11        0.37      0.73 o
   1  14  20       32.63       32.47      1.07 o
   2  14  20       22.69       21.66      0.96 o
   3  14  20        4.69        4.72      0.77 o
   4  14  20       45.30       45.80      1.89 o
   0  15  20        0.31        0.00      0.00 o
   1  15  20       18.31       18.79      1.03 o
   2  15  20        2.15        2.27      0.99 o
   1   0  21       14.26       15.34      0.56 o
   2   0  21      463.88      460.00      3.42 o
   3   0  21      192.83      191.58      1.90 o
   4   0  21      269.59      271.04      2.46 o
   5   0  21        2.95        1.90      0.55 o
   6   0  21      101.40      100.20      1.91 o
   7   0  21        1.06        0.88      0.99 o
   8   0  21        0.06        0.00      0.00 o
   9   0  21        0.37        0.92      1.84 o
   0   1  21      274.84      272.73      2.28 o
   1   1  21      103.03      102.90      0.83 o
   2   1  21      228.21      229.61      1.43 o
   3   1  21       61.53       61.52      0.70 o
   4   1  21       51.80       52.22      0.64 o
   5   1  21       68.05       69.25      0.86 o
   6   1  21       72.73       70.59      1.09 o
   7   1  21       53.21       53.80      1.03 o
   8   1  21      103.83      107.54      1.77 o
   9   1  21        1.45        0.94      1.13 o
   0   2  21        9.02        8.56      0.39 o
   1   2  21      152.49      150.04      1.00 o
   2   2  21       21.09       21.03      0.39 o
   3   2  21       53.81       53.88      0.61 o
   4   2  21       24.04       24.02      0.47 o
   5   2  21       68.47       68.89      0.86 o
   6   2  21       22.65       22.71      0.65 o
   7   2  21       47.67       49.75      1.00 o
   8   2  21       51.48       53.66      1.23 o
   9   2  21       12.90       12.18      0.91 o
   0   3  21      253.26      253.07      2.09 o
   1   3  21       32.64       32.17      0.46 o
   2   3  21      179.77      181.06      1.36 o
   3   3  21      326.19      324.57      1.92 o
   4   3  21       28.53       28.55      0.52 o
   5   3  21       23.87       23.91      0.55 o
   6   3  21       22.95       23.15      0.72 o
   7   3  21        1.10        0.98      0.67 o
   8   3  21        6.76        6.61      0.68 o
   9   3  21       11.85       14.35      1.02 o
   0   4  21      120.29      120.17      1.35 o
   1   4  21       93.02       92.63      0.85 o
   2   4  21        7.76        7.72      0.31 o
   3   4  21      120.65      121.37      1.03 o
   4   4  21       41.91       43.09      0.63 o
   5   4  21       63.18       65.35      0.88 o
   6   4  21        6.48        6.97      0.55 o
   7   4  21       66.84       65.13      1.34 o
   8   4  21       25.99       28.33      0.99 o
   9   4  21       54.09       55.66      1.48 o
   0   5  21      146.27      146.74      1.52 o
   1   5  21       93.98       94.65      0.83 o
   2   5  21      206.93      206.95      1.57 o
   3   5  21       76.51       76.53      0.86 o
   4   5  21       95.56       96.15      1.11 o
   5   5  21      326.75      327.22      2.79 o
   6   5  21       28.64       28.56      0.80 o
   7   5  21        8.54        8.27      0.61 o
   8   5  21        9.15       10.51      0.71 o
   9   5  21        2.13        1.39      0.91 o
   0   6  21      137.69      142.92      1.60 o
   1   6  21      296.02      295.81      1.85 o
   2   6  21       37.31       36.48      0.52 o
   3   6  21      150.28      150.52      1.39 o
   4   6  21       82.31       82.87      1.07 o
   5   6  21      163.21      163.45      1.92 o
   6   6  21       43.08       42.29      1.12 o
   7   6  21       35.78       36.43      0.93 o
   8   6  21        4.34        4.32      0.78 o
   9   6  21        2.69        3.37      1.24 o
   0   7  21      170.53      170.15      1.81 o
   1   7  21       87.46       88.03      0.84 o
   2   7  21       33.92       33.14      0.62 o
   3   7  21       47.34       48.23      0.77 o
   4   7  21       19.01       19.26      0.69 o
   5   7  21        0.13        0.19      0.38 o
   6   7  21       39.30       39.28      1.05 o
   7   7  21       20.99       20.71      0.83 o
   8   7  21       31.90       32.05      1.25 o
   0   8  21       36.61       37.51      0.92 o
   1   8  21        1.01        0.76      0.40 o
   2   8  21       83.91       82.27      0.99 o
   3   8  21        4.93        5.24      0.45 o
   4   8  21       76.34       74.72      1.21 o
   5   8  21       46.14       47.21      1.25 o
   6   8  21       31.40       30.84      0.99 o
   7   8  21        1.23        2.25      0.73 o
   8   8  21        8.15        9.21      1.07 o
   0   9  21      185.45      183.60      2.44 o
   1   9  21       54.64       54.34      0.88 o
   2   9  21       70.55       67.84      1.00 o
   3   9  21       12.26       12.24      0.61 o
   4   9  21       19.16       19.62      0.73 o
   5   9  21        7.23        7.72      0.78 o
   6   9  21       13.46       12.61      0.84 o
   7   9  21       30.63       30.87      1.33 o
   0  10  21       20.69       19.92      0.89 o
   1  10  21      117.17      117.95      1.66 o
   2  10  21       40.89       41.32      0.85 o
   3  10  21      100.31      100.84      1.74 o
   4  10  21       48.97       48.48      1.06 o
   5  10  21       34.90       34.86      1.35 o
   6  10  21       43.07       44.14      1.41 o
   7  10  21       20.29       21.14      1.40 o
   0  11  21       27.44       27.00      1.15 o
   1  11  21       15.48       15.97      0.71 o
   2  11  21        9.29        9.75      0.68 o
   3  11  21       46.07       44.40      1.06 o
   4  11  21        4.89        4.89      0.70 o
   5  11  21       75.86       77.30      1.71 o
   6  11  21       22.38       23.58      1.16 o
   0  12  21       73.41       79.67      1.81 o
   1  12  21       41.97       41.64      1.05 o
   2  12  21       40.59       39.29      1.07 o
   3  12  21        9.96        9.47      0.76 o
   4  12  21        0.24        0.22      0.46 o
   5  12  21        6.56        7.27      0.91 o
   0  13  21       16.36       16.48      1.12 o
   1  13  21        0.10        0.00      0.00 o
   2  13  21       30.53       30.09      1.15 o
   3  13  21       30.99       31.31      1.01 o
   4  13  21        6.56        7.69      0.81 o
   0  14  21        0.93        1.64      1.33 o
   1  14  21       24.99       25.59      1.06 o
   2  14  21        4.83        4.39      0.78 o
   3  14  21       15.14       14.01      0.91 o
   0  15  21       20.45       20.80      5.21 o
   0   0  22       95.65       97.52      1.79 o
   1   0  22      124.45      121.91      1.43 o
   2   0  22       65.60       64.78      0.94 o
   3   0  22       68.73       66.76      1.04 o
   4   0  22       60.79       61.98      1.01 o
   5   0  22      105.35      106.61      1.75 o
   6   0  22       63.74       66.68      1.48 o
   7   0  22       91.41       89.94      1.96 o
   8   0  22        6.83        7.97      1.19 o
   9   0  22       18.58       18.63      1.55 o
   0   1  22        0.20        1.88      0.41 o
   1   1  22       58.03       57.86      0.64 o
   2   1  22       14.84       15.24      0.38 o
   3   1  22      294.48      294.03      1.89 o
   4   1  22       84.04       85.61      0.87 o
   5   1  22      200.78      199.71      1.86 o
   6   1  22        8.92        9.75      0.56 o
   7   1  22       17.18       16.93      0.78 o
   8   1  22       12.24       12.29      0.78 o
   9   1  22        3.89        1.77      1.03 o
   0   2  22       11.70       13.05      0.49 o
   1   2  22      428.67      427.24      2.27 o
   2   2  22      171.22      169.09      1.18 o
   3   2  22      196.77      197.69      1.42 o
   4   2  22       86.02       83.55      0.87 o
   5   2  22       76.63       78.59      1.03 o
   6   2  22       20.41       21.47      0.70 o
   7   2  22      121.51      120.34      1.81 o
   8   2  22       18.14       19.01      0.89 o
   9   2  22       16.97       17.54      1.04 o
   0   3  22      308.16      306.38      2.55 o
   1   3  22       79.88       79.61      0.73 o
   2   3  22       86.88       85.84      0.80 o
   3   3  22        8.88        9.07      0.35 o
   4   3  22        5.19        5.17      0.36 o
   5   3  22       12.15       11.87      0.48 o
   6   3  22       20.91       22.39      0.74 o
   7   3  22       18.79       19.04      0.79 o
   8   3  22      121.12      123.54      2.10 o
   9   3  22        0.43        0.96      1.12 o
   0   4  22      229.92      232.65      2.07 o
   1   4  22       38.24       38.68      0.54 o
   2   4  22      208.78      208.24      1.46 o
   3   4  22       24.00       24.86      0.48 o
   4   4  22      139.25      137.83      1.23 o
   5   4  22       36.13       35.36      0.70 o
   6   4  22      208.70      208.83      2.22 o
   7   4  22       28.66       29.03      0.96 o
   8   4  22        8.22        8.58      0.71 o
   9   4  22       23.56       24.75      1.23 o
   0   5  22      564.92      566.49      4.31 o
   1   5  22       17.41       18.05      0.43 o
   2   5  22      129.91      127.65      1.14 o
   3   5  22       10.87       11.15      0.40 o
   4   5  22      121.08      120.93      1.24 o
   5   5  22       10.78       12.04      0.58 o
   6   5  22       64.32       66.38      1.29 o
   7   5  22        7.25        7.79      0.68 o
   8   5  22       29.68       29.37      1.07 o
   9   5  22        0.30        0.86      1.72 o
   0   6  22       81.06       81.71      1.11 o
   1   6  22      168.18      166.56      1.28 o
   2   6  22       46.95       46.34      0.70 o
   3   6  22       14.87       16.12      0.53 o
   4   6  22       62.93       62.77      1.04 o
   5   6  22       28.77       29.21      0.79 o
   6   6  22       51.50       51.85      1.14 o
   7   6  22       47.09       46.86      1.05 o
   8   6  22        1.03        1.28      0.84 o
   0   7  22      407.15      414.13      3.46 o
   1   7  22       30.87       30.48      0.52 o
   2   7  22       49.89       49.34      0.75 o
   3   7  22       47.42       45.39      0.83 o
   4   7  22       14.16       15.45      0.73 o
   5   7  22      120.77      118.37      1.79 o
   6   7  22       46.59       47.39      1.30 o
   7   7  22       43.92       44.99      1.14 o
   8   7  22       30.20       30.31      1.24 o
   0   8  22        3.96        3.88      0.58 o
   1   8  22      130.70      128.55      1.28 o
   2   8  22       25.93       24.49      0.61 o
   3   8  22       37.18       37.56      0.82 o
   4   8  22       33.04       33.26      0.92 o
   5   8  22       44.39       45.26      1.26 o
   6   8  22        3.98        4.99      0.74 o
   7   8  22       38.88       40.82      1.19 o
   8   8  22        3.61        3.55      1.71 o
   0   9  22      230.20      234.00      3.13 o
   1   9  22       17.10       18.17      0.66 o
   2   9  22      116.63      115.68      1.54 o
   3   9  22       87.28       87.00      1.36 o
   4   9  22       14.17       15.31      0.75 o
   5   9  22      151.41      152.79      2.35 o
   6   9  22       47.58       50.06      1.45 o
   7   9  22        0.09        0.00      0.00 o
   0  10  22        3.78        2.89      0.77 o
   1  10  22       17.74       16.67      0.70 o
   2  10  22       22.34       20.79      0.81 o
   3  10  22       25.69       25.04      0.83 o
   4  10  22       60.04       60.22      1.36 o
   5  10  22        9.17        9.29      0.94 o
   6  10  22       14.57       13.99      1.09 o
   7  10  22        5.67        8.42      1.57 o
   0  11  22      159.26      160.46      2.80 o
   1  11  22        4.77        4.10      0.62 o
   2  11  22       14.49       15.89      0.76 o
   3  11  22       55.78       56.05      1.21 o
   4  11  22       25.70       28.02      1.22 o
   5  11  22       16.30       15.32      1.05 o
   6  11  22       22.84       23.75      1.17 o
   0  12  22        4.92        4.13      0.87 o
   1  12  22        6.96        5.99      0.64 o
   2  12  22       24.63       25.76      0.97 o
   3  12  22       32.78       32.86      1.00 o
   4  12  22       40.60       40.21      1.35 o
   5  12  22       13.75       15.61      0.98 o
   0  13  22       81.67       80.63      2.46 o
   1  13  22        5.98        6.41      0.75 o
   2  13  22       40.21       40.95      1.18 o
   3  13  22        6.37        6.52      0.76 o
   4  13  22        3.08        3.73      0.85 o
   0  14  22        1.68        2.89      1.27 o
   1  14  22       72.22       77.46      1.73 o
   2  14  22       21.07       20.68      1.05 o
   1   0  23        7.40        8.64      0.48 o
   2   0  23       17.72       18.20      0.62 o
   3   0  23        0.54        0.26      0.51 o
   4   0  23       23.85       22.62      0.70 o
   5   0  23        6.96        7.29      0.71 o
   6   0  23       74.33       73.97      1.73 o
   7   0  23       16.14       14.66      0.98 o
   8   0  23       36.59       37.63      1.58 o
   9   0  23        1.55        1.97      1.49 o
   0   1  23      331.77      328.61      2.83 o
   1   1  23        6.63        6.68      0.32 o
   2   1  23       42.89       42.75      0.59 o
   3   1  23      137.91      138.38      1.17 o
   4   1  23        7.46        7.76      0.39 o
   5   1  23       19.14       20.38      0.68 o
   6   1  23       20.26       20.17      0.70 o
   7   1  23        3.63        3.67      0.67 o
   8   1  23       67.03       66.64      1.55 o
   9   1  23        8.32        8.55      1.01 o
   0   2  23      231.01      233.63      2.19 o
   1   2  23      131.94      131.83      1.05 o
   2   2  23      143.29      142.53      1.18 o
   3   2  23       70.12       69.47      0.83 o
   4   2  23       15.14       15.44      0.47 o
   5   2  23       90.31       92.06      1.30 o
   6   2  23       62.88       62.81      1.25 o
   7   2  23       60.22       60.62      1.24 o
   8   2  23        5.99        4.75      0.74 o
   9   2  23        5.09        4.89      0.98 o
   0   3  23        3.31        3.41      0.49 o
   1   3  23       78.02       78.24      0.81 o
   2   3  23       28.48       28.92      0.50 o
   3   3  23        0.18        0.35      0.46 o
   4   3  23       63.58       62.94      0.88 o
   5   3  23       70.11       69.43      1.02 o
   6   3  23       13.50       14.37      0.72 o
   7   3  23       14.42       16.03      0.80 o
   8   3  23        5.83        5.88      0.78 o
   9   3  23        8.04        9.22      0.93 o
   0   4  23        0.12        0.01      0.11 o
   1   4  23      245.69      244.58      1.66 o
   2   4  23       26.75       26.93      0.53 o
   3   4  23       68.57       68.02      0.76 o
   4   4  23       11.70       11.57      0.48 o
   5   4  23       52.34       51.80      0.89 o
   6   4  23       10.71       10.63      0.65 o
   7   4  23       46.51       48.06      1.09 o
   8   4  23        4.42        4.23      0.74 o
   9   4  23       10.31        8.76      1.36 o
   0   5  23       48.46       49.11      0.97 o
   1   5  23       43.29       42.68      0.63 o
   2   5  23        1.95        2.18      0.34 o
   3   5  23      162.51      158.56      1.46 o
   4   5  23       30.14       30.60      0.67 o
   5   5  23       94.77       92.59      1.33 o
   6   5  23       14.18       15.15      0.70 o
   7   5  23       39.07       38.32      1.21 o
   8   5  23       23.48       22.98      1.06 o
   0   6  23       17.62       18.27      0.65 o
   1   6  23        6.40        6.29      0.37 o
   2   6  23      160.45      161.51      1.53 o
   3   6  23       56.91       57.49      0.96 o
   4   6  23      143.22      140.26      2.05 o
   5   6  23        3.42        3.88      0.56 o
   6   6  23       33.77       33.39      0.99 o
   7   6  23        2.57        2.78      0.71 o
   8   6  23        0.59        0.64      1.27 o
   0   7  23      363.05      366.04      3.40 o
   1   7  23       53.22       53.35      0.77 o
   2   7  23       70.22       67.52      1.00 o
   3   7  23        9.84       10.80      0.55 o
   4   7  23       55.75       58.40      1.12 o
   5   7  23       57.01       57.05      1.16 o
   6   7  23       16.85       17.96      0.84 o
   7   7  23       18.75       20.38      0.92 o
   8   7  23       10.81       11.45      1.01 o
   0   8  23        7.61        8.55      0.66 o
   1   8  23       46.80       46.68      0.76 o
   2   8  23        3.65        3.66      0.46 o
   3   8  23       46.69       47.95      0.94 o
   4   8  23        1.31        2.19      0.59 o
   5   8  23       45.92       44.90      1.27 o
   6   8  23       52.95       54.82      1.44 o
   7   8  23        0.57        0.64      1.27 o
   0   9  23      413.16      415.29      4.87 o
   1   9  23       14.08       14.40      0.63 o
   2   9  23       31.98       31.04      0.82 o
   3   9  23        8.52        8.43      0.68 o
   4   9  23       21.51       21.82      0.89 o
   5   9  23       23.66       25.23      1.13 o
   6   9  23       35.74       33.83      1.10 o
   7   9  23        9.12       10.13      0.94 o
   0  10  23        1.04        1.62      0.82 o
   1  10  23       53.63       52.56      1.06 o
   2  10  23       20.75       21.35      0.82 o
   3  10  23        6.73        7.07      0.69 o
   4  10  23       28.11       28.59      1.00 o
   5  10  23       16.82       18.05      1.14 o
   6  10  23       25.40       25.58      1.38 o
   0  11  23        2.65        4.48      0.90 o
   1  11  23       11.34       12.47      0.69 o
   2  11  23        4.07        3.96      0.66 o
   3  11  23        7.11        5.95      0.73 o
   4  11  23       12.07       12.44      0.94 o
   5  11  23       43.24       40.90      1.39 o
   6  11  23        4.11        4.24      1.64 o
   0  12  23        6.94        6.61      1.00 o
   1  12  23       78.19       77.25      1.58 o
   2  12  23        6.81        8.95      0.93 o
   3  12  23       12.02       13.17      0.82 o
   4  12  23        7.88        7.46      0.87 o
   5  12  23       18.29       20.05      2.06 o
   0  13  23       33.02       35.08      1.53 o
   1  13  23       12.27       12.03      0.87 o
   2  13  23       28.04       28.32      1.05 o
   3  13  23       31.96       29.92      1.03 o
   0  14  23        2.37        2.40      1.31 o
   1  14  23        1.50        0.96      1.58 o
   0   0  24      155.56      151.61      2.54 o
   1   0  24      261.39      259.32      2.34 o
   2   0  24      138.98      138.84      1.71 o
   3   0  24       86.98       86.83      1.24 o
   4   0  24        8.06        7.80      0.59 o
   5   0  24       10.32       10.60      0.80 o
   6   0  24       55.17       56.76      1.61 o
   7   0  24      125.34      121.68      2.31 o
   8   0  24        1.96        3.97      1.27 o
   9   0  24       21.93       24.48      2.25 o
   0   1  24       15.56       17.50      0.61 o
   1   1  24       44.06       44.94      0.59 o
   2   1  24       46.01       45.91      0.61 o
   3   1  24      295.86      298.62      1.97 o
   4   1  24        1.87        1.96      0.41 o
   5   1  24      150.99      149.20      1.64 o
   6   1  24        7.33        6.75      0.61 o
   7   1  24        2.29        1.98      0.67 o
   8   1  24       17.19       17.11      0.90 o
   9   1  24       12.16       10.65      1.43 o
   0   2  24       12.90       12.63      0.57 o
   1   2  24      148.94      148.15      1.12 o
   2   2  24      190.25      190.17      1.45 o
   3   2  24       37.66       36.63      0.63 o
   4   2  24       70.24       69.84      0.94 o
   5   2  24      101.07      101.58      1.40 o
   6   2  24       22.86       23.81      0.81 o
   7   2  24       87.17       87.42      1.59 o
   8   2  24       20.44       22.70      0.94 o
   9   2  24       14.59       13.68      1.98 o
   0   3  24      408.73      411.18      3.44 o
   1   3  24        6.44        6.56      0.34 o
   2   3  24      243.06      241.24      1.68 o
   3   3  24        1.06        1.03      0.38 o
   4   3  24       54.38       54.45      0.81 o
   5   3  24       94.27       95.14      1.28 o
   6   3  24       61.28       60.52      1.33 o
   7   3  24        3.59        3.87      0.70 o
   8   3  24      111.29      114.45      1.89 o
   0   4  24       93.75       94.00      1.57 o
   1   4  24       32.83       32.49      0.56 o
   2   4  24       65.85       65.12      0.76 o
   3   4  24       19.95       20.14      0.52 o
   4   4  24       95.27       95.26      1.26 o
   5   4  24       42.06       42.86      0.88 o
   6   4  24       77.03       75.98      1.40 o
   7   4  24        0.13        0.50      0.99 o
   8   4  24       32.26       34.35      1.18 o
   0   5  24      870.53      880.09      6.50 o
   1   5  24       41.62       41.63      0.66 o
   2   5  24       42.54       42.41      0.81 o
   3   5  24       37.80       37.70      0.73 o
   4   5  24        1.20        1.75      0.45 o
   5   5  24       33.98       33.33      0.86 o
   6   5  24      136.03      136.58      1.76 o
   7   5  24        1.92        0.74      1.31 o
   8   5  24       34.05       35.12      1.14 o
   0   6  24        0.69        1.37      0.57 o
   1   6  24      122.07      120.89      1.18 o
   2   6  24      100.69       99.94      1.32 o
   3   6  24        9.27       10.47      0.57 o
   4   6  24       84.11       83.25      1.27 o
   5   6  24       50.75       51.32      1.05 o
   6   6  24       60.81       61.15      1.24 o
   7   6  24       29.24       29.79      1.15 o
   8   6  24       13.80       14.73      1.04 o
   0   7  24        2.35        2.68      0.56 o
   1   7  24        4.13        4.18      0.43 o
   2   7  24       29.87       28.68      0.73 o
   3   7  24       45.55       45.90      0.96 o
   4   7  24       30.73       30.24      0.86 o
   5   7  24       98.55       96.56      1.45 o
   6   7  24        1.31        1.11      0.81 o
   7   7  24       14.08       13.78      0.95 o
   0   8  24        8.25       10.28      0.75 o
   1   8  24      318.60      318.47      3.41 o
   2   8  24       24.49       25.29      0.75 o
   3   8  24       33.69       35.99      0.88 o
   4   8  24       66.64       68.95      1.29 o
   5   8  24       83.55       84.82      1.84 o
   6   8  24        0.92        1.41      0.84 o
   7   8  24       59.35       61.00      1.58 o
   0   9  24       26.79       28.19      1.13 o
   1   9  24        7.04        7.64      0.60 o
   2   9  24       22.30       22.58      0.83 o
   3   9  24      101.89      103.17      1.61 o
   4   9  24       18.01       19.03      0.87 o
   5   9  24       60.30       58.91      1.48 o
   6   9  24        5.58        5.49      0.84 o
   0  10  24        0.41        0.72      1.44 o
   1  10  24       37.45       38.74      1.11 o
   2  10  24       15.21       15.17      0.77 o
   3  10  24       11.56       11.71      0.76 o
   4  10  24       31.52       33.01      1.05 o
   5  10  24        8.27        7.40      1.00 o
   6  10  24       38.76       40.84      1.41 o
   0  11  24      126.32      119.26      2.53 o
   1  11  24       35.05       37.08      1.04 o
   2  11  24       31.21       29.72      0.99 o
   3  11  24       39.60       40.39      1.18 o
   4  11  24        5.25        5.82      0.81 o
   5  11  24       16.31       17.70      1.19 o
   0  12  24       21.16       20.59      1.14 o
   1  12  24        1.31        1.37      0.81 o
   2  12  24       52.11       54.50      1.36 o
   3  12  24       10.81       10.73      0.83 o
   4  12  24       41.01       41.67      1.39 o
   0  13  24       66.79       66.67      2.00 o
   1  13  24        1.32        1.91      0.86 o
   2  13  24       26.99       28.96      1.13 o
   3  13  24        6.03        6.63      1.02 o
   1   0  25        0.29        1.39      0.50 o
   2   0  25       96.67       95.77      1.46 o
   3   0  25       69.14       69.42      1.10 o
   4   0  25       53.12       51.43      1.16 o
   5   0  25       11.60       12.44      0.83 o
   6   0  25       16.88       17.76      1.06 o
   7   0  25        8.08       10.59      1.09 o
   8   0  25        2.73        2.94      1.13 o
   0   1  25      176.20      174.58      1.98 o
   1   1  25        9.51       10.87      0.40 o
   2   1  25       87.29       85.48      0.92 o
   3   1  25       16.82       16.87      0.50 o
   4   1  25        6.23        6.64      0.47 o
   5   1  25       18.27       17.07      0.67 o
   6   1  25       46.85       46.50      1.01 o
   7   1  25        3.81        4.11      0.68 o
   8   1  25       34.70       33.77      1.13 o
   0   2  25        1.53        1.38      0.51 o
   1   2  25       44.45       44.78      0.61 o
   2   2  25       34.08       34.23      0.64 o
   3   2  25       29.85       30.11      0.65 o
   4   2  25       51.80       51.86      0.83 o
   5   2  25        4.67        5.50      0.54 o
   6   2  25       37.66       37.64      1.03 o
   7   2  25       60.19       61.48      1.49 o
   8   2  25        6.58        7.43      0.81 o
   0   3  25       84.80       86.44      1.32 o
   1   3  25       41.49       41.70      0.64 o
   2   3  25        6.10        5.37      0.38 o
   3   3  25      159.14      158.42      1.67 o
   4   3  25       51.36       51.60      0.94 o
   5   3  25       92.81       93.12      1.36 o
   6   3  25       12.81       12.45      0.73 o
   7   3  25       23.32       24.04      0.95 o
   8   3  25        0.01        0.41      0.81 o
   0   4  25        3.51        3.65      0.54 o
   1   4  25      113.99      114.86      1.09 o
   2   4  25        6.60        6.27      0.41 o
   3   4  25       11.70       11.78      0.49 o
   4   4  25       11.66       11.83      0.61 o
   5   4  25        8.29        8.72      0.56 o
   6   4  25        6.02        6.44      0.72 o
   7   4  25       40.86       40.48      1.24 o
   8   4  25        7.43        7.64      0.81 o
   0   5  25      235.75      237.76      2.48 o
   1   5  25       30.86       30.23      0.62 o
   2   5  25      147.38      144.16      1.58 o
   3   5  25       11.52       12.15      0.56 o
   4   5  25       19.45       19.31      0.66 o
   5   5  25       74.17       74.90      1.24 o
   6   5  25       38.05       39.26      1.14 o
   7   5  25        2.78        3.39      0.83 o
   8   5  25       12.76       13.25      0.98 o
   0   6  25       32.83       34.63      0.91 o
   1   6  25      215.14      217.37      2.09 o
   2   6  25        8.55        8.73      0.52 o
   3   6  25      113.91      114.97      1.66 o
   4   6  25       11.75       11.68      0.68 o
   5   6  25       49.27       52.44      1.10 o
   6   6  25       17.28       16.44      0.79 o
   7   6  25       12.99       11.87      0.88 o
   0   7  25       61.63       61.01      1.41 o
   1   7  25       36.66       36.79      0.85 o
   2   7  25       22.17       20.94      0.71 o
   3   7  25        1.80        1.66      0.61 o
   4   7  25       10.74       10.25      0.66 o
   5   7  25        1.03        0.82      0.82 o
   6   7  25        9.61        9.42      0.79 o
   7   7  25        8.81        9.18      0.86 o
   0   8  25       38.16       38.51      1.16 o
   1   8  25       13.81       14.39      0.63 o
   2   8  25       41.65       41.35      0.88 o
   3   8  25       85.81       88.20      1.54 o
   4   8  25       88.40       90.41      1.58 o
   5   8  25        3.85        4.75      0.77 o
   6   8  25       56.17       57.54      1.49 o
   7   8  25        2.86        3.06      1.24 o
   0   9  25       17.20       14.57      0.94 o
   1   9  25        0.96        1.07      0.64 o
   2   9  25       21.43       22.63      0.84 o
   3   9  25       12.52       12.71      0.72 o
   4   9  25        2.07        1.41      0.79 o
   5   9  25       38.81       38.80      1.50 o
   6   9  25        1.04        0.55      1.09 o
   0  10  25       33.01       36.42      1.44 o
   1  10  25      103.05      105.93      1.69 o
   2  10  25        2.82        3.43      0.67 o
   3  10  25       14.30       14.74      0.87 o
   4  10  25       10.97       11.90      0.84 o
   5  10  25       18.71       20.30      1.09 o
   0  11  25       20.00       19.40      1.29 o
   1  11  25        1.48        2.08      0.70 o
   2  11  25        6.44        7.18      0.76 o
   3  11  25       17.93       17.91      0.90 o
   4  11  25        0.29        1.49      0.90 o
   5  11  25       14.01       12.22      1.61 o
   0  12  25        0.72        2.26      1.17 o
   1  12  25       23.22       22.94      0.95 o
   2  12  25       16.62       18.62      1.13 o
   3  12  25        8.43        7.60      0.81 o
   4  12  25        2.37        3.55      1.42 o
   0  13  25       28.62       26.26      1.65 o
   1  13  25        2.00        1.98      1.05 o
   2  13  25       17.36       18.18      1.12 o
   0   0  26        1.78        2.40      0.74 o
   1   0  26      307.06      306.40      2.69 o
   2   0  26        4.17        3.90      0.59 o
   3   0  26       44.61       44.14      0.98 o
   4   0  26       30.69       30.50      1.04 o
   5   0  26       29.39       28.44      1.08 o
   6   0  26        0.76        0.20      0.50 o
   7   0  26       72.06       71.20      2.06 o
   8   0  26       14.20       10.49      1.20 o
   0   1  26      223.96      227.25      2.24 o
   1   1  26      186.35      186.74      1.45 o
   2   1  26      151.00      152.17      1.44 o
   3   1  26       41.39       42.31      0.72 o
   4   1  26       35.65       38.02      0.78 o
   5   1  26      104.73      105.18      1.67 o
   6   1  26       68.72       69.79      1.29 o
   7   1  26       46.79       47.77      1.32 o
   8   1  26       16.42       16.47      0.97 o
   0   2  26        2.28        2.50      0.54 o
   1   2  26       95.13       94.58      1.02 o
   2   2  26       40.41       39.66      0.75 o
   3   2  26       11.22       11.64      0.53 o
   4   2  26      136.38      138.24      1.50 o
   5   2  26        5.09        5.18      0.59 o
   6   2  26       25.24       26.15      0.91 o
   7   2  26       38.35       37.97      1.09 o
   8   2  26        0.18        0.00      0.00 o
   0   3  26      245.29      245.96      2.61 o
   1   3  26      134.73      135.86      1.27 o
   2   3  26       46.99       46.90      0.77 o
   3   3  26      149.47      147.58      1.72 o
   4   3  26       10.82       10.98      0.54 o
   5   3  26       55.48       55.33      1.04 o
   6   3  26      118.96      120.60      1.97 o
   7   3  26        4.21        3.72      0.75 o
   8   3  26       13.00       12.89      0.85 o
   0   4  26        3.04        3.76      0.62 o
   1   4  26       23.53       23.32      0.61 o
   2   4  26      104.69      102.83      1.19 o
   3   4  26        4.30        4.57      0.47 o
   4   4  26      170.82      169.56      1.81 o
   5   4  26       14.04       15.01      0.67 o
   6   4  26       50.73       50.52      1.47 o
   7   4  26       31.79       32.51      1.08 o
   8   4  26        7.20        8.46      0.96 o
   0   5  26       27.69       27.86      0.87 o
   1   5  26        7.18        7.35      0.49 o
   2   5  26      256.33      259.12      2.72 o
   3   5  26        6.29        6.16      0.54 o
   4   5  26        4.68        5.06      0.58 o
   5   5  26       31.30       31.15      0.87 o
   6   5  26       11.60       11.70      0.77 o
   7   5  26       10.43        9.76      0.88 o
   0   6  26       13.72       14.23      0.84 o
   1   6  26      157.68      156.37      1.72 o
   2   6  26        9.45        9.85      0.57 o
   3   6  26       11.92       12.91      0.65 o
   4   6  26       51.19       52.05      1.13 o
   5   6  26       17.62       19.31      1.00 o
   6   6  26       31.67       33.07      1.03 o
   7   6  26       38.54       38.58      1.23 o
   0   7  26       49.62       49.55      1.15 o
   1   7  26       34.11       34.06      0.78 o
   2   7  26       11.89       13.66      0.65 o
   3   7  26      179.32      182.60      2.49 o
   4   7  26       42.94       43.14      1.07 o
   5   7  26       67.38       66.48      1.53 o
   6   7  26       24.51       24.66      1.03 o
   7   7  26        0.37        0.00      0.00 o
   0   8  26        4.21        5.05      0.84 o
   1   8  26      113.44      111.80      1.62 o
   2   8  26        8.89        8.67      0.62 o
   3   8  26        5.01        5.39      0.66 o
   4   8  26       11.80       11.95      0.78 o
   5   8  26       17.50       16.08      0.90 o
   6   8  26       22.45       23.36      1.04 o
   0   9  26        3.27        2.77      0.98 o
   1   9  26       33.29       34.28      0.89 o
   2   9  26        6.33        5.74      0.70 o
   3   9  26       44.97       44.43      1.08 o
   4   9  26        7.00        8.48      0.80 o
   5   9  26       64.05       66.60      1.78 o
   6   9  26        0.09        0.30      0.69 o
   0  10  26        0.00        0.00      0.00 o
   1  10  26       88.60       90.89      1.65 o
   2  10  26       18.00       17.58      0.89 o
   3  10  26        6.37        5.80      0.78 o
   4  10  26       16.61       16.76      1.05 o
   5  10  26       18.66       20.24      1.14 o
   0  11  26       96.11      102.67      2.69 o
   1  11  26        5.81        5.97      0.73 o
   2  11  26       83.32       89.47      1.77 o
   3  11  26        2.60        2.57      0.79 o
   4  11  26        3.20        3.73      0.92 o
   0  12  26        3.27        3.09      1.17 o
   1  12  26       14.32       16.91      1.05 o
   2  12  26       28.75       27.79      1.14 o
   3  12  26        8.82        9.80      1.04 o
   0  13  26       41.12       31.54      4.07 o
   1   0  27       24.53       28.88      0.84 o
   2   0  27        6.86        6.38      0.66 o
   3   0  27       66.78       65.55      1.30 o
   4   0  27      112.37      112.79      2.00 o
   5   0  27        1.53        1.51      0.84 o
   6   0  27       14.34       14.70      1.03 o
   7   0  27       34.81       35.93      1.74 o
   8   0  27        7.18        8.40      1.33 o
   0   1  27       43.76       43.87      1.07 o
   1   1  27       54.70       55.10      0.79 o
   2   1  27       59.53       57.94      0.99 o
   3   1  27       17.85       18.01      0.58 o
   4   1  27       23.57       25.25      0.72 o
   5   1  27       21.00       21.01      0.84 o
   6   1  27       21.11       23.07      0.82 o
   7   1  27       10.11       10.94      0.90 o
   8   1  27       10.90       11.22      1.19 o
   0   2  27        3.01        3.12      0.60 o
   1   2  27       62.69       62.72      0.91 o
   2   2  27       52.75       50.85      0.88 o
   3   2  27       29.22       28.71      0.78 o
   4   2  27      143.99      144.67      1.58 o
   5   2  27        8.13        7.11      0.66 o
   6   2  27       27.26       27.76      0.90 o
   7   2  27       18.35       19.92      0.91 o
   8   2  27        4.18        4.46      1.04 o
   0   3  27        0.96        2.34      0.64 o
   1   3  27       27.05       26.62      0.66 o
   2   3  27      125.34      124.65      1.45 o
   3   3  27       66.90       65.38      1.06 o
   4   3  27       36.77       37.88      0.88 o
   5   3  27       79.15       76.94      1.31 o
   6   3  27       25.45       23.95      0.91 o
   7   3  27       46.41       46.48      1.21 o
   0   4  27        0.58        0.75      0.88 o
   1   4  27      306.67      307.77      2.66 o
   2   4  27       28.37       27.93      0.69 o
   3   4  27       40.40       40.86      0.92 o
   4   4  27       21.65       21.19      0.73 o
   5   4  27       19.12       18.77      0.79 o
   6   4  27        4.18        4.80      0.78 o
   7   4  27       34.70       31.98      1.03 o
   0   5  27        1.21        1.04      0.83 o
   1   5  27       16.37       14.57      0.69 o
   2   5  27        1.98        2.05      0.57 o
   3   5  27        7.11        7.34      0.56 o
   4   5  27        2.34        2.89      0.59 o
   5   5  27        7.54        8.26      0.69 o
   6   5  27        1.55        2.31      0.73 o
   7   5  27       15.74       17.35      1.12 o
   0   6  27       36.45       36.62      1.10 o
   1   6  27       34.49       35.44      0.82 o
   2   6  27       11.70       11.73      0.63 o
   3   6  27       10.49       10.67      0.61 o
   4   6  27       37.77       35.71      0.97 o
   5   6  27       11.68       12.41      0.79 o
   6   6  27       18.71       18.90      0.99 o
   7   6  27       32.23       33.83      1.46 o
   0   7  27      110.32      109.77      2.17 o
   1   7  27       47.81       48.33      1.14 o
   2   7  27       85.66       83.63      1.31 o
   3   7  27      100.10      101.96      1.57 o
   4   7  27        1.76        1.87      0.77 o
   5   7  27       15.85       16.64      0.87 o
   6   7  27       38.20       42.00      1.31 o
   0   8  27        0.45        0.44      0.87 o
   1   8  27        8.05        7.83      0.61 o
   2   8  27       25.24       24.15      0.85 o
   3   8  27       73.45       76.83      1.41 o
   4   8  27       86.16       87.36      1.70 o
   5   8  27       11.05       12.53      0.87 o
   6   8  27        8.87        9.57      0.91 o
   0   9  27       24.99       22.07      1.25 o
   1   9  27        6.90        7.24      0.61 o
   2   9  27       33.58       32.39      1.10 o
   3   9  27       41.87       43.48      1.10 o
   4   9  27       11.43       14.14      0.91 o
   5   9  27       15.46       15.02      0.94 o
   0  10  27        0.85        0.61      1.21 o
   1  10  27        1.70        1.40      0.78 o
   2  10  27        2.92        3.80      0.78 o
   3  10  27        8.16        8.50      0.81 o
   4  10  27       19.75       21.04      1.09 o
   0  11  27        1.69        0.67      1.34 o
   1  11  27       32.39       32.92      1.11 o
   2  11  27        8.51        8.46      0.88 o
   3  11  27       29.22       28.77      1.16 o
   0  12  27        0.38        1.16      2.31 o
   1  12  27       41.15       43.07      1.64 o
   2  12  27       11.24       12.61      1.10 o
   0   0  28       31.58       31.08      1.34 o
   1   0  28      313.53      315.02      3.28 o
   2   0  28        8.58        8.89      0.75 o
   3   0  28       13.71       14.48      0.90 o
   4   0  28       15.13       14.37      0.91 o
   5   0  28       34.73       36.69      1.35 o
   6   0  28        0.58        1.73      0.99 o
   7   0  28       40.40       42.34      1.72 o
   0   1  28       14.04       15.16      0.75 o
   1   1  28       20.60       22.16      0.62 o
   2   1  28       40.33       40.08      0.83 o
   3   1  28       82.27       82.65      1.16 o
   4   1  28       13.26       12.78      0.69 o
   5   1  28       34.21       34.46      1.05 o
   6   1  28        8.97       10.29      0.70 o
   7   1  28       42.57       42.64      1.46 o
   0   2  28       23.50       24.80      0.90 o
   1   2  28       44.08       44.24      0.85 o
   2   2  28       30.36       30.98      0.73 o
   3   2  28       26.51       26.94      0.83 o
   4   2  28       69.37       72.40      1.21 o
   5   2  28       38.55       41.37      1.06 o
   6   2  28       34.88       35.23      1.07 o
   7   2  28        7.22        7.83      0.80 o
   0   3  28       22.24       20.49      0.84 o
   1   3  28      108.85      108.80      1.48 o
   2   3  28       95.06       93.51      1.30 o
   3   3  28       20.20       19.75      0.75 o
   4   3  28       10.54       11.48      0.65 o
   5   3  28       13.85       13.84      0.77 o
   6   3  28       21.87       22.41      0.94 o
   7   3  28        5.91        6.86      0.84 o
   0   4  28        1.16        1.01      0.85 o
   1   4  28       18.77       19.10      0.71 o
   2   4  28       54.02       53.42      1.13 o
   3   4  28        5.24        5.01      0.59 o
   4   4  28      195.21      198.78      2.17 o
   5   4  28       15.65       17.63      0.84 o
   6   4  28       20.69       20.06      0.91 o
   7   4  28        0.18        1.05      0.89 o
   0   5  28       62.90       60.71      1.46 o
   1   5  28        7.21        7.04      0.58 o
   2   5  28       44.45       43.61      1.03 o
   3   5  28        4.46        4.70      0.58 o
   4   5  28       32.76       35.32      1.00 o
   5   5  28        6.57        6.34      0.72 o
   6   5  28       56.62       58.77      1.37 o
   7   5  28        0.13        1.06      1.50 o
   0   6  28       19.27       20.41      1.02 o
   1   6  28       31.84       32.69      0.80 o
   2   6  28       55.83       55.67      1.05 o
   3   6  28       14.60       14.59      0.68 o
   4   6  28       88.37       87.56      1.54 o
   5   6  28        0.21        0.51      1.01 o
   6   6  28        8.51        8.75      0.89 o
   0   7  28        0.71        0.98      1.10 o
   1   7  28       42.62       42.72      0.95 o
   2   7  28       56.82       57.60      1.05 o
   3   7  28       45.75       45.62      1.01 o
   4   7  28        2.66        3.11      0.76 o
   5   7  28       44.74       43.44      1.25 o
   6   7  28        4.89        4.31      0.88 o
   0   8  28       18.24       17.93      1.14 o
   1   8  28       26.58       26.24      0.82 o
   2   8  28       49.11       50.74      1.12 o
   3   8  28        6.09        5.39      0.66 o
   4   8  28        2.72        2.29      0.79 o
   5   8  28        3.04        4.55      0.86 o
   0   9  28        0.01        0.67      1.34 o
   1   9  28       15.80       17.28      0.74 o
   2   9  28       14.37       16.27      0.90 o
   3   9  28       63.13       63.74      1.55 o
   4   9  28        4.68        4.35      0.82 o
   5   9  28        5.74        5.37      1.24 o
   0  10  28        2.86        2.89      1.27 o
   1  10  28       37.71       37.80      1.25 o
   2  10  28       56.89       59.09      1.47 o
   3  10  28        3.23        2.52      0.84 o
   4  10  28       16.08       18.41      1.24 o
   0  11  28       26.32       26.15      1.83 o
   1  11  28        6.06        6.79      0.85 o
   2  11  28       26.71       26.80      1.17 o
   3  11  28        3.82        1.83      1.30 o
   0  12  28        0.05        1.26      2.51 o
   1   0  29       39.49       40.10      1.16 o
   2   0  29       14.41       14.92      0.84 o
   3   0  29        1.93        2.28      0.75 o
   4   0  29      125.15      128.86      2.36 o
   5   0  29        0.20        0.00      0.00 o
   6   0  29       67.26       66.83      1.85 o
   7   0  29        4.04        4.52      1.15 o
   0   1  29       46.27       46.69      1.19 o
   1   1  29       31.59       31.98      0.77 o
   2   1  29       65.30       66.82      1.06 o
   3   1  29      104.59      103.03      1.38 o
   4   1  29       11.23       12.43      0.70 o
   5   1  29       17.80       15.84      0.79 o
   6   1  29       36.41       36.88      1.26 o
   7   1  29       15.08       16.68      0.94 o
   0   2  29       59.04       58.96      1.43 o
   1   2  29      155.63      153.81      1.72 o
   2   2  29       31.19       31.25      0.80 o
   3   2  29       40.56       40.93      0.91 o
   4   2  29       81.89       84.63      1.54 o
   5   2  29       20.39       21.15      0.81 o
   6   2  29        7.51        8.41      0.73 o
   7   2  29        7.98        7.48      0.84 o
   0   3  29       40.20       39.67      1.20 o
   1   3  29      100.72      102.82      1.56 o
   2   3  29       27.49       28.02      0.78 o
   3   3  29       81.85       80.55      1.24 o
   4   3  29       28.08       29.59      0.87 o
   5   3  29       90.94       90.58      1.59 o
   6   3  29       13.32       13.32      0.92 o
   7   3  29        0.77        1.51      1.00 o
   0   4  29       14.59       15.74      0.99 o
   1   4  29       55.23       56.02      1.19 o
   2   4  29       98.17       99.56      1.42 o
   3   4  29       16.21       16.82      0.78 o
   4   4  29       40.04       41.23      1.01 o
   5   4  29        9.61       10.08      0.83 o
   6   4  29       29.11       31.92      1.10 o
   7   4  29       32.32       31.42      2.01 o
   0   5  29       55.95       57.41      1.58 o
   1   5  29       18.82       20.68      0.78 o
   2   5  29       16.27       16.25      0.74 o
   3   5  29      120.00      118.70      1.59 o
   4   5  29        5.23        5.82      0.67 o
   5   5  29       18.46       18.80      0.91 o
   6   5  29        2.78        2.83      0.83 o
   0   6  29        2.33        2.02      0.89 o
   1   6  29       32.63       33.38      0.85 o
   2   6  29       44.86       43.91      1.13 o
   3   6  29        9.85       10.89      0.79 o
   4   6  29       69.65       67.17      1.41 o
   5   6  29       12.43       13.70      0.80 o
   6   6  29       24.05       25.35      1.25 o
   0   7  29       44.98       44.32      1.49 o
   1   7  29       14.68       13.97      0.67 o
   2   7  29       56.98       57.95      1.19 o
   3   7  29        6.43        6.89      0.68 o
   4   7  29       52.92       53.83      1.24 o
   5   7  29        0.07        1.07      0.96 o
   0   8  29        0.97        2.22      1.02 o
   1   8  29       14.56       13.51      0.76 o
   2   8  29      131.55      134.40      2.01 o
   3   8  29        0.90        1.28      0.77 o
   4   8  29      114.16      117.14      2.09 o
   5   8  29        3.95        3.96      0.87 o
   0   9  29        4.04        4.32      0.97 o
   1   9  29        4.60        3.93      0.78 o
   2   9  29       62.46       62.04      1.32 o
   3   9  29        2.27        3.25      0.71 o
   4   9  29       11.81       11.74      0.90 o
   0  10  29        0.42        0.35      0.71 o
   1  10  29       40.04       42.54      1.34 o
   2  10  29        8.13        8.35      0.84 o
   3  10  29       39.09       40.42      1.22 o
   0  11  29        2.67        3.15      1.28 o
   1  11  29       12.23       13.33      1.10 o
   2  11  29        1.62        2.49      1.31 o
   0   0  30       24.94       26.67      1.56 o
   1   0  30        0.29        0.38      0.75 o
   2   0  30        2.37        2.49      0.78 o
   3   0  30       26.39       26.43      1.06 o
   4   0  30       17.26       19.16      1.10 o
   5   0  30       12.49       13.20      1.09 o
   6   0  30       44.62       46.01      1.61 o
   7   0  30        0.42        1.00      2.00 o
   0   1  30       20.67       22.50      1.04 o
   1   1  30       30.28       30.49      0.86 o
   2   1  30       30.46       30.77      0.80 o
   3   1  30       55.72       53.92      1.01 o
   4   1  30        0.82        0.76      0.85 o
   5   1  30       43.47       40.52      1.11 o
   6   1  30        4.72        4.67      0.73 o
   7   1  30        0.77        1.42      1.31 o
   0   2  30       37.35       38.07      1.20 o
   1   2  30       50.79       52.19      1.03 o
   2   2  30       19.05       20.68      0.70 o
   3   2  30        2.22        1.89      0.61 o
   4   2  30       65.06       66.10      1.29 o
   5   2  30        3.18        3.88      0.67 o
   6   2  30       22.39       21.66      0.94 o
   0   3  30      112.49      108.41      2.70 o
   1   3  30        3.62        3.52      0.60 o
   2   3  30       73.84       73.27      1.23 o
   3   3  30       28.15       27.53      0.84 o
   4   3  30       17.69       18.27      0.81 o
   5   3  30        2.54        3.05      0.70 o
   6   3  30       17.47       19.28      0.95 o
   0   4  30        0.09        0.51      1.01 o
   1   4  30       12.19       13.63      0.72 o
   2   4  30       36.39       35.45      0.96 o
   3   4  30        4.53        4.16      0.66 o
   4   4  30       24.39       25.31      0.89 o
   5   4  30        4.37        4.43      0.81 o
   6   4  30        7.65        7.20      0.89 o
   0   5  30        1.18        1.82      0.98 o
   1   5  30        0.31        0.45      0.89 o
   2   5  30       18.60       17.61      0.76 o
   3   5  30        9.57        8.97      0.73 o
   4   5  30        4.45        4.40      0.71 o
   5   5  30       33.76       36.20      1.19 o
   6   5  30        3.21        4.74      0.94 o
   0   6  30        0.64        0.00      0.00 o
   1   6  30        3.05        3.87      0.60 o
   2   6  30       25.98       26.26      0.87 o
   3   6  30        0.10        0.11      0.34 o
   4   6  30       23.01       23.92      0.98 o
   5   6  30        0.82        0.58      1.15 o
   0   7  30        0.07        0.17      0.50 o
   1   7  30       14.50       15.33      0.79 o
   2   7  30        7.10        7.89      0.69 o
   3   7  30       93.30       96.73      1.55 o
   4   7  30       15.91       16.79      0.89 o
   5   7  30        7.32        6.32      0.83 o
   0   8  30       11.06       10.45      1.08 o
   1   8  30       41.62       39.74      1.03 o
   2   8  30       14.21       16.00      0.81 o
   3   8  30       41.03       43.04      1.11 o
   4   8  30        2.48        2.63      0.85 o
   0   9  30        0.08        0.00      0.00 o
   1   9  30       26.25       27.82      1.05 o
   2   9  30        6.97        7.10      0.80 o
   3   9  30       11.83       10.73      0.80 o
   0  10  30        0.07        0.00      0.00 o
   1  10  30        0.78        1.42      0.97 o
   2  10  30       33.92       33.92      1.31 o
   1   0  31        4.75        4.73      0.83 o
   2   0  31      104.05      102.17      2.04 o
   3   0  31      138.35      146.44      2.59 o
   4   0  31      103.11      104.00      2.17 o
   5   0  31        4.16        4.22      1.02 o
   6   0  31       50.41       52.30      1.74 o
   0   1  31      151.72      152.68      2.66 o
   1   1  31       20.77       20.99      0.73 o
   2   1  31       56.88       56.56      1.03 o
   3   1  31        7.84        7.23      0.64 o
   4   1  31        6.58        6.66      0.70 o
   5   1  31       45.52       45.59      1.30 o
   6   1  31       20.00       21.76      1.02 o
   0   2  31       10.59       11.34      1.02 o
   1   2  31       64.61       66.91      1.15 o
   2   2  31       73.77       72.46      1.24 o
   3   2  31       31.35       30.75      0.91 o
   4   2  31       46.17       47.50      1.24 o
   5   2  31       14.58       14.72      0.83 o
   6   2  31        8.53        8.30      0.82 o
   0   3  31        0.16        0.91      1.25 o
   1   3  31       11.00       11.44      0.69 o
   2   3  31       14.49       15.87      0.73 o
   3   3  31       66.66       66.05      1.31 o
   4   3  31        6.36        6.20      0.77 o
   5   3  31       23.11       23.78      0.91 o
   6   3  31        0.54        0.28      0.55 o
   0   4  31        0.27        1.05      1.19 o
   1   4  31       48.08       49.53      1.24 o
   2   4  31        6.79        7.87      0.66 o
   3   4  31       30.85       31.23      0.95 o
   4   4  31        2.50        2.67      0.73 o
   5   4  31        2.17        2.95      0.85 o
   6   4  31       20.21       25.06      3.13 o
   0   5  31        2.51        2.75      0.95 o
   1   5  31       82.68       82.86      1.63 o
   2   5  31       14.35       13.92      0.73 o
   3   5  31      156.04      157.12      2.26 o
   4   5  31       52.35       53.40      1.24 o
   5   5  31       73.07       75.72      1.81 o
   0   6  31        8.07       10.81      1.04 o
   1   6  31       11.96       13.32      0.71 o
   2   6  31      100.80      103.31      1.66 o
   3   6  31       12.69       12.73      0.78 o
   4   6  31       73.39       74.16      1.60 o
   5   6  31        4.10        4.09      0.96 o
   0   7  31       13.01       12.97      1.09 o
   1   7  31        2.56        2.08      0.68 o
   2   7  31       18.45       18.64      0.80 o
   3   7  31       11.99       12.47      0.83 o
   4   7  31        9.21       10.49      0.87 o
   0   8  31       25.35       25.03      1.20 o
   1   8  31       13.04       14.81      0.86 o
   2   8  31       33.87       35.03      1.04 o
   3   8  31        0.18        0.56      1.11 o
   4   8  31       27.72       28.62      1.55 o
   0   9  31       82.22       79.00      2.34 o
   1   9  31        7.92        7.62      0.80 o
   2   9  31       20.76       20.88      0.97 o
   3   9  31       21.83       25.37      1.59 o
   0  10  31        0.03        0.41      0.88 o
   1  10  31       10.15        8.76      1.48 o
   0   0  32        7.20        8.19      1.51 o
   1   0  32        0.32        0.40      0.79 o
   2   0  32        7.99        7.14      0.94 o
   3   0  32        7.00        7.48      1.06 o
   4   0  32       34.35       35.52      1.44 o
   5   0  32        0.01        0.06      0.40 o
   6   0  32        4.21        2.04      2.05 o
   0   1  32        2.43        4.33      0.94 o
   1   1  32        5.70        6.68      0.65 o
   2   1  32       38.99       38.14      0.92 o
   3   1  32       18.26       19.59      0.87 o
   4   1  32       14.23       13.71      0.80 o
   5   1  32       24.14       24.11      1.01 o
   6   1  32       11.96       12.39      1.55 o
   0   2  32       47.69       49.84      1.61 o
   1   2  32       18.32       18.67      0.77 o
   2   2  32      125.79      125.63      1.64 o
   3   2  32       32.18       31.60      0.96 o
   4   2  32       36.04       35.82      1.08 o
   5   2  32        1.07        1.71      0.81 o
   0   3  32       73.11       74.20      1.78 o
   1   3  32       59.87       60.74      1.21 o
   2   3  32        0.57        0.70      0.88 o
   3   3  32        4.64        4.09      0.71 o
   4   3  32        2.31        1.83      0.83 o
   5   3  32       11.89       11.66      0.88 o
   0   4  32       48.63       51.46      1.99 o
   1   4  32        2.01        1.24      0.70 o
   2   4  32       22.58       23.37      0.84 o
   3   4  32        0.30        0.58      1.15 o
   4   4  32       26.03       26.26      0.98 o
   5   4  32       10.85       11.72      0.97 o
   0   5  32       11.89       10.01      1.03 o
   1   5  32        7.20        7.27      0.70 o
   2   5  32        2.63        2.07      0.69 o
   3   5  32        1.78        1.89      0.80 o
   4   5  32        1.68        1.83      0.84 o
   5   5  32        5.79        6.51      1.22 o
   0   6  32        0.15        0.07      0.39 o
   1   6  32       46.87       45.12      1.07 o
   2   6  32        2.34        2.76      0.64 o
   3   6  32       39.11       41.61      1.21 o
   4   6  32        7.35        7.60      0.85 o
   0   7  32       11.65       13.16      1.15 o
   1   7  32       13.29       13.93      0.82 o
   2   7  32        0.90        1.99      0.73 o
   3   7  32       25.88       26.76      0.94 o
   4   7  32        5.50        5.54      1.08 o
   0   8  32        4.01        5.77      1.04 o
   1   8  32       11.31       11.40      0.82 o
   2   8  32        3.77        3.32      0.85 o
   3   8  32        6.31        6.53      1.13 o
   0   9  32        2.17        1.02      2.04 o
   1   9  32       12.99       13.05      1.32 o
   1   0  33        3.98        4.73      0.87 o
   2   0  33       31.60       29.37      1.30 o
   3   0  33      131.44      135.32      2.71 o
   4   0  33        6.06        5.96      1.10 o
   5   0  33       26.45       26.06      1.45 o
   0   1  33       67.35       69.11      1.80 o
   1   1  33       34.98       33.90      0.93 o
   2   1  33       24.22       23.96      0.87 o
   3   1  33       18.99       20.65      0.91 o
   4   1  33       13.97       14.86      0.86 o
   5   1  33       25.02       24.74      1.06 o
   0   2  33       37.55       42.22      1.65 o
   1   2  33       33.82       35.23      1.04 o
   2   2  33       61.63       61.92      1.13 o
   3   2  33       27.37       27.22      1.09 o
   4   2  33       42.94       43.02      1.16 o
   5   2  33       10.74       10.60      0.85 o
   0   3  33       27.68       31.24      1.35 o
   1   3  33       21.71       22.58      0.89 o
   2   3  33        6.53        7.44      0.71 o
   3   3  33       68.87       67.68      1.43 o
   4   3  33        1.00        0.75      1.50 o
   5   3  33       55.16       54.39      2.73 o
   0   4  33       11.35       11.70      1.08 o
   1   4  33       64.69       65.42      1.44 o
   2   4  33       11.99       12.67      0.75 o
   3   4  33       57.74       58.60      1.24 o
   4   4  33        2.04        1.56      0.90 o
   0   5  33        0.49        0.10      0.45 o
   1   5  33        0.01        0.23      0.45 o
   2   5  33        7.03        9.06      0.77 o
   3   5  33       19.04       18.81      0.91 o
   4   5  33        3.05        1.44      0.95 o
   0   6  33       11.40       11.69      1.22 o
   1   6  33       10.08       11.06      0.73 o
   2   6  33       20.32       21.20      0.89 o
   3   6  33       16.76       16.16      0.98 o
   0   7  33       71.90       76.02      2.08 o
   1   7  33        7.43        6.55      0.77 o
   2   7  33       17.55       17.77      0.89 o
   3   7  33       13.03       12.80      1.13 o
   0   8  33       27.88       27.99      1.51 o
   1   8  33        3.00        3.21      0.86 o
   0   0  34       59.15       59.42      2.31 o
   1   0  34       38.83       39.50      1.45 o
   2   0  34        6.03        5.43      1.06 o
   3   0  34       43.06       44.51      1.73 o
   4   0  34       12.22        9.54      1.17 o
   0   1  34       84.62       87.51      2.24 o
   1   1  34       11.98       13.49      0.77 o
   2   1  34       14.73       15.95      0.88 o
   3   1  34       28.28       28.41      1.20 o
   4   1  34        9.43        9.19      0.86 o
   0   2  34       52.80       51.83      1.81 o
   1   2  34        2.39        3.53      0.68 o
   2   2  34        3.31        3.13      0.69 o
   3   2  34        0.58        1.07      1.07 o
   4   2  34        9.19        8.10      0.85 o
   0   3  34        6.23        6.36      1.11 o
   1   3  34       33.44       35.71      1.13 o
   2   3  34       22.29       22.63      0.87 o
   3   3  34        4.82        4.98      0.80 o
   4   3  34        0.80        0.60      1.19 o
   0   4  34        2.86        3.83      1.06 o
   1   4  34        7.43        8.20      0.79 o
   2   4  34       33.32       34.02      0.97 o
   3   4  34        5.50        4.01      0.82 o
   4   4  34        4.10        3.29      1.41 o
   0   5  34       82.32       82.87      2.08 o
   1   5  34       23.39       24.09      0.97 o
   2   5  34       16.12       17.12      0.91 o
   3   5  34       28.53       29.18      1.22 o
   0   6  34       16.58       17.76      1.35 o
   1   6  34       13.81       13.46      0.82 o
   2   6  34       12.66       13.37      0.80 o
   0   7  34        0.00        0.37      0.73 o
   1   7  34        0.82        0.15      0.47 o
   1   0  35       13.82       16.73      1.13 o
   2   0  35       11.05       12.34      1.20 o
   3   0  35       31.03       32.95      1.58 o
   4   0  35        9.92       11.28      1.98 o
   0   1  35        5.97        7.09      1.06 o
   1   1  35        2.00        2.39      0.76 o
   2   1  35       23.23       23.86      0.91 o
   3   1  35       16.73       17.63      0.97 o
   4   1  35       18.72       18.33      2.04 o
   0   2  35       20.79       24.66      1.79 o
   1   2  35       21.03       23.11      0.94 o
   2   2  35       12.84       13.69      0.83 o
   3   2  35       11.94       13.13      1.01 o
   0   3  35       69.01       72.56      2.01 o
   1   3  35       31.02       29.22      1.01 o
   2   3  35       17.40       19.22      0.89 o
   3   3  35       55.71       56.65      1.42 o
   0   4  35       15.33       19.29      1.39 o
   1   4  35       19.00       19.61      1.16 o
   2   4  35        3.44        4.33      0.74 o
   3   4  35        4.97        4.27      1.31 o
   0   5  35        6.84        5.08      1.18 o
   1   5  35       18.01       18.59      0.91 o
   2   5  35       11.13       11.22      1.03 o
   0   6  35       22.56       25.19      1.92 o
   1   6  35       21.68       20.03      1.20 o
   0   0  36      111.18      110.76      3.59 o
   1   0  36       48.18       49.56      1.74 o
   2   0  36        4.78        6.30      1.17 o
   3   0  36        0.11        0.00      0.00 o
   0   1  36        0.35        1.09      1.40 o
   1   1  36       12.91       14.00      0.95 o
   2   1  36       29.52       28.30      1.07 o
   3   1  36        7.30        9.46      1.88 o
   0   2  36        1.00        2.18      1.18 o
   1   2  36       20.90       21.48      0.92 o
   2   2  36       22.14       23.36      0.96 o
   0   3  36       27.87       31.65      1.91 o
   1   3  36       15.81       14.72      0.86 o
   2   3  36       31.32       29.25      1.63 o
   0   4  36       22.39       20.49      1.79 o
   1   4  36        1.02        1.84      0.96 o
   1   0  37        4.13        3.58      2.18 o
   0   1  37        5.68        4.78      1.18 o
   1   1  37       15.42       16.77      1.20 o
   0   2  37        0.52        1.54      1.55 o
