# Supplementary material for: A quantum crystallographic protocol for general use
Source: Sci Rep. 2025 Apr 19;15:13584. doi: 10.1038/s41598-025-96400-0 (PMC12009286; doi:10.1038/s41598-025-96400-0)
Supplement: Supplementary file 1 — Supplementary Information 1. [file 41598_2025_96400_MOESM1_ESM.zip › Dataset_10_HAR.cif]

# ========================
# Tonto generated CIF file
# ========================

# NOTE: This is an incomplete CIF file
# Manually edit it to pass checkCIF

data_150K_Cu_HAR

_audit_creation_date                2021-9-27
_audit_creation_method              'Tonto 21.04.27 github v. 5896b1e0'

# ============
# QCr software
# ============

_QCr_software                       'Tonto'
_QCr_software_version               '21.04.27 v. 5896b1e0'
_QCr_software_platform              'Linux-4.15.0-132-generic'
_QCr_software_build_date            '2021-04-27 18:21'
_QCr_software_website               'https://github.com/dylan-jayatilaka/tonto'

# ===========
# Publication
# ===========

_publ_contact_author
;
    Prof. Dr. Sir Tonto Magnifico
;
_publ_contact_author_email          'tonto.magnifico@gmail.com'
_publ_contact_author_phone          '+61 8 6488 3138'
_publ_requested_journal             'IUCrJ'
_publ_section_title
;
   'Hirshfeld atom-refinement (HAR) for 150K_Cu_HAR'
   'X-ray wavefunction refinement (XWR) for 150K_Cu_HAR'
   Tonto Magnifico, IUCrJ (XXXX)
;

loop_
    _publ_author_name
    'Tonto Magnifico'

_publ_author_address
;
    Prof. Dr. Sir Tonto Magnifico
    1 El Camino Ciberespacio
    Tierra Austral del Espiritu Santo
;

# ========
# Chemical
# ========

_exptl_crystal_description         block
_diffrn_measurement_device_type    'XtaLAB Synergy, Dualflex, HyPix'
_diffrn_measured_fraction_theta_full  1.000
_cell_measurement_reflns_used      36916
_cell_measurement_theta_max        79.8480
_cell_measurement_theta_min        2.5060
_cell_measurement_temperature      150.01(10)
_diffrn_ambient_temperature        150.01(10)
_diffrn_reflns_number              39359
_diffrn_reflns_av_R_equivalents    0.0274
_diffrn_reflns_theta_max           73.961
_diffrn_reflns_theta_min           4.823
_diffrn_reflns_theta_full          67.684
_exptl_crystal_F_000               432
_diffrn_reflns_av_sigmaI/netI      0.0251 
_chemical_name_common               150K_Cu_HAR
_chemical_formula_sum               'C11 H10 O2 S'
_chemical_formula_moiety            'C11 H10 O2 S'
_chemical_formula_weight            206.2651
_chemical_compound_source           'see text'
_chemical_absolute_configuration    unk
_refine_ls_abs_structure_details
;
 Flack x determined using 790 quotients [(I+)-(I-)]/[(I+)+(I-)]
 (Parsons, Flack and Wagner, Acta Cryst. B69 (2013) 249-259).
;
_refine_ls_abs_structure_Flack     -0.004(4)

# ==========
# QCr method
# ==========

_QCr_calc_method                    'Kohn-Sham/b3lypgxb3lypgc/SCCF L=1 R=8.0 A'
_QCr_calc_spinorbital_kind          'restricted'
_QCr_calc_gaussian_basis_set        'custom?'
_QCr_calc_gaussian_basis_set_kind   'cartesian'
_QCr_calc_basis_max_l               '3'

_QCr_calc_unit                      'See _atom_site_* in tonto.cif2'
_QCr_calc_unit_spin_multiplicity    1
_QCr_calc_unit_n_electrons          108
_QCr_calc_unit_n_alpha_electrons    54
_QCr_calc_unit_n_beta_electrons     54

_QCr_Becke_grid_kind                mura_knowles
_QCr_Becke_grid_accuracy            low
_QCr_Becke_grid_L_angular_grid      23
_QCr_Becke_grid_L_H_angular_grid    17
_QCr_Becke_grid_reduce_L_H_ang_grid T
_QCr_Becke_grid_core_pruning_scheme treutler_ahlrichs
_QCr_Becke_grid_scale_H-He_grid     T
_QCr_Becke_grid_n_pts_for_row_1     1742
_QCr_Becke_grid_n_pts_for_row_2     3300
_QCr_Becke_grid_n_pts_for_row_3     3946
_QCr_Becke_grid_n_radial_H_pts      25
_QCr_Becke_grid_H_pts_per_n_shell   5
_QCr_Becke_grid_basis_fn_cutoff     .1E-09
_QCr_Becke_grid_rho_cutoff          .1E-05

# =======
# Crystal
# =======

_exptl_crystal_colour               ?
_exptl_crystal_size_max             ?
_exptl_crystal_size_mid             ?
_exptl_crystal_size_min             ?
_exptl_crystal_density_diffrn       ?

# ==============
# Absortion data
# ==============

_exptl_absorpt_coefficient_mu       ?
_exptl_absorpt_correction_type      'none'
_exptl_absorpt_process_details      ?
_exptl_absorpt_correction_T_min     ?
_exptl_absorpt_correction_T_max     ?

# ========
# Symmetry
# ========

_symmetry_cell_setting              Orthorhombic
_symmetry_space_group_name_H-M      'p 21 21 21'
_symmetry_space_group_name_Hall     'p 2ac 2ab'
_symmetry_Int_Tables_number         '19'

loop_
    _symmetry_equiv_pos_as_xyz
'+x, +y, +z'
'-x+1/2, -y, +z+1/2'
'+x+1/2, -y+1/2, -z'
'-x, +y+1/2, -z+1/2'

# =========
# Unit cell
# =========

_cell_length_a                    5.87554(3)
_cell_length_b                    8.95141(3)
_cell_length_c                   18.33944(7)
_cell_angle_alpha               90.000000(0)
_cell_angle_beta                90.000000(0)
_cell_angle_gamma               90.000000(0)
_cell_volume                      964.551(7)

_cell_formula_units_Z               4.000000

_atom_sites_solution_hydrogens      HAR

# ===============
# Refinement data
# ===============

_refine_ls_kind                     'Hirshfeld atom refinement (HAR)'
_refine_ls_method_description
;
   S.C. Capelli, H.-B. Burgi, B. Dittrich, S.Grabowsky
   and Dylan Jayatilaka, IUCrJ (2014). 1, 361-379
;
_refine_QCr_Psi_constraint          'none'

_refine_ls_SVD_threshold            0.1E-02
_refine_ls_coordinate_system        cartesian
_refine_ls_structure_factor_coef    F
_refine_ls_matrix_type              full
_refine_ls_R_factor_gt              0.0070
_refine_ls_R_factor_ref             0.0070
_refine_ls_R_factor_all             0.0070
_refine_ls_wR_factor_gt             0.0071
_refine_ls_wR_factor_ref            0.0071
_refine_ls_wR_factor_all            0.0071
_refine_ls_R_Fsqd_factor            0.0135
_refine_ls_chi2                     7.1639
_refine_ls_goodness_of_fit_gt       2.6765
_refine_ls_goodness_of_fit_ref      2.6765
_refine_ls_goodness_of_fit_all      2.6765
_refine_ls_number_reflns            1172
_refine_ls_number_parameters        242
_refine_ls_number_restraints        0
_refine_ls_number_constraints       0
_refine_ls_hydrogen_treatment       refall
_refine_ls_weighting_scheme         sigma
_refine_ls_weighting_details        'w=1/\s(F)'
_refine_ls_shift/su_conv_tol        0.0100
_refine_ls_shift/su_max             0.0000
_refine_ls_shift/su_max_mean        0.0000
_refine_ls_shift/su_max_par         ''
_refine_ls_extinction_method        none

_refine_diff_density_max            0.070
_refine_diff_density_min            -0.046
_refine_diff_density_rms            0.0000

_refine_special_details
;
. If constraints were applied they are defined by zero
  eigenvalues of the least-squares hessian, see the
  value of _refine_ls_SVD_threshold
;

# =====================================
# Precise fractional system coordinates
# =====================================

# . These precise data use non-standard CIF tags
# . Non-standard tags shadow standard tags to avoid duplication
# . Please keep for a better refinement restart
# . Better yet, use the refined cartesian parameters

loop_
_atom_site_Cryst_label
_atom_site_Cryst_x
_atom_site_Cryst_y
_atom_site_Cryst_z
_atom_site_Cryst_U_iso_or_equiv
_atom_site_Cryst_adp_type
_atom_site_Cryst_occupancy
_atom_site_Cryst_disorder_group
_atom_site_Cryst_x_esu
_atom_site_Cryst_y_esu
_atom_site_Cryst_z_esu
_atom_site_Cryst_U_iso_or_equiv_esu
    S1  0.188800  0.314038  0.259482  0.011641  Uani  1.000000  0
        0.000060  0.000031  0.000016  0.000191
    O2  0.155055  0.589110  0.370504  0.023209  Uani  1.000000  0
        0.000073  0.000038  0.000019  0.000195
    O1  0.673285  0.195682  0.322085  0.022009  Uani  1.000000  0
        0.000066  0.000039  0.000018  0.000184
    C5  0.311149  0.498051  0.374327  0.016824  Uani  1.000000  0
        0.000097  0.000052  0.000025  0.000233
    C2  0.573197  0.302787  0.349811  0.016356  Uani  1.000000  0
        0.000090  0.000057  0.000025  0.000238
    C3  0.648718  0.384148  0.417119  0.017197  Uani  1.000000  0
        0.000094  0.000054  0.000026  0.000241
    C7  0.860175  0.449147  0.523285  0.025954  Uani  1.000000  0
        0.000113  0.000064  0.000030  0.000298
    C6  0.833968  0.357580  0.461842  0.022118  Uani  1.000000  0
        0.000108  0.000062  0.000029  0.000270
   C11  0.348798  0.322055  0.176099  0.027732  Uani  1.000000  0
        0.000138  0.000080  0.000031  0.000327
    C1  0.366374  0.374312  0.327326  0.016299  Uani  1.000000  0
        0.000088  0.000056  0.000027  0.000248
   C10  0.171729  0.116027  0.270998  0.022055  Uani  1.000000  0
        0.000123  0.000060  0.000036  0.000289
    C9  0.516876  0.588093  0.492965  0.023464  Uani  1.000000  0
        0.000113  0.000062  0.000029  0.000291
    C4  0.492916  0.497914  0.432253  0.017654  Uani  1.000000  0
        0.000093  0.000058  0.000027  0.000260
    C8  0.703592  0.561985  0.538843  0.026735  Uani  1.000000  0
        0.000121  0.000063  0.000029  0.000292
  H10A  0.341238  0.071154  0.273080  0.045679  Uani  1.000000  0
        0.001557  0.000811  0.000464  0.004991
    H9  0.395588  0.676497  0.504175  0.049403  Uani  1.000000  0
        0.001528  0.000818  0.000415  0.005138
  H10B  0.081511  0.097295  0.322275  0.053551  Uani  1.000000  0
        0.001642  0.000908  0.000497  0.005943
  H11A  0.361649  0.441121  0.162867  0.051986  Uani  1.000000  0
        0.001789  0.000835  0.000409  0.005730
    H6  0.953651  0.267233  0.449121  0.045106  Uani  1.000000  0
        0.001411  0.000840  0.000426  0.005008
  H11B  0.251596  0.260882  0.135452  0.056413  Uani  1.000000  0
        0.001698  0.000895  0.000400  0.005801
    H7  1.007375  0.429435  0.559661  0.049629  Uani  1.000000  0
        0.001426  0.000864  0.000432  0.005653
  H11C  0.514354  0.271414  0.185089  0.054550  Uani  1.000000  0
        0.001597  0.001031  0.000461  0.006311
    H8  0.724066  0.633554  0.586162  0.052652  Uani  1.000000  0
        0.001581  0.000836  0.000403  0.005180
  H10C  0.073234  0.076837  0.224389  0.047164  Uani  1.000000  0
        0.001590  0.000807  0.000467  0.005419

# ======================
# Fractional coordinates
# ======================

loop_
_atom_site_label
_atom_site_fract_x
_atom_site_fract_y
_atom_site_fract_z
_atom_site_U_iso_or_equiv
_atom_site_adp_type
_atom_site_occupancy
_atom_site_disorder_group
    S1  0.18880(6)   0.31404(3)  0.259482(16)  0.01164(19)  Uani  1.000000  0
    O2  0.15505(7)   0.58911(4)  0.370504(19)  0.0232(2)    Uani  1.000000  0
    O1  0.67329(7)   0.19568(4)  0.322085(18)  0.02201(18)  Uani  1.000000  0
    C5  0.31115(10)  0.49805(5)  0.37433(2)    0.0168(2)    Uani  1.000000  0
    C2  0.57320(9)   0.30279(6)  0.34981(3)    0.0164(2)    Uani  1.000000  0
    C3  0.64872(9)   0.38415(5)  0.41712(3)    0.0172(2)    Uani  1.000000  0
    C7  0.86017(11)  0.44915(6)  0.52328(3)    0.0260(3)    Uani  1.000000  0
    C6  0.83397(11)  0.35758(6)  0.46184(3)    0.0221(3)    Uani  1.000000  0
   C11  0.34880(14)  0.32205(8)  0.17610(3)    0.0277(3)    Uani  1.000000  0
    C1  0.36637(9)   0.37431(6)  0.32733(3)    0.0163(2)    Uani  1.000000  0
   C10  0.17173(12)  0.11603(6)  0.27100(4)    0.0221(3)    Uani  1.000000  0
    C9  0.51688(11)  0.58809(6)  0.49297(3)    0.0235(3)    Uani  1.000000  0
    C4  0.49292(9)   0.49791(6)  0.43225(3)    0.0177(3)    Uani  1.000000  0
    C8  0.70359(12)  0.56199(6)  0.53884(3)    0.0267(3)    Uani  1.000000  0
  H10A  0.3412(16)   0.0712(8)   0.2731(5)     0.046(5)     Uani  1.000000  0
    H9  0.3956(15)   0.6765(8)   0.5042(4)     0.049(5)     Uani  1.000000  0
  H10B  0.0815(16)   0.0973(9)   0.3223(5)     0.054(6)     Uani  1.000000  0
  H11A  0.3616(18)   0.4411(8)   0.1629(4)     0.052(6)     Uani  1.000000  0
    H6  0.9537(14)   0.2672(8)   0.4491(4)     0.045(5)     Uani  1.000000  0
  H11B  0.2516(17)   0.2609(9)   0.1355(4)     0.056(6)     Uani  1.000000  0
    H7  1.0074(14)   0.4294(9)   0.5597(4)     0.050(6)     Uani  1.000000  0
  H11C  0.5144(16)   0.2714(10)  0.1851(5)     0.055(6)     Uani  1.000000  0
    H8  0.7241(16)   0.6336(8)   0.5862(4)     0.053(5)     Uani  1.000000  0
  H10C  0.0732(16)   0.0768(8)   0.2244(5)     0.047(5)     Uani  1.000000  0

# ==================================
# Precise cartesian axis system ADPs
# ==================================

# . These precise data use non-standard CIF tags
# . Non-standard tags shadow standard tags to avoid duplication
# . Keep these for a refinement restart
# . Better yet, use the refined cartesian parameters

loop_
_atom_site_Cryst_ADP2_U_label
_atom_site_Cryst_ADP2_U_11
_atom_site_Cryst_ADP2_U_22
_atom_site_Cryst_ADP2_U_33
_atom_site_Cryst_ADP2_U_12
_atom_site_Cryst_ADP2_U_13
_atom_site_Cryst_ADP2_U_23
_atom_site_Cryst_ADP2_U_11_esu
_atom_site_Cryst_ADP2_U_22_esu
_atom_site_Cryst_ADP2_U_33_esu
_atom_site_Cryst_ADP2_U_12_esu
_atom_site_Cryst_ADP2_U_13_esu
_atom_site_Cryst_ADP2_U_23_esu
    S1  0.011984  0.010129  0.012810   0.002262  -0.003689  -0.001524
        0.000206  0.000189  0.000179   0.000169   0.000163   0.000137
    O2  0.026267  0.019747  0.023615   0.007771  -0.004630  -0.003965
        0.000217  0.000187  0.000181   0.000171   0.000177   0.000142
    O1  0.018118  0.022578  0.025330   0.004699  -0.001236  -0.005945
        0.000183  0.000185  0.000183   0.000196   0.000154   0.000152
    C5  0.019398  0.014831  0.016243   0.001394  -0.001393  -0.000918
        0.000260  0.000216  0.000224   0.000251   0.000234   0.000172
    C2  0.014607  0.017009  0.017452   0.000015  -0.000602  -0.001017
        0.000250  0.000237  0.000226   0.000231   0.000183   0.000211
    C3  0.017168  0.017477  0.016946  -0.001689  -0.002442   0.000351
        0.000267  0.000228  0.000228   0.000223   0.000203   0.000191
    C7  0.030173  0.025591  0.022099  -0.004247  -0.010563   0.001333
        0.000344  0.000283  0.000266   0.000267   0.000269   0.000216
    C6  0.020434  0.023945  0.021976  -0.001550  -0.006532   0.001105
        0.000286  0.000269  0.000256   0.000270   0.000253   0.000199
   C11  0.040146  0.025217  0.017834  -0.002585   0.002236  -0.001530
        0.000389  0.000320  0.000271   0.000342   0.000280   0.000244
    C1  0.016548  0.015683  0.016665   0.001061  -0.001975  -0.001714
        0.000272  0.000230  0.000240   0.000209   0.000200   0.000187
   C10  0.021497  0.017069  0.027598  -0.002704  -0.003469  -0.000286
        0.000308  0.000255  0.000303   0.000271   0.000313   0.000227
    C9  0.034073  0.018893  0.017427   0.000516  -0.004859  -0.002591
        0.000352  0.000266  0.000256   0.000256   0.000246   0.000220
    C4  0.022192  0.015499  0.015271  -0.000656  -0.002433  -0.000620
        0.000298  0.000245  0.000237   0.000233   0.000225   0.000192
    C8  0.038441  0.022724  0.019039  -0.003764  -0.009464  -0.001197
        0.000359  0.000259  0.000256   0.000292   0.000271   0.000215
  H10A  0.025194  0.033447  0.078394   0.004717  -0.003672   0.005254
        0.004634  0.004220  0.006118   0.004451   0.004661   0.004097
    H9  0.057755  0.040604  0.049851   0.019047  -0.011351  -0.016891
        0.005899  0.004462  0.005055   0.004828   0.004422   0.004368
  H10B  0.058642  0.047039  0.054970  -0.009557   0.001404   0.002172
        0.006280  0.005492  0.006059   0.004916   0.005358   0.004757
  H11A  0.086114  0.028916  0.040928  -0.007242   0.007432   0.011227
        0.007967  0.004414  0.004810   0.004993   0.005106   0.003657
    H6  0.032187  0.046175  0.056956   0.020086  -0.004547  -0.001764
        0.004758  0.004913  0.005354   0.004641   0.004375   0.004234
  H11B  0.078937  0.059275  0.031028  -0.025168  -0.002929  -0.014415
        0.007638  0.005301  0.004464   0.005050   0.004859   0.004057
    H7  0.048452  0.056287  0.044147   0.002462  -0.024250  -0.004988
        0.006521  0.005460  0.004978   0.005073   0.004733   0.004221
  H11C  0.044732  0.069837  0.049081   0.011973   0.009377  -0.000133
        0.006567  0.006626  0.005740   0.005455   0.004807   0.004755
    H8  0.069501  0.047200  0.041255  -0.000172  -0.022281  -0.020415
        0.006504  0.004553  0.004482   0.004732   0.004793   0.003852
  H10C  0.056452  0.032983  0.052056  -0.007379  -0.014391  -0.005167
        0.006177  0.004550  0.005531   0.004636   0.004859   0.004152

# ====
# ADPs
# ====

loop_
_atom_site_aniso_label
_atom_site_aniso_U_11
_atom_site_aniso_U_22
_atom_site_aniso_U_33
_atom_site_aniso_U_12
_atom_site_aniso_U_13
_atom_site_aniso_U_23
    S1  0.0120(2)   0.01013(19) 0.01281(18)  0.00226(17) -0.00369(16) -0.00152(14)
    O2  0.0263(2)   0.01975(19) 0.02362(18)  0.00777(17) -0.00463(18) -0.00396(14)
    O1  0.01812(18) 0.02258(18) 0.02533(18)  0.0047(2)   -0.00124(15) -0.00594(15)
    C5  0.0194(3)   0.0148(2)   0.0162(2)    0.0014(3)   -0.0014(2)   -0.00092(17)
    C2  0.0146(2)   0.0170(2)   0.0175(2)    0.0000(2)   -0.00060(18) -0.0010(2)
    C3  0.0172(3)   0.0175(2)   0.0169(2)   -0.0017(2)   -0.0024(2)    0.00035(19)
    C7  0.0302(3)   0.0256(3)   0.0221(3)   -0.0042(3)   -0.0106(3)    0.0013(2)
    C6  0.0204(3)   0.0239(3)   0.0220(3)   -0.0015(3)   -0.0065(3)    0.0011(2)
   C11  0.0401(4)   0.0252(3)   0.0178(3)   -0.0026(3)    0.0022(3)   -0.0015(2)
    C1  0.0165(3)   0.0157(2)   0.0167(2)    0.0011(2)   -0.0020(2)   -0.00171(19)
   C10  0.0215(3)   0.0171(3)   0.0276(3)   -0.0027(3)   -0.0035(3)   -0.0003(2)
    C9  0.0341(4)   0.0189(3)   0.0174(3)    0.0005(3)   -0.0049(2)   -0.0026(2)
    C4  0.0222(3)   0.0155(2)   0.0153(2)   -0.0007(2)   -0.0024(2)   -0.00062(19)
    C8  0.0384(4)   0.0227(3)   0.0190(3)   -0.0038(3)   -0.0095(3)   -0.0012(2)
  H10A  0.025(5)    0.033(4)    0.078(6)     0.005(4)    -0.004(5)     0.005(4)
    H9  0.058(6)    0.041(4)    0.050(5)     0.019(5)    -0.011(4)    -0.017(4)
  H10B  0.059(6)    0.047(5)    0.055(6)    -0.010(5)     0.001(5)     0.002(5)
  H11A  0.086(8)    0.029(4)    0.041(5)    -0.007(5)     0.007(5)     0.011(4)
    H6  0.032(5)    0.046(5)    0.057(5)     0.020(5)    -0.005(4)    -0.002(4)
  H11B  0.079(8)    0.059(5)    0.031(4)    -0.025(5)    -0.003(5)    -0.014(4)
    H7  0.048(7)    0.056(5)    0.044(5)     0.002(5)    -0.024(5)    -0.005(4)
  H11C  0.045(7)    0.070(7)    0.049(6)     0.012(5)     0.009(5)     0.000(5)
    H8  0.070(7)    0.047(5)    0.041(4)     0.000(5)    -0.022(5)    -0.020(4)
  H10C  0.056(6)    0.033(5)    0.052(6)    -0.007(5)    -0.014(5)    -0.005(4)

# ======================================
# Third order Gram-Charlier coefficients
# ======================================

# . These data are in standard presentation

_atom_site_anharm_GC_C_scale_factor 1000.0000000000000

loop_
_atom_site_anharm_GC_C_label
_atom_site_anharm_GC_C_111
_atom_site_anharm_GC_C_222
_atom_site_anharm_GC_C_333
_atom_site_anharm_GC_C_112
_atom_site_anharm_GC_C_113
_atom_site_anharm_GC_C_122
_atom_site_anharm_GC_C_223
_atom_site_anharm_GC_C_133
_atom_site_anharm_GC_C_233
_atom_site_anharm_GC_C_123
S1
         -0.0002(3)        -0.00010(7)        0.000006(8)
         0.00010(8)        -0.00005(4)
         0.00000(6)      -0.000039(16)
      -0.000034(16)       -0.000001(9)
        -0.00007(3)

# =======================================
# Fourth order Gram-Charlier coefficients
# =======================================

# . These data are in standard presentation

_atom_site_anharm_GC_D_scale_factor 10000.000000000000

loop_
_atom_site_anharm_GC_D_label
_atom_site_anharm_GC_D_1111
_atom_site_anharm_GC_D_2222
_atom_site_anharm_GC_D_3333
_atom_site_anharm_GC_D_1112
_atom_site_anharm_GC_D_1113
_atom_site_anharm_GC_D_1222
_atom_site_anharm_GC_D_2223
_atom_site_anharm_GC_D_1333
_atom_site_anharm_GC_D_2333
_atom_site_anharm_GC_D_1122
_atom_site_anharm_GC_D_1133
_atom_site_anharm_GC_D_2233
_atom_site_anharm_GC_D_1123
_atom_site_anharm_GC_D_1223
_atom_site_anharm_GC_D_1233
S1
         -0.0068(4)        -0.00124(8)       -0.000074(4)
        0.00020(14)        -0.00007(7)
         0.00007(6)       0.000008(17)
        0.000002(7)       -0.000003(4)
        -0.00091(6)      -0.000232(15)       -0.000091(6)
         0.00000(2)       0.000000(15)        0.000008(9)

# ===========
# Reflections
# ===========

_diffrn_radiation_wavelength        1.541840

_shelx_F_calc_maximum               98.337176

_reflns_d_resolution_high           9.169720
_reflns_d_resolution_low            0.802143
_reflns_limit_h_max                 7
_reflns_limit_h_min                 0
_reflns_limit_k_max                 11
_reflns_limit_k_min                 0
_reflns_limit_l_max                 22
_reflns_limit_l_min                 0
_reflns_number_gt                   1172
_reflns_number_total                1172
_reflns_threshold_expression        'F>0 & |F_calc|>10^-3'

_reflns_special_details
;
* Specify symmetry and Friedel pair averaging *

. Only reflections which satisfy the threshold expression
  are listed below, and only they are considered observed,
  thus the *_gt, *_all, & *_total data are always the same
;

# ============
# Bond lengths
# ============

loop_
 _geom_bond_atom_site_label_1
 _geom_bond_site_symmetry_1
 _geom_bond_atom_site_label_2
 _geom_bond_site_symmetry_2
 _geom_bond_distance
 _geom_bond_publ_flag
    S1  .   C11  .  1.7965(7)  yes
    S1  .    C1  .  1.7111(6)  yes
    S1  .   C10  .  1.7878(6)  yes
    O2  .    C5  .  1.2290(6)  yes
    O1  .    C2  .  1.2343(6)  yes
    C5  .    C1  .  1.4405(7)  yes
    C5  .    C4  .  1.5064(7)  yes
    C2  .    C3  .  1.5004(7)  yes
    C2  .    C1  .  1.4341(7)  yes
    C3  .    C6  .  1.3835(8)  yes
    C3  .    C4  .  1.3972(7)  yes
    C7  .    C6  .  1.4019(8)  yes
    C7  .    C8  .  1.3957(9)  yes
    C9  .    C4  .  1.3824(7)  yes
    C9  .    C8  .  1.4022(9)  yes
    C7  .    H7  .   1.106(8)  yes
    C6  .    H6  .   1.097(7)  yes
   C11  .  H11A  .   1.096(7)  yes
   C11  .  H11B  .   1.087(8)  yes
   C11  .  H11C  .   1.086(9)  yes
   C10  .  H10A  .   1.075(9)  yes
   C10  .  H10B  .   1.092(9)  yes
   C10  .  H10C  .   1.090(9)  yes
    C9  .    H9  .   1.085(8)  yes
    C8  .    H8  .   1.085(7)  yes

# ===========
# Bond Angles
# ===========

loop_
 _geom_angle_atom_site_label_1
 _geom_angle_site_symmetry_1
 _geom_angle_atom_site_label_2
 _geom_angle_site_symmetry_2
 _geom_angle_atom_site_label_3
 _geom_angle_site_symmetry_3
 _geom_angle
 _geom_angle_publ_flag
    S1  .   C1  .    C5  .       122.70(4)  yes
    S1  .   C1  .    C2  .       125.80(4)  yes
    S1  .  C11  .  H11A  .        105.3(4)  yes
    S1  .  C11  .  H11B  .        106.8(5)  yes
    S1  .  C11  .  H11C  .        108.8(4)  yes
    S1  .  C10  .  H10A  .        108.8(4)  yes
    S1  .  C10  .  H10B  .        106.3(4)  yes
    S1  .  C10  .  H10C  .        104.8(4)  yes
    O2  .   C5  .    C1  .      130.08(5)   yes
    O2  .   C5  .    C4  .      124.74(4)   yes
    O1  .   C2  .    C3  .      125.10(5)   yes
    O1  .   C2  .    C1  .      129.20(5)   yes
   C11  .   S1  .    C1  .       106.70(4)  yes
   C11  .   S1  .   C10  .        99.76(4)  yes
    C1  .   S1  .   C10  .       105.12(3)  yes
    C5  .   C1  .    C2  .       111.23(4)  yes
    C5  .   C4  .    C3  .       108.97(4)  yes
    C5  .   C4  .    C9  .       129.77(5)  yes
    C2  .   C3  .    C6  .       129.57(5)  yes
    C2  .   C3  .    C4  .       108.87(4)  yes
    C3  .   C2  .    C1  .       105.69(4)  yes
    C3  .   C6  .    C7  .       117.54(5)  yes
    C3  .   C4  .    C9  .       121.26(5)  yes
    C7  .   C8  .    C9  .       120.91(5)  yes
    C6  .   C3  .    C4  .       121.53(5)  yes
    C6  .   C7  .    C8  .       121.00(6)  yes
    C1  .   C5  .    C4  .       105.17(4)  yes
    C4  .   C9  .    C8  .       117.75(6)  yes
    C3  .   C6  .    H6  .        120.3(4)  yes
    C7  .   C6  .    H6  .        122.1(4)  yes
    C7  .   C8  .    H8  .        121.2(5)  yes
    C6  .   C7  .    H7  .        118.5(4)  yes
    C9  .   C8  .    H8  .        117.9(5)  yes
    C4  .   C9  .    H9  .        120.8(4)  yes
    C8  .   C7  .    H7  .        120.5(4)  yes
    C8  .   C9  .    H9  .        121.5(4)  yes
  H10A  .  C10  .  H10B  .        111.2(7)  yes
  H10A  .  C10  .  H10C  .        113.6(6)  yes
  H10B  .  C10  .  H10C  .        111.6(7)  yes
  H11A  .  C11  .  H11B  .        112.0(6)  yes
  H11A  .  C11  .  H11C  .        112.2(7)  yes
  H11B  .  C11  .  H11C  .        111.4(7)  yes

# ==============
# Torsion angles
# ==============

loop_
 _geom_torsion_atom_site_label_1
 _geom_torsion_site_symmetry_1
 _geom_torsion_atom_site_label_2
 _geom_torsion_site_symmetry_2
 _geom_torsion_atom_site_label_3
 _geom_torsion_site_symmetry_3
 _geom_torsion_atom_site_label_4
 _geom_torsion_site_symmetry_4
 _geom_torsion
   S1  .  C1  .   C5  .    O2  .             -9.38(8)
   S1  .  C1  .   C2  .    O1  .              7.10(8)
   S1  .  C1  .   C5  .    C4  .            171.61(4)
   S1  .  C1  .   C2  .    C3  .           -172.12(4)
   O2  .  C5  .   C1  .    C2  .            176.28(5)
   O2  .  C5  .   C4  .    C3  .           -176.64(5)
   O2  .  C5  .   C4  .    C9  .              4.26(9)
   O1  .  C2  .   C3  .    C6  .             -1.47(9)
   O1  .  C2  .   C3  .    C4  .           -179.65(5)
   O1  .  C2  .   C1  .    C5  .           -178.77(5)
  C11  .  S1  .  C10  .  H10A  .              58.0(5)
  C11  .  S1  .  C10  .  H10B  .             177.9(5)
  C11  .  S1  .  C10  .  H10C  .             -63.8(5)
   C1  .  S1  .  C11  .  H11A  .             -73.4(5)
   C1  .  S1  .  C11  .  H11B  .             167.4(5)
   C1  .  S1  .  C11  .  H11C  .              47.0(5)
   C1  .  S1  .  C10  .  H10A  .             -52.4(5)
   C1  .  S1  .  C10  .  H10B  .              67.5(5)
   C1  .  S1  .  C10  .  H10C  .            -174.2(5)
  C10  .  S1  .  C11  .  H11A  .             177.4(5)
  C10  .  S1  .  C11  .  H11B  .              58.2(5)
  C10  .  S1  .  C11  .  H11C  .             -62.1(5)
   C5  .  C1  .   S1  .   C11  .            123.19(5)
   C5  .  C1  .   S1  .   C10  .           -131.47(5)
   C2  .  C1  .   S1  .   C11  .            -63.31(6)
   C2  .  C1  .   S1  .   C10  .             42.02(6)
   C5  .  C1  .   C2  .    C3  .              2.00(6)
   C5  .  C4  .   C3  .    C2  .             -1.28(5)
   C5  .  C4  .   C3  .    C6  .           -179.63(5)
   C5  .  C4  .   C9  .    C8  .            179.24(5)
   C2  .  C3  .   C6  .    C7  .           -177.93(5)
   C2  .  C3  .   C4  .    C9  .            177.91(5)
   C2  .  C1  .   C5  .    C4  .             -2.73(6)
   C3  .  C6  .   C7  .    C8  .              0.52(8)
   C3  .  C4  .   C5  .    C1  .              2.44(5)
   C3  .  C4  .   C9  .    C8  .              0.25(8)
   C7  .  C6  .   C3  .    C4  .              0.00(8)
   C7  .  C8  .   C9  .    C4  .              0.34(9)
   C6  .  C3  .   C2  .    C1  .            177.79(5)
   C6  .  C3  .   C4  .    C9  .             -0.44(8)
   C6  .  C7  .   C8  .    C9  .             -0.73(9)
   C1  .  C5  .   C4  .    C9  .           -176.66(5)
   C1  .  C2  .   C3  .    C4  .             -0.39(5)
   C5  .  C4  .   C9  .    H9  .              -1.3(5)
   C2  .  C3  .   C6  .    H6  .               1.7(5)
   C3  .  C6  .   C7  .    H7  .             180.0(5)
   C3  .  C4  .   C9  .    H9  .             179.7(5)
   C7  .  C8  .   C9  .    H9  .            -179.1(5)
   C6  .  C7  .   C8  .    H8  .            -179.6(6)
   C9  .  C8  .   C7  .    H7  .             180.0(5)
   C4  .  C3  .   C6  .    H6  .             179.6(5)
   C4  .  C9  .   C8  .    H8  .             179.2(5)
   C8  .  C7  .   C6  .    H6  .            -179.1(5)
   H9  .  C9  .   C8  .    H8  .              -0.3(7)
   H6  .  C6  .   C7  .    H7  .               0.4(7)
   H7  .  C7  .   C8  .    H8  .               1.0(7)

# start Validation Reply Form

_vrf_PLAT924_150K_Cu_HAR
;
PROBLEM: The Reported and Calculated Rho(min) Differ by .       3.48 eA-3  
RESPONSE: CheckCIF calculates the residual density based on 
tabulated spherical atomic form factors, whereas Tonto 
calculates it based on non-spherical atomic form factors. 
Therefore, differences must occur.
;
_vrf_PLAT972_150K_Cu_HAR
;
PROBLEM: Check Calcd Resid. Dens.  0.18Ang From S1             -3.53 eA-3  
RESPONSE: CheckCIF calculates the residual density based on 
tabulated spherical atomic form factors, whereas Tonto 
calculates it based on non-spherical atomic form factors. 
Therefore, differences must occur.
;
_vrf_PLAT089_150K_Cu_HAR
;
PROBLEM: Poor Data / Parameter Ratio (Zmax < 18) ........       4.84 Note  
RESPONSE: It is the purpose of this study to check if free 
HAR refinements of hydrogen atom positions and ADPs are 
reasonable for Cu data although the data to parameter 
ratio is naturally low because of the limited reachable
resolution. Therefore, checking for overfitting is important.
This is done in the following way: i) comparing the refined 
C-H distances with data from neutron diffraction; ii) checking
the volume and direction of the H ADPs visually, and, numerically,
the similarity factors of the HAR-refined H ADP values with those 
from SHADE 3.
;
_vrf_PLAT230_150K_Cu_HAR
;
PROBLEM: Hirshfeld Test Diff for    S1       --C1       .       17.7 s.u.  
RESPONSE: This is a consequence of the non-spherical Hirshfeld
Atom Refinement. It could only be avoided by using restraints,
which are not available in Tonto. Since we compare models 
across different measurements statistically 
in this study, we decided to use the refinement results 
as they are. 
;
# start Validation Reply Form
_vrf_GOODF01_150K_Cu_HAR
;
PROBLEM: The least squares goodness of fit parameter lies
RESPONSE: The weighting scheme used in Tonto is 1/sigma^2(F). 
It uses no fudging factors to artificially bring the goodness 
of fit close to 1.
;
# end Validation Reply Form
_vrf_PLAT351_150K_Cu_HAR
;
PROBLEM: Long   C-H (X0.96,N1.08A)  C7       - H7       .       1.11 Ang.  
RESPONSE: The X-H bond length is longer than the IAM 
refinement because here non-spherical structure factors
are used and hydrogen positions and ADPs are refined freely. 
;
# end Validation Reply Form

loop_
    _refln_index_h
    _refln_index_k
    _refln_index_l
    _refln_F_squared_calc
    _refln_F_squared_meas
    _refln_F_squared_sigma
    _refln_observed_status
   2   0   0     4432.69     4602.76     48.34 o
   4   0   0      874.71      854.35      6.15 o
   6   0   0     2307.18     2401.45     17.70 o
   1   1   0       72.45       77.70      1.09 o
   2   1   0      473.08      482.88      2.91 o
   3   1   0       58.93       59.77      0.77 o
   4   1   0      454.58      453.81      2.50 o
   5   1   0       56.06       58.71      0.73 o
   6   1   0      383.36      387.49      2.22 o
   7   1   0       28.35       29.01      0.67 o
   0   2   0        2.50        0.13      0.26 o
   1   2   0       47.42       44.49      0.55 o
   2   2   0      565.24      564.74      3.53 o
   3   2   0        4.75        1.72      0.27 o
   4   2   0       74.06       73.95      0.68 o
   5   2   0      828.12      835.68      3.94 o
   6   2   0        0.02        0.16      0.24 o
   7   2   0      112.95      113.67      1.29 o
   1   3   0     1957.99     1963.25      9.49 o
   2   3   0     2575.49     2520.73     15.58 o
   3   3   0      221.08      222.29      1.99 o
   4   3   0      413.85      414.69      2.16 o
   5   3   0      231.21      229.54      1.47 o
   6   3   0       30.91       32.01      0.58 o
   7   3   0       61.90       61.65      0.89 o
   0   4   0     1600.57     1584.06      7.59 o
   1   4   0       10.33       12.77      0.32 o
   2   4   0      268.53      267.56      1.53 o
   3   4   0     2044.01     2047.57     12.26 o
   4   4   0      489.00      489.24      2.48 o
   5   4   0      593.18      597.85      5.03 o
   6   4   0       95.01       95.10      1.06 o
   1   5   0     3472.40     3482.56     12.79 o
   2   5   0      415.11      408.78      3.29 o
   3   5   0      411.92      413.17      1.91 o
   4   5   0      196.73      196.57      1.40 o
   5   5   0      244.86      245.70      1.80 o
   6   5   0       59.80       58.05      0.78 o
   0   6   0      525.13      525.71      3.86 o
   1   6   0      376.25      377.79      1.79 o
   2   6   0      242.74      240.37      1.26 o
   3   6   0     1810.28     1835.11      7.18 o
   4   6   0       14.19       14.58      0.39 o
   5   6   0      308.97      308.50      3.42 o
   6   6   0       89.96       90.21      1.35 o
   1   7   0       49.01       50.14      0.51 o
   2   7   0      249.86      246.69      1.40 o
   3   7   0       56.71       58.16      0.64 o
   4   7   0      147.18      148.86      1.43 o
   5   7   0      157.21      162.27      1.70 o
   0   8   0      564.80      555.80      3.24 o
   1   8   0       25.27       26.03      0.41 o
   2   8   0      247.65      246.83      1.56 o
   3   8   0      228.48      230.72      1.50 o
   4   8   0        0.29        0.96      0.23 o
   5   8   0        4.96        4.50      0.23 o
   1   9   0       15.41       15.27      0.35 o
   2   9   0      291.26      291.55      2.28 o
   3   9   0        1.71        1.59      0.25 o
   4   9   0      205.18      203.79      4.87 o
   0  10   0     1035.00     1045.98      6.99 o
   1  10   0      135.31      138.12      1.14 o
   2  10   0       12.97       13.51      0.36 o
   3  10   0      219.70      228.60      2.39 o
   1  11   0      813.90      784.18      8.78 o
   1   0   1      769.22      767.38      6.60 o
   2   0   1      385.35      380.75      3.34 o
   3   0   1      421.52      426.38      3.28 o
   4   0   1       19.92       19.39      0.38 o
   5   0   1      499.87      497.18      3.41 o
   6   0   1       17.73       17.90      0.53 o
   7   0   1       76.60       77.07      1.06 o
   0   1   1      939.85      944.77      9.42 o
   1   1   1     2209.05     2258.35     11.40 o
   2   1   1      127.71      122.79      0.76 o
   3   1   1      724.68      719.30      3.25 o
   4   1   1      186.78      184.45      0.87 o
   5   1   1      218.92      220.34      1.09 o
   6   1   1       18.12       18.87      0.35 o
   7   1   1       95.24       98.32      0.90 o
   0   2   1     1430.73     1490.00      7.65 o
   1   2   1      973.59      949.59      4.85 o
   2   2   1      326.74      327.03      1.30 o
   3   2   1      237.38      233.83      1.39 o
   4   2   1       17.98       17.66      0.25 o
   5   2   1      556.07      561.02      2.18 o
   6   2   1        6.50        6.85      0.23 o
   7   2   1       15.10       14.93      0.34 o
   0   3   1      270.67      271.04      1.72 o
   1   3   1      155.86      153.97      0.67 o
   2   3   1       42.24       41.59      0.38 o
   3   3   1      170.78      167.19      1.27 o
   4   3   1      294.66      292.72      1.21 o
   5   3   1      323.06      326.76      1.53 o
   6   3   1      377.63      372.34      2.41 o
   7   3   1       13.84       13.22      0.31 o
   0   4   1     3743.88     3806.08     11.96 o
   1   4   1      200.03      198.41      0.85 o
   2   4   1      429.18      426.41      1.87 o
   3   4   1       74.65       73.67      0.55 o
   4   4   1       46.27       46.47      0.46 o
   5   4   1      289.86      289.40      1.60 o
   6   4   1       88.47       88.25      0.79 o
   0   5   1      444.17      438.57      2.13 o
   1   5   1      461.56      464.88      1.63 o
   2   5   1      131.52      130.13      0.79 o
   3   5   1       45.44       46.42      0.37 o
   4   5   1       37.60       36.38      0.39 o
   5   5   1       42.45       42.91      0.45 o
   6   5   1      135.98      136.54      1.25 o
   0   6   1      330.91      333.66      1.96 o
   1   6   1      216.40      214.32      0.88 o
   2   6   1      224.14      223.41      0.85 o
   3   6   1      105.42      105.55      0.59 o
   4   6   1       72.55       73.16      0.60 o
   5   6   1       83.96       83.83      0.76 o
   6   6   1       23.60       24.46      0.53 o
   0   7   1       67.05       69.41      0.63 o
   1   7   1      424.39      421.87      1.35 o
   2   7   1      306.02      307.94      1.24 o
   3   7   1      151.97      154.01      0.86 o
   4   7   1       53.47       54.37      0.57 o
   5   7   1       46.33       48.10      0.60 o
   0   8   1      195.47      195.21      1.17 o
   1   8   1       44.03       43.49      0.36 o
   2   8   1      186.87      188.78      0.89 o
   3   8   1      220.11      221.16      1.37 o
   4   8   1       33.47       34.90      0.45 o
   5   8   1      200.59      202.52      1.87 o
   0   9   1      176.49      177.54      1.20 o
   1   9   1      214.17      215.17      1.19 o
   2   9   1       82.31       82.78      0.60 o
   3   9   1      127.65      128.80      1.29 o
   4   9   1      112.81      109.76      1.25 o
   0  10   1      141.30      143.70      1.13 o
   1  10   1       12.79       12.95      0.24 o
   2  10   1      232.93      233.75      1.28 o
   3  10   1       74.44       75.29      1.38 o
   0  11   1      120.70      105.29      3.10 o
   1  11   1       66.50       62.67      1.13 o
   0   0   2      834.52      908.23     11.03 o
   1   0   2      203.66      213.16      2.25 o
   2   0   2     2865.32     2910.53     27.65 o
   3   0   2      148.86      144.44      1.38 o
   4   0   2      191.99      188.92      1.07 o
   5   0   2       31.21       31.20      0.54 o
   6   0   2       87.55       88.88      1.05 o
   7   0   2        3.06        3.14      0.22 o
   0   1   2     3955.71     4027.72     28.56 o
   1   1   2     5122.72     5323.80     18.40 o
   2   1   2     2436.06     2440.47      9.52 o
   3   1   2      332.86      325.36      2.08 o
   4   1   2     1323.11     1316.71      3.73 o
   5   1   2      168.13      169.47      0.88 o
   6   1   2      490.38      497.70      2.17 o
   7   1   2       47.72       47.63      0.49 o
   0   2   2     9670.20    10219.13     96.05 o
   1   2   2     4951.37     4945.58     19.08 o
   2   2   2      486.59      480.50      2.32 o
   3   2   2       68.35       69.49      0.59 o
   4   2   2      117.21      117.24      0.61 o
   5   2   2      142.95      142.84      0.82 o
   6   2   2      275.70      280.91      1.65 o
   7   2   2      124.54      121.74      0.92 o
   0   3   2      100.76       99.52      0.71 o
   1   3   2     3222.83     3235.08     10.23 o
   2   3   2       35.49       35.53      0.35 o
   3   3   2      574.69      560.40      3.48 o
   4   3   2      103.37      102.84      0.56 o
   5   3   2      226.09      224.21      1.01 o
   6   3   2       64.39       64.15      0.64 o
   7   3   2      322.97      309.45      2.77 o
   0   4   2       75.41       74.41      0.65 o
   1   4   2      873.54      867.61      2.64 o
   2   4   2       85.67       85.68      0.64 o
   3   4   2     1197.64     1191.03      4.15 o
   4   4   2       34.02       33.46      0.36 o
   5   4   2      812.19      809.78      3.26 o
   6   4   2        1.72        2.18      0.16 o
   0   5   2      116.35      115.33      0.93 o
   1   5   2     1096.13     1100.00      3.11 o
   2   5   2      224.78      221.72      1.08 o
   3   5   2      333.79      330.90      1.18 o
   4   5   2      419.52      417.94      1.62 o
   5   5   2      165.26      165.30      0.94 o
   6   5   2      125.82      126.87      0.96 o
   0   6   2     1048.54     1051.47      3.98 o
   1   6   2      203.83      203.75      0.80 o
   2   6   2      349.75      350.07      1.15 o
   3   6   2      510.25      510.98      1.69 o
   4   6   2        6.76        7.41      0.20 o
   5   6   2      328.61      327.62      2.23 o
   6   6   2       50.40       51.38      0.87 o
   0   7   2      283.44      284.99      1.47 o
   1   7   2      156.01      153.76      0.72 o
   2   7   2      490.44      490.25      2.02 o
   3   7   2      131.98      132.87      0.78 o
   4   7   2      430.20      426.37      2.87 o
   5   7   2        0.46        0.97      0.14 o
   0   8   2      584.04      574.54      2.42 o
   1   8   2       71.99       72.71      0.49 o
   2   8   2      177.94      179.48      0.94 o
   3   8   2       93.33       94.45      0.66 o
   4   8   2       36.06       36.64      0.56 o
   5   8   2        8.41        7.83      0.22 o
   0   9   2      414.17      413.63      2.53 o
   1   9   2      340.19      341.97      1.51 o
   2   9   2      207.83      207.90      1.27 o
   3   9   2       37.17       37.27      0.45 o
   4   9   2      143.19      133.12      3.42 o
   0  10   2      412.77      411.76      4.18 o
   1  10   2       12.84       12.90      0.26 o
   2  10   2      339.14      340.36      2.14 o
   3  10   2      259.94      258.64      4.76 o
   0  11   2       64.75       57.84      1.39 o
   1  11   2      145.01      134.56      2.53 o
   1   0   3     2479.14     2584.46     13.93 o
   2   0   3     4298.98     4419.23     22.73 o
   3   0   3      408.94      419.20      3.08 o
   4   0   3      321.88      320.89      1.50 o
   5   0   3      685.88      685.05      4.76 o
   6   0   3        4.25        4.77      0.31 o
   7   0   3       12.06       11.69      0.46 o
   0   1   3     1461.91     1419.82     12.76 o
   1   1   3     7379.62     7859.08     24.06 o
   2   1   3      120.13      117.43      0.66 o
   3   1   3      139.96      138.61      0.95 o
   4   1   3      101.21       99.44      0.52 o
   5   1   3      372.42      374.71      1.61 o
   6   1   3      219.29      220.52      1.33 o
   7   1   3      267.96      266.16      2.12 o
   0   2   3       35.05       30.42      0.41 o
   1   2   3      187.11      180.66      0.81 o
   2   2   3      823.27      801.48      4.28 o
   3   2   3      592.77      583.13      3.72 o
   4   2   3      157.07      156.11      0.71 o
   5   2   3      154.41      155.26      0.85 o
   6   2   3      113.22      113.43      0.85 o
   7   2   3       83.26       78.06      1.22 o
   0   3   3       65.73       66.79      0.54 o
   1   3   3      856.79      833.23      2.80 o
   2   3   3      178.28      177.54      0.82 o
   3   3   3      518.02      511.34      2.98 o
   4   3   3      486.05      485.83      1.79 o
   5   3   3      218.08      218.49      1.09 o
   6   3   3       94.68       94.91      0.86 o
   0   4   3      856.58      869.94      3.17 o
   1   4   3      665.96      660.75      1.97 o
   2   4   3      824.71      819.30      3.50 o
   3   4   3      191.42      190.83      0.99 o
   4   4   3      194.13      192.69      0.99 o
   5   4   3       69.65       70.02      0.52 o
   6   4   3      117.94      119.16      0.82 o
   0   5   3       61.22       60.50      0.63 o
   1   5   3      501.63      502.55      1.76 o
   2   5   3     1338.33     1336.47      3.97 o
   3   5   3      265.10      264.72      1.09 o
   4   5   3      994.84      995.01      3.44 o
   5   5   3      100.40      101.46      0.68 o
   6   5   3       95.07       96.02      0.75 o
   0   6   3      876.02      877.51      3.12 o
   1   6   3      266.21      265.91      0.89 o
   2   6   3      350.45      347.00      1.19 o
   3   6   3      279.93      279.11      1.15 o
   4   6   3       56.63       56.11      0.47 o
   5   6   3      403.81      404.65      2.18 o
   6   6   3      211.55      201.93      4.37 o
   0   7   3       10.42       11.76      0.28 o
   1   7   3      229.61      228.96      0.95 o
   2   7   3       51.86       52.25      0.44 o
   3   7   3      473.15      476.29      2.43 o
   4   7   3       34.67       34.68      0.38 o
   5   7   3      157.68      156.88      1.48 o
   0   8   3        4.18        4.98      0.22 o
   1   8   3       70.53       71.13      0.50 o
   2   8   3      434.84      433.59      1.73 o
   3   8   3      133.76      134.86      0.77 o
   4   8   3       31.59       32.51      0.42 o
   5   8   3       27.80       28.30      0.48 o
   0   9   3      141.70      142.08      0.97 o
   1   9   3      289.05      290.24      1.30 o
   2   9   3      148.88      149.69      0.84 o
   3   9   3      112.84      114.17      0.96 o
   4   9   3      182.01      179.17      2.27 o
   0  10   3      541.65      547.19      4.22 o
   1  10   3      187.27      187.11      1.28 o
   2  10   3      170.91      171.99      1.10 o
   3  10   3      112.51      106.17      1.71 o
   0  11   3      121.02      104.67      4.01 o
   0   0   4     1257.21     1272.15     17.70 o
   1   0   4       32.95       33.07      0.64 o
   2   0   4      239.95      250.76      1.64 o
   3   0   4       12.83       13.53      0.44 o
   4   0   4      199.06      200.56      1.31 o
   5   0   4       96.88       95.76      0.84 o
   6   0   4      194.98      198.32      1.70 o
   7   0   4        0.97        1.41      0.24 o
   0   1   4      421.11      401.89      3.32 o
   1   1   4     2975.94     2986.92      8.56 o
   2   1   4      737.47      745.91      3.22 o
   3   1   4       23.78       25.44      0.35 o
   4   1   4     1095.47     1087.47      3.11 o
   5   1   4      163.33      162.18      0.83 o
   6   1   4      179.29      182.16      1.15 o
   7   1   4       13.82       13.02      0.29 o
   0   2   4      336.20      338.92      1.58 o
   1   2   4     3607.41     3601.89     12.73 o
   2   2   4     1251.45     1244.26      4.37 o
   3   2   4     1387.26     1379.80      6.07 o
   4   2   4       82.13       81.87      0.48 o
   5   2   4      252.48      251.43      1.30 o
   6   2   4      215.45      216.95      1.27 o
   7   2   4        1.67        1.33      0.12 o
   0   3   4      501.40      500.69      2.25 o
   1   3   4     1707.59     1719.84      5.24 o
   2   3   4      740.14      721.41      3.30 o
   3   3   4      170.80      170.38      1.26 o
   4   3   4      218.39      214.70      0.97 o
   5   3   4        7.79        8.18      0.20 o
   6   3   4       90.90       90.22      0.74 o
   0   4   4      275.33      269.58      1.33 o
   1   4   4     1001.97      996.47      2.75 o
   2   4   4      394.89      396.11      1.62 o
   3   4   4      246.22      245.99      1.06 o
   4   4   4      107.18      105.64      0.67 o
   5   4   4      303.94      305.00      1.68 o
   6   4   4       11.75       12.29      0.26 o
   0   5   4      196.31      192.66      1.31 o
   1   5   4     1374.69     1395.44      4.07 o
   2   5   4      170.25      167.73      0.77 o
   3   5   4       24.27       24.77      0.29 o
   4   5   4      104.40      103.10      0.68 o
   5   5   4       34.71       33.91      0.60 o
   6   5   4       56.48       55.68      0.59 o
   0   6   4       57.69       57.43      0.54 o
   1   6   4      136.80      135.82      0.61 o
   2   6   4      421.70      419.23      1.41 o
   3   6   4      257.96      258.44      1.20 o
   4   6   4       55.26       55.26      0.52 o
   5   6   4       86.22       85.48      0.63 o
   6   6   4       52.64       47.35      0.63 o
   0   7   4      182.26      183.00      1.17 o
   1   7   4       40.56       40.08      0.37 o
   2   7   4       14.65       14.88      0.25 o
   3   7   4       22.41       22.80      0.31 o
   4   7   4      177.90      178.90      1.17 o
   5   7   4        6.09        6.96      0.20 o
   0   8   4      762.60      763.87      3.27 o
   1   8   4      470.24      472.28      1.81 o
   2   8   4      385.26      386.07      2.22 o
   3   8   4       61.23       61.57      0.53 o
   4   8   4       63.80       64.17      0.93 o
   0   9   4      143.66      145.32      1.44 o
   1   9   4      144.60      144.77      0.79 o
   2   9   4      158.74      158.37      0.93 o
   3   9   4       78.26       78.91      0.78 o
   4   9   4      399.55      393.23      3.07 o
   0  10   4       14.79       14.09      0.34 o
   1  10   4       94.84       95.86      0.87 o
   2  10   4       89.49       89.02      0.93 o
   1   0   5     1495.24     1516.29      7.03 o
   2   0   5        2.15        4.32      0.38 o
   3   0   5     4382.72     4449.70     23.09 o
   4   0   5      166.39      165.40      1.17 o
   5   0   5      645.01      637.19      3.16 o
   6   0   5      327.65      332.30      2.10 o
   7   0   5      231.98      224.76      2.26 o
   0   1   5      923.36      911.52      5.69 o
   1   1   5     1466.75     1502.21      4.62 o
   2   1   5      868.26      864.74      3.19 o
   3   1   5      292.50      290.06      1.37 o
   4   1   5      174.73      173.39      0.76 o
   5   1   5       27.23       27.21      0.30 o
   6   1   5       71.41       71.35      0.59 o
   7   1   5      205.60      187.53      3.34 o
   0   2   5     1303.96     1299.13      6.18 o
   1   2   5     3028.11     3031.31      8.40 o
   2   2   5     1971.23     1987.90      5.91 o
   3   2   5      359.87      359.69      1.89 o
   4   2   5      136.59      137.71      0.63 o
   5   2   5      186.29      187.12      0.97 o
   6   2   5      247.73      245.56      1.34 o
   7   2   5       19.18       16.17      0.51 o
   0   3   5        0.31        0.54      0.11 o
   1   3   5      279.74      278.38      1.12 o
   2   3   5      366.58      368.01      1.61 o
   3   3   5      329.16      327.15      1.50 o
   4   3   5      755.66      751.72      2.77 o
   5   3   5       21.97       22.57      0.31 o
   6   3   5       70.25       70.77      1.38 o
   0   4   5      628.97      640.11      2.82 o
   1   4   5      151.27      151.21      0.73 o
   2   4   5      879.44      873.65      3.24 o
   3   4   5       36.27       36.45      0.32 o
   4   4   5       89.79       91.02      0.63 o
   5   4   5       34.17       35.40      0.43 o
   6   4   5      291.39      289.94      1.60 o
   0   5   5       28.39       28.52      0.49 o
   1   5   5      888.31      897.63      3.12 o
   2   5   5      905.64      910.31      2.44 o
   3   5   5      479.86      480.28      1.67 o
   4   5   5     1970.20     1994.78      8.96 o
   5   5   5      341.69      345.31      1.95 o
   6   5   5      177.26      175.28      1.51 o
   0   6   5      222.95      220.02      1.27 o
   1   6   5      331.07      329.98      1.12 o
   2   6   5      623.19      625.43      1.99 o
   3   6   5     1229.26     1239.04      5.14 o
   4   6   5      185.63      188.30      1.10 o
   5   6   5      120.26      121.15      0.82 o
   0   7   5       45.79       45.37      0.60 o
   1   7   5      478.01      475.37      1.59 o
   2   7   5        0.63        1.33      0.14 o
   3   7   5       39.32       38.66      0.39 o
   4   7   5       42.28       43.04      0.55 o
   5   7   5       48.11       49.02      0.64 o
   0   8   5        0.04        0.56      0.19 o
   1   8   5      253.43      250.47      1.10 o
   2   8   5      120.49      120.33      0.75 o
   3   8   5       95.73       97.32      0.66 o
   4   8   5       91.93       92.08      0.90 o
   0   9   5       10.83       10.78      0.29 o
   1   9   5      716.37      717.37      3.22 o
   2   9   5      107.96      108.15      0.69 o
   3   9   5       25.98       26.81      0.35 o
   4   9   5       26.53       23.83      0.73 o
   0  10   5      312.25      306.63      2.55 o
   1  10   5       23.25       23.70      0.32 o
   2  10   5      247.01      248.72      1.85 o
   0   0   6      325.63      296.21      2.71 o
   1   0   6        6.28        6.37      0.17 o
   2   0   6      535.16      547.15      4.28 o
   3   0   6        5.42        6.27      0.32 o
   4   0   6      212.02      210.15      1.27 o
   5   0   6       69.61       70.41      0.65 o
   6   0   6      123.13      122.40      1.07 o
   7   0   6        3.23        2.74      0.21 o
   0   1   6     2426.89     2371.58     10.93 o
   1   1   6      824.49      817.52      2.64 o
   2   1   6     2220.02     2213.38      7.63 o
   3   1   6      278.67      280.68      1.38 o
   4   1   6     1072.10     1059.13      3.93 o
   5   1   6      172.41      170.18      0.82 o
   6   1   6       34.25       35.04      0.43 o
   7   1   6        9.06        8.15      0.39 o
   0   2   6       42.73       40.21      0.43 o
   1   2   6       22.21       23.26      0.27 o
   2   2   6      430.90      429.82      1.69 o
   3   2   6      201.19      203.82      1.42 o
   4   2   6       92.59       92.16      0.50 o
   5   2   6       12.86       12.93      0.25 o
   6   2   6       17.90       18.58      0.31 o
   0   3   6      324.32      326.81      1.86 o
   1   3   6       44.68       42.89      0.35 o
   2   3   6     1398.41     1384.23      4.05 o
   3   3   6      205.37      203.20      0.96 o
   4   3   6        9.36        9.32      0.20 o
   5   3   6      126.62      128.91      0.80 o
   6   3   6       92.87       91.50      0.84 o
   0   4   6       12.72       12.90      0.28 o
   1   4   6      819.47      827.04      2.92 o
   2   4   6      702.82      704.67      2.54 o
   3   4   6      300.24      297.99      1.17 o
   4   4   6       36.25       38.12      0.44 o
   5   4   6      194.75      196.28      1.37 o
   6   4   6       15.29       15.28      0.27 o
   0   5   6       84.62       86.58      0.92 o
   1   5   6      874.20      878.44      2.63 o
   2   5   6      216.64      216.03      0.87 o
   3   5   6      254.17      254.77      1.09 o
   4   5   6      212.19      213.41      1.28 o
   5   5   6      106.70      106.86      0.72 o
   6   5   6       62.52       56.50      1.07 o
   0   6   6      378.31      382.52      1.83 o
   1   6   6       92.32       93.64      0.52 o
   2   6   6      195.52      194.14      0.86 o
   3   6   6      122.23      121.52      0.71 o
   4   6   6      355.10      358.99      1.61 o
   5   6   6      102.31      101.63      0.78 o
   0   7   6      263.58      267.26      1.48 o
   1   7   6      116.98      117.76      0.67 o
   2   7   6        3.29        3.62      0.15 o
   3   7   6       32.12       32.58      0.37 o
   4   7   6      197.64      195.92      1.56 o
   5   7   6       11.48       11.70      0.30 o
   0   8   6        8.57        9.21      0.33 o
   1   8   6      219.22      218.46      1.07 o
   2   8   6      225.39      226.99      1.17 o
   3   8   6       33.08       33.82      0.41 o
   4   8   6       13.67       13.82      0.29 o
   0   9   6        7.02        6.23      0.29 o
   1   9   6      304.36      304.11      1.37 o
   2   9   6       57.34       57.44      0.46 o
   3   9   6       13.47       13.70      0.22 o
   0  10   6       84.36       86.34      0.81 o
   1  10   6       37.91       36.94      0.41 o
   2  10   6      174.22      167.18      2.81 o
   1   0   7     2723.19     2709.65     13.42 o
   2   0   7      205.06      205.34      1.59 o
   3   0   7     1762.89     1794.71      8.88 o
   4   0   7      797.09      789.68      5.01 o
   5   0   7      255.13      254.20      1.45 o
   6   0   7        0.49        0.00      0.00 o
   0   1   7     1355.47     1332.39      7.02 o
   1   1   7     1761.50     1779.81      4.55 o
   2   1   7     1243.56     1242.86      5.30 o
   3   1   7      514.89      518.65      2.15 o
   4   1   7      360.52      359.09      1.32 o
   5   1   7       17.04       17.45      0.23 o
   6   1   7      251.50      253.47      1.47 o
   0   2   7       74.44       68.96      1.03 o
   1   2   7      322.54      326.03      1.06 o
   2   2   7       19.42       20.44      0.27 o
   3   2   7     1048.12     1050.90      3.74 o
   4   2   7      135.43      135.58      0.67 o
   5   2   7      416.55      413.94      1.93 o
   6   2   7       16.24       16.32      0.29 o
   0   3   7     1034.36     1016.69      4.10 o
   1   3   7      965.27      962.01      2.62 o
   2   3   7     3101.19     3152.68      9.61 o
   3   3   7      167.30      165.71      0.72 o
   4   3   7     1640.39     1642.43      6.63 o
   5   3   7      118.32      118.78      0.70 o
   6   3   7       64.96       66.41      0.57 o
   0   4   7     1241.47     1245.93      6.08 o
   1   4   7      102.91      103.53      0.59 o
   2   4   7     1219.62     1236.47      3.89 o
   3   4   7       37.90       37.83      0.32 o
   4   4   7       25.50       26.12      0.35 o
   5   4   7       26.47       26.75      0.36 o
   6   4   7      151.35      145.12      1.79 o
   0   5   7       38.69       39.55      0.49 o
   1   5   7      200.02      199.21      0.80 o
   2   5   7      205.80      203.81      0.83 o
   3   5   7     1244.49     1239.38      3.63 o
   4   5   7      373.93      368.00      1.69 o
   5   5   7       32.54       33.12      0.39 o
   6   5   7      159.02      151.89      3.51 o
   0   6   7     1062.00     1068.09      4.48 o
   1   6   7      410.36      407.75      1.30 o
   2   6   7      416.31      410.05      1.34 o
   3   6   7      212.28      210.32      1.09 o
   4   6   7      196.91      196.59      1.09 o
   5   6   7      164.74      166.52      1.45 o
   0   7   7      154.09      156.15      1.11 o
   1   7   7      738.42      736.61      2.31 o
   2   7   7       52.40       52.00      0.46 o
   3   7   7      175.33      176.27      0.92 o
   4   7   7      188.23      190.39      1.18 o
   5   7   7       45.02       44.91      0.73 o
   0   8   7        0.01        0.28      0.22 o
   1   8   7      203.75      204.22      1.01 o
   2   8   7       34.18       35.05      0.61 o
   3   8   7      608.46      616.36      3.49 o
   4   8   7        7.71        7.78      0.18 o
   0   9   7      102.62      101.48      0.92 o
   1   9   7      293.70      294.16      1.38 o
   2   9   7       64.08       64.01      0.49 o
   3   9   7       29.20       29.41      0.36 o
   0  10   7      151.70      153.20      1.41 o
   1  10   7      221.16      218.06      1.47 o
   2  10   7       44.14       44.31      0.50 o
   0   0   8      634.62      634.24      4.59 o
   1   0   8      403.37      404.98      1.80 o
   2   0   8      584.52      589.70      3.24 o
   3   0   8        2.39        3.64      0.39 o
   4   0   8        8.77        9.50      0.24 o
   5   0   8        0.56        0.94      0.14 o
   6   0   8       33.58       33.84      0.72 o
   0   1   8      231.99      224.34      1.39 o
   1   1   8      812.26      817.49      2.85 o
   2   1   8      384.31      384.01      1.70 o
   3   1   8      416.79      418.72      1.51 o
   4   1   8      209.91      207.72      0.93 o
   5   1   8       84.32       83.33      0.52 o
   6   1   8       90.69       92.40      0.85 o
   0   2   8       30.22       29.75      0.33 o
   1   2   8     1753.64     1760.23      4.26 o
   2   2   8      278.43      277.79      1.36 o
   3   2   8       10.18       10.47      0.17 o
   4   2   8      319.78      319.74      1.66 o
   5   2   8      108.81      105.88      0.63 o
   6   2   8        1.18        1.47      0.15 o
   0   3   8       73.61       70.47      0.61 o
   1   3   8       22.48       22.62      0.25 o
   2   3   8      366.03      365.61      1.50 o
   3   3   8       95.90       94.88      0.50 o
   4   3   8       13.42       14.31      0.22 o
   5   3   8        3.89        4.32      0.16 o
   6   3   8       33.99       33.16      0.45 o
   0   4   8       20.31       20.98      0.41 o
   1   4   8       30.40       30.28      0.32 o
   2   4   8      378.04      378.87      1.35 o
   3   4   8      781.83      781.99      2.31 o
   4   4   8      699.96      690.43      3.05 o
   5   4   8      224.05      224.13      1.30 o
   6   4   8       35.46       35.02      0.51 o
   0   5   8      494.83      501.05      2.34 o
   1   5   8       97.79       96.50      0.52 o
   2   5   8      597.52      593.86      1.87 o
   3   5   8      201.10      199.34      0.85 o
   4   5   8      106.55      105.49      0.70 o
   5   5   8        3.48        3.84      0.17 o
   6   5   8      204.67      180.79      6.02 o
   0   6   8       10.27       11.53      0.31 o
   1   6   8      439.24      440.99      1.47 o
   2   6   8      522.49      519.64      1.68 o
   3   6   8       69.53       67.82      0.51 o
   4   6   8       32.28       31.44      0.37 o
   5   6   8      140.34      138.26      1.25 o
   0   7   8      160.55      162.28      1.24 o
   1   7   8       85.11       85.59      0.56 o
   2   7   8      441.60      444.28      1.80 o
   3   7   8       62.00       61.48      0.57 o
   4   7   8      217.97      222.28      1.61 o
   5   7   8       33.72       32.88      0.59 o
   0   8   8      382.03      384.51      1.79 o
   1   8   8       71.30       70.39      0.58 o
   2   8   8        0.57        1.24      0.12 o
   3   8   8      124.12      123.42      0.94 o
   4   8   8        1.91        2.12      0.13 o
   0   9   8      197.08      196.32      1.44 o
   1   9   8       51.28       51.66      0.65 o
   2   9   8       61.15       62.79      0.53 o
   3   9   8      103.11      100.13      0.77 o
   0  10   8      163.07      165.69      1.58 o
   1  10   8       99.71       99.16      1.13 o
   2  10   8      102.12       93.98      2.29 o
   1   0   9     1035.26     1019.39      4.76 o
   2   0   9       51.92       53.11      0.72 o
   3   0   9     2468.86     2509.02     10.79 o
   4   0   9       75.74       76.06      0.73 o
   5   0   9      745.49      744.96      3.85 o
   6   0   9        0.20        0.51      0.23 o
   0   1   9       70.07       66.58      0.61 o
   1   1   9      568.21      565.19      2.37 o
   2   1   9      467.83      468.08      2.35 o
   3   1   9      254.17      254.57      0.96 o
   4   1   9        6.38        6.61      0.16 o
   5   1   9       70.49       69.72      0.50 o
   6   1   9       21.88       22.01      0.38 o
   0   2   9        8.79       10.81      0.31 o
   1   2   9      102.69      102.76      0.63 o
   2   2   9      183.81      185.45      0.98 o
   3   2   9      824.39      820.61      2.62 o
   4   2   9      250.15      246.63      1.20 o
   5   2   9      279.92      279.35      1.57 o
   6   2   9       18.66       18.64      0.36 o
   0   3   9      111.10      110.83      0.81 o
   1   3   9      323.86      323.25      1.29 o
   2   3   9      588.83      582.52      2.17 o
   3   3   9      169.00      167.51      0.71 o
   4   3   9      360.55      356.94      1.71 o
   5   3   9       20.06       20.40      0.31 o
   6   3   9      244.03      246.83      2.08 o
   0   4   9     2783.80     2816.77     14.53 o
   1   4   9      632.83      632.52      2.16 o
   2   4   9      639.38      639.74      1.91 o
   3   4   9      799.39      808.58      2.48 o
   4   4   9      205.53      207.67      1.20 o
   5   4   9       54.84       54.86      0.57 o
   6   4   9      173.13      165.21      1.85 o
   0   5   9        2.01        2.54      0.17 o
   1   5   9      108.53      108.17      0.59 o
   2   5   9      461.59      457.21      1.54 o
   3   5   9      253.16      254.22      1.09 o
   4   5   9      264.48      263.65      1.46 o
   5   5   9       81.77       82.70      0.66 o
   0   6   9      835.36      849.81      4.80 o
   1   6   9      153.54      151.61      0.78 o
   2   6   9      213.10      212.63      0.96 o
   3   6   9       24.07       24.46      0.31 o
   4   6   9        5.51        6.01      0.20 o
   5   6   9      124.25      127.19      1.17 o
   0   7   9      230.16      225.81      1.35 o
   1   7   9      293.99      288.83      1.16 o
   2   7   9      400.65      399.12      1.75 o
   3   7   9      300.76      304.31      1.54 o
   4   7   9      127.06      127.42      0.88 o
   0   8   9       55.44       55.21      0.65 o
   1   8   9       51.69       51.30      0.61 o
   2   8   9       79.80       79.15      0.70 o
   3   8   9      283.24      285.29      1.65 o
   4   8   9       10.08        9.87      0.24 o
   0   9   9        7.37        8.22      0.30 o
   1   9   9       94.54       95.82      0.60 o
   2   9   9      181.88      180.86      1.19 o
   3   9   9      119.57      111.33      1.32 o
   0  10   9      177.50      170.38      2.44 o
   1  10   9      104.25      100.15      1.96 o
   0   0  10     2602.57     2568.65     16.59 o
   1   0  10     5242.41     5267.09     31.05 o
   2   0  10      663.95      668.95      4.34 o
   3   0  10      105.86      106.19      0.81 o
   4   0  10        0.15        0.49      0.15 o
   5   0  10      646.15      645.71      3.31 o
   6   0  10       65.09       66.28      2.07 o
   0   1  10       24.23       24.40      0.40 o
   1   1  10      260.57      261.17      1.18 o
   2   1  10      276.47      281.96      1.32 o
   3   1  10      546.91      547.49      1.86 o
   4   1  10       41.30       40.68      0.38 o
   5   1  10      215.54      212.66      1.43 o
   6   1  10      163.20      157.58      1.79 o
   0   2  10      354.57      353.05      1.83 o
   1   2  10        4.90        5.72      0.20 o
   2   2  10       37.61       38.29      0.33 o
   3   2  10      531.85      530.34      1.85 o
   4   2  10        9.27        9.84      0.19 o
   5   2  10      161.74      159.44      1.11 o
   6   2  10       15.70       15.91      0.36 o
   0   3  10     1149.13     1147.21      5.82 o
   1   3  10      276.35      278.53      1.31 o
   2   3  10      301.25      300.33      1.08 o
   3   3  10      390.83      392.52      1.43 o
   4   3  10      127.22      126.70      0.72 o
   5   3  10       56.58       55.71      0.57 o
   6   3  10      141.86      141.73      1.35 o
   0   4  10        8.92        9.60      0.24 o
   1   4  10       72.63       71.24      0.45 o
   2   4  10      293.10      293.17      1.04 o
   3   4  10      241.60      240.00      0.98 o
   4   4  10      236.85      235.95      1.25 o
   5   4  10      275.74      276.53      1.83 o
   6   4  10       55.58       51.29      0.80 o
   0   5  10      982.11      979.95      3.63 o
   1   5  10      321.05      319.41      1.11 o
   2   5  10      788.38      786.43      2.47 o
   3   5  10      771.12      772.05      2.60 o
   4   5  10      240.44      242.42      1.45 o
   5   5  10       47.07       48.30      0.49 o
   0   6  10      498.36      495.48      2.50 o
   1   6  10       47.62       47.96      0.41 o
   2   6  10      422.60      423.36      1.62 o
   3   6  10      108.50      107.10      0.71 o
   4   6  10      435.31      435.02      2.93 o
   5   6  10      145.31      144.69      1.77 o
   0   7  10      162.03      162.87      1.10 o
   1   7  10       21.48       21.41      0.29 o
   2   7  10      259.89      254.65      1.41 o
   3   7  10        8.69        9.13      0.22 o
   4   7  10      133.68      137.68      1.29 o
   0   8  10      327.31      327.32      1.86 o
   1   8  10      381.81      380.73      1.50 o
   2   8  10      188.05      187.44      1.15 o
   3   8  10        3.92        4.15      0.15 o
   0   9  10       84.55       85.37      0.82 o
   1   9  10        9.02        8.84      0.22 o
   2   9  10      165.57      167.95      1.38 o
   0  10  10       44.58       39.29      0.73 o
   1   0  11      126.98      126.09      1.02 o
   2   0  11       52.77       53.14      0.53 o
   3   0  11      190.58      188.85      1.21 o
   4   0  11       39.14       39.55      0.54 o
   5   0  11      209.35      212.54      1.78 o
   6   0  11       20.07       19.23      0.60 o
   0   1  11      277.37      274.13      1.84 o
   1   1  11      722.43      726.60      2.82 o
   2   1  11        0.74        2.02      0.11 o
   3   1  11      165.62      165.58      0.71 o
   4   1  11       97.63       96.72      0.62 o
   5   1  11       90.15       90.39      0.62 o
   6   1  11      102.47      104.07      1.51 o
   0   2  11     1526.81     1532.50      7.20 o
   1   2  11       54.20       54.58      0.50 o
   2   2  11       41.02       41.28      0.34 o
   3   2  11       63.84       63.91      0.44 o
   4   2  11       63.03       63.39      0.48 o
   5   2  11      190.56      189.97      1.18 o
   6   2  11       96.29       97.38      1.55 o
   0   3  11      244.85      245.37      1.44 o
   1   3  11       34.70       34.87      0.30 o
   2   3  11      256.06      255.12      1.14 o
   3   3  11      217.65      216.84      0.87 o
   4   3  11      193.83      194.34      1.00 o
   5   3  11      132.99      133.56      1.66 o
   6   3  11       67.06       67.87      1.20 o
   0   4  11      235.58      232.68      1.17 o
   1   4  11       71.37       71.70      0.44 o
   2   4  11      223.25      222.74      0.87 o
   3   4  11      411.57      414.78      1.48 o
   4   4  11       88.67       88.72      0.64 o
   5   4  11       46.78       47.63      0.46 o
   0   5  11      260.13      258.90      1.38 o
   1   5  11      436.49      433.74      1.50 o
   2   5  11      459.21      452.76      1.64 o
   3   5  11       10.38       11.34      0.21 o
   4   5  11      129.21      130.43      0.80 o
   5   5  11       63.38       63.54      0.67 o
   0   6  11      211.76      210.81      1.32 o
   1   6  11      232.54      233.19      0.95 o
   2   6  11       85.37       84.75      0.59 o
   3   6  11      421.30      428.25      1.96 o
   4   6  11       54.86       54.98      0.63 o
   5   6  11      101.82       95.30      1.86 o
   0   7  11      289.71      289.67      1.53 o
   1   7  11      116.06      116.35      0.65 o
   2   7  11       66.45       66.64      0.53 o
   3   7  11       97.41       98.95      0.86 o
   4   7  11       91.89       93.61      0.85 o
   0   8  11       10.75       11.16      0.30 o
   1   8  11      128.47      125.65      1.11 o
   2   8  11       48.44       46.96      0.54 o
   3   8  11       75.44       76.06      0.69 o
   0   9  11       47.10       49.21      0.67 o
   1   9  11       94.46       93.50      1.06 o
   2   9  11       10.76       10.35      0.24 o
   0   0  12      973.08      972.70      6.19 o
   1   0  12      785.91      783.43      4.67 o
   2   0  12       14.49       14.27      0.27 o
   3   0  12      196.81      195.53      1.18 o
   4   0  12        1.93        2.25      0.20 o
   5   0  12      171.20      171.58      1.38 o
   6   0  12       52.84       52.75      1.58 o
   0   1  12      564.46      564.16      3.05 o
   1   1  12       62.65       63.43      0.46 o
   2   1  12      680.26      684.67      2.90 o
   3   1  12      612.83      613.14      2.04 o
   4   1  12      595.83      594.31      2.72 o
   5   1  12      211.10      210.89      1.23 o
   6   1  12      130.88      133.23      1.77 o
   0   2  12     1338.32     1336.71      5.93 o
   1   2  12      421.04      423.50      1.51 o
   2   2  12      788.45      794.63      3.13 o
   3   2  12       53.38       53.02      0.41 o
   4   2  12       29.73       29.57      0.32 o
   5   2  12      301.18      300.41      1.96 o
   6   2  12      117.58      117.79      1.62 o
   0   3  12      247.23      249.52      1.41 o
   1   3  12     1108.70     1105.27      3.71 o
   2   3  12      202.19      202.36      0.84 o
   3   3  12       48.91       49.63      0.37 o
   4   3  12       59.08       59.61      0.48 o
   5   3  12      233.13      235.64      1.64 o
   0   4  12      137.10      136.06      0.91 o
   1   4  12       58.99       58.35      0.42 o
   2   4  12      589.09      586.55      1.92 o
   3   4  12      337.11      338.24      1.26 o
   4   4  12      279.45      277.66      1.32 o
   5   4  12      237.43      238.28      1.92 o
   0   5  12     1657.37     1664.28      7.15 o
   1   5  12      462.79      463.05      1.62 o
   2   5  12       19.59       19.15      0.26 o
   3   5  12       10.63       10.49      0.20 o
   4   5  12       18.45       18.73      0.32 o
   5   5  12       96.03       97.73      1.20 o
   0   6  12      289.80      290.42      1.62 o
   1   6  12      212.34      210.45      0.96 o
   2   6  12      218.98      217.79      1.18 o
   3   6  12      337.40      336.47      1.66 o
   4   6  12       80.90       82.97      0.86 o
   0   7  12      191.62      192.27      1.25 o
   1   7  12       45.72       46.27      0.43 o
   2   7  12      174.01      172.48      1.20 o
   3   7  12      184.92      185.60      1.40 o
   4   7  12      168.02      169.37      1.71 o
   0   8  12      186.53      187.20      1.99 o
   1   8  12      119.15      118.18      0.74 o
   2   8  12      132.99      131.10      1.17 o
   3   8  12       40.49       37.43      0.86 o
   0   9  12       85.87       88.27      0.93 o
   1   9  12      309.44      308.16      2.96 o
   1   0  13      171.04      169.72      1.09 o
   2   0  13      724.99      720.49      3.83 o
   3   0  13      157.21      159.17      1.10 o
   4   0  13      263.99      263.97      2.24 o
   5   0  13      238.75      240.16      1.49 o
   6   0  13       56.65       57.93      1.26 o
   0   1  13      683.04      667.62      3.12 o
   1   1  13      748.94      741.38      2.97 o
   2   1  13      144.94      146.79      0.75 o
   3   1  13       29.42       29.82      0.29 o
   4   1  13       46.94       47.31      0.46 o
   5   1  13       33.93       33.63      0.39 o
   0   2  13      656.51      651.67      3.11 o
   1   2  13       30.64       30.76      0.30 o
   2   2  13      335.20      331.19      1.50 o
   3   2  13       84.81       85.21      0.52 o
   4   2  13       98.79       99.78      0.65 o
   5   2  13       15.43       15.56      0.35 o
   0   3  13        0.49        0.82      0.14 o
   1   3  13       79.31       81.07      0.53 o
   2   3  13      192.26      191.38      0.94 o
   3   3  13       66.19       67.17      0.44 o
   4   3  13       34.04       35.10      0.37 o
   5   3  13       97.35       97.18      0.98 o
   0   4  13      209.18      209.29      1.29 o
   1   4  13      526.58      521.84      1.81 o
   2   4  13       99.86      100.04      0.59 o
   3   4  13      220.93      221.71      0.97 o
   4   4  13       30.28       31.39      0.36 o
   5   4  13       68.41       68.71      0.74 o
   0   5  13       15.78       15.80      0.35 o
   1   5  13       61.98       61.37      0.51 o
   2   5  13       86.59       86.50      0.54 o
   3   5  13      480.00      481.80      2.02 o
   4   5  13      165.59      167.30      1.15 o
   5   5  13      167.44      163.37      1.65 o
   0   6  13       56.52       57.91      0.67 o
   1   6  13      204.25      204.97      0.98 o
   2   6  13      140.48      141.08      0.78 o
   3   6  13       72.43       72.84      0.60 o
   4   6  13      263.37      265.32      2.23 o
   0   7  13      107.53      110.16      1.08 o
   1   7  13      131.70      130.94      0.87 o
   2   7  13        2.05        2.09      0.14 o
   3   7  13       59.19       59.19      0.70 o
   0   8  13        0.13        0.10      0.21 o
   1   8  13       41.12       41.18      0.41 o
   2   8  13        4.27        4.43      0.17 o
   0   9  13      187.20      187.75      1.63 o
   1   9  13      138.20      139.02      1.31 o
   0   0  14      791.88      787.21      4.68 o
   1   0  14       69.41       69.08      0.61 o
   2   0  14     1285.19     1301.83      6.95 o
   3   0  14       57.94       59.59      0.63 o
   4   0  14      139.98      140.16      1.35 o
   5   0  14       43.57       44.75      0.58 o
   0   1  14       54.88       54.86      0.57 o
   1   1  14       40.81       40.21      0.33 o
   2   1  14       34.26       35.42      0.32 o
   3   1  14      246.68      247.19      0.97 o
   4   1  14      191.28      189.99      1.01 o
   5   1  14      273.35      273.56      1.72 o
   0   2  14      573.56      578.10      2.66 o
   1   2  14      371.12      370.12      1.43 o
   2   2  14      357.78      359.58      1.64 o
   3   2  14      625.74      631.36      2.15 o
   4   2  14      133.70      132.35      0.77 o
   5   2  14      191.66      192.31      1.49 o
   0   3  14      833.04      834.19      3.42 o
   1   3  14      949.55      950.17      3.12 o
   2   3  14      254.16      253.45      1.09 o
   3   3  14       45.46       45.91      0.37 o
   4   3  14      240.55      245.17      1.42 o
   5   3  14       45.24       46.16      0.62 o
   0   4  14       36.55       35.60      0.53 o
   1   4  14       97.85       97.46      0.61 o
   2   4  14       64.41       63.43      0.46 o
   3   4  14       45.17       45.97      0.42 o
   4   4  14       81.54       81.94      0.61 o
   5   4  14       95.27       94.23      1.37 o
   0   5  14      134.51      131.70      1.10 o
   1   5  14      415.47      414.98      1.75 o
   2   5  14      119.94      117.79      0.66 o
   3   5  14       51.02       51.61      0.44 o
   4   5  14       30.26       30.98      0.41 o
   0   6  14      305.30      302.46      1.85 o
   1   6  14      166.90      166.78      1.09 o
   2   6  14      305.01      308.63      1.68 o
   3   6  14       65.28       63.63      0.68 o
   4   6  14       69.82       69.83      0.76 o
   0   7  14       89.07       90.53      0.96 o
   1   7  14        8.86        9.35      0.22 o
   2   7  14       52.90       54.33      0.52 o
   3   7  14       85.93       86.97      0.93 o
   0   8  14      396.64      396.31      7.14 o
   1   8  14      131.32      129.14      1.80 o
   2   8  14      151.38      153.90      1.03 o
   1   0  15      226.57      223.80      1.31 o
   2   0  15      100.45       99.68      0.90 o
   3   0  15       46.95       46.14      0.51 o
   4   0  15      384.50      384.13      3.19 o
   5   0  15       26.01       26.29      0.49 o
   0   1  15     1282.86     1281.57      5.34 o
   1   1  15      254.49      253.68      1.02 o
   2   1  15      397.94      397.20      1.61 o
   3   1  15       10.50       11.69      0.20 o
   4   1  15       33.89       34.36      0.37 o
   5   1  15      121.36      121.39      1.14 o
   0   2  15      162.75      160.86      1.14 o
   1   2  15      225.74      227.17      0.89 o
   2   2  15      214.12      212.62      1.05 o
   3   2  15       13.78       13.61      0.22 o
   4   2  15       85.87       86.28      0.65 o
   5   2  15       33.29       33.23      0.51 o
   0   3  15       70.18       71.02      0.73 o
   1   3  15       53.83       52.02      0.43 o
   2   3  15       36.80       37.38      0.36 o
   3   3  15      313.13      313.62      1.32 o
   4   3  15      174.05      173.92      1.13 o
   5   3  15       56.15       58.07      0.99 o
   0   4  15       13.21       12.91      0.35 o
   1   4  15      113.04      111.88      0.65 o
   2   4  15      214.08      214.36      0.82 o
   3   4  15       42.02       42.27      0.41 o
   4   4  15       11.31       11.64      0.25 o
   0   5  15      177.12      174.82      1.38 o
   1   5  15      459.24      462.07      1.94 o
   2   5  15       92.69       92.45      0.59 o
   3   5  15      692.47      699.36      4.16 o
   4   5  15       33.19       34.79      0.58 o
   0   6  15       16.49       16.24      0.46 o
   1   6  15      160.22      161.06      0.94 o
   2   6  15      278.16      279.29      1.66 o
   3   6  15       63.22       62.88      0.86 o
   0   7  15        3.93        4.01      0.30 o
   1   7  15       45.90       46.58      0.43 o
   2   7  15       49.43       49.56      0.49 o
   3   7  15       11.24       11.64      0.28 o
   0   8  15       74.51       72.37      1.30 o
   1   8  15       67.15       66.83      0.73 o
   0   0  16      463.91      456.96      3.37 o
   1   0  16      273.28      271.99      1.72 o
   2   0  16       15.08       15.30      0.35 o
   3   0  16       11.13       11.95      0.28 o
   4   0  16       58.82       59.92      0.69 o
   5   0  16        0.42        0.91      0.20 o
   0   1  16       62.06       61.88      0.62 o
   1   1  16      946.34      948.23      3.59 o
   2   1  16       32.12       33.18      0.33 o
   3   1  16      391.60      395.39      1.61 o
   4   1  16      250.68      253.07      1.51 o
   5   1  16      165.29      164.71      1.69 o
   0   2  16        1.46        2.28      0.24 o
   1   2  16       70.24       68.97      0.48 o
   2   2  16      231.61      230.15      1.12 o
   3   2  16        3.10        3.48      0.15 o
   4   2  16       43.09       42.79      0.43 o
   5   2  16       32.29       30.41      0.72 o
   0   3  16       88.83       88.13      0.79 o
   1   3  16      211.18      210.31      1.09 o
   2   3  16       83.00       81.87      0.55 o
   3   3  16       22.21       22.70      0.29 o
   4   3  16       62.63       63.15      0.66 o
   0   4  16       66.93       66.97      0.77 o
   1   4  16      138.38      140.49      0.77 o
   2   4  16       84.25       84.36      0.52 o
   3   4  16      314.62      317.46      2.30 o
   4   4  16      139.90      142.07      1.49 o
   0   5  16      131.94      133.49      1.17 o
   1   5  16      141.90      142.94      0.85 o
   2   5  16      130.55      132.38      0.96 o
   3   5  16       73.52       74.45      0.73 o
   4   5  16        7.70        7.68      0.21 o
   0   6  16      143.28      144.23      1.75 o
   1   6  16       16.37       17.28      0.28 o
   2   6  16      274.32      280.16      2.53 o
   3   6  16       22.27       23.02      0.49 o
   0   7  16        9.05        9.06      0.27 o
   1   7  16       67.21       67.03      0.51 o
   2   7  16      127.57      119.97      2.78 o
   1   0  17       50.09       50.04      0.57 o
   2   0  17      281.40      272.45      2.11 o
   3   0  17       30.13       29.75      0.44 o
   4   0  17      576.58      580.35      4.63 o
   0   1  17      146.32      145.19      1.02 o
   1   1  17       67.82       68.00      0.49 o
   2   1  17      587.69      590.90      2.69 o
   3   1  17       74.59       75.12      0.50 o
   4   1  17       85.67       85.28      0.66 o
   0   2  17       38.84       38.97      0.53 o
   1   2  17      445.48      440.61      1.62 o
   2   2  17      169.58      171.23      0.97 o
   3   2  17       29.56       29.41      0.32 o
   4   2  17      372.29      373.76      2.61 o
   0   3  17      107.67      105.22      0.97 o
   1   3  17      314.97      314.89      1.31 o
   2   3  17      173.15      172.68      0.83 o
   3   3  17      312.84      313.34      1.77 o
   4   3  17      205.68      202.42      2.35 o
   0   4  17      294.51      291.19      2.20 o
   1   4  17      399.40      400.60      2.03 o
   2   4  17       84.03       83.48      0.84 o
   3   4  17       41.61       42.65      0.50 o
   4   4  17        4.85        4.79      0.16 o
   0   5  17       51.87       51.07      0.63 o
   1   5  17      164.13      165.20      1.00 o
   2   5  17       85.28       85.49      0.62 o
   3   5  17      227.61      227.59      2.30 o
   0   6  17        1.91        2.06      0.16 o
   1   6  17       81.00       81.62      0.86 o
   2   6  17       66.96       68.23      0.79 o
   0   7  17       86.47       84.40      0.94 o
   1   7  17      325.68      317.88      4.40 o
   0   0  18      119.33      118.93      1.29 o
   1   0  18      599.40      600.76      4.00 o
   2   0  18      181.83      180.14      1.54 o
   3   0  18        1.21        1.80      0.19 o
   4   0  18        4.38        4.45      0.24 o
   0   1  18      360.53      357.54      1.85 o
   1   1  18       81.43       81.15      0.56 o
   2   1  18       68.66       68.37      0.59 o
   3   1  18       51.32       51.45      0.46 o
   4   1  18       63.27       62.83      0.75 o
   0   2  18        3.57        3.98      0.22 o
   1   2  18       14.09       14.13      0.24 o
   2   2  18        1.49        2.33      0.12 o
   3   2  18      121.56      123.10      0.74 o
   4   2  18       91.88       92.48      1.09 o
   0   3  18       63.58       66.02      0.73 o
   1   3  18       42.12       42.61      0.38 o
   2   3  18       59.89       60.30      0.53 o
   3   3  18      116.55      116.93      0.83 o
   4   3  18       25.84       24.69      0.36 o
   0   4  18        2.88        3.16      0.23 o
   1   4  18       35.64       36.27      0.41 o
   2   4  18      178.43      179.50      1.29 o
   3   4  18       21.46       21.57      0.34 o
   0   5  18       20.19       21.16      0.43 o
   1   5  18       36.95       36.77      0.45 o
   2   5  18      151.81      154.86      1.08 o
   3   5  18       22.59       21.11      0.46 o
   0   6  18        5.71        6.05      0.23 o
   1   6  18      109.11      110.71      1.22 o
   2   6  18       25.45       25.31      0.47 o
   1   0  19      264.48      263.92      1.65 o
   2   0  19      292.90      293.98      2.94 o
   3   0  19      176.33      178.75      1.58 o
   4   0  19      404.71      403.28      5.55 o
   0   1  19      385.08      383.21      1.99 o
   1   1  19       55.28       55.82      0.74 o
   2   1  19      214.03      216.48      1.07 o
   3   1  19      122.87      121.95      1.00 o
   4   1  19       19.41       17.80      0.59 o
   0   2  19      368.40      369.33      2.19 o
   1   2  19       35.74       35.48      0.43 o
   2   2  19      213.26      216.86      1.23 o
   3   2  19      130.47      128.52      0.86 o
   0   3  19        0.77        0.96      0.14 o
   1   3  19      268.74      268.88      1.35 o
   2   3  19      229.70      228.64      2.06 o
   3   3  19      182.81      183.27      1.61 o
   0   4  19        8.02        8.17      0.29 o
   1   4  19      493.23      494.75      3.52 o
   2   4  19       95.40       95.32      1.00 o
   3   4  19        5.14        4.91      0.16 o
   0   5  19       29.41       28.55      0.57 o
   1   5  19       37.69       39.61      0.50 o
   2   5  19      115.78      114.07      1.60 o
   0   6  19       52.58       51.87      0.69 o
   1   6  19      219.35      200.85      3.44 o
   0   0  20      340.65      332.42      2.73 o
   1   0  20      203.24      203.56      2.06 o
   2   0  20       67.20       66.26      0.95 o
   3   0  20       94.97       97.29      1.45 o
   0   1  20        4.29        4.55      0.20 o
   1   1  20       38.68       38.77      0.39 o
   2   1  20      144.07      144.87      1.36 o
   3   1  20      165.15      166.40      1.75 o
   0   2  20      168.73      170.46      1.48 o
   1   2  20      107.11      110.77      0.82 o
   2   2  20       54.71       55.12      0.46 o
   3   2  20      125.20      118.26      1.90 o
   0   3  20      407.34      408.95      2.73 o
   1   3  20       40.03       40.59      0.42 o
   2   3  20       87.87       87.21      0.96 o
   0   4  20        4.80        4.73      0.22 o
   1   4  20       19.66       18.62      0.34 o
   2   4  20       63.87       64.61      0.90 o
   0   5  20       65.36       64.75      2.30 o
   1   5  20       45.81       44.75      0.52 o
   1   0  21       11.12       10.80      0.30 o
   2   0  21      339.80      340.42      3.22 o
   0   1  21      203.44      202.09      2.35 o
   1   1  21       75.60       73.35      0.78 o
   2   1  21      160.17      159.58      1.88 o
   0   2  21        9.94        8.77      0.54 o
   1   2  21      108.28      108.27      0.79 o
   2   2  21       16.47       15.77      0.30 o
   0   3  21      175.74      168.42      2.55 o
   1   3  21       26.88       26.21      0.31 o
   2   3  21      116.33      109.01      1.37 o
   0   4  21       89.77       85.63      1.85 o
   1   4  21       64.96       65.47      0.75 o
   0   0  22       60.86       60.72      1.06 o
   1   0  22       86.11       88.59      1.40 o
   0   1  22        0.38        0.48      0.15 o
   1   1  22       43.88       43.68      0.43 o
   0   2  22       10.94       10.28      0.32 o
   1   2  22      300.42      272.14      7.70 o
   0   3  22      229.79      223.04      3.35 o
