# Supplementary material for: A quantum crystallographic protocol for general use
Source: Sci Rep. 2025 Apr 19;15:13584. doi: 10.1038/s41598-025-96400-0 (PMC12009286; doi:10.1038/s41598-025-96400-0)
Supplement: Supplementary file 1 — Supplementary Information 1. [file 41598_2025_96400_MOESM1_ESM.zip › Dataset_11_HAR.cif]

# ========================
# Tonto generated CIF file
# ========================

# NOTE: This is an incomplete CIF file
# Manually edit it to pass checkCIF

data_292_Ag_me_HAR

_audit_creation_date                2021-9-30
_audit_creation_method              'Tonto 21.04.27 github v. 5896b1e0'

# ============
# QCr software
# ============

_QCr_software                       'Tonto'
_QCr_software_version               '21.04.27 v. 5896b1e0'
_QCr_software_platform              'Linux-4.15.0-132-generic'
_QCr_software_build_date            '2021-04-27 18:21'
_QCr_software_website               'https://github.com/dylan-jayatilaka/tonto'

# ===========
# Publication
# ===========

_publ_contact_author
;
    Prof. Dr. Sir Tonto Magnifico
;
_publ_contact_author_email          'tonto.magnifico@gmail.com'
_publ_contact_author_phone          '+61 8 6488 3138'
_publ_requested_journal             'IUCrJ'
_publ_section_title
;
   'Hirshfeld atom-refinement (HAR) for 292_Ag_me_HAR'
   'X-ray wavefunction refinement (XWR) for 292_Ag_me_HAR'
   Tonto Magnifico, IUCrJ (XXXX)
;

loop_
    _publ_author_name
    'Tonto Magnifico'

_publ_author_address
;
    Prof. Dr. Sir Tonto Magnifico
    1 El Camino Ciberespacio
    Tierra Austral del Espiritu Santo
;

# ========
# Chemical
# ========

_exptl_crystal_description         block
_diffrn_measurement_device_type    'XtaLAB Synergy, Dualflex, HyPix'
_diffrn_measured_fraction_theta_full  0.999
_cell_measurement_reflns_used      74523
_cell_measurement_theta_max        35.9470
_cell_measurement_theta_min        1.9800
_cell_measurement_temperature      291(16)
_diffrn_ambient_temperature        291(16)
_diffrn_reflns_number              108903
_diffrn_reflns_av_R_equivalents    0.0464
_diffrn_reflns_theta_max           23.833
_diffrn_reflns_theta_min           1.982
_diffrn_reflns_theta_full          19.665
_exptl_crystal_F_000               432
_diffrn_reflns_av_sigmaI/netI      0.0783
_chemical_name_common               292_Ag_me_HAR
_chemical_formula_sum               'C11 H10 O2 S'
_chemical_formula_moiety            'C11 H10 O2 S'
_chemical_formula_weight            206.2651
_chemical_compound_source           'see text'
_chemical_absolute_configuration    unk
_refine_ls_abs_structure_details
;
 Flack x determined using 1264 quotients [(I+)-(I-)]/[(I+)+(I-)]
 (Parsons, Flack and Wagner, Acta Cryst. B69 (2013) 249-259).
;
_refine_ls_abs_structure_Flack     -0.020(17)

# ==========
# QCr method
# ==========

_QCr_calc_method                    'Kohn-Sham/b3lypgxb3lypgc/SCCF L=1 R=8.0 A'
_QCr_calc_spinorbital_kind          'restricted'
_QCr_calc_gaussian_basis_set        'custom?'
_QCr_calc_gaussian_basis_set_kind   'cartesian'
_QCr_calc_basis_max_l               '3'

_QCr_calc_unit                      'See _atom_site_* in tonto.cif2'
_QCr_calc_unit_spin_multiplicity    1
_QCr_calc_unit_n_electrons          108
_QCr_calc_unit_n_alpha_electrons    54
_QCr_calc_unit_n_beta_electrons     54

_QCr_Becke_grid_kind                mura_knowles
_QCr_Becke_grid_accuracy            low
_QCr_Becke_grid_L_angular_grid      23
_QCr_Becke_grid_L_H_angular_grid    17
_QCr_Becke_grid_reduce_L_H_ang_grid T
_QCr_Becke_grid_core_pruning_scheme treutler_ahlrichs
_QCr_Becke_grid_scale_H-He_grid     T
_QCr_Becke_grid_n_pts_for_row_1     1742
_QCr_Becke_grid_n_pts_for_row_2     3300
_QCr_Becke_grid_n_pts_for_row_3     3946
_QCr_Becke_grid_n_radial_H_pts      25
_QCr_Becke_grid_H_pts_per_n_shell   5
_QCr_Becke_grid_basis_fn_cutoff     .1E-09
_QCr_Becke_grid_rho_cutoff          .1E-05

# =======
# Crystal
# =======

_exptl_crystal_colour               ?
_exptl_crystal_size_max             ?
_exptl_crystal_size_mid             ?
_exptl_crystal_size_min             ?
_exptl_crystal_density_diffrn       ?

# ==============
# Absortion data
# ==============

_exptl_absorpt_coefficient_mu       ?
_exptl_absorpt_correction_type      'none'
_exptl_absorpt_process_details      ?
_exptl_absorpt_correction_T_min     ?
_exptl_absorpt_correction_T_max     ?

# ========
# Symmetry
# ========

_symmetry_cell_setting              Orthorhombic
_symmetry_space_group_name_H-M      'p 21 21 21'
_symmetry_space_group_name_Hall     'p 2ac 2ab'
_symmetry_Int_Tables_number         '19'

loop_
    _symmetry_equiv_pos_as_xyz
'+x, +y, +z'
'-x+1/2, -y, +z+1/2'
'+x+1/2, -y+1/2, -z'
'-x, +y+1/2, -z+1/2'

# =========
# Unit cell
# =========

_cell_length_a                    5.95348(8)
_cell_length_b                   9.03235(12)
_cell_length_c                    18.3824(2)
_cell_angle_alpha               90.000000(0)
_cell_angle_beta                90.000000(0)
_cell_angle_gamma               90.000000(0)
_cell_volume                       988.49(2)

_cell_formula_units_Z               4.000000

_atom_sites_solution_hydrogens      HAR

# ===============
# Refinement data
# ===============

_refine_ls_kind                     'Hirshfeld atom refinement (HAR)'
_refine_ls_method_description
;
   S.C. Capelli, H.-B. Burgi, B. Dittrich, S.Grabowsky
   and Dylan Jayatilaka, IUCrJ (2014). 1, 361-379
;
_refine_QCr_Psi_constraint          'none'

_refine_ls_SVD_threshold            0.1E-02
_refine_ls_coordinate_system        cartesian
_refine_ls_structure_factor_coef    F
_refine_ls_matrix_type              full
_refine_ls_R_factor_gt              0.0141
_refine_ls_R_factor_ref             0.0141
_refine_ls_R_factor_all             0.0141
_refine_ls_wR_factor_gt             0.0140
_refine_ls_wR_factor_ref            0.0140
_refine_ls_wR_factor_all            0.0140
_refine_ls_R_Fsqd_factor            0.0283
_refine_ls_chi2                     6.3856
_refine_ls_goodness_of_fit_gt       2.5270
_refine_ls_goodness_of_fit_ref      2.5270
_refine_ls_goodness_of_fit_all      2.5270
_refine_ls_number_reflns            1805
_refine_ls_number_parameters        242
_refine_ls_number_restraints        0
_refine_ls_number_constraints       0
_refine_ls_hydrogen_treatment       refall
_refine_ls_weighting_scheme         sigma
_refine_ls_weighting_details        'w=1/\s(F)'
_refine_ls_shift/su_conv_tol        0.0100
_refine_ls_shift/su_max             0.0000
_refine_ls_shift/su_max_mean        0.0000
_refine_ls_shift/su_max_par         ''
_refine_ls_extinction_method        none

_refine_diff_density_max            0.108
_refine_diff_density_min            -0.052
_refine_diff_density_rms            0.0000

_refine_special_details
;
. If constraints were applied they are defined by zero
  eigenvalues of the least-squares hessian, see the
  value of _refine_ls_SVD_threshold
;

# =====================================
# Precise fractional system coordinates
# =====================================

# . These precise data use non-standard CIF tags
# . Non-standard tags shadow standard tags to avoid duplication
# . Please keep for a better refinement restart
# . Better yet, use the refined cartesian parameters

loop_
_atom_site_Cryst_label
_atom_site_Cryst_x
_atom_site_Cryst_y
_atom_site_Cryst_z
_atom_site_Cryst_U_iso_or_equiv
_atom_site_Cryst_adp_type
_atom_site_Cryst_occupancy
_atom_site_Cryst_disorder_group
_atom_site_Cryst_x_esu
_atom_site_Cryst_y_esu
_atom_site_Cryst_z_esu
_atom_site_Cryst_U_iso_or_equiv_esu
    S1  0.190164  0.318328  0.259642  0.039238  Uani  1.000000  0
        0.000072  0.000045  0.000022  0.000250
    O2  0.157245  0.588799  0.370693  0.052714  Uani  1.000000  0
        0.000097  0.000058  0.000030  0.000282
    O1  0.664361  0.197860  0.322963  0.050365  Uani  1.000000  0
        0.000081  0.000057  0.000030  0.000272
    C5  0.310857  0.498791  0.374530  0.037600  Uani  1.000000  0
        0.000107  0.000066  0.000034  0.000277
    C2  0.567458  0.304359  0.350205  0.036912  Uani  1.000000  0
        0.000098  0.000071  0.000035  0.000282
    C3  0.642370  0.385316  0.417274  0.038092  Uani  1.000000  0
        0.000100  0.000071  0.000035  0.000295
    C7  0.852208  0.449992  0.522710  0.057714  Uani  1.000000  0
        0.000154  0.000098  0.000045  0.000443
    C6  0.824852  0.358971  0.461768  0.049010  Uani  1.000000  0
        0.000136  0.000090  0.000041  0.000372
   C11  0.350053  0.324161  0.177144  0.060902  Uani  1.000000  0
        0.000205  0.000121  0.000048  0.000495
  H11A  0.368886  0.440263  0.164575  0.099435  Uani  1.000000  0
        0.002860  0.001282  0.000711  0.009762
  H11B  0.256841  0.266372  0.137389  0.113955  Uani  1.000000  0
        0.003206  0.001646  0.000675  0.011490
  H11C  0.511724  0.272472  0.188538  0.091233  Uani  1.000000  0
        0.002182  0.001658  0.000722  0.010224
    C1  0.364257  0.376053  0.327651  0.036758  Uani  1.000000  0
        0.000095  0.000071  0.000035  0.000290
   C10  0.165346  0.122782  0.271280  0.049489  Uani  1.000000  0
        0.000149  0.000083  0.000052  0.000396
    C9  0.514462  0.588098  0.492503  0.051513  Uani  1.000000  0
        0.000152  0.000082  0.000043  0.000404
    C4  0.489866  0.498311  0.432153  0.039180  Uani  1.000000  0
        0.000105  0.000070  0.000036  0.000309
    C8  0.698678  0.562226  0.537977  0.058995  Uani  1.000000  0
        0.000181  0.000096  0.000043  0.000449
    H8  0.725140  0.630975  0.585760  0.096960  Uani  1.000000  0
        0.002329  0.001442  0.000633  0.008795
  H10A  0.329130  0.078042  0.274695  0.091354  Uani  1.000000  0
        0.002328  0.001213  0.000795  0.008763
    H9  0.389441  0.674368  0.504014  0.084311  Uani  1.000000  0
        0.002245  0.001146  0.000666  0.008291
  H10B  0.074214  0.108101  0.322140  0.103126  Uani  1.000000  0
        0.002536  0.001520  0.000857  0.010408
    H6  0.946662  0.272861  0.450183  0.073899  Uani  1.000000  0
        0.001748  0.001338  0.000649  0.007516
    H7  0.994025  0.430771  0.558407  0.089546  Uani  1.000000  0
        0.001824  0.001315  0.000689  0.009076
  H10C  0.070364  0.083803  0.225999  0.099244  Uani  1.000000  0
        0.002479  0.001238  0.000795  0.010073

# ======================
# Fractional coordinates
# ======================

loop_
_atom_site_label
_atom_site_fract_x
_atom_site_fract_y
_atom_site_fract_z
_atom_site_U_iso_or_equiv
_atom_site_adp_type
_atom_site_occupancy
_atom_site_disorder_group
    S1  0.19016(7)   0.31833(4)   0.25964(2)  0.0392(3)  Uani  1.000000  0
    O2  0.15725(10)  0.58880(6)   0.37069(3)  0.0527(3)  Uani  1.000000  0
    O1  0.66436(8)   0.19786(6)   0.32296(3)  0.0504(3)  Uani  1.000000  0
    C5  0.31086(11)  0.49879(7)   0.37453(3)  0.0376(3)  Uani  1.000000  0
    C2  0.56746(10)  0.30436(7)   0.35021(3)  0.0369(3)  Uani  1.000000  0
    C3  0.64237(10)  0.38532(7)   0.41727(4)  0.0381(3)  Uani  1.000000  0
    C7  0.85221(15)  0.44999(10)  0.52271(4)  0.0577(4)  Uani  1.000000  0
    C6  0.82485(14)  0.35897(9)   0.46177(4)  0.0490(4)  Uani  1.000000  0
   C11  0.3501(2)    0.32416(12)  0.17714(5)  0.0609(5)  Uani  1.000000  0
  H11A  0.369(3)     0.4403(13)   0.1646(7)   0.099(10)  Uani  1.000000  0
  H11B  0.257(3)     0.2664(16)   0.1374(7)   0.114(11)  Uani  1.000000  0
  H11C  0.512(2)     0.2725(17)   0.1885(7)   0.091(10)  Uani  1.000000  0
    C1  0.36426(10)  0.37605(7)   0.32765(3)  0.0368(3)  Uani  1.000000  0
   C10  0.16535(15)  0.12278(8)   0.27128(5)  0.0495(4)  Uani  1.000000  0
    C9  0.51446(15)  0.58810(8)   0.49250(4)  0.0515(4)  Uani  1.000000  0
    C4  0.48987(10)  0.49831(7)   0.43215(4)  0.0392(3)  Uani  1.000000  0
    C8  0.69868(18)  0.56223(10)  0.53798(4)  0.0590(4)  Uani  1.000000  0
    H8  0.725(2)     0.6310(14)   0.5858(6)   0.097(9)   Uani  1.000000  0
  H10A  0.329(2)     0.0780(12)   0.2747(8)   0.091(9)   Uani  1.000000  0
    H9  0.389(2)     0.6744(11)   0.5040(7)   0.084(8)   Uani  1.000000  0
  H10B  0.074(3)     0.1081(15)   0.3221(9)   0.103(10)  Uani  1.000000  0
    H6  0.9467(17)   0.2729(13)   0.4502(6)   0.074(8)   Uani  1.000000  0
    H7  0.9940(18)   0.4308(13)   0.5584(7)   0.090(9)   Uani  1.000000  0
  H10C  0.070(2)     0.0838(12)   0.2260(8)   0.099(10)  Uani  1.000000  0

# ==================================
# Precise cartesian axis system ADPs
# ==================================

# . These precise data use non-standard CIF tags
# . Non-standard tags shadow standard tags to avoid duplication
# . Keep these for a refinement restart
# . Better yet, use the refined cartesian parameters

loop_
_atom_site_Cryst_ADP2_U_label
_atom_site_Cryst_ADP2_U_11
_atom_site_Cryst_ADP2_U_22
_atom_site_Cryst_ADP2_U_33
_atom_site_Cryst_ADP2_U_12
_atom_site_Cryst_ADP2_U_13
_atom_site_Cryst_ADP2_U_23
_atom_site_Cryst_ADP2_U_11_esu
_atom_site_Cryst_ADP2_U_22_esu
_atom_site_Cryst_ADP2_U_33_esu
_atom_site_Cryst_ADP2_U_12_esu
_atom_site_Cryst_ADP2_U_13_esu
_atom_site_Cryst_ADP2_U_23_esu
    S1  0.044276  0.035277  0.038163   0.004769  -0.008026  -0.004026
        0.000261  0.000250  0.000240   0.000192   0.000190   0.000179
    O2  0.062483  0.043982  0.051677   0.016287  -0.009453  -0.009291
        0.000293  0.000258  0.000295   0.000229   0.000244   0.000216
    O1  0.044953  0.050351  0.055792   0.010672  -0.003440  -0.012359
        0.000228  0.000283  0.000306   0.000225   0.000203   0.000240
    C5  0.046646  0.031801  0.034352   0.001813  -0.002281  -0.001909
        0.000294  0.000253  0.000286   0.000269   0.000262   0.000211
    C2  0.036583  0.036646  0.037508   0.000177  -0.001548  -0.002198
        0.000261  0.000291  0.000295   0.000236   0.000207   0.000255
    C3  0.040889  0.037419  0.035967  -0.004384  -0.004617   0.001365
        0.000293  0.000293  0.000300   0.000225   0.000221   0.000251
    C7  0.068317  0.057225  0.047601  -0.010500  -0.022912   0.002939
        0.000481  0.000433  0.000417   0.000380   0.000365   0.000356
    C6  0.047953  0.051710  0.047367  -0.003398  -0.012788   0.002208
        0.000350  0.000386  0.000380   0.000337   0.000303   0.000295
   C11  0.089878  0.055210  0.037618  -0.005783   0.004290  -0.002858
        0.000633  0.000471  0.000380   0.000498   0.000386   0.000377
  H11A  0.168209  0.055030  0.075067  -0.020627   0.007260   0.022775
        0.013711  0.007005  0.008570   0.008334   0.009209   0.006527
  H11B  0.172495  0.111613  0.057758  -0.015346   0.000897  -0.025477
        0.015065  0.011067  0.008337   0.010132   0.009357   0.007642
  H11C  0.082499  0.127099  0.064101   0.023117   0.006577  -0.016153
        0.009250  0.012414  0.009009   0.008562   0.006856   0.008320
    C1  0.040370  0.034450  0.035456   0.002157  -0.003689  -0.004418
        0.000283  0.000276  0.000311   0.000216   0.000215   0.000240
   C10  0.050493  0.037084  0.060891  -0.006634  -0.010843  -0.000827
        0.000382  0.000324  0.000481   0.000311   0.000365   0.000324
    C9  0.076750  0.040239  0.037549   0.000169  -0.009048  -0.005565
        0.000503  0.000351  0.000358   0.000334   0.000339   0.000295
    C4  0.051720  0.033159  0.032660  -0.002356  -0.004419  -0.000189
        0.000339  0.000285  0.000304   0.000254   0.000251   0.000233
    C8  0.087131  0.049559  0.040296  -0.010198  -0.018711  -0.002247
        0.000577  0.000393  0.000376   0.000448   0.000403   0.000310
    H8  0.134313  0.089198  0.067371  -0.017627  -0.030307  -0.025850
        0.010320  0.008763  0.007302   0.008066   0.007955   0.006854
  H10A  0.085344  0.038101  0.150617   0.007244  -0.019077   0.009190
        0.008201  0.005718  0.012369   0.006467   0.008561   0.006758
    H9  0.124415  0.053816  0.074702   0.018821  -0.019137  -0.008174
        0.010241  0.006263  0.008368   0.006867   0.007319   0.006477
  H10B  0.121525  0.095139  0.092714  -0.032398   0.025514   0.011999
        0.010253  0.010311  0.010659   0.008852   0.009654   0.009078
    H6  0.056788  0.081851  0.083058   0.023804  -0.007038  -0.002839
        0.005827  0.008052  0.008670   0.006337   0.005883   0.006593
    H7  0.078040  0.102461  0.088137   0.001155  -0.049639  -0.010848
        0.008266  0.009532  0.009429   0.006820   0.006936   0.007582
  H10C  0.135748  0.056149  0.105833  -0.041934  -0.033583  -0.019329
        0.011293  0.007709  0.011218   0.008152   0.008840   0.007176

# ====
# ADPs
# ====

loop_
_atom_site_aniso_label
_atom_site_aniso_U_11
_atom_site_aniso_U_22
_atom_site_aniso_U_33
_atom_site_aniso_U_12
_atom_site_aniso_U_13
_atom_site_aniso_U_23
    S1  0.0443(3)  0.0353(2)  0.0382(2)   0.00477(19)  -0.00803(19)  -0.00403(18)
    O2  0.0625(3)  0.0440(3)  0.0517(3)   0.0163(2)    -0.0095(2)    -0.0093(2)
    O1  0.0450(2)  0.0504(3)  0.0558(3)   0.0107(2)    -0.0034(2)    -0.0124(2)
    C5  0.0466(3)  0.0318(3)  0.0344(3)   0.0018(3)    -0.0023(3)    -0.0019(2)
    C2  0.0366(3)  0.0366(3)  0.0375(3)   0.0002(2)    -0.0015(2)    -0.0022(3)
    C3  0.0409(3)  0.0374(3)  0.0360(3)  -0.0044(2)    -0.0046(2)     0.0014(3)
    C7  0.0683(5)  0.0572(4)  0.0476(4)  -0.0105(4)    -0.0229(4)     0.0029(4)
    C6  0.0480(4)  0.0517(4)  0.0474(4)  -0.0034(3)    -0.0128(3)     0.0022(3)
   C11  0.0899(6)  0.0552(5)  0.0376(4)  -0.0058(5)     0.0043(4)    -0.0029(4)
  H11A  0.168(14)  0.055(7)   0.075(9)   -0.021(8)      0.007(9)      0.023(7)
  H11B  0.172(15)  0.112(11)  0.058(8)   -0.015(10)     0.001(9)     -0.025(8)
  H11C  0.082(9)   0.127(12)  0.064(9)    0.023(9)      0.007(7)     -0.016(8)
    C1  0.0404(3)  0.0344(3)  0.0355(3)   0.0022(2)    -0.0037(2)    -0.0044(2)
   C10  0.0505(4)  0.0371(3)  0.0609(5)  -0.0066(3)    -0.0108(4)    -0.0008(3)
    C9  0.0767(5)  0.0402(4)  0.0375(4)   0.0002(3)    -0.0090(3)    -0.0056(3)
    C4  0.0517(3)  0.0332(3)  0.0327(3)  -0.0024(3)    -0.0044(3)    -0.0002(2)
    C8  0.0871(6)  0.0496(4)  0.0403(4)  -0.0102(4)    -0.0187(4)    -0.0022(3)
    H8  0.134(10)  0.089(9)   0.067(7)   -0.018(8)     -0.030(8)     -0.026(7)
  H10A  0.085(8)   0.038(6)   0.151(12)   0.007(6)     -0.019(9)      0.009(7)
    H9  0.124(10)  0.054(6)   0.075(8)    0.019(7)     -0.019(7)     -0.008(6)
  H10B  0.122(10)  0.095(10)  0.093(11)  -0.032(9)      0.026(10)     0.012(9)
    H6  0.057(6)   0.082(8)   0.083(9)    0.024(6)     -0.007(6)     -0.003(7)
    H7  0.078(8)   0.102(10)  0.088(9)    0.001(7)     -0.050(7)     -0.011(8)
  H10C  0.136(11)  0.056(8)   0.106(11)  -0.042(8)     -0.034(9)     -0.019(7)

# ======================================
# Third order Gram-Charlier coefficients
# ======================================

# . These data are in standard presentation

_atom_site_anharm_GC_C_scale_factor 1000.0000000000000

loop_
_atom_site_anharm_GC_C_label
_atom_site_anharm_GC_C_111
_atom_site_anharm_GC_C_222
_atom_site_anharm_GC_C_333
_atom_site_anharm_GC_C_112
_atom_site_anharm_GC_C_113
_atom_site_anharm_GC_C_122
_atom_site_anharm_GC_C_223
_atom_site_anharm_GC_C_133
_atom_site_anharm_GC_C_233
_atom_site_anharm_GC_C_123
S1
          0.0000(4)         0.00013(9)       0.000071(11)
        0.00086(11)        -0.00004(5)
         0.00055(7)        -0.00014(2)
      -0.000124(18)       0.000014(12)
        -0.00031(4)

# =======================================
# Fourth order Gram-Charlier coefficients
# =======================================

# . These data are in standard presentation

_atom_site_anharm_GC_D_scale_factor 10000.000000000000

loop_
_atom_site_anharm_GC_D_label
_atom_site_anharm_GC_D_1111
_atom_site_anharm_GC_D_2222
_atom_site_anharm_GC_D_3333
_atom_site_anharm_GC_D_1112
_atom_site_anharm_GC_D_1113
_atom_site_anharm_GC_D_1222
_atom_site_anharm_GC_D_2223
_atom_site_anharm_GC_D_1333
_atom_site_anharm_GC_D_2333
_atom_site_anharm_GC_D_1122
_atom_site_anharm_GC_D_1133
_atom_site_anharm_GC_D_2233
_atom_site_anharm_GC_D_1123
_atom_site_anharm_GC_D_1223
_atom_site_anharm_GC_D_1233
S1
          0.0064(5)         0.00063(8)       -0.000009(5)
       -0.00001(17)        -0.00001(8)
        -0.00004(7)        -0.00004(2)
        0.000001(8)        0.000002(5)
         0.00043(6)       0.000159(17)        0.000007(7)
        -0.00001(2)       0.000009(16)        0.000001(9)

# ===========
# Reflections
# ===========

_diffrn_radiation_wavelength        0.560870

_shelx_F_calc_maximum               96.414973

_reflns_d_resolution_high           8.106606
_reflns_d_resolution_low            0.694028
_reflns_limit_h_max                 8
_reflns_limit_h_min                 0
_reflns_limit_k_max                 13
_reflns_limit_k_min                 0
_reflns_limit_l_max                 26
_reflns_limit_l_min                 0
_reflns_number_gt                   1805
_reflns_number_total                1805
_reflns_threshold_expression        'F>0 & |F_calc|>10^-3'

_reflns_special_details
;
* Specify symmetry and Friedel pair averaging *

. Only reflections which satisfy the threshold expression
  are listed below, and only they are considered observed,
  thus the *_gt, *_all, & *_total data are always the same
;

# ============
# Bond lengths
# ============

loop_
 _geom_bond_atom_site_label_1
 _geom_bond_site_symmetry_1
 _geom_bond_atom_site_label_2
 _geom_bond_site_symmetry_2
 _geom_bond_distance
 _geom_bond_publ_flag
    S1  .   C11  .  1.7913(10)  yes
    S1  .    C1  .  1.7056(7)   yes
    S1  .   C10  .  1.7853(8)   yes
    O2  .    C5  .   1.2257(8)  yes
    O1  .    C2  .   1.2284(8)  yes
    C5  .    C1  .  1.4397(9)   yes
    C5  .    C4  .  1.5026(9)   yes
    C2  .    C3  .  1.5012(9)   yes
    C2  .    C1  .  1.4334(8)   yes
    C3  .    C6  .  1.3805(9)   yes
    C3  .    C4  .  1.3931(9)   yes
    C7  .    C6  .  1.3991(11)  yes
    C7  .    C8  .  1.3935(14)  yes
    C9  .    C4  .  1.3820(10)  yes
    C9  .    C8  .  1.3986(12)  yes
    C7  .    H7  .   1.083(10)  yes
    C6  .    H6  .   1.085(10)  yes
   C11  .  H11A  .   1.080(11)  yes
   C11  .  H11B  .   1.056(14)  yes
   C11  .  H11C  .   1.090(13)  yes
   C10  .  H10A  .   1.057(13)  yes
   C10  .  H10B  .   1.089(15)  yes
   C10  .  H10C  .   1.066(13)  yes
    C9  .    H9  .   1.098(12)  yes
    C8  .    H8  .   1.087(11)  yes

# ===========
# Bond Angles
# ===========

loop_
 _geom_angle_atom_site_label_1
 _geom_angle_site_symmetry_1
 _geom_angle_atom_site_label_2
 _geom_angle_site_symmetry_2
 _geom_angle_atom_site_label_3
 _geom_angle_site_symmetry_3
 _geom_angle
 _geom_angle_publ_flag
    S1  .   C1  .    C5  .       122.68(5)  yes
    S1  .   C1  .    C2  .       125.93(5)  yes
    S1  .  C11  .  H11A  .        105.4(8)  yes
    S1  .  C11  .  H11B  .        107.0(9)  yes
    S1  .  C11  .  H11C  .        107.1(7)  yes
    S1  .  C10  .  H10A  .        108.0(6)  yes
    S1  .  C10  .  H10B  .        105.3(7)  yes
    S1  .  C10  .  H10C  .        106.1(7)  yes
    O2  .   C5  .    C1  .      129.87(6)   yes
    O2  .   C5  .    C4  .      124.87(6)   yes
    O1  .   C2  .    C3  .      125.22(6)   yes
    O1  .   C2  .    C1  .      129.21(6)   yes
   C11  .   S1  .    C1  .       106.78(5)  yes
   C11  .   S1  .   C10  .       100.05(5)  yes
    C1  .   S1  .   C10  .       105.36(4)  yes
    C5  .   C1  .    C2  .       111.17(5)  yes
    C5  .   C4  .    C3  .       109.02(5)  yes
    C5  .   C4  .    C9  .       129.74(6)  yes
    C2  .   C3  .    C6  .       129.52(6)  yes
    C2  .   C3  .    C4  .       108.93(5)  yes
    C3  .   C2  .    C1  .       105.56(5)  yes
    C3  .   C6  .    C7  .       117.69(8)  yes
    C3  .   C4  .    C9  .       121.23(6)  yes
    C7  .   C8  .    C9  .       121.03(7)  yes
    C6  .   C3  .    C4  .       121.52(6)  yes
    C6  .   C7  .    C8  .       120.82(7)  yes
    C1  .   C5  .    C4  .       105.25(5)  yes
    C4  .   C9  .    C8  .       117.70(8)  yes
    C3  .   C6  .    H6  .        122.2(6)  yes
    C7  .   C6  .    H6  .        120.1(6)  yes
    C7  .   C8  .    H8  .        118.9(7)  yes
    C6  .   C7  .    H7  .        118.8(6)  yes
    C9  .   C8  .    H8  .        120.1(7)  yes
    C4  .   C9  .    H9  .        120.0(6)  yes
    C8  .   C7  .    H7  .        120.4(6)  yes
    C8  .   C9  .    H9  .        122.3(6)  yes
  H11A  .  C11  .  H11B  .       112.7(11)  yes
  H11A  .  C11  .  H11C  .       111.4(12)  yes
  H11B  .  C11  .  H11C  .       112.7(12)  yes
  H10A  .  C10  .  H10B  .       111.2(11)  yes
  H10A  .  C10  .  H10C  .       114.2(11)  yes
  H10B  .  C10  .  H10C  .       111.5(11)  yes

# ==============
# Torsion angles
# ==============

loop_
 _geom_torsion_atom_site_label_1
 _geom_torsion_site_symmetry_1
 _geom_torsion_atom_site_label_2
 _geom_torsion_site_symmetry_2
 _geom_torsion_atom_site_label_3
 _geom_torsion_site_symmetry_3
 _geom_torsion_atom_site_label_4
 _geom_torsion_site_symmetry_4
 _geom_torsion
    S1  .   C1  .   C5  .    O2  .            -8.44(11)
    S1  .   C1  .   C2  .    O1  .             6.16(11)
    S1  .   C1  .   C5  .    C4  .            172.33(5)
    S1  .   C1  .   C2  .    C3  .           -172.86(5)
    O2  .   C5  .   C1  .    C2  .           176.70(6)
    O2  .   C5  .   C4  .    C3  .          -176.96(6)
    O2  .   C5  .   C4  .    C9  .             3.79(11)
    O1  .   C2  .   C3  .    C6  .            -0.99(11)
    O1  .   C2  .   C3  .    C4  .          -179.33(6)
    O1  .   C2  .   C1  .    C5  .          -179.19(7)
   C11  .   S1  .  C10  .  H10A  .              59.0(9)
   C11  .   S1  .  C10  .  H10B  .             177.9(9)
   C11  .   S1  .  C10  .  H10C  .             -63.8(8)
    C1  .   S1  .  C10  .  H10A  .             -51.7(8)
    C1  .   S1  .  C10  .  H10B  .              67.3(9)
    C1  .   S1  .  C10  .  H10C  .            -174.4(8)
    C5  .   C1  .   S1  .   C11  .            123.57(6)
    C5  .   C1  .   S1  .   C10  .           -130.66(6)
    C2  .   C1  .   S1  .   C11  .            -62.36(8)
    C2  .   C1  .   S1  .   C10  .             43.42(8)
    C5  .   C1  .   C2  .    C3  .             1.79(7)
    C5  .   C4  .   C3  .    C2  .            -1.28(7)
    C5  .   C4  .   C3  .    C6  .           -179.78(6)
    C5  .   C4  .   C9  .    C8  .           179.55(7)
    C2  .   C3  .   C6  .    C7  .          -178.19(7)
    C2  .   C3  .   C4  .    C9  .           178.04(6)
    C2  .   C1  .   C5  .    C4  .            -2.53(7)
    C3  .   C6  .   C7  .    C8  .             0.59(12)
    C3  .   C4  .   C5  .    C1  .             2.32(7)
    C3  .   C4  .   C9  .    C8  .             0.37(11)
    C7  .   C6  .   C3  .    C4  .             0.00(10)
    C7  .   C8  .   C9  .    C4  .             0.18(12)
    C6  .   C3  .   C2  .    C1  .           178.08(7)
    C6  .   C3  .   C4  .    C9  .            -0.46(10)
    C6  .   C7  .   C8  .    C9  .            -0.68(13)
    C1  .   C5  .   C4  .    C9  .          -176.93(7)
    C1  .   C2  .   C3  .    C4  .            -0.26(7)
    C5  .   C4  .   C9  .    H9  .               1.0(8)
    C2  .   C3  .   C6  .    H6  .               3.1(8)
    C3  .   C6  .   C7  .    H7  .             180.0(8)
    C3  .   C4  .   C9  .    H9  .            -178.2(7)
    C7  .   C8  .   C9  .    H9  .             178.7(8)
    C6  .   C7  .   C8  .    H8  .            -180.0(9)
    C9  .   C8  .   C7  .    H7  .            -180.0(8)
    C4  .   C3  .   C6  .    H6  .            -178.7(8)
    C4  .   C9  .   C8  .    H8  .             179.4(9)
    C8  .   C7  .   C6  .    H6  .             179.3(7)
  H11A  .  C11  .   S1  .    C1  .            -72.4(9)
  H11A  .  C11  .   S1  .   C10  .            178.1(9)
  H11B  .  C11  .   S1  .    C1  .            167.4(10)
  H11B  .  C11  .   S1  .   C10  .             57.9(10)
  H11C  .  C11  .   S1  .    C1  .             46.4(8)
  H11C  .  C11  .   S1  .   C10  .            -63.2(8)
    H8  .   C8  .   C7  .    H7  .              0.9(11)
    H8  .   C8  .   C9  .    H9  .             -2.0(12)
    H6  .   C6  .   C7  .    H7  .             -1.5(11)

# start Validation Reply Form
_vrf_GOODF01_292_Ag_me_HAR
;
PROBLEM: The least squares goodness of fit parameter lies
RESPONSE: The weighting scheme used in Tonto is 1/sigma^2(F). 
It uses no fudging factors to artificially bring the goodness 
of fit close to 1.
;
_vrf_PLAT992_292_Ag_me_HAR
;
PROBLEM: Repd & Actual _reflns_number_gt Values Differ by         48 Check 
RESPONSE: This keyword calculates values with respect to F>4sigma(F). 
However, the refinement in Tonto does not use any cutoff 
and consequently produces all statistics based on F>0sigma(F).
In the Tonto CIF, _reflns_number_gt and reflns_number_total 
and _refine_ls_number_reflns are always the same number. 
We do not alter these numbers just to pass the checkCIF routine.
;
# end Validation Reply Form

loop_
    _refln_index_h
    _refln_index_k
    _refln_index_l
    _refln_F_squared_calc
    _refln_F_squared_meas
    _refln_F_squared_sigma
    _refln_observed_status
   2   0   0     3675.69     3744.82     59.69 o
   4   0   0      541.60      523.83      6.89 o
   6   0   0      709.13      739.20      9.55 o
   8   0   0       45.10       47.82      1.37 o
   1   1   0      111.51      114.82      1.27 o
   2   1   0      524.58      529.60      5.03 o
   3   1   0       39.60       39.27      0.39 o
   4   1   0      201.67      201.37      1.94 o
   5   1   0       19.15       19.20      0.22 o
   6   1   0       94.34       94.29      0.95 o
   7   1   0        8.65        8.80      0.25 o
   8   1   0        0.09        0.00      0.00 o
   0   2   0       11.10       10.55      0.24 o
   1   2   0       67.76       67.77      0.67 o
   2   2   0      347.69      354.69      3.13 o
   3   2   0        0.05        0.22      0.05 o
   4   2   0       51.70       49.62      0.51 o
   5   2   0      403.33      399.84      3.75 o
   6   2   0        0.01        0.02      0.06 o
   7   2   0       34.12       35.04      0.53 o
   8   2   0       28.24       29.50      0.76 o
   1   3   0     1629.15     1678.95     16.01 o
   2   3   0     1924.93     1915.32     16.64 o
   3   3   0      188.55      186.15      1.64 o
   4   3   0      238.10      238.36      2.12 o
   5   3   0      105.12      102.64      1.03 o
   6   3   0       11.41       11.56      0.26 o
   7   3   0       12.31       12.30      0.31 o
   8   3   0        1.06        1.12      0.26 o
   0   4   0     1767.97     1786.80     27.88 o
   1   4   0        5.55        5.83      0.11 o
   2   4   0      261.84      263.19      2.38 o
   3   4   0     1281.45     1264.68     10.64 o
   4   4   0      238.51      223.52      1.97 o
   5   4   0      196.29      192.15      1.77 o
   6   4   0       23.02       22.81      0.35 o
   7   4   0        0.00        0.23      0.32 o
   8   4   0        1.07        1.13      0.29 o
   1   5   0     2239.76     2250.04     22.29 o
   2   5   0      386.11      384.24      3.52 o
   3   5   0      151.68      145.68      1.36 o
   4   5   0      102.38      104.55      1.02 o
   5   5   0      104.40      102.53      1.03 o
   6   5   0       12.42       11.72      0.26 o
   7   5   0       78.13       83.36      1.66 o
   0   6   0      512.78      523.84      8.25 o
   1   6   0      250.89      249.36      2.53 o
   2   6   0      175.59      171.47      1.77 o
   3   6   0      905.74      902.10      8.51 o
   4   6   0       15.20       14.16      0.23 o
   5   6   0       62.22       60.66      0.66 o
   6   6   0       25.19       24.82      0.41 o
   7   6   0       17.76       20.96      0.65 o
   1   7   0        6.01        6.09      0.15 o
   2   7   0      168.82      167.38      1.83 o
   3   7   0        8.24        7.76      0.16 o
   4   7   0       74.92       74.48      0.83 o
   5   7   0       54.59       54.53      0.68 o
   6   7   0       42.86       41.40      1.01 o
   7   7   0        3.14        3.65      0.32 o
   0   8   0      177.16      179.41      2.98 o
   1   8   0       11.29       10.96      0.21 o
   2   8   0       67.15       67.50      0.82 o
   3   8   0      101.07       99.77      1.09 o
   4   8   0        0.07        0.13      0.25 o
   5   8   0        0.72        1.02      0.21 o
   6   8   0        0.14        0.68      0.27 o
   1   9   0       19.26       19.33      0.34 o
   2   9   0       74.76       74.31      0.90 o
   3   9   0        2.16        2.30      0.18 o
   4   9   0       39.07       37.59      0.60 o
   5   9   0        0.97        1.22      0.22 o
   6   9   0       11.68       10.61      0.41 o
   0  10   0      303.96      308.24      5.42 o
   1  10   0       60.33       61.02      0.78 o
   2  10   0        0.20        0.26      0.23 o
   3  10   0       96.71       99.33      1.25 o
   4  10   0        0.08        0.01      0.07 o
   5  10   0       30.69       31.31      0.61 o
   1  11   0      248.25      260.79      3.17 o
   2  11   0       42.76       44.05      0.69 o
   3  11   0       20.95       21.38      0.41 o
   4  11   0        2.52        2.84      0.27 o
   0  12   0        9.22       11.48      0.57 o
   1  12   0        0.13        0.00      0.00 o
   2  12   0        0.09        0.02      0.10 o
   3  12   0        5.25        3.98      0.30 o
   1   0   1      840.96      871.18     11.23 o
   2   0   1      367.87      371.04      3.64 o
   3   0   1      328.68      331.82      3.08 o
   4   0   1        0.26        0.25      0.09 o
   5   0   1      264.95      265.53      2.44 o
   6   0   1        0.48        0.07      0.14 o
   7   0   1       26.02       25.41      0.39 o
   8   0   1        0.16        0.32      0.35 o
   0   1   1      945.25     1051.81      5.07 o
   1   1   1     2294.30     2424.21     18.90 o
   2   1   1      115.24      113.85      0.76 o
   3   1   1      585.67      585.18      3.56 o
   4   1   1      111.37      108.01      0.73 o
   5   1   1       57.90       55.81      0.40 o
   6   1   1       15.13       14.93      0.17 o
   7   1   1       21.62       21.08      0.26 o
   8   1   1        3.04        3.00      0.19 o
   0   2   1     1571.77     1743.52     21.41 o
   1   2   1      985.71     1013.65      7.28 o
   2   2   1      342.99      344.79      2.16 o
   3   2   1      125.52      123.17      0.76 o
   4   2   1        8.94        8.74      0.10 o
   5   2   1      210.77      209.67      1.38 o
   6   2   1        4.67        5.02      0.12 o
   7   2   1        5.47        5.96      0.18 o
   8   2   1        7.97        7.67      0.23 o
   0   3   1      263.84      273.05      2.99 o
   1   3   1      113.35      112.06      0.79 o
   2   3   1       33.51       33.73      0.23 o
   3   3   1      100.25       98.54      0.60 o
   4   3   1      158.48      156.31      0.99 o
   5   3   1      127.31      124.27      0.84 o
   6   3   1      171.24      173.27      1.30 o
   7   3   1        1.60        1.48      0.14 o
   8   3   1        9.98       11.21      0.27 o
   0   4   1     2804.23     2925.71     30.80 o
   1   4   1      199.28      203.45      1.44 o
   2   4   1      359.66      362.76      2.25 o
   3   4   1       82.09       80.42      0.53 o
   4   4   1        7.27        7.01      0.09 o
   5   4   1      153.69      151.24      1.01 o
   6   4   1       16.28       15.59      0.21 o
   7   4   1        6.55        6.72      0.22 o
   8   4   1       30.42       30.33      0.51 o
   0   5   1      357.44      358.11      3.83 o
   1   5   1      579.82      591.45      4.24 o
   2   5   1       51.27       51.35      0.36 o
   3   5   1       40.10       39.75      0.29 o
   4   5   1       12.51       13.02      0.14 o
   5   5   1       22.93       23.06      0.22 o
   6   5   1       39.02       38.77      0.40 o
   7   5   1       13.52       14.86      0.29 o
   0   6   1      137.53      136.13      1.56 o
   1   6   1      123.17      122.15      0.91 o
   2   6   1      111.15      107.18      0.76 o
   3   6   1       71.78       71.57      0.51 o
   4   6   1       36.99       36.72      0.29 o
   5   6   1       49.93       48.64      0.39 o
   6   6   1        4.00        4.16      0.16 o
   7   6   1       12.55       12.67      0.29 o
   0   7   1       30.86       31.25      0.43 o
   1   7   1      290.62      295.54      2.15 o
   2   7   1      140.83      136.06      1.03 o
   3   7   1      110.51      109.74      0.82 o
   4   7   1       11.24       11.35      0.15 o
   5   7   1        9.96        9.97      0.18 o
   6   7   1        0.74        0.69      0.17 o
   7   7   1       21.29       22.52      0.41 o
   0   8   1      153.73      152.90      1.88 o
   1   8   1       20.81       20.70      0.22 o
   2   8   1      125.21      122.77      1.03 o
   3   8   1      102.62      101.49      0.82 o
   4   8   1        6.38        6.62      0.14 o
   5   8   1       59.03       59.55      0.59 o
   6   8   1       13.91       14.94      0.29 o
   0   9   1       67.05       66.15      0.90 o
   1   9   1       77.50       77.06      0.68 o
   2   9   1       63.58       61.85      0.55 o
   3   9   1       42.80       42.14      0.41 o
   4   9   1       57.54       56.17      0.54 o
   5   9   1        0.46        0.68      0.17 o
   6   9   1       20.75       20.72      0.42 o
   0  10   1       98.91       99.33      1.32 o
   1  10   1       10.87       11.18      0.22 o
   2  10   1       81.88       81.84      0.75 o
   3  10   1        8.75        8.94      0.22 o
   4  10   1        6.84        7.16      0.18 o
   5  10   1        2.67        3.20      0.22 o
   0  11   1       38.39       37.54      0.63 o
   1  11   1       16.06       17.03      0.27 o
   2  11   1       52.76       50.85      0.53 o
   3  11   1        9.35       10.47      0.22 o
   4  11   1       31.66       30.36      0.39 o
   0  12   1       48.79       45.52      0.74 o
   1  12   1        2.28        2.44      0.19 o
   2  12   1        6.07        6.05      0.22 o
   3  12   1        6.65        6.87      0.25 o
   0  13   1        5.52        7.37      0.35 o
   1   0   2      260.90      270.71      2.94 o
   2   0   2     2150.41     2178.50     19.24 o
   3   0   2      170.94      167.87      1.53 o
   4   0   2      126.99      118.55      1.11 o
   5   0   2       17.84       18.06      0.22 o
   6   0   2       29.44       29.79      0.36 o
   7   0   2        1.84        2.02      0.21 o
   8   0   2       41.06       42.61      1.01 o
   0   1   2     4065.74     4584.85     61.48 o
   1   1   2     5210.20     5406.90     40.24 o
   2   1   2     2087.52     2110.66     13.44 o
   3   1   2      253.33      247.29      1.54 o
   4   1   2      769.32      777.02      4.83 o
   5   1   2       83.03       81.24      0.57 o
   6   1   2      158.22      158.71      1.14 o
   7   1   2       12.53       12.74      0.22 o
   8   1   2        0.17        0.52      0.19 o
   0   2   2     9295.85    10163.39    133.76 o
   1   2   2     4444.47     4560.67     31.62 o
   2   2   2      356.38      364.50      2.32 o
   3   2   2       65.23       66.02      0.43 o
   4   2   2       86.43       83.05      0.55 o
   5   2   2       52.75       53.47      0.38 o
   6   2   2       87.29       89.51      0.66 o
   7   2   2       28.66       30.23      0.34 o
   8   2   2       12.13       12.30      0.34 o
   0   3   2      104.20      106.57      1.23 o
   1   3   2     2673.18     2755.64     19.59 o
   2   3   2       12.76       12.64      0.11 o
   3   3   2      394.77      396.80      2.46 o
   4   3   2       23.88       24.12      0.19 o
   5   3   2       71.94       69.83      0.49 o
   6   3   2       15.16       15.66      0.20 o
   7   3   2       68.84       70.33      0.71 o
   8   3   2        0.44        0.06      0.12 o
   0   4   2      165.31      165.34      1.73 o
   1   4   2      638.15      654.43      4.64 o
   2   4   2       49.34       50.14      0.33 o
   3   4   2      705.46      704.60      4.45 o
   4   4   2       18.52       17.75      0.16 o
   5   4   2      288.77      287.09      1.84 o
   6   4   2        2.84        3.15      0.12 o
   7   4   2        5.62        6.11      0.18 o
   8   4   2        0.81        1.11      0.20 o
   0   5   2       86.81       88.22      1.01 o
   1   5   2      626.59      638.67      4.60 o
   2   5   2      160.01      156.79      1.01 o
   3   5   2      172.59      167.62      1.12 o
   4   5   2      237.13      232.78      1.58 o
   5   5   2       55.39       55.43      0.43 o
   6   5   2       41.52       42.78      0.42 o
   7   5   2       33.45       33.53      0.51 o
   0   6   2      868.06      894.79     10.19 o
   1   6   2      107.32      104.51      0.81 o
   2   6   2      214.68      217.70      1.51 o
   3   6   2      235.62      234.49      1.60 o
   4   6   2        2.07        1.99      0.09 o
   5   6   2       76.99       76.12      0.57 o
   6   6   2       15.11       15.75      0.27 o
   7   6   2        0.57        0.81      0.19 o
   0   7   2      161.70      157.66      1.94 o
   1   7   2       47.09       45.12      0.40 o
   2   7   2      284.47      282.13      2.11 o
   3   7   2       67.33       66.19      0.51 o
   4   7   2      172.48      171.07      1.25 o
   5   7   2        2.92        3.04      0.12 o
   6   7   2       32.67       32.88      0.41 o
   7   7   2        8.91        9.94      0.33 o
   0   8   2      247.51      248.34      2.86 o
   1   8   2       41.04       39.91      0.39 o
   2   8   2       65.43       65.46      0.58 o
   3   8   2       23.35       22.99      0.24 o
   4   8   2       16.72       16.55      0.22 o
   5   8   2        6.66        6.99      0.18 o
   6   8   2       16.59       17.12      0.29 o
   0   9   2      175.51      179.88      2.20 o
   1   9   2      171.91      175.81      1.48 o
   2   9   2       57.90       58.11      0.54 o
   3   9   2       22.45       22.20      0.26 o
   4   9   2       24.84       24.64      0.31 o
   5   9   2        1.02        1.33      0.16 o
   6   9   2       13.44       15.60      0.32 o
   0  10   2       57.84       58.75      0.83 o
   1  10   2        9.66        9.68      0.21 o
   2  10   2       66.99       67.80      0.64 o
   3  10   2      108.73      110.05      1.01 o
   4  10   2       12.69       13.16      0.24 o
   5  10   2       23.48       23.93      0.40 o
   0  11   2       35.91       35.29      0.60 o
   1  11   2       60.61       61.84      0.62 o
   2  11   2        0.03        0.26      0.21 o
   3  11   2       10.59       11.21      0.23 o
   4  11   2        2.67        3.43      0.22 o
   0  12   2        0.73        0.76      0.29 o
   1  12   2       17.56       17.61      0.28 o
   2  12   2       20.05       19.77      0.31 o
   3  12   2       44.24       45.44      0.55 o
   1   0   3     2415.32     2525.19     25.42 o
   2   0   3     3709.92     3697.06     31.32 o
   3   0   3      291.08      288.19      2.51 o
   4   0   3      148.87      145.92      1.36 o
   5   0   3      302.11      303.46      2.72 o
   6   0   3        0.65        0.78      0.11 o
   7   0   3        4.45        4.49      0.22 o
   8   0   3        5.83        6.89      0.38 o
   0   1   3     1486.96     1657.03     23.05 o
   1   1   3     6928.92     7329.44     54.01 o
   2   1   3      122.59      120.76      0.77 o
   3   1   3      109.19      107.32      0.65 o
   4   1   3       77.27       78.55      0.52 o
   5   1   3      122.51      119.94      0.77 o
   6   1   3       90.85       91.00      0.67 o
   7   1   3       61.68       63.01      0.60 o
   8   1   3        5.96        6.70      0.22 o
   0   2   3       14.27       14.00      0.22 o
   1   2   3      164.07      163.23      1.17 o
   2   2   3      771.37      772.47      5.04 o
   3   2   3      362.85      363.87      2.30 o
   4   2   3       97.94       94.31      0.61 o
   5   2   3       77.88       78.44      0.51 o
   6   2   3       24.07       23.86      0.25 o
   7   2   3       16.72       16.85      0.26 o
   8   2   3        9.56        9.36      0.27 o
   0   3   3       67.54       67.85      0.88 o
   1   3   3      846.12      857.03      5.93 o
   2   3   3      154.30      153.27      0.97 o
   3   3   3      372.65      361.03      2.25 o
   4   3   3      271.97      272.26      1.74 o
   5   3   3       85.25       82.74      0.57 o
   6   3   3       49.43       47.93      0.44 o
   7   3   3        1.19        1.20      0.15 o
   8   3   3        8.47        9.85      0.27 o
   0   4   3      605.54      629.45      6.53 o
   1   4   3      433.74      434.14      3.02 o
   2   4   3      553.81      564.03      3.56 o
   3   4   3      110.54      107.40      0.72 o
   4   4   3       91.20       87.12      0.59 o
   5   4   3       49.74       49.80      0.37 o
   6   4   3       33.19       33.36      0.34 o
   7   4   3       11.74       12.81      0.28 o
   8   4   3       15.56       14.81      0.33 o
   0   5   3       49.16       48.39      0.55 o
   1   5   3      541.35      552.53      4.02 o
   2   5   3      833.13      827.41      5.26 o
   3   5   3      165.62      161.62      1.06 o
   4   5   3      408.61      409.29      2.73 o
   5   5   3       29.81       28.80      0.24 o
   6   5   3       21.34       20.23      0.26 o
   7   5   3       28.78       30.27      0.48 o
   0   6   3      480.04      488.11      5.45 o
   1   6   3      227.83      229.68      1.72 o
   2   6   3      165.77      163.54      1.14 o
   3   6   3      196.67      196.40      1.39 o
   4   6   3       32.45       31.29      0.26 o
   5   6   3      177.41      179.52      1.28 o
   6   6   3       44.99       46.76      0.48 o
   7   6   3       11.65       12.06      0.27 o
   0   7   3        6.32        7.40      0.18 o
   1   7   3      156.53      157.18      1.30 o
   2   7   3       22.30       22.33      0.22 o
   3   7   3      228.92      224.31      1.64 o
   4   7   3        3.82        4.15      0.11 o
   5   7   3       35.99       36.61      0.38 o
   6   7   3        1.64        1.81      0.16 o
   7   7   3       13.93       14.53      0.35 o
   0   8   3       21.80       21.72      0.35 o
   1   8   3       28.32       27.25      0.29 o
   2   8   3      193.72      192.21      1.56 o
   3   8   3       40.72       39.68      0.37 o
   4   8   3        5.88        6.01      0.14 o
   5   8   3       14.56       13.38      0.23 o
   6   8   3        2.47        3.08      0.19 o
   0   9   3       53.99       55.74      0.74 o
   1   9   3       78.08       77.47      0.69 o
   2   9   3       75.51       75.30      0.69 o
   3   9   3       36.77       37.17      0.38 o
   4   9   3       67.16       67.88      0.65 o
   5   9   3        1.45        1.11      0.17 o
   6   9   3        3.28        2.38      0.22 o
   0  10   3      259.05      263.22      3.14 o
   1  10   3       57.37       56.53      0.55 o
   2  10   3       73.97       73.31      0.69 o
   3  10   3       14.41       14.64      0.23 o
   4  10   3        2.30        2.32      0.18 o
   5  10   3       15.40       15.97      0.33 o
   0  11   3       28.65       30.05      0.53 o
   1  11   3       31.26       33.33      0.39 o
   2  11   3       35.87       35.78      0.42 o
   3  11   3       17.40       18.86      0.29 o
   4  11   3       49.12       48.99      0.56 o
   0  12   3       34.78       34.57      0.73 o
   1  12   3        1.18        1.37      0.19 o
   2  12   3       23.31       22.53      0.41 o
   3  12   3        2.71        3.21      0.21 o
   0   0   4     1213.19     1382.16     26.02 o
   1   0   4       19.13       19.10      0.21 o
   2   0   4      289.14      304.12      2.62 o
   3   0   4        0.27        0.34      0.06 o
   4   0   4      138.79      133.93      1.28 o
   5   0   4       53.68       51.13      0.50 o
   6   0   4       59.45       60.06      0.63 o
   7   0   4        0.05        0.21      0.32 o
   8   0   4       17.04       15.56      0.47 o
   0   1   4      420.10      450.29      6.30 o
   1   1   4     2637.11     2781.49     20.67 o
   2   1   4      630.09      644.89      3.99 o
   3   1   4        7.07        7.31      0.08 o
   4   1   4      621.94      621.04      3.89 o
   5   1   4       73.49       71.21      0.48 o
   6   1   4       47.40       47.35      0.38 o
   7   1   4        1.81        2.31      0.15 o
   8   1   4        1.28        0.97      0.22 o
   0   2   4      298.86      323.18      3.65 o
   1   2   4     3064.33     3150.40     22.25 o
   2   2   4     1058.73     1049.61      6.76 o
   3   2   4      945.88      943.56      5.89 o
   4   2   4       29.37       28.44      0.21 o
   5   2   4      149.10      149.41      0.97 o
   6   2   4       90.64       91.27      0.71 o
   7   2   4        3.59        3.65      0.16 o
   8   2   4       14.50       14.76      0.35 o
   0   3   4      408.78      419.52      4.99 o
   1   3   4     1454.88     1497.98     10.39 o
   2   3   4      519.59      506.06      3.22 o
   3   3   4      124.63      125.45      0.79 o
   4   3   4      127.08      124.38      0.82 o
   5   3   4        0.62        0.78      0.07 o
   6   3   4       15.76       15.99      0.19 o
   7   3   4       30.76       30.51      0.38 o
   8   3   4        0.06        0.26      0.26 o
   0   4   4      353.60      351.58      3.92 o
   1   4   4      902.52      898.36      6.40 o
   2   4   4      258.11      257.32      1.67 o
   3   4   4      105.55      104.67      0.68 o
   4   4   4       55.31       53.98      0.37 o
   5   4   4      133.71      133.19      0.92 o
   6   4   4        6.54        7.16      0.14 o
   7   4   4       49.70       51.32      0.59 o
   8   4   4        6.78        8.26      0.27 o
   0   5   4      138.30      134.72      1.42 o
   1   5   4      806.53      817.82      5.96 o
   2   5   4      154.08      151.69      1.02 o
   3   5   4        4.76        4.74      0.10 o
   4   5   4       88.59       87.69      0.61 o
   5   5   4        6.39        6.12      0.11 o
   6   5   4       20.96       20.56      0.23 o
   7   5   4       25.25       24.94      0.34 o
   0   6   4       71.07       73.27      0.88 o
   1   6   4       71.64       69.90      0.57 o
   2   6   4      323.80      323.30      2.21 o
   3   6   4       92.86       92.10      0.68 o
   4   6   4       18.83       17.25      0.19 o
   5   6   4       15.61       15.20      0.19 o
   6   6   4       17.92       18.57      0.28 o
   7   6   4        6.75        7.42      0.23 o
   0   7   4       99.92       98.03      1.17 o
   1   7   4        9.38        9.34      0.15 o
   2   7   4       13.76       13.86      0.17 o
   3   7   4       11.19       11.26      0.15 o
   4   7   4       82.12       81.88      0.64 o
   5   7   4        8.30        8.34      0.16 o
   6   7   4       26.62       27.18      0.37 o
   7   7   4        5.91        6.43      0.24 o
   0   8   4      329.67      334.28      3.94 o
   1   8   4      193.58      190.64      1.63 o
   2   8   4      181.28      180.34      1.50 o
   3   8   4       34.63       33.99      0.33 o
   4   8   4       21.27       20.53      0.24 o
   5   8   4       38.42       39.20      0.44 o
   6   8   4       25.13       25.34      0.37 o
   0   9   4       71.72       70.51      0.95 o
   1   9   4      117.26      117.72      1.00 o
   2   9   4       31.23       29.14      0.34 o
   3   9   4       38.53       37.85      0.39 o
   4   9   4       87.45       89.53      0.81 o
   5   9   4        1.42        1.79      0.18 o
   6   9   4        7.82        8.53      0.27 o
   0  10   4       23.72       25.66      0.54 o
   1  10   4       43.52       43.49      0.45 o
   2  10   4       41.65       42.04      0.48 o
   3  10   4       49.04       49.81      0.55 o
   4  10   4        7.76        8.23      0.23 o
   5  10   4       26.94       27.47      0.43 o
   0  11   4        3.03        4.19      0.25 o
   1  11   4       43.27       42.28      0.47 o
   2  11   4        7.97        8.00      0.22 o
   3  11   4        3.67        3.84      0.18 o
   4  11   4        4.50        4.92      0.22 o
   0  12   4        0.42        0.49      0.30 o
   1  12   4       13.98       14.89      0.28 o
   2  12   4        1.50        2.09      0.20 o
   3  12   4       14.68       13.64      0.30 o
   1   0   5     1447.30     1519.38     15.22 o
   2   0   5        8.80        8.85      0.12 o
   3   0   5     3003.07     2977.83     24.35 o
   4   0   5       74.53       73.07      0.68 o
   5   0   5      260.21      262.60      2.29 o
   6   0   5       70.05       72.05      0.77 o
   7   0   5       48.31       47.83      0.69 o
   8   0   5        0.00        0.00      0.00 o
   0   1   5      784.81      844.63     11.32 o
   1   1   5     1285.67     1347.46     10.48 o
   2   1   5      679.32      682.89      4.41 o
   3   1   5      190.65      189.74      1.16 o
   4   1   5      134.24      132.35      0.82 o
   5   1   5       14.23       14.17      0.15 o
   6   1   5       32.17       33.03      0.30 o
   7   1   5       53.09       54.04      0.56 o
   8   1   5        5.15        5.29      0.22 o
   0   2   5     1248.70     1329.78     16.30 o
   1   2   5     2506.05     2600.04     18.55 o
   2   2   5     1703.93     1731.65     10.77 o
   3   2   5      212.07      211.41      1.33 o
   4   2   5       68.08       69.02      0.46 o
   5   2   5       93.35       92.62      0.61 o
   6   2   5       73.24       72.82      0.59 o
   7   2   5        2.20        2.15      0.16 o
   8   2   5       15.57       15.94      0.31 o
   0   3   5        1.46        1.78      0.10 o
   1   3   5      188.33      192.75      1.42 o
   2   3   5      310.51      311.50      1.99 o
   3   3   5      167.80      166.01      1.08 o
   4   3   5      320.34      320.08      2.08 o
   5   3   5        3.49        3.56      0.08 o
   6   3   5       11.95       11.43      0.17 o
   7   3   5        2.80        3.02      0.17 o
   8   3   5        0.30        0.42      0.23 o
   0   4   5      410.56      418.77      4.81 o
   1   4   5      117.55      118.05      0.87 o
   2   4   5      631.06      638.11      4.18 o
   3   4   5       18.06       17.55      0.15 o
   4   4   5       41.33       40.67      0.31 o
   5   4   5       23.72       23.56      0.21 o
   6   4   5       80.35       79.56      0.66 o
   7   4   5        9.75       10.82      0.23 o
   8   4   5       12.97       12.03      0.32 o
   0   5   5       21.47       21.72      0.30 o
   1   5   5      653.01      654.93      4.76 o
   2   5   5      469.08      470.09      3.18 o
   3   5   5      236.90      236.60      1.65 o
   4   5   5      829.55      834.14      5.70 o
   5   5   5       96.05       95.19      0.74 o
   6   5   5       39.75       39.47      0.38 o
   7   5   5        5.83        6.65      0.21 o
   0   6   5      106.13      105.63      1.28 o
   1   6   5      224.33      225.72      1.73 o
   2   6   5      326.42      321.18      2.27 o
   3   6   5      632.39      628.94      4.33 o
   4   6   5       59.16       59.07      0.47 o
   5   6   5       55.88       54.59      0.46 o
   6   6   5       25.73       25.33      0.31 o
   7   6   5       11.20       11.24      0.25 o
   0   7   5       26.16       25.38      0.41 o
   1   7   5      307.22      312.56      2.58 o
   2   7   5        3.67        3.47      0.10 o
   3   7   5       15.28       14.57      0.17 o
   4   7   5        5.03        5.42      0.13 o
   5   7   5       18.10       18.97      0.27 o
   6   7   5        4.69        5.16      0.19 o
   7   7   5        9.37        9.16      0.30 o
   0   8   5        4.09        3.87      0.16 o
   1   8   5      127.32      124.35      1.07 o
   2   8   5       40.30       39.96      0.37 o
   3   8   5       20.96       21.21      0.24 o
   4   8   5       30.77       30.94      0.35 o
   5   8   5       52.13       54.06      0.57 o
   6   8   5        1.92        2.44      0.19 o
   0   9   5        1.27        1.17      0.17 o
   1   9   5      207.78      211.44      1.78 o
   2   9   5       32.89       33.80      0.38 o
   3   9   5        7.31        8.01      0.18 o
   4   9   5       17.97       18.29      0.27 o
   5   9   5        8.21        8.45      0.26 o
   0  10   5      147.01      146.62      1.89 o
   1  10   5        6.08        6.15      0.17 o
   2  10   5       80.55       82.22      0.81 o
   3  10   5       22.88       23.17      0.30 o
   4  10   5        8.19        8.24      0.22 o
   5  10   5        0.24        0.29      0.27 o
   0  11   5        4.38        4.98      0.30 o
   1  11   5        6.22        7.41      0.22 o
   2  11   5       27.90       27.55      0.38 o
   3  11   5       10.94       11.65      0.24 o
   4  11   5       56.80       55.87      0.65 o
   0  12   5       18.70       19.34      0.47 o
   1  12   5       14.47       15.18      0.27 o
   2  12   5       19.28       20.76      0.32 o
   0   0   6      330.98      344.98      6.08 o
   1   0   6        9.71        9.89      0.16 o
   2   0   6      403.56      420.66      3.69 o
   3   0   6        0.17        0.08      0.08 o
   4   0   6      115.22      108.52      1.02 o
   5   0   6       19.32       19.38      0.22 o
   6   0   6       33.02       34.25      0.44 o
   7   0   6        0.05        0.03      0.11 o
   8   0   6       10.94       10.87      0.49 o
   0   1   6     2064.08     2251.61     30.86 o
   1   1   6      707.05      721.28      5.49 o
   2   1   6     1588.16     1599.30     10.18 o
   3   1   6      212.01      213.95      1.34 o
   4   1   6      601.64      596.69      3.65 o
   5   1   6       93.95       91.57      0.61 o
   6   1   6       14.67       14.49      0.21 o
   7   1   6        6.13        6.22      0.23 o
   8   1   6        1.10        1.48      0.20 o
   0   2   6       46.50       45.60      0.61 o
   1   2   6       19.87       20.17      0.18 o
   2   2   6      387.96      393.77      2.46 o
   3   2   6      127.09      130.31      0.82 o
   4   2   6       61.58       61.16      0.41 o
   5   2   6       23.68       24.01      0.20 o
   6   2   6        5.78        5.42      0.14 o
   7   2   6       30.48       31.64      0.38 o
   8   2   6        4.95        4.07      0.23 o
   0   3   6      271.01      285.14      3.56 o
   1   3   6       33.61       32.88      0.27 o
   2   3   6     1191.92     1177.56      7.58 o
   3   3   6      189.70      187.36      1.21 o
   4   3   6        1.81        2.00      0.07 o
   5   3   6       73.62       71.90      0.51 o
   6   3   6       33.72       32.20      0.32 o
   7   3   6       17.35       16.90      0.25 o
   8   3   6        9.29        9.95      0.29 o
   0   4   6        0.90        0.78      0.09 o
   1   4   6      571.03      566.90      4.03 o
   2   4   6      495.32      484.28      3.22 o
   3   4   6      123.17      124.86      0.84 o
   4   4   6       17.48       17.85      0.17 o
   5   4   6       86.70       87.21      0.64 o
   6   4   6        2.50        2.50      0.12 o
   7   4   6       15.71       15.51      0.32 o
   0   5   6       35.76       36.39      0.47 o
   1   5   6      562.57      569.64      4.09 o
   2   5   6      176.29      177.59      1.28 o
   3   5   6      163.68      161.22      1.16 o
   4   5   6      142.74      141.91      1.02 o
   5   5   6       41.33       40.93      0.35 o
   6   5   6       22.29       22.27      0.26 o
   7   5   6       12.95       12.42      0.26 o
   0   6   6      346.94      354.82      4.27 o
   1   6   6       31.97       31.54      0.29 o
   2   6   6      109.79      109.59      0.83 o
   3   6   6       28.00       28.04      0.24 o
   4   6   6      142.95      140.50      1.02 o
   5   6   6       18.39       18.45      0.21 o
   6   6   6       17.85       17.29      0.27 o
   7   6   6        6.19        6.72      0.29 o
   0   7   6      115.54      114.31      1.33 o
   1   7   6       27.65       27.52      0.29 o
   2   7   6        1.13        1.30      0.08 o
   3   7   6       16.43       16.57      0.19 o
   4   7   6       83.78       82.60      0.64 o
   5   7   6        5.72        5.99      0.17 o
   6   7   6       36.28       36.09      0.45 o
   0   8   6        4.01        3.35      0.15 o
   1   8   6      112.28      113.87      1.09 o
   2   8   6      118.07      117.70      1.00 o
   3   8   6       26.41       25.93      0.30 o
   4   8   6        2.79        3.66      0.13 o
   5   8   6       13.48       13.40      0.23 o
   6   8   6        2.64        2.75      0.20 o
   0   9   6        6.54        6.93      0.23 o
   1   9   6      178.50      177.80      1.48 o
   2   9   6       30.61       29.29      0.37 o
   3   9   6        7.62        8.13      0.17 o
   4   9   6       18.41       18.08      0.28 o
   5   9   6       14.28       14.94      0.27 o
   0  10   6        8.92        9.06      0.27 o
   1  10   6       18.14       18.39      0.28 o
   2  10   6       52.49       51.82      0.55 o
   3  10   6       71.81       70.48      0.68 o
   4  10   6       22.49       22.94      0.32 o
   5  10   6       27.63       25.98      0.39 o
   0  11   6        0.10        0.14      0.27 o
   1  11   6       52.43       51.25      0.60 o
   2  11   6        4.07        4.01      0.20 o
   3  11   6        2.43        2.28      0.19 o
   4  11   6        3.86        4.33      0.25 o
   0  12   6       12.08       11.51      0.33 o
   1  12   6       13.13       14.71      0.29 o
   2  12   6        2.76        2.68      0.20 o
   1   0   7     2321.51     2404.28     24.74 o
   2   0   7      216.82      216.53      1.91 o
   3   0   7     1098.96     1101.54      9.33 o
   4   0   7      427.87      432.39      3.83 o
   5   0   7      101.14      101.64      0.93 o
   6   0   7        2.38        2.56      0.14 o
   7   0   7        0.52        0.72      0.26 o
   8   0   7        1.26        2.00      0.33 o
   0   1   7     1070.24     1156.26     14.95 o
   1   1   7     1407.04     1477.34     11.00 o
   2   1   7     1014.45     1017.69      6.50 o
   3   1   7      296.98      299.57      1.88 o
   4   1   7      168.04      168.95      1.05 o
   5   1   7       10.32       10.09      0.11 o
   6   1   7       71.90       74.09      0.60 o
   7   1   7       87.17       89.17      1.02 o
   8   1   7        0.86        1.15      0.23 o
   0   2   7       59.40       59.90      0.79 o
   1   2   7      258.42      271.91      2.11 o
   2   2   7       12.40       12.63      0.12 o
   3   2   7      606.93      611.42      3.71 o
   4   2   7       62.12       61.91      0.42 o
   5   2   7      130.04      131.72      0.85 o
   6   2   7        4.20        3.91      0.11 o
   7   2   7       14.49       14.69      0.25 o
   8   2   7        7.57        7.67      0.26 o
   0   3   7      861.43      884.12     10.42 o
   1   3   7      716.69      734.18      5.28 o
   2   3   7     2062.22     2064.21     13.29 o
   3   3   7      122.78      114.53      0.78 o
   4   3   7      816.30      821.31      5.25 o
   5   3   7       53.36       53.61      0.40 o
   6   3   7       24.80       24.45      0.24 o
   7   3   7        2.94        2.91      0.17 o
   8   3   7        1.52        1.90      0.21 o
   0   4   7      888.82      913.77     10.59 o
   1   4   7       71.75       70.68      0.56 o
   2   4   7      678.85      687.40      4.68 o
   3   4   7       35.19       34.02      0.27 o
   4   4   7        7.28        7.63      0.11 o
   5   4   7       13.32       12.85      0.16 o
   6   4   7       41.30       42.11      0.38 o
   7   4   7        8.06        8.51      0.24 o
   0   5   7       34.38       32.54      0.46 o
   1   5   7      180.82      180.80      1.38 o
   2   5   7       96.12       96.86      0.74 o
   3   5   7      587.35      577.20      4.02 o
   4   5   7      108.09      106.16      0.80 o
   5   5   7        5.50        6.05      0.12 o
   6   5   7       35.68       35.63      0.36 o
   7   5   7       14.58       15.27      0.28 o
   0   6   7      503.18      516.00      6.50 o
   1   6   7      217.23      209.82      1.80 o
   2   6   7      202.53      195.67      1.46 o
   3   6   7      123.60      122.85      0.91 o
   4   6   7      101.88      100.58      0.75 o
   5   6   7       55.43       55.81      0.51 o
   6   6   7       57.72       59.93      0.62 o
   7   6   7        7.36        7.38      0.26 o
   0   7   7       79.91       77.69      0.96 o
   1   7   7      395.77      396.39      3.09 o
   2   7   7       28.99       28.24      0.27 o
   3   7   7       66.91       66.72      0.58 o
   4   7   7       38.74       37.25      0.35 o
   5   7   7       13.82       14.40      0.25 o
   6   7   7        2.65        2.64      0.18 o
   0   8   7        4.48        4.66      0.17 o
   1   8   7       73.98       72.73      0.67 o
   2   8   7       23.01       23.93      0.26 o
   3   8   7      179.75      182.09      1.48 o
   4   8   7        3.41        3.27      0.13 o
   5   8   7       45.34       45.53      0.49 o
   6   8   7        2.74        2.73      0.20 o
   0   9   7       25.31       24.35      0.41 o
   1   9   7       81.37       81.12      0.77 o
   2   9   7       25.76       25.79      0.31 o
   3   9   7        3.96        4.11      0.15 o
   4   9   7       38.72       38.92      0.49 o
   5   9   7        9.47       10.16      0.24 o
   0  10   7       72.37       75.13      1.03 o
   1  10   7       66.95       66.22      0.69 o
   2  10   7       26.34       25.85      0.37 o
   3  10   7       13.31       13.57      0.26 o
   4  10   7       15.33       15.89      0.31 o
   5  10   7       15.32       15.77      0.37 o
   0  11   7        1.92        2.45      0.24 o
   1  11   7        3.76        4.04      0.19 o
   2  11   7       23.98       24.74      0.39 o
   3  11   7       10.59       10.76      0.25 o
   0  12   7       46.71       45.97      0.81 o
   1  12   7        4.22        4.26      0.23 o
   2  12   7       21.83       22.28      0.39 o
   0   0   8      533.77      585.15      9.97 o
   1   0   8      293.84      299.85      3.04 o
   2   0   8      548.39      553.36      5.02 o
   3   0   8        0.17        0.16      0.09 o
   4   0   8       28.32       28.06      0.30 o
   5   0   8        1.12        0.81      0.10 o
   6   0   8        6.53        5.99      0.15 o
   7   0   8       37.79       39.82      0.92 o
   8   0   8       43.21       42.71      0.85 o
   0   1   8      216.50      221.04      2.71 o
   1   1   8      754.69      778.29      5.95 o
   2   1   8      267.99      271.23      1.77 o
   3   1   8      297.95      294.95      1.91 o
   4   1   8      106.85      106.91      0.68 o
   5   1   8       27.24       27.90      0.21 o
   6   1   8       48.37       47.72      0.40 o
   7   1   8       12.02       12.83      0.26 o
   8   1   8        2.35        2.78      0.22 o
   0   2   8       35.31       35.03      0.49 o
   1   2   8     1372.66     1389.11     10.57 o
   2   2   8      233.11      235.46      1.57 o
   3   2   8       14.17       14.23      0.14 o
   4   2   8      195.48      195.20      1.25 o
   5   2   8       50.71       50.05      0.36 o
   6   2   8        0.30        0.50      0.10 o
   7   2   8       13.86       13.96      0.26 o
   8   2   8        5.30        5.07      0.27 o
   0   3   8       72.19       70.82      0.92 o
   1   3   8       31.59       32.92      0.28 o
   2   3   8      171.44      172.58      1.17 o
   3   3   8       86.22       86.47      0.59 o
   4   3   8        2.01        2.37      0.08 o
   5   3   8        3.84        3.79      0.09 o
   6   3   8       10.04        9.94      0.15 o
   7   3   8       10.23        9.46      0.24 o
   0   4   8       41.14       41.54      0.57 o
   1   4   8       14.97       14.62      0.17 o
   2   4   8      193.47      189.42      1.36 o
   3   4   8      385.31      386.37      2.66 o
   4   4   8      345.22      343.13      2.34 o
   5   4   8       93.34       93.24      0.68 o
   6   4   8        5.90        6.33      0.16 o
   7   4   8       15.08       15.83      0.28 o
   0   5   8      304.05      307.08      3.94 o
   1   5   8       47.81       48.65      0.42 o
   2   5   8      397.91      398.03      2.93 o
   3   5   8      102.25       98.75      0.78 o
   4   5   8       74.91       72.60      0.57 o
   5   5   8        0.58        0.82      0.10 o
   6   5   8       54.29       54.15      0.51 o
   7   5   8        7.62        6.59      0.22 o
   0   6   8        1.21        2.45      0.17 o
   1   6   8      280.99      280.97      2.30 o
   2   6   8      343.52      342.68      2.62 o
   3   6   8       14.06       14.56      0.18 o
   4   6   8        7.88        7.55      0.13 o
   5   6   8       45.08       43.82      0.40 o
   6   6   8        2.21        2.47      0.17 o
   7   6   8        8.26        8.61      0.30 o
   0   7   8       69.85       66.61      0.89 o
   1   7   8       57.32       57.44      0.53 o
   2   7   8      193.68      198.77      1.59 o
   3   7   8       34.94       34.41      0.34 o
   4   7   8       93.63       92.38      0.78 o
   5   7   8       10.33       10.34      0.20 o
   6   7   8       36.48       37.42      0.50 o
   0   8   8      183.63      183.25      2.27 o
   1   8   8       35.59       34.49      0.36 o
   2   8   8        0.72        1.10      0.11 o
   3   8   8       60.80       60.17      0.56 o
   4   8   8        0.69        0.85      0.13 o
   5   8   8        9.06        9.22      0.22 o
   6   8   8        5.58        5.34      0.25 o
   0   9   8       76.45       76.40      0.98 o
   1   9   8       28.96       28.04      0.33 o
   2   9   8       25.04       25.09      0.33 o
   3   9   8       23.13       23.64      0.32 o
   4   9   8        6.42        6.50      0.19 o
   5   9   8        6.86        7.45      0.26 o
   0  10   8       22.76       24.11      0.46 o
   1  10   8       17.94       18.19      0.29 o
   2  10   8       20.24       20.82      0.35 o
   3  10   8       12.41       11.77      0.26 o
   4  10   8        4.15        4.05      0.22 o
   0  11   8       21.35       21.70      0.51 o
   1  11   8       79.34       78.17      0.84 o
   2  11   8        9.52        9.98      0.24 o
   3  11   8       11.71       12.86      0.29 o
   0  12   8       32.07       31.44      0.66 o
   1  12   8        7.11        6.82      0.26 o
   2  12   8       22.55       22.84      0.38 o
   1   0   9      776.58      778.06      8.31 o
   2   0   9       41.46       42.58      0.45 o
   3   0   9     1427.57     1456.29     12.91 o
   4   0   9       53.85       54.80      0.55 o
   5   0   9      247.43      249.53      2.30 o
   6   0   9        0.24        0.29      0.14 o
   7   0   9        2.10        2.91      0.27 o
   8   0   9        5.40        7.03      0.42 o
   0   1   9       58.07       58.02      0.75 o
   1   1   9      376.73      391.85      3.03 o
   2   1   9      299.21      300.22      2.02 o
   3   1   9      130.02      130.59      0.88 o
   4   1   9        3.46        3.51      0.08 o
   5   1   9       33.27       33.35      0.26 o
   6   1   9        6.91        6.63      0.13 o
   7   1   9       18.00       18.50      0.35 o
   8   1   9        4.07        3.33      0.25 o
   0   2   9        7.14        7.69      0.16 o
   1   2   9       51.10       50.38      0.42 o
   2   2   9      140.73      143.45      1.00 o
   3   2   9      478.69      490.29      3.33 o
   4   2   9      152.81      152.61      1.02 o
   5   2   9      119.18      120.21      0.78 o
   6   2   9        3.90        4.24      0.11 o
   7   2   9        6.61        6.36      0.21 o
   0   3   9       85.97       89.72      1.16 o
   1   3   9      203.89      205.29      1.55 o
   2   3   9      352.21      353.06      2.39 o
   3   3   9       91.72       88.47      0.62 o
   4   3   9      136.65      137.85      0.93 o
   5   3   9       10.51       10.44      0.14 o
   6   3   9       67.94       69.13      0.58 o
   7   3   9       18.73       20.35      0.34 o
   0   4   9     1739.51     1774.92     21.16 o
   1   4   9      377.70      384.85      3.06 o
   2   4   9      374.89      377.32      2.72 o
   3   4   9      469.29      455.63      3.25 o
   4   4   9       95.96       96.05      0.70 o
   5   4   9       18.93       19.11      0.21 o
   6   4   9       34.31       33.86      0.37 o
   7   4   9        6.32        6.30      0.22 o
   0   5   9       11.48       11.34      0.25 o
   1   5   9       85.47       84.85      0.76 o
   2   5   9      225.47      222.84      1.66 o
   3   5   9      127.30      123.58      0.98 o
   4   5   9       66.65       66.39      0.55 o
   5   5   9       26.44       26.35      0.26 o
   6   5   9       19.64       19.02      0.28 o
   7   5   9        3.20        3.08      0.20 o
   0   6   9      380.00      370.24      4.58 o
   1   6   9       68.10       65.80      0.61 o
   2   6   9       52.29       52.68      0.48 o
   3   6   9        9.78        9.80      0.15 o
   4   6   9        8.41        8.15      0.16 o
   5   6   9       48.34       48.71      0.47 o
   6   6   9        8.40        8.33      0.21 o
   7   6   9        2.58        1.90      0.23 o
   0   7   9      128.44      123.82      1.57 o
   1   7   9      142.64      142.94      1.23 o
   2   7   9      134.11      133.48      1.15 o
   3   7   9      130.77      129.07      1.06 o
   4   7   9       25.19       24.47      0.27 o
   5   7   9       10.54       11.72      0.24 o
   6   7   9        7.55        8.64      0.25 o
   0   8   9       48.63       49.05      0.69 o
   1   8   9       25.70       25.55      0.32 o
   2   8   9       33.22       34.16      0.40 o
   3   8   9       85.57       83.02      0.75 o
   4   8   9        8.20        8.11      0.21 o
   5   8   9       40.70       40.75      0.50 o
   6   8   9        8.30        9.47      0.26 o
   0   9   9        0.05        0.25      0.19 o
   1   9   9       17.06       17.11      0.25 o
   2   9   9       62.87       63.11      0.70 o
   3   9   9       38.16       37.67      0.46 o
   4   9   9       32.98       31.31      0.38 o
   5   9   9       10.28       11.58      0.25 o
   0  10   9       78.17       78.12      1.10 o
   1  10   9       38.78       39.11      0.47 o
   2  10   9       30.14       30.80      0.47 o
   3  10   9       12.82       12.56      0.27 o
   4  10   9        0.43        0.51      0.21 o
   0  11   9        2.00        2.68      0.30 o
   1  11   9        5.50        5.11      0.23 o
   2  11   9       28.83       29.73      0.40 o
   3  11   9        1.64        1.28      0.21 o
   0  12   9        4.66        4.02      0.29 o
   1  12   9        7.90        7.20      0.25 o
   0   0  10     1887.54     1972.48     33.34 o
   1   0  10     3726.90     3758.21     40.08 o
   2   0  10      476.67      479.63      4.53 o
   3   0  10       34.69       34.65      0.37 o
   4   0  10        4.73        5.32      0.13 o
   5   0  10      259.00      262.88      2.40 o
   6   0  10       18.23       16.31      0.27 o
   7   0  10       45.39       48.07      0.75 o
   0   1  10       16.84       16.51      0.27 o
   1   1  10      231.89      234.27      1.82 o
   2   1  10      185.63      184.95      1.27 o
   3   1  10      346.21      346.65      2.31 o
   4   1  10       16.21       16.48      0.17 o
   5   1  10       57.80       57.04      0.43 o
   6   1  10       57.43       57.03      0.48 o
   7   1  10        3.87        4.00      0.22 o
   0   2  10      250.80      258.36      3.24 o
   1   2  10        2.79        2.72      0.08 o
   2   2  10       19.63       20.06      0.18 o
   3   2  10      331.19      340.48      2.24 o
   4   2  10        6.40        6.56      0.12 o
   5   2  10       65.28       65.59      0.46 o
   6   2  10        2.25        2.37      0.11 o
   7   2  10        6.41        6.26      0.21 o
   0   3  10      770.47      784.86      9.19 o
   1   3  10      215.91      217.53      1.72 o
   2   3  10      149.01      150.04      1.06 o
   3   3  10      225.84      227.44      1.61 o
   4   3  10       40.65       40.64      0.32 o
   5   3  10       24.81       24.48      0.22 o
   6   3  10       35.00       35.08      0.38 o
   7   3  10        8.55        8.21      0.22 o
   0   4  10        0.55        0.74      0.12 o
   1   4  10       37.58       37.90      0.38 o
   2   4  10      228.12      229.94      1.74 o
   3   4  10      123.17      121.50      0.97 o
   4   4  10       69.01       69.17      0.56 o
   5   4  10       94.53       92.79      0.71 o
   6   4  10        6.89        6.64      0.17 o
   7   4  10        0.36        0.30      0.21 o
   0   5  10      532.77      525.83      6.35 o
   1   5  10      165.41      165.66      1.43 o
   2   5  10      350.97      347.55      2.74 o
   3   5  10      354.33      351.55      2.67 o
   4   5  10      138.27      137.13      1.07 o
   5   5  10       15.08       15.40      0.20 o
   6   5  10       45.67       47.34      0.49 o
   7   5  10       11.23       12.14      0.30 o
   0   6  10      371.15      367.10      4.35 o
   1   6  10       42.13       42.41      0.43 o
   2   6  10      184.35      183.38      1.54 o
   3   6  10       34.86       34.72      0.35 o
   4   6  10      138.94      135.74      1.10 o
   5   6  10       32.21       33.05      0.39 o
   6   6  10       12.86       13.71      0.26 o
   0   7  10       69.06       66.75      0.90 o
   1   7  10        5.44        5.64      0.15 o
   2   7  10      145.68      143.92      1.20 o
   3   7  10        4.45        4.57      0.14 o
   4   7  10       51.82       52.67      0.48 o
   5   7  10       22.79       23.91      0.31 o
   6   7  10       19.34       19.46      0.32 o
   0   8  10      114.05      116.31      1.54 o
   1   8  10      126.78      126.55      1.21 o
   2   8  10       55.27       57.28      0.56 o
   3   8  10        5.05        5.32      0.17 o
   4   8  10        0.83        1.45      0.15 o
   5   8  10       19.54       20.81      0.31 o
   0   9  10       40.37       40.23      0.60 o
   1   9  10       12.96       12.10      0.23 o
   2   9  10       42.83       43.56      0.48 o
   3   9  10        7.49        7.07      0.21 o
   4   9  10       11.26       11.29      0.24 o
   5   9  10        6.06        6.48      0.23 o
   0  10  10        5.47        5.50      0.29 o
   1  10  10       46.67       47.30      0.57 o
   2  10  10        6.45        7.13      0.21 o
   3  10  10       34.77       35.55      0.53 o
   4  10  10       15.44       16.84      0.35 o
   0  11  10      103.42      107.50      1.71 o
   1  11  10       53.42       54.16      0.71 o
   2  11  10       35.63       36.93      0.49 o
   3  11  10       28.85       29.80      0.50 o
   0  12  10        1.81        1.61      0.32 o
   1   0  11      114.34      112.86      1.28 o
   2   0  11       42.30       41.87      0.44 o
   3   0  11      104.98      106.68      1.04 o
   4   0  11       15.53       15.37      0.25 o
   5   0  11       98.42      101.06      1.00 o
   6   0  11        5.81        5.17      0.18 o
   7   0  11       21.60       22.24      0.57 o
   0   1  11      221.72      229.97      2.86 o
   1   1  11      460.30      474.46      3.80 o
   2   1  11        0.39        0.51      0.07 o
   3   1  11      137.05      133.57      0.91 o
   4   1  11       50.07       48.87      0.36 o
   5   1  11       17.14       18.63      0.20 o
   6   1  11       29.76       30.06      0.32 o
   7   1  11       19.03       19.64      0.36 o
   0   2  11     1092.26     1126.49     14.09 o
   1   2  11       22.72       22.26      0.22 o
   2   2  11       22.81       22.25      0.21 o
   3   2  11       22.42       22.46      0.20 o
   4   2  11       20.98       21.23      0.21 o
   5   2  11       48.33       47.93      0.37 o
   6   2  11       27.89       28.44      0.33 o
   7   2  11        0.05        0.09      0.18 o
   0   3  11      157.37      159.14      1.99 o
   1   3  11       18.91       18.00      0.21 o
   2   3  11      125.69      126.06      0.96 o
   3   3  11      139.62      139.50      1.02 o
   4   3  11       83.75       84.92      0.65 o
   5   3  11       59.26       59.92      0.49 o
   6   3  11       35.28       34.73      0.36 o
   7   3  11        0.57        0.33      0.21 o
   0   4  11      117.33      120.46      1.53 o
   1   4  11       44.54       45.52      0.45 o
   2   4  11      132.26      129.44      1.03 o
   3   4  11      189.67      187.07      1.43 o
   4   4  11       54.34       52.87      0.47 o
   5   4  11       14.72       13.94      0.21 o
   6   4  11        1.03        1.25      0.14 o
   7   4  11        8.48        8.21      0.24 o
   0   5  11      204.01      199.88      2.62 o
   1   5  11      269.98      265.58      2.17 o
   2   5  11      198.41      192.50      1.66 o
   3   5  11        9.44        9.21      0.16 o
   4   5  11       42.94       42.24      0.40 o
   5   5  11       13.22       13.07      0.19 o
   6   5  11       27.92       27.72      0.38 o
   7   5  11        9.80       10.88      0.31 o
   0   6  11       52.45       51.48      0.72 o
   1   6  11       97.41       95.82      0.87 o
   2   6  11       18.65       17.85      0.24 o
   3   6  11      204.80      206.01      1.64 o
   4   6  11        4.61        4.42      0.14 o
   5   6  11       36.34       36.59      0.39 o
   6   6  11        3.91        3.76      0.19 o
   0   7  11      175.94      175.62      2.36 o
   1   7  11       52.69       51.07      0.58 o
   2   7  11       36.45       37.33      0.40 o
   3   7  11       35.50       36.63      0.39 o
   4   7  11       28.03       29.70      0.34 o
   5   7  11        2.53        2.89      0.16 o
   6   7  11        5.67        5.64      0.21 o
   0   8  11        0.00        0.00      0.00 o
   1   8  11       47.43       47.21      0.51 o
   2   8  11       32.00       30.71      0.35 o
   3   8  11       18.87       19.10      0.26 o
   4   8  11       18.92       17.80      0.31 o
   5   8  11       19.08       18.65      0.31 o
   0   9  11       14.12       13.80      0.34 o
   1   9  11       16.55       15.56      0.28 o
   2   9  11        3.01        3.72      0.20 o
   3   9  11       13.88       14.08      0.25 o
   4   9  11        5.32        5.59      0.21 o
   5   9  11       13.14       13.40      0.33 o
   0  10  11       30.17       30.32      0.62 o
   1  10  11       49.76       49.78      0.74 o
   2  10  11       13.49       13.65      0.26 o
   3  10  11       11.46       10.69      0.26 o
   4  10  11        3.00        2.87      0.21 o
   0  11  11        1.19        1.14      0.30 o
   1  11  11        5.94        5.79      0.23 o
   2  11  11       15.50       15.27      0.39 o
   0   0  12      680.39      707.79     12.08 o
   1   0  12      461.11      466.52      5.55 o
   2   0  12       13.75       13.15      0.22 o
   3   0  12       69.46       69.17      0.71 o
   4   0  12        2.09        2.05      0.11 o
   5   0  12       60.75       62.06      0.69 o
   6   0  12        7.74        7.81      0.26 o
   7   0  12       52.17       55.34      1.43 o
   0   1  12      417.57      422.12      5.05 o
   1   1  12       46.36       46.49      0.45 o
   2   1  12      378.21      377.25      2.66 o
   3   1  12      338.90      339.33      2.28 o
   4   1  12      234.37      236.12      1.62 o
   5   1  12       54.20       54.61      0.42 o
   6   1  12       42.02       41.47      0.42 o
   7   1  12        3.80        4.39      0.23 o
   0   2  12      770.44      787.66      9.89 o
   1   2  12      276.43      280.48      2.48 o
   2   2  12      450.47      449.71      3.20 o
   3   2  12       29.31       29.20      0.26 o
   4   2  12        7.58        7.64      0.14 o
   5   2  12      109.22      111.45      0.87 o
   6   2  12       27.40       26.79      0.31 o
   7   2  12       15.68       15.24      0.32 o
   0   3  12      147.91      150.84      2.03 o
   1   3  12      703.81      715.11      6.30 o
   2   3  12       93.16       93.00      0.77 o
   3   3  12       28.72       29.53      0.29 o
   4   3  12       28.80       28.70      0.28 o
   5   3  12       56.53       56.19      0.50 o
   6   3  12        1.67        1.37      0.14 o
   7   3  12       19.18       19.23      0.34 o
   0   4  12      143.18      140.89      1.85 o
   1   4  12       40.62       39.60      0.38 o
   2   4  12      256.30      251.39      1.93 o
   3   4  12      157.31      158.07      1.28 o
   4   4  12       94.05       90.43      0.76 o
   5   4  12       64.62       64.81      0.58 o
   6   4  12       14.96       14.31      0.25 o
   7   4  12        8.36        8.84      0.27 o
   0   5  12      825.10      818.18     10.30 o
   1   5  12      175.47      175.31      1.52 o
   2   5  12        2.56        2.72      0.11 o
   3   5  12        6.64        6.55      0.19 o
   4   5  12       13.86       13.36      0.21 o
   5   5  12       16.44       17.30      0.25 o
   6   5  12       36.41       36.64      0.45 o
   0   6  12      145.01      145.54      1.89 o
   1   6  12      117.35      114.70      1.04 o
   2   6  12      100.68       97.68      0.85 o
   3   6  12      109.40      104.35      0.88 o
   4   6  12       15.45       16.20      0.26 o
   5   6  12       13.99       14.24      0.25 o
   6   6  12       11.28       11.36      0.25 o
   0   7  12       55.89       53.23      0.78 o
   1   7  12        6.91        7.11      0.18 o
   2   7  12       61.75       61.37      0.68 o
   3   7  12       54.39       54.67      0.64 o
   4   7  12       49.01       49.68      0.53 o
   5   7  12       23.55       23.18      0.31 o
   6   7  12       15.49       15.23      0.31 o
   0   8  12       57.43       56.73      0.83 o
   1   8  12       26.22       26.13      0.38 o
   2   8  12       44.45       44.01      0.55 o
   3   8  12        6.61        6.62      0.20 o
   4   8  12        7.66        8.02      0.22 o
   5   8  12       12.30       12.71      0.27 o
   0   9  12       28.78       28.08      0.54 o
   1   9  12      112.38      115.73      1.43 o
   2   9  12       57.62       56.79      0.78 o
   3   9  12       30.30       30.66      0.41 o
   4   9  12       18.63       19.71      0.32 o
   0  10  12       23.42       24.50      0.55 o
   1  10  12       41.97       40.18      0.56 o
   2  10  12        7.62        7.73      0.26 o
   3  10  12       32.07       33.01      0.63 o
   0  11  12       54.70       56.66      1.01 o
   1  11  12        0.32        0.74      0.23 o
   2  11  12        3.03        2.96      0.23 o
   1   0  13      117.40      120.01      1.61 o
   2   0  13      377.16      364.61      3.79 o
   3   0  13       85.77       82.72      0.97 o
   4   0  13      128.63      125.16      1.27 o
   5   0  13      105.80      105.42      1.17 o
   6   0  13       21.89       21.13      0.39 o
   7   0  13       66.30       67.78      1.59 o
   0   1  13      487.92      493.98      6.20 o
   1   1  13      459.75      465.99      4.36 o
   2   1  13       60.10       60.24      0.53 o
   3   1  13       21.77       22.15      0.22 o
   4   1  13       31.18       31.75      0.30 o
   5   1  13        3.54        3.63      0.12 o
   6   1  13       19.59       19.29      0.27 o
   7   1  13       16.97       17.89      0.40 o
   0   2  13      433.63      434.22      5.59 o
   1   2  13       32.29       32.57      0.36 o
   2   2  13      239.26      232.98      1.97 o
   3   2  13       48.04       49.26      0.43 o
   4   2  13       17.32       18.10      0.22 o
   5   2  13        6.98        7.05      0.17 o
   6   2  13       16.12       15.20      0.22 o
   7   2  13       13.20       13.30      0.28 o
   0   3  13        1.41        1.33      0.14 o
   1   3  13       56.06       55.10      0.52 o
   2   3  13       90.81       87.70      0.77 o
   3   3  13       21.84       21.35      0.25 o
   4   3  13       26.08       26.48      0.30 o
   5   3  13       40.05       38.25      0.40 o
   6   3  13       14.70       14.00      0.22 o
   7   3  13        0.02        0.06      0.13 o
   0   4  13       95.43       95.10      1.28 o
   1   4  13      293.09      287.38      2.39 o
   2   4  13       64.09       63.93      0.56 o
   3   4  13       64.94       63.66      0.57 o
   4   4  13       16.35       17.54      0.23 o
   5   4  13       22.59       21.81      0.26 o
   6   4  13        3.83        3.91      0.17 o
   0   5  13       25.55       26.82      0.49 o
   1   5  13       47.46       45.47      0.46 o
   2   5  13       32.61       32.10      0.36 o
   3   5  13      205.50      204.25      1.67 o
   4   5  13       63.18       61.48      0.63 o
   5   5  13       37.34       38.31      0.51 o
   6   5  13       17.11       17.07      0.28 o
   0   6  13       46.55       45.07      0.70 o
   1   6  13       92.48       91.09      0.86 o
   2   6  13       77.36       76.86      0.71 o
   3   6  13       28.98       28.41      0.35 o
   4   6  13       96.47       96.11      0.92 o
   5   6  13       65.31       65.90      0.67 o
   6   6  13       12.74       13.12      0.29 o
   0   7  13       77.52       75.52      1.04 o
   1   7  13       53.81       51.99      0.58 o
   2   7  13        5.60        5.22      0.16 o
   3   7  13       19.34       18.26      0.27 o
   4   7  13        8.19        9.02      0.22 o
   5   7  13        4.57        4.72      0.21 o
   0   8  13        4.67        5.55      0.23 o
   1   8  13       19.47       20.64      0.31 o
   2   8  13        0.54        0.36      0.15 o
   3   8  13       13.69       12.85      0.24 o
   4   8  13        8.89        9.55      0.25 o
   5   8  13        3.04        2.75      0.19 o
   0   9  13       45.80       48.35      0.73 o
   1   9  13       32.52       33.69      0.55 o
   2   9  13       22.24       22.39      0.35 o
   3   9  13        8.54        8.77      0.23 o
   4   9  13        9.00        9.38      0.26 o
   0  10  13       10.04        9.23      0.44 o
   1  10  13       34.10       33.54      0.52 o
   2  10  13       27.12       26.02      0.40 o
   3  10  13        0.28        0.82      0.22 o
   0  11  13        5.31        6.53      0.34 o
   1  11  13        1.31        1.63      0.23 o
   0   0  14      427.10      426.58      8.60 o
   1   0  14       38.42       40.59      0.55 o
   2   0  14      751.49      751.92      7.93 o
   3   0  14       29.71       30.35      0.42 o
   4   0  14       31.12       32.10      0.45 o
   5   0  14       22.07       22.64      0.44 o
   6   0  14       21.71       22.45      0.41 o
   7   0  14        4.63        3.73      0.35 o
   0   1  14       23.99       24.19      0.43 o
   1   1  14       20.11       19.63      0.22 o
   2   1  14       24.94       24.86      0.26 o
   3   1  14      104.36      103.93      0.80 o
   4   1  14       67.83       68.35      0.57 o
   5   1  14       80.00       80.65      0.69 o
   6   1  14       23.57       23.60      0.31 o
   7   1  14        2.73        2.74      0.22 o
   0   2  14      272.85      278.19      4.00 o
   1   2  14      201.16      199.61      1.66 o
   2   2  14      156.13      157.72      1.27 o
   3   2  14      234.96      232.16      1.75 o
   4   2  14       50.38       49.99      0.44 o
   5   2  14       64.97       65.59      0.66 o
   6   2  14       29.17       30.00      0.35 o
   7   2  14       21.91       22.20      0.43 o
   0   3  14      499.06      497.57      6.81 o
   1   3  14      479.15      476.03      4.01 o
   2   3  14      130.13      127.69      1.09 o
   3   3  14       23.32       23.50      0.25 o
   4   3  14       68.68       68.58      0.58 o
   5   3  14        5.69        5.91      0.15 o
   6   3  14       15.63       15.15      0.26 o
   7   3  14        7.29        7.24      0.27 o
   0   4  14       35.90       35.28      0.53 o
   1   4  14       57.81       55.14      0.51 o
   2   4  14       21.15       20.48      0.24 o
   3   4  14       13.93       14.09      0.22 o
   4   4  14       24.22       24.12      0.28 o
   5   4  14       22.43       22.10      0.33 o
   6   4  14       27.52       26.72      0.36 o
   0   5  14       33.19       32.72      0.53 o
   1   5  14      143.98      143.32      1.30 o
   2   5  14       38.33       36.10      0.41 o
   3   5  14       22.41       23.11      0.30 o
   4   5  14       11.81       12.41      0.23 o
   5   5  14        7.38        7.51      0.21 o
   6   5  14       13.15       12.71      0.25 o
   0   6  14      116.20      113.59      1.88 o
   1   6  14       66.29       65.65      0.73 o
   2   6  14      116.88      111.98      1.04 o
   3   6  14       11.73       11.74      0.20 o
   4   6  14       11.63       12.01      0.23 o
   5   6  14       13.93       13.96      0.28 o
   6   6  14        6.03        6.73      0.23 o
   0   7  14       27.31       26.69      0.47 o
   1   7  14        0.30        0.48      0.14 o
   2   7  14       21.23       20.08      0.30 o
   3   7  14       37.82       37.73      0.45 o
   4   7  14       34.80       35.87      0.46 o
   5   7  14        9.76        9.81      0.26 o
   0   8  14      101.59      101.72      1.37 o
   1   8  14       44.60       42.15      0.53 o
   2   8  14       32.62       33.48      0.45 o
   3   8  14       13.85       13.77      0.24 o
   4   8  14        2.05        2.25      0.19 o
   5   8  14        6.65        6.56      0.26 o
   0   9  14       12.97       13.36      0.38 o
   1   9  14       12.19       11.85      0.26 o
   2   9  14       32.04       32.76      0.45 o
   3   9  14       29.51       28.90      0.44 o
   4   9  14       30.60       31.62      0.56 o
   0  10  14       17.95       20.36      0.54 o
   1  10  14        3.53        3.72      0.22 o
   2  10  14       21.44       22.97      0.37 o
   3  10  14       13.38       14.41      0.36 o
   0  11  14        4.99        4.29      0.33 o
   1   0  15      126.84      124.66      1.49 o
   2   0  15       69.91       67.44      0.85 o
   3   0  15       15.49       15.84      0.32 o
   4   0  15      105.30      105.15      1.15 o
   5   0  15       12.97       12.19      0.28 o
   6   0  15       37.36       38.10      0.79 o
   7   0  15        4.39        3.39      0.40 o
   0   1  15      671.78      673.37      9.32 o
   1   1  15      155.81      151.97      1.31 o
   2   1  15      207.86      205.29      1.73 o
   3   1  15        2.57        2.81      0.11 o
   4   1  15       12.95       12.48      0.18 o
   5   1  15       49.27       51.31      0.49 o
   6   1  15       55.47       55.20      0.69 o
   7   1  15        0.51        0.38      0.27 o
   0   2  15      106.93      104.46      1.52 o
   1   2  15      145.94      146.16      1.26 o
   2   2  15       98.08       96.46      0.86 o
   3   2  15        0.81        0.74      0.10 o
   4   2  15       36.40       36.03      0.36 o
   5   2  15       18.76       18.36      0.26 o
   6   2  15        5.52        5.90      0.21 o
   0   3  15       31.23       32.06      0.56 o
   1   3  15       10.35       10.24      0.18 o
   2   3  15       10.75       10.98      0.19 o
   3   3  15      119.72      119.73      0.99 o
   4   3  15       65.16       65.88      0.58 o
   5   3  15       14.38       13.84      0.24 o
   6   3  15       27.24       28.26      0.36 o
   0   4  15       11.15       11.15      0.27 o
   1   4  15       50.33       50.13      0.50 o
   2   4  15      103.31      101.89      0.91 o
   3   4  15       21.64       21.60      0.27 o
   4   4  15        4.41        4.26      0.18 o
   5   4  15       15.69       15.59      0.29 o
   6   4  15        2.25        2.28      0.18 o
   0   5  15      108.69      108.79      1.68 o
   1   5  15      222.63      223.58      1.90 o
   2   5  15       46.01       45.18      0.50 o
   3   5  15      209.08      210.75      1.94 o
   4   5  15       11.43       11.03      0.22 o
   5   5  15       55.89       54.46      0.60 o
   6   5  15        5.13        5.86      0.21 o
   0   6  15        0.23        0.38      0.18 o
   1   6  15       48.78       46.51      0.55 o
   2   6  15      111.77      110.79      1.04 o
   3   6  15       11.92       11.66      0.24 o
   4   6  15       36.36       36.01      0.42 o
   5   6  15        7.04        6.30      0.22 o
   0   7  15        6.13        6.27      0.30 o
   1   7  15       19.70       19.17      0.28 o
   2   7  15       17.89       17.34      0.32 o
   3   7  15        7.25        7.33      0.19 o
   4   7  15        5.69        5.84      0.21 o
   5   7  15       11.39       11.95      0.30 o
   0   8  15       37.22       34.94      1.06 o
   1   8  15       16.72       17.77      0.28 o
   2   8  15       49.10       48.16      0.60 o
   3   8  15       13.42       14.31      0.26 o
   4   8  15       29.32       30.11      0.45 o
   0   9  15       19.76       19.52      0.61 o
   1   9  15        4.70        4.36      0.20 o
   2   9  15       11.76       11.26      0.28 o
   3   9  15       31.38       34.43      0.52 o
   0  10  15       14.90       15.69      0.44 o
   1  10  15       26.40       26.07      0.52 o
   2  10  15       15.01       15.92      0.34 o
   0   0  16      234.15      242.36      4.75 o
   1   0  16      137.71      135.43      1.68 o
   2   0  16        4.67        4.98      0.20 o
   3   0  16        0.60        0.80      0.14 o
   4   0  16       22.00       22.10      0.37 o
   5   0  16        1.62        1.50      0.22 o
   6   0  16       12.08       14.10      0.34 o
   0   1  16       23.40       23.62      0.41 o
   1   1  16      475.35      472.23      4.06 o
   2   1  16       20.97       20.78      0.29 o
   3   1  16      144.15      144.05      1.17 o
   4   1  16       83.70       84.47      0.74 o
   5   1  16       36.35       36.12      0.44 o
   6   1  16       17.24       16.60      0.26 o
   0   2  16        0.55        0.17      0.22 o
   1   2  16       34.73       34.13      0.36 o
   2   2  16      104.92      102.80      0.88 o
   3   2  16        1.95        2.22      0.12 o
   4   2  16       17.85       17.56      0.24 o
   5   2  16        5.35        5.78      0.19 o
   6   2  16       30.27       31.19      0.38 o
   0   3  16       42.01       41.24      0.67 o
   1   3  16       81.93       79.68      0.74 o
   2   3  16       35.92       35.11      0.36 o
   3   3  16        7.34        7.55      0.18 o
   4   3  16       11.63       11.39      0.19 o
   5   3  16        2.64        3.08      0.16 o
   6   3  16       12.17       12.03      0.26 o
   0   4  16       27.51       27.85      0.49 o
   1   4  16       55.80       55.36      0.55 o
   2   4  16       29.22       28.87      0.31 o
   3   4  16       89.15       88.52      0.85 o
   4   4  16       46.94       46.12      0.61 o
   5   4  16       23.67       23.25      0.32 o
   6   4  16        8.93        9.75      0.26 o
   0   5  16       41.31       41.52      0.68 o
   1   5  16       51.92       51.16      0.51 o
   2   5  16       44.78       45.03      0.54 o
   3   5  16       33.57       33.86      0.37 o
   4   5  16        3.08        2.94      0.20 o
   5   5  16       26.73       27.64      0.36 o
   0   6  16       60.70       59.24      1.08 o
   1   6  16       10.17        9.53      0.25 o
   2   6  16       88.88       88.49      0.99 o
   3   6  16        8.15        8.41      0.23 o
   4   6  16       46.38       47.10      0.66 o
   5   6  16        1.15        1.23      0.19 o
   0   7  16        2.87        2.87      0.22 o
   1   7  16       22.20       21.76      0.29 o
   2   7  16       22.84       23.61      0.38 o
   3   7  16       11.01       10.72      0.26 o
   4   7  16       36.22       36.46      0.56 o
   5   7  16        5.93        5.16      0.26 o
   0   8  16        1.73        1.37      0.27 o
   1   8  16        5.73        6.12      0.24 o
   2   8  16       14.53       14.17      0.28 o
   3   8  16       11.58       12.75      0.26 o
   4   8  16        3.48        4.08      0.22 o
   0   9  16       31.28       29.91      0.79 o
   1   9  16        2.61        3.09      0.22 o
   2   9  16        1.56        1.97      0.20 o
   3   9  16       11.41       11.59      0.27 o
   0  10  16       33.54       33.70      0.72 o
   1  10  16        5.68        5.26      0.25 o
   1   0  17       41.87       40.61      0.58 o
   2   0  17       82.18       77.17      1.02 o
   3   0  17        8.56        7.85      0.27 o
   4   0  17      185.55      189.75      2.08 o
   5   0  17        0.15        0.00      0.00 o
   6   0  17        8.82        8.14      0.31 o
   0   1  17       55.96       59.27      0.90 o
   1   1  17       31.96       31.26      0.35 o
   2   1  17      230.62      230.69      1.95 o
   3   1  17       31.05       31.39      0.38 o
   4   1  17       23.70       24.78      0.33 o
   5   1  17        5.54        6.65      0.21 o
   6   1  17       18.79       18.28      0.28 o
   0   2  17       10.09        9.70      0.26 o
   1   2  17      198.96      192.25      1.63 o
   2   2  17       79.04       78.62      0.69 o
   3   2  17        7.93        7.84      0.16 o
   4   2  17       96.24       98.59      1.00 o
   5   2  17       39.20       39.74      0.46 o
   6   2  17        7.95        8.23      0.25 o
   0   3  17       37.50       34.46      0.62 o
   1   3  17      138.56      136.34      1.23 o
   2   3  17       64.96       63.14      0.59 o
   3   3  17       99.83       99.19      0.95 o
   4   3  17       62.83       61.01      0.58 o
   5   3  17       41.27       41.28      0.48 o
   6   3  17       20.89       21.16      0.35 o
   0   4  17      127.26      129.21      1.84 o
   1   4  17      144.18      142.03      1.28 o
   2   4  17       32.26       30.77      0.34 o
   3   4  17        8.46        8.84      0.19 o
   4   4  17        2.18        1.90      0.16 o
   5   4  17        8.65        8.40      0.21 o
   6   4  17       14.52       15.72      0.31 o
   0   5  17       24.69       23.91      0.44 o
   1   5  17       54.37       52.47      0.54 o
   2   5  17       36.58       36.06      0.41 o
   3   5  17       57.37       57.80      0.64 o
   4   5  17        2.60        3.06      0.21 o
   5   5  17        7.62        7.87      0.23 o
   0   6  17        0.18        0.22      0.22 o
   1   6  17       13.99       14.30      0.29 o
   2   6  17       27.06       28.15      0.46 o
   3   6  17        3.90        3.60      0.18 o
   4   6  17       39.61       39.42      0.55 o
   5   6  17        0.71        0.75      0.20 o
   0   7  17       28.35       25.64      0.58 o
   1   7  17       98.22       98.22      1.13 o
   2   7  17       21.28       21.01      0.36 o
   3   7  17       22.52       22.88      0.34 o
   4   7  17        1.35        1.95      0.21 o
   0   8  17       10.28        9.67      0.39 o
   1   8  17       13.02       14.07      0.30 o
   2   8  17       70.21       70.22      1.04 o
   3   8  17        7.94        8.18      0.26 o
   0   9  17        2.93        3.71      0.28 o
   1   9  17       12.45       12.83      0.31 o
   2   9  17       28.87       29.83      0.51 o
   0   0  18       56.37       56.69      1.32 o
   1   0  18      252.54      247.61      2.86 o
   2   0  18       90.66       87.51      1.11 o
   3   0  18        0.08        0.00      0.00 o
   4   0  18        2.20        1.72      0.21 o
   5   0  18       12.24       13.23      0.35 o
   6   0  18        0.00        0.73      0.31 o
   0   1  18      184.86      185.00      2.54 o
   1   1  18       45.62       44.75      0.46 o
   2   1  18       23.40       22.07      0.30 o
   3   1  18       19.98       19.72      0.29 o
   4   1  18       14.68       14.67      0.24 o
   5   1  18       26.09       26.20      0.36 o
   6   1  18       11.45       11.36      0.27 o
   0   2  18        1.10        1.57      0.19 o
   1   2  18        3.96        3.73      0.15 o
   2   2  18        3.19        3.07      0.14 o
   3   2  18       37.02       36.78      0.41 o
   4   2  18       37.56       37.90      0.41 o
   5   2  18       11.48       11.69      0.25 o
   6   2  18        2.71        2.37      0.21 o
   0   3  18       25.59       24.48      0.47 o
   1   3  18       15.99       15.51      0.22 o
   2   3  18       24.55       24.25      0.29 o
   3   3  18       41.83       41.65      0.43 o
   4   3  18        4.78        5.36      0.19 o
   5   3  18        7.13        8.54      0.22 o
   0   4  18        0.00        0.00      0.00 o
   1   4  18       10.51       10.59      0.22 o
   2   4  18       63.83       63.89      0.67 o
   3   4  18        3.90        3.94      0.16 o
   4   4  18       93.24       93.90      0.98 o
   5   4  18       15.93       17.34      0.33 o
   0   5  18        7.27        7.56      0.33 o
   1   5  18       17.43       16.96      0.28 o
   2   5  18       49.20       48.93      0.58 o
   3   5  18       11.36       10.67      0.24 o
   4   5  18       22.76       23.14      0.39 o
   5   5  18        2.64        2.91      0.19 o
   0   6  18        2.38        3.23      0.29 o
   1   6  18       50.23       50.14      0.58 o
   2   6  18        6.18        6.48      0.20 o
   3   6  18        8.63        9.77      0.25 o
   4   6  18       17.73       18.19      0.34 o
   0   7  18        1.21        1.29      0.38 o
   1   7  18       14.25       15.26      0.32 o
   2   7  18        7.34        7.94      0.25 o
   3   7  18       43.75       44.26      0.71 o
   4   7  18        3.98        4.34      0.22 o
   0   8  18       11.16       10.43      0.46 o
   1   8  18        8.15        9.07      0.25 o
   2   8  18       22.64       22.31      0.39 o
   3   8  18        3.23        3.39      0.22 o
   0   9  18        1.72        2.24      0.30 o
   1   9  18       15.44       15.68      0.36 o
   2   9  18       10.87       12.02      0.35 o
   1   0  19      103.23      101.77      1.30 o
   2   0  19      107.83      108.52      1.29 o
   3   0  19       55.14       54.40      0.76 o
   4   0  19       84.94       85.79      1.13 o
   5   0  19       51.39       54.99      0.83 o
   0   1  19      121.32      122.63      1.74 o
   1   1  19       16.62       16.39      0.26 o
   2   1  19       67.14       65.92      0.67 o
   3   1  19       43.87       42.76      0.47 o
   4   1  19        4.84        4.44      0.18 o
   5   1  19        6.85        7.51      0.23 o
   0   2  19      136.16      134.00      1.98 o
   1   2  19       23.72       22.95      0.29 o
   2   2  19       68.63       68.24      0.68 o
   3   2  19       30.14       29.78      0.35 o
   4   2  19       67.80       70.41      0.73 o
   5   2  19        3.43        3.96      0.19 o
   0   3  19        0.72        0.29      0.26 o
   1   3  19       86.41       84.31      0.85 o
   2   3  19       72.03       69.46      0.70 o
   3   3  19       51.26       50.78      0.52 o
   4   3  19        7.07        7.24      0.20 o
   5   3  19       42.53       42.61      0.48 o
   0   4  19        3.38        3.96      0.21 o
   1   4  19      128.20      127.74      1.21 o
   2   4  19       35.25       36.22      0.47 o
   3   4  19        3.76        3.81      0.16 o
   4   4  19       15.30       15.45      0.27 o
   5   4  19       12.51       13.85      0.30 o
   0   5  19       10.47       10.25      0.39 o
   1   5  19       11.75       11.59      0.24 o
   2   5  19       32.15       32.10      0.42 o
   3   5  19       59.04       60.17      0.85 o
   4   5  19        1.82        2.32      0.19 o
   0   6  19       13.41       14.26      0.45 o
   1   6  19       48.01       47.01      0.68 o
   2   6  19        4.57        4.28      0.20 o
   3   6  19       18.49       19.27      0.37 o
   4   6  19        6.98        7.00      0.29 o
   0   7  19       14.33       15.45      0.66 o
   1   7  19       37.79       37.78      0.50 o
   2   7  19       33.41       33.77      0.47 o
   3   7  19       12.50       13.41      0.33 o
   0   8  19        0.85        1.02      0.32 o
   1   8  19        3.79        3.62      0.23 o
   2   8  19       14.43       14.81      0.37 o
   0   9  19        4.28        3.71      0.40 o
   0   0  20      116.08      117.55      2.67 o
   1   0  20       61.22       60.98      0.83 o
   2   0  20       16.92       16.65      0.39 o
   3   0  20       35.33       34.78      0.60 o
   4   0  20       44.46       47.55      0.86 o
   5   0  20        0.07        0.00      0.00 o
   0   1  20        0.93        1.37      0.20 o
   1   1  20       12.12       12.07      0.25 o
   2   1  20       44.56       43.16      0.48 o
   3   1  20       57.73       58.26      0.82 o
   4   1  20       16.67       18.04      0.32 o
   5   1  20       16.83       16.00      0.33 o
   0   2  20       64.98       64.48      1.07 o
   1   2  20       36.39       35.56      0.42 o
   2   2  20       34.55       32.42      0.38 o
   3   2  20       33.80       33.35      0.42 o
   4   2  20       18.06       17.89      0.33 o
   5   2  20        3.19        2.45      0.20 o
   0   3  20      143.85      137.46      2.02 o
   1   3  20       13.91       14.23      0.23 o
   2   3  20       31.40       30.29      0.35 o
   3   3  20       37.51       39.01      0.45 o
   4   3  20        5.16        5.02      0.22 o
   5   3  20        6.89        7.49      0.25 o
   0   4  20        0.00        0.00      0.00 o
   1   4  20        8.23        8.15      0.23 o
   2   4  20       20.01       19.87      0.34 o
   3   4  20        6.51        6.73      0.19 o
   4   4  20       37.67       38.17      0.51 o
   0   5  20       15.48       16.57      0.39 o
   1   5  20       14.05       14.88      0.32 o
   2   5  20       15.62       17.25      0.31 o
   3   5  20       29.16       28.89      0.49 o
   4   5  20        0.92        1.11      0.20 o
   0   6  20        0.26        0.46      0.40 o
   1   6  20       26.25       26.74      0.40 o
   2   6  20       10.14       10.70      0.25 o
   3   6  20       12.77       13.13      0.33 o
   0   7  20        0.02        0.14      0.27 o
   1   7  20       19.33       19.55      0.40 o
   2   7  20        6.68        7.31      0.24 o
   3   7  20       22.41       21.48      0.41 o
   0   8  20       35.20       38.70      0.94 o
   1   8  20       39.60       41.65      0.68 o
   1   0  21        3.58        3.84      0.23 o
   2   0  21       99.61       99.71      1.29 o
   3   0  21       39.46       41.91      0.73 o
   4   0  21       53.64       55.26      0.98 o
   5   0  21        0.33        0.41      0.36 o
   0   1  21       56.82       57.01      0.99 o
   1   1  21       23.35       22.13      0.33 o
   2   1  21       44.16       44.24      0.54 o
   3   1  21       17.15       17.30      0.31 o
   4   1  21        6.98        7.91      0.26 o
   5   1  21        6.96        6.87      0.24 o
   0   2  21        9.28       10.02      0.40 o
   1   2  21       27.59       25.84      0.38 o
   2   2  21        5.27        5.22      0.18 o
   3   2  21        7.75        8.01      0.22 o
   4   2  21        6.56        6.52      0.23 o
   5   2  21        4.05        4.31      0.23 o
   0   3  21       45.46       45.73      0.82 o
   1   3  21       11.91       11.56      0.29 o
   2   3  21       21.82       22.89      0.38 o
   3   3  21       67.61       67.60      0.71 o
   4   3  21        1.90        1.30      0.19 o
   0   4  21       31.00       31.07      0.62 o
   1   4  21       17.70       17.57      0.29 o
   2   4  21        0.70        0.71      0.19 o
   3   4  21       20.31       20.29      0.36 o
   4   4  21        3.59        3.83      0.22 o
   0   5  21       25.55       26.15      0.62 o
   1   5  21       14.20       14.22      0.28 o
   2   5  21       23.89       23.99      0.37 o
   3   5  21       12.55       12.15      0.27 o
   4   5  21        6.89        7.54      0.27 o
   0   6  21       16.35       17.62      0.53 o
   1   6  21       32.15       31.98      0.46 o
   2   6  21       11.70       11.26      0.27 o
   3   6  21       13.22       13.76      0.36 o
   0   7  21       31.15       31.40      0.74 o
   1   7  21       15.75       15.57      0.35 o
   2   7  21        5.76        6.94      0.24 o
   0   0  22        8.28        9.42      0.50 o
   1   0  22       20.09       19.81      0.42 o
   2   0  22        3.36        3.83      0.27 o
   3   0  22        8.54        8.96      0.35 o
   4   0  22       21.92       23.14      0.60 o
   0   1  22        0.26        0.58      0.32 o
   1   1  22       13.92       14.41      0.28 o
   2   1  22        2.07        2.51      0.19 o
   3   1  22       54.37       55.16      0.60 o
   4   1  22       12.45       13.68      0.28 o
   0   2  22        5.45        6.45      0.33 o
   1   2  22       79.34       78.41      0.82 o
   2   2  22       33.25       32.75      0.46 o
   3   2  22       32.75       33.90      0.48 o
   4   2  22       13.29       12.49      0.27 o
   0   3  22       73.34       72.80      1.24 o
   1   3  22       18.24       17.75      0.33 o
   2   3  22       12.50       12.78      0.26 o
   3   3  22        5.69        5.96      0.22 o
   4   3  22        0.56        0.60      0.23 o
   0   4  22       27.31       27.11      0.67 o
   1   4  22       11.34       12.26      0.34 o
   2   4  22       37.40       37.65      0.50 o
   3   4  22        4.56        5.16      0.24 o
   0   5  22       73.15       73.97      1.35 o
   1   5  22        1.47        1.85      0.21 o
   2   5  22       13.74       14.00      0.30 o
   3   5  22        5.91        5.61      0.24 o
   0   6  22       15.62       16.99      0.55 o
   1   6  22       25.59       26.54      0.49 o
   2   6  22        5.81        5.38      0.23 o
   0   7  22       35.15       37.78      1.00 o
   1   7  22        6.08        6.29      0.29 o
   1   0  23        1.24        1.97      0.26 o
   2   0  23        4.96        4.49      0.34 o
   3   0  23        0.83        0.65      0.28 o
   4   0  23        6.29        5.31      0.32 o
   0   1  23       56.00       56.63      1.09 o
   1   1  23        1.66        1.82      0.19 o
   2   1  23        7.62        8.20      0.24 o
   3   1  23       33.56       33.90      0.50 o
   4   1  23        2.19        2.32      0.22 o
   0   2  23       36.21       36.58      0.87 o
   1   2  23       26.58       26.64      0.44 o
   2   2  23       20.70       21.10      0.35 o
   3   2  23        8.59        8.71      0.25 o
   4   2  23        3.11        2.54      0.22 o
   0   3  23        1.40        1.26      0.32 o
   1   3  23        9.06        9.13      0.26 o
   2   3  23        2.80        2.72      0.20 o
   3   3  23        0.70        0.36      0.23 o
   0   4  23        1.69        2.39      0.34 o
   1   4  23       36.02       36.39      0.55 o
   2   4  23        4.72        4.96      0.22 o
   3   4  23        9.38        9.48      0.27 o
   0   5  23        1.33        1.82      0.38 o
   1   5  23        9.17        8.87      0.27 o
   2   5  23        2.00        1.88      0.21 o
   0   6  23        5.61        7.00      0.45 o
   1   6  23        2.46        2.52      0.25 o
   0   0  24       27.43       25.80      0.87 o
   1   0  24       42.88       41.88      0.77 o
   2   0  24       28.54       27.28      0.72 o
   3   0  24       13.76       14.58      0.48 o
   0   1  24        3.77        4.35      0.43 o
   1   1  24        6.30        6.55      0.24 o
   2   1  24        3.97        4.05      0.23 o
   3   1  24       31.90       33.31      0.47 o
   0   2  24        4.37        4.99      0.35 o
   1   2  24       16.70       17.68      0.32 o
   2   2  24       24.57       24.68      0.40 o
   3   2  24        3.05        3.59      0.22 o
   0   3  24       50.18       51.69      0.97 o
   1   3  24        0.93        0.96      0.21 o
   2   3  24       33.48       32.85      0.50 o
   3   3  24        0.01        0.16      0.31 o
   0   4  24       17.60       16.80      0.61 o
   1   4  24        2.82        3.05      0.25 o
   2   4  24        7.43        7.78      0.26 o
   0   5  24       96.23      103.81      1.75 o
   1   5  24        5.10        5.48      0.27 o
   1   0  25        0.16        0.04      0.15 o
   2   0  25       14.13       15.17      0.43 o
   0   1  25       30.33       31.48      0.71 o
   1   1  25        2.15        2.39      0.23 o
   2   1  25       15.21       15.49      0.33 o
   0   2  25        0.00        0.21      0.41 o
   1   2  25        8.85        9.53      0.30 o
   2   2  25        5.32        5.69      0.24 o
   0   3  25        6.31        6.30      0.39 o
   1   3  25        1.69        2.00      0.23 o
   2   3  25        1.11        1.22      0.24 o
   0   4  25        0.57        0.33      0.66 o
   1   4  25       19.34       19.56      0.60 o
   0   0  26        0.09        0.00      0.00 o
   1   0  26       33.25       34.75      0.70 o
   0   1  26       26.21       26.59      0.66 o
   1   1  26       17.84       19.11      0.40 o
   0   2  26        0.19        0.01      0.10 o
