# Supplementary material for: A quantum crystallographic protocol for general use
Source: Sci Rep. 2025 Apr 19;15:13584. doi: 10.1038/s41598-025-96400-0 (PMC12009286; doi:10.1038/s41598-025-96400-0)
Supplement: Supplementary file 1 — Supplementary Information 1. [file 41598_2025_96400_MOESM1_ESM.zip › Dataset_12_HAR.cif]

# ========================
# Tonto generated CIF file
# ========================

# NOTE: This is an incomplete CIF file
# Manually edit it to pass checkCIF

data_292_Mo_me_HAR

_audit_creation_date                2021-9-27
_audit_creation_method              'Tonto 21.04.27 github v. 5896b1e0'

# ============
# QCr software
# ============

_QCr_software                       'Tonto'
_QCr_software_version               '21.04.27 v. 5896b1e0'
_QCr_software_platform              'Linux-4.15.0-132-generic'
_QCr_software_build_date            '2021-04-27 18:21'
_QCr_software_website               'https://github.com/dylan-jayatilaka/tonto'

# ===========
# Publication
# ===========

_publ_contact_author
;
    Prof. Dr. Sir Tonto Magnifico
;
_publ_contact_author_email          'tonto.magnifico@gmail.com'
_publ_contact_author_phone          '+61 8 6488 3138'
_publ_requested_journal             'IUCrJ'
_publ_section_title
;
   'Hirshfeld atom-refinement (HAR) for 292_Mo_me_HAR'
   'X-ray wavefunction refinement (XWR) for 292_Mo_me_HAR'
   Tonto Magnifico, IUCrJ (XXXX)
;

loop_
    _publ_author_name
    'Tonto Magnifico'

_publ_author_address
;
    Prof. Dr. Sir Tonto Magnifico
    1 El Camino Ciberespacio
    Tierra Austral del Espiritu Santo
;

# ========
# Chemical
# ========

_exptl_crystal_description         block
_diffrn_measurement_device_type    'SuperNova, Single source at offset/far, Eos'
_diffrn_measured_fraction_theta_full  0.999 
_cell_measurement_reflns_used      47915
_cell_measurement_theta_max        62.0950
_cell_measurement_theta_min        2.2090
_cell_measurement_temperature      291.99(10)
_diffrn_ambient_temperature        291.99(10)
_diffrn_reflns_number              88490
_diffrn_reflns_av_R_equivalents    0.0525
_diffrn_reflns_theta_max           28.361
_diffrn_reflns_theta_min           2.216
_diffrn_reflns_theta_full          25.242
_exptl_crystal_F_000               432
_diffrn_reflns_av_sigmaI/netI      0.1295
_chemical_name_common               292_Mo_me_HAR
_chemical_formula_sum               'C11 H10 O2 S'
_chemical_formula_moiety            'C11 H10 O2 S'
_chemical_formula_weight            206.2651
_chemical_compound_source           'see text'
_chemical_absolute_configuration    unk

# ==========
# QCr method
# ==========

_QCr_calc_method                    'Kohn-Sham/b3lypgxb3lypgc/SCCF L=1 R=8.0 A'
_QCr_calc_spinorbital_kind          'restricted'
_QCr_calc_gaussian_basis_set        'custom?'
_QCr_calc_gaussian_basis_set_kind   'cartesian'
_QCr_calc_basis_max_l               '3'

_QCr_calc_unit                      'See _atom_site_* in tonto.cif2'
_QCr_calc_unit_spin_multiplicity    1
_QCr_calc_unit_n_electrons          108
_QCr_calc_unit_n_alpha_electrons    54
_QCr_calc_unit_n_beta_electrons     54

_QCr_Becke_grid_kind                mura_knowles
_QCr_Becke_grid_accuracy            low
_QCr_Becke_grid_L_angular_grid      23
_QCr_Becke_grid_L_H_angular_grid    17
_QCr_Becke_grid_reduce_L_H_ang_grid T
_QCr_Becke_grid_core_pruning_scheme treutler_ahlrichs
_QCr_Becke_grid_scale_H-He_grid     T
_QCr_Becke_grid_n_pts_for_row_1     1742
_QCr_Becke_grid_n_pts_for_row_2     3300
_QCr_Becke_grid_n_pts_for_row_3     3946
_QCr_Becke_grid_n_radial_H_pts      25
_QCr_Becke_grid_H_pts_per_n_shell   5
_QCr_Becke_grid_basis_fn_cutoff     .1E-09
_QCr_Becke_grid_rho_cutoff          .1E-05

# =======
# Crystal
# =======


_exptl_crystal_colour               ?
_exptl_crystal_size_max             ?
_exptl_crystal_size_mid             ?
_exptl_crystal_size_min             ?
_exptl_crystal_density_diffrn       ?

# ==============
# Absortion data
# ==============

_exptl_absorpt_coefficient_mu       ?
_exptl_absorpt_correction_type      'none'
_exptl_absorpt_process_details      ?
_exptl_absorpt_correction_T_min     ?
_exptl_absorpt_correction_T_max     ?

# ========
# Symmetry
# ========

_symmetry_cell_setting              Orthorhombic
_symmetry_space_group_name_H-M      'p 21 21 21'
_symmetry_space_group_name_Hall     'p 2ac 2ab'
_symmetry_Int_Tables_number         '19'

loop_
    _symmetry_equiv_pos_as_xyz
'+x, +y, +z'
'-x+1/2, -y, +z+1/2'
'+x+1/2, -y+1/2, -z'
'-x, +y+1/2, -z+1/2'

# =========
# Unit cell
# =========

_cell_length_a                    5.95058(5)
_cell_length_b                    9.03058(7)
_cell_length_c                  18.38024(14)
_cell_angle_alpha               90.000000(0)
_cell_angle_beta                90.000000(0)
_cell_angle_gamma               90.000000(0)
_cell_volume                     987.702(13)

_cell_formula_units_Z               4.000000

_atom_sites_solution_hydrogens      HAR

# ===============
# Refinement data
# ===============

_refine_ls_kind                     'Hirshfeld atom refinement (HAR)'
_refine_ls_method_description
;
   S.C. Capelli, H.-B. Burgi, B. Dittrich, S.Grabowsky
   and Dylan Jayatilaka, IUCrJ (2014). 1, 361-379
;
_refine_QCr_Psi_constraint          'none'

_refine_ls_SVD_threshold            0.1E-02
_refine_ls_coordinate_system        cartesian
_refine_ls_structure_factor_coef    F
_refine_ls_matrix_type              full
_refine_ls_R_factor_gt              0.0133
_refine_ls_R_factor_ref             0.0133
_refine_ls_R_factor_all             0.0133
_refine_ls_wR_factor_gt             0.0158
_refine_ls_wR_factor_ref            0.0158
_refine_ls_wR_factor_all            0.0158
_refine_ls_R_Fsqd_factor            0.0195
_refine_ls_chi2                     10.0860
_refine_ls_goodness_of_fit_gt       3.1758
_refine_ls_goodness_of_fit_ref      3.1758
_refine_ls_goodness_of_fit_all      3.1758
_refine_ls_number_reflns            1451
_refine_ls_number_parameters        242
_refine_ls_number_restraints        0
_refine_ls_number_constraints       0
_refine_ls_hydrogen_treatment       refall
_refine_ls_weighting_scheme         sigma
_refine_ls_weighting_details        'w=1/\s(F)'
_refine_ls_shift/su_conv_tol        0.0100
_refine_ls_shift/su_max             0.0000
_refine_ls_shift/su_max_mean        0.0000
_refine_ls_shift/su_max_par         ''
_refine_ls_extinction_method        none
_refine_ls_abs_structure_details
;
 Flack x determined using 992 quotients [(I+)-(I-)]/[(I+)+(I-)]
 (Parsons, Flack and Wagner, Acta Cryst. B69 (2013) 249-259).
;
_refine_ls_abs_structure_Flack     -0.009(14)

_refine_diff_density_max            0.069
_refine_diff_density_min            -0.060
_refine_diff_density_rms            0.0000

_refine_special_details
;
. If constraints were applied they are defined by zero
  eigenvalues of the least-squares hessian, see the
  value of _refine_ls_SVD_threshold
;

# =====================================
# Precise fractional system coordinates
# =====================================

# . These precise data use non-standard CIF tags
# . Non-standard tags shadow standard tags to avoid duplication
# . Please keep for a better refinement restart
# . Better yet, use the refined cartesian parameters

loop_
_atom_site_Cryst_label
_atom_site_Cryst_x
_atom_site_Cryst_y
_atom_site_Cryst_z
_atom_site_Cryst_U_iso_or_equiv
_atom_site_Cryst_adp_type
_atom_site_Cryst_occupancy
_atom_site_Cryst_disorder_group
_atom_site_Cryst_x_esu
_atom_site_Cryst_y_esu
_atom_site_Cryst_z_esu
_atom_site_Cryst_U_iso_or_equiv_esu
    S1  0.190229  0.318229  0.259612  0.035924  Uani  1.000000  0
        0.000110  0.000071  0.000032  0.000374
    O2  0.157458  0.588897  0.370679  0.050688  Uani  1.000000  0
        0.000154  0.000089  0.000044  0.000456
    O1  0.664537  0.197818  0.322918  0.048869  Uani  1.000000  0
        0.000133  0.000094  0.000042  0.000433
    C5  0.310809  0.498823  0.374547  0.035925  Uani  1.000000  0
        0.000184  0.000109  0.000050  0.000463
    C2  0.567707  0.304324  0.350202  0.035469  Uani  1.000000  0
        0.000159  0.000120  0.000052  0.000480
    C3  0.642709  0.385275  0.417318  0.036232  Uani  1.000000  0
        0.000167  0.000117  0.000052  0.000487
    C7  0.852245  0.450009  0.522800  0.055876  Uani  1.000000  0
        0.000256  0.000159  0.000068  0.000724
    C6  0.824610  0.359127  0.461786  0.047243  Uani  1.000000  0
        0.000227  0.000143  0.000061  0.000613
   C11  0.350319  0.323857  0.177180  0.059301  Uani  1.000000  0
        0.000330  0.000207  0.000070  0.000812
    C1  0.364317  0.376021  0.327634  0.035625  Uani  1.000000  0
        0.000160  0.000117  0.000054  0.000486
   C10  0.165599  0.122772  0.271094  0.047875  Uani  1.000000  0
        0.000258  0.000137  0.000081  0.000662
    C9  0.514417  0.588036  0.492529  0.049818  Uani  1.000000  0
        0.000250  0.000138  0.000064  0.000687
    C4  0.489708  0.498320  0.432202  0.037606  Uani  1.000000  0
        0.000178  0.000121  0.000055  0.000532
    C8  0.699158  0.562313  0.538047  0.057140  Uani  1.000000  0
        0.000288  0.000154  0.000064  0.000717
  H10A  0.326287  0.077496  0.274200  0.090384  Uani  1.000000  0
        0.003417  0.001807  0.001121  0.013215
    H9  0.390342  0.675444  0.501920  0.089714  Uani  1.000000  0
        0.003024  0.002097  0.001010  0.013398
  H10B  0.074665  0.106357  0.323095  0.097243  Uani  1.000000  0
        0.003776  0.002217  0.001190  0.015528
  H11A  0.367813  0.438525  0.162364  0.094916  Uani  1.000000  0
        0.004050  0.002117  0.000988  0.014640
    H6  0.946659  0.273393  0.450459  0.072882  Uani  1.000000  0
        0.002516  0.001939  0.000877  0.011530
  H11B  0.261126  0.264773  0.137558  0.103222  Uani  1.000000  0
        0.003698  0.002385  0.000959  0.015689
    H7  0.994862  0.431540  0.557158  0.082542  Uani  1.000000  0
        0.002829  0.001840  0.000988  0.012949
  H11C  0.512267  0.273049  0.185594  0.095187  Uani  1.000000  0
        0.003105  0.002601  0.000964  0.015450
    H8  0.722127  0.633776  0.586490  0.105748  Uani  1.000000  0
        0.004173  0.002016  0.000950  0.014832
  H10C  0.069846  0.081131  0.226441  0.093328  Uani  1.000000  0
        0.003480  0.001827  0.001235  0.014836

# ======================
# Fractional coordinates
# ======================

loop_
_atom_site_label
_atom_site_fract_x
_atom_site_fract_y
_atom_site_fract_z
_atom_site_U_iso_or_equiv
_atom_site_adp_type
_atom_site_occupancy
_atom_site_disorder_group
    S1  0.19023(11)  0.31823(7)   0.25961(3)  0.0359(4)  Uani  1.000000  0
    O2  0.15746(15)  0.58890(9)   0.37068(4)  0.0507(5)  Uani  1.000000  0
    O1  0.66454(13)  0.19782(9)   0.32292(4)  0.0489(4)  Uani  1.000000  0
    C5  0.31081(18)  0.49882(11)  0.37455(5)  0.0359(5)  Uani  1.000000  0
    C2  0.56771(16)  0.30432(12)  0.35020(5)  0.0355(5)  Uani  1.000000  0
    C3  0.64271(17)  0.38528(12)  0.41732(5)  0.0362(5)  Uani  1.000000  0
    C7  0.8522(3)    0.45001(16)  0.52280(7)  0.0559(7)  Uani  1.000000  0
    C6  0.8246(2)    0.35913(14)  0.46179(6)  0.0472(6)  Uani  1.000000  0
   C11  0.3503(3)    0.3239(2)    0.17718(7)  0.0593(8)  Uani  1.000000  0
    C1  0.36432(16)  0.37602(12)  0.32763(5)  0.0356(5)  Uani  1.000000  0
   C10  0.1656(3)    0.12277(14)  0.27109(8)  0.0479(7)  Uani  1.000000  0
    C9  0.5144(3)    0.58804(14)  0.49253(6)  0.0498(7)  Uani  1.000000  0
    C4  0.48971(18)  0.49832(12)  0.43220(5)  0.0376(5)  Uani  1.000000  0
    C8  0.6992(3)    0.56231(15)  0.53805(6)  0.0571(7)  Uani  1.000000  0
  H10A  0.326(3)     0.0775(18)   0.2742(11)  0.090(13)  Uani  1.000000  0
    H9  0.390(3)     0.675(2)     0.5019(10)  0.090(13)  Uani  1.000000  0
  H10B  0.075(4)     0.106(2)     0.3231(12)  0.097(16)  Uani  1.000000  0
  H11A  0.368(4)     0.439(2)     0.1624(10)  0.095(15)  Uani  1.000000  0
    H6  0.947(3)     0.2734(19)   0.4505(9)   0.073(12)  Uani  1.000000  0
  H11B  0.261(4)     0.265(2)     0.1376(10)  0.103(16)  Uani  1.000000  0
    H7  0.995(3)     0.4315(18)   0.5572(10)  0.083(13)  Uani  1.000000  0
  H11C  0.512(3)     0.273(3)     0.1856(10)  0.095(15)  Uani  1.000000  0
    H8  0.722(4)     0.634(2)     0.5865(10)  0.106(15)  Uani  1.000000  0
  H10C  0.070(3)     0.0811(18)   0.2264(12)  0.093(15)  Uani  1.000000  0

# ==================================
# Precise cartesian axis system ADPs
# ==================================

# . These precise data use non-standard CIF tags
# . Non-standard tags shadow standard tags to avoid duplication
# . Keep these for a refinement restart
# . Better yet, use the refined cartesian parameters

loop_
_atom_site_Cryst_ADP2_U_label
_atom_site_Cryst_ADP2_U_11
_atom_site_Cryst_ADP2_U_22
_atom_site_Cryst_ADP2_U_33
_atom_site_Cryst_ADP2_U_12
_atom_site_Cryst_ADP2_U_13
_atom_site_Cryst_ADP2_U_23
_atom_site_Cryst_ADP2_U_11_esu
_atom_site_Cryst_ADP2_U_22_esu
_atom_site_Cryst_ADP2_U_33_esu
_atom_site_Cryst_ADP2_U_12_esu
_atom_site_Cryst_ADP2_U_13_esu
_atom_site_Cryst_ADP2_U_23_esu
    S1  0.040436  0.032338  0.034998   0.004642  -0.008640  -0.003662
        0.000391  0.000381  0.000349   0.000316   0.000312   0.000296
    O2  0.059957  0.042762  0.049344   0.015254  -0.009152  -0.008635
        0.000497  0.000440  0.000432   0.000384   0.000397   0.000344
    O1  0.043276  0.050416  0.052916   0.011088  -0.003556  -0.013063
        0.000392  0.000477  0.000432   0.000398   0.000328   0.000384
    C5  0.043961  0.031908  0.031906   0.001562  -0.001434  -0.002054
        0.000509  0.000449  0.000432   0.000490   0.000445   0.000346
    C2  0.034535  0.036632  0.035240  -0.000312  -0.001470  -0.002251
        0.000460  0.000534  0.000445   0.000421   0.000344   0.000437
    C3  0.038407  0.037408  0.032882  -0.004136  -0.004320   0.000507
        0.000515  0.000502  0.000443   0.000403   0.000361   0.000405
    C7  0.065306  0.057334  0.044990  -0.010056  -0.022165   0.003510
        0.000808  0.000745  0.000618   0.000658   0.000593   0.000560
    C6  0.045587  0.052024  0.044118  -0.002584  -0.011956   0.002018
        0.000609  0.000669  0.000561   0.000584   0.000521   0.000469
   C11  0.087631  0.055300  0.034973  -0.006398   0.004493  -0.002904
        0.001083  0.000787  0.000566   0.000888   0.000622   0.000617
    C1  0.038970  0.034814  0.033092   0.001580  -0.003257  -0.004292
        0.000512  0.000484  0.000463   0.000389   0.000363   0.000396
   C10  0.048369  0.036273  0.058983  -0.007194  -0.009532  -0.001970
        0.000690  0.000568  0.000728   0.000563   0.000631   0.000534
    C9  0.075341  0.039486  0.034628  -0.000446  -0.009796  -0.004546
        0.000861  0.000648  0.000552   0.000574   0.000543   0.000472
    C4  0.049613  0.033030  0.030174  -0.002218  -0.003771  -0.000308
        0.000594  0.000524  0.000478   0.000441   0.000407   0.000392
    C8  0.084110  0.048768  0.038543  -0.008158  -0.019033  -0.003182
        0.000914  0.000662  0.000575   0.000738   0.000652   0.000502
  H10A  0.076486  0.043158  0.151507   0.017385  -0.035337   0.007280
        0.011737  0.009827  0.018082   0.009435   0.013102   0.010110
    H9  0.097183  0.076671  0.095288   0.032068  -0.022901  -0.017301
        0.013218  0.013022  0.013952   0.010968   0.010668   0.011579
  H10B  0.118036  0.088796  0.084897  -0.024113   0.026121  -0.009613
        0.016078  0.015779  0.014728   0.012535   0.013511   0.012930
  H11A  0.144209  0.065171  0.075367  -0.026517  -0.008148   0.038429
        0.018771  0.012147  0.013003   0.012422   0.012617   0.010463
    H6  0.050239  0.088060  0.080346   0.022280   0.005597  -0.005552
        0.009310  0.013212  0.012067   0.009670   0.008247   0.010168
  H11B  0.132902  0.120066  0.056699  -0.011086  -0.004651  -0.028021
        0.018040  0.017809  0.011217   0.013198   0.011296   0.011093
    H7  0.066659  0.087525  0.093442  -0.003245  -0.034814  -0.013796
        0.011475  0.013318  0.014054   0.009901   0.009997   0.010923
  H11C  0.066969  0.157357  0.061235   0.034482   0.007027  -0.019037
        0.012055  0.021933  0.012362   0.013254   0.009500   0.012958
    H8  0.184580  0.064945  0.067718  -0.021246  -0.014465  -0.026867
        0.021360  0.011934  0.011202   0.013084   0.013852   0.009383
  H10C  0.112725  0.049508  0.117751  -0.044871  -0.015385  -0.002445
        0.015222  0.011642  0.017645   0.010986   0.013040   0.011057

# ====
# ADPs
# ====

loop_
_atom_site_aniso_label
_atom_site_aniso_U_11
_atom_site_aniso_U_22
_atom_site_aniso_U_33
_atom_site_aniso_U_12
_atom_site_aniso_U_13
_atom_site_aniso_U_23
    S1  0.0404(4)   0.0323(4)  0.0350(3)   0.0046(3)  -0.0086(3)  -0.0037(3)
    O2  0.0600(5)   0.0428(4)  0.0493(4)   0.0153(4)  -0.0092(4)  -0.0086(3)
    O1  0.0433(4)   0.0504(5)  0.0529(4)   0.0111(4)  -0.0036(3)  -0.0131(4)
    C5  0.0440(5)   0.0319(4)  0.0319(4)   0.0016(5)  -0.0014(4)  -0.0021(3)
    C2  0.0345(5)   0.0366(5)  0.0352(4)  -0.0003(4)  -0.0015(3)  -0.0023(4)
    C3  0.0384(5)   0.0374(5)  0.0329(4)  -0.0041(4)  -0.0043(4)   0.0005(4)
    C7  0.0653(8)   0.0573(7)  0.0450(6)  -0.0101(7)  -0.0222(6)   0.0035(6)
    C6  0.0456(6)   0.0520(7)  0.0441(6)  -0.0026(6)  -0.0120(5)   0.0020(5)
   C11  0.0876(11)  0.0553(8)  0.0350(6)  -0.0064(9)   0.0045(6)  -0.0029(6)
    C1  0.0390(5)   0.0348(5)  0.0331(5)   0.0016(4)  -0.0033(4)  -0.0043(4)
   C10  0.0484(7)   0.0363(6)  0.0590(7)  -0.0072(6)  -0.0095(6)  -0.0020(5)
    C9  0.0753(9)   0.0395(6)  0.0346(6)  -0.0004(6)  -0.0098(5)  -0.0045(5)
    C4  0.0496(6)   0.0330(5)  0.0302(5)  -0.0022(4)  -0.0038(4)  -0.0003(4)
    C8  0.0841(9)   0.0488(7)  0.0385(6)  -0.0082(7)  -0.0190(7)  -0.0032(5)
  H10A  0.076(12)   0.043(10)  0.152(18)   0.017(9)   -0.035(13)   0.007(10)
    H9  0.097(13)   0.077(13)  0.095(14)   0.032(11)  -0.023(11)  -0.017(12)
  H10B  0.118(16)   0.089(16)  0.085(15)  -0.024(13)   0.026(14)  -0.010(13)
  H11A  0.144(19)   0.065(12)  0.075(13)  -0.027(12)  -0.008(13)   0.038(10)
    H6  0.050(9)    0.088(13)  0.080(12)   0.022(10)   0.006(8)   -0.006(10)
  H11B  0.133(18)   0.120(18)  0.057(11)  -0.011(13)  -0.005(11)  -0.028(11)
    H7  0.067(11)   0.088(13)  0.093(14)  -0.003(10)  -0.035(10)  -0.014(11)
  H11C  0.067(12)   0.16(2)    0.061(12)   0.034(13)   0.007(10)  -0.019(13)
    H8  0.18(2)     0.065(12)  0.068(11)  -0.021(13)  -0.014(14)  -0.027(9)
  H10C  0.113(15)   0.050(12)  0.118(18)  -0.045(11)  -0.015(13)  -0.002(11)

# ======================================
# Third order Gram-Charlier coefficients
# ======================================

# . These data are in standard presentation

_atom_site_anharm_GC_C_scale_factor 1000.0000000000000

loop_
_atom_site_anharm_GC_C_label
_atom_site_anharm_GC_C_111
_atom_site_anharm_GC_C_222
_atom_site_anharm_GC_C_333
_atom_site_anharm_GC_C_112
_atom_site_anharm_GC_C_113
_atom_site_anharm_GC_C_122
_atom_site_anharm_GC_C_223
_atom_site_anharm_GC_C_133
_atom_site_anharm_GC_C_233
_atom_site_anharm_GC_C_123
S1
          0.0011(6)       -0.00007(15)       0.000050(17)
        0.00101(19)        -0.00007(9)
        0.00035(12)        -0.00012(3)
        -0.00010(3)       0.000045(19)
        -0.00040(7)

# =======================================
# Fourth order Gram-Charlier coefficients
# =======================================

# . These data are in standard presentation

_atom_site_anharm_GC_D_scale_factor 10000.000000000000

loop_
_atom_site_anharm_GC_D_label
_atom_site_anharm_GC_D_1111
_atom_site_anharm_GC_D_2222
_atom_site_anharm_GC_D_3333
_atom_site_anharm_GC_D_1112
_atom_site_anharm_GC_D_1113
_atom_site_anharm_GC_D_1222
_atom_site_anharm_GC_D_2223
_atom_site_anharm_GC_D_1333
_atom_site_anharm_GC_D_2333
_atom_site_anharm_GC_D_1122
_atom_site_anharm_GC_D_1133
_atom_site_anharm_GC_D_2233
_atom_site_anharm_GC_D_1123
_atom_site_anharm_GC_D_1223
_atom_site_anharm_GC_D_1233
S1
          0.0030(8)       -0.00040(13)       -0.000020(7)
         -0.0001(3)       -0.00015(13)
       -0.00018(12)         0.00001(4)
      -0.000019(14)        0.000002(9)
        0.00014(11)         0.00000(3)      -0.000038(10)
         0.00004(5)         0.00002(3)       0.000027(16)

# ===========
# Reflections
# ===========

_diffrn_radiation_wavelength        0.710730

_shelx_F_calc_maximum               96.557691

_reflns_d_resolution_high           9.190120
_reflns_d_resolution_low            0.748091
_reflns_limit_h_max                 7
_reflns_limit_h_min                 0
_reflns_limit_k_max                 12
_reflns_limit_k_min                 0
_reflns_limit_l_max                 24
_reflns_limit_l_min                 0
_reflns_number_gt                   1451
_reflns_number_total                1451
_reflns_threshold_expression        'F>0 & |F_calc|>10^-3'

_reflns_special_details
;
* Specify symmetry and Friedel pair averaging *

. Only reflections which satisfy the threshold expression
  are listed below, and only they are considered observed,
  thus the *_gt, *_all, & *_total data are always the same
;

# ============
# Bond lengths
# ============

loop_
 _geom_bond_atom_site_label_1
 _geom_bond_site_symmetry_1
 _geom_bond_atom_site_label_2
 _geom_bond_site_symmetry_2
 _geom_bond_distance
 _geom_bond_publ_flag
    S1  .   C11  .  1.7904(15)  yes
    S1  .    C1  .  1.7055(11)  yes
    S1  .   C10  .  1.7837(14)  yes
    O2  .    C5  .  1.2245(13)  yes
    O1  .    C2  .  1.2282(13)  yes
    C5  .    C1  .  1.4404(14)  yes
    C5  .    C4  .  1.5021(14)  yes
    C2  .    C3  .  1.5018(14)  yes
    C2  .    C1  .  1.4339(14)  yes
    C3  .    C6  .  1.3767(15)  yes
    C3  .    C4  .  1.3950(15)  yes
    C7  .    C6  .  1.3994(18)  yes
    C7  .    C8  .  1.392(2)    yes
    C9  .    C4  .  1.3811(15)  yes
    C9  .    C8  .  1.4009(19)  yes
    C7  .    H7  .   1.071(16)  yes
    C6  .    H6  .   1.082(15)  yes
   C11  .  H11A  .   1.076(17)  yes
   C11  .  H11B  .   1.047(19)  yes
   C11  .  H11C  .   1.078(19)  yes
   C10  .  H10A  .   1.042(19)  yes
   C10  .  H10B  .   1.11(2)    yes
   C10  .  H10C  .   1.07(2)    yes
    C9  .    H9  .   1.095(17)  yes
    C8  .    H8  .   1.108(15)  yes

# ===========
# Bond Angles
# ===========

loop_
 _geom_angle_atom_site_label_1
 _geom_angle_site_symmetry_1
 _geom_angle_atom_site_label_2
 _geom_angle_site_symmetry_2
 _geom_angle_atom_site_label_3
 _geom_angle_site_symmetry_3
 _geom_angle
 _geom_angle_publ_flag
    S1  .   C1  .    C5  .       122.70(8)  yes
    S1  .   C1  .    C2  .       125.91(8)  yes
    S1  .  C11  .  H11A  .       107.0(12)  yes
    S1  .  C11  .  H11B  .       107.7(11)  yes
    S1  .  C11  .  H11C  .       110.0(10)  yes
    S1  .  C10  .  H10A  .       108.6(10)  yes
    S1  .  C10  .  H10B  .       105.9(10)  yes
    S1  .  C10  .  H10C  .       107.5(10)  yes
    O2  .   C5  .    C1  .      129.90(9)   yes
    O2  .   C5  .    C4  .      124.83(9)   yes
    O1  .   C2  .    C3  .      125.25(9)   yes
    O1  .   C2  .    C1  .      129.16(9)   yes
   C11  .   S1  .    C1  .       106.77(8)  yes
   C11  .   S1  .   C10  .        99.90(8)  yes
    C1  .   S1  .   C10  .       105.43(7)  yes
    C5  .   C1  .    C2  .      111.16(9)   yes
    C5  .   C4  .    C3  .      109.05(9)   yes
    C5  .   C4  .    C9  .      129.80(10)  yes
    C2  .   C3  .    C6  .      129.63(10)  yes
    C2  .   C3  .    C4  .      108.87(8)   yes
    C3  .   C2  .    C1  .      105.58(9)   yes
    C3  .   C6  .    C7  .      117.88(13)  yes
    C3  .   C4  .    C9  .      121.15(10)  yes
    C7  .   C8  .    C9  .      120.95(12)  yes
    C6  .   C3  .    C4  .      121.48(10)  yes
    C6  .   C7  .    C8  .      120.79(12)  yes
    C1  .   C5  .    C4  .      105.27(8)   yes
    C4  .   C9  .    C8  .      117.76(12)  yes
    C3  .   C6  .    H6  .       122.4(9)   yes
    C7  .   C6  .    H6  .       119.7(9)   yes
    C7  .   C8  .    H8  .       120.4(12)  yes
    C6  .   C7  .    H7  .       118.3(9)   yes
    C9  .   C8  .    H8  .       118.7(12)  yes
    C4  .   C9  .    H9  .       118.5(9)   yes
    C8  .   C7  .    H7  .       120.9(9)   yes
    C8  .   C9  .    H9  .       123.7(9)   yes
  H10A  .  C10  .  H10B  .       110.4(16)  yes
  H10A  .  C10  .  H10C  .       113.2(16)  yes
  H10B  .  C10  .  H10C  .       110.8(15)  yes
  H11A  .  C11  .  H11B  .       111.3(15)  yes
  H11A  .  C11  .  H11C  .       111.1(17)  yes
  H11B  .  C11  .  H11C  .       109.6(16)  yes

# ==============
# Torsion angles
# ==============

loop_
 _geom_torsion_atom_site_label_1
 _geom_torsion_site_symmetry_1
 _geom_torsion_atom_site_label_2
 _geom_torsion_site_symmetry_2
 _geom_torsion_atom_site_label_3
 _geom_torsion_site_symmetry_3
 _geom_torsion_atom_site_label_4
 _geom_torsion_site_symmetry_4
 _geom_torsion
   S1  .  C1  .   C5  .    O2  .            -8.57(17)
   S1  .  C1  .   C2  .    O1  .             6.15(17)
   S1  .  C1  .   C5  .    C4  .            172.28(8)
   S1  .  C1  .   C2  .    C3  .           -172.85(8)
   O2  .  C5  .   C1  .    C2  .           176.58(11)
   O2  .  C5  .   C4  .    C3  .          -176.82(10)
   O2  .  C5  .   C4  .    C9  .             3.82(18)
   O1  .  C2  .   C3  .    C6  .            -1.02(18)
   O1  .  C2  .   C3  .    C4  .          -179.28(10)
   O1  .  C2  .   C1  .    C5  .          -179.20(11)
  C11  .  S1  .  C10  .  H10A  .             58.6(12)
  C11  .  S1  .  C10  .  H10B  .            177.2(12)
  C11  .  S1  .  C10  .  H10C  .            -64.2(12)
   C1  .  S1  .  C11  .  H11A  .            -74.0(13)
   C1  .  S1  .  C11  .  H11B  .            166.2(13)
   C1  .  S1  .  C11  .  H11C  .             46.8(13)
   C1  .  S1  .  C10  .  H10A  .            -52.0(12)
   C1  .  S1  .  C10  .  H10B  .             66.6(12)
   C1  .  S1  .  C10  .  H10C  .           -174.8(12)
  C10  .  S1  .  C11  .  H11A  .            176.5(13)
  C10  .  S1  .  C11  .  H11B  .             56.7(13)
  C10  .  S1  .  C11  .  H11C  .            -62.8(13)
   C5  .  C1  .   S1  .   C11  .           123.65(10)
   C5  .  C1  .   S1  .   C10  .          -130.72(10)
   C2  .  C1  .   S1  .   C11  .           -62.28(12)
   C2  .  C1  .   S1  .   C10  .            43.35(12)
   C5  .  C1  .   C2  .    C3  .             1.80(11)
   C5  .  C4  .   C3  .    C2  .            -1.34(11)
   C5  .  C4  .   C3  .    C6  .          -179.77(10)
   C5  .  C4  .   C9  .    C8  .           179.69(11)
   C2  .  C3  .   C6  .    C7  .          -178.17(11)
   C2  .  C3  .   C4  .    C9  .           178.08(10)
   C2  .  C1  .   C5  .    C4  .            -2.57(11)
   C3  .  C6  .   C7  .    C8  .             0.49(19)
   C3  .  C4  .   C5  .    C1  .             2.39(11)
   C3  .  C4  .   C9  .    C8  .             0.40(18)
   C7  .  C6  .   C3  .    C4  .             0.00(17)
   C7  .  C8  .   C9  .    C4  .             0.0(2)
   C6  .  C3  .   C2  .    C1  .           178.04(11)
   C6  .  C3  .   C4  .    C9  .            -0.35(16)
   C6  .  C7  .   C8  .    C9  .            -0.4(2)
   C1  .  C5  .   C4  .    C9  .          -176.97(12)
   C1  .  C2  .   C3  .    C4  .             -0.23(11)
   C5  .  C4  .   C9  .    H9  .             -0.8(12)
   C2  .  C3  .   C6  .    H6  .              3.2(11)
   C3  .  C6  .   C7  .    H7  .           -179.0(11)
   C3  .  C4  .   C9  .    H9  .            180.0(12)
   C7  .  C8  .   C9  .    H9  .           -179.5(13)
   C6  .  C7  .   C8  .    H8  .            180.0(13)
   C9  .  C8  .   C7  .    H7  .            179.0(12)
   C4  .  C3  .   C6  .    H6  .           -178.7(11)
   C4  .  C9  .   C8  .    H8  .            179.6(13)
   C8  .  C7  .   C6  .    H6  .            179.2(10)
   H9  .  C9  .   C8  .    H8  .              0.0(18)
   H6  .  C6  .   C7  .    H7  .             -0.3(15)
   H7  .  C7  .   C8  .    H8  .             -0.6(17)

# start Validation Reply Form
_vrf_GOODF01_292_Mo_me_HAR
;
PROBLEM: The least squares goodness of fit parameter lies
RESPONSE: The weighting scheme used in Tonto is 1/sigma^2(F). 
It uses no fudging factors to artificially bring the goodness 
of fit close to 1.
;
_vrf_PLAT089_292_Mo_me_HAR
;
PROBLEM: Poor Data / Parameter Ratio (Zmax < 18) ........       6.00 Note  
RESPONSE: It is the purpose of this study to check if free
HAR refinements of hydrogen atom positions and ADPs are 
reasonable for Mo data although the data to parameter ratio is 
low because of the not a high quality and lower resolution compared 
to the other datasets. Therefore, checking for overfitting is 
important. This is done in the following way: i) 
comparing the refined C-H distances with data from 
neutron diffraction; ii) checking the volume and direction 
of the H ADPs visually, and, numerically, the 
similarity factors of the HAR-refined H ADP values 
with those from SHADE 3.
;
_vrf_PLAT351_292_Mo_me_HAR
;
PROBLEM: Long   C-H (X0.96,N1.08A)  C8       - H8       .       1.11 Ang.  
RESPONSE: The X-H bond length is longer than the IAM 
refinement because here non-spherical structure factors
are used and hydrogen positions and ADPs are refined freely. 
;
_vrf_PLAT992_292_Mo_me_HAR
;
PROBLEM: Repd & Actual _reflns_number_gt Values Differ by         38 Check 
RESPONSE: This keyword calculates values with respect to F>4sigma(F). 
However, the refinement in Tonto does not use any cutoff 
and consequently produces all statistics based on F>0sigma(F).
In the Tonto CIF, _reflns_number_gt and reflns_number_total 
and _refine_ls_number_reflns are always the same number. 
We do not alter these numbers just to pass the checkCIF routine.
;
# end Validation Reply Form

loop_
    _refln_index_h
    _refln_index_k
    _refln_index_l
    _refln_F_squared_calc
    _refln_F_squared_meas
    _refln_F_squared_sigma
    _refln_observed_status
   2   0   0     3738.48     3880.34     56.41 o
   4   0   0      556.44      557.96      5.73 o
   6   0   0      778.46      833.22      9.31 o
   1   1   0      110.99      115.72      2.94 o
   2   1   0      531.12      545.34      5.48 o
   3   1   0       41.64       40.98      0.63 o
   4   1   0      214.26      215.70      1.84 o
   5   1   0       20.53       20.70      0.47 o
   6   1   0      102.23      105.10      1.22 o
   7   1   0        9.71        9.39      0.55 o
   0   2   0       10.91        9.57      1.53 o
   1   2   0       68.81       68.24      0.94 o
   2   2   0      356.17      360.25      2.98 o
   3   2   0        0.04        0.14      0.29 o
   4   2   0       52.97       51.85      0.66 o
   5   2   0      428.80      436.16      3.15 o
   6   2   0        0.00        0.07      0.22 o
   7   2   0       37.38       38.74      0.83 o
   1   3   0     1640.93     1741.40     13.52 o
   2   3   0     1934.22     1960.72     13.36 o
   3   3   0      190.47      192.18      1.78 o
   4   3   0      252.19      257.10      2.12 o
   5   3   0      112.58      112.16      1.14 o
   6   3   0       12.66       15.15      0.55 o
   7   3   0       13.35       12.80      0.58 o
   0   4   0     1782.08     1771.87     26.02 o
   1   4   0        5.62        5.84      0.30 o
   2   4   0      263.13      268.21      2.25 o
   3   4   0     1331.96     1322.00      8.89 o
   4   4   0      247.02      241.12      2.01 o
   5   4   0      215.62      215.64      1.90 o
   6   4   0       24.93       24.11      0.62 o
   7   4   0        0.01        0.00      0.00 o
   1   5   0     2272.01     2324.55     22.26 o
   2   5   0      391.80      393.04      3.62 o
   3   5   0      161.61      154.57      1.27 o
   4   5   0      111.84      112.60      1.15 o
   5   5   0      111.19      111.21      1.22 o
   6   5   0       13.73       13.06      0.53 o
   7   5   0       89.07       95.19      1.28 o
   0   6   0      515.89      517.36      7.85 o
   1   6   0      256.23      252.43      2.64 o
   2   6   0      181.50      180.89      2.44 o
   3   6   0      931.08      950.47      6.64 o
   4   6   0       15.42       14.60      0.45 o
   5   6   0       70.10       67.17      0.94 o
   6   6   0       27.06       29.76      0.69 o
   1   7   0        6.65        5.85      0.57 o
   2   7   0      175.41      176.00      1.92 o
   3   7   0        8.65        7.98      0.44 o
   4   7   0       81.95       80.85      1.03 o
   5   7   0       60.55       60.28      0.89 o
   6   7   0       46.57       46.88      0.81 o
   0   8   0      185.29      173.67      3.48 o
   1   8   0       11.58       10.63      0.69 o
   2   8   0       71.33       69.63      1.17 o
   3   8   0      105.98      104.33      1.19 o
   4   8   0        0.04        0.48      0.55 o
   5   8   0        0.83        0.75      0.63 o
   1   9   0       20.11       19.00      0.83 o
   2   9   0       75.75       75.80      1.15 o
   3   9   0        2.77        7.38      0.47 o
   4   9   0       40.52       38.69      0.71 o
   5   9   0        1.04        0.87      0.59 o
   0  10   0      308.56      304.04      4.11 o
   1  10   0       59.88       59.80      0.94 o
   2  10   0        0.20        0.20      0.40 o
   3  10   0       97.97      104.16      1.52 o
   4  10   0        0.12        0.65      0.57 o
   1  11   0      249.28      263.61      2.30 o
   2  11   0       43.47       44.37      0.79 o
   3  11   0       20.77       21.44      0.65 o
   0  12   0        9.06       13.11      1.01 o
   1   0   1      846.10      831.81     14.05 o
   2   0   1      369.20      378.97      3.94 o
   3   0   1      338.51      347.26      3.28 o
   4   0   1        0.51        0.53      0.26 o
   5   0   1      282.80      289.64      2.45 o
   6   0   1        0.59        0.07      0.25 o
   7   0   1       27.75       27.73      0.76 o
   0   1   1      932.62      987.81     15.43 o
   1   1   1     2296.19     2394.84     24.28 o
   2   1   1      119.42      114.15      1.02 o
   3   1   1      601.71      601.70      3.75 o
   4   1   1      113.60      114.23      0.78 o
   5   1   1       61.65       61.11      0.55 o
   6   1   1       16.19       15.99      0.38 o
   7   1   1       24.67       23.82      0.49 o
   0   2   1     1568.97     1733.51     24.29 o
   1   2   1      994.39     1025.87      7.09 o
   2   2   1      351.70      349.64      2.02 o
   3   2   1      128.56      127.35      0.92 o
   4   2   1        9.47        9.20      0.23 o
   5   2   1      228.01      230.03      1.32 o
   6   2   1        5.13        4.51      0.32 o
   7   2   1        5.99        5.76      0.37 o
   0   3   1      260.23      267.04      3.17 o
   1   3   1      116.45      113.65      0.87 o
   2   3   1       34.90       33.90      0.33 o
   3   3   1      103.70      101.36      0.73 o
   4   3   1      168.34      169.00      1.08 o
   5   3   1      136.95      135.13      0.93 o
   6   3   1      186.12      192.27      1.28 o
   7   3   1        1.93        1.95      0.36 o
   0   4   1     2864.88     2936.38     22.63 o
   1   4   1      199.78      201.10      1.38 o
   2   4   1      373.14      372.44      2.14 o
   3   4   1       84.44       82.02      0.58 o
   4   4   1        7.46        8.06      0.25 o
   5   4   1      164.30      164.57      1.11 o
   6   4   1       18.50       17.81      0.40 o
   7   4   1        7.32        6.30      0.39 o
   0   5   1      355.26      348.21      3.14 o
   1   5   1      584.69      594.16      3.77 o
   2   5   1       53.85       53.73      0.60 o
   3   5   1       41.96       40.59      0.38 o
   4   5   1       14.63       14.06      0.30 o
   5   5   1       23.97       24.90      0.42 o
   6   5   1       43.42       43.47      0.54 o
   7   5   1       14.67       15.34      0.46 o
   0   6   1      140.31      137.22      1.70 o
   1   6   1      124.77      122.72      1.08 o
   2   6   1      112.72      111.24      1.01 o
   3   6   1       75.56       74.88      0.60 o
   4   6   1       37.06       38.30      0.46 o
   5   6   1       55.14       54.23      0.60 o
   6   6   1        4.93        4.16      0.33 o
   0   7   1       33.15       31.41      0.82 o
   1   7   1      304.79      301.30      2.39 o
   2   7   1      143.87      142.53      1.14 o
   3   7   1      115.68      115.64      0.89 o
   4   7   1       12.55       11.87      0.35 o
   5   7   1       11.12       11.11      0.37 o
   6   7   1        0.73        0.31      0.63 o
   0   8   1      157.97      150.62      2.16 o
   1   8   1       21.48       20.04      0.56 o
   2   8   1      127.84      124.25      1.16 o
   3   8   1      108.73      107.68      0.90 o
   4   8   1        6.86        6.46      0.31 o
   5   8   1       64.68       63.80      0.70 o
   0   9   1       67.84       62.96      1.36 o
   1   9   1       78.02       76.43      1.12 o
   2   9   1       63.41       60.59      0.77 o
   3   9   1       43.75       44.01      0.51 o
   4   9   1       60.90       58.52      0.61 o
   5   9   1        0.57        0.68      0.42 o
   0  10   1      100.05       98.13      1.31 o
   1  10   1       10.86       10.59      0.41 o
   2  10   1       84.17       82.45      0.74 o
   3  10   1        8.99        8.47      0.37 o
   4  10   1        7.63        7.34      0.36 o
   0  11   1       38.61       36.63      0.83 o
   1  11   1       15.83       16.06      0.47 o
   2  11   1       52.53       49.74      0.61 o
   3  11   1       10.03       10.24      0.39 o
   0  12   1       45.00       44.96      0.96 o
   0   0   2      787.92      812.80     26.55 o
   1   0   2      256.36      259.69      4.55 o
   2   0   2     2210.41     2254.56     17.75 o
   3   0   2      170.81      170.52      1.63 o
   4   0   2      128.12      124.96      1.14 o
   5   0   2       19.14       19.06      0.49 o
   6   0   2       32.81       31.89      0.66 o
   7   0   2        2.32        1.71      0.53 o
   0   1   2     4073.40     4209.19     71.39 o
   1   1   2     5195.84     5306.20     62.00 o
   2   1   2     2102.34     2131.15     11.68 o
   3   1   2      254.96      250.73      1.75 o
   4   1   2      811.16      819.37      4.16 o
   5   1   2       89.99       87.31      0.68 o
   6   1   2      174.20      174.78      1.19 o
   7   1   2       14.06       13.71      0.42 o
   0   2   2     9323.39     9595.87     82.11 o
   1   2   2     4460.67     4579.00     28.69 o
   2   2   2      364.37      374.12      2.20 o
   3   2   2       66.66       68.65      0.56 o
   4   2   2       89.01       87.23      0.70 o
   5   2   2       56.97       57.77      0.52 o
   6   2   2       96.96      100.45      0.85 o
   7   2   2       31.15       31.96      0.57 o
   0   3   2      103.92      102.95      1.13 o
   1   3   2     2710.60     2815.42     15.23 o
   2   3   2       12.99       12.73      0.20 o
   3   3   2      408.10      406.15      2.13 o
   4   3   2       26.58       25.84      0.35 o
   5   3   2       76.93       75.92      0.64 o
   6   3   2       16.40       16.95      0.40 o
   7   3   2       77.60       80.14      0.80 o
   0   4   2      164.14      162.52      1.87 o
   1   4   2      656.68      663.88      3.78 o
   2   4   2       51.71       51.71      0.48 o
   3   4   2      735.96      735.72      3.61 o
   4   4   2       18.24       18.11      0.31 o
   5   4   2      314.75      315.66      1.79 o
   6   4   2        2.91        2.90      0.31 o
   7   4   2        6.31        5.67      0.40 o
   0   5   2       85.20       85.78      1.05 o
   1   5   2      647.81      654.78      4.22 o
   2   5   2      162.05      162.89      1.22 o
   3   5   2      179.25      175.30      1.02 o
   4   5   2      248.95      250.50      1.49 o
   5   5   2       60.23       60.00      0.61 o
   6   5   2       45.67       46.38      0.58 o
   7   5   2       38.09       37.86      0.60 o
   0   6   2      899.82      902.44      8.61 o
   1   6   2      107.60      107.02      1.01 o
   2   6   2      224.61      227.93      1.71 o
   3   6   2      245.13      248.50      1.43 o
   4   6   2        1.98        2.07      0.26 o
   5   6   2       85.28       84.51      0.74 o
   6   6   2       16.37       16.68      0.41 o
   0   7   2      157.35      157.25      2.21 o
   1   7   2       48.49       46.57      0.66 o
   2   7   2      295.18      292.52      2.16 o
   3   7   2       68.87       68.75      0.64 o
   4   7   2      184.82      187.11      1.27 o
   5   7   2        3.56        2.99      0.32 o
   6   7   2       35.55       36.60      0.55 o
   0   8   2      257.49      250.19      3.02 o
   1   8   2       41.10       37.79      0.70 o
   2   8   2       69.71       65.75      0.81 o
   3   8   2       24.46       23.16      0.44 o
   4   8   2       17.64       16.47      0.38 o
   5   8   2        7.32        7.21      0.37 o
   0   9   2      175.39      173.15      2.42 o
   1   9   2      177.22      175.74      1.65 o
   2   9   2       59.40       60.15      0.81 o
   3   9   2       23.79       22.47      0.42 o
   4   9   2       26.58       25.21      0.45 o
   5   9   2        0.83        1.31      0.37 o
   0  10   2       57.76       57.72      1.02 o
   1  10   2        9.61        9.37      0.39 o
   2  10   2       67.57       68.93      0.72 o
   3  10   2      111.93      113.62      0.93 o
   4  10   2       13.45       13.21      0.39 o
   0  11   2       36.79       35.30      0.85 o
   1  11   2       59.87       61.57      0.69 o
   2  11   2        0.02        0.37      0.57 o
   3  11   2       10.81       10.50      0.39 o
   0  12   2        0.97        1.30      0.66 o
   1   0   3     2461.43     2456.00     33.31 o
   2   0   3     3797.59     3774.16     28.87 o
   3   0   3      307.72      303.71      2.68 o
   4   0   3      156.01      156.02      1.38 o
   5   0   3      325.22      326.58      2.59 o
   6   0   3        0.58        2.12      0.43 o
   7   0   3        4.34        4.39      0.50 o
   0   1   3     1469.70     1484.08     25.11 o
   1   1   3     6987.15     7041.97     59.09 o
   2   1   3      120.74      119.78      0.85 o
   3   1   3      109.34      109.30      0.80 o
   4   1   3       80.96       81.70      0.62 o
   5   1   3      132.19      131.55      0.88 o
   6   1   3       99.01       99.40      0.83 o
   7   1   3       70.13       70.38      0.75 o
   0   2   3       14.64       13.22      0.35 o
   1   2   3      162.71      161.04      1.03 o
   2   2   3      782.05      775.58      4.04 o
   3   2   3      377.90      371.72      2.22 o
   4   2   3      101.78      100.17      0.71 o
   5   2   3       83.92       84.16      0.67 o
   6   2   3       26.96       26.19      0.45 o
   7   2   3       18.24       18.51      0.46 o
   0   3   3       68.86       74.95      1.00 o
   1   3   3      845.56      855.16      5.43 o
   2   3   3      153.79      155.50      1.00 o
   3   3   3      383.95      384.32      2.15 o
   4   3   3      290.27      292.34      1.71 o
   5   3   3       89.44       89.34      0.70 o
   6   3   3       54.37       54.26      0.59 o
   7   3   3        1.45        0.95      0.40 o
   0   4   3      619.92      637.24      5.42 o
   1   4   3      441.53      441.11      3.00 o
   2   4   3      576.11      585.22      3.24 o
   3   4   3      115.84      111.98      0.72 o
   4   4   3       95.21       93.41      0.72 o
   5   4   3       51.44       51.72      0.54 o
   6   4   3       37.05       36.30      0.48 o
   7   4   3       13.23       13.08      0.45 o
   0   5   3       47.15       47.61      0.72 o
   1   5   3      557.13      561.60      3.54 o
   2   5   3      857.61      862.84      4.97 o
   3   5   3      169.78      169.31      1.00 o
   4   5   3      438.90      442.89      2.38 o
   5   5   3       31.75       31.50      0.45 o
   6   5   3       24.66       22.86      0.43 o
   7   5   3       32.17       33.36      0.57 o
   0   6   3      499.34      508.97      4.78 o
   1   6   3      229.41      233.17      1.71 o
   2   6   3      170.26      172.62      1.27 o
   3   6   3      209.67      214.01      1.25 o
   4   6   3       33.37       32.34      0.44 o
   5   6   3      191.81      197.34      1.32 o
   6   6   3       51.00       51.85      0.61 o
   0   7   3        6.30        6.84      0.54 o
   1   7   3      162.01      161.87      1.44 o
   2   7   3       22.41       22.47      0.44 o
   3   7   3      235.92      236.81      1.45 o
   4   7   3        4.04        4.35      0.32 o
   5   7   3       39.09       39.18      0.50 o
   6   7   3        1.85        1.62      0.36 o
   0   8   3       22.10       19.68      0.80 o
   1   8   3       28.77       26.11      0.61 o
   2   8   3      195.74      196.36      1.56 o
   3   8   3       43.56       41.99      0.55 o
   4   8   3        6.66        5.92      0.32 o
   5   8   3       15.75       14.25      0.41 o
   0   9   3       54.54       55.39      1.31 o
   1   9   3       80.25       79.59      1.01 o
   2   9   3       76.88       76.12      0.79 o
   3   9   3       38.41       38.65      0.51 o
   4   9   3       71.92       70.91      0.70 o
   5   9   3        1.57        0.90      0.40 o
   0  10   3      264.57      261.03      2.94 o
   1  10   3       57.48       56.68      0.66 o
   2  10   3       77.19       75.48      0.74 o
   3  10   3       14.67       14.30      0.40 o
   4  10   3        2.30        2.62      0.36 o
   0  11   3       28.09       31.89      0.78 o
   1  11   3       31.81       31.92      0.53 o
   2  11   3       34.98       35.16      0.54 o
   3  11   3       17.68       19.00      0.43 o
   0   0   4     1199.70     1278.35     29.85 o
   1   0   4       18.69       18.48      0.59 o
   2   0   4      296.63      306.37      2.50 o
   3   0   4        0.03        0.25      0.25 o
   4   0   4      143.15      142.05      1.26 o
   5   0   4       56.74       53.81      0.71 o
   6   0   4       66.18       64.54      0.90 o
   7   0   4        0.09        0.00      0.00 o
   0   1   4      420.85      424.07      4.06 o
   1   1   4     2665.74     2704.10     15.43 o
   2   1   4      642.86      647.66      3.36 o
   3   1   4        7.18        7.39      0.18 o
   4   1   4      654.19      659.11      3.38 o
   5   1   4       77.08       76.91      0.64 o
   6   1   4       51.73       52.81      0.58 o
   7   1   4        2.26        2.53      0.35 o
   0   2   4      301.17      311.94      2.64 o
   1   2   4     3105.51     3118.68     16.41 o
   2   2   4     1078.38     1052.18      5.18 o
   3   2   4      984.50      962.88      4.92 o
   4   2   4       29.99       30.40      0.37 o
   5   2   4      161.27      161.98      1.03 o
   6   2   4       99.74       99.72      0.80 o
   7   2   4        3.81        3.29      0.35 o
   0   3   4      411.48      412.55      3.55 o
   1   3   4     1476.98     1508.28      8.21 o
   2   3   4      526.52      510.92      2.74 o
   3   3   4      129.60      128.61      0.85 o
   4   3   4      131.40      131.96      0.89 o
   5   3   4        0.59        0.68      0.25 o
   6   3   4       17.15       17.66      0.38 o
   7   3   4       35.13       32.81      0.54 o
   0   4   4      346.29      354.99      3.61 o
   1   4   4      917.86      907.07      5.11 o
   2   4   4      263.17      265.80      1.83 o
   3   4   4      111.63      110.15      0.71 o
   4   4   4       59.35       60.22      0.52 o
   5   4   4      144.37      143.97      1.00 o
   6   4   4        6.95        7.37      0.33 o
   7   4   4       55.53       56.53      0.70 o
   0   5   4      137.01      134.27      1.47 o
   1   5   4      839.82      844.08      5.10 o
   2   5   4      159.07      157.96      1.19 o
   3   5   4        4.41        4.74      0.22 o
   4   5   4       92.57       92.23      0.72 o
   5   5   4        7.29        6.37      0.31 o
   6   5   4       22.16       22.28      0.43 o
   7   5   4       28.17       27.82      0.54 o
   0   6   4       76.06       75.95      1.08 o
   1   6   4       73.79       71.37      0.75 o
   2   6   4      337.58      335.79      2.31 o
   3   6   4       98.79       97.83      0.72 o
   4   6   4       19.46       17.75      0.37 o
   5   6   4       17.82       16.66      0.40 o
   6   6   4       19.59       20.03      0.45 o
   0   7   4      101.98      101.36      1.44 o
   1   7   4        9.68        9.78      0.41 o
   2   7   4       14.36       14.07      0.38 o
   3   7   4       11.69       11.13      0.34 o
   4   7   4       89.49       89.42      0.76 o
   5   7   4        8.88        8.26      0.34 o
   6   7   4       28.97       29.60      0.51 o
   0   8   4      340.37      342.21      3.88 o
   1   8   4      194.92      191.29      1.81 o
   2   8   4      187.55      185.80      1.47 o
   3   8   4       34.38       34.52      0.52 o
   4   8   4       22.95       22.83      0.42 o
   5   8   4       40.66       41.66      0.58 o
   0   9   4       74.30       71.54      1.33 o
   1   9   4      120.04      118.35      1.21 o
   2   9   4       32.62       30.44      0.50 o
   3   9   4       40.62       38.65      0.51 o
   4   9   4       92.21       94.24      0.84 o
   5   9   4        1.39        1.69      0.41 o
   0  10   4       24.34       21.90      0.70 o
   1  10   4       43.87       42.48      0.58 o
   2  10   4       42.09       40.61      0.53 o
   3  10   4       50.40       50.02      0.60 o
   4  10   4        8.02        8.09      0.38 o
   0  11   4        3.32        3.49      0.55 o
   1  11   4       41.17       41.19      0.58 o
   2  11   4        8.13        7.00      0.39 o
   3  11   4        3.64        3.17      0.36 o
   1   0   5     1464.46     1495.68     12.37 o
   2   0   5        8.49        8.58      0.29 o
   3   0   5     3098.12     3054.70     20.38 o
   4   0   5       80.09       79.31      0.84 o
   5   0   5      282.12      283.90      2.25 o
   6   0   5       76.53       77.24      0.94 o
   7   0   5       54.87       52.29      0.86 o
   0   1   5      807.85      812.15      7.04 o
   1   1   5     1300.63     1332.92      7.18 o
   2   1   5      690.27      678.43      3.53 o
   3   1   5      196.83      191.55      1.13 o
   4   1   5      140.78      140.53      0.88 o
   5   1   5       15.34       14.96      0.30 o
   6   1   5       35.56       35.29      0.47 o
   7   1   5       59.21       58.43      0.64 o
   0   2   5     1256.60     1296.10     12.39 o
   1   2   5     2560.75     2570.32     13.41 o
   2   2   5     1750.02     1740.59      8.29 o
   3   2   5      220.06      216.74      1.22 o
   4   2   5       72.68       72.97      0.57 o
   5   2   5      101.78      101.65      0.75 o
   6   2   5       81.80       80.23      0.70 o
   7   2   5        2.46        2.58      0.35 o
   0   3   5        1.34        1.31      0.26 o
   1   3   5      189.73      191.76      1.31 o
   2   3   5      316.34      317.62      1.83 o
   3   3   5      172.79      172.09      1.04 o
   4   3   5      343.59      342.51      1.97 o
   5   3   5        3.89        3.71      0.24 o
   6   3   5       12.89       12.99      0.34 o
   7   3   5        3.08        2.86      0.37 o
   0   4   5      422.15      427.90      3.79 o
   1   4   5      120.73      119.92      0.91 o
   2   4   5      656.52      659.19      3.67 o
   3   4   5       18.33       17.81      0.26 o
   4   4   5       43.32       43.41      0.45 o
   5   4   5       25.60       24.13      0.40 o
   6   4   5       89.08       87.95      0.75 o
   7   4   5       10.92       11.18      0.41 o
   0   5   5       24.05       29.88      0.68 o
   1   5   5      666.47      668.15      4.02 o
   2   5   5      484.56      493.00      3.05 o
   3   5   5      249.03      250.29      1.37 o
   4   5   5      880.97      891.11      4.55 o
   5   5   5      103.81      103.95      0.86 o
   6   5   5       44.28       43.72      0.56 o
   7   5   5        6.27        6.73      0.42 o
   0   6   5      109.76      109.70      1.52 o
   1   6   5      231.73      231.90      1.77 o
   2   6   5      342.15      337.59      2.30 o
   3   6   5      657.86      670.45      3.63 o
   4   6   5       62.70       63.62      0.63 o
   5   6   5       61.86       59.75      0.62 o
   6   6   5       28.60       27.72      0.50 o
   0   7   5       26.54       26.09      0.75 o
   1   7   5      321.13      329.06      2.70 o
   2   7   5        3.34        3.42      0.31 o
   3   7   5       16.50       14.87      0.38 o
   4   7   5        5.48        5.18      0.32 o
   5   7   5       18.84       20.37      0.41 o
   6   7   5        5.12        5.51      0.38 o
   0   8   5        4.30        3.83      0.62 o
   1   8   5      129.32      128.50      1.30 o
   2   8   5       42.07       42.43      0.64 o
   3   8   5       22.83       22.63      0.46 o
   4   8   5       32.43       31.61      0.47 o
   5   8   5       55.77       57.55      0.66 o
   0   9   5        1.19        0.66      0.93 o
   1   9   5      212.57      217.09      1.77 o
   2   9   5       34.75       34.09      0.50 o
   3   9   5        7.55        8.07      0.33 o
   4   9   5       18.78       18.55      0.44 o
   5   9   5        8.90        8.13      0.43 o
   0  10   5      149.76      152.15      1.69 o
   1  10   5        6.46        5.83      0.36 o
   2  10   5       84.17       84.74      0.76 o
   3  10   5       23.35       22.96      0.48 o
   4  10   5        8.38        8.29      0.39 o
   0  11   5        4.66        5.35      0.52 o
   1  11   5        6.10        6.55      0.39 o
   2  11   5       27.55       28.03      0.49 o
   0   0   6      337.41      340.11      4.45 o
   1   0   6        9.62        9.41      0.41 o
   2   0   6      421.36      422.67      3.31 o
   3   0   6        0.25        1.41      0.23 o
   4   0   6      114.84      116.19      1.12 o
   5   0   6       20.30       20.31      0.46 o
   6   0   6       38.58       45.96      0.71 o
   7   0   6        0.03        0.33      0.67 o
   0   1   6     2047.40     2106.07     16.21 o
   1   1   6      706.96      717.68      4.32 o
   2   1   6     1641.91     1603.15      7.60 o
   3   1   6      218.56      215.49      1.29 o
   4   1   6      638.40      630.16      3.13 o
   5   1   6      100.67       97.02      0.69 o
   6   1   6       16.04       16.02      0.35 o
   7   1   6        6.77        6.23      0.36 o
   0   2   6       44.11       43.23      0.64 o
   1   2   6       20.47       20.05      0.28 o
   2   2   6      403.62      393.75      2.21 o
   3   2   6      129.94      132.52      0.93 o
   4   2   6       65.44       64.62      0.54 o
   5   2   6       25.91       24.96      0.38 o
   6   2   6        6.53        6.08      0.30 o
   7   2   6       34.14       34.35      0.51 o
   0   3   6      280.09      311.37      3.08 o
   1   3   6       31.45       31.41      0.38 o
   2   3   6     1212.46     1190.90      6.08 o
   3   3   6      206.15      222.36      1.55 o
   4   3   6        1.85        1.87      0.24 o
   5   3   6       77.44       77.16      0.65 o
   6   3   6       37.94       44.84      0.51 o
   7   3   6       19.36       18.45      0.46 o
   0   4   6        0.60        0.95      0.28 o
   1   4   6      581.22      575.45      3.43 o
   2   4   6      496.30      494.54      2.87 o
   3   4   6      132.47      133.31      0.88 o
   4   4   6       18.14       18.60      0.34 o
   5   4   6       94.53       95.60      0.77 o
   6   4   6        2.47        2.18      0.31 o
   7   4   6       17.11       17.23      0.46 o
   0   5   6       37.28       38.74      0.75 o
   1   5   6      587.53      585.04      3.80 o
   2   5   6      182.22      183.27      1.28 o
   3   5   6      168.52      168.88      1.01 o
   4   5   6      151.03      151.72      1.04 o
   5   5   6       44.59       43.58      0.54 o
   6   5   6       24.44       24.59      0.47 o
   0   6   6      371.12      416.85      4.01 o
   1   6   6       34.20       32.66      0.55 o
   2   6   6      114.98      114.05      0.94 o
   3   6   6       33.40       48.73      0.63 o
   4   6   6      152.40      151.62      1.13 o
   5   6   6       20.32       20.57      0.42 o
   6   6   6       19.64       20.99      0.47 o
   0   7   6      118.24      120.60      1.65 o
   1   7   6       29.71       28.85      0.58 o
   2   7   6        1.01        1.15      0.31 o
   3   7   6       16.86       16.63      0.38 o
   4   7   6       89.53       89.72      0.78 o
   5   7   6        6.39        5.47      0.35 o
   6   7   6       39.17       37.79      0.60 o
   0   8   6        3.71        3.06      0.63 o
   1   8   6      115.28      118.32      1.29 o
   2   8   6      122.76      124.05      1.04 o
   3   8   6       26.79       26.21      0.44 o
   4   8   6        3.16        3.59      0.30 o
   5   8   6       14.86       14.47      0.44 o
   0   9   6        7.06        6.45      0.63 o
   1   9   6      184.57      181.17      1.46 o
   2   9   6       31.08       29.97      0.48 o
   3   9   6        8.99       16.99      0.40 o
   4   9   6       20.11       19.03      0.43 o
   0  10   6        8.25        8.44      0.55 o
   1  10   6       18.43       17.16      0.43 o
   2  10   6       53.26       52.96      0.59 o
   3  10   6       73.65       74.37      0.77 o
   4  10   6       23.70       24.10      0.49 o
   0  11   6        0.04        0.00      0.00 o
   1  11   6       52.03       51.28      0.66 o
   2  11   6        4.34        3.86      0.36 o
   1   0   7     2373.45     2356.47     18.52 o
   2   0   7      219.53      215.22      1.82 o
   3   0   7     1138.49     1132.42      7.53 o
   4   0   7      451.01      451.71      3.29 o
   5   0   7      108.11      107.78      1.03 o
   6   0   7        2.64        1.94      0.40 o
   7   0   7        0.80        7.25      0.52 o
   0   1   7     1102.91     1120.25      8.65 o
   1   1   7     1452.37     1476.21      8.41 o
   2   1   7     1030.09     1013.33      5.00 o
   3   1   7      312.03      305.65      1.75 o
   4   1   7      182.34      179.85      1.05 o
   5   1   7       10.86       10.98      0.27 o
   6   1   7       80.04       82.01      0.68 o
   7   1   7       98.48       98.80      0.84 o
   0   2   7       56.72       56.76      0.75 o
   1   2   7      268.56      267.54      1.65 o
   2   2   7       12.29       12.74      0.23 o
   3   2   7      634.47      620.40      3.17 o
   4   2   7       64.14       64.77      0.54 o
   5   2   7      140.69      141.46      0.92 o
   6   2   7        4.70        3.86      0.29 o
   7   2   7       15.88       16.32      0.41 o
   0   3   7      871.73      865.03      7.71 o
   1   3   7      721.82      735.13      4.54 o
   2   3   7     2120.53     2104.55     10.46 o
   3   3   7      122.94      117.38      0.74 o
   4   3   7      865.02      871.59      4.33 o
   5   3   7       56.81       57.85      0.56 o
   6   3   7       27.74       26.90      0.43 o
   7   3   7        3.41        3.14      0.37 o
   0   4   7      908.09      926.61      7.54 o
   1   4   7       72.12       72.94      0.75 o
   2   4   7      720.87      710.13      4.21 o
   3   4   7       36.31       34.91      0.38 o
   4   4   7        8.15        7.73      0.27 o
   5   4   7       13.56       13.48      0.34 o
   6   4   7       46.08       46.10      0.56 o
   7   4   7        8.85        9.00      0.42 o
   0   5   7       34.09       32.95      0.67 o
   1   5   7      188.42      187.10      1.46 o
   2   5   7       99.41      100.93      0.81 o
   3   5   7      621.94      612.33      3.17 o
   4   5   7      117.44      115.17      0.89 o
   5   5   7        6.09        6.40      0.31 o
   6   5   7       39.31       39.18      0.55 o
   0   6   7      530.00      535.97      5.08 o
   1   6   7      225.42      222.09      1.74 o
   2   6   7      210.37      207.01      1.46 o
   3   6   7      129.14      131.27      1.01 o
   4   6   7      106.73      108.76      0.92 o
   5   6   7       59.85       61.46      0.68 o
   6   6   7       63.65       64.90      0.72 o
   0   7   7       84.49      115.55      1.68 o
   1   7   7      414.57      415.59      3.46 o
   2   7   7       30.66       28.66      0.47 o
   3   7   7       70.40       68.71      0.68 o
   4   7   7       42.41       41.08      0.51 o
   5   7   7       14.61       15.13      0.42 o
   6   7   7        2.90        3.01      0.40 o
   0   8   7        4.86        3.74      0.64 o
   1   8   7       76.47       76.38      0.99 o
   2   8   7       23.86       24.07      0.47 o
   3   8   7      188.77      191.73      1.30 o
   4   8   7        3.71        3.50      0.30 o
   5   8   7       49.11       49.22      0.64 o
   0   9   7       27.02       24.82      0.74 o
   1   9   7       83.26       83.47      0.84 o
   2   9   7       26.33       26.31      0.46 o
   3   9   7        4.49        4.31      0.31 o
   4   9   7       40.56       40.57      0.54 o
   0  10   7       74.06       76.64      1.05 o
   1  10   7       67.32       67.06      0.69 o
   2  10   7       26.54       25.77      0.47 o
   3  10   7       13.94       13.36      0.42 o
   0  11   7        2.25        2.21      0.53 o
   1  11   7        3.79        3.49      0.40 o
   2  11   7       24.48       25.92      0.50 o
   0   0   8      553.27      585.69      7.11 o
   1   0   8      297.84      300.08      2.85 o
   2   0   8      570.46      555.86      4.16 o
   3   0   8        0.15        0.11      0.23 o
   4   0   8       28.74       29.44      0.50 o
   5   0   8        1.00        0.42      0.43 o
   6   0   8        7.37        6.50      0.40 o
   7   0   8       42.73       43.03      0.81 o
   0   1   8      224.16      216.46      1.92 o
   1   1   8      760.79      774.44      4.63 o
   2   1   8      274.93      273.75      1.59 o
   3   1   8      313.91      300.76      1.73 o
   4   1   8      113.69      114.44      0.78 o
   5   1   8       29.06       29.53      0.39 o
   6   1   8       52.89       50.99      0.52 o
   7   1   8       13.98       13.90      0.41 o
   0   2   8       34.42       33.58      0.58 o
   1   2   8     1398.13     1393.52      7.33 o
   2   2   8      237.71      237.47      1.51 o
   3   2   8       14.60       13.95      0.23 o
   4   2   8      207.45      204.46      1.20 o
   5   2   8       55.21       52.72      0.50 o
   6   2   8        0.42        0.52      0.30 o
   7   2   8       14.99       14.76      0.40 o
   0   3   8       74.08       67.21      1.29 o
   1   3   8       32.09       33.73      0.43 o
   2   3   8      180.60      178.48      1.20 o
   3   3   8       89.59       87.90      0.61 o
   4   3   8        2.23        2.50      0.25 o
   5   3   8        4.14        3.87      0.28 o
   6   3   8       11.36       11.50      0.35 o
   7   3   8       11.36       11.14      0.40 o
   0   4   8       45.03       50.02      0.96 o
   1   4   8       16.06       15.03      0.34 o
   2   4   8      198.22      197.33      1.41 o
   3   4   8      406.81      403.98      2.12 o
   4   4   8      364.92      374.04      2.10 o
   5   4   8      101.85      103.33      0.83 o
   6   4   8        6.46        6.57      0.34 o
   7   4   8       16.38       16.77      0.47 o
   0   5   8      309.49      323.65      3.21 o
   1   5   8       51.61       51.31      0.63 o
   2   5   8      407.05      415.51      2.55 o
   3   5   8      109.25      104.60      0.80 o
   4   5   8       80.46       77.53      0.71 o
   5   5   8        0.66        0.75      0.30 o
   6   5   8       60.75       61.42      0.66 o
   0   6   8        0.98        2.51      0.49 o
   1   6   8      290.42      301.16      2.24 o
   2   6   8      359.30      360.14      2.53 o
   3   6   8       15.79       14.63      0.37 o
   4   6   8        8.95        8.05      0.35 o
   5   6   8       48.90       49.04      0.59 o
   6   6   8        2.79        2.27      0.38 o
   0   7   8       72.68       68.97      1.20 o
   1   7   8       59.91       58.90      0.81 o
   2   7   8      203.32      207.68      1.53 o
   3   7   8       37.74       34.44      0.49 o
   4   7   8      100.46      101.89      0.84 o
   5   7   8       10.79       11.38      0.39 o
   0   8   8      189.15      197.50      2.43 o
   1   8   8       35.43       35.21      0.63 o
   2   8   8        0.52        0.63      0.38 o
   3   8   8       63.12       63.69      0.62 o
   4   8   8        0.93        5.02      0.32 o
   5   8   8        9.44        9.08      0.41 o
   0   9   8       78.26       78.18      1.12 o
   1   9   8       29.58       29.05      0.51 o
   2   9   8       25.90       24.91      0.47 o
   3   9   8       25.13       24.06      0.44 o
   4   9   8        6.88        6.59      0.36 o
   0  10   8       23.96       25.29      0.68 o
   1  10   8       18.63       18.48      0.45 o
   2  10   8       20.40       20.28      0.44 o
   3  10   8       12.51       12.86      0.42 o
   0  11   8       21.05       23.19      0.70 o
   1  11   8       78.90       80.83      0.80 o
   2  11   8        9.43        9.98      0.42 o
   1   0   9      776.13      780.01      6.61 o
   2   0   9       41.82       42.41      0.59 o
   3   0   9     1502.98     1519.67      9.74 o
   4   0   9       57.05       57.81      0.74 o
   5   0   9      272.96      267.84      2.00 o
   7   0   9        2.98        3.24      0.51 o
   0   1   9       56.20       54.25      0.82 o
   1   1   9      397.68      400.39      2.41 o
   2   1   9      303.13      305.74      1.93 o
   3   1   9      134.66      135.43      0.79 o
   4   1   9        3.42        3.74      0.22 o
   5   1   9       36.87       34.97      0.41 o
   6   1   9        8.02        7.11      0.31 o
   7   1   9       20.34       19.70      0.43 o
   0   2   9        6.93        7.97      0.33 o
   1   2   9       52.39       49.93      0.52 o
   2   2   9      148.41      145.26      0.99 o
   3   2   9      499.21      503.00      2.56 o
   4   2   9      168.43      160.34      1.02 o
   5   2   9      129.18      129.99      0.88 o
   6   2   9        4.40        4.02      0.29 o
   7   2   9        7.09        6.44      0.37 o
   0   3   9       94.54      103.71      1.68 o
   1   3   9      209.24      209.71      1.53 o
   2   3   9      357.70      363.76      2.15 o
   3   3   9      106.61      133.21      1.37 o
   4   3   9      148.09      147.50      0.97 o
   5   3   9       10.67       10.59      0.32 o
   6   3   9       74.52       76.61      0.67 o
   7   3   9       20.62       22.18      0.46 o
   0   4   9     1794.59     1805.44     16.16 o
   1   4   9      393.21      393.53      2.60 o
   2   4   9      393.67      392.64      2.46 o
   3   4   9      490.86      482.14      2.62 o
   4   4   9      100.26      102.87      0.81 o
   5   4   9       21.01       21.32      0.40 o
   6   4   9       38.63       37.42      0.52 o
   0   5   9       11.91       12.52      0.53 o
   1   5   9       90.34       88.03      0.93 o
   2   5   9      240.41      238.99      1.56 o
   3   5   9      132.43      130.54      0.96 o
   4   5   9       72.50       72.12      0.70 o
   5   5   9       28.66       28.81      0.45 o
   6   5   9       21.12       21.57      0.46 o
   0   6   9      397.32      407.51      4.22 o
   1   6   9       71.91       72.10      0.87 o
   2   6   9       56.36       57.25      0.67 o
   3   6   9       11.05       10.92      0.35 o
   4   6   9        8.84        8.35      0.34 o
   5   6   9       51.46       52.71      0.63 o
   6   6   9        9.38       11.47      0.43 o
   0   7   9      135.89      134.26      1.79 o
   1   7   9      150.17      151.37      1.41 o
   2   7   9      142.66      143.12      1.19 o
   3   7   9      139.59      136.68      1.10 o
   4   7   9       28.19       26.14      0.46 o
   5   7   9       11.12       12.07      0.42 o
   0   8   9       48.04       49.05      1.04 o
   1   8   9       26.72       26.00      0.57 o
   2   8   9       33.74       33.84      0.51 o
   3   8   9       90.09       88.45      0.73 o
   4   8   9        8.73        8.56      0.35 o
   5   8   9       44.39       44.57      0.65 o
   0   9   9        0.05        0.68      0.64 o
   1   9   9       16.91       18.05      0.44 o
   2   9   9       64.80       65.56      0.66 o
   3   9   9       39.79       41.04      0.54 o
   4   9   9       34.59       34.22      0.52 o
   0  10   9       79.30       79.64      1.21 o
   1  10   9       38.70       38.37      0.54 o
   2  10   9       31.80       30.92      0.50 o
   3  10   9       13.37       12.77      0.44 o
   0  11   9        1.91        2.76      0.57 o
   1  11   9        5.49        4.93      0.40 o
   0   0  10     1995.38     1961.43     22.83 o
   1   0  10     3870.00     3803.96     28.99 o
   2   0  10      499.34      497.57      3.76 o
   3   0  10       37.64       36.38      0.49 o
   4   0  10        4.85        5.30      0.32 o
   5   0  10      284.78      282.82      2.11 o
   6   0  10       19.87       18.71      0.51 o
   7   0  10       51.20       51.87      0.91 o
   0   1  10       17.22       17.14      0.39 o
   1   1  10      241.32      238.53      1.72 o
   2   1  10      191.54      190.32      1.32 o
   3   1  10      368.83      362.89      1.82 o
   4   1  10       17.88       18.27      0.31 o
   5   1  10       62.93       62.12      0.54 o
   6   1  10       61.33       61.66      0.57 o
   7   1  10        4.33        4.20      0.35 o
   0   2  10      261.70      259.69      2.36 o
   1   2  10        3.00        2.33      0.20 o
   2   2  10       20.76       20.84      0.31 o
   3   2  10      351.17      352.96      1.87 o
   4   2  10        6.37        6.34      0.23 o
   5   2  10       73.15       70.60      0.62 o
   6   2  10        2.43        2.17      0.30 o
   7   2  10        6.91        6.55      0.38 o
   0   3  10      800.64      800.94      6.98 o
   1   3  10      226.82      225.21      1.68 o
   2   3  10      156.75      158.03      1.17 o
   3   3  10      236.38      239.22      1.34 o
   4   3  10       43.22       42.68      0.47 o
   5   3  10       27.48       25.74      0.41 o
   6   3  10       39.12       38.77      0.50 o
   0   4  10        0.59        0.41      0.83 o
   1   4  10       38.65       38.98      0.54 o
   2   4  10      240.05      241.36      1.58 o
   3   4  10      131.66      130.02      0.88 o
   4   4  10       76.25       76.09      0.70 o
   5   4  10      103.93      102.56      0.80 o
   6   4  10        7.58        7.21      0.36 o
   0   5  10      560.87      564.11      5.42 o
   1   5  10      175.39      171.73      1.37 o
   2   5  10      373.07      373.70      2.42 o
   3   5  10      377.60      372.99      2.23 o
   4   5  10      145.12      147.86      1.13 o
   5   5  10       15.55       17.89      0.40 o
   6   5  10       50.33       52.53      0.65 o
   0   6  10      391.69      391.72      4.33 o
   1   6  10       42.96       44.44      0.70 o
   2   6  10      195.28      194.63      1.41 o
   3   6  10       36.45       36.72      0.51 o
   4   6  10      151.00      150.92      1.07 o
   5   6  10       35.47       34.90      0.53 o
   6   6  10       14.49       14.06      0.45 o
   0   7  10       72.86       70.81      1.28 o
   1   7  10        5.02        5.33      0.41 o
   2   7  10      152.77      151.24      1.20 o
   3   7  10        4.79        4.27      0.31 o
   4   7  10       56.25       56.10      0.61 o
   5   7  10       24.47       25.22      0.51 o
   0   8  10      120.50      121.64      1.66 o
   1   8  10      132.54      133.25      1.22 o
   2   8  10       60.13       58.35      0.63 o
   3   8  10        5.17        5.29      0.32 o
   4   8  10        0.76        1.49      0.33 o
   5   8  10       20.84       22.27      0.52 o
   0   9  10       41.59       40.50      0.87 o
   1   9  10       13.86       12.44      0.40 o
   2   9  10       43.72       44.13      0.56 o
   3   9  10        7.78        6.47      0.36 o
   4   9  10       11.67       11.31      0.42 o
   0  10  10        4.97        6.49      0.58 o
   1  10  10       49.39       48.33      0.62 o
   2  10  10        6.71        6.57      0.37 o
   3  10  10       35.65       36.65      0.60 o
   0  11  10      104.79      113.34      1.45 o
   1   0  11      115.04      116.74      1.57 o
   2   0  11       45.52       44.02      0.66 o
   3   0  11      116.85      114.08      1.02 o
   4   0  11       16.77       16.36      0.45 o
   5   0  11      105.73      109.29      1.12 o
   6   0  11        6.20        5.03      0.42 o
   7   0  11       22.97       23.65      0.75 o
   0   1  11      229.89      229.81      2.26 o
   1   1  11      491.42      490.78      3.21 o
   2   1  11        0.57        0.44      0.24 o
   3   1  11      146.35      139.80      0.88 o
   4   1  11       54.25       51.63      0.54 o
   5   1  11       18.51       19.47      0.36 o
   6   1  11       32.58       32.62      0.46 o
   7   1  11       21.81       21.30      0.50 o
   0   2  11     1134.54     1129.89      9.13 o
   1   2  11       23.72       23.18      0.40 o
   2   2  11       23.35       24.07      0.38 o
   3   2  11       23.62       23.43      0.32 o
   4   2  11       22.02       21.89      0.37 o
   5   2  11       52.96       51.69      0.58 o
   6   2  11       30.42       31.48      0.49 o
   0   3  11      164.28      166.45      1.89 o
   1   3  11       19.40       18.45      0.39 o
   2   3  11      132.56      133.44      1.02 o
   3   3  11      148.92      147.04      0.92 o
   4   3  11       89.74       92.81      0.80 o
   5   3  11       65.26       63.98      0.65 o
   6   3  11       38.82       37.82      0.52 o
   0   4  11      128.21      128.00      1.61 o
   1   4  11       47.76       47.94      0.60 o
   2   4  11      141.32      138.06      1.14 o
   3   4  11      202.04      198.92      1.25 o
   4   4  11       57.80       57.86      0.67 o
   5   4  11       16.32       15.62      0.39 o
   6   4  11        1.16        1.19      0.37 o
   0   5  11      212.97      216.00      2.51 o
   1   5  11      284.07      286.28      2.36 o
   2   5  11      213.69      208.75      1.54 o
   3   5  11        9.64        9.28      0.34 o
   4   5  11       47.27       46.05      0.59 o
   5   5  11       14.25       14.22      0.38 o
   6   5  11       30.87       31.20      0.57 o
   0   6  11       59.49       56.30      1.09 o
   1   6  11      103.23      101.47      1.06 o
   2   6  11       19.34       18.43      0.43 o
   3   6  11      217.65      218.31      1.62 o
   4   6  11        5.20        4.96      0.33 o
   5   6  11       39.75       39.73      0.64 o
   0   7  11      182.09      186.84      2.27 o
   1   7  11       55.06       54.08      0.75 o
   2   7  11       38.58       39.08      0.55 o
   3   7  11       39.33       38.27      0.50 o
   4   7  11       30.27       30.80      0.50 o
   5   7  11        3.10        3.04      0.40 o
   0   8  11        0.00        0.00      0.00 o
   1   8  11       49.56       50.29      0.69 o
   2   8  11       33.15       31.43      0.48 o
   3   8  11       19.78       20.00      0.41 o
   4   8  11       21.14       18.88      0.44 o
   0   9  11       14.04       13.47      0.62 o
   1   9  11       17.94       16.82      0.43 o
   2   9  11        3.28        3.05      0.35 o
   3   9  11       14.79       14.66      0.41 o
   0  10  11       30.37       30.76      0.78 o
   1  10  11       51.04       52.42      0.65 o
   2  10  11       13.33       13.73      0.42 o
   0   0  12      722.02      733.69      9.79 o
   1   0  12      478.22      494.65      4.61 o
   2   0  12       15.02       13.88      0.41 o
   3   0  12       73.20       72.39      0.82 o
   4   0  12        2.86        4.66      0.40 o
   5   0  12       67.32       68.51      0.86 o
   6   0  12        8.67        9.88      0.52 o
   0   1  12      430.53      435.58      4.09 o
   1   1  12       48.63       47.87      0.56 o
   2   1  12      403.98      400.43      2.77 o
   3   1  12      361.53      362.38      1.94 o
   4   1  12      256.49      256.82      1.56 o
   5   1  12       59.54       59.80      0.60 o
   6   1  12       46.06       45.31      0.59 o
   0   2  12      819.77      812.54      6.93 o
   1   2  12      285.95      295.25      2.09 o
   2   2  12      477.27      472.32      2.84 o
   3   2  12       30.63       30.31      0.38 o
   4   2  12        8.31        8.17      0.32 o
   5   2  12      120.39      122.01      0.95 o
   6   2  12       30.28       29.73      0.51 o
   0   3  12      156.68      161.16      1.96 o
   1   3  12      731.71      748.75      5.10 o
   2   3  12      101.53       99.36      0.83 o
   3   3  12       33.91       44.93      0.48 o
   4   3  12       31.81       30.91      0.44 o
   5   3  12       61.46       62.64      0.66 o
   6   3  12        1.92        3.67      0.37 o
   0   4  12      150.17      151.28      1.98 o
   1   4  12       39.20       40.74      0.61 o
   2   4  12      271.18      273.06      2.02 o
   3   4  12      169.57      169.95      1.19 o
   4   4  12      103.02      109.46      0.94 o
   5   4  12       70.63       71.69      0.74 o
   6   4  12       16.25       16.40      0.47 o
   0   5  12      867.05      885.51      8.12 o
   1   5  12      190.98      191.01      1.86 o
   2   5  12        3.11        2.94      0.31 o
   3   5  12        6.80        6.26      0.33 o
   4   5  12       15.55       14.55      0.39 o
   5   5  12       18.43       18.95      0.46 o
   6   5  12       39.78       41.31      0.67 o
   0   6  12      153.21      156.47      1.96 o
   1   6  12      122.29      121.55      1.26 o
   2   6  12      108.51      105.44      0.92 o
   3   6  12      118.19      125.99      1.01 o
   4   6  12       17.04       17.20      0.43 o
   5   6  12       15.63       14.59      0.47 o
   0   7  12       58.70       57.61      1.08 o
   1   7  12        7.52        7.29      0.38 o
   2   7  12       66.53       65.52      0.70 o
   3   7  12       58.14       57.31      0.64 o
   4   7  12       53.04       53.36      0.66 o
   5   7  12       24.73       25.66      0.58 o
   0   8  12       60.19       60.40      1.05 o
   1   8  12       28.88       27.86      0.51 o
   2   8  12       47.58       45.75      0.55 o
   3   8  12        6.76        6.86      0.36 o
   4   8  12        8.11        8.02      0.39 o
   0   9  12       28.40       30.58      0.74 o
   1   9  12      118.03      123.59      1.06 o
   2   9  12       58.72       59.21      0.67 o
   3   9  12       32.29       36.74      0.54 o
   0  10  12       24.01       25.80      0.72 o
   1  10  12       43.92       43.80      0.60 o
   2  10  12        7.62        7.18      0.40 o
   1   0  13      125.74      127.36      1.46 o
   2   0  13      413.92      397.69      4.21 o
   3   0  13       89.90       88.45      0.96 o
   4   0  13      140.84      138.77      1.42 o
   5   0  13      114.15      115.04      1.21 o
   6   0  13       23.03       23.88      0.65 o
   0   1  13      510.62      511.25      4.90 o
   1   1  13      488.74      486.90      3.32 o
   2   1  13       65.01       64.69      0.67 o
   3   1  13       23.27       23.33      0.35 o
   4   1  13       34.74       33.86      0.44 o
   5   1  13        4.07        4.05      0.30 o
   6   1  13       21.88       21.17      0.45 o
   0   2  13      445.90      459.15      4.35 o
   1   2  13       33.97       34.38      0.49 o
   2   2  13      252.33      247.88      1.58 o
   3   2  13       51.87       51.36      0.49 o
   4   2  13       17.76       20.00      0.40 o
   5   2  13        7.96        7.16      0.35 o
   6   2  13       18.23       17.95      0.47 o
   0   3  13        1.39        1.06      0.51 o
   1   3  13       57.14       57.31      0.67 o
   2   3  13       98.37       94.01      0.78 o
   3   3  13       23.44       22.16      0.36 o
   4   3  13       27.58       28.14      0.44 o
   5   3  13       43.10       41.41      0.54 o
   6   3  13       16.27       15.66      0.45 o
   0   4  13      103.42      102.22      1.41 o
   1   4  13      309.76      315.32      2.46 o
   2   4  13       68.76       68.05      0.67 o
   3   4  13       70.16       68.65      0.69 o
   4   4  13       17.97       18.58      0.40 o
   5   4  13       24.81       24.56      0.48 o
   6   4  13        4.25        4.21      0.41 o
   0   5  13       28.83       28.34      0.77 o
   1   5  13       50.19       48.34      0.66 o
   2   5  13       34.10       34.01      0.53 o
   3   5  13      220.74      220.56      1.66 o
   4   5  13       69.47       66.89      0.69 o
   5   5  13       41.83       42.64      0.62 o
   0   6  13       46.04       47.07      1.00 o
   1   6  13       98.01       99.35      0.98 o
   2   6  13       83.21       82.05      0.79 o
   3   6  13       31.78       30.74      0.46 o
   4   6  13      104.78      107.43      0.95 o
   5   6  13       72.25       74.17      0.88 o
   0   7  13       82.44       77.86      1.29 o
   1   7  13       58.43       55.25      0.71 o
   2   7  13        5.14        5.05      0.33 o
   3   7  13       21.58       19.54      0.43 o
   4   7  13        8.80        9.62      0.40 o
   0   8  13        4.08        4.59      0.58 o
   1   8  13       20.73       20.48      0.47 o
   2   8  13        0.53        0.47      0.39 o
   3   8  13       14.01       14.12      0.40 o
   4   8  13       10.27        9.78      0.42 o
   0   9  13       48.07       49.43      0.88 o
   1   9  13       34.47       34.86      0.55 o
   2   9  13       23.85       23.58      0.47 o
   3   9  13        9.14        8.06      0.40 o
   0  10  13       10.21       10.06      0.61 o
   1  10  13       34.65       35.02      0.57 o
   0   0  14      469.37      465.76      6.24 o
   1   0  14       41.50       45.57      0.79 o
   2   0  14      800.51      822.79      7.36 o
   3   0  14       30.74       32.65      0.58 o
   4   0  14       34.39       34.05      0.66 o
   5   0  14       23.78       23.46      0.62 o
   6   0  14       25.05       25.23      0.68 o
   0   1  14       25.46       25.42      0.65 o
   1   1  14       21.48       21.90      0.43 o
   2   1  14       25.41       26.08      0.41 o
   3   1  14      112.58      111.82      0.78 o
   4   1  14       74.02       75.02      0.67 o
   5   1  14       88.17       89.39      0.86 o
   6   1  14       25.39       25.75      0.49 o
   0   2  14      297.46      300.68      3.47 o
   1   2  14      216.91      216.98      1.68 o
   2   2  14      168.46      170.32      1.21 o
   3   2  14      254.05      254.43      1.48 o
   4   2  14       56.39       53.90      0.60 o
   5   2  14       72.12       72.26      0.68 o
   6   2  14       32.73       33.17      0.55 o
   0   3  14      526.82      541.25      5.38 o
   1   3  14      511.92      522.61      3.34 o
   2   3  14      137.90      137.87      1.01 o
   3   3  14       25.08       24.30      0.37 o
   4   3  14       76.43       75.26      0.67 o
   5   3  14        6.23        5.81      0.34 o
   6   3  14       17.26       16.31      0.48 o
   0   4  14       36.64       36.22      0.82 o
   1   4  14       60.48       58.82      0.72 o
   2   4  14       23.70       22.22      0.42 o
   3   4  14       15.22       15.11      0.35 o
   4   4  14       25.92       26.43      0.44 o
   5   4  14       24.98       23.76      0.48 o
   0   5  14       38.07       34.91      0.83 o
   1   5  14      159.72      155.08      1.39 o
   2   5  14       42.28       39.70      0.54 o
   3   5  14       24.24       24.81      0.41 o
   4   5  14       12.38       13.45      0.39 o
   5   5  14        7.37        7.35      0.43 o
   0   6  14      126.26      120.66      1.80 o
   1   6  14       71.73       69.31      0.87 o
   2   6  14      124.33      122.99      0.94 o
   3   6  14       12.74       12.13      0.37 o
   4   6  14       12.91       12.57      0.41 o
   5   6  14       15.41       14.73      0.46 o
   0   7  14       30.60       28.88      0.80 o
   1   7  14        0.40        0.53      0.41 o
   2   7  14       22.29       21.84      0.43 o
   3   7  14       40.68       39.91      0.52 o
   4   7  14       38.33       37.68      0.59 o
   0   8  14      109.08      107.48      1.33 o
   1   8  14       46.68       46.38      0.59 o
   2   8  14       35.49       35.60      0.52 o
   3   8  14       15.26       14.03      0.41 o
   0   9  14       13.77       13.49      0.61 o
   1   9  14       12.57       12.63      0.42 o
   2   9  14       33.18       34.33      0.53 o
   1   0  15      136.91      137.08      1.58 o
   2   0  15       73.38       74.97      0.97 o
   3   0  15       17.95       24.67      0.55 o
   4   0  15      113.55      116.53      1.29 o
   5   0  15       13.81       14.11      0.54 o
   6   0  15       41.49       41.69      0.86 o
   0   1  15      716.97      731.15      6.73 o
   1   1  15      170.54      166.18      1.36 o
   2   1  15      224.26      223.26      1.44 o
   3   1  15        2.38        2.91      0.24 o
   4   1  15       14.60       13.37      0.36 o
   5   1  15       54.71       56.83      0.65 o
   6   1  15       62.03       61.85      0.72 o
   0   2  15      111.90      116.03      1.46 o
   1   2  15      156.45      159.69      1.29 o
   2   2  15      107.29      105.34      0.85 o
   3   2  15        1.00        0.92      0.26 o
   4   2  15       40.78       38.88      0.49 o
   5   2  15       20.49       19.22      0.41 o
   6   2  15        6.17        5.59      0.41 o
   0   3  15       35.62       39.64      0.83 o
   1   3  15       11.75       12.02      0.38 o
   2   3  15       12.77       11.71      0.33 o
   3   3  15      131.77      136.99      0.92 o
   4   3  15       71.56       71.75      0.64 o
   5   3  15       15.88       15.17      0.39 o
   0   4  15       12.24       11.32      0.56 o
   1   4  15       56.08       55.97      0.69 o
   2   4  15      111.80      111.80      0.94 o
   3   4  15       23.73       22.57      0.40 o
   4   4  15        5.04        4.25      0.32 o
   5   4  15       17.77       17.84      0.44 o
   0   5  15      114.64      116.81      1.41 o
   1   5  15      239.65      242.17      1.80 o
   2   5  15       48.17       48.31      0.60 o
   3   5  15      226.77      232.87      1.69 o
   4   5  15       12.54       12.56      0.38 o
   5   5  15       62.46       61.73      0.76 o
   0   6  15        0.71        5.93      0.56 o
   1   6  15       52.62       51.37      0.68 o
   2   6  15      120.61      121.33      1.04 o
   3   6  15       13.94       21.80      0.42 o
   4   6  15       39.93       38.67      0.57 o
   0   7  15        6.72        7.40      0.53 o
   1   7  15       21.62       20.21      0.45 o
   2   7  15       19.95       19.07      0.40 o
   3   7  15        7.98        7.37      0.35 o
   4   7  15        6.53        6.08      0.41 o
   0   8  15       39.90       36.72      0.80 o
   1   8  15       18.00       18.03      0.44 o
   2   8  15       52.74       52.52      0.64 o
   3   8  15       13.57       14.92      0.42 o
   0   9  15       20.99       20.25      0.66 o
   1   9  15        4.70        4.50      0.37 o
   2   9  15       12.10       11.90      0.42 o
   0   0  16      254.33      262.05      4.20 o
   1   0  16      151.34      149.94      1.76 o
   2   0  16        5.60        5.23      0.39 o
   3   0  16        0.52        0.59      0.42 o
   4   0  16       24.03       23.41      0.57 o
   5   0  16        2.01        2.05      0.46 o
   6   0  16       14.71       15.33      0.73 o
   0   1  16       26.23       25.37      0.77 o
   1   1  16      512.41      516.93      3.40 o
   2   1  16       22.48       22.64      0.40 o
   3   1  16      158.96      158.32      0.98 o
   4   1  16       91.87       92.71      0.75 o
   5   1  16       40.04       38.52      0.55 o
   6   1  16       18.75       18.74      0.49 o
   0   2  16        0.35        0.28      0.56 o
   1   2  16       37.17       37.55      0.57 o
   2   2  16      114.49      113.68      0.91 o
   3   2  16        2.49        2.04      0.25 o
   4   2  16       19.06       19.09      0.38 o
   5   2  16        5.72        6.02      0.34 o
   0   3  16       45.93       46.39      0.91 o
   1   3  16       88.76       88.46      0.91 o
   2   3  16       39.27       37.33      0.49 o
   3   3  16        8.23        7.79      0.29 o
   4   3  16       13.81       12.44      0.35 o
   5   3  16        2.97        3.10      0.33 o
   0   4  16       30.21       30.65      0.74 o
   1   4  16       58.63       59.59      0.67 o
   2   4  16       31.70       31.78      0.47 o
   3   4  16       96.98       95.73      0.72 o
   4   4  16       51.61       53.73      0.59 o
   5   4  16       26.05       25.82      0.50 o
   0   5  16       44.55       45.16      0.86 o
   1   5  16       57.32       56.09      0.71 o
   2   5  16       48.70       48.56      0.54 o
   3   5  16       36.94       36.19      0.50 o
   4   5  16        3.42        3.59      0.33 o
   5   5  16       29.16       30.07      0.57 o
   0   6  16       66.28       62.76      1.06 o
   1   6  16       10.92       10.81      0.40 o
   2   6  16       98.73       96.48      0.86 o
   3   6  16        8.65        8.33      0.34 o
   4   6  16       52.01       52.32      0.64 o
   0   7  16        3.04        3.66      0.49 o
   1   7  16       23.01       22.80      0.45 o
   2   7  16       24.37       25.10      0.44 o
   3   7  16       11.36       12.10      0.39 o
   0   8  16        1.63        2.23      0.54 o
   1   8  16        6.40        6.22      0.36 o
   2   8  16       15.94       15.75      0.44 o
   0   9  16       31.42       31.94      0.79 o
   1   9  16        2.41        2.74      0.38 o
   1   0  17       44.98       44.21      0.90 o
   2   0  17       93.33       90.72      1.08 o
   3   0  17        9.20        7.75      0.40 o
   4   0  17      205.38      211.58      2.16 o
   5   0  17        0.03        0.09      0.25 o
   0   1  17       61.82       64.69      1.16 o
   1   1  17       35.82       34.85      0.53 o
   2   1  17      252.31      254.02      1.77 o
   3   1  17       34.63       34.44      0.42 o
   4   1  17       26.79       27.39      0.43 o
   5   1  17        6.43        7.32      0.37 o
   0   2  17       11.61       11.57      0.58 o
   1   2  17      218.56      214.03      1.79 o
   2   2  17       87.42       87.46      0.75 o
   3   2  17        8.61        8.14      0.27 o
   4   2  17      108.05      108.63      0.81 o
   5   2  17       44.65       43.45      0.56 o
   0   3  17       41.45       38.73      0.85 o
   1   3  17      153.52      151.95      1.23 o
   2   3  17       70.43       69.22      0.67 o
   3   3  17      111.44      108.90      0.85 o
   4   3  17       69.41       68.97      0.64 o
   5   3  17       45.29       46.02      0.60 o
   0   4  17      139.69      144.62      1.78 o
   1   4  17      157.03      160.06      1.29 o
   2   4  17       35.89       34.48      0.48 o
   3   4  17        9.37        9.67      0.34 o
   4   4  17        2.39        2.12      0.33 o
   5   4  17        9.40        8.63      0.41 o
   0   5  17       27.45       25.83      0.72 o
   1   5  17       60.15       58.22      0.69 o
   2   5  17       40.19       38.61      0.50 o
   3   5  17       62.88       62.67      0.64 o
   4   5  17        3.42        2.81      0.33 o
   0   6  17        0.20        0.46      0.94 o
   1   6  17       16.45       16.15      0.41 o
   2   6  17       30.86       30.04      0.45 o
   3   6  17        4.24        4.09      0.33 o
   4   6  17       43.01       43.37      0.59 o
   0   7  17       31.29       29.49      0.72 o
   1   7  17      107.44      108.81      0.90 o
   2   7  17       22.39       22.69      0.42 o
   3   7  17       25.66       25.32      0.47 o
   0   8  17       11.16       10.12      0.58 o
   1   8  17       13.62       13.73      0.41 o
   2   8  17       75.36       76.80      0.75 o
   0   0  18       63.18       61.49      1.65 o
   1   0  18      279.69      283.06      3.77 o
   2   0  18      101.28      100.00      1.21 o
   3   0  18        0.08        0.00      0.00 o
   4   0  18        2.00        2.26      0.42 o
   5   0  18       13.97       13.72      0.57 o
   0   1  18      203.62      199.57      2.19 o
   1   1  18       51.04       50.06      0.65 o
   2   1  18       26.48       25.15      0.42 o
   3   1  18       22.22       21.75      0.36 o
   4   1  18       16.56       16.01      0.36 o
   5   1  18       28.10       28.85      0.48 o
   0   2  18        1.47        0.92      0.52 o
   1   2  18        4.62        4.05      0.34 o
   2   2  18        3.50        3.38      0.30 o
   3   2  18       39.51       40.12      0.44 o
   4   2  18       42.23       40.34      0.50 o
   5   2  18       12.79       12.69      0.40 o
   0   3  18       27.80       39.46      0.86 o
   1   3  18       16.99       17.54      0.43 o
   2   3  18       27.17       26.55      0.42 o
   3   3  18       47.32       49.00      0.52 o
   4   3  18        5.22        5.62      0.33 o
   5   3  18        7.80        8.84      0.39 o
   0   4  18        0.00        0.03      0.19 o
   1   4  18       11.75       11.87      0.37 o
   2   4  18       71.42       71.73      0.69 o
   3   4  18        4.13        4.05      0.30 o
   4   4  18      102.45      104.74      0.95 o
   0   5  18        8.26        7.64      0.55 o
   1   5  18       19.84       18.36      0.43 o
   2   5  18       53.98       53.31      0.56 o
   3   5  18       12.39       11.50      0.37 o
   4   5  18       25.46       25.16      0.47 o
   0   6  18        2.47        2.91      0.48 o
   1   6  18       54.36       55.73      0.66 o
   2   6  18        6.44        7.12      0.34 o
   3   6  18        9.23        9.95      0.37 o
   0   7  18        1.25        1.25      0.51 o
   1   7  18       16.05       16.67      0.42 o
   2   7  18        8.43        8.20      0.36 o
   0   8  18       11.96       11.55      0.60 o
   1   8  18        8.93        8.88      0.40 o
   1   0  19      116.40      113.71      1.56 o
   2   0  19      121.92      123.98      1.23 o
   3   0  19       61.65       61.37      0.78 o
   4   0  19       95.09       93.90      1.11 o
   5   0  19       58.67       61.34      0.90 o
   0   1  19      138.81      137.98      1.65 o
   1   1  19       18.63       18.97      0.45 o
   2   1  19       75.80       74.67      0.66 o
   3   1  19       48.28       47.41      0.49 o
   4   1  19        5.43        4.81      0.31 o
   5   1  19        7.27        8.65      0.38 o
   0   2  19      150.65      154.22      2.23 o
   1   2  19       25.55       25.94      0.46 o
   2   2  19       78.41       76.06      0.69 o
   3   2  19       33.83       32.38      0.44 o
   4   2  19       76.71       76.83      0.70 o
   0   3  19        0.84        1.97      0.52 o
   1   3  19       96.14       97.36      0.91 o
   2   3  19       79.52       77.31      0.69 o
   3   3  19       56.13       56.00      0.59 o
   4   3  19        7.66        7.59      0.35 o
   0   4  19        3.68        3.58      0.49 o
   1   4  19      143.24      144.86      1.10 o
   2   4  19       40.40       38.95      0.51 o
   3   4  19        4.34        3.85      0.32 o
   4   4  19       16.57       16.58      0.44 o
   0   5  19       11.62       12.44      0.54 o
   1   5  19       13.27       13.27      0.39 o
   2   5  19       36.09       34.70      0.48 o
   3   5  19       66.70       65.50      0.69 o
   0   6  19       14.85       15.67      0.60 o
   1   6  19       54.21       54.03      0.63 o
   2   6  19        4.94        4.25      0.33 o
   3   6  19       21.22       21.10      0.45 o
   0   7  19       15.17       16.31      0.60 o
   1   7  19       42.16       42.04      0.59 o
   2   7  19       36.43       36.78      0.52 o
   0   0  20      130.69      130.48      2.05 o
   1   0  20       68.37       69.29      0.96 o
   2   0  20       19.17       18.38      0.53 o
   3   0  20       39.05       37.38      0.64 o
   4   0  20       50.88       54.83      0.82 o
   0   1  20        1.06        1.48      0.48 o
   1   1  20       14.15       13.47      0.37 o
   2   1  20       51.46       50.25      0.54 o
   3   1  20       64.95       63.16      0.56 o
   4   1  20       19.28       20.42      0.40 o
   0   2  20       71.41       71.79      1.11 o
   1   2  20       40.65       40.38      0.52 o
   2   2  20       38.67       36.69      0.47 o
   3   2  20       37.71       37.20      0.48 o
   4   2  20       19.24       19.90      0.41 o
   0   3  20      162.17      162.49      1.99 o
   1   3  20       15.62       16.10      0.41 o
   2   3  20       34.64       34.06      0.48 o
   3   3  20       41.95       41.88      0.51 o
   4   3  20        5.77        5.84      0.35 o
   0   4  20        0.00        1.17      0.50 o
   1   4  20        9.14        8.87      0.35 o
   2   4  20       21.97       22.24      0.43 o
   3   4  20        7.07        7.14      0.36 o
   0   5  20       16.79       19.07      0.60 o
   1   5  20       16.69       16.89      0.42 o
   2   5  20       17.58       17.93      0.40 o
   3   5  20       33.11       32.70      0.51 o
   0   6  20        0.40        0.68      0.56 o
   1   6  20       29.46       29.36      0.50 o
   2   6  20       11.52       11.70      0.39 o
   0   7  20        0.00        0.20      0.40 o
   1   0  21        3.89        3.91      0.44 o
   2   0  21      114.80      114.25      1.16 o
   3   0  21       46.66       54.73      0.74 o
   4   0  21       59.62       60.49      0.88 o
   0   1  21       65.53       64.06      0.95 o
   1   1  21       26.93       26.10      0.45 o
   2   1  21       49.85       49.05      0.53 o
   3   1  21       19.39       19.70      0.38 o
   4   1  21        7.69        8.12      0.35 o
   0   2  21       11.38       10.69      0.54 o
   1   2  21       31.54       30.44      0.47 o
   2   2  21        5.65        6.09      0.32 o
   3   2  21        8.79        8.81      0.33 o
   0   3  21       53.01       56.32      0.89 o
   1   3  21       13.53       12.74      0.37 o
   2   3  21       24.92       25.59      0.44 o
   3   3  21       76.47       82.72      0.75 o
   0   4  21       34.32       34.77      0.73 o
   1   4  21       20.30       20.68      0.43 o
   2   4  21        0.89        1.35      0.33 o
   3   4  21       22.81       22.58      0.45 o
   0   5  21       28.21       30.25      0.69 o
   1   5  21       16.31       15.65      0.42 o
   2   5  21       27.52       26.77      0.45 o
   0   6  21       19.59       19.51      0.65 o
   1   6  21       36.89       36.32      0.55 o
   0   0  22        9.99       14.20      0.75 o
   1   0  22       24.28       23.13      0.61 o
   2   0  22        4.22        4.22      0.44 o
   3   0  22        9.80        9.19      0.51 o
   0   1  22        0.27        0.60      0.59 o
   1   1  22       16.30       16.42      0.40 o
   2   1  22        2.52        2.09      0.31 o
   3   1  22       62.13       62.31      0.61 o
   0   2  22        6.35        6.17      0.51 o
   1   2  22       92.04       91.23      0.76 o
   2   2  22       38.00       37.47      0.49 o
   3   2  22       37.54       38.60      0.49 o
   0   3  22       82.25       86.45      1.16 o
   1   3  22       21.12       20.32      0.43 o
   2   3  22       14.37       14.94      0.39 o
   0   4  22       31.70       31.19      0.71 o
   1   4  22       13.21       13.88      0.38 o
   2   4  22       42.77       43.56      0.56 o
   0   5  22       84.99       88.42      1.14 o
   1   5  22        1.79        1.47      0.38 o
   1   0  23        1.47        2.58      0.48 o
   2   0  23        5.72        6.02      0.45 o
   0   1  23       65.22       66.64      0.97 o
   1   1  23        1.95        2.19      0.32 o
   2   1  23        8.51        8.80      0.35 o
   0   2  23       41.85       41.31      0.79 o
   1   2  23       31.16       30.58      0.48 o
   2   2  23       23.73       24.22      0.44 o
   0   3  23        1.86        1.69      0.51 o
   1   3  23       10.77       10.77      0.38 o
   0   4  23        1.93        2.80      0.55 o
   0   0  24       32.22       34.77      1.03 o
   1   0  24       50.26       51.54      0.85 o
   0   1  24        4.36        4.28      0.53 o
   1   1  24        7.08        7.50      0.35 o
   0   2  24        5.11        4.58      0.49 o
   1   2  24       19.98       21.28      0.44 o
