# Supplementary material for: A quantum crystallographic protocol for general use
Source: Sci Rep. 2025 Apr 19;15:13584. doi: 10.1038/s41598-025-96400-0 (PMC12009286; doi:10.1038/s41598-025-96400-0)
Supplement: Supplementary file 1 — Supplementary Information 1. [file 41598_2025_96400_MOESM1_ESM.zip › Dataset_13_HAR.cif]

data_YLID_SN_292K_Ag
_audit_creation_date               2023-11-14
_audit_creation_method
;
Olex2 1.5-alpha
(compiled 2023.08.24 svn.re1ec1418 for OlexSys, GUI svn.r6817)
;
_audit_contact_author_address      ?
_audit_contact_author_email        ?
_audit_contact_author_name         ''
_audit_contact_author_phone        ?
_publ_contact_author_id_orcid      ?
_publ_section_references
;
Bourhis, L.J., Dolomanov, O.V., Gildea, R.J., Howard, J.A.K., Puschmann, H.
 (2015). Acta Cryst. A71, 59-75.

Dolomanov, O.V., Bourhis, L.J., Gildea, R.J, Howard, J.A.K. & Puschmann, H.
 (2009), J. Appl. Cryst. 42, 339-341.

Kleemiss, F., Dolomanov, O.V., Bodensteiner, M., Peyerimhoff, N., Midgley, M.,
Bourhis, L.J., Genoni, A., Malaspina, L.A., Jayatilaka, D., Spencer, J.L.,
White, F., Grundkoetter-Stock, B, Steinhauer, S., Lentz, D., Puschmann, H.,
Grabowsky, S. (2021), Chem. Sci., 12, 1675-1692.
;
_chemical_formula_moiety           'C11 H10 O2 S'
_chemical_formula_sum              'C11 H10 O2 S'
_chemical_formula_weight           206.267
_chemical_absolute_configuration   unk
loop_
  _atom_type_symbol
  _atom_type_scat_dispersion_real
  _atom_type_scat_dispersion_imag
  _atom_type_scat_source
  _atom_type_scat_dispersion_source
 C 0.00134 0.00095 'NoSpherA2: Chem.Sci. 2021, DOI:10.1039/D0SC05526C'
 'Brennan, Cowan, Rev. Sci. Instrum., 1992, 63, 850'
 H 0.00000 0.00000 'NoSpherA2: Chem.Sci. 2021, DOI:10.1039/D0SC05526C'
 'Brennan, Cowan, Rev. Sci. Instrum., 1992, 63, 850'
 O 0.00583 0.00361 'NoSpherA2: Chem.Sci. 2021, DOI:10.1039/D0SC05526C'
 'Brennan, Cowan, Rev. Sci. Instrum., 1992, 63, 850'
 S 0.08306 0.07697 'NoSpherA2: Chem.Sci. 2021, DOI:10.1039/D0SC05526C'
 'Brennan, Cowan, Rev. Sci. Instrum., 1992, 63, 850'

_space_group_crystal_system        'orthorhombic'
_space_group_IT_number             19
_space_group_name_H-M_alt          'P 21 21 21'
_space_group_name_Hall             ' P 2ac 2ab'
loop_
  _space_group_symop_id
  _space_group_symop_operation_xyz
 1 x,y,z
 2 x+1/2,-y+1/2,-z
 3 -x,y+1/2,-z+1/2
 4 -x+1/2,-y,z+1/2

_symmetry_Int_Tables_number        19
_cell_length_a                     5.95476(7)
_cell_length_b                     9.03021(10)
_cell_length_c                     18.3841(2)
_cell_angle_alpha                  90
_cell_angle_beta                   90
_cell_angle_gamma                  90
_cell_volume                       988.563(19)
_cell_formula_units_Z              4
_cell_measurement_reflns_used      77371
_cell_measurement_temperature      292.00(10)
_cell_measurement_theta_max        35.9910
_cell_measurement_theta_min        1.9770
_exptl_absorpt_coefficient_mu      0.158
_exptl_absorpt_correction_T_max    1.00000
_exptl_absorpt_correction_T_min    0.86205
_exptl_absorpt_correction_type     multi-scan
_exptl_absorpt_process_details
;
CrysAlisPro 1.171.41.105a (Rigaku Oxford Diffraction, 2021)
Empirical absorption correction using spherical harmonics,
implemented in SCALE3 ABSPACK scaling algorithm.
;
_exptl_crystal_colour              'clear yellowish yellow'
_exptl_crystal_colour_lustre       clear
_exptl_crystal_colour_modifier     yellowish
_exptl_crystal_colour_primary      yellow
_exptl_crystal_density_diffrn      1.386
_exptl_crystal_description         block
_exptl_crystal_F_000               432.439
loop_
  _exptl_crystal_face_index_h
  _exptl_crystal_face_index_k
  _exptl_crystal_face_index_l
  _exptl_crystal_face_perp_dist
 0 -1 -1 0.1800
 -1 -2 2 0.2096
 1 2 -2 0.1944
 0 1 1 0.1934
 0 -2 -1 0.2029
 0 2 1 0.1889
 0 1 0 0.2070
 0 -1 0 0.2178
 -1 2 2 0.1901
 -1 1 2 0.1811
 1 -1 -2 0.1513
 1 -2 -2 0.1749
 1 0 -2 0.1526
 1 -2 -1 0.1872
 0 -2 1 0.2205
 0 2 -1 0.2087
 -1 2 1 0.1982
 -1 0 2 0.1767
 1 -1 2 0.1736
 1 0 0 0.1518
 -1 1 -2 0.1828
 0 -2 -33 0.1425
 1 3 32 0.1678
 -5 -8 -23 0.1618
 9 -1 17 0.1598
 -10 -1 -13 0.1629
 1 8 -28 0.1710
 10 6 -4 0.1599
 3 -7 29 0.1763
 6 11 13 0.1828
 5 -2 -28 0.1360
 2 -7 -29 0.1348
 -6 -13 1 0.2034
 -2 -13 -20 0.1618
 -10 5 -4 0.1813
 2 -12 20 0.1822
 -11 2 3 0.1716
 10 2 -8 0.1485
 -1 13 -21 0.1868
 10 -5 4 0.1556
 -3 5 -29 0.1585
 6 9 -20 0.1832
 -8 -8 15 0.1823
 9 1 19 0.1598
 3 -5 29 0.1610
 1 -1 33 0.1580
 8 8 15 0.1677
 5 4 28 0.1662
 9 9 0 0.1664
 -3 7 28 0.1661
 -10 4 -10 0.1729
 -11 0 -5 0.1623
 3 3 -31 0.1381
 -1 -2 -32 0.1355
 -8 -9 -11 0.1758
 -4 -15 5 0.2056
 7 2 -23 0.1447
 6 -7 -23 0.1393
 10 -4 -8 0.1503
 6 -13 5 0.1859
 9 -9 -3 0.1640
 -2 16 -3 0.2006

_exptl_crystal_size_max            0.43
_exptl_crystal_size_mid            0.33
_exptl_crystal_size_min            0.3
_diffrn_reflns_av_R_equivalents    0.0320
_diffrn_reflns_av_unetI/netI       0.0141
_diffrn_reflns_Laue_measured_fraction_full  0.9991
_diffrn_reflns_Laue_measured_fraction_max  0.9996
_diffrn_reflns_limit_h_max         12
_diffrn_reflns_limit_h_min         -12
_diffrn_reflns_limit_k_max         18
_diffrn_reflns_limit_k_min         -18
_diffrn_reflns_limit_l_max         38
_diffrn_reflns_limit_l_min         -38
_diffrn_reflns_number              175024
_diffrn_reflns_point_group_measured_fraction_full  0.9994
_diffrn_reflns_point_group_measured_fraction_max  0.9998
_diffrn_reflns_theta_full          19.6651
_diffrn_reflns_theta_max           26.75
_diffrn_reflns_theta_min           1.98
_diffrn_ambient_temperature        292.15
_diffrn_detector_area_resol_mean   10.0000
_diffrn_detector_type              HyPix
_diffrn_measured_fraction_theta_full  0.9991
_diffrn_measured_fraction_theta_max  0.9996
_diffrn_measurement_details
;
List of Runs (angles in degrees, time in seconds):

  # Type    Start    End  Width  t~exp~   \w     \q     \k     \f   Frames
--------------------------------------------------------------------------
  1  \w    -40.00  80.00   0.50    6.00    --   -0.28  76.00   4.00  240
  2  \w    -81.00  39.00   0.50    6.00    --   -0.28 -76.00-122.00  240
  3  \w    -23.00  50.00   0.50    6.00    --   -0.28 -99.00  60.00  146
  4  \w    -32.00  78.00   0.50    6.00    --   -0.28  57.00 120.00  220
  5  \w    -42.00  82.00   0.50    6.00    --   -0.28  38.00 -30.00  248
  6  \w    -42.00  82.00   0.50    6.00    --   -0.28  38.00 -30.00  248
  7  \w    -81.00  40.00   0.50    6.00    --   -0.28 -77.00-180.00  242
  8  \w    -23.00  50.00   0.50    6.00    --   -0.28 -99.00 120.00  146
  9  \w    -42.00  82.00   0.50    6.00    --   -0.28  38.00-150.00  248
 10  \w    -32.00  27.00   0.50    6.00    --   -0.28  57.00  30.00  118
 11  \w    -23.00  50.00   0.50    6.00    --   -0.28 -99.00   0.00  146
 12  \w      0.00  88.00   0.50   60.00    --   32.62  76.00   4.00  176
 13  \w    -32.00  26.00   0.50   60.00    --  -32.93  76.00   4.00  116
 14  \w   -102.00 -76.00   0.50   60.00    --  -32.93 -76.00-122.00   52
 15  \w    -69.00 -36.00   0.50   60.00    --  -32.93  76.00   4.00   66
 16  \w      1.00 111.00   0.50   60.00    --   32.62  57.00-150.00  220
 17  \w    -34.00  41.00   0.50   60.00    --   32.62 -57.00 120.00  150
 18  \w     29.00 111.00   0.50   60.00    --   32.62  57.00  90.00  164
 19  \w    -56.00   2.00   0.50   60.00    --   32.62 -19.00 -60.00  116
 20  \w      2.00 111.00   0.50   60.00    --   32.62  57.00 150.00  218
 21  \w    -51.00  18.00   0.50   60.00    --   32.62 -38.00-180.00  138
 22  \w    -33.00  56.00   0.50   60.00    --   32.62 -76.00-122.00  178
 23  \w    -23.00  17.00   0.50   60.00    --  -32.93 -98.00-164.52   80
 24  \w   -124.00 -63.00   0.50   60.00    --  -32.93-177.00 120.00  122
 25  \w    -78.00   3.00   0.50   60.00    --  -32.93 -77.00  30.00  162
 26  \w   -114.00 -88.00   0.50   60.00    --  -32.93 -77.00  30.00   52
 27  \w   -116.00   6.00   0.50   60.00    --  -32.93 -38.00-120.00  244
 28  \w    -50.00  50.00   0.50   60.00    --  -32.93  19.00 120.00  200
 29  \w   -124.00 -63.00   0.50   60.00    --  -32.93-177.00 -90.00  122
 30  \w   -124.00 -66.00   0.50   60.00    --  -32.93-177.00  30.00  116
 31  \w    -46.00   4.00   0.50   60.00    --  -32.93 -76.00-122.00  100
 32  \w      1.00 111.00   0.50   60.00    --   32.62  57.00 -60.00  220
 33  \w     -9.00 115.00   0.50   60.00    --   32.62  38.00 -90.00  248
 34  \w    -45.00  41.00   0.50   60.00    --   32.62 -57.00 -90.00  172
 35  \w    -45.00  41.00   0.50   60.00    --   32.62 -57.00-180.00  172
 36  \w    -56.00   2.00   0.50   60.00    --   32.62 -19.00 -30.00  116
 37  \w   -114.00   7.00   0.50   60.00    --  -32.93 -77.00  60.00  242
 38  \w    -29.00  16.00   0.50   60.00    --  -32.93 -96.00 106.81   90
 39  \w    -28.00  16.00   0.50   60.00    --  -32.93 -97.00 -63.45   88
 40  \w   -124.00 -63.00   0.50   60.00    --  -32.93-177.00  60.00  122
 41  \w   -124.00 -60.00   0.50   60.00    --  -32.93 177.00 -90.00  128
 42  \w   -124.00 -63.00   0.50   60.00    --  -32.93-177.00 -60.00  122
;
_diffrn_measurement_device         'four-circle diffractometer'
_diffrn_measurement_device_type    'XtaLAB Synergy, Dualflex, HyPix'
_diffrn_measurement_method         '\w scans'
_diffrn_radiation_type             'Ag K\a'
_diffrn_radiation_wavelength       0.56087
_reflns_Friedel_coverage           1.000
_reflns_limit_h_max                9
_reflns_limit_h_min                -9
_reflns_limit_k_max                14
_reflns_limit_k_min                -14
_reflns_limit_l_max                29
_reflns_limit_l_min                -29
_reflns_number_gt                  4189
_reflns_number_total               4285
_reflns_threshold_expression       I>=2u(I)
_computing_cell_refinement         'CrysAlisPro 1.171.41.105a (Rigaku OD, 2021)'
_computing_data_collection         'CrysAlisPro 1.171.41.105a (Rigaku OD, 2021)'
_computing_data_reduction          'CrysAlisPro 1.171.41.105a (Rigaku OD, 2021)'
_computing_molecular_graphics      'Olex2 1.5-alpha (Dolomanov et al., 2009)'
_computing_publication_material    'Olex2 1.5-alpha (Dolomanov et al., 2009)'
_computing_structure_refinement   
 'olex2.refine 1.5-alpha (Bourhis et al., 2015)'
_computing_structure_solution      'olex2.solve 1.3 (Bourhis et al., 2015)'
_refine_diff_density_max           0.0890
_refine_diff_density_min           -0.0439
_refine_diff_density_rms           0.0144
_refine_ls_abs_structure_details  
 'Hooft, R.W.W., Straver, L.H., Spek, A.L. (2010). J. Appl. Cryst., 43, 665-668.'
_refine_ls_abs_structure_Flack     0.009(13)
_refine_ls_d_res_high              0.6230
_refine_ls_d_res_low               8.1052
_refine_ls_goodness_of_fit_ref     0.9590
_refine_ls_hydrogen_treatment      refall
_refine_ls_matrix_type             full
_refine_ls_number_constraints      0
_refine_ls_number_parameters       242
_refine_ls_number_reflns           4285
_refine_ls_number_restraints       0
_refine_ls_R_factor_all            0.0117
_refine_ls_R_factor_gt             0.0112
_refine_ls_restrained_S_all        0.9590
_refine_ls_shift/su_max            0.0009
_refine_ls_shift/su_mean           0.0001
_refine_ls_structure_factor_coef   Fsqd
_refine_ls_weighting_details      
 'w=1/[\s^2^(Fo^2^)+(0.0153P)^2^+0.0119P] where P=(Fo^2^+2Fc^2^)/3'
_refine_ls_weighting_scheme        calc
_refine_ls_wR_factor_gt            0.0279
_refine_ls_wR_factor_ref           0.0281
_olex2_refinement_description
;
;
_olex2_refine_details
;
Refinement using NoSpherA2, an implementation of
NOn-SPHERical Atom-form-factors in Olex2.
Please cite:
F. Kleemiss et al. Chem. Sci. DOI 10.1039/D0SC05526C - 2021
NoSpherA2 implementation of HAR makes use of
tailor-made aspherical atomic form factors calculated
on-the-fly from a Hirshfeld-partitioned electron density (ED) - not from
spherical-atom form factors.

The ED is calculated from a gaussian basis set single determinant SCF
wavefunction - either Hartree-Fock or DFT using selected funtionals
 - for a fragment of the crystal.
This fragment can be embedded in an electrostatic crystal field by employing cluster charges
or modelled using implicit solvation models, depending on the software used.
The following options were used:
   SOFTWARE:       ORCA
   PARTITIONING:   NoSpherA2
   INT ACCURACY:   Normal
   METHOD:         B3LYP
   BASIS SET:      def2-TZVP
   CHARGE:         0
   MULTIPLICITY:   1
   DATE:           2023-09-25_13-34-33
;
loop_
  _atom_site_label
  _atom_site_type_symbol
  _atom_site_fract_x
  _atom_site_fract_y
  _atom_site_fract_z
  _atom_site_U_iso_or_equiv
  _atom_site_adp_type
  _atom_site_occupancy
  _atom_site_refinement_flags_posn
 S1 S 0.80969(4) 0.68170(2) 0.740359(12) 0.03550(7) Uani 1.000000 .
 O2 O 0.84271(6) 0.41101(4) 0.629331(18) 0.04911(8) Uani 1.000000 .
 O1 O 0.33561(5) 0.80226(4) 0.677061(18) 0.04676(7) Uani 1.000000 .
 C5 C 0.68921(7) 0.50115(4) 0.625451(18) 0.03423(6) Uani 1.000000 .
 C2 C 0.43247(6) 0.69551(4) 0.649768(19) 0.03332(6) Uani 1.000000 .
 C3 C 0.35748(6) 0.61470(4) 0.582673(19) 0.03467(7) Uani 1.000000 .
 C7 C 0.14780(10) 0.55008(6) 0.47722(3) 0.05416(12) Uani 1.000000 .
 C6 C 0.17495(8) 0.64101(5) 0.53821(2) 0.04542(9) Uani 1.000000 .
 C11 C 0.65017(13) 0.67579(7) 0.82296(3) 0.05728(12) Uani 1.000000 .
 C1 C 0.63561(6) 0.62392(4) 0.672365(19) 0.03323(6) Uani 1.000000 .
 C10 C 0.83486(9) 0.87726(5) 0.72876(3) 0.04584(9) Uani 1.000000 .
 C9 C 0.48554(10) 0.41193(5) 0.50748(2) 0.04780(10) Uani 1.000000 .
 C4 C 0.51008(7) 0.50161(4) 0.567831(19) 0.03559(7) Uani 1.000000 .
 C8 C 0.30102(12) 0.43768(6) 0.46195(2) 0.05487(12) Uani 1.000000 .
 H10a H 0.6705(15) 0.9227(8) 0.7266(5) 0.086(2) Uani 1.000000 .
 H9 H 0.6084(14) 0.3254(7) 0.4960(4) 0.076(2) Uani 1.000000 .
 H10b H 0.9236(16) 0.8953(9) 0.6786(5) 0.090(3) Uani 1.000000 .
 H11a H 0.629(2) 0.5609(8) 0.8362(4) 0.098(3) Uani 1.000000 .
 H6 H 0.0548(12) 0.7291(9) 0.5502(4) 0.070(2) Uani 1.000000 .
 H11b H 0.742(2) 0.7320(10) 0.8633(4) 0.110(3) Uani 1.000000 .
 H7 H 0.0059(13) 0.5674(8) 0.4412(4) 0.088(3) Uani 1.000000 .
 H11c H 0.4922(15) 0.7274(10) 0.8120(4) 0.084(3) Uani 1.000000 .
 H8 H 0.2798(15) 0.3676(9) 0.4142(4) 0.087(2) Uani 1.000000 .
 H10c H 0.9289(15) 0.9174(8) 0.7735(5) 0.087(3) Uani 1.000000 .

loop_
  _atom_site_anharm_GC_C_label
  _atom_site_anharm_GC_C_111
  _atom_site_anharm_GC_C_112
  _atom_site_anharm_GC_C_113
  _atom_site_anharm_GC_C_122
  _atom_site_anharm_GC_C_123
  _atom_site_anharm_GC_C_133
  _atom_site_anharm_GC_C_222
  _atom_site_anharm_GC_C_223
  _atom_site_anharm_GC_C_233
  _atom_site_anharm_GC_C_333
 S1 -0.00000077(15) -0.00000091(5) 0.00000008(2) -0.00000057(3) 0.000000275(17)
 0.000000092(8) -0.00000005(4) 0.000000122(9) -0.000000019(5) -0.000000065(5)

loop_
  _atom_site_anharm_GC_D_label
  _atom_site_anharm_GC_D_1111
  _atom_site_anharm_GC_D_1112
  _atom_site_anharm_GC_D_1113
  _atom_site_anharm_GC_D_1122
  _atom_site_anharm_GC_D_1123
  _atom_site_anharm_GC_D_1133
  _atom_site_anharm_GC_D_1222
  _atom_site_anharm_GC_D_1223
  _atom_site_anharm_GC_D_1233
  _atom_site_anharm_GC_D_1333
  _atom_site_anharm_GC_D_2222
  _atom_site_anharm_GC_D_2223
  _atom_site_anharm_GC_D_2233
  _atom_site_anharm_GC_D_2333
  _atom_site_anharm_GC_D_3333
 S1 0.000000059(18) 0.000000001(6) -0.000000006(3) 0.000000014(2)
 0.0000000005(10) -0.0000000003(6) -0.000000001(3) -0.0000000001(6)
 0.0000000002(4) -0.0000000001(3) 0.000000029(3) -0.0000000026(8) 0.0000000015(3)
 -0.0000000000(2) 0.00000000063(19)

loop_
  _atom_site_aniso_label
  _atom_site_aniso_U_11
  _atom_site_aniso_U_22
  _atom_site_aniso_U_33
  _atom_site_aniso_U_12
  _atom_site_aniso_U_13
  _atom_site_aniso_U_23
 S1 0.03728(12) 0.03253(12) 0.03668(11) 0.00473(10) -0.00821(9) -0.00394(9)
 O2 0.05700(19) 0.04126(14) 0.04906(15) 0.01650(14) -0.00955(14) -0.00915(12)
 O1 0.03941(14) 0.04752(16) 0.05334(16) 0.01060(13) -0.00339(12) -0.01285(13)
 C5 0.04148(16) 0.02930(13) 0.03191(13) 0.00232(14) -0.00236(13) -0.00202(10)
 C2 0.03117(13) 0.03358(15) 0.03520(14) 0.00008(12) -0.00139(11) -0.00219(12)
 C3 0.03592(15) 0.03470(15) 0.03338(14) -0.00382(12) -0.00480(11) 0.00132(12)
 C7 0.0636(3) 0.0541(2) 0.0448(2) -0.0101(2) -0.0223(2) 0.00297(18)
 C6 0.04285(19) 0.0488(2) 0.04462(19) -0.00303(18) -0.01283(17) 0.00222(15)
 C11 0.0851(4) 0.0519(3) 0.03481(18) -0.0047(3) 0.0039(2) -0.00285(19)
 C1 0.03497(15) 0.03162(14) 0.03310(14) 0.00217(11) -0.00372(11) -0.00427(11)
 C10 0.0452(2) 0.03469(16) 0.0576(2) -0.00664(16) -0.01021(19) -0.00108(16)
 C9 0.0710(3) 0.03772(18) 0.03463(17) 0.00003(19) -0.00905(18) -0.00517(14)
 C4 0.04622(19) 0.03045(14) 0.03009(14) -0.00243(13) -0.00417(13) -0.00055(11)
 C8 0.0806(3) 0.0465(2) 0.03752(18) -0.0096(3) -0.0183(2) -0.00226(15)
 H10a 0.076(5) 0.035(3) 0.148(8) 0.005(4) -0.013(6) 0.005(4)
 H9 0.106(6) 0.054(4) 0.068(4) 0.021(4) -0.017(4) -0.014(4)
 H10b 0.103(6) 0.081(6) 0.085(6) -0.023(5) 0.024(5) 0.007(5)
 H11a 0.174(10) 0.053(4) 0.067(5) -0.016(6) 0.018(6) 0.019(4)
 H6 0.051(4) 0.083(5) 0.076(5) 0.013(4) -0.012(4) -0.006(4)
 H11b 0.169(10) 0.112(7) 0.048(4) -0.020(7) 0.000(6) -0.028(4)
 H7 0.096(7) 0.082(5) 0.085(5) 0.004(5) -0.061(5) -0.007(4)
 H11c 0.088(7) 0.106(7) 0.059(5) 0.015(6) 0.014(4) -0.006(5)
 H8 0.123(7) 0.082(5) 0.057(4) -0.008(5) -0.035(5) -0.026(4)
 H10c 0.101(6) 0.055(5) 0.104(6) -0.023(5) -0.034(5) -0.016(4)

loop_
  _geom_bond_atom_site_label_1
  _geom_bond_atom_site_label_2
  _geom_bond_distance
  _geom_bond_site_symmetry_2
  _geom_bond_publ_flag
 S1 C11 1.7919(6) . ?
 S1 C1 1.7057(4) . ?
 S1 C10 1.7851(5) . ?
 O2 C5 1.2261(5) . ?
 O1 C2 1.2303(4) . ?
 C5 C1 1.4404(5) . ?
 C5 C4 1.5033(5) . ?
 C2 C3 1.5011(5) . ?
 C2 C1 1.4330(5) . ?
 C3 C6 1.3806(5) . ?
 C3 C4 1.3940(5) . ?
 C7 C6 1.3991(7) . ?
 C7 C8 1.3934(9) . ?
 C7 H7 1.085(6) . ?
 C6 H6 1.092(7) . ?
 C11 H11a 1.073(7) . ?
 C11 H11b 1.051(8) . ?
 C11 H11c 1.069(9) . ?
 C10 H10a 1.062(9) . ?
 C10 H10b 1.076(8) . ?
 C10 H10c 1.059(8) . ?
 C9 C4 1.3814(5) . ?
 C9 C8 1.4007(7) . ?
 C9 H9 1.091(7) . ?
 C8 H8 1.090(6) . ?

loop_
  _geom_angle_atom_site_label_1
  _geom_angle_atom_site_label_2
  _geom_angle_atom_site_label_3
  _geom_angle
  _geom_angle_site_symmetry_1
  _geom_angle_site_symmetry_3
  _geom_angle_publ_flag
 C1 S1 C11 106.84(3) . . ?
 C10 S1 C11 100.09(3) . . ?
 C10 S1 C1 105.43(2) . . ?
 C1 C5 O2 129.89(3) . . ?
 C4 C5 O2 124.88(3) . . ?
 C4 C5 C1 105.22(3) . . ?
 C3 C2 O1 125.21(3) . . ?
 C1 C2 O1 129.12(3) . . ?
 C1 C2 C3 105.67(3) . . ?
 C6 C3 C2 129.57(4) . . ?
 C4 C3 C2 108.85(3) . . ?
 C4 C3 C6 121.56(4) . . ?
 C8 C7 C6 120.89(4) . . ?
 H7 C7 C6 119.7(4) . . ?
 H7 C7 C8 119.4(4) . . ?
 C7 C6 C3 117.67(5) . . ?
 H6 C6 C3 121.4(4) . . ?
 H6 C6 C7 120.9(4) . . ?
 H11a C11 S1 106.5(5) . . ?
 H11b C11 S1 108.0(6) . . ?
 H11b C11 H11a 111.6(7) . . ?
 H11c C11 S1 107.1(4) . . ?
 H11c C11 H11a 111.1(8) . . ?
 H11c C11 H11b 112.3(8) . . ?
 C5 C1 S1 122.65(3) . . ?
 C2 C1 S1 125.98(3) . . ?
 C2 C1 C5 111.14(3) . . ?
 H10a C10 S1 108.0(4) . . ?
 H10b C10 S1 107.1(4) . . ?
 H10b C10 H10a 111.3(7) . . ?
 H10c C10 S1 106.9(4) . . ?
 H10c C10 H10a 112.6(7) . . ?
 H10c C10 H10b 110.8(7) . . ?
 C8 C9 C4 117.75(5) . . ?
 H9 C9 C4 120.3(4) . . ?
 H9 C9 C8 121.9(4) . . ?
 C3 C4 C5 109.06(3) . . ?
 C9 C4 C5 129.75(4) . . ?
 C9 C4 C3 121.18(4) . . ?
 C9 C8 C7 120.94(4) . . ?
 H8 C8 C7 120.6(5) . . ?
 H8 C8 C9 118.4(5) . . ?

loop_
  _geom_torsion_atom_site_label_1
  _geom_torsion_atom_site_label_2
  _geom_torsion_atom_site_label_3
  _geom_torsion_atom_site_label_4
  _geom_torsion
  _geom_torsion_site_symmetry_1
  _geom_torsion_site_symmetry_2
  _geom_torsion_site_symmetry_3
  _geom_torsion_site_symmetry_4
  _geom_torsion_publ_flag
 S1 C1 C5 O2 8.60(4) . . . . ?
 S1 C1 C5 C4 -172.32(3) . . . . ?
 S1 C1 C2 O1 -6.13(5) . . . . ?
 S1 C1 C2 C3 172.80(3) . . . . ?
 O2 C5 C1 C2 -176.60(5) . . . . ?
 O2 C5 C4 C3 176.89(4) . . . . ?
 O2 C5 C4 C9 -3.96(5) . . . . ?
 O1 C2 C3 C6 0.85(5) . . . . ?
 O1 C2 C3 C4 179.29(4) . . . . ?
 O1 C2 C1 C5 179.28(4) . . . . ?
 C5 C1 C2 C3 -1.79(3) . . . . ?
 C5 C4 C3 C2 1.21(3) . . . . ?
 C5 C4 C3 C6 179.80(3) . . . . ?
 C5 C4 C9 C8 -179.56(5) . . . . ?
 C2 C3 C6 C7 178.17(5) . . . . ?
 C2 C3 C4 C9 -178.03(3) . . . . ?
 C3 C6 C7 C8 -0.40(5) . . . . ?
 C3 C4 C9 C8 -0.49(5) . . . . ?
 C7 C8 C9 C4 -0.00(6) . . . . ?

loop_
  _diffrn_refln_index_h
  _diffrn_refln_index_k
  _diffrn_refln_index_l
  _diffrn_refln_intensity_net
  _diffrn_refln_intensity_u
 0 0 3 0.19 0.09
 0 0 -3 0.3 0.08
 0 0 3 -0.11 0.17
 0 0 -3 -0.14 0.16
 0 0 -3 0.13 0.19
 0 0 -3 0.32 0.22
 0 0 -3 -0.12 0.14
 0 0 -3 0.46 0.25
 0 0 -3 0.08 0.07
 0 0 -4 1340.14 60.08
 0 0 -4 1451.12 60.31
 0 0 -4 1363.5 60.11
 0 0 4 1375.23 60.48
 0 0 -4 1324.53 60.15
 0 0 -4 1355.24 59.35
 0 0 -4 1384.31 60.41
 0 0 4 1342.58 59.3
 0 0 -4 1332.32 59.3
 0 0 -4 1371.7 59.34
 0 0 4 1362.46 59.37
 0 0 -5 0.19 0.26
 0 0 5 0.19 0.26
 0 0 -5 0.38 0.32
 0 0 -5 0.23 0.38
 0 0 -5 0.09 0.12
 0 0 5 -0.28 0.38
 0 0 -5 0.43 0.35
 0 0 5 0.2 0.35
 0 0 5 0.29 0.09
 0 0 -5 0.27 0.31
 0 0 -5 0.17 0.11
 0 0 5 0.25 0.08
 0 0 -6 352.61 15.49
 0 0 6 340.46 15.44
 0 0 -6 332.71 16.48
 0 0 6 359.37 16.61
 0 0 6 353.4 15.41
 0 0 6 348.9 15.49
 0 0 6 332.62 17.01
 0 0 -6 325.18 16.61
 0 0 6 336.72 16.6
 0 0 -6 366.11 16.61
 0 0 6 356.87 16.61
 0 0 6 354.78 15.41
 0 0 -6 360.75 17.04
 0 0 -6 349.11 16.8
 0 0 -6 360.7 16.61
 0 0 -6 342.7 15.47
 0 0 7 0.31 0.11
 0 0 -7 0.37 0.44
 0 0 7 -0.27 0.37
 0 0 -7 0.27 0.41
 0 0 -7 0.26 0.36
 0 0 7 0.6 0.18
 0 0 -7 -0.3 0.49
 0 0 7 0.29 0.39
 0 0 7 -0.28 0.42
 0 0 7 -0.39 0.53
 0 0 -7 0.14 0.15
 0 0 -7 0.54 0.52
 0 0 -7 -0.32 0.49
 0 0 8 611.31 26.63
 0 0 -8 599.5 26.77
 0 0 -8 617.61 26.75
 0 0 8 594.18 28.18
 0 0 -8 582.97 28.12
 0 0 -8 639.5 28.92
 0 0 8 598.58 26.69
 0 0 8 610.63 26.64
 0 0 8 602.91 26.75
 0 0 -8 593.05 28.36
 0 0 8 584.74 28.29
 0 0 8 598.24 28.87
 0 0 8 581.85 28.17
 0 0 -8 586.07 28.14
 0 0 -8 590.65 26.72
 0 0 -8 624.23 28.55
 0 0 -8 597.61 28.18
 0 0 -9 0.42 0.24
 0 0 -9 -0.04 0.23
 0 0 9 0.46 0.15
 0 0 -9 0.48 0.56
 0 0 9 -0.7 0.71
 0 0 -9 0.34 0.65
 0 0 -9 -0.34 0.56
 0 0 9 0.17 0.16
 0 0 9 0.43 0.19
 0 0 9 0.5 0.26
 0 0 9 -0.5 0.83
 0 0 9 0.35 0.53
 0 0 -9 -0.38 0.64
 0 0 9 0.37 0.61
 0 0 -9 0.04 0.19
 0 0 -9 0.41 0.69
 0 0 -9 0.35 0.53
 0 0 10 1987.58 89.47
 0 0 -10 2034.7 89.65
 0 0 -10 2124.67 89.63
 0 0 10 1999.69 91.45
 0 0 -10 2007.15 91.36
 0 0 -10 2100.27 92.31
 0 0 10 2019.92 89.54
 0 0 10 2087.66 91.62
 0 0 10 2122.42 91.58
 0 0 10 2111.45 92.49
 0 0 -10 2025.41 91.4
 0 0 -10 2052.48 91.66
 0 0 -10 2065.17 91.89
 0 0 -10 2079.02 91.51
 0 0 10 2041.91 89.48
 0 0 10 2067.31 89.62
 0 0 -10 2020.65 89.58
 0 0 11 1.27 0.21
 0 0 -11 0.8 0.29
 0 0 -11 0.23 0.32
 0 0 11 0.35 0.19
 0 0 -11 2.13 1.04
 0 0 -11 -0.5 0.76
 0 0 11 0.42 0.7
 0 0 -11 -0.41 0.78
 0 0 -11 0.82 0.92
 0 0 -11 -0.47 1.14
 0 0 11 0.44 0.85
 0 0 11 0.43 0.77
 0 0 -11 0.62 0.93
 0 0 11 0.61 0.82
 0 0 11 1.02 0.28
 0 0 -11 0.09 0.28
 0 0 -11 -0.58 0.69
 0 0 11 -0.05 0.31
 0 0 12 742.22 33.02
 0 0 -12 757.25 36.29
 0 0 -12 766.19 33.2
 0 0 12 744.13 33
 0 0 -12 782.14 35.94
 0 0 -12 756.26 35.38
 0 0 -12 758.35 33.03
 0 0 12 749.12 33.09
 0 0 -12 747.32 35.26
 0 0 -12 752.68 35.59
 0 0 12 749.58 36.38
 0 0 12 765.53 35.53
 0 0 -12 761.89 36.44
 0 0 12 753.3 35.37
 0 0 -12 740.49 35.21
 0 0 12 738.13 35.3
 0 0 -12 741.83 33.22
 0 0 -12 745.01 33.15
 0 0 12 743.24 33.19
 0 0 -13 2.02 1.13
 0 0 -13 0.59 1.14
 0 0 -13 -0.26 0.34
 0 0 -13 0.36 0.23
 0 0 -13 -0.55 1.18
 0 0 13 0.52 1.06
 0 0 13 1 0.9
 0 0 13 0.72 1.28
 0 0 13 1.09 0.31
 0 0 -13 3.45 1.48
 0 0 -13 0.94 1.01
 0 0 -13 1.91 1.12
 0 0 13 0.49 0.82
 0 0 13 1.47 0.25
 0 0 -13 1.09 0.33
 0 0 13 0.62 0.35
 0 0 -14 482.32 23.05
 0 0 14 462.35 23.06
 0 0 -14 464.15 20.62
 0 0 14 472.47 23.75
 0 0 -14 498.85 23.81
 0 0 -14 394.82 22.72
 0 0 14 463.04 20.54
 0 0 -14 462.98 20.46
 0 0 14 454.6 20.45
 0 0 -14 470.63 20.68
 0 0 14 464.99 20.66
 0 0 -14 456.03 23.33
 0 0 -14 493.11 24.49
 0 0 14 450.86 23.04
 0 0 14 453.79 23.19
 0 0 -14 451.61 22.88
 0 0 14 465.49 24.26
 0 0 14 467.47 21.3
 0 0 -14 494.04 24.31
 0 0 -15 1.62 1.16
 0 0 -15 0.53 0.96
 0 0 15 0.56 1.08
 0 0 -15 0.54 0.4
 0 0 -15 0.5 0.45
 0 0 -15 0.68 1.31
 0 0 15 -0.7 1.17
 0 0 15 1.12 0.36
 0 0 -15 -0.8 1.52
 0 0 15 0.96 0.58
 0 0 -15 2.53 1.6
 0 0 15 1.14 1.02
 0 0 15 -0.82 1.47
 0 0 15 -0.59 1.33
 0 0 -15 4.17 2.11
 0 0 -15 0.51 0.39
 0 0 15 0.22 0.42
 0 0 -15 0.89 0.31
 0 0 15 1.04 0.3
 0 0 16 278.39 12.12
 0 0 16 267.77 14.78
 0 0 -16 264.88 14.61
 0 0 -16 265.22 12.2
 0 0 -16 272.06 12.28
 0 0 16 264.03 12.84
 0 0 -16 272.67 15.97
 0 0 -16 271.26 15.18
 0 0 16 243.64 14.59
 0 0 16 268.02 14.98
 0 0 -16 279.75 16.25
 0 0 -16 261.03 14.63
 0 0 16 262.32 15.98
 0 0 16 266.53 12.24
 0 0 -16 273.71 12.02
 0 0 -16 265.33 15.37
 0 0 16 261.56 15.4
 0 0 -16 263.39 12.31
 0 0 16 267.31 12.01
 0 0 -17 1.2 1.46
 0 0 -17 -0.59 0.98
 0 0 -17 0.54 0.45
 0 0 -17 0.68 0.54
 0 0 -17 1.55 1.65
 0 0 17 -0.8 1.63
 0 0 -17 0.66 1.34
 0 0 -17 -0.9 1.49
 0 0 17 0.58 0.6
 0 0 -17 0.46 0.32
 0 0 17 0.14 0.29
 0 0 17 0.33 0.48
 0 0 17 1.37 0.52
 0 0 -17 0.37 0.38
 0 0 17 0.93 1.53
 0 0 17 -0.66 1.18
 0 0 -17 0.94 1.69
 0 0 -17 2.14 1.52
 0 0 -18 61.68 5.31
 0 0 -18 56.91 5.16
 0 0 18 67.45 3.39
 0 0 18 66.31 3.49
 0 0 18 65.34 3.1
 0 0 -18 64.26 3.32
 0 0 -18 65.66 3.44
 0 0 -18 66.24 5.69
 0 0 18 64.32 6.07
 0 0 -18 59.57 5.9
 0 0 -18 63.73 3.39
 0 0 18 64.58 5.65
 0 0 18 63.41 6.51
 0 0 -18 66.76 5.97
 0 0 -18 74.26 6.73
 0 0 18 67.33 3.82
 0 0 -18 67.56 3.12
 0 0 19 1.14 0.36
 0 0 -19 1.01 0.38
 0 0 -19 1.29 1.23
 0 0 -19 0.65 1.25
 0 0 19 1.7 0.66
 0 0 -19 0.72 0.44
 0 0 -19 0.51 0.53
 0 0 19 0.6 0.57
 0 0 -19 0.88 0.57
 0 0 19 1.02 2.4
 0 0 19 -1.45 1.7
 0 0 -19 -1.57 1.99
 0 0 -19 6.6 1.98
 0 0 -19 1.72 1.84
 0 0 19 0.89 1.81
 0 0 19 0.84 0.5
 0 0 -19 2.01 2.25
 0 0 19 0.52 0.61
 0 0 20 134.72 6.18
 0 0 20 138.67 6.67
 0 0 20 136.6 6.51
 0 0 -20 129.74 6.57
 0 0 -20 127.14 8.81
 0 0 -20 131.69 9
 0 0 -20 131.94 6.44
 0 0 20 137.73 6.33
 0 0 -20 143.99 6.6
 0 0 20 119.63 9.08
 0 0 20 124.59 10.18
 0 0 -20 134.14 9.59
 0 0 -20 138.1 6.55
 0 0 20 123.62 9.78
 0 0 -20 131.42 9.35
 0 0 -20 130.87 9.72
 0 0 20 134.55 6.33
 0 0 -20 138.96 6.21
 0 0 20 129.06 6.71
 0 0 -20 163.07 11.12
 0 0 21 0.51 0.53
 0 0 -21 0.05 0.38
 0 0 -21 0.7 1.25
 0 0 -21 0.69 1.61
 0 0 21 -0.28 0.45
 0 0 21 0.76 0.49
 0 0 21 0.1 0.33
 0 0 21 0.65 0.35
 0 0 -21 0.86 1.74
 0 0 21 3.15 1.85
 0 0 21 1.12 1.7
 0 0 21 1.5 0.61
 0 0 -21 0.19 0.5
 0 0 21 0.84 0.57
 0 0 -21 1.17 0.55
 0 0 -21 2.42 1.73
 0 0 -21 0.24 0.56
 0 0 -21 -0.37 0.68
 0 0 -22 14.4 2.49
 0 0 -22 10.65 2.31
 0 0 22 12.1 0.95
 0 0 -22 11.56 3.05
 0 0 22 18.74 3.06
 0 0 -22 12.36 1.18
 0 0 -22 13.82 1.23
 0 0 22 11.69 1.09
 0 0 22 10.96 1.17
 0 0 -22 10.37 1.03
 0 0 -22 11.58 1.12
 0 0 22 11.17 1.09
 0 0 22 11.28 0.78
 0 0 -22 13.42 2.83
 0 0 22 12.03 0.97
 0 0 23 0.15 0.5
 0 0 -23 0.92 1.87
 0 0 23 0.84 1.97
 0 0 23 -0.08 0.51
 0 0 23 0.04 0.36
 0 0 -23 1.74 1.67
 0 0 23 -0.15 0.62
 0 0 -23 -0.11 0.59
 0 0 -23 0.13 0.59
 0 0 -23 -0.42 0.68
 0 0 -23 1.19 0.71
 0 0 23 0.8 0.6
 0 0 23 0.12 0.64
 0 0 24 33.1 1.9
 0 0 -24 33.38 2.17
 0 0 -24 30.98 2.15
 0 0 24 34.16 2.29
 0 0 -24 36.04 4.84
 0 0 24 40.68 4.86
 0 0 -24 24.43 4.03
 0 0 -24 31.51 2.22
 0 0 -24 34.02 2.07
 0 0 24 30.9 2.05
 0 0 24 29.71 1.86
 0 0 25 0.63 0.72
 0 0 -25 -0.15 0.84
 0 0 -25 -0.44 0.83
 0 0 -25 -0.88 0.78
 0 0 -25 1.63 0.77
 0 0 25 -0.17 0.86
 0 0 25 0.8 0.59
 0 0 26 -0.79 0.73
 0 0 -26 0.16 0.7
 0 0 -26 -0.31 0.85
 0 0 -26 0.96 0.87
 0 0 -26 1.1 0.71
 0 0 26 1.06 0.89
 0 0 26 -0.08 0.6
 0 0 27 0.27 0.79
 0 0 -27 -0.33 0.81
 0 0 -27 -1 0.97
 0 0 -27 0.16 0.79
 0 0 27 -0.14 0.81
 0 0 -27 1.4 0.78
 0 0 27 -0.55 0.84
 0 0 27 -0.08 0.65
 0 0 -28 5.77 1.03
 0 0 -28 4.76 1.04
 0 0 28 4.82 1.18
 0 0 -28 4.23 0.96
 0 0 -28 4.52 1.1
 0 0 -28 3.65 1.12
 0 0 28 4.85 1.04
 0 0 28 4.52 1.02
 0 0 -29 0.54 0.99
 0 0 -29 -0.14 0.9
 0 0 -29 -0.55 0.88
 0 0 29 2.21 1.08
 0 0 -29 -0.35 0.99
 0 0 29 -0.15 0.91
 0 0 29 0.15 0.86
 0 0 -30 1.87 0.96
 0 0 -30 2.05 1.1
 0 0 -30 -0.14 0.85
 0 0 30 3.54 1.14
 0 0 -30 1.27 1.02
 0 0 30 1.83 0.97
 0 0 30 1.21 0.95
 0 0 -31 1.36 1.01
 0 0 -31 0.3 0.95
 0 0 31 -0.43 1.13
 0 0 -31 0.44 0.91
 0 0 31 0.16 0.96
 0 0 31 0.16 0.93
 0 0 -31 0.75 1.12
 0 0 -32 1.94 1.17
 0 0 32 0.45 1.18
 0 0 -32 0.9 0.99
 0 0 32 1.44 1.15
 0 0 32 -0.65 1.01
 0 0 -32 -1.62 1.15
 0 0 -33 2.2 1.29
 0 0 33 0.46 1.12
 0 0 -33 -0.46 0.99
 0 0 33 0.49 1.05
 0 0 -33 0.42 1.1
 0 0 33 0.33 1.04
 0 0 -34 1.23 1.2
 0 0 34 2.36 1.33
 0 0 -34 1.52 1.27
 0 0 34 3.91 1.2
 0 0 -35 2 1.31
 0 0 -35 3.79 1.34
 0 0 35 0.17 1.13
 0 0 35 -0.24 1.29
 0 0 35 1.46 1.47
 0 0 -36 4.82 1.48
 0 0 36 2.79 1.23
 0 0 36 3.24 1.46
 0 0 -36 3.64 1.45
 0 0 36 8.38 1.76
 0 0 -37 0.87 1.3
 0 0 37 0.25 1.5
 0 0 -38 -0.88 1.54
 0 1 -1 1018.03 30.48
 0 -1 1 1002.52 31.37
 0 1 -1 1013.32 31.37
 0 1 1 1024.6 31.42
 0 -1 -1 1041.15 30.49
 0 1 -1 1009.77 30.48
 0 1 1 1054.44 31.42
 0 1 1 1019.69 31.43
 0 1 -1 1012.18 31.24
 0 1 -1 1029.56 30.49
 0 -1 1 1027.38 31.36
 0 1 1 1048.4 30.49
 0 -1 -2 4324.77 193.7
 0 1 2 4516.18 193.73
 0 -1 2 4503.52 193.71
 0 1 -2 4515.93 194.48
 0 -1 2 4422.54 194.48
 0 -1 -2 4418.87 193.71
 0 -1 2 4461.26 193.7
 0 1 -2 4445.57 193.73
 0 1 -2 4300.31 193.7
 0 -1 -2 4393.41 193.73
 0 1 2 4428.55 194.56
 0 -1 -2 4253.45 194.28
 0 1 2 4294.62 194.41
 0 1 2 4438.07 193.72
 0 -1 2 4429.22 194.48
 0 1 -2 4360.26 193.71
 0 1 2 4397.52 194.56
 0 1 -2 4380.65 194.46
 0 1 2 4545.07 194.56
 0 -1 -2 4367.41 193.73
 0 -1 -2 4412.61 194.23
 0 1 -2 4406.44 194.23
 0 1 2 4452.32 193.7
 0 1 3 1636.05 70.69
 0 1 3 1583.2 71.66
 0 1 3 1636.19 71.72
 0 -1 -3 1608.05 71.71
 0 1 -3 1601.72 71.69
 0 -1 3 1642.43 71.7
 0 1 3 1625.88 71.29
 0 1 -3 1656.12 71.18
 0 -1 -3 1581.37 71.17
 0 -1 3 1591.09 70.64
 0 -1 -3 1592.28 70.64
 0 -1 3 1582.77 70.64
 0 1 3 1603.26 70.67
 0 -1 -3 1659.37 70.68
 0 -1 -3 1634.87 70.66
 0 -1 -3 1618 71.7
 0 1 3 1612.8 71.69
 0 -1 -3 1528.18 71.55
 0 1 3 1600.06 71.6
 0 -1 -3 1613.37 71.25
 0 1 -3 1701.94 71.63
 0 -1 3 1639.52 71.58
 0 -1 -3 1615.65 71.54
 0 -1 -3 1585.77 70.64
 0 -1 -3 1664.75 70.68
 0 1 3 1624.92 70.68
 0 1 3 1570.66 70.64
 0 1 -3 1612.16 70.64
 0 -1 -3 1580.48 70.64
 0 -1 3 1636.26 70.65
 0 -1 4 449.83 19.89
 0 -1 4 445.22 19.86
 0 1 4 450.29 19.93
 0 1 4 451 20.79
 0 -1 4 456.3 21.18
 0 -1 -4 445.18 21.09
 0 1 -4 446.55 20.34
 0 -1 -4 445.26 21.09
 0 -1 4 455.62 20.34
 0 -1 4 457.73 20.36
 0 1 4 464.98 20.4
 0 -1 -4 457.42 20.38
 0 1 -4 447.86 20.35
 0 -1 4 447.29 19.86
 0 -1 4 441.69 19.85
 0 -1 -4 448.83 19.85
 0 -1 -4 450.59 19.86
 0 1 4 445.49 19.89
 0 1 -4 455.23 19.86
 0 -1 -4 469.03 21.13
 0 -1 -4 468.74 19.91
 0 -1 -4 450.87 19.89
 0 1 -4 480.66 21.04
 0 -1 4 473.54 20.98
 0 -1 -4 452.38 20.92
 0 -1 -4 450.56 20.48
 0 1 4 466.11 20.53
 0 1 4 460.44 21.07
 0 -1 -4 442.92 21.02
 0 1 -4 461.5 21.01
 0 -1 -4 457.7 19.91
 0 1 -4 452.9 19.9
 0 1 4 456.17 19.93
 0 1 4 446.05 19.85
 0 1 -4 444.29 19.85
 0 -1 4 461.78 19.88
 0 -1 -4 453.97 19.88
 0 -1 -5 849.67 37.47
 0 -1 -5 839.4 37.41
 0 -1 5 865.41 37.46
 0 -1 5 850.07 37.42
 0 -1 5 875.75 38.1
 0 -1 5 853.7 37.95
 0 -1 5 851.36 39.01
 0 -1 -5 845.12 38.63
 0 1 -5 854.9 38.1
 0 -1 -5 828.89 38.87
 0 1 5 861.62 38.65
 0 -1 -5 877.97 38.91
 0 -1 5 843.2 37.45
 0 -1 5 855.37 37.4
 0 -1 -5 839.83 37.39
 0 -1 5 831.86 37.39
 0 1 5 848.5 37.45
 0 1 -5 870.11 37.41
 0 1 5 830.48 38.08
 0 -1 -5 876.33 38.91
 0 1 -5 880.59 38.84
 0 -1 -5 874.44 38.08
 0 1 5 877.18 38.91
 0 -1 5 880.68 38.71
 0 1 -5 877.08 38.76
 0 -1 -5 866.93 38.71
 0 1 -5 854.39 37.91
 0 1 -5 849.34 37.9
 0 -1 5 849.73 37.94
 0 -1 -5 878.66 38.89
 0 1 5 870.59 37.94
 0 -1 5 859.79 37.88
 0 1 -5 871.42 37.9
 0 -1 -5 843.54 37.91
 0 -1 -5 857.69 37.45
 0 1 -5 848.4 37.46
 0 1 5 852.25 37.5
 0 1 5 845.76 37.39
 0 1 -5 839.21 37.39
 0 -1 5 866.57 37.44
 0 -1 -5 865.25 37.44
 0 -1 -6 2241.66 97.61
 0 -1 6 2256.64 97.63
 0 -1 6 2246.19 97.58
 0 -1 -6 2245.39 99.24
 0 1 -6 2234.27 98.47
 0 -1 -6 2249.27 99.12
 0 -1 6 2282.39 98.45
 0 1 6 2310.29 99.14
 0 -1 -6 2241.21 99.31
 0 -1 6 2229.21 98.3
 0 -1 6 2232.48 99.5
 0 -1 6 2258.35 97.61
 0 -1 6 2212.73 97.6
 0 -1 6 2227.67 97.55
 0 1 6 2208.01 97.57
 0 1 -6 2228.73 98.25
 0 -1 -6 2211.51 99.21
 0 1 -6 2236.75 98.24
 0 -1 6 2187.11 98.27
 0 -1 -6 2211.26 97.55
 0 -1 -6 2215.73 97.53
 0 -1 6 2184.78 97.52
 0 1 -6 2238.94 97.57
 0 -1 6 2198.78 97.52
 0 1 -6 2159.23 97.52
 0 1 6 2211.9 97.53
 0 -1 -6 2254.17 97.64
 0 1 6 2229.06 99.34
 0 1 -6 2327.07 99.32
 0 -1 -6 2233.92 99.32
 0 1 6 2245.59 98.3
 0 -1 -6 2239.5 97.61
 0 -1 6 2243.75 97.6
 0 -1 6 2231.94 97.61
 0 -1 6 2244.53 97.64
 0 1 6 2256.42 97.67
 0 1 -6 2221.73 97.62
 0 -1 -6 2235.28 98.03
 0 1 -6 2274.13 98.03
 0 -1 6 2232.75 97.99
 0 1 6 2305.95 98.07
 0 -1 -6 2236.91 99.1
 0 1 -6 2256.88 99.14
 0 -1 6 2333.61 99.08
 0 1 -7 1176.22 51.73
 0 -1 -7 1178.28 51.7
 0 -1 -7 1161.63 51.63
 0 -1 7 1197.38 51.73
 0 -1 7 1158.03 51.68
 0 -1 -7 1175.3 53.57
 0 1 7 1185.65 53.48
 0 -1 7 1204.94 53.89
 0 -1 7 1212.22 52.75
 0 1 -7 1185.25 52.77
 0 -1 -7 1173.6 53.48
 0 -1 7 1199.62 52.59
 0 1 7 1133.3 53.46
 0 -1 -7 1169 53.49
 0 -1 7 1171.97 51.69
 0 -1 7 1182.91 51.7
 0 -1 7 1185.2 51.63
 0 1 7 1182.39 51.65
 0 1 7 1189.73 53.52
 0 1 -7 1183.6 52.51
 0 -1 -7 1219.61 53.52
 0 1 -7 1150.22 52.49
 0 -1 7 1179.99 52.56
 0 1 -7 1162.44 51.59
 0 -1 -7 1167.28 51.6
 0 -1 7 1164.82 51.59
 0 1 7 1189.05 51.59
 0 1 -7 1195.65 51.66
 0 -1 -7 1213.7 51.73
 0 1 -7 1151.55 51.59
 0 1 7 1153.87 51.59
 0 1 7 1204.75 52.12
 0 -1 -7 1164.23 52.06
 0 1 7 1176.95 52.05
 0 -1 7 1182.1 52.03
 0 1 -7 1176.85 52.08
 0 1 -7 1223.19 52.08
 0 -1 7 1178.39 51.7
 0 -1 7 1209.95 51.69
 0 1 7 1157.81 52.41
 0 1 -7 1228.72 53.66
 0 -1 -7 1227.95 53.73
 0 1 -7 1180.72 51.71
 0 -1 7 1133.78 51.74
 0 1 7 1179.04 51.77
 0 -1 -7 1186.63 51.71
 0 -1 -7 1205.99 53.42
 0 1 -7 1156.67 53.32
 0 -1 7 1223.41 53.33
 0 1 -7 1207.02 53.45
 0 1 -8 234.69 10.26
 0 -1 -8 227.76 10.23
 0 -1 -8 231.52 10.15
 0 -1 8 234.72 10.27
 0 -1 8 227.06 10.21
 0 -1 8 227.83 11.23
 0 -1 8 245.45 12.56
 0 -1 -8 225.29 12
 0 -1 -8 229.05 12.1
 0 1 8 253.28 12.29
 0 1 -8 227.46 11.42
 0 -1 8 230.23 11.39
 0 1 8 223.28 12.06
 0 1 8 240.85 12.17
 0 -1 -8 225.27 12.12
 0 -1 8 231.08 10.21
 0 -1 8 226.97 10.23
 0 1 8 231 10.17
 0 -1 8 230.03 10.14
 0 -1 -8 224.53 12.01
 0 1 -8 221.79 11.13
 0 1 -8 231.72 11.19
 0 -1 8 228.07 11.21
 0 1 8 227.43 12.05
 0 -1 -8 235.44 10.26
 0 -1 8 226.71 10.09
 0 -1 -8 226.71 10.1
 0 1 8 237.21 10.1
 0 1 -8 232.32 10.18
 0 1 8 223.2 10.09
 0 1 -8 226.02 10.09
 0 1 -8 226.83 10.09
 0 1 8 227.69 10.1
 0 1 8 242.43 10.6
 0 -1 8 223.64 10.47
 0 1 8 227.43 10.5
 0 -1 -8 235.38 10.55
 0 1 -8 229.52 10.52
 0 1 -8 219.91 10.52
 0 1 8 223.35 10.16
 0 -1 8 229.95 10.22
 0 -1 8 229.2 10.21
 0 -1 -8 234.8 12.29
 0 1 8 233.86 10.97
 0 1 -8 263.67 12.51
 0 -1 8 231.21 10.28
 0 1 8 243.42 10.32
 0 1 -8 227.55 10.24
 0 -1 -8 224.97 11.93
 0 -1 8 229.7 11.86
 0 1 -8 233.98 11.93
 0 1 -8 238.24 12.09
 0 -1 -8 229.42 10.24
 0 -1 -9 59.95 2.72
 0 -1 9 63.01 2.86
 0 1 9 57.23 2.85
 0 -1 9 58.2 2.78
 0 -1 9 54.83 4.66
 0 -1 -9 61.25 4.46
 0 1 9 63.09 4.58
 0 -1 9 62.29 3.87
 0 -1 -9 57.85 4.49
 0 -1 -9 60.5 4.61
 0 1 -9 51.91 3.85
 0 1 9 65.94 4.61
 0 1 9 56.15 4.35
 0 -1 9 67.13 4.05
 0 -1 9 59.32 2.78
 0 -1 9 56.93 2.8
 0 1 9 58.85 2.73
 0 -1 9 59.39 2.71
 0 -1 -9 57.63 3.01
 0 1 9 60.36 3.05
 0 -1 -9 59.48 2.64
 0 1 9 59.71 2.66
 0 1 -9 55.65 3.69
 0 1 -9 57.44 3.72
 0 1 9 66.46 4.59
 0 -1 -9 55.79 4.33
 0 -1 9 54.02 3.72
 0 -1 9 58.31 2.85
 0 1 -9 59.4 2.81
 0 1 9 58.46 2.88
 0 1 9 58.91 2.64
 0 1 -9 65.08 4.46
 0 -1 9 63.87 4.36
 0 -1 -9 55.16 4.31
 0 1 -9 72.42 4.68
 0 -1 -9 60.79 2.83
 0 -1 -9 63.57 4.69
 0 1 9 54.58 3.41
 0 1 -9 66.14 4.75
 0 -1 9 60.49 2.79
 0 1 9 57.25 2.73
 0 -1 9 61.3 2.79
 0 -1 -9 57.25 2.79
 0 1 -9 57.63 2.83
 0 -1 -9 59.71 2.84
 0 -1 10 19.12 1.04
 0 -1 10 18.12 1
 0 -1 10 18.48 0.91
 0 1 10 18.13 0.94
 0 -1 -10 17.68 0.92
 0 1 -10 16.81 1.03
 0 -1 -10 18.12 1.02
 0 1 -10 16.48 2.3
 0 1 10 18.89 1.58
 0 -1 -10 22.35 2.7
 0 1 10 18.81 0.87
 0 1 -10 19.16 1.83
 0 -1 10 18.42 1.88
 0 1 -10 20 1.88
 0 1 10 18.52 2.3
 0 -1 -10 8.81 1.67
 0 -1 -10 17.85 2.21
 0 -1 -10 18.49 1.06
 0 1 10 17.23 1.07
 0 -1 10 17.85 1
 0 -1 10 15.96 1.85
 0 -1 -10 18.19 2.4
 0 1 10 16 2.25
 0 1 -10 15.41 1.88
 0 -1 10 19.54 2.59
 0 1 10 18.53 2.44
 0 -1 -10 18.75 2.42
 0 -1 10 15.63 1.76
 0 1 10 12.48 1.95
 0 -1 -10 17.5 1.04
 0 -1 10 18.51 1
 0 1 10 18.01 0.95
 0 -1 10 18.41 1.01
 0 -1 10 19.18 1.09
 0 1 -10 19.02 1.03
 0 1 10 16.34 1.08
 0 1 -10 21.56 2.37
 0 -1 10 20.83 2.33
 0 -1 -10 18.44 2.04
 0 1 -10 18.03 2.25
 0 -1 -10 16.99 2.17
 0 -1 11 238.07 10.89
 0 -1 11 238.52 10.93
 0 1 11 245.66 10.83
 0 -1 11 243.38 10.8
 0 -1 -11 247.15 10.81
 0 -1 -11 239.6 10.92
 0 1 -11 249.63 10.97
 0 -1 -11 242.59 13.55
 0 1 -11 246.97 13.61
 0 1 11 245.61 11.74
 0 1 11 245.39 10.75
 0 -1 11 222.7 12.34
 0 1 -11 233.98 12.26
 0 1 11 220.08 12.97
 0 -1 -11 242.78 13.17
 0 1 -11 235.38 12.29
 0 -1 -11 247.84 10.98
 0 1 11 246.17 11
 0 -1 11 242.23 10.91
 0 -1 11 248.42 12.43
 0 -1 11 242.73 12.57
 0 -1 -11 240.02 13.34
 0 -1 11 228.84 13.7
 0 1 11 240.18 13.45
 0 1 11 235.7 13.2
 0 1 -11 258.73 12.76
 0 -1 -11 231.58 13.41
 0 1 11 235.46 13.17
 0 -1 -11 240.71 13.16
 0 -1 -11 239.77 10.96
 0 1 11 236.74 10.83
 0 -1 11 244.02 10.9
 0 -1 11 249.04 10.91
 0 1 11 235.92 11.03
 0 1 -11 241.22 10.93
 0 -1 11 244.45 11
 0 1 -11 249.2 13.34
 0 -1 11 270.38 13.22
 0 1 -11 244.77 13.1
 0 -1 -11 250.74 12.77
 0 -1 -11 236.7 13.22
 0 -1 12 449.02 20.29
 0 -1 12 451.16 20.14
 0 1 12 448.22 20.17
 0 -1 -12 459.7 20.15
 0 1 -12 471.28 20.33
 0 -1 -12 467.1 20.28
 0 -1 -12 456.91 23.36
 0 1 -12 464.26 23.34
 0 1 12 448.63 21.12
 0 1 12 454.29 20.09
 0 1 -12 440.85 21.83
 0 1 12 444.16 22.77
 0 1 -12 437.83 21.78
 0 -1 -12 446.35 22.74
 0 -1 12 455.84 21.95
 0 -1 -12 463.98 20.34
 0 1 12 451.02 20.36
 0 -1 12 450.92 20.27
 0 -1 12 453.05 21.96
 0 -1 -12 453.06 22.77
 0 1 12 435.8 22.77
 0 -1 12 440.19 22.08
 0 -1 -12 462.66 23.29
 0 1 12 477.55 23.08
 0 -1 12 492.27 23.82
 0 -1 -12 453.88 23.05
 0 1 -12 453.8 22.3
 0 1 12 469.67 23.34
 0 -1 12 470.46 20.27
 0 -1 -12 454.41 20.32
 0 -1 12 452.66 20.25
 0 1 12 442.57 20.18
 0 -1 12 453.5 20.37
 0 1 12 470.7 20.41
 0 1 -12 457.67 20.29
 0 -1 12 496.48 22.81
 0 -1 -12 446.3 22.92
 0 1 -12 468 23.04
 0 1 -12 466.78 22.74
 0 -1 -12 465.12 22.31
 0 -1 13 531.62 23.72
 0 -1 13 523.91 23.56
 0 1 13 529.1 23.59
 0 -1 -13 539.8 23.57
 0 -1 -13 531.27 23.72
 0 1 -13 534.88 23.77
 0 1 13 537.55 23.51
 0 -1 -13 537.39 23.78
 0 -1 13 529.51 23.7
 0 1 13 538.28 23.8
 0 -1 -13 521.45 26.31
 0 1 -13 517.88 25.42
 0 1 13 515.19 26.39
 0 1 -13 513.7 25.36
 0 -1 13 498.16 25.43
 0 -1 -13 553.92 25.96
 0 -1 -13 529.17 26.54
 0 1 -13 559.38 26.7
 0 1 -13 535.15 26.33
 0 1 13 528.07 24.58
 0 -1 -13 494.67 26.8
 0 1 -13 552.87 27.13
 0 -1 -13 541.5 26.77
 0 1 -13 504.78 25.81
 0 -1 13 531.99 27.33
 0 1 13 565.48 26.71
 0 1 13 525.61 26.47
 0 -1 13 531.24 25.77
 0 -1 13 531.8 25.58
 0 -1 -13 534.33 26.41
 0 -1 -13 528.92 26.94
 0 1 13 511.01 26.79
 0 1 13 530.23 23.85
 0 -1 13 528.56 23.81
 0 1 -13 528.79 23.72
 0 1 13 534.68 23.61
 0 -1 13 540.93 23.69
 0 -1 -13 549.79 23.78
 0 1 14 26.5 1.4
 0 -1 14 26.75 1.47
 0 1 -14 25.86 2.64
 0 -1 -14 29.17 3.37
 0 1 14 24.18 3.07
 0 1 -14 30.33 2.84
 0 -1 -14 21 2.9
 0 -1 14 17.46 2.48
 0 1 14 25.98 1.36
 0 -1 14 25.07 1.33
 0 -1 -14 26.31 1.35
 0 1 -14 26.9 1.54
 0 -1 -14 24.31 1.48
 0 1 14 28.48 1.28
 0 -1 14 27.97 1.51
 0 1 14 25.68 1.57
 0 1 -14 27.5 1.59
 0 1 -14 27.1 1.61
 0 -1 14 34.66 3.77
 0 1 14 27.51 3.46
 0 1 -14 27.26 3.31
 0 -1 -14 25.05 2.88
 0 -1 -14 25.37 3.2
 0 1 14 24.57 1.6
 0 -1 14 26.83 1.59
 0 1 -14 25.73 1.5
 0 1 -14 26.73 3.07
 0 1 14 29.15 3.61
 0 1 14 24.13 3.11
 0 -1 -14 24.91 3.3
 0 -1 14 24.02 2.81
 0 -1 14 25.6 2.74
 0 -1 14 23.43 3.52
 0 1 14 28.83 3.35
 0 1 -14 22.96 3.3
 0 -1 -14 28.77 3.66
 0 1 14 25.79 2.14
 0 -1 -14 26.6 1.55
 0 -1 15 751.23 33.15
 0 1 15 745.11 33.09
 0 1 -15 765.07 35.24
 0 -1 -15 777.41 36.35
 0 -1 15 716.73 35.29
 0 1 15 707.69 36.15
 0 1 -15 743.2 35.21
 0 -1 15 749.59 33.01
 0 1 15 755.22 33.05
 0 -1 -15 758.11 33.04
 0 1 -15 754.42 33.27
 0 -1 -15 744.58 33.2
 0 1 15 745.18 32.95
 0 1 -15 730.15 35.76
 0 1 15 757.64 36.48
 0 -1 -15 733.81 36.57
 0 -1 15 722.03 35.53
 0 -1 -15 752.91 36.32
 0 -1 15 720.81 35.31
 0 -1 -15 739.32 36.97
 0 -1 15 764.31 37.47
 0 1 15 756.64 36.96
 0 1 15 759.15 36.43
 0 -1 -15 742.39 36.54
 0 -1 -15 771.25 35.87
 0 1 15 771.73 36.67
 0 -1 15 831.52 37.03
 0 1 -15 731.37 36.43
 0 -1 -15 746.92 33.27
 0 1 15 734.52 34.05
 0 1 -15 747.25 37.04
 0 -1 -15 767.94 37.18
 0 1 15 701.77 36.88
 0 1 -15 739.26 33.3
 0 1 -15 745.34 33.34
 0 -1 15 746.02 33.2
 0 1 15 743.34 33.3
 0 -1 15 748.44 33.33
 0 1 -15 748.34 33.22
 0 -1 16 27.5 1.59
 0 1 16 25.38 1.39
 0 -1 16 27.49 1.37
 0 1 -16 25.23 1.55
 0 -1 16 26.3 1.66
 0 -1 -16 26.71 1.39
 0 -1 16 25.34 1.43
 0 1 16 20.63 3.13
 0 1 -16 26.71 3.02
 0 -1 -16 26.14 3.32
 0 -1 16 26.51 2.99
 0 1 -16 22.17 2.73
 0 -1 -16 21.84 3.07
 0 -1 -16 27.17 1.57
 0 1 16 26.72 1.45
 0 1 -16 29.7 1.66
 0 -1 -16 27.24 1.63
 0 1 16 22.58 3.24
 0 -1 -16 28.81 3.9
 0 -1 16 24.22 3
 0 1 -16 25.03 3.84
 0 1 16 24.33 3.33
 0 -1 16 23.77 2.88
 0 -1 -16 26.41 3.62
 0 1 16 27.5 3.8
 0 -1 16 25.55 3.98
 0 1 -16 32.58 3.51
 0 -1 -16 27.55 4
 0 1 16 25.62 3.66
 0 1 -16 31.25 3.93
 0 -1 16 33.62 4.15
 0 1 16 25.86 2.14
 0 -1 -16 32.53 3.89
 0 1 16 26.9 3.59
 0 1 -16 22.8 3.26
 0 1 -16 27.23 3.65
 0 -1 16 22.41 3.43
 0 -1 -16 28.01 1.65
 0 1 -16 29.14 1.73
 0 -1 16 26.46 1.56
 0 1 16 28.35 1.67
 0 1 -16 28.67 1.68
 0 -1 17 66.11 3.31
 0 1 17 67.03 3.1
 0 -1 17 66.95 3.07
 0 -1 17 64.58 3.42
 0 1 -17 65.86 3.29
 0 -1 -17 65.59 3.09
 0 -1 17 62.11 3.13
 0 -1 -17 58.64 5.42
 0 1 -17 64.91 4.99
 0 1 -17 61.03 4.91
 0 -1 17 67.74 5.39
 0 1 17 63.66 5.69
 0 1 17 61.88 6.07
 0 1 -17 64.92 5.45
 0 -1 17 71.38 6.73
 0 -1 -17 71.29 5.79
 0 1 -17 65.71 6.39
 0 -1 -17 76.98 6.37
 0 -1 -17 63.98 3.28
 0 1 -17 68.04 3.36
 0 -1 -17 70.55 3.38
 0 1 -17 61.81 3.37
 0 1 17 62.96 3.93
 0 1 -17 70.77 6.4
 0 -1 -17 72.96 6.52
 0 1 17 56.15 6.03
 0 -1 -17 63.1 3.36
 0 1 -17 64.82 3.42
 0 1 17 63.99 3.37
 0 -1 17 63.17 3.27
 0 -1 -17 67.34 5.98
 0 1 -17 61.55 5.62
 0 -1 17 75.64 6.29
 0 1 -17 76.31 6.21
 0 1 17 76.19 6.28
 0 1 18 209.97 9.77
 0 -1 18 209.25 9.67
 0 -1 18 207.4 9.69
 0 1 18 212.49 9.46
 0 -1 18 210.54 9.42
 0 1 -18 209.52 9.47
 0 -1 18 208.6 9.5
 0 -1 -18 209.52 9.45
 0 1 -18 205.56 11.78
 0 1 -18 196.4 11.69
 0 -1 -18 228.64 12.93
 0 -1 -18 205.76 9.66
 0 -1 18 210.5 9.6
 0 1 -18 200.24 12.64
 0 -1 18 206.55 13.2
 0 -1 -18 225.55 13.33
 0 1 -18 232.48 13.42
 0 -1 -18 217.72 12.49
 0 1 18 228.26 13.46
 0 -1 -18 206.7 9.76
 0 1 -18 204.75 9.73
 0 1 18 209.16 10.37
 0 -1 -18 220.56 13.91
 0 1 -18 236.07 14.11
 0 1 18 226.6 13.93
 0 1 18 217.07 13.01
 0 -1 18 191.15 12.02
 0 -1 -18 206.52 13.16
 0 1 -18 228.23 14.26
 0 -1 -18 214.16 12.79
 0 -1 18 214.11 13.98
 0 1 18 216.69 13.66
 0 1 -18 197.71 12.34
 0 1 -18 209.71 9.79
 0 -1 18 213.07 9.83
 0 1 -18 207.86 9.68
 0 -1 -18 215.91 9.77
 0 1 -18 217.3 9.84
 0 -1 -19 153.79 9.89
 0 -1 -19 138.35 9.98
 0 1 19 132.91 9.69
 0 -1 19 116.03 10.16
 0 1 -19 135.79 9.38
 0 -1 19 132.83 9.11
 0 1 19 131.79 10.34
 0 -1 19 141.01 6.69
 0 1 19 140.72 6.43
 0 -1 19 141.72 6.39
 0 1 -19 143.49 6.68
 0 -1 19 136.36 6.81
 0 -1 -19 141.74 6.42
 0 -1 19 136.72 6.47
 0 1 -19 142.68 6.45
 0 -1 -19 144.32 9.67
 0 1 -19 154.68 9.04
 0 1 -19 127.12 8.59
 0 -1 -19 136.38 6.65
 0 -1 19 141.33 6.58
 0 1 -19 153.16 6.78
 0 -1 -19 148.18 6.78
 0 1 19 141.7 6.77
 0 -1 19 139.31 6.66
 0 1 -19 143.14 6.83
 0 -1 -19 143.96 6.77
 0 -1 -19 129.74 9.83
 0 -1 -19 133.37 9.25
 0 1 -19 131.65 9.56
 0 1 19 154.71 10.36
 0 1 -19 116.53 9.49
 0 -1 19 131.55 9.93
 0 1 -19 139.09 6.78
 0 1 -19 159.72 10.95
 0 -1 -19 160.07 11.02
 0 1 19 134.79 7.22
 0 1 19 126.76 10.25
 0 -1 20 2.28 0.62
 0 1 20 1.28 0.4
 0 -1 -20 0.98 0.4
 0 -1 20 0.6 0.46
 0 -1 20 1.35 0.38
 0 1 -20 3.92 1.56
 0 -1 -20 0.78 1.49
 0 -1 -20 2.31 1.73
 0 1 -20 6.26 1.89
 0 1 -20 2.2 0.63
 0 -1 -20 2.13 0.61
 0 -1 20 0.59 0.52
 0 1 20 4.65 2.36
 0 1 -20 1.81 1.84
 0 1 -20 2.46 1.66
 0 -1 -20 2.93 2.04
 0 -1 20 2.87 2.05
 0 -1 -20 -0.91 1.64
 0 1 20 2.58 0.75
 0 -1 20 1.23 0.68
 0 1 -20 3.14 1.88
 0 1 20 1.06 1.6
 0 -1 -20 4.27 2.4
 0 1 -20 2.37 0.45
 0 1 20 2.06 1.98
 0 -1 20 2.23 2
 0 -1 20 0.68 1.45
 0 1 -20 2.95 2
 0 1 20 0.84 1.7
 0 -1 -20 2.72 1.84
 0 1 20 1.87 0.68
 0 -1 20 1.25 0.59
 0 -1 -20 1.53 0.56
 0 -1 20 1.75 0.62
 0 1 -20 0.92 0.54
 0 1 -20 1.37 0.69
 0 1 -20 0.12 0.57
 0 -1 -20 2.2 0.65
 0 1 -21 60.59 6.05
 0 -1 -21 68.11 6.14
 0 -1 21 67.76 3.55
 0 1 21 70.59 3.27
 0 -1 21 68.48 3.21
 0 -1 21 67.6 3.52
 0 1 21 66.93 3.62
 0 -1 21 71.25 3.73
 0 1 -21 66.83 5.41
 0 1 -21 58.98 5.27
 0 -1 -21 62.7 6.01
 0 -1 -21 65.84 3.62
 0 1 -21 69.78 3.71
 0 -1 21 68.47 3.43
 0 1 21 61.64 3.7
 0 -1 21 63.51 3.72
 0 1 -21 69.73 3.55
 0 -1 -21 72.96 3.55
 0 1 21 70.97 6.58
 0 -1 21 65.06 5.85
 0 -1 -21 61.93 5.95
 0 -1 -21 88.46 7.27
 0 1 21 61.43 6.68
 0 1 -21 63.98 5.97
 0 1 -21 64.29 3.63
 0 -1 -21 67.1 3.62
 0 1 -21 74.13 3.67
 0 -1 -21 68.04 3.25
 0 -1 21 65.81 3.32
 0 1 -21 71.01 3.28
 0 1 22 0.83 0.4
 0 1 22 1.58 0.7
 0 -1 22 0.86 0.38
 0 -1 -22 0.83 1.58
 0 -1 -22 3.25 2.06
 0 -1 22 -0.14 0.62
 0 -1 -22 0.9 0.59
 0 1 -22 0.62 0.58
 0 -1 22 0.72 0.6
 0 1 22 -0.43 0.57
 0 -1 22 0.18 0.47
 0 -1 22 1.07 0.67
 0 -1 -22 -0.13 0.56
 0 1 -22 1.48 0.63
 0 1 -22 0.89 1.8
 0 -1 -22 2.39 1.87
 0 -1 22 0.48 0.55
 0 -1 -22 -0.97 2.19
 0 -1 22 2.2 1.49
 0 1 22 2.68 1.91
 0 1 -22 3.21 1.88
 0 1 -22 0.42 0.71
 0 -1 -22 2.97 0.83
 0 1 -22 1.18 0.7
 0 1 23 69.45 3.34
 0 1 23 73.72 3.8
 0 -1 -23 87.08 7.05
 0 -1 -23 67.53 6.24
 0 1 -23 73.75 3.86
 0 -1 23 66.54 3.82
 0 -1 -23 69.51 3.78
 0 -1 23 73.69 3.71
 0 1 -23 73.3 3.91
 0 -1 -23 60.34 6.68
 0 1 23 65.31 6.56
 0 -1 23 71.51 6.29
 0 1 -23 64.02 6.25
 0 1 -23 70.32 3.67
 0 -1 -23 68.94 3.64
 0 -1 23 68.46 3.67
 0 1 -23 56.3 6.22
 0 -1 -23 59.9 6.08
 0 -1 23 66.31 3.41
 0 1 23 70.37 3.58
 0 -1 23 73.59 3.56
 0 1 -23 69.97 3.78
 0 -1 -23 65.37 3.74
 0 -1 -24 5.37 1.07
 0 -1 -24 4.55 0.91
 0 1 -24 6.53 1.02
 0 1 -24 5.85 1.08
 0 1 24 5.26 0.81
 0 -1 24 5.25 0.68
 0 -1 24 4.84 0.79
 0 -1 -24 1.72 2.11
 0 1 24 3.98 0.92
 0 -1 -24 4.45 0.85
 0 1 -24 4.64 0.88
 0 -1 24 7.02 1.05
 0 1 24 2.84 2.23
 0 -1 -24 5.18 2.63
 0 -1 24 4.71 2.38
 0 -1 24 4.89 0.9
 0 -1 24 4.6 0.88
 0 -1 -24 5.56 0.96
 0 -1 -24 3.27 0.87
 0 1 -24 5.41 0.93
 0 1 -25 44.12 2.56
 0 -1 -25 47.93 2.66
 0 -1 -25 36.97 2.52
 0 1 -25 39.85 2.65
 0 -1 25 37.42 2.4
 0 -1 25 40.85 2.62
 0 -1 25 41.9 4.69
 0 -1 25 36.81 2.25
 0 1 25 40.36 2.31
 0 -1 25 38.31 2.12
 0 -1 -25 35.52 2.48
 0 1 -25 35.03 2.48
 0 1 -25 43.12 2.45
 0 -1 -25 37.58 2.38
 0 -1 -25 43.51 2.49
 0 1 25 36.92 2.45
 0 -1 25 41.25 2.47
 0 -1 26 32.87 2.19
 0 1 -26 34.08 2.44
 0 -1 -26 32.21 2.3
 0 1 26 30.91 2.38
 0 -1 26 30.61 2.32
 0 -1 -26 31.71 2.14
 0 -1 -26 38.17 2.28
 0 1 -26 31.85 2.16
 0 -1 26 37.69 2.09
 0 1 26 33.61 2.06
 0 -1 -26 32.23 2.3
 0 1 -26 33.74 2.33
 0 1 -26 36.43 2.38
 0 -1 -26 32.27 2.31
 0 -1 26 33.8 2.22
 0 1 26 32.77 2.23
 0 -1 27 8.71 1.19
 0 1 27 10.39 1.37
 0 -1 27 7.92 1.27
 0 1 -27 11.09 1.23
 0 -1 -27 9.62 1.2
 0 -1 -27 9.81 1.19
 0 1 -27 7.44 1.18
 0 -1 27 9 1.04
 0 1 27 9.68 1.04
 0 -1 -27 10.98 1.29
 0 1 -27 9.33 1.37
 0 -1 -27 8.21 1.26
 0 1 -27 13.54 1.42
 0 -1 -27 9.74 1.28
 0 1 27 10.39 1.24
 0 -1 27 12.41 1.3
 0 -1 28 1.75 0.92
 0 -1 28 0.94 0.93
 0 1 28 1.38 0.94
 0 1 -28 1.88 0.83
 0 -1 -28 1.32 0.84
 0 1 -28 2.71 0.93
 0 -1 -28 1.67 0.91
 0 -1 28 2.52 0.79
 0 -1 28 0.84 0.83
 0 1 28 2.04 0.94
 0 -1 -28 2.27 0.98
 0 1 -28 2.75 1.1
 0 -1 -28 1.78 0.96
 0 -1 -28 1.32 1.03
 0 1 -28 2.09 1.02
 0 1 28 0.1 0.72
 0 1 29 6.2 1.12
 0 -1 29 4.21 0.99
 0 -1 -29 4.37 1.13
 0 1 29 6.36 1.27
 0 1 -29 5.84 1.07
 0 -1 -29 4.91 1.01
 0 -1 29 3.32 1.15
 0 1 -29 5.69 1.1
 0 -1 -29 6.35 1.15
 0 -1 29 5.59 1.09
 0 1 -29 4.72 1.16
 0 -1 -29 5.22 1.17
 0 -1 30 2.26 1
 0 1 30 2.35 1.01
 0 -1 -30 2.65 1.11
 0 1 30 1.92 1.13
 0 -1 30 2.44 1.19
 0 1 -30 3.17 0.97
 0 -1 -30 -0.14 0.99
 0 1 -30 1.85 1
 0 -1 -30 2.54 0.96
 0 -1 30 2.75 1.02
 0 1 -30 -0.38 1.12
 0 -1 -30 2.8 1.13
 0 1 31 7.89 1.31
 0 -1 31 9.46 1.37
 0 -1 -31 9.06 1.47
 0 -1 31 8.2 1.45
 0 1 31 11.24 1.65
 0 1 -31 9.93 1.32
 0 -1 -31 10.77 1.32
 0 -1 -31 10.45 1.34
 0 1 -31 10.97 1.42
 0 -1 31 6.11 1.3
 0 1 31 9.63 1.41
 0 1 -31 10.14 1.5
 0 -1 -31 9.25 1.43
 0 -1 32 1.33 1.11
 0 1 32 1.66 1
 0 -1 32 0.32 1.06
 0 -1 -32 1.44 1.19
 0 1 32 0.23 1.14
 0 1 -32 -0.15 0.95
 0 -1 32 0.22 1.07
 0 -1 -32 1.1 1.07
 0 -1 -32 1.64 1.03
 0 1 -32 1.01 1.08
 0 1 32 -0.34 1.07
 0 -1 32 1.38 1.02
 0 -1 -32 0.56 1.06
 0 1 -32 -1.41 1.39
 0 -1 33 2.05 1.2
 0 -1 33 2.46 1.15
 0 1 33 3.4 1.19
 0 -1 -33 2.76 1.25
 0 -1 33 3.36 1.32
 0 1 33 4.46 1.49
 0 1 -33 1.25 1.05
 0 1 -33 1.87 1.13
 0 1 33 4.46 1.26
 0 -1 -33 2.31 1.19
 0 1 -33 1.45 1.28
 0 -1 34 1.64 1.45
 0 1 34 3.82 1.25
 0 -1 34 1.5 1.1
 0 -1 -34 3.51 1.3
 0 1 34 1.93 1.24
 0 -1 34 4.83 1.43
 0 1 -34 4.5 1.36
 0 1 -34 2.13 1.26
 0 -1 -34 4.95 1.42
 0 1 34 3.5 1.27
 0 1 35 1.24 1.22
 0 -1 35 -0.17 1.19
 0 -1 35 0.24 1.31
 0 -1 35 -0.47 1.35
 0 1 35 0.74 1.3
 0 -1 -35 0.23 1.26
 0 1 -35 -0.22 1.26
 0 1 35 -0.36 1.13
 0 -1 -35 -0.4 1.32
 0 1 -35 -0.65 1.32
 0 1 36 0.25 1.37
 0 -1 36 0.25 1.4
 0 1 -36 -0.22 1.28
 0 -1 -36 0.82 1.29
 0 1 36 -0.76 1.29
 0 -1 36 1.92 1.39
 0 -1 -36 -0.24 1.36
 0 1 36 2.14 1.32
 0 -1 -36 -0.23 1.36
 0 1 -36 -0.68 1.34
 0 -1 37 -0.49 1.41
 0 1 37 3.08 1.42
 0 1 -37 0.23 1.25
 0 -1 -37 1.26 1.28
 0 1 37 2.52 1.29
 0 -1 -37 -0.25 1.32
 0 -1 -38 -0.42 1.36
 0 -2 0 11.02 1.23
 0 2 0 11.38 1.26
 0 2 0 7.51 0.97
 0 2 0 10.25 0.56
 0 -2 0 10.85 0.54
 0 2 0 9.55 0.6
 0 2 0 11.82 1.14
 0 2 0 10.95 0.6
 0 -2 0 9.82 0.6
 0 -2 0 10.05 0.57
 0 2 1 1736.92 76.52
 0 2 1 1776.57 76.56
 0 -2 1 1730.98 76.52
 0 -2 -1 1740.81 76.54
 0 -2 -1 1715.66 76.58
 0 2 -1 1783.13 77.66
 0 2 1 1766.42 77.63
 0 -2 -1 1743.06 77.62
 0 2 1 1721.54 76.58
 0 2 -1 1753.71 76.58
 0 -2 -1 1766.95 77.77
 0 -2 1 1736.7 77.69
 0 -2 -1 1733.52 76.57
 0 2 -1 1753.16 76.54
 0 -2 -1 1777.53 76.58
 0 -2 -1 1717.67 77.72
 0 2 -1 1730.2 77.48
 0 2 1 1697.82 77.49
 0 2 1 1756.17 77.74
 0 2 1 1714.12 76.55
 0 2 -1 1757.36 76.57
 0 2 -1 1642.62 77.67
 0 -2 1 1704.53 77.69
 0 -2 -1 1745.54 76.58
 0 2 -1 1751.71 77.22
 0 2 1 1822.45 77.65
 0 -2 1 1727.39 77.16
 0 2 -1 1725.21 77.16
 0 -2 -2 9711.59 428.11
 0 -2 -2 9668.66 428.08
 0 2 2 9695.95 428.06
 0 2 2 9980.51 428.1
 0 -2 2 9807.58 428.05
 0 -2 -2 9446.79 428.06
 0 -2 -2 9718.05 428.09
 0 -2 -2 9598.69 429.15
 0 2 -2 9891.61 429.17
 0 2 2 9784.6 428.1
 0 -2 2 9765.22 429.3
 0 2 -2 9773.71 428.09
 0 2 -2 9985.64 428.08
 0 2 2 9734.07 429.41
 0 2 2 9999 429.36
 0 2 -2 9700.64 428.99
 0 2 2 9692.09 429.42
 0 2 -2 9948.53 428.1
 0 2 2 9699.05 428.06
 0 -2 -2 9673.35 428.1
 0 2 2 9392.08 429.13
 0 -2 -2 9602.75 429.25
 0 -2 -2 9734.51 428.1
 0 2 -2 9516.12 429.3
 0 -2 2 9850.71 429.36
 0 -2 -3 14.38 0.79
 0 -2 -3 14.29 0.76
 0 -2 3 14.13 0.71
 0 2 3 15.52 0.8
 0 -2 3 15.46 0.75
 0 -2 -3 14.07 0.75
 0 -2 -3 15.17 0.78
 0 2 -3 14.95 1.44
 0 -2 -3 11.18 1.3
 0 2 3 13.45 0.71
 0 2 -3 16.05 0.79
 0 -2 3 14.89 0.74
 0 -2 3 14.46 0.76
 0 2 3 14.33 0.78
 0 -2 3 15.03 1.57
 0 2 -3 16.5 0.78
 0 2 3 17.34 1.74
 0 2 3 16.97 0.76
 0 2 -3 15.25 0.8
 0 2 3 13.89 1.57
 0 2 3 15.11 1.65
 0 2 -3 14.12 1.54
 0 2 3 14.15 1.47
 0 -2 -3 16.18 1.56
 0 2 3 14.58 0.76
 0 2 -3 15.79 1.61
 0 -2 3 19.33 1.73
 0 -2 -3 15.74 0.8
 0 2 -3 14.88 0.7
 0 2 -4 330.2 15.99
 0 -2 4 348.45 16.1
 0 2 -4 333.09 14.6
 0 2 4 337.93 14.54
 0 -2 -4 329.28 14.55
 0 -2 4 327.99 14.52
 0 2 4 331.78 14.6
 0 -2 4 336.35 14.55
 0 -2 4 324.32 14.57
 0 -2 4 313.72 14.55
 0 -2 -4 319.88 14.55
 0 -2 -4 326.27 14.59
 0 -2 4 334.72 14.54
 0 2 4 332.47 16.2
 0 2 4 313.96 15.67
 0 2 4 310.41 15.89
 0 -2 -4 314.9 15.67
 0 -2 -4 338.01 14.6
 0 -2 -4 323.83 15.19
 0 2 4 325.59 16.18
 0 2 4 335.08 16.15
 0 2 -4 336.67 16.04
 0 2 4 337.83 15.22
 0 -2 4 309.87 15.48
 0 -2 -4 322.5 15.57
 0 2 -4 320.13 15.53
 0 2 4 328.84 15.59
 0 -2 -4 325.3 14.56
 0 2 4 328.87 14.57
 0 -2 -4 328.83 14.49
 0 -2 4 325.12 14.53
 0 2 4 337.08 14.49
 0 2 -4 327.79 14.59
 0 2 -4 325.99 14.55
 0 -2 4 338.5 16.06
 0 2 4 320.14 14.55
 0 -2 5 1351.37 59.29
 0 2 -5 1365.27 59.36
 0 -2 -5 1361.96 59.26
 0 -2 -5 1327.92 59.29
 0 -2 5 1391.28 59.29
 0 2 5 1347.2 59.37
 0 -2 -5 1362.33 59.32
 0 -2 5 1351 59.32
 0 -2 5 1291.27 59.29
 0 -2 -5 1294.43 59.29
 0 -2 -5 1386.72 59.32
 0 -2 -5 1357.65 59.35
 0 2 5 1360.26 59.32
 0 -2 5 1361.88 59.28
 0 -2 -5 1392.6 61.25
 0 2 5 1322.22 60.51
 0 -2 -5 1297.95 60.46
 0 2 5 1315.68 60.93
 0 2 -5 1335.96 59.29
 0 2 5 1332.69 59.29
 0 -2 5 1272.75 60.27
 0 2 -5 1370.48 60.35
 0 2 5 1381.2 60.4
 0 -2 -5 1315.51 60.33
 0 -2 5 1295.37 59.32
 0 2 5 1427.83 60.32
 0 -2 5 1349.97 59.74
 0 2 -5 1347.81 61.11
 0 2 -5 1365.8 59.73
 0 2 5 1380.77 61.21
 0 -2 -5 1360.9 60.28
 0 -2 -5 1359.21 61.23
 0 2 5 1361.21 59.35
 0 -2 -5 1391.05 59.35
 0 2 -5 1366.84 61.01
 0 -2 5 1382.44 61.01
 0 -2 -6 46.04 2.21
 0 -2 -6 46.44 2.17
 0 -2 -6 49.17 2.21
 0 -2 -6 44.81 2.13
 0 -2 6 45.97 2.14
 0 -2 6 45.85 2.08
 0 2 6 46.33 2.23
 0 2 -6 45.3 2.63
 0 -2 -6 38.27 3.46
 0 -2 -6 43.7 3.1
 0 -2 6 49.58 2.68
 0 2 6 51.36 3.23
 0 2 -6 50.62 3.76
 0 -2 -6 46.81 3.71
 0 -2 6 47.28 2.18
 0 -2 6 45.83 2.17
 0 -2 -6 44.96 2.13
 0 -2 6 42.99 2.12
 0 2 6 46.43 2.17
 0 -2 6 44.4 2.12
 0 2 -6 46.13 2.1
 0 -2 -6 39.45 3.46
 0 2 -6 45.81 2.12
 0 2 6 45.28 2.12
 0 -2 6 46.2 2.17
 0 -2 6 48.47 3.57
 0 2 -6 49.13 3.57
 0 -2 -6 45.18 3.46
 0 -2 6 45.19 2.16
 0 2 6 43.7 2.2
 0 2 6 51.54 3.24
 0 -2 -6 50.02 3.17
 0 2 -6 50.66 3.57
 0 2 6 44.95 3.51
 0 -2 6 45.41 2.14
 0 -2 -6 46.6 2.12
 0 2 -6 47.4 2.23
 0 2 -6 44.09 2.93
 0 -2 -6 41 2.89
 0 2 6 43.36 2.95
 0 -2 6 41.4 2.89
 0 -2 -7 60.92 2.88
 0 -2 -7 62.28 2.85
 0 -2 -7 63.39 2.89
 0 -2 -7 61.49 2.79
 0 -2 7 59.69 2.83
 0 2 7 61.12 2.91
 0 -2 7 60.1 2.76
 0 -2 -7 60.37 4.55
 0 2 -7 68.27 4.76
 0 -2 -7 67.65 4.75
 0 -2 7 66.08 3.51
 0 -2 -7 59.72 4.07
 0 2 7 57.42 3.97
 0 -2 7 60.56 3.23
 0 2 -7 58.72 3.45
 0 -2 7 59.54 2.84
 0 -2 7 62.81 2.85
 0 -2 7 61.05 2.78
 0 -2 -7 57.91 2.78
 0 -2 7 57.55 2.77
 0 -2 7 61.3 3.24
 0 2 -7 61.19 3.19
 0 -2 -7 64.58 4.63
 0 2 -7 56.51 3.16
 0 2 7 63.08 2.85
 0 2 -7 60.92 2.77
 0 2 7 60.55 2.78
 0 2 -7 57.1 2.77
 0 -2 7 62.4 2.7
 0 -2 7 57.95 2.86
 0 -2 7 62.28 2.85
 0 -2 7 61.66 2.82
 0 -2 -7 57.9 2.8
 0 2 -7 60.31 2.86
 0 2 7 61.15 2.9
 0 -2 7 62.21 2.85
 0 2 -7 57.85 4.33
 0 2 7 57.35 4.36
 0 -2 -7 63.73 3.85
 0 2 7 59.59 3.85
 0 2 -7 68.41 4.56
 0 -2 7 58.16 4.31
 0 -2 -7 67.13 4.46
 0 2 -7 61.09 3.65
 0 -2 -7 57.89 3.61
 0 -2 7 63.64 3.66
 0 2 7 61.74 3.7
 0 -2 -8 36.48 1.81
 0 -2 -8 35.23 1.84
 0 -2 8 36.39 1.66
 0 -2 -8 36.44 1.75
 0 -2 8 35.38 1.8
 0 -2 8 36.11 1.73
 0 -2 8 36.75 2.29
 0 -2 -8 36.17 3.47
 0 -2 8 43.8 2.62
 0 2 8 37.22 3.06
 0 2 -8 34.19 2.46
 0 2 8 38.56 3.46
 0 -2 -8 35.13 3
 0 -2 -8 33.36 3.31
 0 2 -8 39.8 3.63
 0 -2 8 35.79 1.81
 0 -2 8 35.94 1.8
 0 -2 8 35.52 1.73
 0 -2 -8 35.58 1.73
 0 -2 8 35.81 1.72
 0 -2 -8 36.5 2.53
 0 2 8 38.79 2.6
 0 2 -8 42.55 2.62
 0 -2 8 38.65 2.51
 0 2 8 36.44 1.81
 0 2 -8 35.78 1.73
 0 -2 8 36.17 2.28
 0 2 -8 37.18 2.23
 0 -2 -8 42.65 3.57
 0 2 8 37.16 3.45
 0 2 -8 37.47 2.25
 0 2 -8 43.66 1.74
 0 2 8 34.54 1.72
 0 -2 -8 42.07 3.42
 0 2 -8 37.18 3.28
 0 -2 8 43.35 3.4
 0 2 -8 38.68 3.33
 0 -2 8 39.63 1.8
 0 -2 -8 35.45 1.78
 0 2 -8 37.11 1.83
 0 2 8 36.1 1.87
 0 -2 8 36.95 1.83
 0 2 8 37.78 2.76
 0 -2 -8 39.86 2.74
 0 2 8 34.76 3.27
 0 2 -8 33.1 3.18
 0 -2 -8 38.21 1.86
 0 -2 8 37.33 1.81
 0 -2 8 37.01 1.83
 0 -2 -9 8.93 0.61
 0 -2 -9 7.68 0.56
 0 -2 -9 7.51 0.5
 0 -2 9 7.89 0.42
 0 -2 9 8.12 0.59
 0 -2 9 8.25 0.51
 0 -2 -9 9.26 1.77
 0 -2 9 8.62 0.98
 0 -2 -9 10.2 1.59
 0 2 -9 8.7 1.7
 0 -2 9 5.81 0.96
 0 -2 9 8.62 1.78
 0 2 9 7.97 1.46
 0 2 -9 6.75 1.05
 0 2 9 7.99 1.61
 0 -2 9 8.42 0.58
 0 -2 9 8.26 0.56
 0 -2 9 9.05 0.5
 0 2 9 7.74 0.53
 0 -2 9 8.42 0.48
 0 -2 -9 8.09 0.48
 0 2 9 6.99 0.94
 0 -2 -9 7.33 0.99
 0 2 9 7.9 0.99
 0 -2 9 9.78 1.05
 0 2 -9 7.1 0.95
 0 2 9 11.34 0.63
 0 2 -9 8.48 0.51
 0 2 -9 8.33 0.47
 0 2 9 7.8 0.47
 0 -2 -9 5.28 1.43
 0 2 -9 7.86 0.89
 0 2 -9 10.1 1
 0 -2 9 9.59 1.03
 0 -2 -9 8.86 1.66
 0 2 9 7.37 1.63
 0 2 -9 9.51 1.62
 0 -2 9 10.52 1.68
 0 -2 -9 10.8 1.72
 0 2 -9 9.51 1.65
 0 -2 9 8.23 0.58
 0 -2 9 7.57 0.56
 0 2 -9 8.94 1.65
 0 2 9 7.78 1.49
 0 2 9 8.74 1.21
 0 2 -9 7.66 0.58
 0 -2 9 7.1 0.58
 0 2 9 8.66 0.64
 0 -2 -9 9.6 0.64
 0 -2 -9 7.03 0.53
 0 -2 9 7.96 0.55
 0 -2 -10 274.83 12.13
 0 -2 10 274.33 12.05
 0 -2 10 275.84 12.24
 0 -2 10 273.3 12.14
 0 2 10 276.72 14.38
 0 -2 10 277.77 13.4
 0 -2 -10 287.72 14.53
 0 -2 -10 266.58 14.82
 0 2 10 254.03 14.65
 0 -2 10 267.99 13.1
 0 2 10 278.18 14.84
 0 -2 -10 280.65 14.88
 0 -2 10 247.22 14.85
 0 2 -10 274.12 13.44
 0 -2 10 279.89 12.23
 0 -2 10 280.9 12.21
 0 2 10 270.07 12.16
 0 -2 10 273.13 12.11
 0 2 -10 278.08 13.03
 0 -2 -10 268.13 12.97
 0 2 10 269.11 12.96
 0 2 10 283.11 13.11
 0 2 -10 267.75 12.98
 0 -2 10 278.6 12.95
 0 -2 -10 273.05 12.26
 0 2 -10 274.1 12.26
 0 -2 -10 264.84 12.21
 0 -2 10 272.61 12.07
 0 -2 -10 272.25 12.08
 0 2 -10 276.97 12.14
 0 2 10 259.97 12.08
 0 2 -10 267.96 12.08
 0 2 -10 270.45 12.98
 0 2 -10 273.84 12.99
 0 -2 -10 263.89 14.7
 0 2 10 252.95 14.62
 0 -2 10 270.35 13.1
 0 -2 -10 277.69 14.57
 0 -2 10 275.76 14.5
 0 2 -10 257.83 14.42
 0 2 -10 303.7 14.82
 0 -2 10 278.31 12.21
 0 -2 10 274.4 12.23
 0 2 10 257.39 13.36
 0 2 -10 267.73 14.66
 0 2 10 288.13 14.97
 0 -2 10 268.92 12.25
 0 2 -10 282.13 12.25
 0 2 10 277.83 12.32
 0 -2 -10 269.45 12.27
 0 -2 10 276.28 12.19
 0 -2 -10 277.15 12.21
 0 -2 11 1180.65 52.31
 0 -2 -11 1180 52.37
 0 -2 11 1208.32 52.51
 0 -2 11 1200.93 52.41
 0 -2 11 1181.89 53.55
 0 2 -11 1170.18 53.96
 0 2 11 1188.09 55.46
 0 -2 11 1177.1 55.88
 0 -2 -11 1146.4 55.45
 0 2 11 1206.7 55.5
 0 -2 -11 1188.36 55.1
 0 2 11 1215.1 55.11
 0 -2 -11 1184.32 55.44
 0 -2 11 1195.69 53.86
 0 -2 11 1205.15 52.49
 0 -2 11 1225.33 52.47
 0 2 11 1177.77 52.41
 0 -2 11 1200.93 52.36
 0 -2 -11 1216.97 53.23
 0 2 -11 1152.04 53.19
 0 2 11 1135.83 53.14
 0 -2 11 1212.29 53.13
 0 2 -11 1207.13 53.21
 0 2 11 1241.67 53.31
 0 2 -11 1249.9 55.59
 0 2 11 1188.65 53.77
 0 -2 11 1182.73 52.3
 0 -2 -11 1174.91 52.31
 0 2 -11 1168.29 52.39
 0 2 11 1222.31 52.29
 0 2 -11 1160.31 52.3
 0 2 11 1160.82 52.31
 0 -2 -11 1198.47 55.42
 0 2 11 1175.7 55.39
 0 2 -11 1201.5 53.44
 0 -2 11 1173.03 53.53
 0 2 -11 1184.96 53.42
 0 -2 11 1249.46 55.16
 0 -2 -11 1193.46 55.22
 0 2 -11 1131.29 55.03
 0 2 -11 1222.32 55.3
 0 -2 11 1183.2 52.45
 0 -2 -11 1195.76 52.47
 0 2 11 1195.9 52.59
 0 2 -11 1184.46 52.5
 0 -2 11 1177.31 52.53
 0 -2 11 1215.09 52.47
 0 -2 11 1191.59 52.49
 0 -2 -11 1197.48 52.54
 0 -2 -11 1199.83 52.48
 0 -2 -11 1227.1 52.53
 0 2 -11 1191.9 52.53
 0 -2 12 853.25 37.65
 0 2 12 860.76 37.71
 0 2 -12 857.73 37.61
 0 2 12 834.53 37.69
 0 -2 12 838 37.52
 0 2 -12 823.65 39.18
 0 -2 12 837.4 38.79
 0 2 12 873.86 40.46
 0 -2 12 863.1 39.16
 0 2 12 874.93 40.81
 0 -2 -12 806.19 40.49
 0 -2 -12 863 40.48
 0 -2 -12 835.34 40.82
 0 2 12 829.7 40.64
 0 -2 12 853.68 41.22
 0 -2 12 838.95 37.59
 0 -2 12 859.92 37.57
 0 -2 12 836.36 37.44
 0 2 12 831.15 37.5
 0 2 12 867.55 38.28
 0 -2 12 854.21 38.12
 0 2 -12 865.43 38.19
 0 2 -12 836.51 38.21
 0 -2 -12 841.29 38.2
 0 2 12 819.1 38.14
 0 -2 -12 846.6 37.46
 0 -2 12 835.57 37.4
 0 -2 12 854.45 37.38
 0 -2 -12 846.27 37.39
 0 2 12 866.57 37.37
 0 2 -12 848.57 37.38
 0 2 12 851.54 37.39
 0 2 -12 830.14 38.65
 0 -2 -12 815.57 40.52
 0 -2 12 846.06 38.8
 0 2 12 839.14 40.64
 0 2 -12 832.63 38.64
 0 2 -12 877.63 40.55
 0 -2 12 917.57 40.52
 0 -2 -12 859.29 40.49
 0 2 -12 820.05 40.34
 0 2 -12 871.09 37.65
 0 -2 -12 857.49 37.63
 0 -2 -12 847.4 37.59
 0 -2 -12 845.53 37.65
 0 -2 12 865.64 37.58
 0 -2 12 840.39 37.59
 0 -2 12 860.92 37.56
 0 -2 -12 844.84 37.58
 0 2 12 846.45 38.87
 0 2 -12 912.54 40.98
 0 -2 13 482.23 21.21
 0 2 -13 481.22 21.15
 0 2 13 468.48 21.26
 0 2 13 461.75 21.23
 0 -2 13 466.61 21.06
 0 2 13 455.97 24.19
 0 2 13 453.35 23.96
 0 -2 13 444.07 24.65
 0 2 13 471.89 24.34
 0 -2 13 491.9 22.87
 0 -2 -13 464.98 24.43
 0 -2 13 477.22 22.51
 0 2 -13 481.6 22.94
 0 -2 -13 471.57 24.25
 0 -2 -13 496.78 24.3
 0 -2 13 477.15 21.14
 0 -2 13 482.35 21.11
 0 -2 -13 478.12 21.21
 0 2 13 454.77 21.03
 0 -2 13 471.51 20.97
 0 -2 13 486.44 21.53
 0 2 -13 482.86 21.58
 0 2 13 499.04 21.72
 0 2 -13 462.6 21.61
 0 2 13 455.2 21.56
 0 -2 -13 485.02 21.64
 0 -2 -13 474.41 20.9
 0 -2 13 482.02 20.89
 0 2 13 483.19 20.89
 0 -2 13 461.77 22.44
 0 -2 -13 475.74 24.22
 0 2 13 471.45 24.29
 0 2 -13 486.01 22.36
 0 2 -13 463.09 22.31
 0 2 -13 467.93 20.89
 0 2 13 469.97 20.9
 0 -2 13 474.93 21.11
 0 -2 -13 473.21 21.14
 0 2 13 459.07 22.35
 0 2 -13 494.6 24.54
 0 -2 13 477.68 23.92
 0 2 -13 523.61 24.4
 0 2 13 466.73 21.56
 0 2 -13 490.17 21.66
 0 -2 -13 474.07 24.12
 0 -2 -13 472.72 20.99
 0 -2 13 467.35 20.94
 0 -2 -13 470.9 21.13
 0 -2 -13 466.68 21.18
 0 2 -13 481.17 21.19
 0 -2 13 477.07 21.13
 0 -2 13 480.42 21.12
 0 2 14 309.5 17.08
 0 -2 14 308.82 15.76
 0 2 14 291.82 16.98
 0 -2 14 278.89 15.28
 0 -2 -14 315.45 17.43
 0 -2 14 303.22 17.65
 0 2 -14 313.11 15.93
 0 -2 -14 303.73 17.06
 0 2 14 303.58 17.12
 0 -2 14 315.12 13.81
 0 2 14 307.9 13.86
 0 2 14 302.45 14.09
 0 -2 14 299.52 13.9
 0 2 14 308.84 13.71
 0 2 -14 310.13 13.69
 0 -2 -14 315.18 13.71
 0 2 14 315.81 13.72
 0 -2 -14 308.79 14.05
 0 -2 -14 308.29 14.33
 0 2 14 294.69 14.25
 0 -2 14 321.96 14.22
 0 2 -14 305.36 14.31
 0 2 14 318.21 14.39
 0 -2 -14 307.05 17.02
 0 2 -14 318.8 17.12
 0 -2 14 332.48 16.96
 0 -2 14 298.64 17.1
 0 -2 -14 310.8 16.17
 0 2 -14 311.15 14.32
 0 2 14 334.31 17.2
 0 2 14 308.71 14.25
 0 -2 -14 311.24 14
 0 -2 14 313.11 13.96
 0 2 14 301.04 15.17
 0 2 14 317.45 17.51
 0 2 -14 326.42 17.56
 0 2 -14 319.97 15.33
 0 -2 -14 270.17 16.72
 0 -2 14 301.8 15.4
 0 2 14 296 17.07
 0 2 -14 312.15 15.29
 0 2 14 319.25 14.14
 0 -2 14 302.02 14.06
 0 2 -14 311.26 14
 0 -2 -14 318.33 14.03
 0 2 -14 310.16 14.04
 0 -2 -14 304.58 13.97
 0 -2 14 309.5 13.78
 0 -2 -14 309.65 13.83
 0 2 15 119.53 5.68
 0 -2 15 118.67 5.49
 0 -2 -15 118.1 5.55
 0 -2 -15 118 5.6
 0 2 -15 121.13 5.63
 0 -2 -15 113.88 8.32
 0 2 15 101.86 8.02
 0 2 15 84.57 7.75
 0 2 -15 117.48 8.97
 0 -2 15 118.64 7.34
 0 -2 15 121.16 9.05
 0 -2 15 126.28 7.15
 0 -2 -15 102.63 8.3
 0 2 -15 120.52 7.43
 0 2 15 109.91 8.3
 0 -2 15 117.44 5.36
 0 2 15 117.21 5.42
 0 -2 15 118.8 5.54
 0 2 15 120.84 5.27
 0 2 -15 115.81 5.66
 0 -2 -15 117.08 5.7
 0 2 -15 119.19 5.69
 0 -2 -15 114.2 5.63
 0 -2 15 124.23 8.59
 0 -2 -15 110.5 8.17
 0 2 -15 115.22 5.67
 0 2 15 131.61 8.62
 0 2 -15 111.45 8.08
 0 -2 -15 116.33 7.64
 0 -2 15 128.33 8.3
 0 2 -15 137.2 8.72
 0 2 15 118.33 5.71
 0 2 -15 120.02 5.58
 0 -2 15 110.63 5.62
 0 -2 -15 117.54 8.31
 0 2 -15 120.62 6.89
 0 2 -15 113.16 6.82
 0 -2 15 114.13 6.95
 0 2 15 100.51 8.06
 0 -2 -15 124.52 5.4
 0 -2 15 115.35 5.35
 0 2 -15 120.76 8.69
 0 2 15 108.96 6.61
 0 2 15 133.1 9.05
 0 2 -16 1.43 0.4
 0 2 16 0.42 0.44
 0 -2 -16 0.5 0.4
 0 -2 16 0.06 0.35
 0 2 16 0.19 0.43
 0 -2 16 0.55 0.42
 0 -2 16 0.67 0.4
 0 -2 16 0.26 0.37
 0 2 16 0.13 0.31
 0 2 -16 0.86 0.44
 0 -2 16 0.92 0.28
 0 2 16 0.45 0.18
 0 -2 16 0.33 0.36
 0 -2 16 0.75 0.39
 0 -2 -16 1.52 1.62
 0 -2 -16 0.77 1.47
 0 2 -16 0.36 0.81
 0 2 -16 0.37 0.78
 0 2 16 2.28 1.62
 0 -2 -16 0.77 1.55
 0 -2 16 2.44 1.45
 0 -2 16 0.69 1.15
 0 2 -16 -0.76 1.26
 0 2 -16 -0.73 1.22
 0 -2 -16 0.27 0.39
 0 2 -16 0.85 1.29
 0 2 16 1.74 1.56
 0 2 16 0.3 0.68
 0 -2 -16 0.49 0.28
 0 -2 16 0.54 0.25
 0 -2 16 0.34 0.38
 0 2 -16 0.43 0.39
 0 -2 -16 -0.08 0.4
 0 -2 16 -0.95 1.57
 0 -2 -16 -0.84 1.5
 0 2 16 2.35 1.4
 0 -2 16 0.95 1.07
 0 2 -16 0.51 0.85
 0 2 16 -1.58 1.6
 0 2 17 11.06 1
 0 -2 17 11.21 0.88
 0 -2 -17 20.15 3.23
 0 2 17 9.24 2.26
 0 2 -17 17.55 2.4
 0 -2 17 11.18 1.92
 0 -2 17 11.01 2.76
 0 2 17 13.92 2.76
 0 -2 17 13.52 0.97
 0 2 17 11.99 0.8
 0 -2 17 12.73 0.74
 0 -2 -17 11.03 0.94
 0 2 -17 9.84 0.91
 0 -2 -17 12.72 0.95
 0 2 -17 12.51 1.04
 0 2 17 11.75 0.62
 0 -2 17 12.11 0.91
 0 -2 -17 11.15 2.35
 0 2 -17 14.84 1.89
 0 -2 -17 10.22 2.32
 0 2 -17 14.24 1.84
 0 -2 17 11.68 0.73
 0 -2 -17 12.83 0.77
 0 2 -17 12.61 2.71
 0 2 17 10.17 1.45
 0 2 17 10.14 2.47
 0 -2 17 10.46 0.99
 0 2 -17 11.12 0.92
 0 2 17 12.64 1.06
 0 -2 17 13.1 0.94
 0 -2 -17 12.17 0.97
 0 -2 17 13.73 2.71
 0 2 -17 12.31 2.5
 0 -2 -17 11.3 2.38
 0 2 17 15.26 2.87
 0 2 -17 8 2.23
 0 -2 -17 9.94 0.94
 0 -2 18 1.72 0.47
 0 2 18 1.19 0.52
 0 -2 18 1.8 0.59
 0 -2 18 1.78 0.52
 0 2 18 1.68 0.41
 0 -2 -18 2.39 0.39
 0 -2 18 1.06 0.34
 0 -2 18 0.53 0.33
 0 2 -18 1.23 1.04
 0 -2 -18 1.65 1.58
 0 -2 -18 -0.82 1.46
 0 2 -18 2.9 1.26
 0 -2 -18 1.65 0.56
 0 2 -18 1.08 0.5
 0 -2 18 1.21 0.5
 0 -2 -18 1.7 1.82
 0 2 -18 2.42 1.54
 0 2 -18 1.68 1.51
 0 -2 -18 1.91 1.43
 0 -2 18 4.52 1.62
 0 2 18 0.85 1.41
 0 -2 -18 2.15 0.58
 0 2 -18 1.9 1.44
 0 2 18 1.46 0.84
 0 2 18 -0.97 1.61
 0 -2 18 0.54 1.16
 0 2 -18 1.75 1.31
 0 -2 18 3.16 2.25
 0 -2 -18 3.66 1.96
 0 2 18 1.78 1.81
 0 2 18 -0.85 1.63
 0 -2 -18 1.88 0.6
 0 2 -18 0.44 0.5
 0 2 -18 0.7 0.57
 0 2 -18 1.62 0.53
 0 -2 -18 1.87 0.52
 0 2 18 0.72 0.54
 0 -2 18 1.95 0.53
 0 -2 19 167.45 11.95
 0 2 19 156.45 10.92
 0 -2 -19 146.59 10.94
 0 2 -19 169.91 10.12
 0 -2 19 173.29 9.97
 0 -2 -19 150.12 10.68
 0 2 19 174.4 11.6
 0 2 19 161.17 7.27
 0 -2 19 157.4 7.18
 0 2 -19 155 7.47
 0 -2 19 160.41 7.61
 0 2 19 166.75 7.7
 0 -2 19 155.24 7.2
 0 -2 -19 162.07 7.23
 0 -2 -19 166.7 10.96
 0 2 -19 144.63 8.96
 0 2 -19 151.95 9.05
 0 -2 -19 152.52 7.44
 0 2 -19 152.3 7.54
 0 -2 -19 160.25 7.52
 0 -2 19 163.79 7.44
 0 -2 -19 143.36 9.88
 0 2 -19 150.58 10.61
 0 -2 -19 157.87 10.99
 0 -2 19 155.39 11.1
 0 2 -19 158.58 10.98
 0 2 19 162.96 11.12
 0 -2 -19 156.95 7.58
 0 2 19 167.81 8.5
 0 2 19 188.85 12.03
 0 2 -19 141.09 11.03
 0 -2 19 161.87 7.45
 0 2 -19 154.03 7.64
 0 -2 -19 162.6 7.53
 0 2 19 164.24 7.63
 0 2 -19 162.6 7.63
 0 -2 19 159.72 7.49
 0 2 20 68.94 6.97
 0 2 20 71.25 6.84
 0 -2 -20 83.05 7.51
 0 -2 -20 62.46 6.4
 0 -2 20 79.76 6.02
 0 2 -20 68.32 5.95
 0 2 20 74.21 3.64
 0 -2 20 79.64 3.57
 0 2 20 73.61 4.05
 0 -2 20 81.21 4.04
 0 2 -20 81.18 3.92
 0 -2 -20 75.9 3.61
 0 -2 20 75.75 3.59
 0 2 -20 77.36 5.49
 0 2 -20 74.38 5.35
 0 -2 -20 69.47 6.66
 0 -2 -20 71.65 3.84
 0 -2 -20 72.87 3.9
 0 -2 20 76.5 3.81
 0 2 20 80.28 7.15
 0 2 -20 74.57 6.82
 0 -2 -20 85.92 6.58
 0 -2 -20 81.29 7.18
 0 2 -20 79.7 6.96
 0 -2 20 73.39 7.16
 0 -2 -20 75.67 3.99
 0 2 -20 76.84 3.94
 0 2 20 72.14 4.57
 0 -2 20 68.82 4.55
 0 2 -20 69.26 7.22
 0 -2 -20 76.29 3.93
 0 -2 20 78.72 3.87
 0 2 -20 80.38 4.1
 0 2 20 76.98 4.02
 0 2 -20 76.57 4.02
 0 -2 20 76.18 3.88
 0 2 21 9.28 2.84
 0 2 21 11.33 3.04
 0 -2 -21 9.21 2.98
 0 -2 21 11.29 2.3
 0 2 -21 8.86 2.31
 0 -2 21 8.68 1.02
 0 -2 21 11.98 0.77
 0 -2 21 14.25 1.22
 0 -2 -21 10.74 1.02
 0 2 -21 12.06 1.07
 0 2 21 10.46 1.15
 0 2 21 10.1 1.1
 0 -2 21 12.62 1.07
 0 -2 21 11.92 1.01
 0 -2 21 10.79 0.78
 0 -2 -21 11.04 1.1
 0 2 -21 13.15 1.12
 0 -2 -21 11.07 2.45
 0 2 -21 14.56 2.86
 0 -2 -21 7.75 1.02
 0 2 -21 12.39 1.23
 0 2 -21 10.04 1.13
 0 -2 -21 11.43 1.07
 0 -2 -21 9.96 2.92
 0 -2 -21 17.87 3.29
 0 2 21 10.12 1.43
 0 -2 21 12.59 1.43
 0 -2 22 7.77 0.94
 0 -2 -22 8.34 2.45
 0 -2 -22 9.14 2.49
 0 2 22 6.88 0.98
 0 -2 22 7 0.58
 0 -2 22 6.91 0.88
 0 -2 22 6.69 0.83
 0 2 -22 6.62 0.68
 0 -2 22 7.03 0.62
 0 2 -22 5.68 2.66
 0 -2 -22 4.61 1.97
 0 2 -22 8.27 0.93
 0 -2 -22 5.21 0.81
 0 2 22 6.21 0.97
 0 2 -22 9.22 0.94
 0 -2 22 4.76 0.86
 0 -2 -22 6.11 0.85
 0 2 -22 5.5 0.95
 0 -2 -22 3.59 0.84
 0 2 -22 9.1 1.11
 0 -2 -22 7.09 0.98
 0 -2 -22 4.23 2.69
 0 2 22 7.53 2.84
 0 -2 22 5.23 1.74
 0 2 22 11.67 3.1
 0 -2 -23 36.01 5.17
 0 -2 -23 40.21 5.19
 0 -2 23 44.72 2.57
 0 -2 -23 47.96 2.68
 0 -2 23 47.08 2.55
 0 2 -23 40.89 2.74
 0 -2 23 45.14 2.48
 0 2 23 39.51 2.62
 0 2 23 42.7 2.52
 0 -2 23 45.08 2.23
 0 -2 -23 49.71 5.14
 0 -2 -23 42.05 2.51
 0 -2 -23 44.1 2.61
 0 2 23 42.47 2.78
 0 2 -23 41.11 2.52
 0 -2 23 43.28 2.68
 0 2 -23 44.3 2.72
 0 -2 -23 45.78 2.7
 0 2 -23 45.91 2.66
 0 -2 23 46.1 4.63
 0 -2 -24 6.66 2.58
 0 -2 -24 6.75 2.78
 0 -2 24 4.71 0.89
 0 -2 24 4.69 0.82
 0 2 24 3.46 0.91
 0 2 24 4.24 0.86
 0 -2 -24 2.49 1.96
 0 2 -24 5.83 0.9
 0 2 24 3.86 1.01
 0 -2 24 6.21 0.99
 0 2 -24 8.82 1.03
 0 -2 -24 6.5 0.91
 0 -2 -24 5.97 0.94
 0 -2 24 3.06 0.82
 0 2 -24 5.5 1.06
 0 2 -24 4.87 1.01
 0 -2 -24 7.48 1.03
 0 -2 -24 1.9 0.88
 0 -2 24 8.4 2.38
 0 -2 25 1.09 0.62
 0 2 -25 -0.48 0.77
 0 2 -25 0.68 0.84
 0 -2 -25 0.27 0.82
 0 2 -25 -0.24 0.75
 0 -2 25 0.8 0.79
 0 -2 -25 -1.72 2.47
 0 2 -25 -0.29 0.67
 0 -2 -25 0.12 0.65
 0 -2 -25 -0.39 0.7
 0 2 25 0.87 0.72
 0 -2 25 -0.34 0.74
 0 -2 25 0.49 0.77
 0 -2 -25 -0.15 0.79
 0 2 25 -0.45 0.89
 0 -2 -26 -0.85 0.9
 0 2 -26 0.84 0.88
 0 2 -26 1.24 0.92
 0 -2 -26 0.29 0.79
 0 -2 26 0.33 0.74
 0 2 -26 0.51 0.76
 0 2 26 0.22 0.68
 0 -2 -26 0.48 0.77
 0 -2 26 0.24 0.75
 0 -2 26 0.61 0.66
 0 -2 26 1.54 0.8
 0 -2 -26 0.95 0.81
 0 2 -26 0.77 0.75
 0 -2 -26 0.12 0.71
 0 -2 -27 0.9 0.86
 0 -2 -27 0.44 0.93
 0 2 -27 2.21 1.02
 0 2 -27 1.92 0.94
 0 2 -27 1.59 0.85
 0 -2 27 2.27 0.96
 0 2 27 1.82 0.8
 0 -2 -27 1.19 0.86
 0 -2 27 1.46 0.74
 0 2 -27 3.09 0.99
 0 -2 -27 0.89 0.77
 0 -2 -27 1.27 0.85
 0 -2 27 2.61 0.91
 0 -2 27 1.87 0.8
 0 -2 28 2.19 1
 0 2 -28 0.14 0.85
 0 2 28 1.62 0.81
 0 -2 28 0.32 0.75
 0 2 -28 0.36 0.97
 0 2 -28 1.34 1.08
 0 -2 -28 1.09 0.99
 0 2 -28 1.53 0.92
 0 -2 -28 2.92 0.94
 0 -2 -28 2.51 0.84
 0 -2 28 0.91 0.82
 0 -2 28 1.54 0.84
 0 2 -29 4.12 1.02
 0 -2 29 4.75 1.15
 0 2 29 5.85 0.98
 0 -2 29 6.42 0.98
 0 2 -29 3.4 1.11
 0 -2 -29 4.07 1.13
 0 2 -29 4.99 1.12
 0 -2 -29 3.02 1.02
 0 -2 -29 6.43 1.08
 0 -2 29 4.97 1.01
 0 2 29 4.53 1.1
 0 -2 29 3.03 0.98
 0 -2 30 2.49 0.92
 0 2 -30 3.37 1
 0 -2 30 5.13 1.3
 0 2 30 4.83 1
 0 2 -30 3.52 1.05
 0 -2 -30 3.39 1.01
 0 -2 -30 6.09 1.21
 0 -2 -30 4.4 1.2
 0 2 -30 0.98 1.1
 0 -2 30 5.53 1.01
 0 2 30 2.74 1.01
 0 -2 30 2.53 0.99
 0 -2 30 4.48 1.26
 0 -2 -31 0.17 1.06
 0 2 -31 -0.61 1.09
 0 -2 31 1.63 1.13
 0 2 -31 0.15 0.95
 0 -2 31 -0.77 1
 0 2 31 0.33 0.95
 0 -2 31 0.42 1.04
 0 -2 -31 1.44 1.02
 0 -2 -31 1.31 0.93
 0 2 -31 0.19 1.02
 0 2 -32 2.51 1.21
 0 -2 -32 4.15 1.28
 0 2 -32 1.4 1.03
 0 -2 32 1.05 1.16
 0 2 32 5.97 1.25
 0 -2 32 3.48 1.13
 0 -2 32 3.06 1.23
 0 2 -32 2.2 1.16
 0 -2 -32 2.83 1.13
 0 -2 -32 4.11 1.25
 0 2 33 3.95 1.33
 0 -2 33 3.61 1.4
 0 -2 -33 3.72 1.36
 0 2 -33 6.24 1.5
 0 -2 33 3.91 1.35
 0 2 -33 2.7 1.19
 0 2 33 3.49 1.26
 0 -2 33 3.23 1.23
 0 2 -33 4.14 1.32
 0 -2 -33 0.88 1.28
 0 2 34 2.93 1.31
 0 -2 34 1.62 1.27
 0 2 -34 1.33 1.28
 0 -2 -34 0.38 1.24
 0 2 34 2.21 1.25
 0 -2 34 2.68 1.46
 0 2 -34 1.62 1.05
 0 2 34 2.31 1.18
 0 -2 34 1.97 1.17
 0 2 -34 1.92 1.25
 0 -2 -34 4.52 1.4
 0 2 35 0.56 1.17
 0 -2 35 0.24 1.31
 0 2 -35 1.13 1.37
 0 -2 -35 -0.78 1.31
 0 2 35 0.25 1.32
 0 -2 35 0.23 1.27
 0 2 35 1.45 1.18
 0 2 -35 1.77 1.22
 0 -2 -35 0.93 1.27
 0 2 36 -0.38 1.27
 0 -2 36 1.16 1.29
 0 2 36 -0.26 1.33
 0 -2 -36 -0.24 1.26
 0 2 -36 0.45 1.26
 0 2 36 -0.55 1.09
 0 -2 -36 4.16 1.41
 0 2 -36 -0.23 1.34
 0 -2 36 0.49 1.36
 0 2 37 0.18 1.17
 0 -2 -37 -0.4 1.24
 0 2 -37 -0.23 1.33
 0 -2 37 -1.65 1.38
 0 -2 -38 0.2 1.35
 0 3 0 -0.32 0.49
 0 -3 0 0.28 0.42
 0 3 0 -0.35 0.48
 0 3 0 -0.27 0.32
 0 -3 0 0.56 0.43
 0 -3 0 0.29 0.33
 0 -3 0 0.11 0.16
 0 3 0 0.26 0.39
 0 3 0 -0.03 0.16
 0 -3 0 0.02 0.13
 0 3 0 0.44 0.18
 0 3 0 -0.03 0.15
 0 -3 0 1.01 0.6
 0 -3 1 282.59 12.45
 0 -3 -1 276.77 12.44
 0 -3 -1 286.76 12.51
 0 -3 1 277.91 13.57
 0 3 1 283.49 12.5
 0 3 -1 286.85 12.52
 0 3 1 268.22 12.49
 0 -3 1 300.18 14.17
 0 -3 -1 295.77 14.19
 0 3 -1 283.92 12.5
 0 3 -1 272.82 13.95
 0 -3 -1 285.56 14
 0 3 1 267.91 13.93
 0 3 -1 281.14 12.42
 0 -3 -1 278.35 12.37
 0 -3 1 292.07 13.23
 0 -3 -1 290.69 13.92
 0 3 1 285.76 13.87
 0 3 -1 283.14 13.51
 0 3 -1 278.89 13.2
 0 -3 1 277.31 13.59
 0 -3 1 281.47 12.39
 0 3 1 284.11 12.46
 0 3 -1 287.75 12.49
 0 3 1 284.1 12.45
 0 3 -1 277.17 12.4
 0 3 1 278.49 12.39
 0 3 -1 279.17 13.74
 0 3 1 251.05 13.97
 0 3 1 274.31 13.77
 0 -3 -1 273.04 13.78
 0 -3 -1 279.13 14.14
 0 3 2 107.52 4.98
 0 3 -2 107.02 4.87
 0 -3 2 107.26 4.87
 0 -3 2 111.93 4.92
 0 -3 -2 110.01 4.95
 0 -3 2 113.45 4.98
 0 -3 -2 109.79 5
 0 -3 -2 114.38 5.02
 0 3 2 109.7 5
 0 3 -2 115.97 6.61
 0 -3 2 110.48 6.53
 0 3 -2 106.21 6.45
 0 -3 2 112.52 6.5
 0 3 -2 108.77 5
 0 -3 -2 111.05 6.56
 0 3 -2 113.61 4.95
 0 -3 -2 123.16 6.52
 0 3 -2 118.05 6.49
 0 -3 -2 112.54 5
 0 3 -2 109.46 5.77
 0 -3 2 99.5 5.83
 0 3 2 106.05 6.37
 0 3 -2 103.25 5.88
 0 -3 2 107.84 4.89
 0 3 2 111 4.92
 0 3 -2 114.28 5
 0 3 2 111.27 4.96
 0 3 -2 110.81 6.26
 0 -3 -2 106.17 6.26
 0 3 2 107.9 6.24
 0 -3 -2 102.03 6.41
 0 3 3 74.19 3.28
 0 3 -3 72.79 3.34
 0 -3 3 72.28 3.32
 0 -3 -3 71.54 3.34
 0 -3 -3 71.06 3.31
 0 -3 3 70.17 3.21
 0 3 3 71.66 3.27
 0 3 3 69.62 3.32
 0 -3 3 70.28 3.26
 0 -3 3 70.56 3.31
 0 -3 -3 72.52 3.33
 0 3 3 72.02 3.33
 0 3 -3 70.87 3.32
 0 -3 3 76.39 4.87
 0 -3 -3 68.54 4.56
 0 3 -3 63.8 4.52
 0 3 -3 72.48 4.46
 0 -3 3 76.11 4.5
 0 3 3 62.31 4.64
 0 -3 3 73.47 4.84
 0 3 -3 69.43 4.73
 0 3 3 73.45 4.68
 0 -3 -3 77.23 4.82
 0 -3 -3 69.84 4.61
 0 -3 -3 75.82 3.36
 0 3 -3 70.67 3.3
 0 -3 -3 70.84 3.28
 0 -3 3 73.7 3.32
 0 3 4 438.4 19.29
 0 -3 4 439.06 19.34
 0 3 -4 439.66 19.39
 0 3 -4 435.5 19.42
 0 3 4 448.24 19.34
 0 -3 -4 444.11 19.42
 0 -3 -4 435.47 19.37
 0 -3 4 433.43 19.29
 0 3 4 431.96 19.41
 0 -3 4 435.29 19.34
 0 -3 4 435.52 19.39
 0 -3 -4 435.16 19.39
 0 -3 4 442.05 19.38
 0 3 4 435.89 21.43
 0 -3 4 431.63 19.37
 0 3 4 443.85 19.4
 0 3 4 447.65 19.39
 0 -3 4 479.69 21.38
 0 3 -4 436.53 19.38
 0 -3 -4 431.63 20.87
 0 -3 4 422.77 20.8
 0 3 -4 451.74 20.96
 0 3 4 444.55 20.96
 0 3 4 422.13 21.38
 0 -3 4 452.08 21.01
 0 3 4 445.68 21.41
 0 3 -4 428.19 20.95
 0 3 -4 462.47 21.37
 0 -3 4 445.21 21.32
 0 3 4 424.89 19.36
 0 3 4 434.15 19.73
 0 3 4 425.36 21.02
 0 -3 -4 445.26 21.15
 0 -3 -4 423.61 21.04
 0 -3 4 426.22 21.08
 0 3 4 452.27 21.16
 0 3 -4 432.8 19.28
 0 -3 -4 442.06 19.35
 0 3 -5 1.26 0.7
 0 -3 5 5.94 1.15
 0 3 5 1.99 0.18
 0 -3 -5 2 0.16
 0 -3 5 1.91 0.23
 0 3 -5 1.79 0.28
 0 3 -5 1.18 0.26
 0 3 5 1.75 0.22
 0 -3 -5 2.69 0.26
 0 -3 -5 0.71 0.59
 0 3 5 2.32 0.79
 0 3 5 3.26 0.85
 0 -3 -5 2.41 0.77
 0 -3 5 2.09 0.21
 0 -3 5 2.08 0.24
 0 -3 5 1.44 0.26
 0 -3 -5 1.61 0.25
 0 -3 5 1.68 0.23
 0 -3 5 1.78 0.37
 0 -3 5 2.15 0.41
 0 -3 5 2.35 0.25
 0 -3 5 0.84 0.7
 0 3 -5 1.32 0.23
 0 3 5 1.58 0.24
 0 -3 5 1.57 0.24
 0 3 -5 1.45 0.38
 0 -3 5 3.11 0.92
 0 3 -5 1.18 0.66
 0 3 5 1.87 0.43
 0 3 5 1.8 0.87
 0 -3 -5 2.24 0.69
 0 -3 5 1.26 0.61
 0 3 5 1.3 0.59
 0 3 -5 0.96 0.62
 0 3 5 2.18 0.26
 0 -3 -5 1.62 0.3
 0 3 -5 1.46 0.15
 0 -3 -5 1.36 0.22
 0 -3 6 299.69 13.31
 0 3 -6 299.63 13.14
 0 3 6 296.03 13.27
 0 3 -6 290.84 13.26
 0 -3 -6 300.68 13.27
 0 -3 6 303.56 13.22
 0 3 6 300.81 13.36
 0 -3 6 307.4 13.28
 0 -3 6 295.31 13.3
 0 -3 6 303.92 13.31
 0 -3 -6 299.46 13.27
 0 -3 6 296.41 13.27
 0 3 6 300.67 15.67
 0 -3 6 303.53 13.6
 0 -3 6 294.47 13.58
 0 -3 6 294.28 13.26
 0 3 6 299.76 13.17
 0 -3 6 295.65 13.24
 0 3 -6 301.58 13.34
 0 -3 -6 293.9 13.18
 0 3 -6 295.07 13.35
 0 3 6 295.74 14.96
 0 -3 -6 292.27 15.34
 0 -3 -6 300.06 14.95
 0 3 6 296.74 15.27
 0 -3 6 294.65 14.7
 0 -3 -6 300.66 14.74
 0 3 6 307.91 14.82
 0 3 -6 287.79 14.71
 0 3 -6 305.23 15.41
 0 -3 6 286.03 15.32
 0 3 6 279.6 14.15
 0 3 -6 296.33 15.36
 0 3 -6 287.16 13.71
 0 3 6 284.65 15.56
 0 -3 6 300.2 15.39
 0 3 6 305.18 15.62
 0 -3 6 298.78 13.23
 0 3 6 296.76 13.31
 0 -3 -6 296.31 13.28
 0 -3 -6 300.01 13.34
 0 -3 7 916.38 40.22
 0 3 -7 921.01 40.33
 0 -3 -7 914.98 40.16
 0 -3 -7 906.26 40.23
 0 -3 7 920.98 40.2
 0 3 7 932.69 40.35
 0 3 -7 882.64 40.09
 0 -3 7 914.86 40.26
 0 -3 7 920.48 40.27
 0 -3 7 920.67 40.28
 0 -3 7 904.2 40.22
 0 -3 -7 894.55 40.23
 0 -3 -7 977.73 43.12
 0 3 7 932.7 40.27
 0 -3 7 913.23 40.22
 0 -3 -7 910.84 42.66
 0 3 7 932.6 42.6
 0 -3 -7 899.96 41.92
 0 3 7 876.05 41.95
 0 3 -7 899.28 40.22
 0 3 7 919.07 40.23
 0 3 -7 900.79 42.65
 0 3 -7 942.87 41.86
 0 -3 7 904.83 41.7
 0 -3 -7 916.84 41.75
 0 3 7 920.15 41.81
 0 -3 -7 926.25 40.27
 0 -3 7 920.38 40.28
 0 3 -7 938.2 42.67
 0 -3 7 944.81 42.7
 0 -3 7 940.47 40.22
 0 3 7 929.98 40.3
 0 -3 -7 944.27 43.04
 0 3 -7 930.03 42.78
 0 -3 7 921.61 42.73
 0 3 7 943.72 41.54
 0 3 -7 946.8 40.79
 0 3 7 918.48 42.87
 0 -3 -7 912.3 40.32
 0 3 -8 77.1 3.58
 0 -3 8 72.25 3.45
 0 -3 -8 70.62 3.41
 0 -3 -8 74.03 3.45
 0 -3 8 75.01 3.45
 0 3 8 75.96 3.58
 0 -3 8 80.61 3.52
 0 -3 8 73.3 3.5
 0 -3 8 71.82 3.5
 0 -3 8 74.77 3.44
 0 -3 -8 72.28 3.44
 0 -3 -8 83.12 5.86
 0 -3 -8 70.65 3.49
 0 -3 -8 77.69 3.56
 0 3 8 74.29 3.5
 0 -3 8 74.35 3.44
 0 3 -8 73.22 3.39
 0 3 -8 71.73 5.42
 0 3 -8 71.75 3.44
 0 3 8 74.82 3.44
 0 3 8 66.73 5.24
 0 3 8 72.57 4.9
 0 -3 -8 89.56 5.85
 0 -3 -8 81.35 5
 0 3 -8 68.79 5.25
 0 -3 8 76.18 3.51
 0 -3 -8 75.2 3.51
 0 3 -8 83.03 5.64
 0 -3 8 73.07 5.42
 0 -3 8 76.01 3.47
 0 3 8 73.2 3.54
 0 -3 8 76.61 5.65
 0 3 -8 78.22 4.07
 0 3 8 78.77 4.79
 0 -3 -8 83.34 4.91
 0 -3 8 79.8 4.11
 0 3 -8 70.6 5.54
 0 -3 -8 80.93 5.87
 0 -3 -8 73.62 5.62
 0 -3 8 82.36 4.78
 0 3 8 78.46 4.81
 0 3 -8 78.35 4.81
 0 -3 -8 78.49 4.77
 0 -3 -9 95.04 4.41
 0 -3 9 99.08 4.45
 0 3 -9 98.33 4.58
 0 -3 -9 98.55 4.5
 0 -3 -9 95.43 4.54
 0 -3 -9 98.03 4.43
 0 -3 9 97.8 4.45
 0 3 9 97.31 4.59
 0 -3 9 97.29 4.5
 0 -3 9 98.43 4.5
 0 -3 9 96.68 4.49
 0 -3 9 96.9 4.41
 0 -3 -9 93.63 4.41
 0 -3 9 95.14 4.78
 0 3 -9 93.64 4.73
 0 3 -9 95.6 4.75
 0 -3 -9 109.35 7.2
 0 -3 9 93.77 4.41
 0 3 9 97.22 4.5
 0 3 -9 96.72 4.38
 0 -3 9 96.74 4.53
 0 -3 9 93.66 4.49
 0 3 -9 96.87 4.41
 0 3 -9 104.13 6.91
 0 3 9 96.96 4.41
 0 -3 -9 95.66 4.5
 0 3 -9 100.37 6.67
 0 -3 9 94.47 6.59
 0 3 9 93.91 6
 0 3 -9 83.79 6.6
 0 -3 -9 95.52 6.01
 0 -3 -9 98.25 6.95
 0 3 -9 97.48 5.18
 0 -3 9 94.23 4.78
 0 -3 -9 88.61 6.71
 0 -3 9 94.32 5.14
 0 -3 9 95.61 4.47
 0 3 9 96.03 4.55
 0 -3 -9 87.94 6.57
 0 -3 -9 100.37 5.95
 0 3 9 99.2 6.04
 0 3 9 97.76 6.74
 0 3 -9 101.64 6.69
 0 3 -9 92.47 5.67
 0 -3 -9 104.14 5.81
 0 3 9 111.58 5.96
 0 -3 9 101.14 5.73
 0 -3 -10 854.77 36.91
 0 -3 -10 839.16 36.85
 0 -3 10 859 36.82
 0 3 10 831.54 36.96
 0 3 -10 853.08 40.22
 0 3 10 860.36 40.18
 0 -3 -10 867.18 40.24
 0 -3 -10 849 38.95
 0 -3 -10 826.42 40.02
 0 -3 10 837.66 37.29
 0 3 -10 838.33 37.76
 0 -3 10 836.12 37.74
 0 3 10 858.55 38.97
 0 -3 10 860.76 36.85
 0 -3 10 845.57 36.86
 0 -3 10 836.19 36.74
 0 -3 -10 804.07 36.75
 0 -3 10 842.57 37.28
 0 3 -10 828.17 37.21
 0 3 -10 824.46 37.2
 0 -3 -10 832.01 40.01
 0 3 10 816.94 39.96
 0 -3 10 892.02 39.8
 0 3 -10 840.06 39.75
 0 3 -10 875.23 39.8
 0 -3 10 827.37 36.75
 0 3 10 855.67 36.86
 0 3 -10 864.34 36.73
 0 3 -10 841.31 36.74
 0 3 10 839.14 36.75
 0 3 -10 845.36 39.9
 0 -3 10 788.16 36.62
 0 3 10 843.08 38.64
 0 3 -10 909.47 39.9
 0 -3 -10 886.32 38.6
 0 -3 -10 828.61 39.83
 0 3 10 884.01 39.98
 0 -3 -10 828.48 36.77
 0 3 -10 839.66 38.25
 0 -3 10 808.24 38.12
 0 -3 -10 839.52 38.22
 0 3 10 885.03 38.39
 0 -3 10 852.4 36.81
 0 -3 -10 848.15 36.78
 0 3 10 850.19 36.94
 0 3 -10 846.27 36.88
 0 -3 10 842.2 36.85
 0 -3 10 857.72 36.86
 0 -3 10 842.18 36.89
 0 -3 11 177.09 7.93
 0 3 -11 174.42 7.99
 0 3 11 173.29 8.05
 0 -3 11 180.11 7.97
 0 -3 11 159.12 8.82
 0 -3 11 175.17 8.51
 0 3 -11 166.58 10.89
 0 3 11 177.6 10.02
 0 3 11 160.63 10.72
 0 3 -11 163.38 8.88
 0 -3 -11 202.55 11.32
 0 -3 -11 182.36 11.05
 0 -3 11 171.58 7.96
 0 -3 11 180.12 7.96
 0 -3 -11 169.5 7.83
 0 -3 11 175.34 7.82
 0 3 11 190.3 9.37
 0 -3 -11 182.2 9.22
 0 -3 11 161.65 9.03
 0 3 11 162.28 9.08
 0 3 -11 176.94 9.18
 0 3 -11 168.01 9.14
 0 -3 11 172.03 7.84
 0 3 11 175.16 7.96
 0 3 -11 174.39 7.83
 0 -3 11 166.98 8.46
 0 3 11 190.65 11.14
 0 3 -11 172.07 8.4
 0 -3 -11 184.34 10.96
 0 3 -11 163.99 8.37
 0 3 -11 175.19 7.82
 0 3 11 174.27 7.83
 0 3 11 158.35 9.45
 0 3 11 181.18 10.8
 0 -3 -11 187.06 9.56
 0 3 -11 191.18 10.82
 0 -3 11 176.48 7.95
 0 -3 11 175.55 7.99
 0 -3 -11 179.33 8.03
 0 -3 -11 173.58 7.96
 0 -3 -11 149.5 10.15
 0 3 -11 185.14 10.69
 0 -3 11 183.71 10.61
 0 -3 -11 178.36 7.9
 0 -3 11 178.35 7.91
 0 -3 -11 172.72 7.86
 0 -3 12 166.91 7.53
 0 3 12 166.3 10.6
 0 -3 -12 168.22 10.6
 0 3 -12 167.5 10.81
 0 3 12 157.43 10.55
 0 -3 12 161.32 8.62
 0 3 12 169.76 9.84
 0 3 -12 161.77 8.65
 0 -3 -12 150.9 10.46
 0 -3 12 155.64 8.14
 0 -3 12 172.93 10.34
 0 -3 -12 157.19 10.1
 0 3 -12 143.63 9.92
 0 -3 12 159.82 7.53
 0 -3 12 167.79 7.53
 0 3 12 163.91 7.48
 0 -3 12 166.32 7.37
 0 -3 -12 160.93 7.38
 0 3 12 157.4 8.59
 0 -3 -12 154.42 8.66
 0 3 -12 169.6 8.72
 0 3 -12 161.13 8.66
 0 3 12 169.88 8.82
 0 -3 12 168.06 8.6
 0 3 12 170.75 7.56
 0 -3 12 165.67 7.41
 0 3 -12 163.93 7.4
 0 3 12 154.24 10.46
 0 -3 12 155.44 8.13
 0 3 -12 157.17 8.06
 0 -3 -12 159.72 10.43
 0 3 -12 163.78 8.07
 0 3 -12 165.52 7.37
 0 3 12 166.04 7.38
 0 -3 -12 166.15 7.54
 0 -3 -12 171.12 7.61
 0 -3 -12 159.31 7.47
 0 -3 12 169.55 7.5
 0 -3 12 160.06 7.52
 0 -3 -12 161.6 7.42
 0 3 12 173.1 9.25
 0 3 -12 183.88 10.61
 0 3 12 168.9 10.54
 0 3 12 164.63 7.64
 0 -3 12 166.84 7.56
 0 3 -12 164.73 7.57
 0 -3 -13 0.82 0.3
 0 -3 13 1.84 0.17
 0 3 -13 1.22 0.39
 0 3 13 1.2 0.43
 0 -3 13 1.86 0.81
 0 -3 -13 -0.8 1.62
 0 3 -13 -0.84 1.5
 0 3 13 -0.76 1.36
 0 3 13 3.86 1.57
 0 3 13 0.59 0.8
 0 3 -13 2.27 0.91
 0 -3 13 1.07 0.55
 0 -3 13 1.97 0.43
 0 -3 13 1.21 0.37
 0 3 13 3.01 0.4
 0 -3 13 1.47 0.27
 0 -3 -13 1.57 0.27
 0 -3 13 2.44 0.33
 0 3 -13 1.75 0.34
 0 -3 -13 2.43 0.78
 0 -3 13 2.79 0.75
 0 3 13 2.01 0.83
 0 3 -13 1.09 0.62
 0 3 -13 2.43 0.78
 0 3 13 1.85 0.65
 0 3 -13 0.75 0.43
 0 3 -13 1.33 0.55
 0 -3 13 2.33 0.64
 0 -3 -13 2.29 1.46
 0 -3 -13 3.02 1.45
 0 3 13 3.82 2
 0 3 -13 2.15 1.46
 0 3 13 3.15 0.96
 0 3 13 2.25 1.52
 0 -3 13 1.98 1.1
 0 3 13 3.32 1.19
 0 -3 -13 4.79 1.54
 0 3 -13 -0.68 1.31
 0 3 -13 0.7 1.25
 0 -3 -13 1.59 0.39
 0 3 -13 1.63 0.41
 0 -3 -13 1.7 0.43
 0 -3 -13 2.19 0.42
 0 -3 13 1.75 0.41
 0 3 -13 1.66 0.28
 0 3 13 1.41 0.28
 0 -3 14 540.89 26.19
 0 3 -14 544.61 26.3
 0 3 14 550.12 27.77
 0 3 14 600.01 28.79
 0 -3 -14 554.95 28.49
 0 -3 14 559.51 25.73
 0 -3 -14 569.84 28.81
 0 3 -14 549.51 28.95
 0 3 -14 585.38 28.35
 0 -3 14 591.84 28.26
 0 3 14 581.34 28.23
 0 -3 -14 548.79 28.12
 0 3 -14 531.98 28.05
 0 -3 14 556.24 24.79
 0 3 14 549.3 24.55
 0 3 -14 548.65 24.54
 0 3 -14 527.12 25.51
 0 3 -14 550.17 25.57
 0 -3 -14 549.77 28.42
 0 -3 14 530.13 25.64
 0 3 14 553.48 25.75
 0 3 -14 560.94 25.81
 0 3 -14 555.14 25.77
 0 -3 -14 554.38 25.78
 0 3 14 557.26 25.87
 0 -3 14 556.87 25.69
 0 3 14 548.46 24.68
 0 -3 14 553.67 24.54
 0 -3 -14 552.73 24.55
 0 -3 14 554.46 24.6
 0 3 14 568.2 24.49
 0 3 -14 554.31 24.62
 0 3 14 590.3 28.75
 0 3 -14 575.93 28.52
 0 3 14 550.48 26.48
 0 3 -14 559.1 24.83
 0 -3 -14 551.34 24.77
 0 -3 -14 561.18 24.84
 0 -3 -14 548 24.62
 0 3 14 573.76 24.92
 0 3 -14 556.87 24.8
 0 -3 14 560.13 24.82
 0 -3 14 555.26 24.47
 0 3 -14 553.83 24.92
 0 -3 14 558.45 24.72
 0 -3 -14 571.71 24.74
 0 3 15 35.15 2.1
 0 3 -15 36.69 2.01
 0 -3 15 38.08 2.04
 0 3 15 34.28 2.1
 0 3 15 40.93 4.36
 0 -3 -15 32.1 3.99
 0 -3 15 39.27 4.37
 0 3 -15 39.35 2.75
 0 -3 15 40.36 4.24
 0 3 -15 39.89 4.39
 0 3 -15 34.11 4.03
 0 -3 15 35.85 1.96
 0 3 15 35.9 1.89
 0 -3 15 36.8 1.72
 0 -3 -15 35.75 1.74
 0 3 15 33.04 2.53
 0 3 15 38.62 2.71
 0 -3 15 42.46 2.68
 0 -3 -15 35.13 2.62
 0 3 -15 38.92 2.65
 0 3 -15 31.56 2.55
 0 -3 15 36.07 1.81
 0 3 15 39.51 1.69
 0 -3 -15 40.65 4.49
 0 3 -15 34.18 2.58
 0 3 -15 34.22 2.58
 0 -3 -15 41.8 4.58
 0 3 15 33.7 1.73
 0 3 -15 35.21 1.72
 0 -3 -15 36.52 2.04
 0 3 -15 37.36 2.05
 0 -3 -15 35.31 1.98
 0 -3 15 36.22 1.68
 0 -3 -15 35.07 1.83
 0 -3 15 37.64 1.98
 0 -3 15 39.26 2.03
 0 -3 15 43.6 3.32
 0 3 -15 33.13 4.49
 0 3 15 38.06 4.41
 0 3 -15 32.44 3.08
 0 3 15 37.34 4.02
 0 -3 -15 35.11 4.53
 0 3 -15 38.93 2.16
 0 -3 -15 35.29 1.95
 0 -3 15 33.6 1.93
 0 3 15 33.03 4.24
 0 3 -15 32.58 4.14
 0 3 15 36.76 3.22
 0 -3 16 53.29 2.64
 0 3 -16 46.19 2.56
 0 3 16 49.77 2.7
 0 3 16 47.71 2.69
 0 -3 16 43.11 4.86
 0 3 16 51.34 3.13
 0 -3 16 54.23 5.11
 0 3 -16 47.29 3.14
 0 3 -16 43.01 4.93
 0 3 16 56.5 5.26
 0 3 -16 45.74 4.93
 0 -3 -16 49.1 4.97
 0 -3 16 50.41 2.53
 0 -3 16 46.02 2.55
 0 3 16 46.34 2.43
 0 3 -16 47.8 2.24
 0 -3 -16 48.04 2.26
 0 -3 16 51.29 2.25
 0 3 -16 42.87 3.01
 0 3 16 45.98 3.05
 0 3 -16 54.13 3.24
 0 -3 -16 52.84 3.21
 0 -3 16 52.69 3.09
 0 3 16 47.95 3.15
 0 -3 16 48.39 2.35
 0 3 16 51.1 2.22
 0 3 16 46.68 2.26
 0 -3 16 56.14 5.74
 0 3 -16 50.38 3.97
 0 -3 16 55.7 3.98
 0 3 16 53.47 5.39
 0 3 -16 48 5.5
 0 -3 -16 37.63 4.84
 0 3 16 49.71 4.92
 0 -3 -16 51.61 5.32
 0 3 16 51.05 5.47
 0 3 -16 55.26 5.43
 0 3 16 38.55 3.52
 0 3 -16 50.17 2.63
 0 -3 -16 48.76 2.62
 0 -3 -16 46.26 2.54
 0 3 -16 45.98 2.69
 0 -3 16 45.65 2.49
 0 -3 16 47.92 2.23
 0 -3 -16 49.78 2.38
 0 3 -16 43.76 3.22
 0 -3 -16 43.32 4.84
 0 3 -16 44.14 3.23
 0 -3 16 50.53 2.54
 0 -3 16 49.21 2.57
 0 -3 17 41.37 2.21
 0 -3 17 38.82 2.23
 0 -3 -17 41.67 1.91
 0 3 17 41.25 1.91
 0 3 -17 39.93 1.89
 0 -3 -17 44.92 2.34
 0 -3 -17 40.35 2.23
 0 3 -17 41.69 2.3
 0 -3 17 38.89 2.01
 0 3 17 41.54 4.95
 0 3 -17 41.07 4.92
 0 3 17 38.97 3.33
 0 -3 -17 41.92 4.82
 0 -3 -17 40.51 4.7
 0 3 -17 42.61 3.09
 0 3 -17 42.54 3.08
 0 3 17 38.13 2.55
 0 3 -17 43.27 2.68
 0 -3 -17 44.18 2.72
 0 -3 17 38.85 2.5
 0 -3 17 43.31 2.27
 0 -3 17 41.41 2.22
 0 -3 -17 39.08 2.21
 0 -3 17 41.83 2.2
 0 -3 17 39.62 2.29
 0 3 -17 41.51 2.26
 0 3 17 41.1 2.39
 0 -3 -17 41.84 2.06
 0 -3 17 39.71 1.91
 0 3 17 39.72 2.38
 0 3 17 42.1 4.88
 0 3 -17 46.34 5.4
 0 -3 -17 32.53 4.61
 0 -3 17 42.04 3.59
 0 3 17 39.58 4.49
 0 -3 17 45.6 5.32
 0 3 -17 38.54 3.56
 0 3 -17 56.95 5.29
 0 -3 17 44.37 4.96
 0 3 -17 43.75 2.72
 0 -3 17 45.45 4.79
 0 3 -17 53.42 5.3
 0 -3 -17 45.64 4.88
 0 3 17 44.32 2.63
 0 3 17 37.17 4.55
 0 3 18 30.34 1.92
 0 -3 18 29.05 1.73
 0 -3 18 27.37 1.75
 0 -3 18 30.41 1.36
 0 -3 18 26.53 1.51
 0 3 18 29.92 1.91
 0 -3 18 31.35 1.87
 0 3 -18 28.68 1.78
 0 3 -18 31.37 1.93
 0 -3 -18 27.67 4.06
 0 3 -18 32.96 2.65
 0 -3 -18 21.86 3.82
 0 3 -18 31.9 2.61
 0 -3 -18 32.15 2.01
 0 3 18 28.89 1.88
 0 3 -18 31.47 1.98
 0 -3 18 30.97 3.88
 0 3 18 28.63 3.93
 0 -3 18 31.32 4.27
 0 -3 -18 31.89 4.27
 0 3 -18 28.78 3.95
 0 3 -18 32.11 2.02
 0 -3 -18 37.81 3.8
 0 3 18 26.49 1.85
 0 3 -18 27.06 4
 0 3 18 31.77 4.24
 0 3 -18 27.85 4.21
 0 -3 18 31.52 2.87
 0 3 18 23.72 2.6
 0 -3 18 43.47 5.31
 0 -3 18 35.16 3.21
 0 3 -18 34.3 3.26
 0 -3 -18 34.85 4.65
 0 3 18 32.76 4.11
 0 3 18 26.01 3.94
 0 -3 -18 26.42 1.73
 0 -3 18 27.33 1.7
 0 -3 -18 27.78 1.55
 0 -3 18 30.61 1.43
 0 -3 -18 32.35 1.79
 0 3 -18 29.47 1.82
 0 -3 -18 31.65 1.87
 0 -3 18 26.86 1.73
 0 -3 18 28.85 1.75
 0 -3 19 0.99 0.53
 0 -3 19 0.37 0.55
 0 -3 19 1.09 0.36
 0 3 19 -0.5 0.67
 0 -3 -19 0.94 1.79
 0 -3 -19 -1.9 2.03
 0 3 -19 0.32 0.9
 0 3 -19 1.27 0.93
 0 -3 -19 1.15 0.55
 0 3 -19 0.22 0.55
 0 -3 -19 0.09 0.52
 0 -3 19 1.33 0.56
 0 3 19 0.74 0.91
 0 3 19 -1.04 1.73
 0 3 -19 1.01 1.53
 0 -3 19 0.77 0.97
 0 -3 19 0.92 0.5
 0 -3 19 1.38 0.55
 0 3 -19 0.91 1.63
 0 -3 19 -1.69 1.81
 0 -3 -19 1.85 1.98
 0 -3 -19 0.66 1.55
 0 3 19 0.91 1.38
 0 -3 19 -0.99 2.23
 0 3 -19 0.91 1.63
 0 3 19 0.89 1.8
 0 -3 19 0.98 1.24
 0 3 -19 2.11 1.24
 0 -3 19 -1.14 2.17
 0 -3 -19 -2.07 1.98
 0 3 19 1.92 1.95
 0 3 -19 0.37 0.5
 0 -3 -19 0.35 0.58
 0 -3 19 0.88 0.58
 0 3 19 1.17 0.63
 0 3 -19 1.34 0.52
 0 -3 -19 0.8 0.41
 0 -3 19 0.87 0.29
 0 -3 20 169.99 7.94
 0 -3 20 169.28 7.53
 0 -3 -20 168.41 7.66
 0 -3 20 168.1 7.6
 0 3 -20 194.28 12.56
 0 3 20 173.81 11.74
 0 3 20 172.81 9.23
 0 -3 20 167.5 9.23
 0 -3 -20 168.8 11.8
 0 -3 20 170.67 7.91
 0 -3 -20 166.25 7.99
 0 -3 -20 165.36 7.91
 0 3 -20 163.66 8
 0 -3 -20 196.09 11.15
 0 3 -20 183.08 11.99
 0 3 -20 169.1 8.11
 0 -3 20 177.25 10.07
 0 3 -20 152.49 9.88
 0 -3 -20 171.94 11.9
 0 -3 -20 175.34 12.33
 0 3 20 156.61 11.68
 0 -3 -20 168.43 7.93
 0 -3 20 168.08 7.87
 0 3 20 165.75 8.08
 0 -3 20 161.12 8.02
 0 3 -20 167.94 7.95
 0 3 20 168.04 8.13
 0 3 21 56.48 2.77
 0 3 21 49.88 3.85
 0 -3 21 45.14 3.83
 0 -3 21 55.39 2.65
 0 -3 -21 61.99 6.26
 0 -3 -21 61.19 6.19
 0 -3 -21 57.35 3.1
 0 3 -21 58.81 3.11
 0 -3 -21 52.25 2.96
 0 -3 -21 58.4 5.37
 0 3 -21 47.85 5.73
 0 -3 21 56.28 2.98
 0 -3 21 49.65 2.96
 0 -3 21 56.8 3.11
 0 3 -21 57.83 3.02
 0 3 21 52.44 3.18
 0 3 21 53.86 3.13
 0 -3 -21 55.42 3
 0 -3 21 52.79 2.93
 0 -3 -21 56.32 6.27
 0 3 21 54.87 6.01
 0 3 21 55.14 6.11
 0 -3 21 58.71 4.81
 0 3 -21 54.09 3.15
 0 3 22 107.44 8.65
 0 -3 -22 83.88 7.7
 0 -3 22 92.93 4.49
 0 -3 22 95.71 4.68
 0 3 22 83.05 4.71
 0 3 -22 88.61 4.53
 0 3 22 88.89 4.7
 0 -3 22 91.89 6.53
 0 -3 -22 97.27 8.28
 0 -3 -22 91.65 7.37
 0 3 -22 82.46 4.66
 0 3 22 90.06 4.28
 0 -3 22 84.38 4.5
 0 3 -22 91.48 4.63
 0 -3 -22 89.07 4.58
 0 -3 -22 91.72 4.52
 0 -3 22 88.44 4.46
 0 -3 -22 87.07 4.52
 0 3 -22 87.26 4.75
 0 -3 23 2.86 0.75
 0 3 23 0.81 0.82
 0 3 -23 2.9 0.76
 0 -3 23 1.81 0.78
 0 -3 23 0.6 0.71
 0 3 -23 1.07 0.83
 0 3 -23 0.49 0.8
 0 -3 -23 2.05 0.85
 0 3 23 1.24 0.51
 0 -3 -23 3.89 2.47
 0 3 23 2.68 0.8
 0 -3 23 1.6 0.79
 0 -3 -23 1.01 0.74
 0 -3 -23 1.1 0.7
 0 3 -23 2.71 0.81
 0 -3 23 0.59 1.55
 0 3 24 64.07 3.82
 0 3 -24 68.19 3.62
 0 -3 24 69.77 3.76
 0 -3 24 67.33 3.53
 0 3 24 66.25 3.78
 0 -3 -24 54.03 5.94
 0 3 -24 69.34 3.73
 0 3 -24 66.18 3.84
 0 -3 24 62.84 3.5
 0 -3 -24 66.25 3.61
 0 3 -24 65.67 3.77
 0 3 24 66.01 3.6
 0 -3 24 65.55 3.58
 0 -3 -24 65.79 3.56
 0 -3 -24 67.63 3.67
 0 3 24 66.3 3.29
 0 -3 25 8.88 1.1
 0 -3 25 7.77 1.19
 0 3 25 9.2 1.12
 0 3 -25 9.41 1.35
 0 -3 -25 6.55 1.11
 0 3 -25 10.36 1.38
 0 -3 -25 9.96 2.66
 0 3 25 9.35 1.28
 0 -3 25 9.03 1.05
 0 -3 25 7.6 1.13
 0 3 -25 8.08 1.12
 0 -3 -25 6.06 1.1
 0 -3 -25 7.89 1.05
 0 3 -25 9.86 1.15
 0 3 25 8.44 1.25
 0 -3 25 9.4 1.2
 0 -3 26 34.82 2.46
 0 3 -26 34.78 2.41
 0 -3 -26 37.09 2.36
 0 -3 26 35.76 2.24
 0 3 -26 35.55 2.55
 0 3 -26 35.01 2.48
 0 -3 26 34.76 2.44
 0 3 -26 38.72 2.36
 0 3 26 32.89 2.49
 0 -3 26 35.11 2.21
 0 3 26 33.02 2.26
 0 -3 26 38.64 2.36
 0 -3 -26 34.6 2.26
 0 -3 -26 34.06 2.36
 0 3 26 31.74 2.45
 0 3 27 -0.77 0.86
 0 3 27 0.39 0.97
 0 -3 27 2.2 0.96
 0 3 -27 -1.37 0.96
 0 3 -27 1.82 0.96
 0 3 -27 0.19 1.03
 0 -3 27 0.23 0.76
 0 -3 27 0.89 0.89
 0 -3 -27 0.15 0.86
 0 3 -27 0.66 0.83
 0 -3 -27 -0.52 0.82
 0 -3 27 0.13 0.82
 0 -3 27 -0.36 0.8
 0 3 28 1.83 0.92
 0 -3 28 0.37 0.96
 0 3 -28 1.84 0.88
 0 -3 28 1.76 0.95
 0 3 28 2.86 1.05
 0 -3 28 1.12 0.94
 0 -3 28 2.22 0.94
 0 -3 -28 3.53 1
 0 3 -28 1.89 0.95
 0 -3 -28 2.41 0.91
 0 -3 -28 2.12 0.95
 0 3 -28 3.41 1.06
 0 -3 28 3.74 0.91
 0 -3 29 3.29 1.17
 0 -3 29 1.65 1.03
 0 3 29 1.28 1.16
 0 3 -29 3.07 1.04
 0 -3 29 3.19 1.01
 0 -3 -29 3.76 1.15
 0 -3 29 1.91 0.89
 0 -3 -29 1.79 0.92
 0 -3 -29 1.58 1.05
 0 3 -29 2.33 1.06
 0 3 -29 0.98 1.02
 0 -3 -29 2.84 1.04
 0 3 29 2.11 0.91
 0 -3 30 13.27 1.65
 0 3 30 10.58 1.57
 0 -3 30 10.68 1.49
 0 3 -30 8.43 1.29
 0 -3 30 11.18 1.41
 0 -3 -30 8.6 1.42
 0 -3 30 12.22 1.33
 0 -3 -30 10.64 1.45
 0 3 -30 10.63 1.52
 0 -3 -30 11.24 1.36
 0 3 -30 10.59 1.53
 0 -3 -30 9.64 1.41
 0 3 30 11.22 1.35
 0 -3 31 0.21 1.07
 0 -3 31 0.99 1.01
 0 3 31 1.37 1.13
 0 3 -31 1.24 1.02
 0 3 31 -0.17 0.97
 0 -3 31 1.68 0.97
 0 -3 -31 1.42 1.19
 0 -3 31 0.12 0.88
 0 -3 -31 -0.73 0.95
 0 3 -31 1.16 1.05
 0 -3 -31 -0.5 1.11
 0 3 -31 0.21 1.08
 0 -3 -31 1.69 1.06
 0 3 31 0.4 0.88
 0 3 32 7.92 1.4
 0 -3 32 3.6 1.15
 0 3 -32 7.04 1.4
 0 -3 -32 4.47 1.17
 0 3 -32 6.35 1.26
 0 -3 32 5.49 1.36
 0 3 32 7.54 1.47
 0 -3 -32 4.82 1.45
 0 3 -32 5.43 1.48
 0 -3 -32 5.23 1.29
 0 -3 32 3.24 1.38
 0 -3 33 -0.32 1.16
 0 3 33 -1.26 1.16
 0 -3 -33 -0.35 1.23
 0 3 -33 1.04 1.17
 0 -3 33 0.84 1.24
 0 3 33 0.24 1.31
 0 3 -33 0.49 1.03
 0 -3 -33 1.51 1.23
 0 -3 -33 1.79 1.12
 0 3 -33 -0.45 1.25
 0 -3 33 0.67 1.24
 0 3 34 -1.28 1.25
 0 3 -34 -0.21 1.14
 0 3 -34 1.49 1.18
 0 -3 34 -0.21 1.26
 0 -3 -34 0.67 1.3
 0 3 -34 0.23 1.38
 0 -3 -34 -0.37 1.22
 0 -3 34 -0.23 1.26
 0 3 35 1.67 1.24
 0 3 35 -0.39 1.21
 0 -3 -35 1.5 1.24
 0 3 -35 0.94 1.31
 0 3 -35 2.64 1.33
 0 -3 35 1.17 1.33
 0 -3 35 1.32 1.31
 0 -3 -35 -0.23 1.18
 0 3 36 0.19 1.22
 0 3 36 0.39 1.23
 0 3 -36 0.24 1.36
 0 -3 -36 0.19 1.29
 0 3 -36 1.13 1.37
 0 -3 36 -1.12 1.32
 0 -3 36 0.72 1.36
 0 -3 -36 -0.93 1.34
 0 3 -37 -0.96 1.5
 0 -3 -37 0.38 1.33
 0 3 37 0.59 1.26
 0 3 37 -0.19 1.23
 0 -3 37 -0.23 1.35
 0 3 38 0.38 1.22
 0 4 0 1816.95 83.86
 0 4 0 1894.56 81.82
 0 -4 0 1853.13 83.99
 0 4 0 1815.05 83.98
 0 -4 0 1844.43 82.31
 0 4 0 1754.47 83.43
 0 -4 0 1804.17 83.54
 0 -4 0 1872.29 83.62
 0 -4 0 1866.51 81.69
 0 4 0 1842.41 81.71
 0 -4 0 1799.59 83.57
 0 4 0 1830.97 83.45
 0 4 0 1860.6 81.82
 0 -4 0 1849.27 81.74
 0 4 0 1865.66 81.77
 0 4 0 1861.89 81.63
 0 -4 -1 3017.1 133.81
 0 -4 1 3072.82 133.83
 0 -4 -1 3030.56 133.9
 0 -4 -1 3033.62 136.24
 0 4 -1 2980.04 135.62
 0 4 1 2871.59 136.09
 0 4 1 2911.48 135.59
 0 -4 -1 2942.53 135.67
 0 4 -1 3057.31 133.91
 0 4 1 3068.07 133.9
 0 4 -1 3160.16 136.1
 0 -4 -1 3016.1 135.95
 0 4 1 3091.37 136.02
 0 -4 -1 3087.57 136.18
 0 4 -1 2995.36 136.06
 0 4 -1 3095.05 133.9
 0 -4 1 3111.38 136.13
 0 4 1 3033.39 133.89
 0 -4 -1 3071.38 135.9
 0 -4 1 2952.7 135.42
 0 4 1 3034.37 133.84
 0 4 -1 3072.3 133.87
 0 -4 1 3077.7 133.88
 0 4 1 3005.09 133.73
 0 4 -1 3051.2 133.76
 0 4 1 3101.86 133.82
 0 -4 1 3013.57 133.75
 0 -4 -1 3025.77 135.9
 0 4 1 3199.63 135.82
 0 -4 1 3062.43 134.74
 0 4 -1 3093.52 135.37
 0 -4 1 2985.82 135.46
 0 -4 2 175.49 7.71
 0 4 -2 169.87 7.7
 0 4 2 175.89 7.82
 0 -4 2 174.03 7.75
 0 -4 -2 176.88 7.79
 0 -4 2 176.62 7.81
 0 -4 2 177.34 7.86
 0 4 2 177.79 7.87
 0 4 -2 179.67 7.9
 0 -4 -2 178.93 9.76
 0 4 -2 180.96 9.8
 0 4 -2 171.88 7.85
 0 4 2 173.4 7.81
 0 4 -2 174.34 7.86
 0 -4 -2 171.69 9.9
 0 4 -2 162.34 9.73
 0 -4 2 168.48 9.75
 0 -4 -2 169.87 7.67
 0 4 -2 171.8 7.78
 0 4 2 164 9.44
 0 -4 -2 164.94 9.47
 0 -4 -2 184.21 10.02
 0 4 -2 156.66 9.36
 0 -4 -2 170.77 7.87
 0 -4 -2 179.79 9.77
 0 -4 2 177.21 8.96
 0 4 2 163.89 9.58
 0 -4 -2 172.79 9.82
 0 4 -2 184.36 9.1
 0 4 -2 175.15 8.96
 0 -4 2 178.09 9.19
 0 4 -2 160.59 9.76
 0 4 2 173.56 7.73
 0 -4 2 179.08 7.86
 0 -4 2 172.81 9.14
 0 -4 -2 188.83 9.96
 0 -4 3 692.06 29.77
 0 -4 -3 678.78 29.76
 0 -4 3 672.21 29.62
 0 4 3 684.23 29.75
 0 -4 3 663.74 29.67
 0 -4 3 678.54 29.77
 0 -4 -3 661.51 29.78
 0 -4 -3 705.2 31.88
 0 4 -3 693.05 31.87
 0 4 -3 666.28 29.78
 0 4 3 664.26 29.71
 0 4 -3 671.4 29.81
 0 4 3 680.23 29.78
 0 4 -3 685.47 29.78
 0 4 -3 691.24 32.1
 0 -4 3 685.56 32.04
 0 -4 -3 720.77 32.33
 0 -4 3 657.45 30.93
 0 4 -3 671.59 29.71
 0 4 -3 651.45 31.18
 0 4 -3 671.44 30.82
 0 -4 3 664.92 31.18
 0 -4 3 635.05 30.91
 0 -4 -3 700.14 32.1
 0 4 3 689.8 32.02
 0 4 -3 677.83 32.16
 0 4 -3 675.61 32.07
 0 4 3 658.38 29.66
 0 -4 -3 681.85 29.8
 0 -4 -3 676.12 31.78
 0 -4 -3 664.13 31.97
 0 4 -3 660.19 31.63
 0 4 3 654.24 31.66
 0 -4 -3 658.37 29.7
 0 -4 3 689.08 29.74
 0 -4 4 323.48 18.74
 0 4 -4 356.58 18.9
 0 4 -4 374.45 16.7
 0 4 -4 387.64 16.76
 0 4 4 374.47 16.66
 0 -4 -4 372.45 16.75
 0 -4 4 385.29 16.72
 0 -4 -4 380.27 16.72
 0 -4 4 371.51 16.57
 0 4 4 374.3 16.73
 0 -4 4 382.11 16.64
 0 -4 4 378.25 16.72
 0 -4 4 381.92 16.73
 0 -4 -4 370.13 16.73
 0 4 -4 392.95 18.83
 0 -4 -4 393.83 18.8
 0 -4 4 376.08 18.66
 0 4 4 380.47 18.76
 0 4 4 382.69 16.74
 0 4 -4 373.85 16.72
 0 4 4 378.66 16.73
 0 4 -4 395.67 19.12
 0 -4 4 380 18.98
 0 -4 4 379.45 17.72
 0 -4 4 380.18 16.71
 0 -4 -4 367.56 16.66
 0 4 4 396.4 19.18
 0 4 -4 368.51 18.4
 0 -4 4 348.25 18.3
 0 -4 4 372.43 17.72
 0 -4 -4 370.96 16.76
 0 4 4 375.11 16.65
 0 -4 -4 361.42 18.81
 0 4 4 385.17 18.73
 0 -4 -4 378.1 18.79
 0 -4 4 367.95 18.92
 0 4 4 349.34 18.78
 0 4 -4 366.83 16.6
 0 -4 5 475.43 22.66
 0 4 -5 464.52 22.56
 0 4 -5 452.55 20.05
 0 4 5 449.21 19.93
 0 4 -5 454.48 20.1
 0 4 5 463.44 19.99
 0 -4 -5 456.74 20.11
 0 -4 -5 444.75 20.04
 0 -4 5 451.13 19.91
 0 4 5 454.89 20.09
 0 -4 5 449.71 19.98
 0 -4 5 447.97 20.06
 0 -4 -5 455.39 22.05
 0 -4 5 446.5 21.95
 0 4 -5 423.96 21.93
 0 4 5 483.21 22.2
 0 -4 5 453.58 20.05
 0 -4 -5 455.59 20.06
 0 4 5 457.87 20.08
 0 -4 5 437.95 20.06
 0 4 -5 439.78 22.41
 0 4 -5 455.17 20.05
 0 4 5 449.08 20.05
 0 -4 5 485.66 22.65
 0 -4 5 450.33 22.03
 0 4 -5 444.96 22.02
 0 4 5 410.52 22.34
 0 4 -5 452.1 19.91
 0 4 5 454.95 20.01
 0 -4 -5 445.42 20.1
 0 -4 -5 429.26 22.13
 0 4 5 435.87 22.21
 0 -4 -5 461.98 22.33
 0 -4 5 417 22.15
 0 4 5 466.54 22.24
 0 4 5 433 20.32
 0 -4 -5 447.96 20.01
 0 -4 6 1.63 0.98
 0 4 -6 0.54 0.63
 0 -4 6 1.86 0.47
 0 -4 6 0.79 0.4
 0 -4 6 -0.42 0.63
 0 4 6 0.86 0.82
 0 4 -6 2.54 0.99
 0 -4 -6 0.84 0.64
 0 4 6 0.9 0.17
 0 -4 6 0.8 0.24
 0 -4 -6 0.44 0.12
 0 4 -6 1.33 0.31
 0 4 -6 0.91 0.27
 0 4 6 0.59 0.22
 0 -4 -6 0.65 0.26
 0 -4 6 0.99 0.18
 0 4 6 0.73 0.27
 0 -4 6 0.82 0.23
 0 -4 6 0.91 0.27
 0 -4 6 0.62 0.26
 0 -4 6 0.63 0.25
 0 -4 -6 1.1 0.3
 0 -4 6 2.67 1.08
 0 4 -6 0.97 0.26
 0 4 -6 0.54 0.82
 0 4 6 0.49 0.25
 0 4 -6 2.9 0.98
 0 4 -6 1.73 0.45
 0 -4 6 0.96 0.73
 0 4 6 4.28 0.63
 0 4 6 0.57 0.67
 0 4 -6 0.67 0.14
 0 4 6 0.64 0.24
 0 -4 -6 0.45 0.25
 0 4 6 -0.48 0.65
 0 -4 6 0.97 0.99
 0 -4 -6 0.51 0.6
 0 -4 -6 0.47 0.78
 0 4 6 0.97 0.74
 0 -4 6 0.65 0.17
 0 -4 -6 0.99 0.26
 0 4 -7 1023.64 45.36
 0 -4 -7 1008.5 45.32
 0 4 7 985.57 45.33
 0 -4 7 982.44 45.21
 0 4 -7 981.61 43.33
 0 4 7 1004.68 43.2
 0 -4 -7 964.55 43.22
 0 -4 7 986.38 43.14
 0 4 7 969.76 43.32
 0 -4 7 998.68 43.21
 0 -4 7 976.31 43.26
 0 -4 7 982.72 43.28
 0 -4 7 954.91 43.23
 0 -4 -7 984.22 43.24
 0 -4 7 970.17 43.68
 0 -4 7 955.19 43.68
 0 -4 -7 983.7 43.32
 0 -4 7 961.33 43.21
 0 4 -7 971.22 46.04
 0 4 7 977.13 43.23
 0 4 -7 978.9 43.23
 0 4 -7 975.57 43.06
 0 4 -7 989.62 43.3
 0 -4 -7 991.05 43.08
 0 -4 7 963.73 43.19
 0 4 7 988.22 43.1
 0 -4 -7 977.43 43.23
 0 4 -7 984.99 45.89
 0 4 7 964.47 46.26
 0 4 -7 946.25 43.77
 0 -4 7 993.08 45.89
 0 -4 7 1026.99 46.15
 0 4 -7 977.85 46.05
 0 -4 7 976.34 43.14
 0 4 7 968.02 43.25
 0 -4 7 977.24 43.27
 0 4 7 988.81 44.18
 0 -4 7 925.73 45.46
 0 -4 -7 955.91 45.85
 0 -4 -7 988.26 45.53
 0 4 7 995.68 45.83
 0 4 7 932.48 45.46
 0 4 8 45.82 3.21
 0 -4 -8 38.73 3.95
 0 4 8 48.97 4.03
 0 4 8 47.38 4.2
 0 -4 -8 47.2 3.92
 0 -4 8 41.5 3.82
 0 -4 -8 45.06 2.23
 0 -4 8 45.24 2.17
 0 4 8 48.09 2.37
 0 -4 8 46 2.25
 0 -4 8 45.82 2.29
 0 -4 8 44.81 2.28
 0 -4 -8 44.68 2.24
 0 -4 8 44.81 2.23
 0 -4 8 44.55 2.49
 0 -4 8 43.1 2.46
 0 4 8 43.58 2.27
 0 -4 8 44.1 2.22
 0 -4 -8 47.42 2.35
 0 4 -8 45.91 2.24
 0 4 -8 50.73 4.45
 0 4 8 45.32 2.24
 0 4 -8 45.91 2.05
 0 4 -8 54.79 4.51
 0 -4 8 42.83 4.13
 0 -4 8 48.97 2.3
 0 4 8 48.29 3.81
 0 -4 8 44.43 3.61
 0 -4 -8 40.37 3.6
 0 4 -8 48.06 3.77
 0 4 8 50.6 4.64
 0 4 -8 49.48 2.73
 0 -4 8 53.68 4.44
 0 4 -8 40.49 4.1
 0 -4 8 41.99 2.17
 0 4 8 45.95 2.3
 0 -4 -8 42.9 2.25
 0 -4 8 43.59 2.2
 0 4 -8 45.31 2.33
 0 -4 -8 46.47 2.11
 0 -4 -9 1869.58 83.16
 0 -4 -9 1852.09 83.04
 0 -4 9 1907.53 82.99
 0 4 9 1885.26 83.2
 0 -4 9 1878.63 83.07
 0 -4 9 1918.08 83.11
 0 -4 9 1885.92 83.1
 0 -4 9 1875.9 83.03
 0 -4 -9 1877.85 83.04
 0 -4 9 1916.55 85.01
 0 4 9 1919.3 85.18
 0 -4 -9 1883.16 85.05
 0 4 -9 1994.75 85.17
 0 4 9 1905.15 83.1
 0 -4 9 1856.36 83.02
 0 -4 9 1787.97 85.36
 0 4 9 1854.55 85.4
 0 -4 -9 1905.45 86.26
 0 4 9 1925.09 86.14
 0 -4 -9 1914.82 85.4
 0 4 9 1870.28 84.57
 0 4 -9 1832 86.17
 0 4 9 1861 83.04
 0 4 -9 1855.88 83.03
 0 -4 9 1944.89 86.41
 0 4 -9 1940.16 86.44
 0 4 9 1846.79 86.4
 0 4 -9 1909.25 83.63
 0 -4 -9 1876.75 82.94
 0 -4 9 1917.71 83.03
 0 4 -9 1942.21 83.18
 0 4 9 1904.42 83.13
 0 -4 9 1869.56 83.02
 0 -4 9 1923.84 86.25
 0 4 -9 1933.07 86.24
 0 -4 9 1914.86 83.11
 0 -4 -9 1878.85 83.09
 0 -4 10 1.02 0.32
 0 -4 -10 1.07 0.43
 0 -4 -10 1.54 0.36
 0 -4 10 1.5 0.33
 0 4 10 1.89 0.47
 0 -4 10 0.95 0.35
 0 -4 10 0.77 0.32
 0 -4 10 1.3 0.39
 0 -4 10 0.99 0.31
 0 -4 -10 1.06 0.33
 0 -4 10 1.98 0.85
 0 4 10 0.84 0.99
 0 4 -10 0.82 0.78
 0 -4 -10 2.03 0.91
 0 4 -10 0.53 0.41
 0 -4 -10 1.38 0.31
 0 4 10 0.76 0.35
 0 -4 10 1.01 0.32
 0 4 -10 1.52 0.29
 0 4 -10 1.01 0.33
 0 4 10 0.57 0.31
 0 -4 -10 0.75 1.02
 0 -4 -10 0.74 1.12
 0 -4 10 0.87 0.34
 0 -4 -10 0.92 0.37
 0 4 -10 0.86 0.44
 0 4 -10 -0.71 1.44
 0 4 10 0.76 0.81
 0 -4 10 1.4 1.06
 0 4 -10 1.94 1.16
 0 -4 10 0.65 1.24
 0 4 10 1.08 0.38
 0 -4 10 1.18 0.38
 0 4 -10 -0.61 1.01
 0 -4 -10 0.67 1.21
 0 -4 10 1.5 1.02
 0 4 10 0.49 1
 0 4 10 0.65 1.24
 0 -4 -10 0.93 0.77
 0 -4 -11 133.15 6.18
 0 -4 -11 129.02 6.01
 0 -4 11 126.4 6.01
 0 4 11 131.34 6.22
 0 -4 11 135.03 6.11
 0 -4 11 132.77 6.11
 0 -4 -11 128.17 6
 0 -4 11 126.22 5.98
 0 4 -11 145.38 7.87
 0 4 11 133.01 7.7
 0 -4 -11 137.4 7.79
 0 -4 11 131.42 7.63
 0 4 11 131.01 7.83
 0 -4 11 131.58 6
 0 4 11 138.18 6.11
 0 4 -11 133.54 5.94
 0 -4 -11 134.5 9.02
 0 4 11 137.1 8.99
 0 -4 11 125.43 8.01
 0 4 11 147.88 8.33
 0 -4 -11 128.62 7.91
 0 4 -11 128.02 8.68
 0 -4 -11 125.79 9.03
 0 -4 -11 135.18 6.11
 0 4 11 132.35 7.86
 0 -4 11 133.32 9.16
 0 -4 -11 129.68 9.16
 0 4 -11 128.08 6.75
 0 4 -11 113.57 8.78
 0 -4 11 135.03 8.96
 0 4 -11 132.19 8.8
 0 -4 11 133.13 6.05
 0 4 11 126.82 6.15
 0 4 -11 133.33 6.21
 0 -4 11 129.72 6.02
 0 -4 -11 133.92 5.97
 0 4 11 131.49 6
 0 4 -11 127.56 5.99
 0 -4 -12 152.65 7.22
 0 -4 -12 153.78 7.15
 0 -4 -12 152.06 7.05
 0 -4 12 152.69 7.07
 0 4 12 164.61 7.31
 0 -4 12 161.42 7.18
 0 -4 12 150.17 7.14
 0 -4 -12 158.88 7.03
 0 -4 12 152.75 7.01
 0 4 12 154.3 8.7
 0 4 -12 149.95 8.68
 0 4 12 147.06 8.73
 0 -4 -12 150.24 8.72
 0 4 -12 166.72 8.87
 0 -4 12 146.91 8.64
 0 4 12 144.09 10.01
 0 -4 12 151.32 9.19
 0 4 12 158.93 9.25
 0 4 -12 168.29 10.26
 0 -4 -12 161.67 9.1
 0 -4 -12 145.53 10.08
 0 -4 12 154.23 7.02
 0 4 12 162.02 7.17
 0 4 -12 159.34 6.98
 0 -4 -12 144.53 10.28
 0 4 -12 153.2 7.01
 0 4 -12 142.93 9.96
 0 4 12 150.47 7.02
 0 4 -12 153.56 7.94
 0 -4 -12 174.07 10.89
 0 -4 -12 158.63 10.52
 0 -4 12 141.48 7.84
 0 -4 12 147.7 10.3
 0 4 -12 157.69 10.49
 0 4 12 156.27 9.15
 0 -4 12 154.23 7.07
 0 4 -12 153.53 7.26
 0 -4 -12 155.13 7.02
 0 4 -12 158.21 7.19
 0 -4 12 151.87 7.1
 0 4 12 156.77 7.24
 0 4 -12 152.63 10.15
 0 -4 12 175.81 10.36
 0 4 -12 187.27 10.62
 0 4 12 167.93 10.13
 0 -4 12 151.03 7.19
 0 -4 -12 148.96 7.15
 0 -4 -13 106.25 5.07
 0 -4 -13 106.43 5
 0 -4 -13 99.9 4.87
 0 -4 13 109.95 4.94
 0 4 13 107.19 5.14
 0 -4 13 110.45 5.04
 0 -4 -13 109.23 5.02
 0 -4 13 102.51 4.83
 0 -4 -13 106.17 4.84
 0 4 -13 113 6.57
 0 -4 -13 111.75 6.51
 0 4 13 117.5 6.6
 0 -4 13 109.9 6.43
 0 4 -13 113.08 6.55
 0 4 13 109.27 6.59
 0 4 -13 105.51 7.97
 0 4 13 122.85 8.09
 0 4 -13 120.61 8.12
 0 -4 13 101.29 7.68
 0 -4 13 104.69 4.85
 0 4 13 105.12 4.99
 0 4 -13 111.41 4.82
 0 4 13 107.55 4.84
 0 4 -13 109.05 4.84
 0 4 -13 100.44 7.82
 0 -4 -13 109.87 8.31
 0 -4 -13 116.25 6.9
 0 4 13 96.47 7.76
 0 4 13 108.67 6.94
 0 4 -13 110.1 7.99
 0 -4 -13 96.35 7.78
 0 4 -13 110.62 5.14
 0 -4 13 114.09 5.07
 0 4 13 105.79 7.02
 0 -4 -13 106.08 8.22
 0 -4 13 104.75 5.83
 0 4 -13 104.05 5.88
 0 4 -13 110.75 8.39
 0 -4 -13 105.36 8.28
 0 -4 13 100.67 8.1
 0 4 13 112.75 8.36
 0 4 -13 104.24 5.02
 0 -4 13 106.37 4.97
 0 4 13 102.08 5.07
 0 -4 -13 107.41 4.88
 0 4 -13 114.62 5.17
 0 -4 13 104.54 4.91
 0 -4 -14 36.56 2.11
 0 -4 -14 39.53 2.21
 0 4 -14 39.73 2.16
 0 4 14 42.41 2.26
 0 -4 14 40 2.12
 0 -4 -14 35.84 4.64
 0 4 -14 39.16 2.94
 0 4 14 38.29 4.62
 0 4 14 39.44 3.92
 0 -4 14 37.48 2.88
 0 -4 14 44.79 4.98
 0 4 -14 44.46 5
 0 -4 14 38.53 2.16
 0 -4 14 40.42 2.13
 0 -4 -14 40.61 1.97
 0 -4 14 38.25 1.95
 0 4 14 39.43 3.26
 0 4 -14 35.19 3.15
 0 -4 -14 37.01 3.18
 0 4 14 45.84 3.54
 0 -4 14 39.9 3.21
 0 4 -14 34.44 3.09
 0 -4 -14 37.89 2
 0 4 14 37.98 2.12
 0 -4 14 38.17 1.98
 0 4 -14 40.5 1.96
 0 4 14 40.54 1.97
 0 4 -14 45.26 4.72
 0 4 -14 39.28 1.94
 0 -4 -14 31.15 4.19
 0 -4 -14 51.87 5.24
 0 4 14 41.7 3.77
 0 4 14 47.33 4.88
 0 -4 -14 43.74 4.75
 0 4 -14 45.83 4.71
 0 -4 14 39.13 3.68
 0 -4 -14 37.68 2.15
 0 -4 -14 37.83 2.02
 0 -4 14 42.76 2.09
 0 4 -14 38.27 2.25
 0 -4 14 38.55 2.12
 0 -4 14 40.99 2.18
 0 4 -14 42.04 2.28
 0 -4 14 50.27 4.79
 0 4 -14 39.63 4.36
 0 4 14 44.22 4.53
 0 4 -14 44.82 4.68
 0 -4 -15 12.42 0.82
 0 -4 -15 11.51 2.73
 0 -4 15 8.7 2.59
 0 4 15 10.23 2.18
 0 4 -15 9.76 1.55
 0 4 -15 15.68 3.01
 0 -4 15 9.27 1.43
 0 4 15 11.77 2.86
 0 -4 15 12.27 0.98
 0 -4 15 14.17 0.96
 0 -4 15 9.79 0.91
 0 -4 -15 11.68 0.76
 0 -4 15 10.78 0.73
 0 -4 15 13.95 1.69
 0 -4 -15 12.27 1.71
 0 4 15 13.69 1.81
 0 4 15 13.45 1.76
 0 4 -15 11.91 1.66
 0 4 -15 9.93 1.53
 0 4 -15 12.79 0.96
 0 4 15 10.88 0.99
 0 -4 15 12.72 0.96
 0 -4 15 12.03 0.79
 0 4 -15 12.67 0.79
 0 4 -15 11.73 1.04
 0 -4 -15 10.92 2.74
 0 4 -15 11.7 1.02
 0 -4 -15 12.9 2.77
 0 4 -15 8.81 2.37
 0 4 -15 12.79 0.75
 0 4 15 12.5 0.76
 0 -4 -15 13.62 0.9
 0 -4 15 11.15 0.88
 0 4 -15 12.3 1.05
 0 -4 -15 10.83 0.91
 0 -4 -15 12.06 0.99
 0 -4 15 11.92 0.97
 0 -4 15 13.84 0.96
 0 4 -15 10.54 2.39
 0 4 15 16.52 2.91
 0 -4 15 13.2 2.71
 0 4 -15 14.43 2.86
 0 -4 15 19.82 3.31
 0 -4 15 4.57 1.34
 0 4 -15 6.69 2.11
 0 -4 -15 6.34 2.1
 0 4 15 14.88 2.16
 0 4 15 14.05 2.84
 0 -4 -15 13.08 0.99
 0 -4 -16 33.13 1.71
 0 -4 16 33.52 1.88
 0 4 16 30.82 1.95
 0 4 -16 31.75 1.87
 0 4 16 27.57 3.55
 0 4 16 31 4.26
 0 -4 -16 29.98 4.35
 0 4 -16 36.59 2.92
 0 4 -16 27.9 4.26
 0 -4 16 31.97 2.72
 0 -4 16 29.45 1.87
 0 -4 16 32.01 1.82
 0 -4 16 32.39 1.86
 0 -4 16 29.95 1.59
 0 -4 -16 32.78 1.62
 0 4 -16 31.42 2.74
 0 4 -16 37.25 2.94
 0 4 16 34.35 2.8
 0 4 16 35.63 2.91
 0 -4 -16 31.81 2.75
 0 -4 16 31.54 2.66
 0 -4 16 31.07 1.66
 0 4 16 33.27 1.52
 0 4 -16 30.52 1.65
 0 4 -16 31.64 1.6
 0 4 -16 27.68 4
 0 4 16 31.64 1.61
 0 -4 16 32.73 1.84
 0 -4 16 34.51 1.91
 0 -4 -16 37.2 4.69
 0 4 -16 38.85 4.53
 0 4 16 27.12 3.03
 0 -4 16 34.82 3.36
 0 4 16 30.51 4.15
 0 -4 16 26.72 4.04
 0 4 16 30.46 3.99
 0 4 -16 27.88 3.92
 0 -4 16 33.63 4.2
 0 4 -16 27.36 3.94
 0 -4 -16 32.1 1.85
 0 4 -16 32.23 1.91
 0 -4 -16 31.59 1.92
 0 4 -16 32.37 2
 0 -4 16 31.74 1.78
 0 -4 -16 30.54 1.75
 0 -4 -16 31.96 1.9
 0 -4 -16 27.67 4.07
 0 -4 -16 32.05 4.46
 0 4 -16 29.53 2.03
 0 4 -16 34.94 2.09
 0 4 -17 151.91 7.09
 0 4 17 145.84 7.2
 0 -4 17 147.11 7.07
 0 -4 -17 142.99 10.68
 0 -4 17 147.89 8.32
 0 4 -17 149.62 8.43
 0 4 17 150.81 10.96
 0 -4 -17 142.21 10.92
 0 -4 17 151.27 7.14
 0 -4 17 152.22 7.07
 0 -4 17 155.49 7.05
 0 4 17 151.72 6.95
 0 -4 -17 149.23 6.76
 0 -4 17 149.94 6.75
 0 -4 17 151.8 7.09
 0 -4 17 150.1 7.03
 0 -4 17 151.12 6.83
 0 4 -17 127 7.27
 0 4 -17 125.26 7.26
 0 -4 -17 144.09 10.7
 0 4 -17 145.78 10.6
 0 4 -17 150.43 6.75
 0 4 17 152.84 6.77
 0 -4 17 160.39 8.12
 0 4 -17 163.8 8.21
 0 -4 -17 142.87 8.11
 0 4 17 148.84 8.09
 0 4 -17 131.79 8.01
 0 4 17 141.99 8.15
 0 4 17 143.43 8.82
 0 4 17 173.44 10.35
 0 -4 -17 139.24 10.72
 0 -4 17 148.03 8.97
 0 4 -17 174.74 11.21
 0 4 17 152.59 10.85
 0 -4 17 164.13 10.7
 0 4 -17 128.2 10.14
 0 4 -17 147.72 8.18
 0 -4 17 142.82 10.6
 0 4 -17 161.09 10.74
 0 4 17 148.26 8.07
 0 4 17 141.99 10.31
 0 -4 -17 148.43 6.86
 0 -4 -17 152.52 7.15
 0 -4 -17 149.84 7.05
 0 4 -17 153.1 7.15
 0 4 -17 149.96 7.24
 0 -4 17 157.49 6.99
 0 -4 -17 156.39 7.15
 0 4 -18 -0.32 0.47
 0 -4 -18 -0.36 0.45
 0 -4 -18 -0.22 0.53
 0 -4 -18 -0.16 0.37
 0 4 -18 0.88 0.52
 0 4 18 0.5 0.52
 0 4 18 -0.38 0.55
 0 -4 18 -0.22 0.51
 0 -4 18 0.08 0.49
 0 -4 18 -0.46 0.52
 0 4 18 0.53 0.46
 0 -4 -18 0.21 0.47
 0 -4 18 0.32 0.27
 0 -4 18 0.76 0.53
 0 -4 18 -0.09 0.46
 0 -4 18 0.09 0.34
 0 -4 -18 1 2.14
 0 -4 -18 1.01 1.94
 0 4 -18 -1.01 1.67
 0 4 18 0.24 0.29
 0 4 -18 1.13 0.77
 0 4 -18 -0.27 0.7
 0 -4 -18 0.28 0.73
 0 4 18 0.59 0.9
 0 -4 18 0.25 0.78
 0 4 18 -0.54 0.8
 0 4 18 -0.96 1.08
 0 4 18 -1.02 2.18
 0 -4 -18 -1.05 1.88
 0 -4 18 -0.49 1.11
 0 4 -18 -0.98 1.98
 0 -4 18 0.15 0.49
 0 4 18 -0.79 1.6
 0 -4 18 1.9 0.89
 0 4 -18 -0.4 0.99
 0 4 18 -3.01 2.15
 0 -4 -18 1.08 1.93
 0 4 -18 0.29 0.73
 0 4 18 0.27 0.66
 0 4 18 -0.9 1.36
 0 4 -18 -0.91 1.75
 0 4 -18 -1.9 1.57
 0 -4 18 -4 2.34
 0 -4 18 1.76 1.46
 0 4 -18 -0.26 0.55
 0 -4 -18 -0.07 0.47
 0 -4 18 0.78 0.5
 0 -4 -19 3.69 0.53
 0 4 19 3.73 0.78
 0 -4 19 3.47 0.72
 0 4 -19 3.98 0.67
 0 4 19 3.09 0.74
 0 -4 19 4.94 0.77
 0 -4 19 3.63 0.68
 0 -4 19 4.08 0.69
 0 4 19 4.63 0.62
 0 -4 -19 3.04 0.67
 0 -4 19 3.58 0.69
 0 -4 19 3.58 0.66
 0 -4 19 2.55 0.44
 0 -4 -19 4.17 2.35
 0 -4 -19 5.15 2.52
 0 4 -19 5.25 2.25
 0 4 19 4.01 0.39
 0 4 19 3.66 1.06
 0 -4 19 3.67 0.81
 0 4 19 3.95 0.94
 0 4 -19 5.11 1.84
 0 4 19 1.88 1.32
 0 -4 19 3.38 1.36
 0 -4 -19 4.2 0.68
 0 4 -19 5.67 0.86
 0 -4 -19 3.52 0.69
 0 -4 -19 3.32 0.63
 0 4 -19 5.25 0.76
 0 -4 -19 4.45 2.72
 0 -4 19 6.86 1.4
 0 4 19 2.07 1.99
 0 4 19 5.83 2.19
 0 -4 19 3.38 0.63
 0 4 19 5.35 0.97
 0 4 -19 8.83 2.66
 0 4 19 7.49 2.38
 0 -4 19 7.25 2.22
 0 -4 -19 3.32 1.75
 0 4 20 0.14 0.6
 0 4 -20 -0.54 0.56
 0 -4 20 0.11 0.6
 0 4 20 -0.99 0.75
 0 -4 20 1.47 0.65
 0 -4 20 -0.41 0.6
 0 -4 20 0.28 0.56
 0 4 20 0.07 0.44
 0 -4 -20 0.36 0.55
 0 -4 -20 -0.16 0.41
 0 -4 -20 -1.07 1.77
 0 -4 -20 1.05 1.6
 0 -4 20 0.28 0.53
 0 -4 20 -0.21 0.54
 0 -4 -20 -1.38 1.48
 0 -4 20 -0.93 1.79
 0 4 -20 -2.03 2.06
 0 -4 20 -1.4 1.27
 0 4 20 -0.46 1.07
 0 -4 -20 -0.6 0.59
 0 4 -20 0.48 0.57
 0 -4 -20 -0.48 0.64
 0 -4 20 0.3 0.38
 0 -4 20 -0.17 0.55
 0 4 20 0.88 1.57
 0 -4 20 0.43 1.19
 0 4 20 -0.18 0.58
 0 4 20 -0.18 0.61
 0 -4 -20 0.61 0.6
 0 4 -20 -0.44 0.69
 0 4 21 36.96 1.81
 0 4 21 38.55 2.23
 0 -4 21 33.6 1.62
 0 -4 -21 32.96 4.07
 0 -4 21 40.79 2
 0 -4 21 35.21 1.99
 0 4 21 33.49 2.14
 0 -4 21 35.42 2.06
 0 4 -21 38.99 2.07
 0 -4 -21 37.98 2.14
 0 -4 21 33.68 3.2
 0 -4 -21 39.04 2.13
 0 -4 -21 38.96 2.02
 0 4 -21 37.48 2.09
 0 -4 -21 36.17 1.93
 0 -4 21 35.4 1.9
 0 -4 21 41.87 2.01
 0 -4 21 37.09 2.01
 0 4 21 26.75 4.3
 0 -4 21 39.55 3.38
 0 4 -21 36.06 2.19
 0 4 22 33.07 1.94
 0 -4 22 32.25 2.12
 0 -4 22 33.77 2.25
 0 -4 22 34.29 2.22
 0 4 -22 33.18 2.16
 0 4 22 33.74 2.34
 0 -4 22 36.22 2.14
 0 -4 22 37.35 2.16
 0 4 -22 32.76 2.31
 0 4 -22 34.75 2.23
 0 -4 -22 38.17 2.3
 0 -4 -22 37.02 2.17
 0 4 22 34.74 4.77
 0 -4 -22 38.68 2.31
 0 -4 -22 34.35 2.12
 0 -4 22 29.91 2.01
 0 4 22 37.01 2.38
 0 -4 -22 40.82 4.38
 0 -4 -23 3.39 0.87
 0 4 23 2.16 0.88
 0 4 -23 1.59 0.75
 0 -4 23 1.47 0.82
 0 -4 23 1.59 0.74
 0 4 23 1.92 0.9
 0 4 23 1.01 2.15
 0 -4 -23 3.84 2.08
 0 -4 23 3.5 0.89
 0 -4 -23 2.19 0.78
 0 4 -23 3.54 0.94
 0 4 23 1.64 0.61
 0 -4 23 1.77 0.75
 0 -4 23 3.33 0.9
 0 4 -23 2.79 0.86
 0 -4 -23 2.04 0.79
 0 -4 -23 1.49 0.82
 0 -4 24 18.93 1.63
 0 4 24 20.62 1.81
 0 -4 24 21.67 1.65
 0 -4 24 21.52 1.79
 0 -4 -24 24.14 1.79
 0 4 -24 22.69 1.75
 0 -4 -24 22.24 1.63
 0 -4 -24 16.58 3.42
 0 4 -24 22.4 1.85
 0 -4 -24 20.14 1.6
 0 -4 24 20.37 1.55
 0 4 24 20.58 1.39
 0 -4 -24 20.06 1.7
 0 4 24 19.86 1.82
 0 -4 24 17.78 1.66
 0 4 -24 22.56 1.67
 0 -4 25 0.64 0.91
 0 -4 25 0.84 0.8
 0 -4 25 0.51 0.81
 0 4 25 0.82 0.87
 0 4 25 0.18 0.99
 0 -4 25 0.89 0.89
 0 4 -25 1.45 0.85
 0 4 -25 0.7 0.95
 0 4 25 0.34 0.84
 0 -4 -25 4.06 1.03
 0 4 25 0.22 0.63
 0 -4 25 0.86 0.8
 0 -4 -25 -0.37 0.78
 0 4 -25 1.07 0.88
 0 -4 -25 0.29 0.84
 0 -4 26 0.25 0.78
 0 -4 26 0.4 0.82
 0 4 26 0.42 0.87
 0 4 26 0.19 0.96
 0 4 -26 0.14 0.77
 0 -4 26 0.62 0.84
 0 4 -26 0.77 1.01
 0 4 -26 1.47 0.98
 0 4 26 -0.18 0.9
 0 4 -26 0.32 0.87
 0 -4 -26 0.46 0.88
 0 -4 -26 0.13 0.79
 0 -4 -26 -0.65 0.95
 0 -4 26 0.5 0.87
 0 -4 26 -0.22 0.8
 0 4 27 0.57 0.83
 0 4 -27 1.01 0.86
 0 -4 -27 0.47 0.94
 0 -4 -27 0.4 0.83
 0 -4 27 0.88 0.91
 0 -4 27 -0.96 0.92
 0 -4 -27 0.17 0.87
 0 -4 27 -0.5 0.83
 0 4 27 -0.6 0.84
 0 -4 27 0.98 1
 0 4 -27 0.71 0.86
 0 4 -27 0.19 0.89
 0 4 28 0.72 0.87
 0 -4 -28 0.41 0.82
 0 4 -28 0.35 0.89
 0 -4 -28 0.49 0.91
 0 -4 28 0.18 0.94
 0 -4 28 0.28 0.84
 0 -4 -28 -0.18 0.9
 0 -4 28 -0.13 0.81
 0 4 28 -0.41 0.98
 0 4 -28 0.88 0.86
 0 -4 28 0.85 0.95
 0 4 -28 1.98 1.02
 0 4 29 -1.03 0.99
 0 4 -29 0.91 0.92
 0 -4 -29 1.01 0.94
 0 -4 -29 -0.7 0.87
 0 -4 29 3.25 1.15
 0 -4 29 0.73 0.89
 0 -4 -29 -0.56 1.05
 0 4 -29 0.82 1.09
 0 -4 29 0.13 0.85
 0 -4 29 0.18 0.92
 0 4 29 -0.43 1.02
 0 4 -29 0.15 0.93
 0 4 -30 0.16 0.98
 0 4 30 0.89 1.04
 0 -4 30 -0.55 1.07
 0 -4 30 -0.15 0.89
 0 -4 -30 0.77 1.01
 0 4 -30 0.38 0.99
 0 -4 -30 0.34 0.99
 0 -4 -30 0.58 0.84
 0 -4 30 0.4 0.87
 0 4 -30 -0.64 1.11
 0 -4 -30 -0.16 0.96
 0 4 30 0.74 0.92
 0 -4 30 0.79 1.12
 0 4 31 0.75 0.97
 0 -4 31 -0.15 0.96
 0 4 -31 0.98 1.03
 0 -4 -31 0.71 1.02
 0 -4 31 0.13 0.89
 0 4 -31 -1.53 1.15
 0 -4 -31 0.49 1.04
 0 -4 -31 -0.2 1
 0 4 -31 0.16 1.05
 0 -4 31 -0.19 1.16
 0 4 31 -0.23 1.03
 0 -4 32 3.52 1.31
 0 4 32 0.95 1.25
 0 4 -32 2.29 1.06
 0 -4 32 4.07 1.19
 0 -4 -32 5.16 1.3
 0 4 -32 6.08 1.31
 0 -4 -32 3.06 1.26
 0 -4 32 4.16 1.05
 0 4 32 5.54 1.19
 0 4 -32 4.29 1.32
 0 -4 -32 4.37 1.23
 0 -4 32 2.33 1.24
 0 -4 -33 2.77 1.31
 0 -4 -33 0.17 1.09
 0 4 -33 -0.93 1.41
 0 -4 33 -0.2 1.15
 0 4 33 -1.96 1.43
 0 4 -33 -0.17 1.05
 0 -4 -33 0.18 1.15
 0 4 -33 0.63 1.14
 0 -4 33 -0.66 1.35
 0 -4 -34 1.75 1.22
 0 4 34 0.38 1.24
 0 -4 -34 0.18 1.13
 0 4 -34 -0.95 1.25
 0 4 34 0.25 1.2
 0 -4 34 -0.62 1.23
 0 4 -34 0.51 1.09
 0 4 -34 2.59 1.28
 0 -4 -34 -0.19 1.14
 0 -4 34 0.22 1.21
 0 -4 -35 0.45 1.3
 0 4 35 0.19 1.2
 0 -4 -35 2.15 1.27
 0 4 -35 1.45 1.4
 0 4 35 -0.77 1.38
 0 -4 35 -0.42 1.25
 0 4 -35 1.1 1.33
 0 -4 35 1.15 1.42
 0 -4 -36 2.51 1.43
 0 -4 36 1.4 1.37
 0 4 -36 -0.23 1.32
 0 4 -36 -0.49 1.46
 0 4 36 1.16 1.26
 0 4 36 2.35 1.56
 0 -4 36 -0.21 1.37
 0 4 37 -0.39 1.24
 0 -4 37 0.43 1.33
 0 4 37 -0.82 1.34
 0 -5 0 0.06 0.25
 0 -5 0 0.35 0.17
 0 5 0 0.16 0.2
 0 5 0 0.24 0.28
 0 5 0 0.54 0.51
 0 5 0 0.14 0.24
 0 -5 0 0.47 0.84
 0 -5 0 0.17 0.28
 0 5 0 0.9 0.74
 0 -5 0 1.38 0.88
 0 5 0 0.56 0.85
 0 5 0 -0.42 0.58
 0 -5 0 0.65 0.33
 0 -5 0 0.47 0.64
 0 -5 0 -0.56 0.65
 0 5 0 0.17 0.26
 0 -5 0 0.12 0.22
 0 -5 0 -0.54 0.63
 0 -5 1 390.49 19.07
 0 -5 -1 352.32 19.23
 0 5 -1 371.4 18.78
 0 5 1 378.97 19.21
 0 -5 -1 377.93 16.99
 0 -5 1 378.23 17
 0 -5 1 387.21 17.09
 0 -5 -1 383.8 17.1
 0 5 -1 384.34 16.93
 0 5 1 381.49 16.99
 0 5 1 388.17 17.11
 0 5 -1 385.39 17.12
 0 -5 -1 398.84 19.6
 0 5 1 380.03 19.62
 0 5 -1 368.55 19.47
 0 -5 1 401.64 19.12
 0 -5 -1 391.74 19.45
 0 5 1 378.63 17.03
 0 5 -1 386.54 17.06
 0 -5 1 388.87 17.09
 0 5 -1 387.61 19.16
 0 -5 -1 373.32 19.77
 0 -5 -1 394.33 19.27
 0 5 1 387.93 19.16
 0 -5 1 370.81 17.97
 0 -5 -1 366.16 19.61
 0 -5 1 385.64 19.66
 0 5 -1 391.7 17.1
 0 5 1 370.91 17.09
 0 5 -1 393.17 19.75
 0 5 1 373.8 19.67
 0 -5 1 379.73 16.91
 0 5 1 381.91 16.88
 0 -5 1 396.43 19.72
 0 -5 -1 366.93 19.4
 0 -5 2 99.67 4.4
 0 -5 -2 96.37 4.36
 0 -5 2 95.48 4.45
 0 -5 -2 99.02 4.48
 0 5 2 93.31 4.38
 0 5 -2 91.26 4.27
 0 5 2 94.49 4.47
 0 5 -2 93.49 4.49
 0 -5 -2 105.2 6.7
 0 5 -2 97.98 6.58
 0 -5 -2 95.56 6.55
 0 -5 2 95.54 5.98
 0 5 -2 93.89 4.44
 0 5 2 95.19 4.39
 0 -5 2 93.44 4.44
 0 5 2 104.36 6.38
 0 -5 -2 85.79 6.49
 0 -5 -2 98.75 6.38
 0 5 -2 91.52 6.19
 0 -5 -2 102.43 6.82
 0 5 -2 97.93 4.47
 0 5 -2 86.48 6.48
 0 -5 2 97.43 6.63
 0 -5 2 95.44 4.27
 0 -5 2 93.43 5.96
 0 5 2 86.52 6.25
 0 -5 2 93.87 5.52
 0 -5 -2 96.11 6.56
 0 5 -2 86.63 5.74
 0 5 2 91.73 4.27
 0 -5 3 52.36 2.43
 0 5 3 50.93 2.57
 0 -5 3 53.5 2.49
 0 -5 3 55.42 2.58
 0 -5 -3 55.09 2.54
 0 -5 3 51.33 2.6
 0 5 -3 57.88 4.7
 0 5 -3 52.48 2.62
 0 -5 3 52.73 4.54
 0 -5 -3 50.56 4.52
 0 -5 -3 62.68 4.69
 0 5 -3 55.55 4.55
 0 -5 3 52.18 2.6
 0 5 -3 49.98 2.61
 0 5 3 52.74 2.55
 0 5 -3 53.08 2.66
 0 5 3 54.82 2.64
 0 -5 3 44.56 3.66
 0 -5 -3 50.79 4.46
 0 -5 -3 55.2 2.64
 0 -5 -3 52.12 4.27
 0 5 3 55.89 4.32
 0 5 -3 53.27 4.27
 0 -5 -3 48.04 4.42
 0 5 3 52.11 2.47
 0 5 -3 42.74 4.31
 0 -5 3 53.71 3.86
 0 -5 3 50.97 3.78
 0 -5 -3 57.21 4.71
 0 5 -3 52.01 3.71
 0 5 3 53.25 4.45
 0 -5 -3 48.52 4.34
 0 5 -4 143.21 6.63
 0 5 -4 145.35 6.72
 0 5 4 145.67 6.62
 0 -5 4 147.93 6.7
 0 -5 -4 159.55 9.03
 0 5 -4 126.73 8.54
 0 5 4 138.8 9.01
 0 -5 -4 132.44 8.87
 0 -5 4 143.89 9.12
 0 5 4 140.03 8.7
 0 -5 4 147.14 6.5
 0 5 4 148.94 6.69
 0 -5 4 146.22 6.57
 0 -5 4 146.19 6.7
 0 -5 4 144.37 6.71
 0 -5 -4 143.43 6.71
 0 -5 4 140.41 7.94
 0 -5 -4 132.1 9.01
 0 5 4 147.22 6.71
 0 5 4 154.21 9.08
 0 -5 4 122.63 8.52
 0 5 -4 149.11 8.98
 0 -5 -4 150.07 8.94
 0 -5 4 144.71 9.05
 0 5 -4 148.03 6.71
 0 5 -4 134.1 8.96
 0 -5 -4 160.16 9.52
 0 5 4 149.33 6.71
 0 -5 -4 143.56 9.23
 0 5 -4 134.81 8.25
 0 -5 4 154.44 8.45
 0 5 -4 138.71 7.77
 0 -5 4 128.73 7.83
 0 5 4 146.94 9.11
 0 -5 -4 148.53 9.17
 0 5 -4 143.18 6.56
 0 5 4 145.05 6.57
 0 5 -4 124.95 8.84
 0 -5 -4 146.41 6.74
 0 -5 4 154.17 6.68
 0 -5 -4 144.05 6.61
 0 5 5 24.16 1.28
 0 5 -5 26.1 1.41
 0 -5 -5 22.95 1.38
 0 -5 -5 24.11 1.34
 0 -5 5 23.11 1.17
 0 5 5 25.37 1.37
 0 -5 5 24.06 1.25
 0 -5 5 24.35 1.35
 0 -5 -5 23.89 1.36
 0 -5 5 22.68 1.34
 0 5 -5 18.57 2.55
 0 -5 5 28.73 2.95
 0 -5 -5 25.85 2.87
 0 5 5 20.39 2.65
 0 5 -5 23.34 1.32
 0 5 5 24.2 1.22
 0 -5 5 24.36 2.12
 0 5 5 24.25 1.37
 0 -5 5 24.42 1.37
 0 5 -5 23.86 2.97
 0 -5 5 27.33 3.06
 0 5 -5 22.27 1.34
 0 5 5 23.14 1.35
 0 -5 5 26.84 2.73
 0 5 -5 22.18 2.02
 0 5 5 24.56 2.98
 0 -5 5 18.9 2
 0 5 -5 20.25 2.52
 0 -5 -5 18.97 2.81
 0 5 -5 21.04 2.82
 0 -5 5 22.94 2.95
 0 -5 5 25.41 1.14
 0 5 5 24.57 1.27
 0 -5 5 26.36 3.08
 0 -5 -5 22.18 2.98
 0 5 5 26.64 3.08
 0 5 5 27.86 2.97
 0 -5 -5 28.03 3.09
 0 -5 -5 17.74 2.6
 0 5 -5 24.46 1.21
 0 -5 -5 23.07 1.28
 0 5 -6 35.02 3.83
 0 -5 6 46.81 4.38
 0 5 -6 38.51 2.06
 0 5 6 39.27 1.92
 0 5 6 40.39 2.01
 0 5 -6 39.56 2.13
 0 -5 -6 39.22 2.13
 0 -5 -6 40.76 2.07
 0 -5 6 40.82 1.9
 0 5 6 41.02 2.12
 0 -5 6 41.77 2
 0 -5 6 39.75 2.1
 0 -5 6 40.9 2.08
 0 -5 -6 37.48 2.07
 0 -5 6 35.23 2.05
 0 -5 6 42.12 3.76
 0 5 -6 42.43 3.84
 0 -5 -6 38.43 3.65
 0 5 6 41.4 3.86
 0 -5 6 35.96 2.75
 0 5 6 42.38 2.11
 0 -5 6 39.53 2.09
 0 5 -6 36.18 3.87
 0 -5 6 39.57 3.92
 0 5 6 40.43 2.08
 0 5 -6 41.21 2.08
 0 -5 6 36.61 2.77
 0 -5 6 41.38 3.78
 0 5 6 33.29 3.85
 0 5 -6 39.26 3.68
 0 5 -6 41.12 1.91
 0 -5 -6 40.69 2.14
 0 -5 6 42.13 1.89
 0 5 6 41.61 2.02
 0 -5 -6 42.86 2.04
 0 -5 6 43.92 4.09
 0 -5 -6 43.66 4.04
 0 -5 -6 38.72 3.83
 0 5 6 30.87 3.58
 0 5 6 46.15 4.06
 0 -5 -7 36.72 3.55
 0 5 7 32.67 3.38
 0 5 -7 32.16 3.36
 0 -5 7 30.87 3.24
 0 5 7 34.89 1.78
 0 -5 -7 37.51 1.95
 0 5 -7 35.12 1.61
 0 -5 -7 32.72 1.82
 0 -5 7 35.32 1.69
 0 5 7 34.95 1.91
 0 -5 7 35.45 1.78
 0 -5 7 34.96 1.88
 0 -5 7 35.14 1.87
 0 -5 -7 36.15 1.86
 0 -5 7 34.28 1.85
 0 5 7 34.5 1.69
 0 -5 -7 34.85 1.6
 0 5 -7 37.28 1.9
 0 -5 7 34.81 2.41
 0 -5 7 38.05 2.48
 0 -5 7 32.98 2.42
 0 -5 7 34.45 3.66
 0 5 7 32.1 2.17
 0 -5 -7 40.39 4
 0 -5 -7 33.06 3.52
 0 5 7 32.16 3.51
 0 5 7 40.42 3.78
 0 -5 7 38.17 3.85
 0 5 -7 41.6 4.07
 0 5 -7 34.88 1.85
 0 5 7 36.15 1.86
 0 5 -7 36.92 1.66
 0 -5 7 31.38 1.85
 0 5 -7 35.76 1.93
 0 -5 -7 33.18 1.8
 0 -5 -7 35.76 1.93
 0 5 7 33.91 1.81
 0 -5 7 38.62 1.7
 0 -5 7 33.18 3.64
 0 5 -7 27.65 3.39
 0 5 -7 32.19 2.35
 0 5 -7 33.8 3.53
 0 -5 7 30.6 2.37
 0 5 7 31.75 3.82
 0 -5 7 33.42 3.52
 0 -5 8 347.99 17.67
 0 5 -8 338.45 17.65
 0 5 8 337.88 17.68
 0 -5 -8 338.31 17.62
 0 5 8 347.22 15.22
 0 -5 -8 334.03 15.27
 0 -5 8 345.85 15.13
 0 5 8 337.92 15.38
 0 -5 8 345.16 15.24
 0 -5 8 339.86 15.31
 0 -5 8 331.53 15.28
 0 -5 -8 345.7 15.29
 0 -5 -8 337.98 15.39
 0 -5 8 356.95 15.86
 0 -5 8 338.93 15.86
 0 -5 8 338.08 15.81
 0 -5 8 334 15.21
 0 5 8 335.82 15.11
 0 5 -8 340.91 15.34
 0 -5 -8 340.93 15.05
 0 5 -8 337.66 15.28
 0 -5 8 369.67 18.65
 0 5 8 337.14 15.28
 0 5 -8 341.37 15.39
 0 -5 -8 337.22 15.26
 0 5 -8 344.77 15.88
 0 5 8 340.81 18.6
 0 -5 8 325.02 18.01
 0 -5 8 335.52 15.87
 0 5 -8 341.41 18.17
 0 5 -8 348.92 18.52
 0 -5 8 361.88 18.62
 0 5 8 344.64 15.29
 0 -5 8 344.12 15.15
 0 5 -8 345.03 15.06
 0 5 8 348.08 18.17
 0 -5 8 331.91 17.95
 0 -5 -8 338.01 18.26
 0 5 8 342.7 16.09
 0 -5 -8 353.31 18.05
 0 5 8 333 17.93
 0 5 -9 13.93 0.67
 0 5 -9 13.41 0.98
 0 -5 -9 12.73 0.71
 0 -5 9 12.59 0.85
 0 -5 9 13.75 0.79
 0 5 9 14.38 1.02
 0 -5 9 12.79 0.88
 0 -5 9 13.91 0.95
 0 -5 -9 13.94 0.91
 0 -5 9 12.62 0.89
 0 -5 -9 12.91 2.12
 0 5 9 13.3 2.06
 0 -5 9 13.68 2.11
 0 5 -9 13.55 2.17
 0 -5 -9 12.07 0.88
 0 5 9 13.11 0.92
 0 5 -9 13.2 1
 0 -5 9 16.37 1.19
 0 -5 9 11.28 1.05
 0 -5 9 14.39 1.12
 0 -5 -9 12.63 0.98
 0 5 -9 13.12 0.89
 0 5 9 13.56 0.9
 0 -5 9 14.92 2.61
 0 5 -9 16.94 2.68
 0 5 9 11.65 1.48
 0 -5 9 12.17 2.36
 0 5 -9 13.26 1.2
 0 5 -9 13 2.43
 0 5 9 12.25 2.6
 0 -5 9 12.83 1.12
 0 -5 9 13.24 0.8
 0 5 9 12.8 0.93
 0 -5 -9 13.93 0.91
 0 -5 -9 17.39 2.85
 0 -5 9 11.57 2.1
 0 -5 -9 16.15 2.32
 0 5 9 15.15 2.51
 0 5 9 10.17 1.99
 0 5 -10 589.16 26.2
 0 -5 10 580.04 26.02
 0 -5 -10 589.5 25.89
 0 -5 -10 575.69 26.2
 0 -5 -10 580.63 26.07
 0 -5 10 596.45 25.97
 0 5 10 583.89 26.23
 0 -5 10 598.68 26.08
 0 -5 10 576.48 26.12
 0 -5 -10 587.07 26.07
 0 -5 10 582.94 26.06
 0 5 -10 608.4 28.61
 0 -5 -10 559.12 28.35
 0 5 10 564.17 28.48
 0 -5 10 569 28.3
 0 5 10 606.67 26.13
 0 5 -10 589.95 26.23
 0 -5 -10 573.72 26.09
 0 5 -10 567.97 29.53
 0 5 10 590.34 30.07
 0 -5 10 610.21 29.74
 0 5 -10 589.25 26.57
 0 5 -10 609.29 29.69
 0 -5 10 638.95 29.92
 0 5 10 591.29 26.14
 0 -5 10 585.78 25.99
 0 5 -10 571.87 26.06
 0 5 10 588.89 26.06
 0 5 -10 582.3 29.64
 0 -5 10 595.1 29
 0 5 10 588.84 29.4
 0 5 10 586.66 27.47
 0 -5 -10 580.72 29.57
 0 5 10 575.35 28.86
 0 -5 -10 633.87 29.02
 0 -5 -11 223.55 10.08
 0 -5 11 218.95 10.19
 0 5 -11 232.7 10.41
 0 -5 -11 226.88 10.39
 0 -5 -11 220.78 10.22
 0 -5 11 225.61 10.15
 0 5 11 230.05 10.43
 0 -5 11 225.24 10.27
 0 -5 11 231.8 10.32
 0 -5 -11 222.96 10.22
 0 -5 11 226.03 10.22
 0 5 11 220.78 12.49
 0 -5 -11 225.34 12.47
 0 -5 11 235.55 12.47
 0 5 -11 240.21 12.63
 0 5 -11 227.57 10.42
 0 5 11 228.43 10.3
 0 -5 11 220.96 10.2
 0 5 -11 229.14 10.11
 0 5 11 225.67 10.22
 0 5 -11 220.96 13.61
 0 5 -11 222.58 10.21
 0 -5 -11 227.01 14.02
 0 -5 -11 222.52 10.27
 0 5 -11 230.85 10.74
 0 -5 -11 234.67 14.19
 0 -5 -11 238.56 14.17
 0 5 -11 224.89 13.71
 0 5 11 232.8 14.01
 0 -5 11 233.77 13.75
 0 5 11 226.32 13.39
 0 5 -11 229.68 13.65
 0 -5 11 247.14 13.9
 0 5 11 220.86 10.33
 0 -5 11 230.67 10.19
 0 -5 11 226.46 10.31
 0 -5 11 227.86 10.37
 0 5 11 232.77 13.57
 0 -5 11 227.35 12.92
 0 5 11 211.06 12.8
 0 -5 -11 221.68 12.7
 0 -5 -11 231.91 13.8
 0 5 11 226.11 11.81
 0 5 -11 235.45 13.38
 0 5 -12 938.11 41.24
 0 -5 12 914.13 41.01
 0 -5 -12 926.7 40.91
 0 -5 -12 930.86 41.21
 0 -5 -12 925.39 41.03
 0 -5 12 945.34 40.98
 0 5 12 938.05 41.26
 0 -5 12 929.58 41.09
 0 -5 12 942.56 41.13
 0 -5 -12 933.24 41.02
 0 -5 12 911.82 41.01
 0 -5 -12 941.24 43.42
 0 5 -12 903.64 43.35
 0 5 12 946.72 43.59
 0 5 -12 994 43.65
 0 5 12 945.65 43.42
 0 -5 12 927.49 43.33
 0 5 -12 906.55 41.24
 0 5 12 948.79 41.13
 0 -5 12 917.65 41.01
 0 5 -12 935.28 40.91
 0 5 -12 918.57 45.01
 0 5 -12 917.48 41.01
 0 5 12 934.31 41.02
 0 -5 -12 932.1 45.53
 0 -5 -12 901.45 41.1
 0 -5 -12 926.18 45.6
 0 5 -12 924.57 41.61
 0 -5 12 903.1 45.09
 0 -5 -12 886.64 45.36
 0 5 12 870.46 45.12
 0 5 -12 958.75 45.33
 0 5 -12 926.63 45.18
 0 -5 12 966.38 45.08
 0 5 12 958.85 44.79
 0 5 -12 958.88 45.03
 0 5 12 944.17 41.18
 0 -5 12 923.32 41.01
 0 -5 12 925.37 41.18
 0 -5 12 916.89 41.12
 0 5 -12 980.26 44.86
 0 5 12 915.62 42.98
 0 -5 -12 937.02 43.79
 0 5 12 916.12 44.87
 0 -5 12 886.55 43.87
 0 -5 -12 887.04 44.92
 0 5 12 874.98 43.8
 0 -5 -13 29.84 1.58
 0 -5 13 28.21 1.66
 0 5 -13 32.45 1.91
 0 -5 -13 29.62 1.84
 0 -5 -13 30.88 1.67
 0 -5 13 31.52 1.66
 0 5 13 29.84 1.89
 0 -5 13 31.37 1.77
 0 -5 13 30.54 1.77
 0 -5 -13 30.27 1.66
 0 -5 13 28.83 1.64
 0 5 13 31.26 3.19
 0 -5 13 38.46 3.4
 0 5 13 28.1 3.15
 0 5 -13 36.59 3.41
 0 5 -13 29.81 3.11
 0 -5 -13 30.15 3.15
 0 -5 -13 29.36 3.98
 0 -5 -13 29.22 3.3
 0 5 -13 35.73 4.22
 0 -5 13 29.47 3.46
 0 5 13 30.52 4.09
 0 5 13 31.29 3.62
 0 5 13 29.56 1.76
 0 -5 13 30.43 1.65
 0 5 -13 32.05 1.57
 0 -5 -13 20.81 3.7
 0 -5 -13 34.58 4.54
 0 5 13 29.38 1.65
 0 5 -13 29.01 1.63
 0 5 -13 36.05 4.2
 0 -5 13 30.82 1.82
 0 -5 13 31.81 1.78
 0 5 -13 31.24 1.89
 0 5 13 29.19 3.11
 0 5 -13 31.2 2.19
 0 5 -13 34.35 4.45
 0 -5 -13 37.46 4.56
 0 -5 13 35.69 4.44
 0 5 -13 33 1.82
 0 5 13 30.71 1.84
 0 -5 13 31.97 1.7
 0 -5 13 35.77 4.26
 0 5 -13 29.29 3.93
 0 5 13 26.37 3.66
 0 5 -13 26.12 3.87
 0 -5 -13 29.99 1.76
 0 5 -14 33.92 2.18
 0 -5 -14 34.91 2.14
 0 -5 -14 37.67 1.98
 0 5 -14 39.24 2.15
 0 5 14 36.18 2.17
 0 -5 14 38.91 2.04
 0 5 14 40.15 2.25
 0 -5 14 38.86 2.11
 0 -5 14 37.18 2.1
 0 -5 14 37.48 2.09
 0 -5 14 35.36 1.93
 0 -5 -14 36.14 1.95
 0 -5 14 45.7 3.69
 0 -5 -14 43.56 3.68
 0 5 14 37.01 3.45
 0 5 -14 36.39 3.48
 0 5 14 49.32 3.94
 0 5 -14 40.56 3.56
 0 5 14 40.12 2.12
 0 -5 14 35.11 1.94
 0 5 -14 41.22 1.9
 0 -5 -14 48.41 5.3
 0 -5 -14 38.22 4.84
 0 5 -14 43.84 4.86
 0 5 -14 39.48 1.96
 0 5 14 39.43 1.97
 0 -5 14 38.54 2.09
 0 -5 14 34.9 2.11
 0 5 -14 29.51 4.04
 0 5 14 35.61 4.47
 0 -5 14 39.24 3.89
 0 -5 -14 33.45 3.64
 0 5 14 36.63 3.87
 0 5 14 41.83 3.8
 0 -5 -14 45.46 5.01
 0 -5 -14 36.03 4.79
 0 5 -14 35.44 4.74
 0 -5 14 43.46 5.02
 0 5 -14 36.2 2.56
 0 -5 14 29.46 4.09
 0 5 -14 43.81 4.75
 0 5 14 31.46 4.06
 0 5 -14 34.3 4.46
 0 -5 -14 38.46 1.93
 0 5 -14 38.91 2.23
 0 -5 14 34.87 1.98
 0 -5 -14 37.32 2.1
 0 5 -15 124.45 6.08
 0 -5 -15 120.86 6.01
 0 -5 -15 119.45 5.78
 0 5 -15 131.19 5.99
 0 -5 15 125.23 5.87
 0 5 15 123.7 6.03
 0 5 15 123.51 6.09
 0 -5 15 119.64 5.93
 0 -5 15 125.6 5.92
 0 -5 15 123.12 5.93
 0 5 15 123.43 5.87
 0 -5 15 119.99 5.72
 0 -5 -15 120.93 5.74
 0 5 15 112.92 7.59
 0 -5 -15 132.93 7.78
 0 5 -15 142.82 7.94
 0 5 15 118.84 7.54
 0 5 -15 119.48 7.61
 0 -5 15 122.91 7.56
 0 -5 15 123.74 5.75
 0 5 15 127.05 5.93
 0 5 -15 123.62 5.68
 0 -5 -15 125.16 9.6
 0 5 15 129.44 5.75
 0 5 -15 134.39 9.57
 0 5 -15 126.61 5.73
 0 -5 15 125.93 5.92
 0 -5 15 121.8 5.97
 0 -5 15 102.1 7.83
 0 5 15 136.81 8.33
 0 -5 -15 131.02 9.62
 0 5 15 127.56 8.26
 0 5 15 118.76 9.19
 0 5 -15 145.9 9.62
 0 -5 -15 123.65 9.56
 0 5 -15 111.23 6.49
 0 5 15 136.37 10.06
 0 -5 -15 119.64 9.63
 0 -5 15 112.61 9.38
 0 5 -15 115.51 9.13
 0 -5 15 132.73 9.47
 0 5 -15 142.16 9.63
 0 5 15 130.01 9.18
 0 -5 15 111.83 9.3
 0 -5 -15 127.61 5.75
 0 5 -15 130.33 6.1
 0 -5 15 121.44 5.81
 0 -5 -15 132.29 5.97
 0 5 -16 47.58 2.73
 0 -5 -16 51.25 2.74
 0 -5 -16 46.5 2.46
 0 5 -16 51.08 2.67
 0 -5 16 48.01 2.57
 0 5 16 47.44 2.72
 0 5 16 47.73 2.76
 0 -5 16 52.1 2.67
 0 -5 16 49.73 2.63
 0 -5 16 49.47 2.6
 0 5 16 52.7 2.57
 0 -5 -16 49.31 2.42
 0 -5 16 46.98 2.39
 0 5 -16 50.55 4.05
 0 -5 16 48.86 3.96
 0 5 16 43.13 3.82
 0 -5 -16 37.47 3.7
 0 5 16 54.3 4.21
 0 5 -16 41.5 3.84
 0 -5 16 45.01 2.41
 0 5 16 48.57 2.62
 0 5 -16 48.98 2.37
 0 -5 -16 52.6 5.72
 0 -5 -16 41.76 5.38
 0 5 -16 55.42 5.71
 0 5 -16 50.93 2.4
 0 5 16 45.08 2.39
 0 5 16 55.33 4.78
 0 5 16 48.85 5.53
 0 -5 -16 55.75 5.75
 0 5 -16 49.02 5.36
 0 -5 16 42.49 4.36
 0 5 16 52.33 4.55
 0 -5 16 50.33 2.53
 0 5 -16 50.36 2.78
 0 -5 -16 48.15 2.45
 0 -5 -16 37.79 5.24
 0 5 16 43.69 5.35
 0 5 -16 50.69 3.33
 0 -5 16 45.04 5.58
 0 -5 16 49.6 2.67
 0 -5 16 47.04 2.59
 0 -5 16 46.21 5.37
 0 -5 16 58.91 5.74
 0 5 -16 52.98 5.56
 0 5 16 54.02 5.37
 0 5 -16 49.74 5.34
 0 -5 -16 44.85 2.61
 0 5 -17 30.11 1.83
 0 -5 -17 25.55 1.82
 0 -5 -17 29.06 1.62
 0 -5 17 29.09 1.76
 0 5 17 30.55 1.9
 0 5 -17 28.74 1.8
 0 -5 -17 31.31 4.59
 0 -5 17 37.31 4.86
 0 5 17 29.11 3.51
 0 5 17 24.1 4.14
 0 -5 17 30.74 1.84
 0 -5 17 29.36 1.76
 0 -5 17 25.88 1.74
 0 5 17 26.22 1.66
 0 -5 -17 29.87 1.55
 0 -5 17 29.55 1.52
 0 5 -17 33.11 3.04
 0 -5 -17 28.17 2.88
 0 5 -17 26.41 2.81
 0 5 17 30.26 2.97
 0 -5 17 27.13 2.76
 0 5 17 35.64 3.1
 0 -5 17 27.95 1.57
 0 5 -17 28.06 1.53
 0 5 17 29.5 1.55
 0 5 -17 28.93 1.53
 0 5 -17 21.2 3.77
 0 -5 17 29.89 1.83
 0 -5 17 30.68 1.77
 0 5 -17 28.54 4.16
 0 5 17 28.27 3.31
 0 -5 -17 22.91 4
 0 -5 17 28.89 3.37
 0 5 17 30.08 4.32
 0 -5 -17 30.01 1.82
 0 5 17 31.69 4.3
 0 5 -17 28.85 4.29
 0 5 -17 22.43 3.69
 0 -5 17 36.84 4.5
 0 -5 17 26.58 4.05
 0 5 -17 26.38 1.89
 0 -5 17 28.46 1.68
 0 -5 -17 29.26 1.63
 0 5 -17 25.32 1.86
 0 -5 -17 27.63 4.38
 0 -5 -17 35.5 4.88
 0 -5 -18 7.91 0.75
 0 5 -18 9.42 0.94
 0 5 18 8.71 0.96
 0 -5 18 9.8 0.93
 0 5 18 5.79 1.94
 0 -5 18 10.26 1.42
 0 -5 -18 12.71 3.25
 0 -5 18 5.71 0.85
 0 -5 18 7.76 0.87
 0 5 18 8.83 0.84
 0 -5 18 9.29 0.67
 0 -5 -18 8.7 0.68
 0 -5 18 9.42 0.93
 0 -5 18 10.77 0.92
 0 -5 18 8.86 0.71
 0 -5 -18 3.27 2.24
 0 -5 -18 9.93 3.01
 0 5 18 7.64 0.66
 0 5 -18 7.34 2.59
 0 5 -18 12.31 3.2
 0 5 18 9.39 2.8
 0 -5 18 5.68 2.51
 0 5 -18 9.95 2.64
 0 -5 -18 5.44 2.24
 0 5 18 10.45 2
 0 -5 18 4.75 1.65
 0 5 18 6.28 2.48
 0 -5 -18 10.32 1.66
 0 -5 18 12.68 1.79
 0 5 18 7.01 1.45
 0 5 18 12.99 1.83
 0 5 -18 12.36 1.04
 0 -5 -18 8.46 0.92
 0 -5 18 7.66 0.8
 0 -5 -18 9.22 0.94
 0 5 -18 10.86 1.08
 0 -5 19 11.61 1.08
 0 5 -19 12.92 1.15
 0 5 19 13.46 1.23
 0 -5 19 12.49 1.66
 0 5 19 10 2.34
 0 -5 19 14.1 1.18
 0 -5 19 13.24 1.1
 0 -5 19 12.95 1.12
 0 5 19 12.65 1
 0 -5 19 13.21 0.81
 0 -5 -19 12.19 0.92
 0 -5 19 12.07 0.88
 0 5 19 9.33 1.65
 0 5 19 13.95 1.94
 0 -5 19 10.91 1.63
 0 5 19 12.06 0.81
 0 5 19 13.31 1.79
 0 5 -19 15.59 3.27
 0 -5 19 14.56 2.33
 0 5 19 15.96 2.47
 0 5 -19 13.21 1.17
 0 -5 -19 12.44 1.17
 0 -5 -19 13.39 1.15
 0 -5 19 12.79 1.03
 0 -5 -19 12.97 1.02
 0 -5 19 14.16 1.13
 0 -5 19 11.31 1.11
 0 5 -19 12.48 1.27
 0 -5 20 19.49 1.5
 0 -5 20 16.32 1.4
 0 -5 20 18.2 1.4
 0 5 20 21.35 1.35
 0 5 20 21.75 1.12
 0 -5 20 19.38 1.19
 0 -5 20 22.18 2.88
 0 -5 20 19.58 1.47
 0 5 20 18.57 1.57
 0 5 -20 17.71 1.45
 0 -5 20 22.29 2.15
 0 5 20 23.93 2.25
 0 5 20 20.86 2.21
 0 5 20 19.46 2.09
 0 -5 -20 19.63 1.34
 0 5 -20 20.8 1.67
 0 -5 20 20.69 1.38
 0 5 20 16.3 3.14
 0 -5 20 16.13 2
 0 -5 -20 17.19 1.47
 0 -5 20 17.8 1.44
 0 -5 20 20.46 1.43
 0 5 20 18.26 1.62
 0 -5 -20 18.54 1.53
 0 5 -20 22.49 1.58
 0 -5 21 37.22 2.07
 0 -5 21 33.35 2.1
 0 -5 21 32.39 2.15
 0 5 21 30.11 2.19
 0 5 -21 34.67 2.12
 0 -5 21 34.53 2.1
 0 -5 21 23.66 3.24
 0 -5 -21 32 2.15
 0 5 -21 37 2.19
 0 -5 -21 32.86 2.04
 0 -5 -21 34.02 3.99
 0 -5 21 29.92 1.98
 0 -5 21 29.65 2.04
 0 -5 -21 32.41 2.14
 0 -5 -21 29.5 1.91
 0 5 -21 31.83 2.25
 0 -5 21 32.24 1.95
 0 5 21 31.03 2.25
 0 5 21 32.6 4.31
 0 5 21 33.06 1.91
 0 -5 22 91.27 4.9
 0 -5 22 96.61 4.85
 0 -5 22 93.65 4.78
 0 -5 -22 84.17 7.22
 0 5 -22 94.6 4.86
 0 5 22 92.14 5.02
 0 -5 22 95.14 4.86
 0 -5 -22 95.62 4.92
 0 -5 -22 94.21 4.96
 0 5 -22 96.83 4.94
 0 -5 -22 91.37 4.8
 0 -5 22 99 4.87
 0 -5 22 101.76 4.82
 0 5 22 93.26 4.63
 0 5 22 89.45 5.03
 0 -5 22 99.14 4.72
 0 -5 -22 93.03 4.68
 0 5 -22 92.25 5.06
 0 -5 23 2.59 0.94
 0 5 -23 3.18 1.06
 0 -5 23 0.88 0.8
 0 -5 23 0.6 0.84
 0 -5 -23 -2.3 2.07
 0 5 23 0.68 0.93
 0 5 -23 1.42 0.84
 0 -5 23 1.15 0.86
 0 5 23 1.18 0.88
 0 5 23 2.04 0.72
 0 -5 -23 1.98 0.91
 0 -5 23 1.37 0.88
 0 -5 -23 0.87 0.87
 0 -5 -23 0.71 0.78
 0 5 -23 2.33 0.94
 0 -5 23 2.12 0.78
 0 -5 23 1.84 0.83
 0 5 -24 124.1 6.52
 0 5 24 127.73 6.03
 0 -5 24 118.09 6.22
 0 -5 24 125.51 6.33
 0 5 -24 125.58 6.31
 0 5 24 126.79 6.54
 0 5 24 128.13 6.55
 0 -5 -24 133.91 6.42
 0 5 -24 135.22 6.45
 0 -5 -24 121.92 6.23
 0 -5 -24 130.74 6.43
 0 -5 24 126.51 6.23
 0 -5 24 120.59 6.26
 0 -5 24 117.57 6.37
 0 5 -24 123.48 6.55
 0 -5 24 129.46 6.14
 0 5 -25 39.8 2.88
 0 5 25 42.68 2.4
 0 -5 25 45.41 2.75
 0 5 25 44.99 2.93
 0 5 -25 38.74 2.64
 0 5 25 40.39 2.9
 0 -5 25 43.5 2.79
 0 5 -25 43.32 2.77
 0 -5 -25 38.75 2.58
 0 -5 -25 44.75 2.79
 0 -5 25 40.28 2.63
 0 -5 25 43.82 2.68
 0 -5 -25 43.67 2.83
 0 5 -25 43.32 2.96
 0 -5 26 1.07 0.91
 0 5 -26 1.58 0.89
 0 5 26 1.74 1
 0 -5 26 1.64 0.95
 0 -5 -26 2.45 0.89
 0 5 26 2.92 0.98
 0 -5 26 2.14 0.88
 0 5 26 0.76 0.96
 0 -5 26 -1 0.97
 0 5 -26 3.27 1.08
 0 5 -26 2.48 0.94
 0 -5 -26 1.29 0.92
 0 -5 27 1.36 0.88
 0 5 27 1.41 0.99
 0 -5 -27 0.34 0.93
 0 5 -27 0.52 0.81
 0 -5 -27 -0.5 0.92
 0 5 -27 1.4 1
 0 -5 27 1.56 0.98
 0 5 -27 -0.15 0.88
 0 -5 27 -0.78 0.92
 0 5 27 2.42 1.04
 0 -5 27 -0.14 0.85
 0 -5 28 9.59 1.22
 0 5 28 6.22 1.18
 0 -5 -28 5.5 1.19
 0 5 -28 6.61 1.2
 0 -5 -28 7.04 1.27
 0 5 -28 6.63 1.33
 0 -5 28 8.71 1.34
 0 -5 28 7.62 1.24
 0 5 28 4.41 1.2
 0 5 -28 10.07 1.29
 0 -5 28 6.74 1.14
 0 -5 29 5.79 1.13
 0 5 29 4.69 1.16
 0 -5 -29 4.98 1.23
 0 5 -29 3.72 1.13
 0 -5 -29 5.66 1.27
 0 5 -29 5.36 1.33
 0 -5 29 5.28 1.27
 0 5 29 5.01 1.25
 0 5 -29 6.61 1.15
 0 -5 29 3.71 1.13
 0 -5 29 7.06 1.2
 0 -5 30 1 0.94
 0 5 30 0.16 0.96
 0 -5 -30 -0.96 1.08
 0 5 -30 0.77 0.97
 0 -5 -30 0.36 1.05
 0 5 -30 1.11 1.14
 0 -5 30 1.95 1.08
 0 5 -30 -0.81 0.99
 0 -5 30 0.17 0.95
 0 5 30 0.45 1.1
 0 -5 30 0.45 0.95
 0 -5 31 0.14 0.96
 0 5 31 0.33 1.09
 0 -5 -31 1.19 1.03
 0 5 -31 1.39 1.04
 0 -5 -31 1.11 1.05
 0 -5 -31 -0.47 1.09
 0 5 -31 0.46 1.18
 0 -5 31 0.2 1.02
 0 5 31 1.4 1.16
 0 5 -31 0.17 1.02
 0 -5 31 0.72 1.11
 0 -5 31 -0.15 0.97
 0 5 -32 1.17 1.19
 0 -5 -32 -0.32 0.96
 0 -5 32 0.44 1.02
 0 5 -32 1.68 1.03
 0 -5 32 -0.56 1.12
 0 5 32 -0.48 1.21
 0 -5 -32 -0.38 1.18
 0 5 -32 -0.21 1.09
 0 -5 32 0.62 1.15
 0 -5 -32 0.2 1.11
 0 5 32 -1.16 1.08
 0 5 -33 0.24 1.26
 0 -5 -33 0.99 1.12
 0 -5 33 0.58 1.05
 0 5 -33 1.26 1.1
 0 -5 -33 -0.96 1.12
 0 -5 33 0.21 1.18
 0 5 33 0.33 1.03
 0 5 -33 0.92 1.26
 0 -5 -33 1.89 1.19
 0 -5 33 -1.53 1.1
 0 5 -33 2.06 1.14
 0 5 33 1.48 1.19
 0 -5 34 2.64 1.37
 0 -5 -34 2.37 1.3
 0 5 -34 2.93 1.46
 0 5 34 4.04 1.54
 0 -5 34 4.7 1.35
 0 5 -34 5.74 1.36
 0 5 -34 4.23 1.53
 0 -5 -34 2.14 1.27
 0 5 -34 1.95 1.35
 0 5 -35 -1.55 1.35
 0 -5 35 -0.67 1.44
 0 -5 35 0.2 1.27
 0 5 35 -0.26 1.33
 0 5 -35 1.2 1.28
 0 -5 -35 0.22 1.34
 0 -5 36 0.69 1.48
 0 5 36 0.2 1.23
 0 -5 36 1.01 1.3
 0 -5 -36 0.45 1.28
 0 -5 37 0.2 1.25
 0 6 0 565.45 25.37
 0 6 0 562.12 25.28
 0 -6 0 561.45 25.23
 0 6 0 566.89 28.39
 0 -6 0 573.65 27.95
 0 -6 0 577.66 28.46
 0 6 0 597.55 28.64
 0 6 0 576.54 25.36
 0 -6 0 587.01 25.35
 0 6 0 569 27.78
 0 -6 0 534.22 27.67
 0 -6 0 569.08 25.94
 0 -6 0 592.93 25.36
 0 6 0 547.47 27.54
 0 -6 0 539.2 27.81
 0 6 0 561.66 25.18
 0 -6 0 565.58 25.15
 0 -6 0 563.62 28.27
 0 -6 1 154.86 9.13
 0 6 1 133.32 8.86
 0 -6 -1 160.21 9.48
 0 6 -1 160.54 8.95
 0 -6 -1 138.78 6.88
 0 -6 1 151.35 6.9
 0 6 -1 150.99 6.86
 0 6 1 153.84 6.84
 0 -6 -1 146.03 6.77
 0 -6 1 141.44 6.78
 0 6 -1 146.28 6.92
 0 6 1 152.15 6.93
 0 6 -1 153.7 9.57
 0 6 1 145.05 9.49
 0 -6 1 151.08 9.02
 0 -6 -1 168.47 9.59
 0 -6 -1 136.82 9.38
 0 6 -1 148.32 6.91
 0 6 1 149.43 6.92
 0 6 -1 151.63 9.7
 0 6 1 148.33 9.61
 0 -6 1 127.04 9.18
 0 -6 1 151.87 6.9
 0 -6 -1 145.11 6.89
 0 6 -1 149.65 9.08
 0 6 1 142.37 8.96
 0 -6 -1 134.64 8.97
 0 -6 -1 146.45 7.06
 0 -6 1 152.6 7.81
 0 6 1 150.9 6.63
 0 6 1 151.42 6.77
 0 -6 -1 148.79 6.73
 0 6 -1 150.08 6.71
 0 -6 1 147.47 6.68
 0 -6 -1 150.77 9.45
 0 -6 1 144.66 9.49
 0 6 -2 1035.38 45.03
 0 -6 -2 952.28 45.92
 0 -6 2 995.58 45.22
 0 6 2 916.52 45.5
 0 -6 -2 976.56 42.81
 0 -6 2 963.31 42.83
 0 -6 2 980.54 42.92
 0 6 -2 977.27 42.9
 0 6 2 969.7 42.84
 0 6 2 983.58 42.94
 0 6 -2 948.13 45.95
 0 6 -2 964.64 42.93
 0 -6 -2 948.62 46.17
 0 -6 2 970.45 46.11
 0 6 -2 1023.11 46.4
 0 -6 2 967.73 45.17
 0 -6 -2 946.51 45.86
 0 -6 -2 967.58 42.94
 0 -6 2 966.61 42.91
 0 6 -2 948.07 45.42
 0 -6 2 984.76 44.26
 0 -6 -2 958.29 45.57
 0 6 2 934.66 45.38
 0 6 2 963.31 42.68
 0 6 -2 966.07 42.7
 0 6 2 983.22 42.82
 0 -6 2 961.17 42.69
 0 -6 -2 942.13 45.82
 0 -6 2 972.47 46.13
 0 6 -3 529.62 25.54
 0 6 3 564.6 26.86
 0 -6 3 513.99 25.72
 0 -6 3 530.76 25.4
 0 -6 -3 550.53 27.06
 0 -6 3 531.83 23.73
 0 -6 -3 531.44 23.69
 0 -6 3 545.3 23.81
 0 -6 -3 526.2 23.83
 0 6 -3 534.07 23.81
 0 6 3 530.84 23.72
 0 6 3 536.95 23.83
 0 6 -3 544.24 26.89
 0 -6 -3 501.42 26.58
 0 6 -3 512.46 26.89
 0 -6 3 517.59 26.84
 0 6 -3 538.5 23.83
 0 -6 -3 524.66 27.05
 0 -6 3 534.95 25.81
 0 -6 -3 555.63 27.07
 0 -6 3 533.89 23.8
 0 6 -3 513.34 26.29
 0 -6 -3 549.64 26.6
 0 -6 -3 515.16 26.98
 0 6 3 533.63 26.32
 0 6 3 537.79 23.6
 0 6 3 534.52 23.74
 0 -6 3 532.34 23.57
 0 6 -3 526.35 26.99
 0 -6 4 80.18 3.67
 0 6 4 78.44 3.87
 0 -6 4 82.04 3.75
 0 -6 4 82.69 3.87
 0 -6 -4 80.07 3.81
 0 -6 4 75 3.9
 0 6 4 80.02 3.93
 0 -6 4 75.12 5.27
 0 -6 4 80.41 3.91
 0 6 -4 67.07 6.04
 0 6 -4 85.45 3.95
 0 -6 -4 81.66 6.54
 0 6 4 76.8 3.91
 0 -6 4 94.98 6.71
 0 6 -4 82.83 3.77
 0 6 -4 77.64 6.3
 0 -6 -4 82.74 3.94
 0 6 4 62.22 5.81
 0 6 -4 91.83 5.4
 0 -6 4 91.23 5.7
 0 -6 4 79.25 5.35
 0 -6 -4 76.74 6.04
 0 6 4 82.85 6.03
 0 -6 -4 78.88 6.33
 0 6 4 76.13 6.35
 0 6 -4 77.61 5.94
 0 6 4 81.5 3.74
 0 6 -4 76.75 3.92
 0 6 4 84.7 3.83
 0 6 -4 90.13 6.48
 0 6 4 89.58 6.49
 0 -6 -4 80.89 6.16
 0 6 5 115.28 5.42
 0 6 -5 113.83 5.54
 0 -6 5 120.05 5.52
 0 -6 -5 113.7 7.9
 0 6 -5 123.07 8
 0 6 5 118.59 8.25
 0 -6 -5 110.22 8.06
 0 6 5 126.77 8.01
 0 -6 5 116.52 5.27
 0 6 5 120.68 5.52
 0 -6 5 114.39 5.36
 0 -6 5 111.43 5.5
 0 -6 -5 112.74 5.52
 0 -6 5 110.59 6.86
 0 6 5 117.7 5.54
 0 6 5 115.95 5.35
 0 -6 -5 112.64 5.55
 0 6 -5 121.05 8.08
 0 -6 -5 116.71 7.95
 0 6 5 126.74 8.23
 0 -6 -5 113.82 8.39
 0 -6 5 119.84 8.23
 0 6 -5 120.35 5.53
 0 6 5 119.06 5.53
 0 -6 5 117.46 5.48
 0 -6 -5 116.5 5.42
 0 6 -5 121.85 8.4
 0 -6 5 120.11 5.2
 0 6 5 116.25 5.37
 0 6 -5 117.08 5.34
 0 -6 5 123.28 7.49
 0 6 5 113.02 8.13
 0 6 -5 115.25 6.7
 0 -6 5 109.6 6.85
 0 -6 -6 367.44 20.53
 0 6 6 417.93 20.68
 0 -6 -6 402.73 20.98
 0 6 6 365.49 20.74
 0 -6 6 396.17 17.47
 0 6 6 421.4 17.76
 0 -6 6 391.93 17.57
 0 -6 6 383.22 17.71
 0 -6 -6 392.45 17.73
 0 6 6 396.44 17.73
 0 -6 -6 415.65 21.45
 0 6 -6 401.5 17.73
 0 -6 6 430.3 21.22
 0 6 -6 414.24 20.74
 0 6 6 393.34 20.63
 0 -6 -6 387.67 20.53
 0 -6 6 371.34 19.01
 0 6 6 387.11 17.73
 0 -6 -6 396.89 17.79
 0 6 -6 391.31 17.67
 0 6 6 391.07 17.53
 0 -6 -6 394.08 17.63
 0 6 -6 401.17 18.88
 0 -6 6 366.21 19.01
 0 6 6 365.09 20.8
 0 -6 6 404.68 20.22
 0 6 -6 395.77 21.13
 0 -6 6 396.09 21.1
 0 -6 6 395.94 17.43
 0 6 6 391.76 17.59
 0 6 6 401.02 17.62
 0 6 -6 398.64 17.77
 0 6 -6 394.61 17.51
 0 6 -7 570.19 25.73
 0 6 7 580.54 25.56
 0 -6 -7 560.75 25.74
 0 6 -7 574.74 25.39
 0 -6 -7 570.63 25.65
 0 -6 7 580.11 25.42
 0 6 7 567.73 25.7
 0 -6 7 568.26 25.53
 0 -6 7 562.23 25.69
 0 -6 -7 575.34 25.67
 0 6 7 561.69 25.66
 0 6 -7 569.15 25.66
 0 -6 7 581.84 29.13
 0 -6 -7 578.94 28.6
 0 6 -7 595.26 28.69
 0 6 7 602.32 28.8
 0 -6 7 573.34 26.81
 0 6 7 597.22 25.7
 0 6 -7 593.39 25.44
 0 -6 -7 570.66 25.59
 0 -6 -7 554.49 29.35
 0 6 7 565.02 29.25
 0 -6 7 553.33 26.78
 0 -6 7 530.35 28.2
 0 6 -7 572 26.64
 0 6 -7 572.26 26.6
 0 -6 -7 575.17 28.88
 0 6 7 593.22 28.77
 0 -6 -7 573.52 28.89
 0 6 7 571.75 29
 0 -6 7 586.05 25.4
 0 6 7 569.79 25.57
 0 -6 7 573.19 29.26
 0 6 -7 563.59 29.17
 0 6 7 569.36 25.46
 0 6 -7 581.2 25.66
 0 6 -8 3.88 1.97
 0 -6 8 3.12 1.59
 0 6 8 2.07 0.32
 0 6 -8 3.16 0.58
 0 6 -8 1.84 0.52
 0 6 8 2.27 0.42
 0 -6 -8 2.05 0.49
 0 -6 -8 1.96 0.46
 0 6 -8 2.54 0.24
 0 -6 8 2.68 0.32
 0 6 8 1.75 0.49
 0 -6 8 2.89 0.44
 0 -6 8 2.82 0.53
 0 -6 -8 2.01 0.5
 0 -6 8 3.89 0.92
 0 -6 8 2.27 0.7
 0 -6 8 2.99 0.72
 0 6 -8 2.48 0.48
 0 -6 8 3.04 1.46
 0 6 8 3.87 0.52
 0 6 -8 1.56 1.5
 0 -6 8 2.31 0.48
 0 -6 -8 4.35 1.52
 0 6 8 1.92 1.3
 0 6 -8 -0.63 1.42
 0 6 -8 3.42 0.84
 0 -6 8 0.65 1.17
 0 -6 -8 3.36 1.89
 0 6 -8 2.9 0.79
 0 -6 8 3.94 0.9
 0 6 8 4.03 1.73
 0 6 -8 2.62 0.3
 0 6 8 2.36 0.45
 0 -6 -8 3 0.55
 0 -6 -8 3.45 1.48
 0 -6 -8 5.84 1.85
 0 6 8 3.54 1.73
 0 6 8 0.68 1.23
 0 -6 -8 2.29 0.44
 0 -6 8 2 0.3
 0 6 -9 423.21 21.99
 0 6 9 472.06 22.37
 0 -6 -9 425.86 21.95
 0 6 -9 421.23 19.26
 0 -6 -9 421.43 19.25
 0 6 9 443.17 19.06
 0 -6 -9 420.03 19.12
 0 -6 9 431.14 18.93
 0 6 9 432.97 19.25
 0 -6 9 430.03 19.07
 0 -6 9 424.59 19.19
 0 -6 -9 422.89 19.15
 0 -6 9 419.25 19.78
 0 -6 -9 437.58 23.29
 0 -6 9 423.6 19.74
 0 -6 9 409.65 19.69
 0 6 9 427.51 18.92
 0 6 -9 418.12 19.19
 0 6 -9 429.97 19.29
 0 6 -9 408.34 22.66
 0 6 9 421.1 19.14
 0 6 -9 432.94 19.14
 0 -6 9 416.3 19.18
 0 6 -9 435.68 18.87
 0 6 9 421.36 23
 0 -6 -9 447.4 23.47
 0 -6 9 410.79 22.26
 0 6 -9 427.91 19.73
 0 -6 9 422.49 19.8
 0 6 -9 402.88 19.73
 0 6 -9 446.49 22.54
 0 6 9 420.68 19.71
 0 6 9 434.04 22.5
 0 -6 -9 422.43 22.23
 0 -6 -9 422.97 22.59
 0 6 9 447.91 22.62
 0 -6 9 432.04 18.94
 0 6 9 423.24 19.12
 0 -6 -9 421.86 19.26
 0 6 -9 417.71 22.75
 0 6 -9 412.05 22.94
 0 -6 9 429.69 22.89
 0 -6 -9 420.28 19.1
 0 6 10 440.48 22.02
 0 6 -10 427.05 21.83
 0 -6 -10 411.63 21.7
 0 6 -10 413.39 19.1
 0 -6 -10 415.69 19.1
 0 -6 -10 424.74 18.95
 0 -6 10 431.58 18.77
 0 6 10 444.37 19.12
 0 -6 10 429.94 18.92
 0 -6 10 413.01 19.02
 0 -6 -10 412.21 18.96
 0 -6 10 426.92 19.28
 0 -6 10 407.65 19.28
 0 -6 -10 406.31 23.03
 0 -6 10 431.44 19.28
 0 -6 -10 422.82 22.7
 0 -6 -10 440.03 22.22
 0 6 10 428.77 19.88
 0 6 10 426.34 22.5
 0 6 10 392.4 22.04
 0 6 10 414.57 18.98
 0 6 -10 404.62 19.1
 0 6 -10 375.07 22.38
 0 6 -10 417.83 18.95
 0 6 10 418.86 18.95
 0 6 -10 432.64 19.06
 0 -6 10 412.29 18.87
 0 6 -10 433.15 18.66
 0 -6 -10 426.37 18.94
 0 -6 10 424.83 19.02
 0 -6 10 456.19 23.07
 0 6 -10 444.51 22.87
 0 6 10 410.07 22.44
 0 6 10 417.13 18.97
 0 -6 10 421.84 18.79
 0 -6 -10 420.85 23.27
 0 6 -10 432.89 19.43
 0 -6 10 397.26 19.3
 0 6 10 397.68 22.82
 0 -6 10 449.92 22.72
 0 -6 -10 419.95 19.09
 0 -6 -11 59.57 2.77
 0 -6 11 58.54 2.95
 0 6 -11 59.01 3.15
 0 -6 -11 62.93 3.2
 0 -6 -11 59.48 3.02
 0 -6 11 60.25 2.87
 0 6 11 63.26 3.21
 0 -6 11 60 3.01
 0 -6 11 59.79 3.09
 0 -6 11 59.27 3.1
 0 -6 -11 58.12 3.02
 0 6 -11 60.94 5.23
 0 -6 -11 60.54 5.13
 0 6 11 61.65 5.26
 0 6 11 60.08 3.08
 0 6 -11 59.53 3.2
 0 -6 -11 65.9 6.42
 0 6 -11 61.13 3.2
 0 6 -11 59.48 3.02
 0 6 11 63.11 3.05
 0 6 -11 57.89 5.83
 0 -6 -11 58.29 3.03
 0 6 -11 60.14 3.33
 0 -6 11 63.48 5.83
 0 6 11 61.43 6.12
 0 -6 -11 67.67 6.42
 0 6 -11 60.6 5.85
 0 6 11 50.61 5.34
 0 -6 11 71.08 6.28
 0 6 11 59.74 3.08
 0 -6 11 65.13 2.92
 0 -6 11 61.4 3.11
 0 -6 -11 63.14 5.94
 0 6 11 49.76 5.25
 0 6 11 67.39 5.63
 0 6 11 52.19 3.86
 0 -6 -11 58.82 5.29
 0 -6 12 163.18 7.79
 0 -6 -12 168.7 7.62
 0 6 -12 165.45 8.01
 0 -6 -12 168.91 8.04
 0 -6 -12 170.51 7.85
 0 -6 12 175.99 7.73
 0 6 12 166.37 8.05
 0 -6 12 174.01 7.88
 0 -6 12 172.81 7.95
 0 -6 12 166.24 7.93
 0 -6 -12 165.3 7.85
 0 6 12 167.27 10.32
 0 -6 -12 174.47 10.39
 0 6 12 181.41 10.66
 0 6 -12 170.86 10.38
 0 6 -12 178.32 10.51
 0 6 -12 170.73 8.06
 0 6 12 170.23 7.93
 0 6 -12 173.17 7.7
 0 6 -12 157.52 11.27
 0 6 -12 172.1 7.85
 0 6 12 179.51 7.88
 0 -6 -12 160.39 11.67
 0 -6 -12 166.71 7.89
 0 6 12 176.9 11.9
 0 6 -12 169.16 8.09
 0 -6 -12 167.37 11.82
 0 -6 12 168.29 11.42
 0 -6 -12 179.24 12.06
 0 6 -12 174.73 11.52
 0 -6 12 160.51 11.27
 0 6 12 166.49 11.2
 0 6 12 172.73 7.96
 0 -6 12 172.68 7.76
 0 -6 12 164.81 7.93
 0 6 12 189.61 11.61
 0 6 12 164.96 9.2
 0 -6 -12 168.83 11.32
 0 -6 -12 162.27 10.55
 0 6 12 174.38 10.88
 0 6 -12 181.16 11.21
 0 6 -13 56.92 2.97
 0 -6 -13 55.14 2.56
 0 -6 13 48.99 2.69
 0 -6 -13 54.96 2.95
 0 -6 -13 52.19 2.76
 0 -6 13 53.75 2.65
 0 6 13 54.49 2.98
 0 -6 13 55.98 2.81
 0 -6 13 51.82 2.83
 0 -6 13 54.56 2.86
 0 -6 -13 52.37 2.75
 0 6 -13 54 4.82
 0 -6 -13 46.4 4.51
 0 6 -13 47.8 4.56
 0 6 13 55.38 4.9
 0 6 13 62.86 5.17
 0 -6 -13 52.56 5.63
 0 6 -13 58.62 5.61
 0 -6 -13 56.06 5.02
 0 6 13 56.67 4.2
 0 6 13 60.92 5.9
 0 6 13 52.38 5.01
 0 6 13 55.24 2.84
 0 6 -13 57.64 2.61
 0 -6 -13 52.11 5.86
 0 -6 -13 62.05 6.32
 0 6 -13 54.75 5.77
 0 6 -13 51.8 2.72
 0 6 13 51.7 2.74
 0 -6 13 54.42 2.91
 0 -6 13 55.02 2.86
 0 6 -13 54.49 2.98
 0 -6 13 45.99 5.26
 0 -6 -13 40.62 5.29
 0 6 13 55.28 6
 0 6 -13 53.41 2.93
 0 -6 13 56.36 2.71
 0 6 13 52.97 2.87
 0 6 -13 61.53 6.11
 0 6 13 57.29 5.6
 0 6 -13 52.48 5.5
 0 -6 13 63.57 6.04
 0 -6 -13 53.92 2.82
 0 6 -14 130.14 6.4
 0 -6 -14 129.55 6.15
 0 6 -14 136.61 6.32
 0 6 14 128.18 6.3
 0 -6 14 132.62 6.11
 0 6 14 136.05 6.42
 0 -6 14 133.56 6.23
 0 -6 14 136.99 6.28
 0 -6 14 128.63 6.25
 0 -6 -14 131.65 6.13
 0 6 14 138.6 8.73
 0 -6 -14 131.51 8.46
 0 6 14 132.52 8.47
 0 6 -14 126.31 8.44
 0 6 -14 132.61 8.55
 0 -6 -14 133.21 6.38
 0 6 14 129.33 6.24
 0 6 -14 132.6 5.99
 0 6 14 127.51 6.12
 0 6 -14 133.46 9.87
 0 6 -14 129.99 6.11
 0 -6 -14 141.43 10.5
 0 -6 -14 134.33 6.24
 0 -6 14 137.09 6.28
 0 -6 14 133.47 6.34
 0 6 -14 136.75 10.14
 0 6 14 114.77 9.19
 0 6 -14 136.27 9.84
 0 -6 14 137.75 9.94
 0 -6 -14 138.88 10.51
 0 -6 -14 135.18 10.43
 0 6 14 114.5 9.69
 0 -6 14 135.16 10.04
 0 6 -14 106.65 6.26
 0 -6 14 133.24 6.12
 0 -6 -14 133.75 5.97
 0 6 -14 135.46 6.4
 0 6 14 117.74 8.69
 0 -6 14 114.29 8.69
 0 -6 -14 119.07 9.61
 0 6 14 117.52 7.79
 0 -6 -14 128.89 8.73
 0 6 14 151.05 10.05
 0 6 -14 134.9 9.64
 0 6 -15 0.25 0.53
 0 -6 -15 0.04 0.37
 0 6 -15 1.7 0.64
 0 -6 -15 0.83 0.45
 0 6 -15 0.31 0.47
 0 -6 15 1.23 0.44
 0 6 15 1.72 0.56
 0 6 15 0.25 0.45
 0 -6 15 0.53 0.5
 0 -6 15 -0.09 0.52
 0 -6 15 1.12 0.55
 0 -6 -15 0.77 0.45
 0 6 15 1.11 1
 0 6 -15 2.31 1.51
 0 6 15 1.19 1.14
 0 -6 -15 0.56 1.07
 0 6 -15 0.57 1.01
 0 -6 -15 0.12 0.56
 0 6 15 0.65 0.47
 0 6 -15 0.57 0.34
 0 6 -15 0.99 1.51
 0 6 15 0.89 0.45
 0 6 -15 0.92 0.45
 0 -6 -15 -1.1 1.97
 0 -6 -15 1.09 1.81
 0 -6 -15 0.46 0.48
 0 -6 15 0.11 0.51
 0 -6 15 1.3 0.49
 0 6 15 0.9 1.49
 0 6 -15 0.94 1.43
 0 -6 15 1.02 1.82
 0 -6 15 0.95 1.81
 0 6 -15 -1.02 1.83
 0 6 15 0.51 0.98
 0 -6 15 -1.02 1.55
 0 -6 -15 1.12 1.7
 0 6 -15 -0.21 0.39
 0 -6 15 1 0.47
 0 6 15 0.95 1.7
 0 6 15 -0.7 1.34
 0 -6 15 0.72 1.28
 0 -6 -15 3.27 1.4
 0 -6 -15 -2.01 1.8
 0 6 -15 -0.89 1.48
 0 6 -16 67.23 3.76
 0 -6 -16 70.34 3.73
 0 -6 -16 65.05 3.45
 0 6 -16 68.54 3.66
 0 -6 16 71.5 3.5
 0 6 16 70.16 3.7
 0 6 16 66.24 3.75
 0 -6 16 70.81 3.61
 0 -6 16 67.03 3.6
 0 -6 16 69.16 3.6
 0 -6 -16 68.39 3.43
 0 6 -16 81.53 5.8
 0 6 16 74.22 5.57
 0 6 16 67.98 5.38
 0 -6 -16 73.64 5.49
 0 6 -16 69.34 5.48
 0 6 16 69.07 3.6
 0 6 -16 74.36 3.33
 0 6 -16 55.52 6.32
 0 6 -16 69.55 3.41
 0 6 16 73.78 3.45
 0 -6 16 72.02 3.49
 0 6 -16 73.24 3.8
 0 -6 -16 67.47 3.34
 0 -6 -16 71.09 3.62
 0 -6 16 73.76 3.62
 0 -6 16 73.84 3.71
 0 6 -16 68.84 6.79
 0 6 -16 60.94 6.62
 0 -6 16 66.78 6.68
 0 6 16 64.04 6.44
 0 -6 16 77.87 7.42
 0 -6 16 61.25 6.74
 0 -6 -16 76.9 7.51
 0 -6 -16 69.51 7.2
 0 -6 -16 79.32 7.35
 0 6 16 58.63 6.31
 0 -6 -16 63.36 5.71
 0 6 -16 93.54 7.43
 0 6 16 54.71 5.06
 0 6 16 83.65 6.27
 0 -6 16 69.57 5.92
 0 -6 -16 67.04 6.9
 0 -6 -17 -0.38 0.59
 0 6 17 0.7 0.56
 0 -6 17 -0.1 0.53
 0 -6 17 1.88 0.64
 0 -6 17 0.1 0.53
 0 6 17 0.62 0.5
 0 -6 -17 0.3 0.43
 0 -6 17 1.3 0.54
 0 6 17 0.86 0.61
 0 6 -17 -0.11 0.53
 0 6 17 0.2 0.53
 0 6 17 -0.55 0.92
 0 6 -17 0.53 1.29
 0 6 17 -2.08 1.17
 0 6 -17 0.53 1.19
 0 -6 -17 -0.53 0.94
 0 -6 -17 0.56 0.43
 0 6 17 0.6 0.41
 0 6 -17 0.06 0.42
 0 6 -17 2.13 1.9
 0 6 -17 -0.98 1.75
 0 6 17 -0.69 1.32
 0 6 17 1.04 1.85
 0 -6 -17 1.09 1.65
 0 -6 17 0.7 1.17
 0 -6 -17 -0.41 0.56
 0 -6 -17 0.36 0.43
 0 6 -17 0.14 0.57
 0 6 -17 0.56 0.55
 0 6 17 1.21 1.23
 0 -6 17 0.2 0.52
 0 -6 17 0.35 0.54
 0 -6 17 0.15 0.5
 0 -6 -18 3.14 0.73
 0 6 18 2.21 0.74
 0 -6 18 2.16 0.67
 0 -6 18 3.25 0.66
 0 -6 18 1.58 0.65
 0 6 18 1.89 0.61
 0 -6 18 2.58 0.49
 0 -6 -18 2.35 0.52
 0 6 -18 2.54 0.69
 0 6 18 3.65 0.75
 0 -6 18 2.64 0.64
 0 6 18 3.07 0.67
 0 -6 18 2.4 1.18
 0 6 18 3.72 1.57
 0 6 18 0.99 1.26
 0 6 18 2.63 0.5
 0 6 -18 2.81 0.51
 0 -6 -18 2.39 0.54
 0 6 -18 3.05 2.18
 0 -6 18 3.47 1.63
 0 -6 18 3.95 0.7
 0 -6 18 4.65 0.75
 0 6 -18 3.05 0.71
 0 6 -18 1.73 0.67
 0 -6 -18 2.17 0.5
 0 6 18 1.96 1.4
 0 -6 -18 1.75 0.64
 0 -6 18 3.3 0.58
 0 -6 19 18.96 1.43
 0 -6 19 17.27 1.36
 0 -6 19 19.25 1.38
 0 6 19 19.11 1.3
 0 -6 19 16.5 1.06
 0 -6 19 18.89 1.35
 0 -6 19 19.85 1.45
 0 6 -19 16.3 1.46
 0 6 19 18.61 2.48
 0 6 19 21.63 2.56
 0 -6 19 15.83 2.35
 0 6 19 16.44 1.08
 0 -6 19 16.41 2.76
 0 6 -19 13.39 1.44
 0 -6 19 17.86 1.3
 0 6 19 18.79 1.48
 0 6 -19 17.72 1.39
 0 -6 -19 15.25 1.17
 0 -6 -19 12.95 1.29
 0 6 -19 17.61 1.54
 0 -6 19 17.84 1.24
 0 6 -19 18.25 1.42
 0 -6 -19 15.21 1.41
 0 6 20 -0.09 0.59
 0 -6 20 0.88 0.43
 0 6 -20 -0.15 0.64
 0 -6 20 0.85 0.67
 0 -6 20 -0.08 0.55
 0 6 20 0.56 0.43
 0 -6 20 0.1 0.59
 0 6 20 0.15 0.69
 0 6 -20 -0.37 0.66
 0 -6 -20 -0.28 0.73
 0 6 -20 0.68 0.67
 0 -6 20 -0.38 0.68
 0 -6 20 1.19 0.64
 0 -6 20 0.45 0.66
 0 -6 20 0.11 0.61
 0 -6 -20 0.37 0.64
 0 6 -20 -0.16 0.71
 0 6 -20 0.48 0.82
 0 -6 20 0.67 1.43
 0 -6 -21 20.03 1.69
 0 6 -21 18.31 1.59
 0 -6 21 20.37 1.54
 0 6 -21 22.73 1.65
 0 6 21 22.05 1.74
 0 -6 21 17.98 1.61
 0 -6 21 18.79 1.45
 0 6 -21 22.96 1.85
 0 -6 21 23.14 1.61
 0 -6 21 21.14 1.58
 0 -6 -21 20.08 1.59
 0 6 21 19.23 1.45
 0 6 -21 21.54 1.77
 0 -6 21 19.42 1.59
 0 -6 21 20.82 1.55
 0 6 -22 22.16 1.76
 0 -6 -22 20.9 1.78
 0 -6 22 21.98 1.64
 0 6 -22 22.21 1.69
 0 6 22 19.32 1.78
 0 -6 22 22.9 1.76
 0 -6 -22 18.41 1.65
 0 -6 22 20.56 1.64
 0 -6 22 22.44 1.64
 0 6 -22 18.4 1.74
 0 6 22 20.53 1.53
 0 6 -22 21.95 1.93
 0 -6 22 21.94 1.55
 0 -6 22 22.24 1.71
 0 -6 22 24.43 1.66
 0 -6 23 8.99 1.28
 0 6 -23 10.24 1.31
 0 -6 -23 9.72 1.33
 0 6 -23 7 1.14
 0 6 23 10.06 1.36
 0 -6 23 7.51 1.11
 0 -6 -23 9.1 1.25
 0 6 -23 8.44 1.4
 0 6 23 8 1.01
 0 6 23 12.51 1.51
 0 6 -23 10.43 1.36
 0 -6 23 8.71 1.16
 0 -6 23 8.44 1.16
 0 -6 23 9.4 1.23
 0 -6 23 10.42 1.2
 0 -6 24 0.73 0.79
 0 -6 24 1.17 0.88
 0 6 -24 -0.48 0.85
 0 -6 -24 0.16 0.92
 0 -6 24 0.13 0.9
 0 6 24 0.54 0.94
 0 6 -24 -0.28 0.88
 0 -6 -24 0.15 0.9
 0 6 24 -0.19 0.97
 0 6 24 -0.46 0.72
 0 6 -24 0.54 0.93
 0 -6 24 0.56 0.85
 0 -6 24 0.37 0.84
 0 -6 24 -0.3 0.95
 0 -6 25 8.01 1.09
 0 -6 25 8.33 1.15
 0 -6 25 7.65 1.15
 0 6 -25 6.11 1.14
 0 -6 -25 7.86 1.26
 0 -6 25 10.21 1.24
 0 6 -25 8.07 1.16
 0 6 25 8.79 1.28
 0 -6 25 6.75 1.18
 0 6 25 10.11 1.36
 0 6 -25 6.18 1.24
 0 -6 -25 7.02 1.18
 0 6 25 7.7 0.99
 0 -6 25 8.84 1.24
 0 -6 26 1.32 0.98
 0 -6 26 2.57 0.96
 0 6 -26 1.37 0.86
 0 -6 -26 -0.52 0.96
 0 -6 -26 1.46 0.91
 0 6 26 1.51 0.99
 0 -6 26 2.35 0.86
 0 6 26 1.29 0.71
 0 6 -26 -0.19 0.96
 0 -6 26 2.04 0.89
 0 6 -26 1.82 0.96
 0 -6 26 1.55 0.94
 0 6 26 3.12 1.12
 0 6 -26 1.36 0.9
 0 -6 27 2.41 0.95
 0 -6 27 1.33 0.93
 0 6 27 3.25 1.05
 0 6 -27 3.27 1.05
 0 6 27 1.83 1.05
 0 -6 27 6.04 1.12
 0 6 -27 2.1 1.07
 0 6 -27 2.41 1.2
 0 -6 -27 3.72 1.11
 0 6 -27 3.02 1.09
 0 -6 -27 2.03 1.03
 0 -6 27 0.34 0.93
 0 -6 28 1.46 0.91
 0 -6 28 0.3 0.86
 0 6 28 1.21 1.03
 0 6 28 0.21 1.05
 0 -6 28 0.92 0.95
 0 6 -28 -0.16 0.93
 0 6 -28 0.22 1.07
 0 6 -28 -0.21 1.04
 0 6 -28 0.55 0.92
 0 -6 -28 1.27 1.04
 0 -6 -28 0.71 0.92
 0 -6 28 0.18 0.97
 0 -6 29 -0.3 0.88
 0 -6 29 0.46 0.92
 0 6 29 0.7 0.95
 0 6 -29 -0.98 1.03
 0 -6 29 0.16 0.91
 0 6 29 2.19 1.09
 0 6 -29 0.22 1.1
 0 6 -29 1.07 1.02
 0 6 -29 0.76 0.95
 0 -6 -29 -0.94 1.13
 0 -6 -29 0.18 0.93
 0 -6 29 -0.56 1.05
 0 -6 30 -0.45 0.93
 0 6 -30 0.44 1.11
 0 6 -30 0.67 0.91
 0 6 30 0.91 1.18
 0 -6 30 -0.66 1.01
 0 6 -30 0.23 1.16
 0 -6 30 -0.19 1
 0 6 -30 0.59 1.06
 0 -6 -30 1.15 1.09
 0 -6 30 2.01 1.01
 0 -6 -30 -0.38 1.11
 0 6 30 0.71 1.12
 0 6 -31 -1.13 1.31
 0 6 -31 -0.86 1.06
 0 -6 31 0.51 1.1
 0 6 31 -0.23 1.14
 0 6 -31 -0.24 1.14
 0 -6 31 -0.4 1.15
 0 -6 -31 0.19 1.08
 0 6 -31 -0.41 1.05
 0 -6 31 -0.31 0.98
 0 -6 -31 0.39 1.01
 0 6 31 -0.72 1.12
 0 6 -32 -0.92 1.3
 0 -6 32 -0.7 1.19
 0 6 32 -0.72 1.3
 0 6 -32 -0.17 1.07
 0 6 -32 0.24 1.21
 0 -6 32 -1.63 1.23
 0 6 -32 -0.21 1.08
 0 -6 -32 0.79 1.11
 0 -6 32 -0.16 1.03
 0 -6 -32 -0.2 1.11
 0 6 32 -0.36 1.09
 0 6 -33 -0.94 1.31
 0 6 -33 -0.53 1.08
 0 6 33 2.72 1.42
 0 -6 33 -0.18 1.14
 0 6 -33 0.49 1.31
 0 -6 33 3.97 1.37
 0 6 -33 1.07 1.22
 0 -6 -33 -0.6 1.2
 0 -6 33 0.47 1.05
 0 -6 -33 -0.21 1.24
 0 6 33 0.72 1.16
 0 6 34 0.18 1.18
 0 6 -34 0.24 1.26
 0 -6 34 -0.64 1.29
 0 6 -34 1.76 1.46
 0 6 34 0.25 1.41
 0 -6 34 0.37 1.22
 0 6 -34 0.18 1.2
 0 -6 -34 -1.48 1.39
 0 -6 -34 0.81 1.25
 0 6 -34 0.88 1.19
 0 6 -35 -0.24 1.33
 0 -6 35 1.97 1.27
 0 -6 -35 0.65 1.26
 0 6 -35 1.08 1.25
 0 6 -35 2.05 1.53
 0 -7 0 0.33 0.4
 0 -7 0 -0.65 1.17
 0 -7 0 -0.19 0.41
 0 7 0 -0.58 1.04
 0 7 0 1.23 1.02
 0 -7 0 -1.27 1.14
 0 7 0 -0.09 0.38
 0 -7 0 -0.64 0.97
 0 7 0 -0.07 0.35
 0 7 0 -0.75 1.24
 0 -7 0 0.44 0.3
 0 -7 0 -0.11 0.23
 0 7 0 1.29 0.32
 0 -7 0 0.74 1
 0 7 0 0.59 0.41
 0 -7 0 1.54 1.16
 0 -7 0 0.81 0.36
 0 -7 1 36.77 3.74
 0 -7 -1 38.54 3.94
 0 7 -1 33.61 3.44
 0 7 1 34.62 3.72
 0 -7 1 34.79 1.82
 0 -7 -1 34.76 1.81
 0 -7 -1 37.08 1.97
 0 -7 1 35.03 1.94
 0 -7 -1 34.25 1.74
 0 7 1 33.09 1.78
 0 7 -1 34.54 1.73
 0 7 1 37.86 1.99
 0 7 -1 35.42 1.98
 0 7 1 36.65 4.14
 0 7 -1 24.63 3.53
 0 -7 -1 34.3 1.95
 0 7 1 33.52 1.85
 0 7 -1 33.34 1.89
 0 -7 -1 44.49 4.37
 0 -7 1 30.89 3.94
 0 -7 1 32.88 1.69
 0 -7 1 32.45 2.57
 0 7 1 33.14 3.65
 0 -7 -1 32.12 3.58
 0 7 -1 33.17 3.63
 0 -7 -1 37.44 4.23
 0 -7 1 32.82 3.95
 0 7 -1 32.6 1.92
 0 7 1 35.21 1.96
 0 -7 -1 31.95 3.73
 0 -7 1 37.55 3.7
 0 -7 1 33 1.91
 0 -7 -1 35.16 1.95
 0 7 2 173.55 7.97
 0 7 -2 166.82 10.03
 0 7 2 180.5 10.91
 0 -7 2 184.8 10.53
 0 -7 -2 172.47 7.96
 0 -7 2 176.1 7.99
 0 -7 2 176.17 8.11
 0 7 2 173.17 8.12
 0 7 -2 182.44 8.17
 0 -7 2 174.53 7.84
 0 -7 -2 182.31 11.22
 0 7 -2 178.11 11.18
 0 7 2 176.71 7.81
 0 -7 2 180.99 10.45
 0 7 -2 172.6 8.07
 0 7 2 172.31 8.01
 0 -7 2 182.44 11.32
 0 -7 -2 174.33 11.1
 0 7 -2 171.01 8.12
 0 -7 -2 190.48 11.58
 0 -7 2 166.92 11.11
 0 7 -2 168.95 10.57
 0 7 2 167.33 10.52
 0 -7 -2 163 11.16
 0 -7 -2 182.73 10.86
 0 -7 2 175.86 9.36
 0 -7 -2 176.75 8.13
 0 -7 2 170.52 8.1
 0 -7 -2 171.26 8.12
 0 7 3 6.24 1.73
 0 -7 3 5.35 1.54
 0 7 -3 5.59 1.39
 0 -7 3 7.38 1.32
 0 -7 3 7.81 0.67
 0 -7 -3 8.07 0.66
 0 -7 -3 8.78 0.79
 0 -7 3 8.5 0.55
 0 7 -3 9.92 0.85
 0 7 3 9.04 0.57
 0 7 3 7.72 0.77
 0 -7 3 8.99 1.72
 0 -7 -3 5.7 1.78
 0 -7 -3 6.49 1.86
 0 7 -3 4.76 1.82
 0 7 3 13.27 2.21
 0 7 -3 7.63 1.86
 0 -7 -3 6.72 1.74
 0 7 3 8.73 0.72
 0 7 -3 9.3 0.81
 0 -7 3 10.7 0.81
 0 -7 -3 8.42 0.77
 0 7 3 8.52 0.69
 0 7 -3 8.35 0.78
 0 -7 3 6.87 1.97
 0 7 -3 5.61 1.84
 0 -7 -3 5.7 2.02
 0 -7 3 14.84 2.62
 0 -7 3 12.43 2.3
 0 -7 -3 10.28 2.2
 0 7 -3 8.92 2.05
 0 -7 -4 99.1 7.74
 0 -7 4 109.35 6.95
 0 7 -4 100.77 7.55
 0 7 4 112.9 7.83
 0 -7 4 101.45 8.1
 0 -7 -4 121.6 8.64
 0 7 -4 103.09 6.78
 0 7 4 113.47 8.08
 0 -7 4 121.74 7.34
 0 -7 -4 117.82 8.51
 0 -7 -4 109.93 5.19
 0 -7 4 113.67 5.24
 0 -7 -4 107.74 5.34
 0 -7 4 111.56 5.35
 0 7 4 106.75 5.24
 0 7 4 108.02 5.33
 0 7 -4 107.55 5.38
 0 -7 4 113.26 8.06
 0 7 4 115.01 8.22
 0 7 -4 117.19 8.23
 0 -7 -4 107.33 7.96
 0 -7 -4 110.1 8.27
 0 -7 4 117.42 7.21
 0 -7 4 110.02 5.03
 0 7 -4 111.26 5.34
 0 7 4 110.54 5.21
 0 -7 4 115.17 5.33
 0 7 -4 111.72 5.16
 0 7 -4 118.63 8.5
 0 7 -4 117.3 5.36
 0 -7 -4 111.39 8.39
 0 -7 4 127.3 8.59
 0 7 4 112.72 5.34
 0 7 -4 111.78 8.3
 0 7 4 113.89 5.09
 0 -7 5 33.43 3.24
 0 -7 -5 29.05 3.93
 0 7 -5 24.98 3.3
 0 7 5 30.78 3.55
 0 -7 5 28.91 3.77
 0 -7 -5 27.16 3.56
 0 -7 -5 28.34 3.74
 0 -7 5 29.15 1.44
 0 7 5 27.97 1.68
 0 7 -5 28.09 2.72
 0 -7 -5 34.4 4.18
 0 -7 5 33.63 3.12
 0 7 5 24.64 3.58
 0 -7 -5 27.65 1.6
 0 -7 5 28 1.66
 0 -7 5 29.45 1.73
 0 7 -5 30.95 1.82
 0 7 5 30.86 1.77
 0 -7 -5 32.34 3.94
 0 -7 5 31.89 3.01
 0 7 -5 29.76 1.74
 0 -7 5 39.18 4.14
 0 7 5 31 1.76
 0 7 -5 31.07 3.89
 0 -7 -5 31.36 3.66
 0 7 -5 31.77 3.8
 0 7 5 34.29 3.9
 0 -7 5 26.78 3.57
 0 7 -5 29.27 1.56
 0 7 5 31.48 1.64
 0 7 -5 29.59 1.76
 0 7 -5 28.91 3.85
 0 7 5 30.14 1.54
 0 -7 5 29.93 1.72
 0 -7 -5 30.62 1.77
 0 -7 5 29.39 1.74
 0 7 6 133.56 6.01
 0 7 -6 130.28 6.18
 0 -7 -6 122.28 6.18
 0 -7 -6 125.64 9.13
 0 -7 -6 137.15 9.11
 0 7 6 119.84 8.59
 0 7 -6 111.28 8.5
 0 -7 6 126.78 9.19
 0 -7 6 127.84 5.82
 0 7 6 133.05 6.13
 0 -7 6 128.93 5.94
 0 -7 6 129.74 6.14
 0 -7 6 130.02 6.17
 0 -7 6 129.51 6.15
 0 -7 -6 127.26 6.15
 0 -7 -6 133.08 9.46
 0 -7 6 132.09 7.69
 0 -7 6 129.06 6.16
 0 7 -6 128.61 6.22
 0 7 6 131.56 6.16
 0 7 6 132.03 6.15
 0 7 -6 130.66 6.14
 0 7 -6 124.98 9.22
 0 -7 6 126.38 9.13
 0 -7 -6 117.88 9.21
 0 7 6 135.31 9.12
 0 7 -6 122.16 8.83
 0 -7 -6 131.68 8.97
 0 -7 6 127.57 8.87
 0 -7 -6 133.83 9.57
 0 7 6 132.28 9.25
 0 -7 6 135.24 8.41
 0 -7 6 126.19 7.66
 0 7 -6 125.95 7.35
 0 7 6 129.9 5.92
 0 7 6 129.28 5.95
 0 7 -6 118.22 9.08
 0 7 -6 128.03 9.5
 0 7 -6 133.3 5.91
 0 -7 -6 127.39 6.01
 0 7 7 90.08 4.13
 0 7 -7 84.17 4.39
 0 7 7 93.85 4.24
 0 -7 -7 90.55 4.44
 0 7 -7 88.05 4.06
 0 -7 7 91.7 4.04
 0 7 7 93.22 4.39
 0 -7 7 86.94 4.17
 0 -7 7 85.67 4.37
 0 -7 7 90.24 4.36
 0 -7 -7 86.17 4.36
 0 -7 7 84.73 4.35
 0 -7 -7 94.61 7.71
 0 -7 7 75.99 5.36
 0 -7 7 87.45 4.37
 0 7 -7 89.56 4.45
 0 7 7 87.05 4.37
 0 -7 -7 83.48 7.4
 0 7 7 88.59 4.36
 0 7 -7 74.95 6.93
 0 -7 7 77.87 6.87
 0 7 -7 88.31 4.35
 0 7 -7 75.81 6.69
 0 -7 -7 88.47 6.89
 0 7 7 90.18 7.02
 0 -7 7 94.7 7.06
 0 -7 7 91.25 5.64
 0 7 7 81.93 7.17
 0 7 -7 89.36 5.4
 0 -7 -7 79.17 7.22
 0 -7 -7 90.29 7.53
 0 -7 7 84.31 6.49
 0 7 -7 93.14 7.6
 0 7 -7 85.37 7.32
 0 -7 7 89.97 3.99
 0 7 7 87.33 4.19
 0 7 -7 96.04 7.2
 0 -7 -7 101.32 7.53
 0 7 7 78.55 6.63
 0 -7 7 92.88 7.3
 0 -7 -7 83.93 6.87
 0 7 -7 88.46 4.11
 0 -7 -7 90.12 4.25
 0 -7 8 80.17 6.96
 0 7 -8 71.84 6.74
 0 7 -8 73.93 6.7
 0 7 8 77.27 3.61
 0 7 -8 76.86 3.93
 0 7 8 77.05 3.73
 0 7 -8 77.62 3.53
 0 -7 8 78.74 3.55
 0 7 8 77.4 3.9
 0 -7 8 82.91 3.72
 0 -7 8 75.03 3.88
 0 -7 8 77.26 3.87
 0 -7 8 75.3 3.86
 0 -7 -8 76.25 3.86
 0 -7 8 76.95 4.81
 0 -7 8 79.39 4.91
 0 -7 8 75 4.79
 0 7 -8 77.58 3.96
 0 7 8 72.6 3.84
 0 7 -8 78.98 3.86
 0 7 -8 84.68 7.04
 0 -7 8 82.57 6.86
 0 -7 -8 84.31 7.28
 0 -7 8 80.7 3.91
 0 7 8 82.34 6.56
 0 -7 -8 68.6 6.05
 0 7 -8 78.29 6.42
 0 -7 8 79.49 6.39
 0 7 8 73.19 6.74
 0 -7 8 72.95 4.83
 0 -7 -8 80.08 7.02
 0 7 -8 85.21 4.8
 0 -7 8 75.69 6.21
 0 7 -8 73.59 4.66
 0 7 -8 81.05 3.59
 0 -7 8 77.22 3.52
 0 7 8 72.37 3.72
 0 -7 -8 72.35 3.91
 0 -7 8 83.82 6.83
 0 -7 -8 78.32 6.72
 0 7 8 69.02 6.17
 0 -7 -8 76.09 6.51
 0 -7 -8 77.3 3.77
 0 7 -9 153.92 9.85
 0 7 9 149.76 9.89
 0 -7 -9 135.09 9.55
 0 -7 9 170.62 10.04
 0 7 -9 145.21 6.98
 0 -7 -9 135.81 6.94
 0 7 9 152.85 6.75
 0 7 -9 145.88 6.49
 0 -7 9 147.31 6.57
 0 7 9 147.72 6.95
 0 -7 9 144.75 6.73
 0 -7 9 146.04 6.89
 0 -7 9 147.31 6.92
 0 -7 9 144.65 6.87
 0 -7 -9 148.96 6.88
 0 -7 9 149.54 7.7
 0 -7 9 152.88 7.75
 0 -7 9 143.1 7.73
 0 7 9 146.5 6.61
 0 7 -9 141.44 6.87
 0 7 -9 138.53 6.98
 0 7 9 146.09 6.87
 0 -7 9 158.87 10.51
 0 -7 -9 125.84 10.21
 0 7 -9 142.54 6.85
 0 7 -9 135.31 10.12
 0 -7 9 143.21 6.94
 0 -7 9 145.06 6.91
 0 7 -9 151.21 6.57
 0 7 -9 146.55 7.6
 0 7 -9 144.31 7.56
 0 7 9 145 10.44
 0 -7 -9 139.29 10.45
 0 -7 9 136.67 9.63
 0 -7 9 155.64 7.83
 0 -7 -9 162.74 10.3
 0 -7 -9 133.88 9.94
 0 7 9 160.35 10.42
 0 -7 9 152.8 10.23
 0 7 9 146.04 9.9
 0 -7 9 144.37 6.56
 0 7 9 143.24 6.78
 0 -7 -9 139.88 6.96
 0 7 -9 134.85 10.08
 0 -7 9 151.37 10.47
 0 7 -9 157.24 10.69
 0 -7 -9 146.97 6.8
 0 -7 -10 80.94 6.47
 0 7 10 88.44 6.74
 0 7 -10 91.28 6.77
 0 -7 10 78.95 6.37
 0 7 -10 77.38 4.03
 0 7 10 78.77 3.8
 0 -7 -10 78.11 4.03
 0 -7 -10 81.27 3.91
 0 -7 10 78.08 3.63
 0 7 10 73.21 3.98
 0 -7 10 83.22 3.82
 0 -7 10 75.42 3.94
 0 -7 10 75.59 3.92
 0 -7 10 77.42 3.91
 0 -7 -10 79.32 3.92
 0 -7 10 75.96 4.4
 0 -7 10 81.18 4.45
 0 -7 10 81.49 4.51
 0 7 -10 78.18 3.96
 0 7 10 76.07 3.63
 0 7 -10 84.24 4.1
 0 7 -10 82.1 3.92
 0 7 10 77.96 3.91
 0 7 -10 65.34 6.61
 0 -7 10 80.29 3.97
 0 -7 10 73.11 3.97
 0 7 -10 80.32 3.58
 0 -7 10 78.29 4.49
 0 7 -10 81.21 4.39
 0 7 -10 76.35 4.38
 0 7 10 81.15 7.24
 0 -7 -10 97.09 7.93
 0 -7 10 81.69 6.68
 0 7 10 62.15 6.28
 0 -7 10 86.37 7.01
 0 7 10 71.18 6.49
 0 -7 -10 78.34 6.72
 0 -7 -10 93.97 7.43
 0 7 10 73.93 3.84
 0 -7 10 78.06 3.64
 0 -7 -10 83.58 4.06
 0 7 -10 76.81 7.19
 0 7 -10 111.93 7.97
 0 -7 10 89.58 7.37
 0 7 10 79.68 6.89
 0 -7 -10 76.69 3.85
 0 7 -11 203.48 12.47
 0 7 11 229.45 12.92
 0 -7 -11 194.41 12.3
 0 -7 11 209.35 12.36
 0 7 -11 202.78 9.64
 0 -7 -11 203.12 9.63
 0 -7 -11 208.3 9.48
 0 -7 11 208.72 9.23
 0 7 11 205.91 9.62
 0 -7 11 205.14 9.4
 0 -7 11 213.9 9.57
 0 -7 11 202.67 9.52
 0 -7 -11 204.65 9.48
 0 -7 11 197.37 9.46
 0 -7 -11 203.16 13.79
 0 -7 11 187.9 9.68
 0 -7 11 196.58 9.67
 0 -7 11 189.69 9.63
 0 7 -11 206.1 9.58
 0 7 11 199.13 9.5
 0 7 -11 204.49 9.67
 0 7 11 204.57 9.48
 0 7 -11 217.52 13.62
 0 7 -11 209.8 9.48
 0 -7 11 209.52 9.55
 0 7 -11 213.75 9.11
 0 -7 -11 207.94 9.45
 0 -7 11 197.73 9.72
 0 7 -11 196.83 9.77
 0 7 11 226.92 13.96
 0 -7 -11 174.01 13.16
 0 7 -11 195.04 9.74
 0 -7 11 187.08 12.74
 0 -7 -11 210.68 9.64
 0 7 11 208.69 9.48
 0 -7 11 204.54 9.24
 0 7 -11 210.95 13.44
 0 -7 11 188.65 13.01
 0 7 11 229.32 13.49
 0 7 11 185.31 12.59
 0 -7 11 191.62 12.72
 0 -7 -11 217.26 12.94
 0 -7 -11 185.29 12.93
 0 7 11 215.71 13.12
 0 -7 12 62.05 3.33
 0 7 12 65.65 3.28
 0 7 -12 61.49 3.25
 0 7 -12 61.39 6.33
 0 -7 -12 64.57 6.79
 0 7 -12 64.88 3.46
 0 -7 -12 63.05 3.43
 0 -7 -12 64.87 3.27
 0 -7 12 65.67 3.05
 0 7 12 60.17 3.41
 0 -7 12 64.4 3.23
 0 -7 12 64.91 3.36
 0 -7 12 66.74 3.35
 0 -7 12 60.46 3.25
 0 -7 -12 63 3.27
 0 7 12 79.5 6.11
 0 -7 12 75.51 5.87
 0 -7 -12 67.29 5.75
 0 7 12 74 5.85
 0 7 -12 64.12 5.67
 0 7 -12 74.68 5.97
 0 7 -12 64.19 3.46
 0 7 12 67.01 3.33
 0 7 -12 63.74 3.4
 0 -7 -12 75.17 7.25
 0 7 12 70.72 6.81
 0 -7 12 52.65 5.85
 0 7 12 69.33 6.33
 0 7 12 58.68 5.87
 0 -7 -12 71.53 6.08
 0 7 12 63.67 4.01
 0 -7 -12 63.21 6.46
 0 -7 12 63.77 5.96
 0 7 12 60.56 3.28
 0 -7 12 64.13 3.07
 0 -7 -12 63.65 3.43
 0 7 -12 95.9 7.33
 0 7 12 48.11 5.55
 0 -7 12 63.97 6.4
 0 -7 -12 64.98 3.27
 0 -7 13 90.4 4.43
 0 7 -13 88.7 4.32
 0 7 13 84.97 4.32
 0 7 -13 105.14 8.27
 0 -7 -13 95.26 8.34
 0 7 -13 89.93 4.56
 0 -7 -13 98.47 4.59
 0 -7 -13 87.88 4.33
 0 -7 13 93.06 4.14
 0 7 13 88.58 4.54
 0 -7 13 87.14 4.31
 0 -7 13 84.2 4.4
 0 -7 13 86.18 4.41
 0 -7 13 87.26 4.32
 0 -7 -13 89.04 4.34
 0 7 13 84.52 6.65
 0 -7 -13 92.51 6.93
 0 7 13 95.51 7.12
 0 -7 13 84.03 6.6
 0 7 -13 92.64 7.06
 0 7 -13 95.01 6.95
 0 7 -13 82.27 4.51
 0 7 13 91.76 4.42
 0 7 -13 89.84 4.13
 0 -7 -13 95.48 7.36
 0 7 13 99.64 8.03
 0 -7 13 87.59 7.16
 0 7 13 77.79 5.23
 0 7 -13 95.55 7.58
 0 -7 -13 74.37 7.38
 0 7 -13 98.98 8.07
 0 -7 13 96.93 7.99
 0 7 13 95.93 7.73
 0 -7 13 88.66 4.25
 0 7 -13 82.7 4.47
 0 -7 13 92.57 7.8
 0 7 13 78.45 7.67
 0 -7 -13 99.79 8.52
 0 7 13 89.65 4.41
 0 -7 13 86.93 4.16
 0 -7 -13 80.21 4.48
 0 -7 -13 88.43 4.35
 0 -7 14 32.7 1.81
 0 7 -14 31.17 2.04
 0 7 -14 33.97 2.11
 0 -7 -14 31.5 2.06
 0 -7 -14 31.41 1.87
 0 -7 14 31.35 1.75
 0 7 14 31.64 1.95
 0 7 14 31.85 2.07
 0 -7 14 37.31 1.93
 0 -7 14 32.7 1.98
 0 -7 14 32.65 1.96
 0 -7 14 31.16 1.85
 0 -7 -14 32.65 1.87
 0 7 -14 25.75 3.6
 0 7 14 26.11 3.42
 0 7 14 26.87 3.67
 0 -7 14 32.12 3.82
 0 7 -14 35.42 3.99
 0 -7 -14 28.23 3.6
 0 7 14 32.2 1.95
 0 7 -14 34.25 1.69
 0 -7 -14 36.95 5.2
 0 -7 -14 34.22 4.97
 0 7 -14 30.96 4.74
 0 7 14 31.42 1.86
 0 7 -14 32.22 1.86
 0 -7 -14 31.05 1.89
 0 7 14 43.11 4.91
 0 7 -14 41.04 5.1
 0 7 -14 36.68 4.72
 0 -7 14 35 4.51
 0 -7 -14 27.52 4.38
 0 7 14 31.48 4.42
 0 -7 14 34.56 4.3
 0 -7 -14 35.18 4.25
 0 7 -14 43.59 4.8
 0 -7 14 32.88 4.5
 0 7 14 27.34 2.73
 0 -7 -14 32.47 4.92
 0 7 14 32.83 4.78
 0 -7 -14 32.83 2.06
 0 -7 14 32.77 2.03
 0 -7 14 31.64 1.95
 0 -7 -15 6.93 0.76
 0 -7 15 8.48 0.74
 0 7 15 8.62 0.9
 0 7 15 6.84 0.92
 0 -7 15 6.98 0.81
 0 -7 15 9.16 0.9
 0 -7 15 6.76 0.86
 0 -7 15 8.96 0.8
 0 -7 -15 7 0.78
 0 -7 15 9.82 1.01
 0 -7 15 8.28 0.87
 0 7 15 7.6 0.84
 0 7 -15 7.52 0.64
 0 7 -15 7.01 0.75
 0 7 -15 7.42 2.71
 0 7 15 8.5 0.82
 0 -7 15 8.46 0.78
 0 -7 -15 6.34 0.89
 0 -7 -15 3.18 2.18
 0 7 15 8.93 2.62
 0 -7 -15 7.56 2.01
 0 -7 15 1.64 1.78
 0 7 -15 4.64 2.45
 0 7 -15 8.17 1.01
 0 7 -15 9.74 1.02
 0 -7 15 4.19 2.27
 0 -7 -15 7.34 0.86
 0 -7 15 6.39 1.91
 0 7 -15 8.16 2.14
 0 7 15 5.9 1.91
 0 7 -15 5.32 1.88
 0 7 15 9.09 2.2
 0 -7 -15 5.28 1.92
 0 7 16 4.31 0.8
 0 -7 16 4.21 0.63
 0 7 -16 5.67 0.8
 0 7 16 5.46 0.85
 0 -7 16 4.49 0.7
 0 -7 16 3.19 0.71
 0 -7 16 4.01 0.72
 0 7 16 4.3 0.74
 0 -7 16 4.64 0.66
 0 -7 16 3.29 2.47
 0 7 16 3.83 1.57
 0 7 -16 0.66 1.42
 0 7 16 0.68 1.53
 0 7 -16 3.89 1.47
 0 -7 16 3.12 1.75
 0 -7 -16 4.5 1.45
 0 7 -16 3.63 0.63
 0 7 16 4 0.62
 0 -7 16 6.23 0.85
 0 -7 16 4.12 0.71
 0 -7 -16 4.92 0.66
 0 -7 -16 3.08 0.76
 0 -7 16 2.99 0.59
 0 -7 -16 4.11 0.65
 0 -7 -16 4.04 0.73
 0 7 -16 3.01 0.75
 0 7 -16 4.46 0.88
 0 7 -16 6.75 2.45
 0 -7 -16 3.29 2.23
 0 -7 -16 5.22 2.03
 0 -7 16 4.06 1.75
 0 7 16 1.03 1.85
 0 7 17 28.43 2.1
 0 -7 17 31.62 1.96
 0 -7 17 32.08 1.99
 0 -7 17 32.87 2
 0 -7 -17 32.89 1.82
 0 -7 17 29.86 1.78
 0 7 -17 28.27 2.09
 0 -7 17 29.1 1.8
 0 7 17 32.9 2
 0 -7 -17 29.91 3.64
 0 -7 17 28.89 3.47
 0 7 17 33.46 3.72
 0 7 17 26.37 3.44
 0 7 -17 34.04 3.75
 0 -7 17 34.61 2.02
 0 -7 17 29.66 2.02
 0 7 17 33.36 1.82
 0 7 -17 31.83 1.8
 0 -7 -17 34.15 1.87
 0 7 17 30.68 2.04
 0 -7 17 30.03 1.8
 0 7 -17 33.08 2.05
 0 -7 -17 32.5 2.12
 0 7 -17 29.68 2.11
 0 -7 -17 28.03 1.92
 0 -7 17 31.33 4.16
 0 7 -17 33.08 4.66
 0 -7 -17 42.68 4.53
 0 7 18 1.73 0.69
 0 -7 18 1.08 0.61
 0 -7 18 3.69 0.76
 0 7 18 0.92 0.62
 0 -7 18 0.9 0.67
 0 -7 18 0.94 0.51
 0 -7 -18 1.13 0.51
 0 -7 18 0.7 0.55
 0 7 18 1.02 0.63
 0 7 18 1.9 1.29
 0 7 18 1.79 1.28
 0 -7 18 3.47 1.36
 0 -7 18 1.22 0.61
 0 -7 18 1.45 0.7
 0 7 18 1.98 0.55
 0 7 -18 1.01 0.53
 0 -7 -18 1.21 0.55
 0 -7 18 0.49 0.54
 0 7 -18 2.39 0.68
 0 7 18 1.71 0.68
 0 -7 -18 1.73 0.74
 0 7 -18 -0.31 0.7
 0 7 -18 2.41 0.82
 0 -7 -18 0.34 0.63
 0 -7 18 1.59 1.52
 0 7 19 19.38 1.64
 0 -7 19 15.37 1.37
 0 -7 19 19.34 1.44
 0 -7 19 17.95 1.42
 0 7 19 20.29 1.41
 0 -7 19 18.3 1.18
 0 7 -19 18.68 1.59
 0 -7 19 15.53 1.22
 0 7 19 17.13 1.4
 0 -7 19 19.84 2.77
 0 7 19 16.97 2.7
 0 7 19 16.02 2.68
 0 7 19 15.77 1.15
 0 7 -19 16.62 1.56
 0 -7 -19 16.18 1.23
 0 -7 19 18.53 1.31
 0 7 19 19.98 1.55
 0 7 -19 16 1.44
 0 -7 -19 17.14 1.4
 0 -7 19 18.04 1.42
 0 -7 19 15.98 1.43
 0 -7 -19 16.89 1.5
 0 -7 19 17.96 3.22
 0 7 20 0.73 0.69
 0 -7 20 -1.18 0.7
 0 -7 20 0.84 0.7
 0 -7 20 0.24 0.5
 0 -7 20 0.14 0.66
 0 -7 20 -0.82 0.76
 0 7 20 -0.06 0.51
 0 -7 20 3.06 2.01
 0 -7 20 0.19 0.6
 0 7 20 -0.15 0.68
 0 7 -20 0.81 0.73
 0 7 20 -0.17 0.76
 0 -7 20 0.73 0.74
 0 -7 -20 -0.61 0.78
 0 -7 -20 -0.12 0.69
 0 7 -20 -0.68 0.83
 0 7 -20 1 0.89
 0 -7 21 45.3 2.55
 0 -7 21 38.97 2.57
 0 7 21 38.59 2.41
 0 -7 21 38.77 2.47
 0 -7 21 38.55 2.49
 0 7 -21 41.22 2.57
 0 -7 21 39.64 2.4
 0 7 21 41.3 2.65
 0 7 21 44.16 2.81
 0 7 -21 48.66 2.74
 0 -7 -21 38.49 2.66
 0 -7 -21 40.78 2.54
 0 7 -21 37.68 2.69
 0 -7 21 44.22 2.58
 0 7 -21 39.75 2.73
 0 -7 22 47.81 2.72
 0 7 -22 45.2 2.85
 0 7 22 49.34 3.03
 0 7 -22 40.41 2.96
 0 -7 22 50.59 2.85
 0 -7 22 47.9 2.77
 0 -7 -22 42.25 2.8
 0 7 -22 43.14 2.99
 0 7 22 48.54 2.69
 0 -7 22 47.39 2.79
 0 -7 22 46.47 2.86
 0 -7 -22 42.35 2.88
 0 7 -22 50.45 2.96
 0 -7 22 42.11 2.82
 0 7 -23 66.84 3.73
 0 -7 23 63.45 3.52
 0 7 23 68.46 3.89
 0 7 -23 61.6 3.89
 0 -7 23 72.38 3.77
 0 -7 23 67.51 3.74
 0 -7 23 69.49 3.66
 0 7 -23 71.99 3.95
 0 7 23 61.56 3.49
 0 -7 23 62.62 3.6
 0 -7 23 66.7 3.69
 0 -7 -23 58.13 3.65
 0 7 -23 62.15 3.75
 0 -7 -23 66.11 3.85
 0 7 -24 0.67 0.88
 0 -7 -24 1.56 0.96
 0 -7 24 -0.3 0.97
 0 -7 24 -0.65 0.86
 0 -7 24 0.91 0.83
 0 7 -24 1.34 0.95
 0 7 24 1.05 0.78
 0 -7 24 2.75 0.91
 0 7 24 0.72 0.94
 0 7 -24 0.91 0.92
 0 -7 24 -0.26 0.85
 0 -7 24 1.49 0.85
 0 -7 -24 1.65 0.95
 0 -7 -25 11.44 1.46
 0 7 -25 10.88 1.37
 0 -7 25 8.56 1.25
 0 -7 -25 10.77 1.31
 0 7 25 11.38 1.14
 0 -7 25 7.8 1.15
 0 7 -25 7.61 1.24
 0 7 25 9.22 1.38
 0 7 -25 10.07 1.45
 0 -7 25 10.84 1.34
 0 -7 25 10.16 1.26
 0 -7 25 9.89 1.25
 0 -7 25 10.41 1.3
 0 -7 26 2.68 1.02
 0 -7 26 0.54 0.89
 0 -7 26 1.35 0.86
 0 -7 26 1 0.91
 0 7 26 2.55 1.07
 0 -7 26 1.85 0.96
 0 7 -26 1.11 0.94
 0 -7 -26 2.39 1.06
 0 7 -26 1.07 0.96
 0 -7 -26 1.14 0.97
 0 -7 26 1.46 0.95
 0 7 26 1.66 0.77
 0 7 -26 3.06 1.11
 0 7 26 2.36 1.05
 0 7 27 9.59 1.45
 0 -7 27 10.74 1.3
 0 7 -27 12.25 1.46
 0 7 -27 8.3 1.38
 0 -7 -27 13.36 1.59
 0 -7 27 8.96 1.34
 0 -7 -27 7.1 1.3
 0 7 -27 9.45 1.48
 0 -7 27 10.88 1.33
 0 -7 27 11.21 1.35
 0 7 27 13.86 1.55
 0 -7 27 7.71 1.28
 0 -7 27 10.84 1.31
 0 -7 28 1.19 0.99
 0 -7 28 3.01 0.97
 0 7 28 1.91 1.12
 0 7 -28 1.34 1.05
 0 -7 28 1.62 1
 0 -7 -28 0.88 1.04
 0 7 28 2.44 1.03
 0 7 -28 2.81 1.22
 0 7 -28 1.71 1.04
 0 -7 -28 2.13 1.15
 0 -7 28 1.41 1.09
 0 -7 29 2.87 1.08
 0 7 -29 1.55 1.2
 0 -7 29 2.79 1.08
 0 7 29 2.28 1.12
 0 -7 -29 2.21 1.18
 0 7 -29 3.25 1.24
 0 7 -29 0.78 1.02
 0 -7 -29 5.53 1.31
 0 -7 29 1.45 1.06
 0 7 29 0.88 1.11
 0 -7 29 1.49 1.01
 0 7 -29 3.08 1.03
 0 -7 -29 2.72 1.12
 0 7 -30 0.23 1.16
 0 -7 30 0.17 1.07
 0 7 30 -0.19 1.1
 0 -7 -30 -0.68 1.21
 0 7 -30 -0.48 1.38
 0 -7 -30 -1.21 1.2
 0 7 -30 -0.2 1.1
 0 -7 30 1.31 1.13
 0 7 -30 -0.35 0.97
 0 -7 30 1.85 0.98
 0 7 30 -0.91 1.25
 0 -7 -30 -0.19 1.03
 0 7 -31 0.23 1.34
 0 -7 31 1.67 1.06
 0 7 31 1.54 1.22
 0 -7 -31 0.23 1.21
 0 7 -31 0.98 1.25
 0 7 -31 1.04 1.16
 0 -7 -31 -0.61 1.16
 0 -7 31 0.58 1.18
 0 7 31 -0.23 1.23
 0 7 -31 1.06 1.07
 0 -7 -31 -0.19 1.12
 0 7 -32 0.24 1.2
 0 -7 32 1.17 1.07
 0 7 32 0.77 1.16
 0 -7 -32 0.24 1.3
 0 7 -32 -0.5 1.42
 0 7 -32 1.06 1.21
 0 -7 -32 0.21 1.41
 0 -7 32 2.18 1.25
 0 7 -32 0.18 1.06
 0 7 32 -0.72 1.18
 0 -7 -32 0.59 1.12
 0 7 -33 2.67 1.38
 0 -7 33 2.17 1.19
 0 7 33 0.19 1.23
 0 -7 -33 0.24 1.37
 0 7 -33 0.25 1.48
 0 7 -33 2.17 1.26
 0 -7 -33 0.63 1.27
 0 -7 33 1.42 1.28
 0 7 33 0.49 1.31
 0 7 -33 0.55 1.16
 0 -7 -33 1.22 1.27
 0 7 -34 1.23 1.35
 0 -7 -34 -0.21 1.34
 0 7 -34 -1.56 1.44
 0 7 34 0.57 1.3
 0 -7 -34 0.75 1.4
 0 -7 34 0.66 1.22
 0 -7 -34 0.41 1.35
 0 -7 34 0.62 1.25
 0 7 34 1.51 1.48
 0 7 -34 -0.37 1.2
 0 7 -34 -0.26 1.44
 0 -7 -35 -0.21 1.3
 0 7 -35 1.48 1.34
 0 7 35 2.65 1.36
 0 -7 -35 2.76 1.49
 0 8 0 211.62 12.25
 0 -8 0 200.1 9.52
 0 -8 0 201.31 9.54
 0 8 0 203.28 9.55
 0 8 0 207.68 13.03
 0 -8 0 199.5 12.79
 0 -8 0 209.9 9.24
 0 -8 0 207.39 9.98
 0 -8 0 220.2 13.56
 0 8 0 187.91 12.08
 0 8 0 207.55 9.44
 0 -8 0 208.88 9.36
 0 8 0 233.7 13.53
 0 8 0 192.14 9.51
 0 -8 0 201.45 13.1
 0 -8 0 198.96 12.88
 0 8 0 207.22 9.29
 0 -8 0 202.47 9.51
 0 -8 -1 162.61 11.08
 0 8 1 180.78 10.98
 0 8 -1 183.35 10.69
 0 -8 1 174.48 8.17
 0 -8 -1 182.9 8.22
 0 -8 1 169.39 7.85
 0 -8 -1 173.47 7.9
 0 8 1 173.45 8.19
 0 8 -1 178.35 8.22
 0 8 -1 193.89 11.94
 0 8 1 182.27 11.7
 0 -8 -1 197 11.86
 0 -8 -1 179.83 11.31
 0 -8 1 168.24 8.98
 0 -8 -1 190.26 12.13
 0 -8 -1 144.3 10.58
 0 8 -1 171.82 10.82
 0 -8 1 178.13 11.85
 0 8 1 163.13 10.72
 0 8 1 177.31 8.08
 0 8 -1 175.1 8.1
 0 8 1 172.56 8.18
 0 -8 1 177.63 11.65
 0 8 -1 169.45 8.17
 0 -8 -1 171.21 11.58
 0 8 -1 149.4 11.3
 0 -8 1 176.16 8.01
 0 -8 -1 178.01 8
 0 8 1 174.07 7.96
 0 -8 -1 189.03 11.74
 0 -8 1 176 11.53
 0 -8 1 166.09 8.14
 0 -8 -1 177.92 8.18
 0 -8 2 290.53 12.77
 0 -8 -2 288.04 12.75
 0 8 2 278.18 16
 0 -8 2 282.53 15.7
 0 8 -2 289.77 15.36
 0 -8 -2 282.9 16.39
 0 -8 2 277.74 12.91
 0 -8 -2 272.01 12.93
 0 -8 2 285.18 12.59
 0 8 2 287.31 12.95
 0 8 -2 277.36 12.96
 0 8 -2 309.4 16.96
 0 -8 -2 284.33 16.5
 0 -8 -2 281.22 12.95
 0 -8 -2 303.67 16.57
 0 -8 2 269.46 15.49
 0 -8 2 286.14 12.91
 0 -8 -2 282.2 12.94
 0 8 2 258.43 15.58
 0 -8 -2 254.04 16.49
 0 -8 2 275.3 14.14
 0 -8 -2 268.56 15.88
 0 8 -2 280.12 15.84
 0 -8 -2 271.67 16.35
 0 -8 2 230.36 15.95
 0 8 -2 283.32 12.87
 0 8 2 284.48 12.81
 0 -8 -2 280.96 12.68
 0 8 2 281.07 12.74
 0 -8 -2 291.22 16.87
 0 -8 2 278.2 16.59
 0 8 -2 279.54 12.93
 0 8 -2 314.19 17.14
 0 -8 3 24.42 1.47
 0 -8 -3 24.04 1.44
 0 -8 -3 13.62 2.96
 0 -8 3 25.27 3.11
 0 8 3 22.25 3.38
 0 8 -3 27.25 3.15
 0 -8 3 22.53 1.55
 0 -8 -3 24.73 1.62
 0 8 3 24.93 1.48
 0 8 -3 24.94 1.64
 0 8 3 24.85 1.61
 0 -8 3 16.55 3.3
 0 -8 -3 32.4 4
 0 8 -3 20.36 3.27
 0 -8 -3 28.59 3.88
 0 -8 3 21.93 2.91
 0 -8 3 23.29 1.26
 0 -8 -3 25.81 1.62
 0 -8 3 27.5 1.6
 0 8 -3 26.03 1.61
 0 -8 3 19 3.28
 0 -8 -3 21.9 3.55
 0 8 -3 24.38 1.56
 0 8 3 26.94 1.51
 0 -8 3 33.67 2.87
 0 -8 -3 23.07 3.64
 0 -8 -3 16.59 3
 0 8 3 27.53 3.45
 0 8 -3 24.27 3.81
 0 8 -3 19.15 3
 0 8 -3 19.95 3.48
 0 -8 3 19.33 3.48
 0 -8 -3 26.77 3.68
 0 8 3 25.52 1.28
 0 8 4 380.94 20.27
 0 -8 4 378.9 19.01
 0 -8 -4 367.26 20.43
 0 8 -4 326.68 19.79
 0 -8 -4 385.05 21.23
 0 -8 4 387.1 21.38
 0 8 4 374.71 17
 0 -8 -4 370.77 16.93
 0 -8 4 380.25 16.99
 0 -8 4 384.47 19.64
 0 -8 -4 416.88 21.42
 0 8 4 394.74 20.78
 0 8 -4 375.72 19.13
 0 -8 4 371.19 17.09
 0 -8 -4 361.01 17.12
 0 -8 4 375.17 17.13
 0 8 -4 378.17 17.18
 0 8 4 382.93 17.13
 0 -8 4 395.35 20.88
 0 8 4 386.38 20.99
 0 -8 -4 385.14 20.85
 0 8 -4 393.27 21.02
 0 -8 4 384.27 16.74
 0 -8 4 362.3 19.44
 0 -8 -4 420.61 21.37
 0 8 -4 366.21 16.9
 0 -8 4 387.49 17.1
 0 -8 -4 380.88 17.15
 0 8 4 380.27 16.79
 0 8 -4 373.28 21.05
 0 -8 -4 386.66 21.31
 0 8 4 377.11 17.12
 0 -8 4 401.3 21.17
 0 8 -4 373.72 17.11
 0 8 4 373.05 16.97
 0 8 -4 386.03 17.11
 0 8 -4 400.58 21.33
 0 -8 -4 363.49 20.56
 0 -8 4 374.16 21.04
 0 8 -5 6.69 2.02
 0 -8 -5 3.67 2.16
 0 8 -5 4.6 2.25
 0 -8 -5 7.95 2.23
 0 8 5 2.95 1.67
 0 -8 5 3.75 2.12
 0 -8 -5 3.81 1.95
 0 -8 5 5.12 0.42
 0 8 5 4.84 0.65
 0 -8 -5 4.07 0.57
 0 -8 5 5.61 0.66
 0 -8 5 8 1.74
 0 -8 -5 4.62 1.89
 0 -8 5 2.09 1.19
 0 8 5 3.37 2.07
 0 8 -5 4.09 1.39
 0 -8 5 5.6 0.71
 0 -8 -5 5.45 0.74
 0 -8 5 4.61 0.69
 0 8 -5 4.62 0.74
 0 8 5 5.44 0.74
 0 -8 5 6.58 2.1
 0 8 5 3.4 1.74
 0 8 -5 5.9 1.99
 0 -8 -5 0.83 1.5
 0 -8 5 5.27 1.72
 0 -8 -5 4.56 1.87
 0 8 -5 4.47 0.71
 0 8 -5 4.74 0.55
 0 8 5 4.92 0.51
 0 8 5 5.35 0.72
 0 -8 5 5.27 2.15
 0 8 -5 5.2 0.71
 0 -8 5 6.01 0.72
 0 -8 -5 5.62 0.74
 0 8 5 3.95 0.61
 0 8 -5 5.57 2.09
 0 -8 5 4.54 1.86
 0 8 -6 4.67 0.7
 0 8 6 4.03 0.6
 0 -8 -6 5.49 1.97
 0 -8 -6 1.95 1.63
 0 8 6 6.07 2.12
 0 -8 6 1.88 1.43
 0 8 -6 6.13 1.95
 0 -8 -6 -1.64 1.67
 0 -8 6 3.87 0.38
 0 8 6 4.34 0.65
 0 -8 -6 3.59 0.55
 0 -8 6 3.91 0.64
 0 -8 6 3.72 0.63
 0 -8 6 3.79 0.65
 0 -8 -6 3.73 0.65
 0 8 -6 0.84 1.71
 0 -8 -6 7.44 2.17
 0 8 6 6.78 2.08
 0 -8 6 2.46 1.76
 0 8 -6 4.62 0.72
 0 8 6 5.36 0.68
 0 -8 6 4.35 1.28
 0 -8 -6 4.75 1.94
 0 -8 6 3.56 2.1
 0 8 -6 4.67 2.2
 0 8 -6 5.08 0.71
 0 8 6 4.94 0.69
 0 8 -6 3.76 2.02
 0 -8 6 3.35 0.62
 0 8 6 3.69 0.47
 0 8 -6 4.87 0.51
 0 8 6 4.44 0.51
 0 -8 6 4.41 1.42
 0 8 6 -0.88 1.59
 0 8 -6 4.54 1.26
 0 -8 -6 0.96 1.6
 0 -8 6 6.4 1.68
 0 8 -7 5.73 2.34
 0 -8 7 5.33 0.7
 0 8 -7 11.39 2.58
 0 -8 7 4.53 2.22
 0 8 -7 5.25 0.71
 0 8 7 4.73 0.71
 0 -8 -7 8.88 2.59
 0 -8 7 5.69 1.4
 0 -8 -7 4.92 2.09
 0 8 7 7.6 2.15
 0 -8 7 6.5 2.07
 0 8 -7 8.35 2.05
 0 8 7 4.3 0.51
 0 8 -7 5.83 0.79
 0 8 7 5.48 0.63
 0 8 -7 4.57 0.46
 0 -8 7 5.29 0.41
 0 8 7 4.37 0.68
 0 -8 7 4.2 0.56
 0 -8 7 4.68 0.69
 0 -8 7 4.04 0.67
 0 -8 7 6.36 0.75
 0 -8 -7 4.32 0.7
 0 8 -7 4.98 0.75
 0 8 7 4.61 0.7
 0 -8 -7 2.99 1.92
 0 8 -7 4.81 1.32
 0 -8 7 6.2 1.39
 0 8 7 3.67 2.25
 0 -8 7 5.11 1.74
 0 8 -7 5.49 0.53
 0 8 7 5.82 0.56
 0 -8 7 0.94 1.92
 0 -8 -7 9.09 2.31
 0 -8 -7 3.39 1.42
 0 8 -7 6.33 2.02
 0 -8 -7 4.01 2.26
 0 8 7 3.12 1.6
 0 -8 -7 3.51 0.66
 0 -8 -7 4.81 0.61
 0 -8 8 215.07 9.84
 0 8 -8 222.52 13.99
 0 8 -8 212.82 9.8
 0 -8 8 239.03 14.03
 0 -8 -8 197.75 13.72
 0 8 8 207.08 9.8
 0 8 8 232.12 13.55
 0 8 -8 194.3 13.04
 0 -8 -8 198.34 12.97
 0 -8 8 246.28 13.53
 0 8 8 220.56 9.52
 0 8 -8 205.72 9.86
 0 8 8 214.06 9.64
 0 -8 -8 211.69 9.89
 0 8 -8 209.82 9.43
 0 -8 8 213.46 9.41
 0 8 8 216.03 9.82
 0 -8 8 210.44 9.58
 0 -8 8 217.57 9.81
 0 -8 8 203.35 9.83
 0 -8 -8 211.12 9.81
 0 -8 8 206.48 9.8
 0 -8 8 213.08 11.26
 0 -8 -8 235.17 14.32
 0 8 -8 206.07 9.92
 0 8 8 221.34 9.85
 0 8 8 194.41 13.5
 0 8 -8 208.76 10.93
 0 8 -8 220.79 11.04
 0 -8 -8 189.39 13.55
 0 8 -8 250.23 14.57
 0 8 -8 214.16 13.87
 0 -8 8 209.23 9.33
 0 8 8 207.44 9.6
 0 -8 8 225.92 12.85
 0 8 -8 230.08 13.42
 0 -8 -8 200.36 13.21
 0 -8 8 206.43 13.51
 0 -8 -8 188.59 13.17
 0 8 8 233.74 13.42
 0 8 -8 215.34 9.49
 0 -8 -8 210.42 9.67
 0 8 9 60.58 2.79
 0 8 -9 57.37 3.15
 0 8 9 63.59 2.95
 0 8 -9 58.37 2.67
 0 -8 -9 60.93 3.18
 0 -8 9 58.43 2.69
 0 8 9 55.5 3.09
 0 -8 9 55.86 2.87
 0 -8 9 53.31 3.05
 0 -8 9 58.36 3.11
 0 -8 -9 58.41 3.09
 0 -8 9 58.49 3.07
 0 8 9 58.92 5.75
 0 -8 9 55.34 5.45
 0 8 -9 65.55 6.01
 0 -8 -9 60.08 5.72
 0 8 -9 51.71 3.14
 0 -8 9 50.29 5.76
 0 8 -9 56.98 3.07
 0 8 9 53.8 3.04
 0 8 -9 60.18 6.06
 0 -8 9 59.65 4.08
 0 -8 9 59.9 4.02
 0 -8 -9 52.36 6.15
 0 -8 -9 53.84 6.09
 0 -8 9 54.97 3.94
 0 8 -9 59.46 2.74
 0 8 -9 63.89 3.96
 0 8 9 64.3 6.33
 0 -8 9 55.64 4.02
 0 8 -9 49.44 3.69
 0 -8 9 57.65 3.1
 0 -8 9 54.38 3.09
 0 8 9 57.09 2.92
 0 -8 9 58.84 2.65
 0 8 -9 50.86 5.37
 0 -8 9 63.77 5.56
 0 -8 -9 47.05 5.38
 0 -8 9 57.18 6.02
 0 8 9 44.98 5.11
 0 -8 -9 63.84 6.07
 0 -8 -9 55.06 6.1
 0 -8 9 49.87 5.79
 0 8 -9 63.58 6.5
 0 8 -9 55.07 5.97
 0 -8 -9 54.53 2.94
 0 -8 10 144.52 6.76
 0 -8 10 136.07 6.77
 0 8 -10 142.08 6.32
 0 8 10 136.13 6.37
 0 8 -10 137.54 6.81
 0 8 10 136.4 6.53
 0 -8 -10 142.81 6.82
 0 -8 10 144.89 6.32
 0 8 10 136.13 6.75
 0 -8 10 139.16 6.52
 0 -8 10 139.99 6.72
 0 -8 10 141.26 6.75
 0 -8 10 138.88 6.69
 0 -8 -10 138.29 6.69
 0 8 -10 133.76 6.81
 0 -8 10 137.89 7.53
 0 -8 10 147.32 7.54
 0 -8 10 148.06 7.52
 0 8 -10 141.51 6.7
 0 -8 -10 129.62 10.63
 0 8 10 142.56 6.7
 0 -8 10 143.13 10.43
 0 8 -10 122.07 9.97
 0 -8 -10 142.77 9.85
 0 -8 10 146.37 9.87
 0 8 10 142.07 9.94
 0 8 -10 137.4 9.92
 0 -8 10 139.3 7.56
 0 8 -10 132.61 7.23
 0 8 10 142.53 10.61
 0 8 -10 129.2 7.24
 0 -8 -10 135.34 6.8
 0 -8 10 144.7 6.31
 0 8 10 138.73 6.57
 0 -8 -10 127.25 10.04
 0 -8 10 149.75 9.98
 0 8 10 150.87 10.2
 0 -8 10 147.98 10.4
 0 -8 -10 137.11 9.97
 0 8 -10 140.81 10.41
 0 8 -10 134.47 10.58
 0 -8 10 148.98 10.63
 0 -8 -10 139.55 6.59
 0 8 11 0.04 0.31
 0 8 -11 -0.38 0.58
 0 -8 -11 0.13 0.54
 0 -8 -11 0.38 0.51
 0 -8 11 -0.03 0.3
 0 8 11 -0.48 0.52
 0 -8 11 0.48 0.46
 0 -8 11 -0.11 0.54
 0 -8 11 0.1 0.52
 0 8 -11 0.13 0.53
 0 -8 11 -0.12 0.53
 0 -8 11 0.11 0.51
 0 8 11 -0.29 0.51
 0 8 -11 -1.03 1.97
 0 8 -11 0.66 0.51
 0 8 -11 -0.8 1.43
 0 8 11 1.66 1.68
 0 8 -11 0.81 1.56
 0 -8 -11 -0.8 1.79
 0 8 11 2.39 1.52
 0 -8 11 -1.57 1.5
 0 -8 11 -0.19 0.58
 0 -8 11 -0.19 0.52
 0 -8 11 0.2 0.66
 0 -8 11 0.4 0.59
 0 8 -11 -1.09 1.96
 0 8 -11 -1.02 1.82
 0 -8 11 2.04 1.69
 0 8 11 -1.9 1.82
 0 -8 -11 -0.13 0.51
 0 -8 11 0.19 0.51
 0 -8 -11 -0.2 0.51
 0 -8 11 1.72 1.84
 0 8 11 3.18 1.9
 0 -8 11 -0.28 0.29
 0 8 11 -0.16 0.48
 0 -8 -11 -0.25 0.47
 0 -8 -11 -0.97 1.61
 0 8 11 2.68 1.81
 0 -8 11 -0.93 1.55
 0 -8 -11 -1.12 1.7
 0 -8 -11 -0.89 1.47
 0 -8 -12 63.92 3.66
 0 -8 -12 70.9 3.72
 0 -8 12 68.55 3.21
 0 8 12 66.38 3.67
 0 -8 12 66.37 3.42
 0 -8 12 69.7 3.6
 0 -8 12 67.95 3.61
 0 -8 12 71.45 3.55
 0 -8 -12 68.11 3.54
 0 8 -12 69.03 3.71
 0 8 -12 72.75 3.77
 0 8 12 69.13 3.58
 0 8 -12 61.82 5.94
 0 -8 12 72.09 6.23
 0 8 -12 66.48 6.14
 0 8 12 77.66 6.5
 0 8 12 71.57 6.3
 0 -8 -12 83.66 6.58
 0 8 -12 70.9 3.54
 0 8 12 67.01 3.53
 0 8 -12 66.45 6.99
 0 -8 -12 69.26 3.71
 0 -8 -12 66.27 3.48
 0 8 12 64.75 6.48
 0 8 -12 62.91 6.61
 0 8 12 71.1 3.52
 0 -8 12 66.75 3.22
 0 8 12 61.3 6.85
 0 -8 12 71.38 3.62
 0 -8 12 70.86 6.52
 0 -8 -12 63.27 6.54
 0 8 12 68.45 6.48
 0 -8 -12 73.87 6.64
 0 -8 12 65.64 6.38
 0 -8 13 5.93 0.57
 0 8 13 5.56 0.75
 0 8 13 6.48 0.91
 0 -8 13 4.75 0.72
 0 -8 13 6.54 0.82
 0 -8 13 6.3 0.85
 0 8 13 6.08 0.8
 0 8 -13 5.26 0.9
 0 -8 -13 6.97 0.92
 0 8 -13 1.57 1.78
 0 8 13 8.17 2.42
 0 8 -13 0.8 1.73
 0 -8 -13 2.33 1.68
 0 -8 13 1.52 1.57
 0 8 13 5.43 1.76
 0 8 -13 5.61 0.9
 0 8 -13 5.87 0.76
 0 8 -13 3.24 2.21
 0 8 13 7.15 0.8
 0 -8 -13 5.24 2.38
 0 8 13 7.69 2.36
 0 -8 -13 1.04 1.88
 0 -8 13 6.5 2.19
 0 -8 -13 5.87 0.9
 0 -8 -13 6.33 0.9
 0 -8 -13 6.14 0.78
 0 -8 13 5.78 0.86
 0 -8 13 5.11 0.73
 0 -8 -13 4.76 0.77
 0 -8 13 13.49 3
 0 -8 14 123.92 5.92
 0 -8 14 124.23 6.06
 0 -8 14 134.95 6.12
 0 -8 14 119.52 5.93
 0 -8 -14 123.31 5.97
 0 -8 -14 126.99 6.23
 0 8 14 123.13 6.04
 0 8 -14 115.42 6.19
 0 -8 -14 126.46 6.21
 0 -8 14 121.35 8.78
 0 8 14 122.95 8.92
 0 8 14 134.65 9.35
 0 -8 -14 125.56 8.9
 0 8 -14 115.76 8.81
 0 8 -14 128.85 9.11
 0 8 14 115.7 5.94
 0 8 -14 124.89 5.95
 0 8 -14 150.27 10.65
 0 8 -14 128.92 6.23
 0 8 14 122.18 6.18
 0 -8 -14 124.31 6.19
 0 -8 14 129.15 6.08
 0 8 14 123.9 6.01
 0 -8 14 123.63 5.72
 0 -8 -14 122.84 5.96
 0 -8 -14 112.31 9.03
 0 -8 14 119.81 9.76
 0 8 14 141.3 10.26
 0 8 -14 106.49 9.02
 0 -8 14 116.47 9.37
 0 -8 -14 126.72 10.02
 0 -8 15 42.3 2.17
 0 8 15 40.35 2.44
 0 8 15 40.85 2.59
 0 -8 15 39.3 2.34
 0 -8 15 40.38 2.45
 0 -8 15 38.83 2.43
 0 -8 -15 42.65 2.37
 0 -8 15 43.89 2.37
 0 -8 -15 45.61 2.66
 0 8 15 41.21 2.45
 0 8 -15 38.66 4.61
 0 8 15 50.25 5.05
 0 8 15 36.69 4.48
 0 -8 -15 50.48 5.02
 0 8 -15 49.78 5.11
 0 -8 15 45.38 4.67
 0 8 -15 43.45 2.36
 0 8 15 40.02 2.35
 0 8 -15 44.74 2.67
 0 -8 -15 40.88 2.59
 0 -8 -15 40.76 2.58
 0 -8 15 38.63 2.51
 0 -8 15 43.38 2.49
 0 -8 15 36.21 5.12
 0 -8 -15 44.32 2.43
 0 -8 15 38.58 4.88
 0 8 -15 55.64 5.73
 0 -8 -15 33.26 4.48
 0 8 16 0.15 0.66
 0 -8 16 0.96 0.62
 0 -8 16 2.48 0.69
 0 -8 16 1.61 0.67
 0 -8 -16 0.9 0.6
 0 -8 16 1.65 0.6
 0 -8 -16 2.07 0.78
 0 8 16 1.48 0.62
 0 8 16 4.65 1.96
 0 8 16 1.46 1.65
 0 -8 -16 4.41 1.99
 0 8 -16 5.19 1.88
 0 -8 16 1.43 1.61
 0 8 -16 0.75 1.53
 0 8 -16 0.26 0.59
 0 8 16 1.25 0.56
 0 -8 -16 2.43 0.82
 0 8 -16 -0.99 2.02
 0 -8 16 1.82 1.95
 0 -8 -16 0.84 1.81
 0 -8 16 1.17 0.51
 0 8 -16 1.95 0.67
 0 8 16 1.53 0.68
 0 -8 -16 1.06 0.74
 0 -8 16 1.66 0.69
 0 -8 16 2.35 0.69
 0 -8 -16 1.05 0.64
 0 8 -16 0.93 0.72
 0 8 17 12.15 1.3
 0 -8 17 13.34 1.13
 0 -8 17 12.87 1.2
 0 -8 17 12.16 1.16
 0 -8 17 9.85 0.99
 0 -8 -17 11.43 1.03
 0 -8 -17 12.64 1.29
 0 8 17 10.33 1.13
 0 8 17 16.64 2.94
 0 -8 17 9.71 2.5
 0 8 17 7.13 2.37
 0 8 -17 11.78 1.02
 0 8 17 13.1 1.07
 0 -8 -17 13.83 1.31
 0 -8 17 6.31 2.57
 0 -8 -17 17.47 3.08
 0 8 -17 12.56 1.22
 0 8 17 14.16 1.26
 0 -8 17 11.78 0.95
 0 -8 -17 13.5 1.35
 0 -8 17 12.57 1.25
 0 -8 17 11.21 1.13
 0 -8 -17 13.96 1.18
 0 8 -17 11.76 1.3
 0 8 18 17.85 1.56
 0 -8 18 12.32 1.2
 0 -8 18 11.95 1.21
 0 8 18 12.29 1.18
 0 -8 18 12.12 1.2
 0 -8 18 16.01 1.11
 0 -8 -18 12.14 1.1
 0 -8 -18 11.15 1.32
 0 8 18 15.66 1.3
 0 8 18 8.3 2.27
 0 -8 18 14.81 2.68
 0 8 18 14.6 2.81
 0 8 18 12.81 1.1
 0 8 -18 13.17 1.09
 0 -8 18 17.77 3.45
 0 -8 18 13.49 1.32
 0 -8 18 14.08 1.26
 0 -8 -18 12.71 1.25
 0 -8 -18 16.35 1.46
 0 8 -18 15.8 1.33
 0 -8 18 12.98 1.01
 0 8 18 12.63 1.27
 0 -8 -18 13.83 1.38
 0 8 -18 12.07 1.35
 0 -8 19 1.72 0.75
 0 -8 19 1.63 0.76
 0 8 19 1.52 0.68
 0 -8 19 0.99 0.71
 0 -8 19 0.62 0.6
 0 -8 19 0.96 0.59
 0 8 19 0.84 0.78
 0 8 -19 2.26 0.83
 0 8 19 1.13 0.7
 0 -8 -19 1.68 0.84
 0 8 19 1.38 0.59
 0 -8 19 0.87 1.96
 0 -8 -19 0.84 0.84
 0 -8 -19 1.94 0.86
 0 8 19 2.61 0.92
 0 -8 -19 1.69 0.77
 0 -8 19 0.87 0.72
 0 -8 19 0.44 0.77
 0 8 -19 0.52 0.81
 0 -8 20 48.71 2.8
 0 -8 20 43.53 2.77
 0 8 20 47.36 2.71
 0 -8 20 47.14 2.48
 0 8 20 42.16 2.7
 0 -8 -20 42.42 2.87
 0 8 20 46.68 2.5
 0 8 -20 47.53 3.01
 0 -8 -20 43.8 2.74
 0 -8 20 48.31 2.89
 0 -8 20 42.24 2.7
 0 -8 20 50.26 2.76
 0 -8 20 44.1 2.51
 0 8 20 42.94 2.79
 0 8 -20 44.84 2.8
 0 8 20 49.21 3.03
 0 -8 -20 48.89 2.99
 0 -8 -20 45.44 2.97
 0 -8 21 -0.13 0.79
 0 -8 21 0.09 0.65
 0 8 -21 -1.04 0.79
 0 8 21 0.16 0.85
 0 -8 -21 -0.86 0.97
 0 8 -21 -0.75 0.94
 0 -8 21 0.79 0.83
 0 8 21 -0.24 0.76
 0 -8 21 -0.39 0.83
 0 -8 21 -0.65 0.87
 0 -8 21 1.39 0.88
 0 -8 -21 0.54 0.86
 0 -8 -21 0.8 0.84
 0 8 21 -0.38 0.97
 0 -8 -21 0.72 0.86
 0 8 -22 0.57 0.95
 0 -8 22 0.8 0.78
 0 8 -22 -1.07 0.95
 0 -8 22 -1.08 0.74
 0 8 22 0.16 0.88
 0 8 -22 0.99 0.8
 0 -8 -22 0.35 0.92
 0 8 -22 -0.19 1.02
 0 8 22 0.12 0.77
 0 -8 22 0.27 0.81
 0 -8 22 1.19 0.87
 0 -8 22 -0.39 0.86
 0 -8 22 -0.95 0.92
 0 -8 -22 -0.56 0.95
 0 -8 -22 -0.97 0.87
 0 8 22 -0.39 0.92
 0 -8 -22 0.74 0.94
 0 8 -23 0.39 0.97
 0 -8 23 -0.28 0.84
 0 8 23 -1.04 0.96
 0 8 -23 1.57 0.94
 0 -8 23 -0.31 0.7
 0 -8 -23 0.54 0.89
 0 8 -23 2.21 0.94
 0 8 -23 1.41 1.09
 0 -8 23 0.14 0.85
 0 8 23 0.35 0.76
 0 -8 23 0.41 0.87
 0 -8 23 0.64 0.95
 0 -8 23 0.94 0.79
 0 -8 -23 0.77 0.9
 0 -8 -23 0.29 0.83
 0 8 23 -0.4 1.04
 0 -8 -23 0.77 0.87
 0 8 -24 1.82 1.03
 0 -8 24 0.88 0.94
 0 8 -24 0.97 1.03
 0 -8 24 1.21 0.76
 0 8 24 2.89 1.08
 0 8 -24 0.18 0.96
 0 -8 -24 4.46 1.14
 0 8 -24 3.12 1.16
 0 -8 24 1.4 0.97
 0 8 24 2.93 0.91
 0 -8 24 1.93 0.89
 0 -8 24 2.79 1
 0 -8 24 2.33 0.95
 0 -8 -24 1.59 1.04
 0 -8 -24 -0.15 0.95
 0 8 24 3.13 1.17
 0 -8 -24 2.17 1.09
 0 8 -25 5.27 1.22
 0 8 25 4.53 1.22
 0 -8 25 6.34 1.25
 0 -8 25 6.14 1.17
 0 8 -25 7.6 1.26
 0 -8 -25 5.34 1.25
 0 8 -25 4.79 1.22
 0 -8 25 7.42 1.2
 0 -8 -25 7.06 1.22
 0 8 -25 4.73 1.22
 0 8 25 4.89 0.98
 0 -8 25 7.45 1.22
 0 -8 -25 7.59 1.35
 0 -8 25 6.57 1.17
 0 8 -26 1.07 1.05
 0 -8 26 0.14 0.9
 0 -8 26 -1.19 1.13
 0 -8 26 -0.14 0.92
 0 8 26 -0.2 0.98
 0 8 -26 0.67 1.01
 0 -8 26 1.43 0.96
 0 -8 -26 1.46 1.14
 0 8 26 -0.39 0.98
 0 -8 -26 1.27 1
 0 8 26 -0.12 0.87
 0 -8 26 -0.15 0.91
 0 -8 -26 0.65 0.85
 0 8 -26 -0.22 1.14
 0 8 -26 -0.56 1.02
 0 -8 -26 0.2 1.1
 0 -8 27 -1.01 0.98
 0 -8 27 0.52 1.06
 0 8 27 -1.02 1.08
 0 8 -27 0.86 0.94
 0 -8 27 1.49 1.03
 0 -8 -27 0.17 1.01
 0 -8 -27 -1.5 1.14
 0 8 27 -0.79 1.07
 0 -8 27 -0.59 0.94
 0 -8 27 0.14 0.91
 0 8 -27 1.1 1.1
 0 -8 -27 1.09 1.16
 0 8 -27 0.58 1.02
 0 -8 -27 -0.4 0.96
 0 8 -28 0.45 1.15
 0 -8 28 -0.15 0.95
 0 -8 28 1.54 1.04
 0 -8 28 1.32 1.02
 0 8 28 2.21 1.19
 0 8 -28 -0.7 0.98
 0 8 28 0.85 1.14
 0 -8 -28 0.45 1.06
 0 -8 28 1.22 1.09
 0 -8 -28 1.22 1.05
 0 -8 -28 1.76 1.15
 0 -8 28 0.15 1.02
 0 -8 -28 2.66 1.16
 0 8 -28 1.18 1.04
 0 8 29 -0.81 1.13
 0 8 -29 0.71 1.04
 0 8 29 -0.44 1.14
 0 -8 29 -0.53 1.04
 0 -8 -29 0.46 1.1
 0 -8 -29 1.08 1.13
 0 8 -29 1.16 1.2
 0 -8 29 1.24 1.09
 0 -8 -29 -0.22 1.19
 0 8 -29 -0.2 1.09
 0 -8 -29 -1.04 1.17
 0 8 30 1.23 1.22
 0 8 30 0.45 1.22
 0 8 -30 0.55 1.07
 0 -8 30 0.18 1.12
 0 -8 -30 -0.47 1.37
 0 -8 -30 0.74 1.05
 0 8 -30 -0.24 1.31
 0 -8 30 -0.18 1.16
 0 8 -30 0.21 1.08
 0 -8 -30 0.21 1.15
 0 -8 -30 -0.23 1.26
 0 8 -31 0.85 1.15
 0 -8 -31 1.29 1.24
 0 8 31 0.41 1.28
 0 8 31 0.46 1.28
 0 8 -31 -0.18 1.17
 0 -8 -31 1.4 1.31
 0 -8 31 0.71 1.11
 0 8 -31 1.21 1.26
 0 -8 -31 0.19 1.11
 0 -8 -31 0.24 1.21
 0 -8 -32 -0.19 1.18
 0 8 -32 -0.22 1.2
 0 -8 -32 -0.43 1.38
 0 8 32 0.21 1.29
 0 8 32 -0.24 1.25
 0 8 -32 -0.19 1.25
 0 8 -32 -0.51 1.4
 0 -8 32 -0.71 1.32
 0 8 -32 0.25 1.32
 0 -8 -32 1.42 1.39
 0 -8 -32 -0.25 1.36
 0 -8 -33 -0.4 1.29
 0 8 -33 0.44 1.31
 0 -8 -33 1.31 1.3
 0 8 33 1.64 1.38
 0 8 -33 0.38 1.32
 0 8 33 1.46 1.51
 0 8 -33 0.26 1.57
 0 8 -33 -0.5 1.45
 0 -8 -33 1.92 1.36
 0 -8 33 0.53 1.17
 0 -8 -33 0.25 1.38
 0 -8 34 1.4 1.2
 0 -8 -34 -0.2 1.27
 0 8 -34 -0.38 1.25
 0 -8 -34 -0.66 1.31
 0 8 34 2.24 1.38
 0 9 0 2.16 1.46
 0 -9 0 -0.82 1.35
 0 -9 0 -0.33 0.48
 0 9 0 -0.76 1.36
 0 -9 0 1.04 1.57
 0 9 0 0.99 1.5
 0 -9 0 -0.12 0.46
 0 9 0 0.23 0.53
 0 -9 0 -0.81 1.09
 0 -9 0 0.51 0.35
 0 9 0 0.27 0.48
 0 -9 0 0.64 0.45
 0 -9 0 -0.93 1.66
 0 9 0 -0.95 1.82
 0 -9 0 0.93 1.55
 0 -9 0 0.66 0.47
 0 9 0 -0.57 0.46
 0 -9 0 -0.97 1.61
 0 9 1 75.77 6.4
 0 -9 1 69.04 6.3
 0 -9 -1 76.09 6.79
 0 9 -1 82.1 6.28
 0 -9 1 73.63 3.9
 0 -9 -1 79.24 3.96
 0 -9 1 75.78 3.56
 0 -9 -1 75.11 3.61
 0 9 1 71.46 3.91
 0 9 -1 76.24 3.96
 0 9 -1 95.81 7.61
 0 -9 -1 75.21 6.85
 0 9 1 87.43 7.35
 0 -9 1 72.8 6.37
 0 -9 -1 79.39 6.78
 0 -9 1 76.84 4.56
 0 -9 -1 81.94 7.44
 0 -9 1 81.09 7.42
 0 9 -1 67.64 6.18
 0 9 1 67.7 6.19
 0 -9 -1 74.71 6.46
 0 9 1 75.01 3.67
 0 -9 1 75.64 3.73
 0 -9 -1 75.68 3.72
 0 9 -1 72.83 3.89
 0 -9 1 72.32 6.87
 0 -9 -1 78.49 7.18
 0 9 1 75.36 3.91
 0 9 -1 89.27 7.58
 0 -9 1 70.96 6.8
 0 -9 -1 76.64 6.91
 0 -9 -1 76.98 3.92
 0 -9 1 74.64 3.9
 0 9 1 75.66 3.8
 0 9 -1 76.54 3.84
 0 9 -2 200.39 12.16
 0 -9 -2 198.45 13.22
 0 9 2 220.4 13.07
 0 -9 2 200.69 9.7
 0 -9 -2 209.54 9.75
 0 -9 2 204.16 9.33
 0 9 -2 208.98 9.78
 0 9 2 212.41 9.76
 0 9 -2 200.79 13.44
 0 -9 -2 192.22 13.19
 0 -9 -2 211.07 13.24
 0 -9 2 220.84 10.92
 0 9 -2 205.96 12.74
 0 -9 -2 203.25 12.89
 0 9 2 222.21 13
 0 -9 -2 218.94 14.02
 0 -9 2 206.01 9.71
 0 -9 -2 210.04 9.75
 0 -9 -2 204.77 13.45
 0 9 -2 227.49 14.13
 0 -9 2 193.47 13.25
 0 -9 2 210.52 9.54
 0 -9 -2 208.09 9.51
 0 9 2 211.88 9.51
 0 -9 -2 204.68 9.43
 0 9 2 214.04 9.61
 0 9 -2 203.3 9.65
 0 9 -2 212.02 13.83
 0 9 -2 208.14 9.74
 0 -9 2 196 13.37
 0 -9 -2 199.86 13.57
 0 -9 3 70.03 3.48
 0 -9 -3 70.2 3.52
 0 -9 -3 68.17 3.22
 0 9 3 64.13 3.29
 0 -9 3 62.64 3.28
 0 -9 -3 69.8 3.28
 0 -9 -3 55.93 6.13
 0 9 3 85.13 6.79
 0 9 -3 51.35 5.03
 0 -9 3 61.93 3.42
 0 -9 -3 62.91 3.46
 0 -9 3 62.46 3.05
 0 9 3 69.02 3.51
 0 9 -3 64.94 3.52
 0 9 -3 57.66 6.27
 0 -9 3 66.27 6.41
 0 -9 -3 60.3 6.24
 0 -9 -3 68.45 3.53
 0 -9 -3 66.3 6.51
 0 9 -3 68.55 3.29
 0 9 3 63.77 3.31
 0 9 -3 61.92 3.39
 0 -9 -3 65.67 6.71
 0 9 -3 65.61 3.47
 0 -9 3 87.41 7.19
 0 9 3 66.71 5.93
 0 9 -3 58.06 6.45
 0 -9 3 58.09 4.55
 0 -9 -3 53.61 6.23
 0 9 -3 64.6 5.85
 0 -9 -3 64.05 6.06
 0 -9 3 62.1 6.36
 0 -9 -3 74.18 6.59
 0 9 -3 73.65 6.95
 0 9 3 63.49 3.03
 0 -9 4 80.37 7.7
 0 -9 4 89.55 5.92
 0 -9 -4 88.5 7.77
 0 -9 -4 78.22 7.03
 0 9 -4 84.7 6.93
 0 9 4 102.48 7.37
 0 9 4 86.75 4.13
 0 -9 -4 82 4.02
 0 -9 -4 84.76 4.06
 0 -9 4 81.64 4.1
 0 9 4 97.76 7.59
 0 -9 -4 79.52 7.48
 0 9 -4 86.12 6.17
 0 -9 4 84.74 4.25
 0 -9 -4 81.02 4.26
 0 -9 4 81.8 4.27
 0 9 -4 79.57 4.31
 0 9 4 87.51 4.3
 0 9 -4 84.8 7.51
 0 -9 -4 90.36 7.62
 0 9 4 80.57 7.38
 0 -9 4 78.92 7.2
 0 -9 4 81.31 3.82
 0 -9 -4 76.64 7.27
 0 -9 -4 85.01 4.33
 0 9 -4 81.94 4.03
 0 9 4 87.07 4.12
 0 9 -4 84.06 4.25
 0 9 4 81.53 3.86
 0 -9 -4 77.14 7.51
 0 -9 4 67.44 6.94
 0 9 -4 86.58 4.29
 0 9 -4 71.64 7.15
 0 9 4 81.53 4.26
 0 -9 -4 82.31 4.28
 0 -9 4 81.33 4.22
 0 -9 -4 94.26 7.64
 0 -9 4 98.65 7.95
 0 9 -4 97.82 8.01
 0 -9 -5 -0.87 1.67
 0 9 -5 -1.02 1.69
 0 9 5 1.61 1.81
 0 -9 -5 2.1 1.74
 0 9 -5 2.42 1.73
 0 -9 5 3.13 2.12
 0 -9 -5 3.07 1.96
 0 -9 5 1.38 0.31
 0 9 5 2.71 0.6
 0 -9 -5 0.07 0.51
 0 -9 5 0.53 1.08
 0 9 5 1.82 1.85
 0 -9 5 1.82 1.48
 0 9 -5 0.51 1.04
 0 -9 -5 1.01 1.53
 0 -9 5 2.49 0.61
 0 -9 5 1.5 0.56
 0 -9 -5 0.7 0.61
 0 9 -5 2.82 0.67
 0 9 5 2.03 0.63
 0 9 5 0.95 1.7
 0 -9 5 -0.92 1.86
 0 9 -5 -0.94 2.11
 0 -9 -5 1.84 1.76
 0 -9 5 1.8 1.47
 0 -9 -5 2.99 1.91
 0 -9 -5 1.88 0.6
 0 9 -5 1.57 0.47
 0 9 -5 0.87 0.6
 0 9 5 1.17 0.37
 0 9 5 1.25 0.61
 0 9 -5 1.24 0.58
 0 -9 5 3.88 1.97
 0 9 5 1.62 0.55
 0 -9 -5 1.69 0.61
 0 -9 5 0.63 0.52
 0 -9 -5 0.89 1.71
 0 9 -5 1.03 1.71
 0 -9 5 2 1.51
 0 -9 -6 7.78 0.92
 0 9 6 6.31 0.75
 0 -9 6 8.6 0.91
 0 9 6 9.65 0.96
 0 -9 6 2.94 2.12
 0 9 -6 7.86 0.91
 0 -9 6 7.77 1.79
 0 -9 -6 2.06 1.87
 0 9 6 9.44 2.73
 0 -9 -6 8.26 2.35
 0 -9 6 4.56 1.98
 0 9 -6 8.42 2.47
 0 -9 6 6.4 0.49
 0 9 6 7.42 0.81
 0 -9 -6 7.18 0.76
 0 -9 6 7.65 0.88
 0 -9 6 7.4 0.87
 0 -9 6 7.13 0.86
 0 -9 -6 6.96 0.87
 0 9 -6 7.98 0.95
 0 9 6 7.58 0.9
 0 -9 6 14.2 3.09
 0 9 -6 3.12 2.01
 0 -9 -6 4.43 2.27
 0 9 -6 5.55 0.84
 0 9 6 7.67 0.63
 0 -9 -6 5.36 2.03
 0 -9 6 9.39 2.75
 0 9 -6 6.62 2.12
 0 9 -6 11.35 2.72
 0 -9 -6 11.78 3
 0 9 6 10.68 2.63
 0 -9 -6 7.15 2.31
 0 -9 -6 8.18 0.91
 0 9 -6 7.06 0.68
 0 -9 6 3.37 1.55
 0 9 6 6.63 2.42
 0 -9 -6 9.4 2.76
 0 9 -6 7.97 1.71
 0 -9 6 5.92 1.68
 0 9 7 30.16 1.72
 0 9 -7 30.26 1.92
 0 -9 -7 33.97 4.49
 0 -9 7 32.34 4.54
 0 9 -7 34.51 4.6
 0 9 -7 29.79 4.03
 0 -9 -7 42.58 4.97
 0 -9 -7 31.75 4.68
 0 9 7 30.28 4.11
 0 9 -7 29.51 1.54
 0 -9 7 28.75 1.42
 0 9 7 32.44 1.87
 0 -9 -7 28.5 1.7
 0 -9 7 29.56 1.9
 0 -9 7 29.1 1.85
 0 -9 -7 28.22 1.87
 0 -9 7 31.01 1.93
 0 -9 -7 25.62 3.88
 0 9 -7 25.29 4.06
 0 9 7 39.76 4.75
 0 -9 7 31.74 4.22
 0 9 -7 32.85 2.01
 0 9 7 27.53 1.85
 0 -9 -7 30.2 4.56
 0 -9 -7 35.17 4.74
 0 -9 7 34.42 3.28
 0 -9 7 35.76 4.78
 0 9 -7 26.81 1.83
 0 9 7 31.12 1.9
 0 -9 7 26.19 1.84
 0 -9 -7 28.27 1.92
 0 9 -7 28.06 1.58
 0 9 7 28.64 1.6
 0 9 -7 30.49 4.51
 0 9 7 27.14 1.59
 0 -9 7 27.16 3.09
 0 9 7 22.63 3.98
 0 -9 7 25.33 3.33
 0 9 -7 23.26 2.71
 0 9 8 90.56 4.43
 0 9 -8 88.72 4.66
 0 9 -8 76.18 7.22
 0 -9 8 94.74 7.13
 0 -9 8 89.67 8.08
 0 -9 -8 104.83 8.14
 0 9 8 88.91 7.53
 0 -9 -8 95.01 8.19
 0 -9 -8 88.83 4.7
 0 -9 8 91.27 4.13
 0 9 8 89.31 4.57
 0 -9 -8 93.48 4.46
 0 -9 8 88.95 4.65
 0 -9 8 93.66 4.64
 0 -9 8 89.15 4.62
 0 -9 -8 88.07 4.61
 0 -9 -8 93.8 7.85
 0 9 -8 104.3 8.1
 0 9 8 88.56 7.72
 0 -9 8 91.08 7.7
 0 9 -8 88.84 4.72
 0 9 8 96.05 4.66
 0 9 -8 107.1 8.68
 0 9 -8 92.85 4.63
 0 -9 8 102.98 8.32
 0 9 8 92.44 4.63
 0 -9 -8 90.77 8.44
 0 -9 8 88.2 4.64
 0 -9 8 92.55 4.65
 0 9 -8 92.07 5.75
 0 9 8 94.92 8.13
 0 -9 -8 91.43 8.37
 0 -9 8 89.87 6.07
 0 9 8 92.01 4.31
 0 9 -8 78.66 7.71
 0 9 8 88.35 4.35
 0 -9 -8 85.82 4.68
 0 9 -8 94.84 4.28
 0 -9 -8 96.94 8.5
 0 -9 8 97.43 6.21
 0 9 -9 0.76 0.67
 0 9 9 0.07 0.46
 0 -9 -9 1.21 0.66
 0 -9 9 0.44 0.27
 0 9 9 0.68 0.56
 0 -9 9 -0.12 0.4
 0 -9 9 0.6 0.52
 0 -9 9 1.11 0.61
 0 9 -9 0.14 0.55
 0 -9 9 0.71 0.58
 0 -9 9 0.38 0.56
 0 9 -9 0.55 0.54
 0 9 9 -0.45 0.55
 0 9 -9 2.16 1.93
 0 -9 9 -1.03 1.97
 0 -9 9 -0.89 1.81
 0 -9 -9 1.81 1.84
 0 9 9 2.81 1.79
 0 -9 -9 2.27 1.72
 0 -9 9 -0.38 0.99
 0 -9 -9 -1.15 1.74
 0 -9 9 1.2 0.85
 0 -9 9 -0.4 0.99
 0 -9 9 0.76 0.93
 0 9 9 0.14 0.39
 0 -9 -9 -0.08 0.47
 0 -9 9 0.76 1.46
 0 9 9 -1.06 1.6
 0 -9 -9 -1.15 2.05
 0 9 9 0.89 1.8
 0 -9 -9 3.01 1.92
 0 -9 -9 -0.98 1.75
 0 9 -9 0.9 1.5
 0 -9 9 3.13 2.34
 0 9 9 -0.07 0.45
 0 -9 -9 -0.41 0.59
 0 9 -9 0.42 0.36
 0 -9 -9 -0.23 0.55
 0 -9 9 0.11 0.57
 0 9 -10 51.37 2.61
 0 -9 -10 42.34 2.51
 0 -9 10 49.53 1.92
 0 9 10 44.98 2.45
 0 -9 10 49.92 2.21
 0 -9 10 44.3 2.42
 0 -9 10 52.41 2.53
 0 -9 10 46.19 2.44
 0 -9 -10 52.59 2.51
 0 -9 10 48.74 2.5
 0 9 -10 49.32 5.63
 0 -9 10 52.47 5.86
 0 9 10 49.03 2.46
 0 9 -10 43.98 2.4
 0 9 -10 45.83 5
 0 -9 10 41.55 4.92
 0 9 10 40.3 5.08
 0 -9 -10 45.68 5.08
 0 9 10 48.38 5.3
 0 9 -10 44.09 5.07
 0 9 -10 50.48 2.64
 0 -9 10 51.15 3.38
 0 -9 10 50.32 3.41
 0 -9 10 46.38 3.29
 0 -9 -10 49.19 5.59
 0 -9 -10 43.91 5.35
 0 -9 -10 48.19 5.78
 0 -9 10 46.83 5.46
 0 9 10 51.16 5.36
 0 -9 10 58.07 5.34
 0 9 -10 64.15 5.86
 0 -9 -10 48.29 2.31
 0 9 10 48.27 2.07
 0 9 10 46.22 2.24
 0 9 10 35.97 5.15
 0 -9 10 54.68 3.55
 0 9 10 50.3 2.27
 0 -9 -10 51.46 2.62
 0 9 11 16.44 1.2
 0 9 11 18.09 1.24
 0 9 11 16.39 1.36
 0 -9 11 16.65 1.15
 0 -9 11 18.6 1.38
 0 -9 11 17.25 1.36
 0 -9 -11 17 1.35
 0 -9 11 18.02 1.37
 0 -9 11 17.08 1.35
 0 -9 11 20.13 1.47
 0 9 -11 13.39 3.45
 0 9 -11 16.15 1.33
 0 9 11 14.72 1.3
 0 9 11 19.51 3.46
 0 -9 11 18.4 3.22
 0 9 -11 17.38 3.36
 0 9 -11 19.62 3.39
 0 9 11 15.96 3.37
 0 -9 -11 17.78 3.43
 0 9 -11 16.94 1.46
 0 -9 11 15 1.69
 0 -9 11 16.81 1.71
 0 -9 11 14.55 1.72
 0 -9 11 21.57 1.94
 0 -9 -11 17 1.45
 0 -9 -11 16.57 1.43
 0 -9 -11 14.61 1.19
 0 9 -11 13.08 1.32
 0 -9 11 17.44 3.26
 0 9 11 15.65 0.99
 0 9 11 15.05 3.2
 0 -9 -11 16.8 3.36
 0 9 -11 12.46 3.2
 0 -9 -11 17.56 3.57
 0 -9 11 18.68 3.66
 0 -9 -12 30.99 2.19
 0 9 12 32.49 1.96
 0 9 12 35.34 2.22
 0 -9 12 31.36 1.88
 0 -9 12 35.93 2.17
 0 -9 12 32.6 2.1
 0 -9 -12 35.9 2.13
 0 -9 12 34.55 2.08
 0 -9 12 34.28 2.14
 0 -9 12 33.29 2.17
 0 9 12 33.19 2.07
 0 9 -12 33.19 2.07
 0 -9 12 31.9 4.3
 0 9 12 29.45 4.34
 0 9 -12 43.41 4.92
 0 9 -12 32.67 4.39
 0 9 12 33.33 4.44
 0 -9 -12 37 4.65
 0 9 -12 34.04 2.26
 0 -9 12 28.59 2.16
 0 -9 12 26.98 2.14
 0 -9 12 30.03 2.16
 0 -9 12 42.41 5.11
 0 -9 -12 32.41 4.55
 0 -9 -12 35.22 4.9
 0 9 12 39.95 5.02
 0 -9 -12 35.01 2.25
 0 -9 -12 31.49 1.98
 0 -9 -12 35.3 2.24
 0 -9 12 41.62 4.91
 0 -9 12 27.76 2.15
 0 9 -12 36.34 2.29
 0 9 12 35.55 1.7
 0 9 13 55.81 3.04
 0 -9 13 57.62 2.97
 0 -9 13 54.89 3.18
 0 -9 13 57.95 3.18
 0 -9 -13 60.43 3.15
 0 -9 13 58.8 3.13
 0 -9 -13 54.28 3.28
 0 9 13 56.69 3.15
 0 9 -13 54.47 3.31
 0 9 -13 52.79 3.27
 0 -9 13 67.24 6.2
 0 9 -13 53.21 5.78
 0 9 -13 66.02 6.19
 0 9 13 57.14 6.01
 0 9 13 64.57 6.2
 0 -9 -13 53.73 5.66
 0 9 13 56.01 3.11
 0 9 -13 62.27 3.16
 0 -9 13 58.28 3.19
 0 -9 -13 54.89 6.32
 0 -9 13 58.55 6.29
 0 9 13 48.2 5.95
 0 -9 -13 61.18 6.32
 0 -9 -13 54.35 3.26
 0 -9 -13 55.13 3.3
 0 -9 13 49.81 5.74
 0 -9 -13 57.37 3.07
 0 9 13 59.1 3.29
 0 9 14 18.33 1.38
 0 -9 14 13.77 1.22
 0 -9 14 16.51 1.41
 0 -9 14 18.15 1.44
 0 -9 14 15.01 1.31
 0 -9 -14 16.69 1.37
 0 -9 -14 19.25 1.57
 0 9 -14 19.22 1.61
 0 9 14 18.07 1.4
 0 9 -14 17.3 1.54
 0 -9 -14 13.69 2.99
 0 9 14 28.94 4.08
 0 -9 14 20.96 3.44
 0 9 14 7.68 2.81
 0 9 -14 20.65 3.66
 0 9 -14 18.6 3.47
 0 9 -14 17.39 1.35
 0 9 14 15.08 1.35
 0 -9 14 15.5 1.4
 0 -9 -14 17.27 3.45
 0 -9 14 15.31 3.32
 0 9 -14 18.24 3.51
 0 -9 -14 16.74 1.49
 0 -9 -14 16.67 1.52
 0 -9 14 10.27 3.27
 0 -9 -14 19.01 1.36
 0 9 14 14.77 1.48
 0 9 15 26.61 1.91
 0 -9 15 22.01 1.72
 0 -9 15 23.16 1.74
 0 -9 -15 23.74 1.67
 0 -9 15 19.48 1.58
 0 -9 -15 25.51 1.91
 0 9 -15 20.44 1.82
 0 9 15 26.06 1.76
 0 -9 -15 27.07 1.93
 0 9 -15 13.54 3.45
 0 9 -15 24.36 3.87
 0 9 15 30.98 4.14
 0 9 15 26.71 4.3
 0 -9 15 17.22 3.4
 0 -9 -15 30.18 4.14
 0 9 -15 23.24 1.65
 0 9 15 26.55 1.69
 0 -9 15 23.8 1.76
 0 -9 15 27.38 4.36
 0 -9 -15 25.68 4
 0 9 -15 27.73 4.21
 0 9 15 24.14 1.69
 0 -9 -15 24.6 1.89
 0 9 -15 22.29 1.86
 0 -9 -15 23.89 1.67
 0 -9 15 23.19 1.57
 0 9 16 33.33 2.43
 0 -9 16 37.11 2.19
 0 -9 16 37.97 2.35
 0 -9 16 34.88 2.3
 0 -9 -16 42.79 2.29
 0 -9 16 36.6 2.19
 0 -9 -16 40.31 2.52
 0 9 -16 34.56 2.46
 0 9 16 36.92 2.31
 0 9 16 36.35 4.92
 0 -9 -16 37.05 4.64
 0 9 16 35.28 4.42
 0 9 -16 30.72 4.36
 0 -9 16 40.17 4.67
 0 9 16 36.98 2.21
 0 9 -16 32.64 2.15
 0 -9 16 40.84 2.47
 0 -9 16 36.05 2.32
 0 -9 16 32.13 4.88
 0 -9 -16 44.04 5.32
 0 9 16 34.15 2.24
 0 9 -16 33.13 2.45
 0 -9 -16 36.19 2.48
 0 -9 -16 39.25 2.27
 0 -9 -16 37.69 2.49
 0 9 17 4.73 0.97
 0 -9 17 3.85 0.8
 0 -9 17 3.58 0.84
 0 -9 17 7.01 0.97
 0 -9 17 6.66 0.88
 0 -9 -17 2.83 0.75
 0 -9 -17 4.99 0.97
 0 9 17 4.57 0.81
 0 -9 17 3.9 1.99
 0 9 17 4.23 2.07
 0 9 17 0.8 1.81
 0 9 -17 3.59 0.78
 0 9 17 3.72 0.81
 0 -9 17 3.86 0.95
 0 -9 17 3.39 0.83
 0 -9 17 0.99 1.91
 0 -9 -17 3.92 0.98
 0 -9 -17 4.67 0.82
 0 9 -17 5.87 1.05
 0 9 -17 2.92 0.86
 0 9 17 4.9 0.86
 0 -9 -17 3.24 0.9
 0 -9 18 2.36 0.76
 0 -9 18 2.02 0.78
 0 -9 18 0.78 0.78
 0 -9 -18 2.67 0.77
 0 -9 18 1.7 0.68
 0 9 18 1.6 0.76
 0 9 -18 1.79 0.8
 0 9 18 0.26 0.77
 0 -9 18 6.08 2.12
 0 9 18 5.45 2.3
 0 9 18 4.09 2.08
 0 9 18 3.23 0.75
 0 9 -18 2.36 0.73
 0 -9 -18 2.22 0.86
 0 9 -18 1.07 0.9
 0 -9 18 1.42 0.86
 0 -9 18 4.65 0.9
 0 9 18 2.29 0.89
 0 -9 -18 1.55 0.74
 0 -9 -18 2.64 0.91
 0 -9 -18 3.35 0.98
 0 -9 19 5.34 0.94
 0 9 19 5.47 0.96
 0 -9 19 4.52 0.96
 0 -9 19 5.66 0.86
 0 9 19 4.21 1.06
 0 9 19 6.02 1
 0 -9 19 6.2 1.03
 0 -9 19 5.34 1.03
 0 -9 -19 5.62 1.08
 0 9 -19 3.71 1.08
 0 -9 -19 4.57 0.99
 0 9 -19 4.29 0.95
 0 9 19 7.05 1.06
 0 -9 -19 4.71 0.91
 0 -9 -19 2.54 0.98
 0 9 19 6.24 0.84
 0 -9 19 4.08 0.84
 0 -9 20 6.24 1.1
 0 -9 20 7.32 1.15
 0 9 20 8.61 1.15
 0 -9 20 8.44 0.99
 0 9 20 7.56 1.17
 0 9 20 6.47 1.23
 0 -9 20 9.9 1.25
 0 -9 20 7.65 1.17
 0 -9 -20 13.47 1.43
 0 -9 20 12.02 1.2
 0 -9 -20 9.75 1.33
 0 9 20 8.48 1.25
 0 9 -20 10.02 1.25
 0 9 20 10.12 1.02
 0 -9 -20 13.82 1.51
 0 -9 -20 7.89 1.12
 0 9 -20 7.87 1.29
 0 9 21 20.33 1.73
 0 -9 21 17.63 1.6
 0 -9 21 24.67 1.8
 0 -9 21 18.87 1.79
 0 9 21 15.99 1.83
 0 -9 -21 17.54 1.84
 0 9 -21 20.04 1.78
 0 9 21 19.25 1.78
 0 -9 -21 18.76 1.65
 0 -9 -21 24.43 1.98
 0 -9 21 19.54 1.72
 0 -9 21 20.74 1.77
 0 -9 -21 22.97 1.96
 0 9 -21 17.87 1.91
 0 9 21 18.96 1.62
 0 -9 22 40.3 2.57
 0 -9 -22 38.63 2.82
 0 9 22 35.34 2.81
 0 -9 22 40.05 2.75
 0 -9 22 41.4 2.63
 0 -9 -22 40.98 2.62
 0 9 -22 37.12 2.84
 0 9 -22 39.51 2.72
 0 9 22 37.46 2.67
 0 -9 -22 39.57 2.81
 0 9 22 38.84 2.54
 0 -9 22 41.58 2.63
 0 -9 22 41.07 2.65
 0 -9 -22 45.75 2.96
 0 -9 -23 30.39 2.47
 0 -9 23 26.11 2.13
 0 -9 23 32.6 2.23
 0 -9 23 32.45 2.23
 0 9 -23 27.47 2.27
 0 9 23 29.93 2.32
 0 -9 -23 32.14 2.23
 0 -9 -23 30.07 2.45
 0 9 -23 28.92 2.29
 0 -9 23 27.39 2.28
 0 -9 23 29.35 2.21
 0 9 23 34.9 2.2
 0 9 -23 30.28 2.47
 0 -9 -23 32.38 2.5
 0 9 -23 24.57 2.37
 0 -9 -24 7.61 1.39
 0 -9 24 7.92 1.26
 0 9 24 7.19 1.38
 0 9 -24 7.36 1.26
 0 -9 -24 8.76 1.23
 0 -9 24 6.7 1.21
 0 -9 24 6.54 1.3
 0 9 -24 5.46 1.41
 0 9 -24 3.86 1.33
 0 9 24 5.96 1.13
 0 -9 24 7.31 1.22
 0 -9 -24 4.39 1.35
 0 9 -24 8.12 1.35
 0 -9 -24 7.75 1.38
 0 9 -25 0.45 1.16
 0 -9 25 0.89 0.94
 0 -9 -25 2.83 1.09
 0 -9 25 0.9 1.1
 0 -9 25 0.74 0.93
 0 9 -25 -0.52 1.06
 0 9 25 0.19 1.06
 0 -9 -25 1.62 1.11
 0 9 -25 2.47 1.11
 0 -9 -25 2.58 1.2
 0 9 -25 1.76 1.21
 0 9 25 0.26 0.87
 0 -9 25 0.15 0.95
 0 9 25 -1.23 1.16
 0 -9 -25 2.35 1.06
 0 9 -26 0.46 1.17
 0 -9 26 0.9 0.97
 0 -9 -26 1.78 1.15
 0 -9 26 1.04 1
 0 -9 26 2 1.15
 0 9 -26 2.31 0.99
 0 9 26 1.56 1.07
 0 -9 -26 0.83 1.1
 0 9 -26 1.95 1.11
 0 -9 -26 1.54 1.08
 0 9 -26 2.03 1.16
 0 -9 26 0.75 0.92
 0 9 26 1.02 0.89
 0 9 26 -0.42 1.18
 0 -9 -26 0.97 0.95
 0 9 -27 1.66 1.23
 0 -9 27 1.37 1.02
 0 -9 -27 0.91 1.14
 0 -9 27 1.66 1.13
 0 -9 27 2.57 1.06
 0 9 -27 2.17 1.03
 0 9 27 2.02 1.15
 0 -9 -27 0.42 1.15
 0 9 -27 1.6 1
 0 -9 -27 1.35 1.14
 0 9 -27 -1.15 1.28
 0 -9 27 3.04 1.02
 0 9 27 0.42 1.1
 0 -9 -27 0.17 1.02
 0 -9 -28 0.47 1.22
 0 9 -28 0.24 1.23
 0 9 28 1.07 1.14
 0 -9 28 -0.15 1.01
 0 -9 -28 -0.17 1.07
 0 -9 -28 1.61 1.17
 0 -9 28 0.46 1.01
 0 -9 28 0.74 1.02
 0 9 -28 -1.18 1.2
 0 9 -28 1.47 1.05
 0 9 28 0.84 1.08
 0 9 -28 0.2 1.06
 0 -9 -28 0.43 1.18
 0 -9 29 0.46 1.07
 0 -9 -29 0.23 1.26
 0 -9 -29 0.24 1.32
 0 9 -29 -1 1.54
 0 9 -29 0.19 1.12
 0 9 29 1.73 1.16
 0 -9 -29 -0.18 1.11
 0 -9 29 1.07 1.07
 0 9 29 0.22 1.19
 0 9 -29 0.48 1.18
 0 -9 -29 -0.22 1.26
 0 9 -29 -0.42 1.22
 0 -9 29 1.12 1.1
 0 9 -30 -0.38 1.15
 0 9 30 0.22 1.19
 0 -9 -30 -0.18 1.09
 0 -9 -30 -0.24 1.16
 0 9 30 0.43 1.19
 0 -9 -30 -0.24 1.22
 0 9 -30 -0.98 1.3
 0 9 -30 2.13 1.27
 0 -9 -30 -0.66 1.34
 0 -9 30 0.94 1.22
 0 9 31 3.19 1.48
 0 9 -31 0.38 1.17
 0 -9 -31 1.67 1.28
 0 -9 -31 -0.48 1.46
 0 9 31 2.83 1.42
 0 -9 -31 0.25 1.33
 0 9 -31 0.25 1.39
 0 -9 -31 2.91 1.4
 0 9 -31 2.17 1.35
 0 -9 31 3.76 1.24
 0 9 -32 0.19 1.23
 0 9 32 0.23 1.34
 0 -9 -32 0.57 1.21
 0 -9 -32 0.25 1.39
 0 9 32 1.09 1.32
 0 -9 32 0.19 1.19
 0 9 -32 0.51 1.38
 0 -9 -32 1.27 1.44
 0 9 -32 -0.44 1.29
 0 -9 -32 1.35 1.4
 0 -9 -33 0.45 1.37
 0 9 -33 -0.19 1.24
 0 9 33 -0.22 1.33
 0 -9 -33 -0.38 1.23
 0 -10 0 353.35 16.22
 0 -10 0 303.2 20.15
 0 -10 0 363.89 20.05
 0 -10 0 337.61 15.92
 0 -10 0 341.89 16.17
 0 10 0 316.42 19.42
 0 10 0 359.72 16.08
 0 10 0 374.18 16.27
 0 10 0 368.29 19.61
 0 -10 0 370.13 20.14
 0 -10 0 363.58 20.95
 0 10 0 355.62 16.21
 0 -10 0 357.33 15.78
 0 -10 1 122.68 5.81
 0 -10 -1 112.19 5.77
 0 -10 1 113.71 9.32
 0 -10 -1 105.25 9.13
 0 -10 1 106.84 8.66
 0 -10 -1 108.65 8.95
 0 -10 -1 117.88 5.52
 0 -10 1 118.91 5.54
 0 -10 -1 115.28 5.77
 0 -10 1 111.4 5.73
 0 10 -1 104.62 8.5
 0 10 1 109.49 8.61
 0 10 1 114.79 5.62
 0 10 -1 110.08 5.64
 0 10 -1 111.43 5.8
 0 10 1 112.53 5.78
 0 -10 -1 101.59 8.75
 0 -10 1 119.21 8.88
 0 10 -1 89.99 8
 0 10 1 128.55 9.01
 0 -10 1 125.03 9.83
 0 10 -1 124.25 9.98
 0 10 -1 119.7 5.8
 0 10 1 114.74 5.78
 0 -10 -1 116.08 9.66
 0 -10 -1 118.62 5.39
 0 -10 1 116.82 5.33
 0 -10 2 67.59 3.73
 0 -10 -2 69.14 3.77
 0 10 2 70.9 3.78
 0 10 -2 67.95 3.79
 0 -10 2 73.37 7.18
 0 -10 -2 74.26 7.06
 0 -10 -2 68.93 6.89
 0 -10 2 75.18 6.44
 0 10 2 62.91 3.55
 0 10 -2 68.7 3.67
 0 -10 2 71.21 3.76
 0 -10 -2 71.98 3.79
 0 10 2 67.09 6.46
 0 -10 -2 64.83 6.44
 0 -10 2 66.63 4.51
 0 10 -2 81.26 6.65
 0 -10 -2 69.78 6.8
 0 -10 2 69.62 6.32
 0 10 2 91.82 7.24
 0 10 -2 65.43 5.84
 0 10 -2 81.97 7.65
 0 -10 -2 67.42 7.03
 0 -10 2 70.68 7.22
 0 10 -2 67.74 3.74
 0 -10 -2 72.85 3.52
 0 -10 2 70.08 3.54
 0 -10 -2 71.88 3.42
 0 -10 2 67.82 3.29
 0 -10 3 303.09 17.1
 0 10 -3 360.81 17.04
 0 -10 -3 284.31 17.95
 0 10 3 291.57 17.5
 0 -10 3 307.23 13.92
 0 -10 -3 304.75 13.96
 0 -10 -3 302.34 13.66
 0 -10 3 311.97 13.72
 0 10 3 295.01 13.93
 0 10 -3 288.49 13.97
 0 10 -3 301.22 13.69
 0 -10 3 291.85 16.96
 0 -10 -3 339.63 18.56
 0 -10 -3 301.67 13.6
 0 10 3 302.48 13.68
 0 -10 -3 289.39 13.92
 0 -10 3 300.98 13.9
 0 -10 -3 284.66 17.53
 0 -10 3 300.08 15.27
 0 10 3 315.13 17.52
 0 10 -3 323.18 17.67
 0 10 -3 300.68 13.93
 0 -10 3 344.54 18.99
 0 -10 -3 290.08 18.51
 0 10 -3 275.65 18.2
 0 10 3 300.68 13.74
 0 10 -3 300.93 13.85
 0 -10 3 296.94 13.43
 0 -10 3 314.69 18.47
 0 -10 -3 336.77 18.57
 0 -10 4 30.39 1.51
 0 10 4 41.09 4.98
 0 -10 4 29.16 3.06
 0 10 -4 33.54 3.69
 0 -10 4 27.01 1.95
 0 -10 4 26.3 1.96
 0 -10 -4 31.21 2.04
 0 -10 4 29.42 1.82
 0 -10 -4 28.26 1.77
 0 10 4 29.21 2
 0 10 -4 31.31 2.08
 0 10 -4 30.03 1.77
 0 -10 -4 32.03 4.92
 0 -10 4 27.08 3.68
 0 -10 4 25.97 3.59
 0 -10 -4 36.61 5.12
 0 -10 -4 27.34 1.72
 0 10 4 28.94 1.82
 0 -10 -4 31.04 2.04
 0 -10 4 32.74 2
 0 -10 -4 27.87 1.98
 0 10 4 29.99 1.84
 0 10 -4 30.25 1.99
 0 10 -4 28.32 1.96
 0 -10 4 28.48 4.59
 0 -10 -4 31.36 4.79
 0 10 4 29.43 1.98
 0 -10 -4 33.52 4.56
 0 10 -4 39.8 5.45
 0 10 4 36.39 4.44
 0 10 -4 28.13 4.08
 0 -10 -4 23.96 4.01
 0 10 5 176.8 8.16
 0 -10 -5 168.89 8.05
 0 -10 -5 170.73 8.06
 0 10 5 175.9 12.08
 0 10 -5 179.12 10.47
 0 -10 -5 147.29 11.96
 0 -10 5 171.66 8.29
 0 -10 -5 178.54 8.36
 0 -10 5 172.22 8.33
 0 10 5 173.26 8.33
 0 10 -5 170.68 8.4
 0 -10 -5 174.59 8.4
 0 10 -5 177.54 8.04
 0 -10 -5 186.16 12.6
 0 -10 5 172.01 8.28
 0 -10 -5 174.26 8.36
 0 10 -5 175.03 8.33
 0 -10 5 160.95 12.1
 0 -10 -5 174.36 12.64
 0 10 5 171.17 8.33
 0 10 -5 143.75 12.02
 0 -10 -5 169.51 11.99
 0 -10 5 176.89 7.78
 0 10 -5 183.85 11.79
 0 -10 -5 165.65 11.83
 0 -10 5 169.7 10.19
 0 10 5 182.15 11.81
 0 10 5 171.49 8.11
 0 10 -5 170.24 8.28
 0 10 -6 11.05 0.84
 0 -10 -6 11.67 3.19
 0 10 6 9.06 1.03
 0 -10 -6 10.95 0.96
 0 -10 6 7.98 1.08
 0 -10 6 10.06 1.1
 0 -10 -6 13.48 1.2
 0 -10 6 8.95 1.07
 0 10 6 8.7 0.86
 0 10 -6 7.33 1.03
 0 10 6 10.84 1.15
 0 -10 6 18.13 3.64
 0 10 6 11.7 1.13
 0 10 -6 12.34 1.15
 0 -10 -6 2.24 2.32
 0 -10 -6 8.85 2.84
 0 10 -6 10.49 1.15
 0 10 6 10.37 0.98
 0 -10 -6 9.14 1.12
 0 -10 6 13.6 2.31
 0 10 6 6.06 2.41
 0 -10 6 11.05 1.16
 0 10 -6 8.56 0.86
 0 -10 -6 11.36 1.19
 0 -10 -6 5.8 2.75
 0 10 -6 14.99 3.24
 0 10 -6 9 3.17
 0 10 6 12.24 3.27
 0 -10 -6 8.69 2.73
 0 10 7 92.78 4.48
 0 -10 -7 84.48 4.3
 0 -10 7 88.66 4.57
 0 -10 7 89.51 4.54
 0 -10 7 83.46 4.52
 0 -10 -7 81.45 4.51
 0 10 -7 90.01 4.21
 0 -10 -7 82.67 4.59
 0 10 -7 94.21 4.7
 0 10 7 89.59 4.55
 0 -10 7 83.07 6.26
 0 10 7 91.1 4.56
 0 -10 7 79.71 7.88
 0 10 -7 85.31 8.18
 0 10 -7 80.37 4.49
 0 10 7 90.83 4.34
 0 10 -7 86.75 4.56
 0 -10 -7 87.91 4.61
 0 -10 7 88.54 4.57
 0 -10 -7 90.87 7.89
 0 10 7 85.82 8
 0 -10 7 92.15 6.54
 0 10 -7 85.75 7.5
 0 10 7 78.13 7.32
 0 -10 7 84.69 6.64
 0 -10 -7 87.96 7.86
 0 10 8 29.98 1.65
 0 10 8 30.94 1.93
 0 -10 -8 29.39 1.77
 0 -10 8 28.69 1.97
 0 -10 8 25.72 1.89
 0 -10 8 26.35 1.9
 0 -10 -8 28.35 1.97
 0 -10 -8 28.45 2.04
 0 10 -8 30.63 2.11
 0 10 8 28.18 1.96
 0 10 8 29.36 1.96
 0 10 -8 29.08 1.96
 0 -10 -8 28.87 2.02
 0 10 -8 31.16 2.03
 0 10 8 30.12 1.78
 0 10 -8 31.08 4.78
 0 10 -8 31.45 4.43
 0 10 8 42.17 4.89
 0 -10 -8 35.43 4.62
 0 -10 8 25.11 1.91
 0 -10 8 27.69 1.96
 0 -10 -8 25 4.05
 0 -10 8 30.52 3.69
 0 -10 8 26.29 3.14
 0 -10 8 26.61 3.1
 0 10 9 90.73 4.72
 0 -10 -9 96.14 4.57
 0 -10 9 95.41 4.81
 0 -10 9 93.35 4.77
 0 -10 9 94.89 4.78
 0 -10 -9 88.9 4.75
 0 -10 -9 88.97 4.85
 0 10 -9 94.05 4.91
 0 -10 9 93.36 6.14
 0 -10 9 89.86 6.16
 0 -10 9 87.34 6.03
 0 10 9 96.53 4.79
 0 10 -9 94.91 4.78
 0 10 -9 88.86 4.81
 0 10 -9 67.43 7.18
 0 -10 9 95.1 7.47
 0 10 9 100.39 8.15
 0 -10 -9 90.3 8.29
 0 10 9 96.23 4.55
 0 10 9 90.06 4.45
 0 -10 9 90.46 4.79
 0 -10 9 89 4.79
 0 -10 9 100.67 6.36
 0 -10 -9 90.9 4.86
 0 10 10 6.51 0.78
 0 10 10 7.42 1.04
 0 -10 -10 6.62 0.85
 0 -10 10 7.6 1.01
 0 -10 10 5.77 0.95
 0 -10 -10 8.24 1.08
 0 -10 10 6.3 0.96
 0 -10 -10 6.44 1.04
 0 10 -10 6.41 1.06
 0 -10 10 7.1 1.67
 0 -10 10 6.63 1.65
 0 10 10 8.08 1.04
 0 10 -10 4.71 0.91
 0 -10 -10 7.45 2.71
 0 10 10 9.62 3
 0 10 -10 3.9 2.4
 0 -10 -10 5.43 1.02
 0 10 -10 6.21 1.05
 0 10 10 6.36 0.68
 0 -10 10 5.74 0.96
 0 -10 10 5.37 0.91
 0 -10 10 7.4 2.5
 0 10 10 5.79 0.8
 0 10 11 32.61 2.31
 0 -10 -11 37.8 2.18
 0 -10 11 37.23 2.37
 0 -10 11 34.71 2.3
 0 -10 11 33.07 2.27
 0 -10 -11 35.67 2.31
 0 10 11 36.18 2.11
 0 10 -11 35 2.43
 0 10 -11 35.01 2.41
 0 10 11 40.82 2.39
 0 10 -11 35.97 2.29
 0 -10 -11 36.26 2.42
 0 -10 -11 37.38 2.46
 0 10 11 40.75 2.16
 0 -10 11 39.43 4.76
 0 10 11 37.98 1.92
 0 -10 -11 38.34 5.44
 0 10 -11 36.08 5.02
 0 10 11 36.47 4.99
 0 -10 11 37.77 2.42
 0 -10 11 38.08 2.37
 0 -10 12 27.92 2.01
 0 -10 12 32.66 2.07
 0 -10 12 31.49 2.03
 0 -10 -12 30.45 2.02
 0 10 12 30.23 1.85
 0 10 -12 26.26 2.11
 0 10 -12 28.67 2.15
 0 10 12 32.63 2.05
 0 10 -12 28.79 1.98
 0 -10 -12 27.39 1.86
 0 10 12 30.19 2.09
 0 -10 12 29.68 2.11
 0 -10 12 31.59 2.1
 0 10 -12 19.54 3.84
 0 -10 12 35.32 4.59
 0 -10 -12 31.85 2.22
 0 -10 -12 26.96 2.11
 0 -10 13 10.3 1.21
 0 -10 13 11.03 1.24
 0 10 -13 9.32 1.29
 0 10 13 11.65 1.18
 0 10 13 11.21 1.06
 0 10 -13 8.35 1.22
 0 10 13 10.93 1.19
 0 10 -13 11.15 1.16
 0 -10 -13 10.36 1.28
 0 -10 13 14.7 3.28
 0 -10 -13 12.41 1.13
 0 10 13 10.12 1.23
 0 -10 13 10.2 1.22
 0 -10 13 9.55 1.22
 0 -10 -13 12.18 1.33
 0 10 -13 12.68 3.15
 0 -10 13 14.28 1.25
 0 -10 -13 9.22 1.13
 0 -10 14 25.13 1.85
 0 -10 14 18.54 1.74
 0 10 -14 23.36 1.97
 0 10 14 25.94 1.82
 0 10 14 26.66 1.96
 0 10 -14 25.29 2
 0 10 -14 27.23 1.8
 0 10 14 26.6 1.82
 0 10 14 26.69 1.71
 0 -10 -14 25.4 1.8
 0 -10 14 25.55 1.81
 0 -10 -14 21.74 1.67
 0 -10 -14 25.63 1.97
 0 -10 14 24.85 1.82
 0 -10 -14 24.25 1.96
 0 -10 -14 23.42 1.95
 0 10 -14 18.44 3.9
 0 -10 -15 21.91 1.62
 0 -10 15 19.25 1.54
 0 -10 -15 19.08 1.5
 0 10 -15 20.66 1.77
 0 10 15 17.45 1.7
 0 10 15 17.86 1.52
 0 10 -15 18.66 1.56
 0 -10 15 19.98 1.63
 0 -10 -15 21.72 1.79
 0 10 15 18.43 1.49
 0 -10 -15 20.71 1.79
 0 -10 -15 15.18 1.67
 0 10 15 22.24 1.62
 0 10 -15 17.96 1.74
 0 -10 15 25.46 1.75
 0 -10 15 19.93 1.62
 0 -10 16 49.05 2.67
 0 -10 -16 42.43 2.61
 0 -10 -16 46.82 2.62
 0 10 16 43.93 2.7
 0 10 -16 39.07 2.88
 0 10 -16 42.39 2.84
 0 10 16 46.21 2.66
 0 10 -16 42.94 2.62
 0 10 16 41.72 2.82
 0 -10 -16 49.66 2.98
 0 10 16 48.64 2.65
 0 -10 -16 46.75 2.93
 0 -10 -16 40.91 2.87
 0 -10 16 39.32 2.69
 0 -10 16 45.34 2.77
 0 -10 16 37.34 2.62
 0 -10 17 1.65 0.9
 0 -10 17 1.45 0.73
 0 -10 -17 4.61 0.91
 0 -10 -17 0.35 0.78
 0 10 17 1.5 0.8
 0 10 -17 0.57 0.94
 0 10 -17 1.84 0.98
 0 10 -17 0.11 0.72
 0 10 17 0.57 0.75
 0 10 17 0.18 0.82
 0 -10 -17 1.45 0.83
 0 10 17 0.12 0.75
 0 -10 -17 1.85 0.93
 0 -10 -17 0.18 0.91
 0 -10 17 1.52 0.89
 0 -10 17 0.86 0.8
 0 -10 17 0.73 0.84
 0 -10 18 -0.14 0.93
 0 -10 -18 -1.01 0.85
 0 -10 18 -0.11 0.7
 0 -10 -18 0.97 0.75
 0 10 18 -0.98 0.88
 0 10 -18 1.14 0.92
 0 10 -18 1.61 0.8
 0 10 18 1.56 0.78
 0 10 18 1.66 0.89
 0 -10 -18 -0.19 0.88
 0 10 18 -0.4 0.8
 0 10 -18 0.65 0.81
 0 -10 -18 -0.57 0.89
 0 -10 -18 -0.38 0.89
 0 -10 18 -0.14 0.82
 0 -10 18 0.51 0.82
 0 -10 18 0.88 0.87
 0 10 19 14.53 1.46
 0 -10 19 15.44 1.47
 0 -10 19 16.43 1.33
 0 -10 -19 14.44 1.39
 0 10 19 16.55 1.51
 0 10 -19 17.71 1.77
 0 10 19 12.85 1.27
 0 10 19 10.94 1.52
 0 -10 -19 15.02 1.62
 0 10 19 14.57 1.44
 0 10 -19 14.71 1.49
 0 -10 -19 12.33 1.56
 0 -10 -19 10.31 1.52
 0 -10 19 17.18 1.64
 0 -10 19 10.99 1.37
 0 -10 19 10.98 1.4
 0 -10 20 4.89 1.05
 0 10 20 4.76 1.1
 0 -10 20 5.3 0.91
 0 10 20 5.69 1.08
 0 -10 -20 7.11 1.01
 0 10 -20 5.28 1.22
 0 10 20 3.55 0.86
 0 -10 -20 5.44 1.27
 0 -10 -20 5.64 1.2
 0 10 20 4.58 1.12
 0 10 -20 6.24 1.15
 0 -10 -20 6 1.29
 0 10 20 4.58 1.18
 0 -10 20 4.34 1.05
 0 -10 20 6.36 1.07
 0 -10 20 2.31 1.01
 0 10 -21 2.51 1.18
 0 -10 21 3.65 1.05
 0 10 -21 3.44 1.06
 0 10 21 1.55 0.94
 0 -10 21 3.58 1.03
 0 -10 21 1.09 1.05
 0 -10 -21 2.68 1.15
 0 -10 -21 3.38 1.09
 0 10 21 3.88 1.02
 0 10 21 3.75 0.99
 0 -10 21 1.75 1
 0 -10 -21 3.27 0.98
 0 -10 -21 2.26 1.06
 0 10 -22 -0.43 1.16
 0 -10 22 0.46 0.94
 0 10 22 -0.33 0.97
 0 10 -22 0.7 0.99
 0 -10 22 0.55 1.03
 0 -10 22 0.3 0.92
 0 -10 -22 2.54 1.16
 0 -10 -22 -0.2 0.97
 0 10 22 0.61 1.06
 0 -10 -22 0.28 0.88
 0 -10 22 0.74 0.92
 0 10 22 1.29 0.91
 0 -10 -22 2.53 1.17
 0 10 -23 0.22 1.14
 0 -10 23 -0.47 1.01
 0 10 23 1.02 1.02
 0 10 -23 0.71 1.03
 0 -10 23 -1.31 1.17
 0 -10 23 -0.46 1
 0 -10 -23 0.15 0.98
 0 -10 -23 -0.21 1.06
 0 10 23 0.86 0.9
 0 -10 23 -0.6 0.92
 0 -10 -23 0.44 1.05
 0 -10 -23 0.22 1.02
 0 -10 -24 1.67 1.04
 0 10 -24 -1.14 1.22
 0 -10 24 -0.16 1.08
 0 10 -24 1.09 1.02
 0 10 24 0.18 0.99
 0 10 -24 0.19 1.11
 0 -10 -24 0.21 1.08
 0 -10 -24 1.56 1.18
 0 10 24 -1.49 1.23
 0 10 -24 2.04 1.23
 0 10 24 0.28 0.96
 0 -10 24 -0.15 1
 0 -10 -24 -1.1 1.16
 0 -10 24 -0.19 1.08
 0 -10 24 1.08 0.99
 0 -10 -25 2.66 1.02
 0 10 -25 0.47 1.27
 0 -10 25 4.09 1.17
 0 10 -25 0.92 1.09
 0 10 25 2.59 1.13
 0 10 -25 2.98 1.12
 0 -10 -25 2.15 1.2
 0 -10 -25 2.06 1.27
 0 10 25 3.48 1.24
 0 10 -25 3.71 1.33
 0 -10 25 2.76 1.06
 0 10 25 0.84 0.96
 0 -10 -25 6.1 1.37
 0 -10 25 3.83 1.18
 0 -10 25 2.5 1.06
 0 -10 -26 0.32 1.01
 0 10 -26 0.48 1.23
 0 -10 26 0.79 0.98
 0 10 26 0.19 1.04
 0 10 -26 -0.75 1.07
 0 10 -26 0.81 1
 0 -10 -26 -0.66 1.15
 0 -10 -26 1.17 1.13
 0 10 26 -0.66 1.13
 0 10 -26 0.24 1.15
 0 10 26 -0.14 0.99
 0 -10 -26 -0.23 1.22
 0 -10 26 0.31 0.99
 0 -10 26 0.19 1.04
 0 -10 -27 0.24 1.23
 0 -10 27 0.79 1.02
 0 -10 27 -0.39 1.09
 0 -10 -27 0.5 1.02
 0 10 -27 -0.62 1.09
 0 -10 -27 1.11 1.16
 0 10 -27 0.98 1.21
 0 -10 27 0.16 1.04
 0 -10 -27 -0.96 1.14
 0 10 -27 -0.72 1.21
 0 10 27 -0.4 1.15
 0 10 -27 2.09 1.21
 0 10 27 0.45 1.18
 0 -10 -28 -0.96 1.31
 0 -10 28 0.59 1.17
 0 -10 28 0.48 1
 0 -10 -28 -0.85 1.1
 0 10 -28 0.21 1.11
 0 -10 -28 -0.45 1.25
 0 10 -28 0.25 1.3
 0 -10 28 0.16 1.03
 0 -10 -28 -1.47 1.37
 0 10 -28 -1.47 1.21
 0 10 -28 -0.96 1.13
 0 10 28 1.03 1.16
 0 10 28 -1.13 1.26
 0 -10 -29 2.43 1.33
 0 -10 -29 -0.35 1.07
 0 -10 -29 0.25 1.27
 0 10 -29 0.97 1.13
 0 10 29 -0.85 1.17
 0 -10 29 -0.2 1.18
 0 -10 29 1.75 1.19
 0 10 -29 -0.77 1.58
 0 10 -29 1 1.27
 0 -10 -29 -1.37 1.32
 0 10 -29 -0.22 1.23
 0 -10 29 1.12 1.1
 0 10 29 -0.45 1.22
 0 -10 30 -0.48 1.06
 0 10 -30 -1.04 1.36
 0 10 -30 -1.01 1.47
 0 -10 30 1.27 1.18
 0 -10 -30 0.25 1.4
 0 -10 30 1.19 1.2
 0 10 30 -0.46 1.39
 0 -10 -30 -0.23 1.35
 0 10 -30 0.66 1.18
 0 10 30 -0.87 1.2
 0 10 -30 1.18 1.18
 0 -10 -30 -0.76 1.34
 0 -10 -31 -0.46 1.39
 0 -10 -31 -0.25 1.3
 0 -10 31 0.59 1.29
 0 10 31 -0.23 1.38
 0 10 -31 -0.79 1.32
 0 10 31 0.89 1.25
 0 11 0 -0.59 0.84
 0 -11 0 0.96 1.95
 0 -11 0 -0.95 2.13
 0 11 0 -0.83 1.86
 0 11 0 0.43 0.72
 0 -11 0 -0.28 0.67
 0 11 0 -0.22 0.68
 0 -11 0 0.15 0.74
 0 -11 0 0.09 0.59
 0 11 0 -0.88 2.07
 0 -11 0 0.31 0.49
 0 -11 -1 44.06 2.74
 0 11 -1 50.37 2.67
 0 11 1 47.45 2.62
 0 11 -1 46.55 4.91
 0 11 1 44.44 5.27
 0 -11 -1 56.33 5.85
 0 -11 -1 46.01 5.51
 0 -11 1 45.35 5.21
 0 -11 1 42.23 5.16
 0 11 -1 44.08 2.54
 0 -11 1 43.13 2.24
 0 -11 -1 44.33 2.3
 0 -11 1 43.34 2.69
 0 -11 -1 43.56 2.68
 0 -11 1 43.02 2.45
 0 -11 -1 43.16 2.43
 0 11 -1 42.25 2.75
 0 11 1 47.79 2.8
 0 11 -1 50.99 5.48
 0 11 1 48.56 5.33
 0 11 -1 44.64 2.72
 0 11 1 43.27 2.72
 0 -11 2 41.16 2.59
 0 -11 -2 42.44 2.62
 0 11 -2 42.76 2.53
 0 11 2 44.74 2.47
 0 11 -2 58.18 5.13
 0 11 2 44.68 5.31
 0 -11 2 42.35 5.07
 0 -11 -2 45.76 5.4
 0 -11 -2 40.07 5.07
 0 -11 2 39.39 4.84
 0 11 -2 41.8 2.41
 0 -11 -2 43.77 2.25
 0 -11 2 41.3 2.11
 0 -11 2 41.42 2.59
 0 -11 -2 39.32 2.58
 0 -11 2 43.54 2.38
 0 -11 -2 42.2 2.34
 0 11 2 40.33 2.62
 0 11 -2 44.44 2.71
 0 11 2 32.82 4.63
 0 11 -2 41.54 4.99
 0 11 -2 39.81 2.59
 0 -11 3 34.26 2.28
 0 -11 -3 35.17 2.32
 0 11 -3 34.68 2.37
 0 11 3 39.54 2.39
 0 11 3 41.87 5.03
 0 11 3 33.62 2.14
 0 11 -3 32.97 2.22
 0 -11 -3 35.62 5.04
 0 -11 3 29.09 4.08
 0 -11 3 44.33 4.81
 0 -11 -3 36.25 5.14
 0 -11 -3 34.68 1.97
 0 -11 -3 30.01 4.28
 0 11 3 40.23 4.75
 0 11 -3 44.58 5.08
 0 -11 3 34.83 2.28
 0 -11 -3 37.06 2.35
 0 11 -3 39.72 2.37
 0 11 -3 34.32 2.07
 0 -11 3 37.75 2.12
 0 -11 -3 35.82 2.06
 0 11 4 5.94 2.51
 0 -11 4 4.4 1.5
 0 -11 4 3.57 0.81
 0 -11 4 3.96 0.83
 0 -11 -4 3.54 0.77
 0 11 -4 5.18 0.94
 0 11 4 4.28 0.87
 0 11 -4 4.83 0.87
 0 -11 4 5.42 1.97
 0 -11 4 6.27 2.26
 0 -11 -4 3.99 0.85
 0 11 4 5.4 0.8
 0 -11 4 3.22 0.81
 0 11 4 3.61 2.13
 0 -11 -4 2.96 2.12
 0 11 -4 3.61 2.37
 0 -11 -4 5.27 0.72
 0 -11 -4 5.47 0.72
 0 11 -4 4.74 0.89
 0 11 4 5.35 0.9
 0 11 -4 4.28 0.73
 0 -11 -5 5.01 0.72
 0 -11 -5 5.24 0.76
 0 -11 5 5.12 1.57
 0 11 5 5.14 2.22
 0 -11 5 5.89 0.97
 0 -11 5 5.71 0.9
 0 -11 -5 5.89 0.98
 0 11 -5 6.32 0.94
 0 11 -5 5.44 0.97
 0 11 5 7.56 1
 0 11 -5 9.44 1.07
 0 11 5 6.93 1
 0 -11 5 2.18 1.65
 0 -11 5 8.83 2.3
 0 11 -5 7.45 0.74
 0 11 5 4.98 0.82
 0 -11 5 6.27 0.97
 0 -11 -5 6.63 0.93
 0 11 5 4.57 2.33
 0 11 -5 4.57 2.16
 0 -11 -5 7.04 2.82
 0 11 5 3.91 0.69
 0 11 -5 6.17 0.75
 0 -11 5 5.73 0.94
 0 -11 -6 0.35 0.56
 0 -11 -6 -0.17 0.58
 0 -11 6 0.3 0.68
 0 -11 6 -0.41 0.63
 0 -11 6 -0.15 0.7
 0 -11 -6 1.03 0.74
 0 11 -6 0.82 0.76
 0 11 -6 0.49 0.72
 0 11 6 0.85 0.75
 0 11 6 -0.43 0.68
 0 11 -6 -0.14 0.7
 0 -11 6 0.69 1.47
 0 -11 6 2.03 1.45
 0 11 6 0.9 0.54
 0 11 6 -0.56 0.61
 0 -11 -6 -0.61 0.62
 0 -11 6 2.31 1.61
 0 -11 6 0.59 0.67
 0 -11 -6 -1.03 1.7
 0 11 -6 -0.93 1.54
 0 11 6 2.78 1.78
 0 11 -6 -0.07 0.52
 0 -11 -7 3.32 0.69
 0 -11 7 3.28 0.85
 0 -11 7 3.7 0.84
 0 -11 -7 2.2 0.8
 0 -11 7 3.34 0.81
 0 11 7 3.77 2.21
 0 11 -7 3.8 2.03
 0 -11 -7 2.1 1.88
 0 11 -7 2.99 0.87
 0 11 7 2.28 0.78
 0 11 7 1 0.77
 0 11 -7 2.84 0.8
 0 11 -7 1.83 0.83
 0 11 7 2.94 0.68
 0 -11 -7 2.04 0.84
 0 11 7 2.27 0.75
 0 -11 -7 4.37 0.74
 0 -11 7 5.13 1.74
 0 -11 7 1.03 0.71
 0 -11 7 1.77 0.75
 0 -11 -7 2.77 0.87
 0 11 7 2.33 0.63
 0 -11 -8 25.83 1.68
 0 -11 8 26.73 1.95
 0 -11 8 28.82 1.96
 0 -11 8 24.79 1.89
 0 -11 -8 25.98 1.92
 0 11 -8 23.26 4.2
 0 11 8 19.3 3.64
 0 -11 -8 25.7 4.44
 0 11 -8 27.4 2.07
 0 11 8 25.99 1.92
 0 11 8 27.16 1.95
 0 11 -8 22.27 1.82
 0 -11 -8 23.98 1.98
 0 11 8 26.67 1.84
 0 11 -8 27.16 1.96
 0 11 8 27.1 1.71
 0 -11 8 25.22 1.91
 0 -11 8 24.75 1.91
 0 -11 8 23.86 3.42
 0 11 8 27.62 1.57
 0 -11 -8 26.78 2
 0 -11 9 4.21 0.94
 0 -11 9 3.86 0.89
 0 -11 9 1.57 0.89
 0 -11 -9 4.18 0.94
 0 -11 9 1.54 0.86
 0 -11 9 2.68 0.87
 0 11 -9 3.11 1.05
 0 11 -9 3.77 0.92
 0 11 9 5.9 2.83
 0 -11 -9 2.19 2.57
 0 11 -9 0.99 2.02
 0 -11 -9 2.7 1.01
 0 11 9 3.27 0.9
 0 11 -9 3.22 0.9
 0 11 9 3.37 0.65
 0 -11 9 6.08 2.52
 0 -11 -9 3.94 0.81
 0 11 9 4.85 0.95
 0 -11 -9 1.97 0.95
 0 11 9 2.78 0.8
 0 -11 10 124.94 6.44
 0 -11 -10 125.16 6.47
 0 -11 10 126.3 6.46
 0 11 10 132.78 6.46
 0 11 -10 125.44 6.62
 0 11 -10 132.81 6.59
 0 11 -10 130.86 6.47
 0 11 10 132.3 6.5
 0 -11 -10 126.45 6.6
 0 -11 -10 122.67 6.58
 0 -11 10 124.89 6.51
 0 -11 -10 132.91 6.24
 0 11 10 140.38 6.24
 0 -11 10 130.54 9.61
 0 -11 10 129.66 6.52
 0 -11 10 122.29 6.52
 0 -11 11 4.88 0.99
 0 -11 11 1.54 0.84
 0 -11 -11 1.42 0.88
 0 11 11 2.27 0.93
 0 11 -11 0.72 0.92
 0 11 -11 1.45 0.93
 0 11 11 1.82 0.89
 0 11 -11 1.93 0.88
 0 -11 11 2.09 0.85
 0 -11 11 2.41 1
 0 -11 -11 1.21 0.89
 0 -11 -11 1.58 0.96
 0 -11 -11 1.36 0.75
 0 -11 11 2.61 2.13
 0 -11 11 2.43 0.94
 0 11 11 2.74 0.81
 0 11 -12 67.61 4.05
 0 -11 -12 68.13 3.84
 0 -11 12 69.44 3.83
 0 -11 -12 69.58 3.65
 0 11 -12 67.05 3.94
 0 11 -12 69.93 3.82
 0 11 12 67.9 3.82
 0 -11 12 75.11 3.9
 0 -11 12 68.65 3.88
 0 -11 12 63.51 3.9
 0 -11 12 72.97 6.93
 0 -11 -12 72.61 4.05
 0 -11 12 64.07 3.83
 0 -11 -12 76.78 4.09
 0 11 12 72.88 3.91
 0 11 -13 9.65 1.28
 0 11 -13 7.5 1.13
 0 11 13 6.58 1.08
 0 -11 -13 6.24 0.99
 0 11 -13 7.54 1.26
 0 11 13 10.5 1.16
 0 -11 -13 6.38 1.07
 0 -11 13 8.7 1.14
 0 11 13 7.81 1.17
 0 -11 -13 6.02 1.16
 0 -11 13 9.34 1.2
 0 -11 13 5.94 1.03
 0 -11 -13 8.1 1.23
 0 -11 13 6.82 1.14
 0 -11 13 9.4 1.2
 0 11 -14 3.2 1.04
 0 11 14 7.17 1.03
 0 11 -14 5.68 0.99
 0 -11 -14 5.91 0.9
 0 -11 -14 3.55 1.09
 0 -11 14 6.04 1.09
 0 11 14 4.09 0.98
 0 11 14 4.63 0.96
 0 11 -14 4.24 1.15
 0 -11 -14 7.26 1.07
 0 -11 14 5.36 1
 0 -11 14 6.14 1.06
 0 -11 -14 6.44 1.18
 0 -11 14 4.8 1.05
 0 -11 14 6.54 1.05
 0 11 15 5.27 1.02
 0 11 -15 4.92 1.21
 0 -11 15 5.49 0.98
 0 -11 -15 6.61 1.04
 0 -11 15 8.87 1.16
 0 11 -15 6.07 1.17
 0 11 -15 3.64 0.95
 0 11 15 6.93 1.07
 0 11 15 7.34 1.23
 0 -11 -15 3.6 1.07
 0 -11 -15 7.82 1.23
 0 -11 -15 4.69 1.1
 0 -11 15 7.21 1.11
 0 -11 -15 7.23 0.97
 0 -11 15 3.84 1.1
 0 -11 15 5.85 1.07
 0 -11 16 0.44 0.86
 0 -11 16 0.39 0.81
 0 -11 -16 0.4 0.81
 0 -11 16 1.41 0.92
 0 11 -16 0.4 1
 0 11 16 0.72 0.91
 0 11 -16 0.76 1.01
 0 11 16 0.13 0.81
 0 11 -16 0.38 0.83
 0 11 16 0.36 0.89
 0 -11 -16 -0.58 1.04
 0 -11 -16 0.78 0.94
 0 -11 -16 0.77 0.94
 0 11 16 0.35 0.78
 0 -11 -16 -0.35 0.83
 0 -11 16 0.46 0.86
 0 -11 17 3.54 1.05
 0 -11 -17 2.84 0.99
 0 -11 17 2.51 0.96
 0 -11 17 0.79 0.94
 0 11 -17 1.76 1.1
 0 11 -17 0.25 0.9
 0 11 17 3.2 0.97
 0 -11 -17 1.07 0.87
 0 11 17 5.93 1.19
 0 -11 -17 2.19 1.06
 0 11 17 3.08 0.94
 0 11 -17 2.88 1.13
 0 11 17 1.03 0.91
 0 -11 -17 2.2 1.1
 0 -11 -17 2.16 1.06
 0 -11 17 3.72 1.08
 0 11 18 47.64 2.9
 0 11 -18 45.7 3.17
 0 -11 -18 48.67 2.8
 0 -11 18 42.99 2.73
 0 11 -18 46.17 3.14
 0 11 -18 48.66 2.76
 0 11 18 51.01 2.84
 0 -11 18 46.91 2.89
 0 -11 18 46.49 2.95
 0 -11 -18 45.61 2.75
 0 -11 -18 38.42 3.02
 0 11 18 43.61 2.77
 0 11 -18 45.96 3.01
 0 -11 -18 41.52 3.08
 0 -11 -18 38.64 2.97
 0 -11 18 46.8 2.93
 0 11 19 5.46 1.11
 0 -11 19 1.3 0.92
 0 -11 19 2.56 1.03
 0 11 -19 2.28 1.22
 0 11 19 2.54 0.91
 0 -11 19 2.1 1.01
 0 -11 -19 2.7 0.96
 0 -11 -19 3.12 1.19
 0 11 19 1.38 0.91
 0 11 -19 3.91 1.12
 0 -11 -19 2.1 1.2
 0 -11 -19 4.91 1.24
 0 -11 19 0.94 0.97
 0 -11 19 4.41 1.11
 0 11 20 6.04 1.18
 0 -11 20 5.42 1.01
 0 11 -20 2.99 1.25
 0 11 20 6.31 1.06
 0 -11 -20 5.03 1.03
 0 -11 -20 8.53 1.38
 0 11 -20 4.16 1.18
 0 11 20 3.48 1.05
 0 -11 20 6.88 1.28
 0 -11 20 4.12 1.05
 0 -11 20 5.83 1.18
 0 -11 20 5.17 1.16
 0 11 20 5.68 1.08
 0 -11 -20 6.05 1.28
 0 -11 -20 4.51 1.3
 0 11 -21 2.2 1.19
 0 -11 -21 -0.14 0.95
 0 -11 -21 0.22 1.11
 0 11 21 -0.91 0.89
 0 11 -21 -1.47 1.04
 0 -11 21 -0.58 1.14
 0 -11 21 0.32 0.96
 0 11 21 0.63 0.99
 0 -11 21 -1.3 1.04
 0 -11 21 -0.61 0.99
 0 11 21 0.47 0.9
 0 -11 -21 1.49 1.1
 0 -11 -21 -0.44 0.99
 0 11 -22 12.42 1.78
 0 -11 -22 13.75 1.49
 0 -11 -22 12.95 1.77
 0 11 22 12.92 1.56
 0 11 -22 16.25 1.72
 0 -11 22 13.2 1.56
 0 -11 22 14.15 1.72
 0 11 22 14.61 1.57
 0 -11 22 14.47 1.62
 0 11 22 12.54 1.52
 0 -11 22 13.77 1.56
 0 -11 -22 16.01 1.84
 0 -11 -22 8.98 1.62
 0 -11 -23 1.76 0.99
 0 -11 23 1.49 1.03
 0 -11 -23 0.46 1.27
 0 -11 -23 2.86 1.24
 0 11 23 2.67 1.12
 0 11 -23 1.71 1.12
 0 11 23 3.99 1.25
 0 11 23 3.74 1.15
 0 -11 23 2.96 1.1
 0 11 23 2.61 1.14
 0 11 -23 0.7 1.23
 0 -11 -23 1.82 1.18
 0 -11 23 1.79 1.16
 0 -11 23 2.1 1.08
 0 -11 24 6.45 1.32
 0 -11 -24 8.74 1.55
 0 11 -24 7.52 1.47
 0 11 -24 9.99 1.45
 0 11 24 7.3 1.35
 0 11 24 6.09 1.46
 0 11 24 6.95 1.23
 0 -11 24 9.26 1.37
 0 -11 -24 7.52 1.57
 0 11 -24 6.89 1.61
 0 -11 -24 6.05 1.44
 0 -11 24 6.43 1.42
 0 -11 24 10.12 1.43
 0 -11 25 0.17 1.06
 0 -11 -25 -0.24 1.22
 0 11 -25 0.83 1.11
 0 -11 -25 0.23 1.2
 0 11 -25 -0.78 1.25
 0 11 25 0.72 1.07
 0 11 25 -0.69 1.34
 0 11 25 -0.15 1.04
 0 11 -25 -0.24 1.34
 0 -11 -25 -0.71 1.25
 0 -11 25 -1.22 1.27
 0 -11 25 0.49 1.09
 0 -11 26 4.34 1.27
 0 -11 -26 4.65 1.54
 0 11 -26 1.48 1.26
 0 -11 -26 4.61 1.4
 0 11 -26 3.74 1.32
 0 11 26 5.62 1.39
 0 11 26 4.41 1.52
 0 11 26 3.45 1.15
 0 -11 26 3.28 1.34
 0 -11 26 2.62 1.09
 0 11 -26 4.7 1.47
 0 -11 -26 3.14 1.46
 0 11 -26 3.48 1.49
 0 11 -27 -0.25 1.38
 0 11 -27 -1.07 1.3
 0 -11 -27 1.17 1.42
 0 11 -27 -0.2 1.16
 0 11 27 -0.19 1.26
 0 -11 27 0.83 1.2
 0 11 27 0.7 1.32
 0 -11 27 -0.41 1.19
 0 -11 27 1.97 1.19
 0 11 -27 2.01 1.27
 0 -11 -27 0.74 1.23
 0 -11 -27 1 1.32
 0 11 -28 -0.52 1.46
 0 11 -28 -0.65 1.25
 0 -11 -28 0.24 1.28
 0 11 28 0.6 1.12
 0 11 -28 1.2 1.19
 0 -11 28 3 1.23
 0 11 28 -0.24 1.28
 0 -11 28 0.41 1.26
 0 -11 28 1.48 1.19
 0 11 -28 0.25 1.36
 0 -11 -28 1.49 1.37
 0 -11 -28 1.52 1.34
 0 11 -29 0.26 1.39
 0 11 -29 0.26 1.42
 0 -11 29 -1.04 1.15
 0 -11 29 -0.98 1.19
 0 11 29 -0.24 1.38
 0 -11 -29 -0.95 1.26
 0 11 -29 -0.44 1.19
 0 -11 -29 -0.26 1.43
 0 -11 -29 -1.51 1.35
 0 11 29 0.62 1.21
 0 11 -29 -0.81 1.31
 0 -11 29 1.66 1.18
 0 -11 30 -0.83 1.33
 0 -11 30 -0.33 1.22
 0 11 30 -0.63 1.28
 0 11 -30 0.2 1.3
 0 -11 -30 2.15 1.42
 0 -12 0 13.73 1.39
 0 12 0 11.39 1.33
 0 -12 0 9.17 3.06
 0 -12 0 16.1 3.58
 0 12 0 12.94 1.26
 0 -12 0 11.51 1.35
 0 12 0 11.97 1.4
 0 12 0 12.07 1.28
 0 -12 0 13.43 1.14
 0 -12 -1 57.62 3.27
 0 -12 1 58.28 3.25
 0 12 -1 51.76 3.23
 0 12 1 54.24 3.23
 0 -12 1 53.03 5.92
 0 -12 1 51.73 5.83
 0 12 -1 52.33 3
 0 -12 -1 55.9 3.27
 0 -12 1 55.37 2.93
 0 -12 -1 52.28 2.89
 0 12 1 53.14 3.24
 0 12 -1 53.11 3.27
 0 12 -1 51.17 3.05
 0 12 1 54.79 3.04
 0 -12 -2 -0.16 0.78
 0 12 2 0.64 0.81
 0 12 -2 0.34 0.82
 0 -12 2 -2.8 2.19
 0 -12 2 -3.68 1.87
 0 -12 2 1.03 0.66
 0 -12 -2 1.42 0.66
 0 12 2 1.25 0.78
 0 -12 -2 1.11 0.75
 0 -12 2 0.15 0.76
 0 12 -2 0.8 0.8
 0 12 -2 1.42 0.82
 0 12 2 -0.96 2.05
 0 12 -2 1.37 0.7
 0 -12 -2 1.83 0.61
 0 12 -3 45.06 2.79
 0 12 3 37.48 2.65
 0 -12 3 42.37 2.65
 0 -12 -3 40.34 2.67
 0 -12 3 41.52 2.66
 0 12 -3 41.17 2.67
 0 -12 3 34.15 4.61
 0 -12 3 38.11 4.99
 0 12 -3 41.4 2.37
 0 -12 -3 41.29 2.35
 0 -12 3 45.34 2.43
 0 -12 -3 36.13 2.62
 0 12 3 41.44 2.47
 0 12 -3 42.46 2.61
 0 12 -3 43.94 2.45
 0 -12 -3 43.25 2.27
 0 -12 4 0.3 0.76
 0 -12 4 0.82 0.73
 0 -12 -4 -0.16 0.77
 0 12 -4 -0.17 0.83
 0 12 4 2.06 0.83
 0 -12 4 1.63 0.79
 0 -12 -4 0.82 0.81
 0 12 4 1.29 0.71
 0 -12 4 0.83 2.51
 0 -12 4 1.68 1.8
 0 12 -4 1.1 0.73
 0 -12 -4 0.93 0.59
 0 -12 -4 0.71 0.6
 0 12 -4 1.43 0.83
 0 12 4 0.64 0.78
 0 12 -4 1.32 0.68
 0 -12 -4 2.08 1.99
 0 -12 5 23.2 1.81
 0 -12 -5 18.04 1.74
 0 -12 5 18.25 1.73
 0 12 5 22.96 1.83
 0 12 -5 23.59 1.96
 0 -12 -5 22.59 1.84
 0 -12 5 20.1 1.74
 0 12 -5 21.88 1.82
 0 12 5 22.71 1.8
 0 12 5 22.91 1.63
 0 12 -5 22.51 1.76
 0 -12 -5 20.12 4.23
 0 -12 -5 23.23 1.54
 0 -12 -5 22.88 1.47
 0 12 -5 24.45 1.54
 0 12 5 23.95 1.53
 0 -12 5 20.38 1.78
 0 12 -6 11.79 1.47
 0 -12 6 13.67 1.42
 0 -12 -6 15.24 1.54
 0 -12 -6 13.9 1.19
 0 12 6 14.46 1.46
 0 12 6 13.4 1.43
 0 12 -6 16.42 1.51
 0 12 6 12.66 1.13
 0 -12 6 15.67 1.51
 0 -12 -6 14.21 1.47
 0 12 6 15.32 1.29
 0 12 -6 11.64 1.37
 0 -12 -6 14.92 1.19
 0 -12 6 14.69 1.46
 0 -12 6 14.11 1.42
 0 -12 6 16.01 1.49
 0 12 -7 55 3.5
 0 -12 7 59.38 3.43
 0 -12 -7 53.81 3.35
 0 -12 -7 59.52 3.11
 0 12 7 58.08 3.4
 0 12 7 55.42 3.37
 0 12 -7 51.31 3.3
 0 12 7 59.12 2.99
 0 -12 7 60.14 3.46
 0 -12 -7 52.04 3.4
 0 -12 7 58.74 3.38
 0 -12 -7 58.89 3.08
 0 12 7 58.08 3.12
 0 12 -7 58.22 3.4
 0 -12 7 54 3.37
 0 -12 7 58.62 3.42
 0 -12 8 41.17 2.59
 0 -12 -8 39.1 2.61
 0 -12 8 35.82 2.53
 0 -12 -8 39.58 2.37
 0 12 -8 46.84 2.84
 0 12 8 38.83 2.6
 0 12 -8 42.12 2.64
 0 12 8 38.27 2.54
 0 -12 -8 42.76 2.76
 0 -12 -8 36.55 2.62
 0 -12 8 35.68 2.59
 0 -12 8 40.35 2.62
 0 -12 8 37.2 2.6
 0 -12 -8 33.63 2.24
 0 12 8 41.47 2.18
 0 12 -8 39.15 2.64
 0 12 8 42.3 2.35
 0 -12 -9 5.55 1.12
 0 12 -9 5.27 1.06
 0 12 9 5.35 1.06
 0 -12 -9 6.65 0.96
 0 -12 9 7.11 1.09
 0 -12 -9 4.96 1.08
 0 -12 9 5.53 1.04
 0 -12 -9 4.84 1.08
 0 12 9 3.87 0.81
 0 -12 -9 4.02 0.83
 0 12 -9 6.23 1.16
 0 12 -9 4.54 1.07
 0 -12 9 4.81 0.98
 0 -12 9 5.7 1.04
 0 -12 9 7.05 1.07
 0 12 10 2.34 0.91
 0 12 -10 2.92 0.92
 0 -12 -10 4.51 1.07
 0 -12 10 1.97 0.93
 0 -12 -10 3.18 0.92
 0 -12 10 1.57 0.81
 0 -12 -10 0.18 0.91
 0 12 10 2.96 0.78
 0 -12 -10 1.27 0.7
 0 12 -10 0.84 0.95
 0 12 -10 1.54 1.03
 0 -12 10 0.66 0.86
 0 -12 10 1.15 0.83
 0 -12 10 3.59 1.02
 0 12 -11 33.7 2.39
 0 12 -11 30.6 2.23
 0 12 11 31.48 2.29
 0 -12 -11 33.49 2.45
 0 -12 -11 34.69 2.44
 0 -12 -11 29.5 2.37
 0 -12 -11 32.88 2.04
 0 -12 11 30.06 2.26
 0 -12 11 30.07 2.22
 0 -12 -11 32.11 2.27
 0 12 -11 31.23 2.42
 0 -12 11 34.41 2.35
 0 -12 11 33.7 2.37
 0 -12 11 31.01 2.29
 0 12 12 -0.15 0.89
 0 12 -12 1.05 0.84
 0 -12 -12 0.78 0.82
 0 -12 12 1.17 0.87
 0 -12 -12 1.34 0.76
 0 -12 -12 1.92 0.96
 0 -12 12 -1.07 0.93
 0 -12 12 0.46 0.91
 0 -12 -12 1.55 0.92
 0 12 -12 0.8 0.96
 0 -12 12 0.33 0.82
 0 -12 12 2.14 0.89
 0 12 -12 0.89 0.93
 0 12 -13 12.75 1.39
 0 12 13 12.73 1.36
 0 -12 -13 7.94 1.34
 0 -12 13 8.54 1.27
 0 -12 -13 9.78 1.11
 0 -12 -13 10.56 1.35
 0 -12 13 10.13 1.29
 0 -12 -13 11.52 1.37
 0 -12 13 8.89 1.25
 0 12 13 6.89 1.18
 0 12 -13 11.23 1.48
 0 -12 13 8.35 1.26
 0 -12 13 11.92 1.38
 0 12 -13 12.31 1.48
 0 12 -14 1.46 0.93
 0 12 14 0.75 0.9
 0 -12 -14 1.01 0.95
 0 -12 14 0.67 0.87
 0 -12 -14 0.66 0.8
 0 -12 -14 1.79 1
 0 -12 14 1.85 0.98
 0 -12 14 1.62 0.94
 0 -12 -14 3.03 1
 0 12 -14 2.71 1.07
 0 12 14 0.3 0.88
 0 -12 14 1.85 1.05
 0 -12 14 1.66 0.97
 0 12 -14 0.38 1.06
 0 12 15 -0.88 0.97
 0 12 -15 -0.14 0.89
 0 -12 -15 0.21 1
 0 -12 15 0.68 0.89
 0 -12 -15 -0.11 0.8
 0 -12 15 0.19 1
 0 -12 15 1.84 1.07
 0 -12 -15 0.61 1.05
 0 12 -15 0.19 1.05
 0 -12 -15 1.04 0.9
 0 -12 15 -0.15 0.92
 0 -12 15 -0.78 1.03
 0 12 15 0.46 0.95
 0 12 -15 1.91 1.14
 0 -12 16 37.78 2.63
 0 -12 16 38.29 2.58
 0 -12 -16 40.28 2.6
 0 -12 16 38.02 2.78
 0 -12 16 42.12 2.71
 0 12 -16 38.78 2.56
 0 12 16 35.81 2.54
 0 -12 16 44.21 2.81
 0 12 -16 34.5 2.75
 0 12 -16 35.5 2.87
 0 12 16 37.76 2.61
 0 -12 -16 41.05 2.95
 0 -12 -16 36.81 2.84
 0 12 17 6.65 1.2
 0 12 -17 4.4 1.07
 0 -12 -17 4.3 1.29
 0 12 -17 5.08 1.31
 0 12 17 6.6 1.23
 0 -12 17 5.53 1.14
 0 -12 -17 5.68 1.13
 0 -12 -17 5.32 1.41
 0 -12 17 8.77 1.34
 0 -12 17 7.52 1.3
 0 12 -17 7.63 1.43
 0 -12 17 4.55 1.15
 0 -12 -17 5.48 1.37
 0 12 18 0.14 0.88
 0 -12 -18 -0.66 1.03
 0 12 -18 1.27 1.17
 0 -12 -18 -1.09 1.16
 0 -12 18 0.84 0.93
 0 12 18 0.48 0.92
 0 12 -18 0.22 1.13
 0 -12 18 0.27 0.88
 0 -12 -18 0.42 0.88
 0 -12 18 0.17 0.91
 0 -12 -18 -0.21 1.07
 0 -12 18 -1.42 1.02
 0 12 -19 -0.19 1.05
 0 12 19 1.34 0.93
 0 -12 -19 1.12 1.02
 0 12 -19 -0.65 1.17
 0 -12 -19 1.11 1.11
 0 -12 19 0.84 0.96
 0 12 19 -0.16 0.89
 0 12 -19 2.98 1.23
 0 -12 19 1.3 0.89
 0 -12 19 0.69 1.03
 0 -12 -19 2.84 1.23
 0 -12 19 1.91 1.04
 0 12 -20 0.19 1.04
 0 12 20 -0.65 0.93
 0 -12 -20 0.23 1.23
 0 -12 20 -0.81 1.06
 0 -12 20 -0.51 0.98
 0 -12 20 0.64 1.04
 0 12 20 0.86 0.96
 0 -12 20 1.88 0.88
 0 -12 -20 0.46 1.16
 0 12 -20 0.67 1.17
 0 12 20 1.63 1.01
 0 12 -20 -0.7 1.19
 0 -12 20 -0.35 1.02
 0 -12 -20 1.11 1.17
 0 12 21 0.85 1.09
 0 -12 21 1.44 1.03
 0 -12 -21 0.69 1.12
 0 -12 21 2.27 1.17
 0 -12 21 1.36 1.03
 0 12 -21 2.29 1.2
 0 -12 21 2.25 1.05
 0 -12 -21 0.93 1.19
 0 12 21 1.98 1.05
 0 12 -21 2.34 1.16
 0 12 21 0.45 1.23
 0 -12 -21 2.71 1.23
 0 -12 -22 1.41 1.22
 0 -12 22 2.73 1.08
 0 -12 22 0.83 1.22
 0 12 -22 1.41 1.23
 0 -12 22 2.44 1.09
 0 -12 -22 1.89 1.33
 0 12 22 2.52 1.08
 0 12 -22 1.78 1.15
 0 -12 -22 1.38 1.2
 0 -12 22 1.45 1.11
 0 12 22 1.35 1.02
 0 -12 -23 -0.24 1.27
 0 -12 23 0.69 1.03
 0 -12 23 0.63 1.23
 0 12 -23 -1.2 1.39
 0 -12 23 0.17 1.1
 0 -12 -23 -0.97 1.23
 0 12 23 -0.17 1.12
 0 12 -23 1.8 1.04
 0 -12 -23 0.23 1.22
 0 -12 23 0.97 1.08
 0 12 23 -0.67 1.05
 0 -12 24 2.57 1.22
 0 -12 24 -0.43 1.22
 0 12 -24 1.23 1.31
 0 -12 24 0.18 1.11
 0 -12 -24 -0.25 1.31
 0 -12 -24 2.93 1.43
 0 12 -24 1.42 1.11
 0 -12 -24 0.47 1.18
 0 12 24 1.83 1.02
 0 12 25 0.16 1.08
 0 12 -25 -0.22 1.29
 0 -12 -25 2.15 1.27
 0 12 -25 1.5 1.36
 0 12 25 0.72 1.38
 0 -12 -25 0.75 1.31
 0 -12 -25 -0.74 1.41
 0 12 -25 1.22 1.32
 0 -12 25 0.35 1.21
 0 -12 25 0.17 1.15
 0 -12 25 -0.86 1.32
 0 12 26 1.13 1.04
 0 12 -26 -0.87 1.27
 0 -12 -26 1.45 1.3
 0 12 -26 0.26 1.41
 0 12 26 2.42 1.37
 0 12 -26 3.5 1.31
 0 -12 26 -0.7 1.19
 0 -12 -26 1.26 1.43
 0 -12 -26 -0.76 1.39
 0 -12 26 -0.86 1.32
 0 -12 26 -0.51 1.16
 0 12 -27 -0.26 1.4
 0 -12 -27 0.26 1.31
 0 12 -27 0.41 1.24
 0 12 27 -0.73 1.44
 0 -12 27 1.36 1.18
 0 -12 27 -0.22 1.28
 0 -12 27 1.91 1.26
 0 -12 -27 0.49 1.26
 0 12 -27 -0.22 1.21
 0 12 -27 0.26 1.5
 0 -12 -27 -0.76 1.36
 0 -12 28 -0.51 1.21
 0 -12 28 0.65 1.23
 0 -12 28 -1.21 1.27
 0 -12 -28 -0.73 1.34
 0 12 -28 0.62 1.26
 0 -12 29 0.51 1.21
 0 -12 29 1.01 1.16
 0 -13 0 -0.1 0.64
 0 13 0 0.18 0.83
 0 -13 0 0.18 0.79
 0 13 0 -0.52 0.81
 0 -13 0 2.2 0.94
 0 13 0 1.01 0.78
 0 13 0 -0.18 0.83
 0 13 0 -0.11 0.71
 0 -13 1 9.36 0.99
 0 -13 -1 7.04 0.93
 0 13 -1 7.21 1.22
 0 13 1 7.04 1.23
 0 -13 -1 7.19 1.16
 0 13 -1 9.92 1.16
 0 -13 -1 6.51 1.09
 0 -13 1 7.37 1.15
 0 13 1 7.58 1.05
 0 13 1 7.11 1.07
 0 13 -1 7.56 1.05
 0 13 1 8.19 1.27
 0 13 -1 5.27 1.1
 0 13 -1 8.57 1.01
 0 -13 2 0.69 0.65
 0 -13 -2 1.12 0.63
 0 13 2 0.7 0.81
 0 13 -2 1.65 0.98
 0 -13 -2 2.88 0.99
 0 13 -2 1.66 0.87
 0 13 -2 0.18 0.82
 0 13 2 0.37 0.74
 0 -13 2 1.33 0.83
 0 -13 -2 0.69 0.8
 0 13 -2 1.37 0.75
 0 13 2 1.24 0.81
 0 -13 -3 2.31 0.72
 0 -13 3 2.68 0.94
 0 -13 -3 1.98 0.85
 0 13 -3 1 0.86
 0 13 3 1.74 0.91
 0 13 -3 2.8 1.05
 0 13 -3 1.95 0.73
 0 -13 3 0.98 0.81
 0 13 3 2.73 0.79
 0 -13 -3 1.58 0.95
 0 13 -3 2.28 0.94
 0 13 4 5.61 0.85
 0 13 -4 6.25 1.2
 0 13 4 4.69 1.07
 0 13 4 3.34 0.85
 0 -13 4 5.86 1.11
 0 -13 -4 3.4 0.99
 0 -13 4 3.95 1.01
 0 13 4 4.57 1.04
 0 13 -4 6.63 1.09
 0 -13 -4 2.69 1.05
 0 -13 4 5.17 1.05
 0 13 -4 5.16 1.12
 0 13 5 1.9 0.75
 0 -13 5 4.15 0.99
 0 -13 5 1.08 0.86
 0 -13 5 2 0.95
 0 13 5 2.98 0.98
 0 13 -5 2.43 0.91
 0 13 5 3.1 1.01
 0 13 -5 0.58 0.95
 0 -13 -5 2.36 0.92
 0 13 5 3.92 0.84
 0 -13 5 2.13 0.89
 0 -13 -5 2.33 0.9
 0 13 -5 3.81 1.06
 0 13 -6 0.39 0.99
 0 13 6 1.72 0.87
 0 -13 -6 1 0.65
 0 -13 6 -0.66 0.89
 0 -13 6 1.79 0.88
 0 -13 6 1.53 0.84
 0 -13 6 0.54 0.91
 0 13 -6 0.87 0.79
 0 13 6 1.22 0.82
 0 13 -6 -0.32 0.98
 0 13 6 0.66 0.73
 0 -13 -6 0.55 0.87
 0 -13 6 -0.35 0.8
 0 -13 -6 0.71 0.87
 0 13 6 1.79 0.68
 0 13 7 14.41 1.57
 0 13 -7 16.03 1.68
 0 -13 -7 13.88 1.23
 0 13 7 15.33 1.53
 0 13 -7 15.83 1.59
 0 -13 -7 15.02 1.61
 0 13 7 11.42 1.25
 0 -13 7 16.16 1.55
 0 -13 7 15.05 1.56
 0 -13 7 11.12 1.5
 0 -13 7 13.26 1.49
 0 13 -7 15.58 1.58
 0 -13 -7 18.66 1.67
 0 -13 7 12.32 1.47
 0 13 7 14.25 1.18
 0 13 8 1.21 0.93
 0 13 -8 0.17 0.84
 0 -13 -8 1.46 0.72
 0 -13 8 1.15 0.89
 0 -13 -8 0.35 0.83
 0 -13 8 0.17 0.82
 0 13 -8 1.34 1.01
 0 13 8 1.03 0.83
 0 -13 8 0.89 0.83
 0 -13 8 0.89 0.88
 0 -13 8 0.72 0.85
 0 13 -8 1.01 0.99
 0 -13 -8 0.38 0.89
 0 13 -9 2.66 1.05
 0 -13 9 3.28 0.99
 0 -13 -9 2.79 0.93
 0 -13 9 1.48 0.9
 0 13 -9 2.42 0.92
 0 13 9 0.17 0.84
 0 13 -9 2.38 0.96
 0 -13 9 2.89 0.95
 0 -13 9 2.87 0.98
 0 -13 9 3.45 1.01
 0 -13 -9 1.33 0.77
 0 -13 -9 1.36 0.94
 0 13 -10 0.67 0.87
 0 13 10 -0.68 0.87
 0 -13 10 0.54 0.95
 0 -13 10 0.74 0.9
 0 13 -10 0.83 1.01
 0 -13 -10 2.25 0.97
 0 -13 10 0.17 0.86
 0 13 -10 1.6 1.01
 0 -13 -10 3.06 1.06
 0 -13 10 0.49 0.9
 0 -13 10 0.18 0.83
 0 -13 -10 0.35 0.79
 0 -13 -10 0.99 0.94
 0 13 11 6.43 1.16
 0 13 -11 9.14 1.29
 0 -13 11 4.89 1.16
 0 -13 11 4.65 1.17
 0 13 -11 4.02 1.18
 0 -13 11 6.61 1.17
 0 -13 -11 7.22 1.18
 0 13 -11 4.76 1.21
 0 -13 -11 6.84 1.02
 0 -13 11 6.37 1.21
 0 -13 -11 4.77 1.2
 0 -13 -11 4.84 1.17
 0 -13 11 8.21 1.27
 0 -13 -12 2.36 1
 0 13 12 4.36 1.17
 0 13 -12 5.26 1.11
 0 -13 12 2.1 1.03
 0 -13 12 1.44 1
 0 -13 -12 1.87 1.16
 0 -13 12 3.64 1.06
 0 -13 -12 1.69 1.1
 0 -13 -12 2.26 1.03
 0 -13 12 2.14 1.08
 0 -13 12 2.18 1.01
 0 -13 -12 3.24 1.09
 0 13 -12 2.37 1.17
 0 13 -12 3.39 1.3
 0 13 13 0.66 0.93
 0 13 -13 1.62 1.06
 0 -13 13 2.73 1.13
 0 -13 13 1.08 0.95
 0 -13 -13 1.27 1.13
 0 -13 13 1.09 1
 0 -13 -13 2.36 1.11
 0 -13 -13 0.63 1.04
 0 13 -13 -0.19 1.16
 0 -13 -13 2.17 1.09
 0 -13 13 1.15 0.94
 0 13 -13 1.76 1.18
 0 -13 13 2.8 1.04
 0 -13 -14 21.25 2.08
 0 -13 14 20.65 1.91
 0 -13 14 18.99 1.84
 0 -13 14 24.25 1.91
 0 -13 -14 19.64 1.83
 0 13 -14 16.16 1.96
 0 -13 14 19.67 1.94
 0 -13 14 19.27 1.9
 0 13 -14 18.98 2.07
 0 13 14 23.76 1.94
 0 13 14 23 1.93
 0 13 -14 22.14 1.88
 0 -13 -14 18.96 2.02
 0 -13 -15 1.74 1.16
 0 -13 15 2.92 1.16
 0 -13 15 3.48 1.14
 0 -13 15 3.5 1.1
 0 -13 -15 2.76 1.08
 0 13 -15 4.1 1.32
 0 -13 15 1.01 1.04
 0 -13 15 0.36 1.09
 0 13 15 1.48 1.04
 0 13 -15 2.27 1.18
 0 13 -15 1.88 1.06
 0 13 15 1.61 1.01
 0 -13 -15 -0.44 1.2
 0 -13 -16 2.44 1.15
 0 -13 16 2.02 1.1
 0 -13 16 1.33 1.09
 0 -13 16 2.47 1.02
 0 -13 -16 1.6 1.02
 0 13 -16 2.95 1.24
 0 -13 16 2.51 1.08
 0 -13 16 1.23 1.03
 0 13 -16 1.62 1.13
 0 13 16 2.82 1.11
 0 13 -16 0.15 0.98
 0 13 16 2.68 1.02
 0 -13 -16 1.35 1.15
 0 -13 -17 0.68 1.02
 0 -13 17 2.2 1.1
 0 -13 17 -0.17 1
 0 -13 -17 0.93 0.96
 0 -13 17 -0.91 1.02
 0 13 -17 0.65 1.13
 0 -13 17 0.72 1.03
 0 -13 17 1.45 1.09
 0 13 17 1.33 1.06
 0 13 -17 1.88 1.29
 0 13 17 0.92 0.91
 0 13 -17 -0.15 0.93
 0 -13 -17 2.06 1.16
 0 -13 -18 0.69 1.03
 0 -13 18 1.65 1.11
 0 13 -18 2.66 1.26
 0 -13 18 1.08 1.05
 0 13 -18 4.3 1.32
 0 13 18 2.36 1.13
 0 -13 -18 0.46 1
 0 -13 18 2.65 1.01
 0 -13 18 1 0.95
 0 13 18 1.35 1.01
 0 -13 -18 0.7 1.14
 0 -13 19 -0.5 1.04
 0 -13 19 0.71 0.93
 0 13 19 2.19 1.01
 0 -13 19 0.18 1.05
 0 13 19 0.68 1.14
 0 -13 19 1.11 1.12
 0 -13 -19 0.7 1.18
 0 13 -19 1.82 1.11
 0 13 -19 0.68 1.3
 0 13 19 0.85 1.07
 0 13 -19 0.48 1.32
 0 -13 -19 -0.93 1.18
 0 -13 -19 0.24 1.13
 0 -13 20 7.01 1.36
 0 13 20 5.33 1.35
 0 13 20 5.92 1.22
 0 13 20 6.44 1.59
 0 -13 20 7.91 1.42
 0 -13 -20 4.78 1.39
 0 13 -20 5.93 1.44
 0 -13 20 6.67 1.34
 0 13 20 3.08 1.22
 0 13 -20 4.68 1.36
 0 13 -20 3.95 1.46
 0 -13 -20 3.06 1.37
 0 -13 -20 8.19 1.62
 0 13 21 2.55 1.2
 0 -13 21 2.33 1.15
 0 13 21 0.94 1.31
 0 -13 21 2.4 1.23
 0 -13 -21 3.16 1.47
 0 13 -21 1.65 1.2
 0 -13 21 3.06 1.33
 0 -13 21 4.49 1.16
 0 13 -21 0.25 1.47
 0 13 21 3.81 1.23
 0 13 -21 -0.24 1.51
 0 -13 -21 4.77 1.46
 0 -13 -21 3.68 1.43
 0 13 22 3.8 1.25
 0 13 22 2.62 1.4
 0 -13 22 4.78 1.32
 0 -13 -22 1.97 1.31
 0 13 -22 3.54 1.32
 0 -13 22 2.51 1.22
 0 -13 22 1.76 1.26
 0 13 22 2.27 1.19
 0 13 -22 0.97 1.33
 0 -13 -22 1.45 1.31
 0 -13 -22 1.99 1.44
 0 13 23 4.48 1.28
 0 13 23 2.9 1.45
 0 -13 23 3.11 1.25
 0 -13 -23 2.25 1.27
 0 13 -23 0.63 1.23
 0 13 -23 1.48 1.41
 0 -13 23 3.77 1.28
 0 -13 23 2.22 1.34
 0 -13 -23 3.66 1.45
 0 13 23 1.59 1.18
 0 -13 -23 2.52 1.39
 0 13 24 0.71 1.19
 0 -13 24 0.22 1.37
 0 -13 24 0.54 1.28
 0 -13 -24 0.25 1.27
 0 13 -24 -1.06 1.3
 0 -13 -24 2.47 1.38
 0 13 -24 2.52 1.44
 0 -13 24 0.73 1.25
 0 -13 -24 1.53 1.46
 0 13 24 0.53 1.15
 0 -13 25 4.1 1.29
 0 -13 25 0.89 1.29
 0 -13 -25 1.8 1.33
 0 13 25 3.12 1.28
 0 -13 25 1.09 1.26
 0 13 -25 2.89 1.23
 0 -13 -25 0.25 1.4
 0 13 -25 4.03 1.3
 0 -13 -25 -0.26 1.42
 0 13 -25 3.33 1.54
 0 -13 26 0.54 1.18
 0 -13 26 -0.18 1.13
 0 -13 26 -0.67 1.29
 0 13 -26 2.13 1.33
 0 13 26 0.85 1.14
 0 -13 -26 0.5 1.32
 0 -13 27 1.61 1.24
 0 -13 27 -0.17 1.25
 0 -13 28 -1.21 1.23
 0 -14 0 4.9 1.18
 0 14 0 8.64 1.09
 0 14 0 8.78 1.38
 0 14 0 8.19 1.16
 0 -14 0 5.52 1.22
 0 14 0 7.89 1.15
 0 14 0 5.74 1.25
 0 14 -1 9.22 1.13
 0 14 1 5.61 1.09
 0 14 -1 5.86 1.15
 0 -14 -1 6.28 1.24
 0 14 1 3.85 1.02
 0 14 1 7.9 1.35
 0 14 -1 5.71 1.27
 0 -14 1 6.73 1.25
 0 14 1 3.89 1.03
 0 -14 -1 5.22 1.18
 0 14 -1 4.4 1.18
 0 14 1 4.98 1.21
 0 14 2 42.41 2.7
 0 14 2 42.09 2.63
 0 14 2 38.28 2.56
 0 14 -2 43.66 2.72
 0 -14 -2 39.22 2.87
 0 14 -2 46.36 2.96
 0 14 2 43.64 2.92
 0 14 -2 38.7 2.9
 0 -14 -2 42.23 2.87
 0 -14 2 37.03 2.75
 0 14 -3 1.9 1.1
 0 -14 3 1.25 1.02
 0 -14 -3 2.67 1.08
 0 14 3 3.65 0.95
 0 14 3 2.89 1.06
 0 14 3 2.83 0.94
 0 -14 3 1.57 1.07
 0 -14 -3 1.96 1.03
 0 -14 3 2.15 1.09
 0 14 -3 0.4 1.07
 0 14 3 0.57 1.05
 0 14 -3 1.06 1.01
 0 14 3 1.69 0.85
 0 14 4 20.63 1.93
 0 14 -4 22.2 2
 0 -14 -4 19.76 1.97
 0 14 4 27.83 1.99
 0 14 4 19.66 1.79
 0 14 4 19.91 1.91
 0 14 -4 24.34 2.15
 0 14 -4 20.88 1.82
 0 -14 4 21.41 1.93
 0 -14 4 18.4 1.91
 0 -14 -4 21.93 1.99
 0 -14 4 15.84 1.85
 0 14 4 22.78 1.64
 0 14 5 0.4 0.79
 0 14 5 0.82 0.98
 0 14 5 2.29 1.09
 0 14 -5 1.7 1.08
 0 -14 -5 1.38 1.05
 0 14 -5 0.97 0.97
 0 -14 5 1.35 0.96
 0 -14 -5 0.39 0.89
 0 14 -5 0.21 1.1
 0 14 5 0.75 1.08
 0 -14 5 3.13 1.02
 0 -14 5 4.12 1.08
 0 -14 6 13.26 1.55
 0 -14 6 8.78 1.33
 0 14 -6 7.87 1.35
 0 14 6 9.28 1.43
 0 -14 6 11.48 1.4
 0 -14 -6 8.87 1.41
 0 -14 6 7.87 1.39
 0 14 -6 10.5 1.4
 0 14 6 8.19 1.38
 0 14 -6 12.2 1.58
 0 -14 -6 6.98 1.3
 0 -14 7 1.07 1.02
 0 -14 7 -1.36 1.08
 0 -14 7 -0.19 0.94
 0 14 7 -0.75 1.01
 0 14 -7 -0.37 0.92
 0 -14 7 2.09 1.03
 0 -14 -7 -0.77 0.95
 0 -14 7 -0.59 1.04
 0 14 -7 0.17 1
 0 14 -7 0.64 1.02
 0 14 7 0.74 1.05
 0 -14 -7 0.81 0.97
 0 -14 8 6.93 1.3
 0 -14 8 7.6 1.34
 0 -14 8 7.58 1.35
 0 14 -8 7.77 1.26
 0 14 8 5.25 1.23
 0 -14 8 5.67 1.22
 0 -14 -8 5.54 1.23
 0 -14 8 8.64 1.39
 0 14 -8 5.3 1.23
 0 14 -8 8.67 1.42
 0 14 8 6.86 1.23
 0 -14 -8 4.74 1.27
 0 -14 9 1.06 1.06
 0 -14 9 1.74 0.99
 0 -14 9 1.36 1.09
 0 14 -9 5.64 1.29
 0 -14 -9 0.19 1.06
 0 -14 9 2.81 1.07
 0 -14 9 2.56 1.1
 0 14 9 1.87 1.09
 0 14 -9 3.31 1.01
 0 -14 -9 2.09 1.04
 0 14 -9 3.08 1.21
 0 14 -10 3.37 1.3
 0 -14 -10 2.77 1.11
 0 -14 10 3.49 1.13
 0 -14 10 2.57 1.09
 0 -14 10 6 1.16
 0 -14 -10 3.39 1.09
 0 -14 10 5.77 1.26
 0 -14 10 2.94 1.17
 0 14 -10 0.89 1.12
 0 14 10 5.55 1.28
 0 14 -10 5.1 1.19
 0 14 -11 -0.19 1.17
 0 -14 -11 1.08 1.12
 0 -14 11 -0.58 1.12
 0 -14 11 2.01 1.12
 0 -14 11 1.23 1.1
 0 -14 -11 1.85 1.06
 0 -14 11 0.91 1.09
 0 -14 11 0.78 1.05
 0 14 -11 0.68 1.19
 0 14 -11 2.16 1.06
 0 14 11 1.47 1.15
 0 14 -12 16.77 2.06
 0 -14 12 18.59 1.91
 0 -14 -12 21.65 1.99
 0 -14 12 20.23 1.95
 0 14 -12 15.8 1.9
 0 -14 -12 18.01 1.67
 0 -14 12 21.17 2.06
 0 -14 12 18.98 1.95
 0 -14 12 18.99 2.01
 0 -14 -12 19.59 2.07
 0 14 12 17.56 1.86
 0 14 -12 19.51 1.91
 0 -14 -13 -0.69 0.93
 0 14 -13 0.35 1.05
 0 14 13 -1.07 1.17
 0 -14 13 -0.19 1.12
 0 -14 13 0.21 1.23
 0 -14 -13 -0.23 1.21
 0 14 -13 0.2 1.24
 0 -14 -13 -1.57 1.11
 0 -14 13 2.28 1.13
 0 -14 13 1.07 1.17
 0 -14 -13 0.36 1
 0 -14 13 -1.17 1.15
 0 -14 -13 0.23 1.22
 0 14 -13 -2.1 1.52
 0 14 13 -0.17 1.02
 0 -14 -14 2.9 1.09
 0 14 -14 5.16 1.26
 0 14 14 3.17 1.22
 0 -14 14 5.19 1.27
 0 -14 14 3.37 1.16
 0 -14 -14 5.04 1.42
 0 14 -14 4.37 1.43
 0 14 -14 3.56 1.46
 0 14 14 7.11 1.32
 0 -14 14 3.86 1.17
 0 -14 -14 4.47 1.22
 0 -14 14 4.12 1.25
 0 -14 -14 3.25 1.23
 0 -14 -14 4.1 1.27
 0 -14 14 2.98 1.2
 0 14 15 0.7 1.11
 0 14 -15 1.44 1.29
 0 -14 -15 5.06 1.26
 0 -14 15 -0.17 1.07
 0 -14 15 0.35 1.05
 0 -14 -15 -0.3 1.04
 0 14 15 -0.87 1.1
 0 14 -15 2.2 1.11
 0 -14 15 1.16 1.11
 0 -14 15 2.78 1.29
 0 14 15 0.43 1.12
 0 14 -15 0.21 1.26
 0 -14 -15 0.23 1.16
 0 -14 -15 -1.63 1.25
 0 -14 -15 -0.47 1.28
 0 -14 15 1.95 1.15
 0 -14 -16 0.64 0.97
 0 14 16 0.51 1.03
 0 14 -16 -1.15 1.12
 0 -14 16 0.96 1.11
 0 -14 16 1.95 1.14
 0 14 16 -0.22 1.11
 0 -14 16 0.39 1.11
 0 -14 -16 0.72 1.1
 0 -14 -16 -0.47 1.17
 0 14 -16 1.31 1.29
 0 -14 16 0.5 1.07
 0 -14 -16 0.34 1.06
 0 14 -16 0.49 1.19
 0 14 16 0.35 1.03
 0 -14 16 -0.35 1.18
 0 14 -17 0.48 1
 0 14 17 -0.33 1.03
 0 -14 17 -0.58 1.05
 0 -14 17 0.44 1.15
 0 14 17 0.9 1.2
 0 -14 17 0.78 1.16
 0 -14 -17 -0.73 1.29
 0 -14 -17 -0.72 1.26
 0 14 -17 -0.22 1.29
 0 -14 -17 0.34 1.01
 0 -14 17 1.14 1.04
 0 14 -17 -1.24 1.32
 0 14 17 1.05 1.05
 0 -14 17 -1.4 1.08
 0 14 18 0.32 1.05
 0 -14 18 3.11 1.3
 0 -14 18 1.53 1.18
 0 14 18 -0.46 1.22
 0 -14 18 -0.2 1.16
 0 -14 -18 4.35 1.42
 0 14 -18 1.26 1.35
 0 14 18 1.77 1.17
 0 -14 18 0.95 1.11
 0 14 -18 2.29 1.34
 0 -14 18 1.39 1.13
 0 -14 -18 0.25 1.19
 0 14 -19 -0.23 1.27
 0 14 19 -1.41 1.2
 0 14 19 -0.47 1.29
 0 -14 19 0.59 1.06
 0 -14 -19 -0.25 1.25
 0 14 19 -0.18 1.14
 0 14 -19 -1.27 1.37
 0 -14 19 -1.53 1.14
 0 -14 19 0.87 1.09
 0 14 19 0.2 1.06
 0 -14 19 0.38 1.1
 0 -14 -19 0.24 1.18
 0 14 -19 -0.43 1.2
 0 -14 20 0.86 1.13
 0 14 20 0.59 1.07
 0 14 20 -0.48 1.38
 0 -14 20 3.68 1.29
 0 -14 -20 -0.5 1.49
 0 14 -20 0.64 1.25
 0 -14 20 2.47 1.25
 0 14 20 1.25 1.16
 0 14 -20 2.32 1.38
 0 14 -20 1.19 1.39
 0 -14 -20 1.98 1.34
 0 -14 -20 0.51 1.34
 0 14 21 -0.19 1.21
 0 14 21 0.48 1.22
 0 -14 21 -0.78 1.25
 0 -14 -21 -0.76 1.37
 0 14 -21 -0.22 1.18
 0 -14 21 0.75 1.18
 0 14 -21 -1.56 1.45
 0 14 21 -0.54 1.14
 0 14 -21 -0.49 1.31
 0 -14 -21 0.25 1.37
 0 -14 -21 0.26 1.29
 0 14 22 -0.19 1.24
 0 14 22 -0.49 1.42
 0 -14 22 -0.19 1.22
 0 -14 -22 -2.05 1.45
 0 14 -22 -1.09 1.32
 0 -14 22 -0.69 1.33
 0 -14 22 -0.94 1.28
 0 14 -22 1.84 1.49
 0 14 22 -0.18 1.16
 0 14 -22 -0.25 1.41
 0 -14 -22 -0.5 1.29
 0 -14 -22 2.07 1.34
 0 14 23 0.57 1.21
 0 14 23 0.25 1.37
 0 -14 -23 0.25 1.39
 0 -14 -23 0.26 1.44
 0 -14 -23 0.78 1.39
 0 -14 23 1.15 1.29
 0 -14 23 -0.19 1.21
 0 -14 23 0.96 1.18
 0 14 -23 2.4 1.39
 0 14 -23 1.26 1.42
 0 14 23 0.36 1.22
 0 14 24 -1.09 1.27
 0 -14 24 0.57 1.19
 0 14 24 -0.37 1.17
 0 -14 24 -1.11 1.2
 0 -14 25 -0.19 1.25
 0 14 25 0.18 1.17
 0 -14 25 0.55 1.17
 0 15 0 0.21 1.13
 0 -15 0 1.78 1.12
 0 15 0 0.44 0.97
 0 15 0 -1.03 1.16
 0 -15 0 -0.84 1.12
 0 -15 -1 3.16 1.26
 0 15 -1 5.09 1.35
 0 15 1 5.81 1.35
 0 15 1 6.05 1.17
 0 15 1 4.11 1.29
 0 15 -1 2.67 1.13
 0 -15 -1 4.41 1.27
 0 15 -1 5.39 1.2
 0 -15 1 4.49 1.31
 0 -15 1 4.92 1.17
 0 15 2 5.08 1.11
 0 -15 2 5.2 1.25
 0 15 -2 6.97 1.36
 0 -15 2 2.71 1.22
 0 -15 -2 4.66 1.15
 0 -15 2 3.63 1.27
 0 15 2 5.54 1.36
 0 15 -2 4.06 1.32
 0 15 -2 4.77 1.18
 0 15 2 2.74 0.99
 0 -15 -2 2.94 1.29
 0 15 3 1.6 1.02
 0 15 3 3.1 1.02
 0 -15 3 3.64 1.19
 0 -15 -3 1.03 1.12
 0 15 3 2.96 0.92
 0 15 -3 2.17 1.21
 0 15 3 2.44 1.15
 0 -15 3 2.76 1.12
 0 -15 3 2.02 1.1
 0 15 -3 2.45 1.26
 0 -15 3 2.72 1.12
 0 -15 -3 3.78 1.26
 0 15 -3 5.09 1.16
 0 -15 -4 1.87 1.13
 0 15 -4 1.15 1.04
 0 15 4 -1.33 1.01
 0 15 -4 -0.61 1.12
 0 15 4 -0.62 1.09
 0 -15 4 1.69 0.98
 0 -15 4 -0.56 1.05
 0 15 4 0.15 1
 0 15 4 -0.2 1.18
 0 15 -4 -1.31 1.22
 0 -15 -4 -0.42 1.11
 0 -15 4 1.04 1.08
 0 -15 -5 2.53 1.06
 0 15 -5 1.52 1.09
 0 15 5 4.31 1.15
 0 15 -5 2.84 1.15
 0 15 5 3.07 1.13
 0 -15 5 2.95 1.16
 0 -15 5 4.97 1.19
 0 15 5 1.93 1.07
 0 15 5 0.8 1.15
 0 15 -5 3.55 1.32
 0 -15 5 2.7 1.1
 0 -15 -5 1.46 1.11
 0 15 6 1.4 1.09
 0 15 -6 1.8 1.24
 0 -15 6 0.63 1.04
 0 -15 6 -0.39 1.06
 0 -15 -6 0.21 1.14
 0 15 -6 0.87 1.12
 0 15 6 2.5 1.07
 0 15 6 0.81 1.1
 0 15 -6 3.23 1.08
 0 15 6 3.02 1.08
 0 -15 6 0.42 1.07
 0 -15 6 -0.21 1.06
 0 -15 -6 1.66 1.11
 0 15 -7 2.04 1.22
 0 15 7 1.59 1.14
 0 -15 7 4.16 1.19
 0 -15 7 2.51 1.13
 0 -15 -7 -0.43 1.15
 0 15 -7 0.54 0.97
 0 15 7 0.37 1.05
 0 15 7 1.42 1.13
 0 15 -7 2.8 1.13
 0 15 7 1.57 1.09
 0 -15 7 0.84 1.14
 0 -15 -7 1.24 1.07
 0 -15 7 0.21 1.03
 0 15 -8 0.23 1.14
 0 -15 8 -0.21 1.05
 0 -15 8 1.62 1.08
 0 15 8 -1.44 1.2
 0 -15 -8 0.66 1.07
 0 15 -8 -0.92 1.2
 0 15 8 0.38 1.15
 0 15 -8 0.99 1.1
 0 15 8 2.02 1.11
 0 -15 8 -0.84 1.18
 0 -15 -8 1.02 1.12
 0 -15 8 -0.61 1.2
 0 15 -9 3.73 1.42
 0 -15 9 6.03 1.34
 0 -15 9 6.58 1.43
 0 15 9 2.8 1.17
 0 -15 -9 2.9 1.34
 0 15 -9 2.27 1.29
 0 15 9 5.29 1.26
 0 -15 9 6.05 1.31
 0 -15 9 4.62 1.25
 0 15 9 6.81 1.4
 0 15 -9 1.77 1.24
 0 -15 -9 5.68 1.36
 0 -15 9 4.61 1.27
 0 15 10 1.98 1.13
 0 15 -10 0.78 1.13
 0 -15 10 1.46 1.25
 0 -15 10 0.42 1.09
 0 -15 -10 1.58 1.2
 0 15 -10 0.78 1.2
 0 -15 10 -0.75 1.12
 0 -15 10 2.52 1.12
 0 15 10 0.39 1.15
 0 15 -10 -1.42 1.3
 0 -15 10 0.99 1.16
 0 -15 -10 1.81 1.12
 0 15 11 1.57 1.19
 0 15 -11 0.19 1.09
 0 -15 11 0.41 1.2
 0 -15 11 2.12 1.25
 0 -15 11 -0.63 1.32
 0 15 11 0.79 1.15
 0 -15 -11 -0.92 1.16
 0 15 -11 1.4 1.22
 0 -15 11 -0.56 1.22
 0 15 -11 2.64 1.43
 0 -15 -11 0.8 1.16
 0 -15 11 0.79 1.14
 0 15 12 1.43 1.15
 0 -15 -12 0.23 1.28
 0 15 -12 0.61 1.22
 0 15 -12 1.46 1.37
 0 -15 -12 1.97 1.2
 0 -15 12 2.33 1.2
 0 -15 12 1.12 1.22
 0 -15 12 0.84 1.14
 0 15 12 1.16 1.14
 0 15 -12 0.19 1.13
 0 -15 12 -0.21 1.11
 0 -15 12 0.86 1.22
 0 15 13 9.68 1.58
 0 -15 -13 12.07 1.84
 0 15 -13 14.49 1.82
 0 15 -13 8.88 1.75
 0 15 13 11.14 1.56
 0 -15 13 7.39 1.48
 0 -15 -13 13.03 1.68
 0 -15 13 10.55 1.62
 0 -15 13 7.5 1.54
 0 15 -13 9.72 1.59
 0 15 13 9.94 1.64
 0 -15 13 8.23 1.57
 0 -15 13 11.79 1.72
 0 15 14 0.22 1.21
 0 -15 -14 0.24 1.28
 0 15 -14 -0.21 1.29
 0 15 14 -0.18 1.06
 0 15 -14 -0.25 1.29
 0 -15 -14 0.38 1.17
 0 -15 14 0.56 1.18
 0 -15 14 -0.55 1.23
 0 -15 14 -0.63 1.22
 0 15 -14 0.55 1.16
 0 15 14 0.94 1.12
 0 -15 14 -0.2 1.14
 0 -15 14 0.89 1.26
 0 15 15 3.87 1.26
 0 15 -15 2.51 1.22
 0 -15 15 0.21 1.17
 0 15 15 1.77 1.34
 0 -15 -15 1.7 1.28
 0 15 -15 3.52 1.37
 0 15 -15 3.03 1.58
 0 15 15 2.57 1.1
 0 -15 -15 2.05 1.16
 0 -15 15 4.93 1.34
 0 -15 15 2.56 1.19
 0 -15 -15 1.98 1.33
 0 -15 15 3.6 1.37
 0 -15 15 1.43 1.27
 0 15 16 -1.08 1.13
 0 15 -16 0.35 1.16
 0 -15 16 0.62 1.23
 0 15 16 -1.36 1.42
 0 -15 -16 0.99 1.4
 0 15 -16 0.26 1.35
 0 15 16 -0.55 1.14
 0 -15 -16 -0.55 1.14
 0 -15 16 0.36 1.13
 0 -15 16 -1.42 1.12
 0 -15 16 -0.68 1.23
 0 -15 16 0.73 1.21
 0 -15 -16 -0.25 1.31
 0 15 -16 -0.68 1.33
 0 15 17 4.58 1.31
 0 -15 17 2.06 1.22
 0 15 17 2.31 1.52
 0 -15 -17 3 1.47
 0 15 -17 3.88 1.53
 0 15 17 3.49 1.33
 0 -15 17 3.46 1.27
 0 -15 -17 3.01 1.21
 0 -15 17 3.24 1.25
 0 -15 17 2.53 1.34
 0 -15 17 3.26 1.3
 0 -15 -17 3.3 1.43
 0 15 -17 1.38 1.5
 0 15 18 0.34 1.09
 0 -15 18 1.23 1.25
 0 15 18 -0.24 1.37
 0 -15 -18 -0.51 1.38
 0 -15 18 0.46 1.3
 0 -15 18 -0.4 1.17
 0 -15 18 1.08 1.2
 0 -15 18 -1.51 1.19
 0 15 -18 -0.52 1.55
 0 15 18 0.18 1.17
 0 -15 -18 -0.51 1.38
 0 15 -18 -0.23 1.44
 0 15 19 3.65 1.35
 0 15 19 4.81 1.5
 0 15 -19 6.23 1.46
 0 15 -19 3.69 1.62
 0 15 19 4.61 1.32
 0 -15 -19 3.63 1.53
 0 -15 19 4.36 1.46
 0 -15 19 1.87 1.37
 0 15 19 3.31 1.36
 0 -15 19 4.7 1.39
 0 15 -19 4.77 1.56
 0 -15 -19 1.79 1.49
 0 15 20 0.49 1.48
 0 15 -20 0.67 1.31
 0 15 20 0.41 1.32
 0 -15 -20 2.1 1.41
 0 -15 20 0.81 1.29
 0 15 20 0.74 1.24
 0 15 -20 -1.33 1.44
 0 -15 -20 -0.26 1.44
 0 -15 20 1.98 1.26
 0 15 -20 1.21 1.45
 0 15 21 1.85 1.22
 0 15 -21 0.25 1.5
 0 -15 -21 0.53 1.45
 0 15 -21 0.9 1.32
 0 -15 21 1.41 1.37
 0 -15 21 1.17 1.29
 0 15 21 0.61 1.36
 0 -15 22 1.94 1.24
 0 15 22 1.11 1.2
 0 -15 22 1.2 1.23
 0 15 22 1 1.21
 0 -15 -23 -0.59 1.46
 0 -16 0 29.61 2.57
 0 16 0 27.72 2.63
 0 -16 0 28.62 2.41
 0 16 0 33.52 2.74
 0 -16 0 27.46 2.53
 0 -16 -1 2.55 1.3
 0 -16 1 1.04 1.35
 0 16 1 2.64 1.39
 0 16 -1 1.57 1.43
 0 -16 -1 -0.45 1.27
 0 -16 -1 0.71 1.19
 0 -16 1 2.41 1.32
 0 16 -1 1.97 1.35
 0 16 1 0.66 1.25
 0 -16 1 -0.91 1.32
 0 -16 2 6.58 1.51
 0 -16 -2 7.96 1.56
 0 16 2 7.83 1.51
 0 16 -2 6.11 1.54
 0 -16 -2 9.37 1.56
 0 -16 2 8.71 1.48
 0 -16 -2 8.29 1.37
 0 16 -2 4.37 1.38
 0 -16 2 5.01 1.55
 0 16 -3 0.87 1.16
 0 -16 -3 1.56 1.35
 0 -16 3 0.44 1.22
 0 16 -3 1.61 1.26
 0 16 3 5.19 1.43
 0 -16 3 0.91 1.16
 0 -16 3 1.93 1.16
 0 -16 -3 0.65 1.18
 0 16 3 1.16 1.12
 0 16 4 2.42 1.16
 0 -16 -4 0.88 1.11
 0 16 4 0.64 1.19
 0 16 -4 1.62 1.3
 0 -16 -4 0.44 1.19
 0 -16 4 0.22 1.15
 0 -16 4 0.68 1.14
 0 -16 4 1.77 1.21
 0 16 -4 2.6 1.33
 0 16 4 1.31 1.16
 0 16 -4 0.68 1.21
 0 16 5 1.07 1.1
 0 16 5 0.83 1.07
 0 -16 -5 0.22 1.19
 0 16 5 0.21 1.16
 0 16 -5 2.58 1.32
 0 -16 -5 3.1 1.33
 0 -16 5 1.32 1.24
 0 -16 5 -0.22 1.35
 0 -16 5 3.01 1.23
 0 16 -5 1.72 1.23
 0 16 5 1.52 1.14
 0 16 -5 -0.17 1.09
 0 16 6 4.32 1.35
 0 16 -6 4.28 1.31
 0 -16 -6 5.73 1.47
 0 -16 6 4.82 1.4
 0 16 6 3.7 1.2
 0 16 6 5.18 1.33
 0 16 -6 6.64 1.4
 0 16 -6 3.79 1.29
 0 16 6 3.81 1.34
 0 -16 6 4.3 1.36
 0 -16 6 3.8 1.41
 0 -16 -6 2.49 1.31
 0 -16 6 5.18 1.37
 0 16 -7 4.67 1.36
 0 16 7 0.86 1.18
 0 -16 7 1.96 1.21
 0 -16 -7 1.32 1.27
 0 16 7 0.19 1.15
 0 16 7 3.4 1.24
 0 16 -7 -0.74 1.26
 0 16 -7 2.16 1.47
 0 -16 7 3.33 1.33
 0 -16 7 1.34 1.22
 0 -16 -7 -0.92 1.38
 0 -16 7 0.45 1.36
 0 16 8 0.21 1.16
 0 16 -8 2.1 1.31
 0 -16 -8 -0.22 1.19
 0 -16 8 0.43 1.19
 0 16 8 0.2 1.19
 0 16 8 -0.56 1.13
 0 16 -8 -0.76 1.31
 0 16 -8 -0.97 1.38
 0 -16 8 -0.22 1.16
 0 -16 8 -1.27 1.22
 0 -16 -8 0.46 1.21
 0 -16 8 0.67 1.21
 0 16 -9 1.04 1.24
 0 16 9 -0.42 1.18
 0 -16 -9 -0.43 1.21
 0 -16 9 -1.28 1.27
 0 16 9 0.2 1.19
 0 16 9 0.19 1.33
 0 16 -9 -0.97 1.37
 0 16 -9 1.47 1.45
 0 -16 9 -0.86 1.23
 0 -16 9 0.88 1.26
 0 -16 -9 -0.47 1.29
 0 -16 9 0.89 1.16
 0 16 10 5.46 1.48
 0 16 -10 8.45 1.58
 0 -16 10 4.22 1.47
 0 -16 -10 5.14 1.45
 0 16 10 2.5 1.42
 0 16 10 4.75 1.42
 0 16 -10 5.2 1.5
 0 16 -10 2.24 1.51
 0 -16 10 6.12 1.51
 0 -16 10 9 1.58
 0 -16 -10 4.29 1.55
 0 -16 10 3.33 1.41
 0 16 -11 1.83 1.39
 0 16 11 2.91 1.43
 0 -16 -11 1.05 1.3
 0 -16 11 4.34 1.42
 0 16 11 2.57 1.36
 0 16 11 -0.2 1.4
 0 16 -11 0.2 1.3
 0 16 -11 0.5 1.43
 0 -16 11 0.44 1.23
 0 -16 11 1.1 1.22
 0 -16 -11 -1.21 1.47
 0 -16 11 2 1.39
 0 16 12 2.45 1.25
 0 16 -12 1.4 1.32
 0 -16 12 2.24 1.38
 0 -16 -12 3.32 1.36
 0 16 -12 1.78 1.43
 0 -16 12 0.65 1.29
 0 -16 12 5.84 1.55
 0 16 12 0.22 1.32
 0 16 12 3.36 1.37
 0 -16 -12 1.22 1.43
 0 16 -12 2.72 1.41
 0 -16 12 1.32 1.29
 0 -16 13 1.74 1.26
 0 -16 -13 -0.2 1.22
 0 -16 13 0.6 1.19
 0 16 13 1.21 1.21
 0 16 -13 0.59 1.22
 0 16 13 3.25 1.22
 0 16 -13 5.4 1.64
 0 -16 13 2.51 1.37
 0 -16 13 3.25 1.36
 0 16 13 2.02 1.35
 0 16 13 0.86 1.21
 0 -16 -13 1.73 1.28
 0 16 -13 0.21 1.37
 0 -16 13 5.28 1.51
 0 -16 14 0.76 1.16
 0 -16 -14 -0.8 1.26
 0 -16 14 0.39 1.2
 0 16 -14 2.32 1.36
 0 16 14 0.2 1.2
 0 16 14 1.53 1.21
 0 16 -14 0.52 1.5
 0 -16 14 3.22 1.41
 0 -16 14 -0.23 1.43
 0 16 14 0.23 1.24
 0 16 14 1.33 1.27
 0 -16 -14 -2 1.53
 0 16 -14 0.44 1.38
 0 -16 14 1.96 1.35
 0 -16 15 1.51 1.3
 0 -16 -15 -0.59 1.21
 0 -16 15 -0.19 1.14
 0 -16 15 2.33 1.42
 0 -16 15 -0.21 1.33
 0 16 15 0.97 1.21
 0 16 -15 2.46 1.25
 0 16 15 0.7 1.31
 0 16 15 0.9 1.4
 0 -16 -15 0.76 1.37
 0 16 15 2.86 1.29
 0 16 -15 2.09 1.67
 0 16 -15 -0.67 1.36
 0 -16 15 1.52 1.22
 0 -16 16 -2.06 1.37
 0 -16 16 0.75 1.16
 0 -16 -16 1.53 1.22
 0 16 16 -1.67 1.41
 0 16 16 0.46 1.31
 0 16 -16 0.23 1.43
 0 16 16 0.19 1.25
 0 16 -16 0.37 1.17
 0 16 -16 -0.79 1.45
 0 16 16 0.38 1.19
 0 -16 16 0.24 1.24
 0 -16 16 0.42 1.24
 0 -16 -16 -0.77 1.45
 0 -16 16 0.22 1.26
 0 -16 17 0.91 1.23
 0 -16 17 1.67 1.32
 0 -16 17 1.9 1.38
 0 16 17 2.4 1.27
 0 16 17 0.97 1.34
 0 16 17 1.89 1.38
 0 16 -17 0.53 1.45
 0 16 17 0.19 1.32
 0 -16 17 -0.21 1.32
 0 16 -17 1.39 1.39
 0 -16 -17 0.26 1.54
 0 -16 18 -0.43 1.27
 0 -16 18 -0.21 1.3
 0 16 18 0.36 1.15
 0 16 18 0.38 1.16
 0 -16 18 -0.35 1.23
 0 16 18 -0.44 1.29
 0 16 -18 -0.24 1.46
 0 16 19 -0.76 1.3
 0 -16 19 -0.21 1.34
 0 -17 0 0.66 1.26
 0 17 0 0.23 1.27
 0 -17 0 0.38 1.09
 0 17 0 -0.69 1.39
 0 -17 0 0.24 1.36
 0 -17 0 -0.24 1.24
 0 -17 1 1.96 1.28
 0 -17 -1 2.9 1.34
 0 17 -1 -1.41 1.31
 0 17 1 0.92 1.33
 0 -17 -1 -0.18 1.08
 0 -17 1 -0.38 1.19
 0 17 1 -0.69 1.25
 0 17 -1 2.3 1.29
 0 -17 1 0.24 1.24
 0 -17 -1 -0.24 1.3
 0 -17 -1 -0.24 1.27
 0 -17 -2 1.13 1.33
 0 17 2 2.06 1.31
 0 17 -2 0.95 1.28
 0 -17 2 3.13 1.37
 0 -17 2 0.39 1.26
 0 -17 -2 2.51 1.25
 0 17 -2 1.6 1.2
 0 -17 2 1.44 1.3
 0 -17 -2 1.41 1.32
 0 17 -3 5.04 1.46
 0 17 3 0.91 1.34
 0 -17 3 -0.48 1.44
 0 -17 3 0.8 1.22
 0 17 -3 2.05 1.22
 0 -17 -3 2.51 1.32
 0 -17 -3 6.82 1.51
 0 -17 3 2.81 1.44
 0 17 4 -1.35 1.46
 0 17 -4 -0.24 1.44
 0 -17 4 0.71 1.34
 0 -17 4 -0.2 1.18
 0 17 -4 0.23 1.23
 0 17 4 -0.23 1.24
 0 -17 -4 2.31 1.34
 0 -17 -4 -0.94 1.31
 0 -17 4 -0.23 1.24
 0 -17 5 0.23 1.26
 0 -17 -5 3.04 1.29
 0 17 -5 -0.74 1.3
 0 17 5 0.22 1.22
 0 -17 5 0.63 1.17
 0 -17 5 -0.71 1.34
 0 17 -5 -0.9 1.23
 0 17 5 2.05 1.33
 0 -17 -5 -0.23 1.35
 0 17 5 1.1 1.24
 0 17 6 -1.32 1.13
 0 -17 -6 -0.47 1.12
 0 17 -6 0.74 1.42
 0 17 6 0.22 1.29
 0 -17 6 0.21 1.18
 0 -17 6 -0.47 1.3
 0 17 6 -0.45 1.2
 0 17 -6 -0.22 1.23
 0 -17 6 -1.19 1.34
 0 -17 -6 1.63 1.29
 0 -17 6 0.23 1.33
 0 17 7 -0.59 1.32
 0 -17 -7 1.44 1.35
 0 17 -7 4.51 1.57
 0 -17 7 0.23 1.32
 0 -17 7 1.08 1.36
 0 17 7 2.03 1.26
 0 17 -7 -0.67 1.23
 0 -17 -7 0.23 1.26
 0 -17 7 0.91 1.3
 0 -17 7 0.24 1.27
 0 17 8 1.41 1.17
 0 17 8 3.76 1.27
 0 -17 -8 -0.48 1.38
 0 17 -8 3.28 1.51
 0 -17 8 0.47 1.31
 0 -17 8 0.88 1.24
 0 17 8 -0.45 1.37
 0 17 -8 3.09 1.35
 0 -17 -8 1.14 1.33
 0 -17 8 2.7 1.39
 0 -17 8 0.24 1.35
 0 17 9 -2.07 1.35
 0 17 9 1.17 1.26
 0 -17 -9 -0.98 1.33
 0 17 -9 1.28 1.47
 0 -17 9 0.46 1.36
 0 -17 9 -0.45 1.26
 0 17 -9 -0.65 1.26
 0 17 9 -0.66 1.3
 0 -17 9 -1.56 1.31
 0 -17 -9 -0.45 1.52
 0 -17 9 0.94 1.3
 0 -17 -10 0.89 1.38
 0 -17 10 0.22 1.36
 0 17 10 0.85 1.33
 0 17 10 1 1.3
 0 17 -10 0.4 1.29
 0 17 -10 -0.52 1.48
 0 -17 10 0.68 1.22
 0 -17 10 0.92 1.2
 0 17 -10 1.72 1.35
 0 17 10 -0.66 1.31
 0 -17 -10 -1.24 1.48
 0 -17 10 0.7 1.46
 0 -17 11 0.65 1.38
 0 -17 -11 1.1 1.28
 0 -17 11 -0.23 1.27
 0 -17 11 1.6 1.42
 0 17 -11 -0.42 1.23
 0 17 11 -0.22 1.26
 0 17 11 0.22 1.28
 0 17 11 0.41 1.31
 0 -17 -11 0.25 1.34
 0 17 -11 -1.04 1.46
 0 17 -11 -1.03 1.29
 0 -17 11 1.62 1.38
 0 -17 12 0.64 1.31
 0 -17 -12 0.22 1.3
 0 -17 12 0.91 1.3
 0 -17 12 0.7 1.35
 0 17 -12 0.21 1.31
 0 17 12 -0.85 1.27
 0 17 12 0.67 1.32
 0 17 12 -1.27 1.29
 0 -17 -12 0.76 1.38
 0 17 -12 -0.53 1.56
 0 17 -12 -0.42 1.32
 0 17 12 2.58 1.32
 0 -17 12 0.23 1.28
 0 -17 -13 0.63 1.3
 0 -17 13 0.62 1.28
 0 17 13 -1.14 1.37
 0 17 13 1.52 1.27
 0 17 -13 0.22 1.35
 0 17 13 0.59 1.26
 0 -17 13 0.9 1.34
 0 -17 13 0.47 1.32
 0 17 -13 0.61 1.25
 0 17 13 0.63 1.37
 0 -17 -13 4.09 1.6
 0 -17 13 2.06 1.42
 0 17 -14 0.22 1.36
 0 -17 14 0.45 1.3
 0 17 14 -0.67 1.38
 0 17 -14 -0.2 1.19
 0 17 14 0.2 1.38
 0 -17 -14 -0.42 1.33
 0 -17 14 -0.61 1.19
 0 17 14 -0.98 1.29
 0 17 14 0.23 1.45
 0 -17 -15 -0.2 1.3
 0 -17 15 1.19 1.3
 0 17 -15 2.73 1.23
 0 17 15 -1 1.27
 0 17 -15 1.12 1.53
 0 -17 16 2.13 1.25
 0 17 16 0.98 1.33
 0 -18 0 0.77 1.27
 0 18 0 0.24 1.35
 0 -18 0 -0.98 1.38
 0 18 0 0.24 1.36
 0 -18 0 -0.5 1.43
 0 -18 -1 4.04 1.59
 0 -18 1 1.51 1.41
 0 -18 1 2.17 1.32
 0 -18 -1 3.42 1.57
 0 18 -1 2.92 1.45
 0 18 1 1.19 1.4
 0 -18 -1 -1.15 1.46
 0 18 1 2.62 1.41
 0 18 -1 2.61 1.39
 0 -18 -2 0.51 1.39
 0 -18 2 -0.25 1.34
 0 -18 2 -1 1.37
 0 -18 2 1.21 1.33
 0 -18 -2 -0.24 1.36
 0 18 2 -0.24 1.38
 0 18 -2 0.25 1.47
 0 -18 -2 -0.23 1.36
 0 18 -2 -1.18 1.29
 0 -18 -3 1.01 1.42
 0 -18 -3 1.89 1.43
 0 -18 3 0.21 1.25
 0 -18 3 -0.75 1.28
 0 18 -3 0.94 1.35
 0 -18 -3 1.46 1.37
 0 -18 3 -0.73 1.35
 0 18 -3 0.74 1.41
 0 18 3 0.47 1.45
 0 -18 -4 -0.24 1.29
 0 -18 4 0.25 1.35
 0 -18 4 1.88 1.3
 0 18 4 0.95 1.3
 0 18 -4 1.17 1.23
 0 -18 4 1.69 1.35
 0 -18 -4 -1.7 1.39
 0 18 -4 -0.25 1.53
 0 18 4 1.16 1.34
 0 -18 -5 0.48 1.37
 0 -18 5 0.64 1.42
 0 -18 5 0.74 1.38
 0 18 5 2.36 1.37
 0 18 -5 1.4 1.36
 0 -18 5 1.44 1.34
 0 18 5 0.69 1.49
 0 18 -5 0.5 1.45
 0 -18 -6 0.98 1.46
 0 -18 6 0.22 1.32
 0 -18 -7 0.25 1.47
 0 -18 7 -1.55 1.47
 0 18 8 1.41 1.34
 0 18 9 2.08 1.38
 1 0 0 -0.01 0.09
 1 0 0 0.07 0.06
 1 0 0 0.16 0.16
 1 0 0 -0.17 0.16
 -1 0 0 -0.14 0.19
 1 0 0 0.06 0.08
 -1 0 0 -0.01 0.08
 1 0 0 0.14 0.18
 -1 0 0 0.02 0.08
 1 0 0 0.04 0.05
 -1 0 0 -0.17 0.22
 1 0 0 0.27 0.1
 -1 0 0 0.23 0.06
 1 0 -1 924.91 40.51
 -1 0 -1 894.27 40.49
 1 0 1 922.24 40.52
 1 0 1 897.21 40.51
 1 0 -1 915.19 40.5
 1 0 1 925.65 40.49
 1 0 -1 925.96 40.48
 1 0 1 933.6 41.39
 1 0 1 943.65 41.41
 1 0 -1 914.99 41.28
 1 0 -1 932.86 41.3
 1 0 -1 900.75 41.16
 -1 0 -1 916.81 40.49
 1 0 -1 939.59 41
 -1 0 -1 926.53 40.49
 -1 0 1 917.97 40.48
 -1 0 1 913.3 41.17
 -1 0 -1 959.65 41.21
 1 0 -1 932.22 41.18
 1 0 -1 931.06 40.5
 1 0 1 925.49 40.5
 1 0 -1 923.98 40.49
 -1 0 1 938.35 41.39
 1 0 1 935.44 40.86
 -1 0 -1 923.61 40.51
 -1 0 1 925.16 40.51
 -1 0 -2 275.67 12.41
 1 0 -2 271.98 12.4
 -1 0 2 282.67 12.4
 -1 0 -2 279.68 12.45
 1 0 2 286.09 12.47
 1 0 -2 288.62 12.45
 1 0 -2 288.57 12.43
 1 0 2 284.05 12.45
 -1 0 2 277.4 12.4
 1 0 -2 280.8 12.41
 -1 0 -2 278.65 12.43
 -1 0 -2 294.34 13.41
 1 0 -2 280.17 13.22
 1 0 2 279.05 13.36
 -1 0 -2 286.6 13.4
 1 0 -2 289.39 13.24
 1 0 2 284.69 13.39
 1 0 2 277.13 13.02
 -1 0 -2 287.45 12.43
 1 0 -2 282.54 12.43
 -1 0 2 282.98 12.44
 1 0 -2 282.42 13.23
 1 0 -2 280.54 12.41
 1 0 2 292.6 12.45
 1 0 -2 284.77 12.45
 -1 0 2 291.58 13.44
 -1 0 -2 285.66 13.1
 1 0 -2 286.37 13.12
 1 0 -3 2633.68 115.96
 -1 0 -3 2610.2 115.96
 -1 0 -3 2621.1 117.06
 -1 0 -3 2705.74 117.08
 1 0 -3 2642.86 116.65
 -1 0 -3 2654.7 116.65
 -1 0 3 2639.91 115.98
 1 0 -3 2624.21 115.96
 -1 0 -3 2670.1 115.96
 1 0 3 2669.27 116.02
 -1 0 -3 2565.91 115.96
 1 0 -3 2723.06 116
 1 0 3 2653.25 116
 -1 0 3 2547.24 117.06
 1 0 -3 2678.44 117.13
 -1 0 3 2700.58 116.48
 1 0 3 2611.92 116.82
 1 0 -3 2713.82 116.46
 1 0 -3 2657.25 116.98
 -1 0 3 2705.93 117.22
 -1 0 4 20.56 1
 1 0 -4 19.7 1
 -1 0 -4 20.79 0.97
 -1 0 4 20.14 0.97
 -1 0 -4 19.15 1.77
 -1 0 -4 19.94 1.81
 1 0 -4 20.93 0.98
 1 0 4 20.16 0.97
 -1 0 4 23.06 1.01
 1 0 -4 19.75 1.02
 1 0 -4 20.8 1.88
 -1 0 -4 20.66 1
 1 0 -4 23.21 1.56
 -1 0 -4 21.19 1.51
 -1 0 4 20.51 1.5
 1 0 4 19.67 1.48
 1 0 -4 20.28 1.81
 -1 0 4 22 1.99
 -1 0 -4 19.77 0.99
 1 0 -4 20.39 0.95
 -1 0 -4 21.36 1.03
 1 0 -4 20.37 0.95
 1 0 4 19.05 1.05
 1 0 -4 19.84 1.5
 1 0 4 23.87 1.45
 1 0 4 16.95 1.63
 -1 0 -4 20.58 1.41
 -1 0 4 18.18 1.48
 1 0 -5 1571.16 69.56
 -1 0 -5 1566.76 69.64
 1 0 -5 1575.25 69.57
 1 0 5 1581.59 69.56
 1 0 -5 1615.13 71.08
 -1 0 5 1565.85 69.6
 1 0 -5 1587.25 69.62
 -1 0 -5 1579.15 69.56
 -1 0 5 1580.1 69.56
 -1 0 -5 1588.84 70.97
 -1 0 -5 1548.34 70.96
 1 0 -5 1601.46 69.64
 -1 0 5 1590.86 69.6
 -1 0 -5 1603.15 69.61
 -1 0 5 1605.5 69.62
 -1 0 5 1605.67 71.27
 1 0 -5 1600.4 71.08
 1 0 -5 1579.91 69.57
 -1 0 -5 1623.73 70.26
 1 0 5 1568.59 70.23
 1 0 -5 1605.15 70.26
 -1 0 5 1630.6 70.28
 1 0 5 1596.56 70.25
 1 0 -5 1604.91 70.55
 -1 0 -5 1558.58 70.29
 1 0 5 1616.44 70.95
 -1 0 5 1645.37 70.62
 1 0 5 1562.33 69.67
 1 0 6 9.63 0.52
 1 0 -6 10.41 0.53
 1 0 -6 9.13 1.33
 -1 0 6 9.73 1.52
 1 0 6 10.62 1.32
 1 0 6 11.28 0.6
 -1 0 6 9.93 0.57
 1 0 -6 10.03 0.6
 -1 0 -6 10.23 0.59
 1 0 6 10.14 0.53
 -1 0 6 10.57 0.52
 -1 0 -6 10.66 0.53
 -1 0 -6 11.15 1.4
 1 0 6 12.05 1.46
 1 0 6 7.52 1.26
 -1 0 -6 9.79 1.34
 -1 0 6 9.66 0.56
 1 0 -6 9.51 0.6
 -1 0 6 10.39 0.6
 -1 0 -6 10.64 0.62
 1 0 -6 10.47 0.54
 1 0 -6 10.39 0.98
 -1 0 -6 9.86 0.94
 1 0 6 8.11 0.89
 1 0 6 10.43 0.63
 1 0 -6 7.72 1.28
 -1 0 -6 14.31 1.24
 -1 0 6 12.33 1.02
 1 0 -6 9.62 1.2
 -1 0 6 11.58 1.33
 1 0 6 11.96 1.12
 1 0 6 10.98 1.42
 1 0 7 2518.6 110.26
 1 0 -7 2509.94 110.26
 -1 0 7 2547.3 112.18
 1 0 -7 2546.75 112.18
 1 0 7 2458.45 112.06
 1 0 7 2477.22 111.85
 1 0 7 2470.17 110.34
 1 0 -7 2537.94 110.37
 -1 0 -7 2554.94 110.36
 1 0 7 2430.08 110.28
 -1 0 7 2496.05 110.36
 -1 0 -7 2469.2 110.26
 -1 0 7 2517.9 110.26
 1 0 7 2476.07 112.05
 -1 0 -7 2488.34 112.02
 -1 0 -7 2518.73 112
 -1 0 7 2532.88 110.32
 1 0 -7 2568.83 110.38
 -1 0 7 2535.17 110.34
 -1 0 -7 2493.85 110.38
 1 0 -7 2504.57 110.3
 1 0 -7 2530.55 112.32
 -1 0 7 2564.45 112.54
 1 0 7 2583.27 110.39
 1 0 7 2544.03 110.93
 1 0 -7 2535.75 110.95
 1 0 7 2596.64 111.33
 1 0 7 2496.57 112.16
 1 0 -7 2543.17 111.8
 -1 0 -7 2517.63 111.39
 -1 0 -7 2564.43 110.93
 -1 0 7 2497.4 111.78
 -1 0 7 2517.94 110.94
 1 0 8 321.7 14.29
 1 0 8 323.12 14.14
 1 0 -8 319.2 14.14
 -1 0 8 324.02 16.1
 1 0 8 328.45 15.89
 1 0 8 332.22 16.12
 1 0 -8 315.27 16.12
 1 0 8 338.52 16.63
 1 0 -8 322.3 15.75
 1 0 8 318.08 14.23
 1 0 -8 324.85 14.27
 -1 0 -8 324.33 14.26
 -1 0 8 319.2 14.25
 1 0 8 312.43 14.17
 -1 0 -8 321.12 14.13
 -1 0 8 316.82 14.14
 -1 0 -8 302.87 15.87
 1 0 8 326.48 16.07
 1 0 -8 313.73 15.68
 -1 0 -8 317.7 15.93
 -1 0 8 321.71 14.21
 1 0 -8 324.65 14.27
 -1 0 8 314.1 14.24
 -1 0 -8 319.75 14.24
 1 0 -8 321.3 16.32
 -1 0 8 323.22 16.48
 1 0 -8 318.38 14.2
 -1 0 -8 331.62 14.3
 1 0 -8 319.45 14.79
 1 0 8 326.45 14.79
 -1 0 8 323 15.84
 -1 0 -8 296.69 16
 -1 0 -8 319.81 15.42
 1 0 -8 324.75 15.84
 -1 0 8 331.24 14.82
 1 0 8 323.44 16.2
 -1 0 -8 331.59 14.8
 1 0 8 327.39 15.34
 1 0 9 837.4 36.83
 1 0 9 832.2 36.65
 1 0 -9 833.25 36.65
 -1 0 9 864.28 38.94
 1 0 9 841.1 39.45
 1 0 9 827.44 38.59
 1 0 -9 815 38.94
 1 0 -9 782.95 38.38
 1 0 9 825.09 38.82
 -1 0 9 839.03 36.62
 1 0 9 833.79 36.76
 1 0 -9 840.83 36.81
 -1 0 -9 850.9 36.8
 1 0 9 809.43 36.7
 -1 0 9 809.31 36.78
 -1 0 -9 838.43 36.64
 -1 0 9 826.8 36.65
 -1 0 -9 867.21 38.8
 1 0 9 829.32 38.8
 1 0 -9 817.41 38.43
 -1 0 -9 850.48 38.78
 -1 0 9 837.76 36.73
 1 0 -9 833.32 36.81
 -1 0 9 821.12 36.77
 -1 0 9 865.16 38.75
 1 0 9 832.55 39.02
 1 0 -9 866.26 38.7
 -1 0 -9 826.06 38.14
 1 0 9 855.69 38.11
 -1 0 -9 844.46 37.28
 1 0 -9 841.01 38.89
 -1 0 9 819.07 37.29
 -1 0 -9 840.26 39.01
 -1 0 -9 853.5 36.83
 1 0 -9 815.08 36.73
 -1 0 -9 837.95 36.76
 1 0 -9 872.96 39.29
 -1 0 9 820.34 39.34
 1 0 9 843.01 37.28
 1 0 9 861.37 37.27
 1 0 -9 842.72 37.3
 -1 0 -10 3984.2 176.43
 1 0 10 4034.5 176.51
 1 0 -10 3985.9 176.3
 1 0 10 4074.79 176.89
 1 0 -10 4140.24 176.95
 1 0 10 3975.31 176.89
 1 0 -10 4049.01 176.88
 -1 0 10 4094.2 176.29
 1 0 10 3956.85 176.42
 1 0 -10 4087.29 176.55
 1 0 10 3921.7 176.37
 -1 0 10 3985.52 176.46
 -1 0 -10 4032.42 176.3
 -1 0 10 3995.95 176.3
 1 0 10 4095.59 178.74
 -1 0 -10 4056.26 178.6
 1 0 -10 3848.04 178.23
 -1 0 -10 4050.64 178.65
 -1 0 10 4038.16 176.4
 1 0 -10 3978.63 176.49
 -1 0 -10 4080.94 176.49
 -1 0 10 3868.93 179.02
 -1 0 10 4098.02 179.49
 1 0 -10 4116.73 179.28
 -1 0 -10 3961.82 178.92
 1 0 -10 4140.04 178.84
 -1 0 -10 4041.18 176.9
 1 0 10 4160.96 177.98
 -1 0 -10 4034.2 178.05
 -1 0 10 4085.09 178.66
 1 0 -10 4154.73 178.62
 -1 0 10 4001.51 176.93
 1 0 10 4023.38 178.48
 1 0 10 4112.32 178.79
 1 0 -10 3988.16 178.85
 1 0 -10 4000.02 178.32
 -1 0 10 4048 178.83
 1 0 10 4131.07 179.54
 -1 0 -10 3972.56 176.51
 1 0 -10 3912.48 176.41
 -1 0 10 3913.78 176.44
 1 0 -10 4049.2 176.5
 1 0 11 116.62 5.73
 1 0 -11 115.6 8.1
 1 0 11 145.86 8.74
 1 0 -11 132.31 8
 -1 0 11 126.93 7.83
 1 0 11 120.91 7.71
 1 0 11 124.14 7.55
 -1 0 -11 122.17 7.61
 1 0 -11 123.36 7.4
 1 0 11 122.52 6.05
 1 0 11 129.53 6.05
 1 0 -11 134.5 6.12
 1 0 11 122.62 6.04
 1 0 -11 121.29 6
 1 0 -11 127.11 6.07
 -1 0 11 123.58 5.5
 1 0 11 124.22 5.65
 1 0 -11 118.83 5.76
 -1 0 -11 125.34 5.78
 1 0 11 122.71 5.6
 -1 0 11 120.02 5.69
 -1 0 -11 125.86 5.5
 -1 0 11 125.77 5.5
 -1 0 -11 125.81 7.67
 1 0 -11 113.31 7.25
 -1 0 -11 133.19 7.73
 1 0 11 121.38 7.67
 -1 0 11 125.03 5.62
 -1 0 -11 124.5 5.72
 1 0 -11 110.71 7.91
 -1 0 11 124.66 8.26
 -1 0 11 129.76 8.18
 -1 0 -11 121.93 7.19
 -1 0 11 121.71 6.05
 -1 0 -11 123.51 6.02
 1 0 -11 122.83 7.61
 1 0 -11 118.36 7.73
 -1 0 11 131.2 7.81
 -1 0 -11 129.66 8.02
 -1 0 -11 122.92 5.65
 1 0 -11 125.43 5.64
 -1 0 -11 127.99 5.75
 -1 0 11 122.44 5.67
 1 0 -11 123.18 5.51
 1 0 -11 118.53 5.72
 -1 0 -12 514.18 22.64
 1 0 12 498.55 22.73
 -1 0 -12 531.65 25.17
 1 0 12 519.62 25.22
 1 0 12 499.96 25.93
 1 0 -12 511.61 25.36
 -1 0 12 509.69 25.25
 1 0 12 513.49 24.97
 1 0 -12 493.03 24.69
 1 0 12 481.51 22.9
 1 0 -12 515.3 22.98
 1 0 -12 492.84 22.91
 1 0 12 505.85 22.96
 1 0 -12 528.42 23
 1 0 12 505.36 22.93
 -1 0 12 515.69 22.47
 1 0 12 507.79 22.62
 -1 0 -12 508.52 22.72
 1 0 -12 500.02 22.77
 -1 0 -12 508.23 22.77
 -1 0 12 512.22 22.59
 1 0 -12 496.07 24.67
 1 0 12 532.63 25.27
 -1 0 -12 512.28 25.04
 -1 0 -12 539.77 25.16
 -1 0 -12 517.28 22.73
 -1 0 12 505.73 22.46
 -1 0 -12 515.68 22.46
 1 0 -12 513.13 22.48
 -1 0 12 496.49 22.65
 1 0 -12 505.5 22.63
 1 0 -12 541.8 25.27
 -1 0 -12 530.02 25.57
 -1 0 -12 536.75 24.67
 -1 0 12 518.8 25.2
 1 0 -12 512.8 25.27
 1 0 12 509.13 22.58
 -1 0 12 513.74 22.68
 -1 0 -12 485.46 25.67
 -1 0 12 528.96 26.06
 1 0 -12 503.25 25.72
 1 0 -12 513.17 22.73
 1 0 13 130 5.93
 -1 0 13 126.36 6.02
 1 0 13 132.5 8.33
 1 0 -13 123.96 7.91
 -1 0 -13 146.62 8.38
 -1 0 -13 139.76 8.36
 -1 0 13 130.48 5.81
 1 0 13 130.99 5.97
 -1 0 -13 129.4 6.08
 -1 0 -13 134.5 6.09
 -1 0 13 130.17 5.93
 1 0 -13 130.14 5.83
 -1 0 13 129.28 6.01
 -1 0 -13 133.44 5.99
 -1 0 -13 149.48 8.94
 1 0 -13 131.88 8.33
 -1 0 -13 128.75 7.83
 1 0 -13 135.21 6.1
 -1 0 13 124.41 8.32
 1 0 -13 126.42 7.93
 1 0 13 117.77 8.78
 -1 0 -13 138.83 8.33
 1 0 13 125.11 8.27
 1 0 13 139.61 8.29
 1 0 -13 145.8 8.73
 1 0 -13 127.17 5.98
 1 0 13 136.67 6.19
 1 0 13 129.22 6.09
 -1 0 -13 144.63 9.14
 -1 0 13 131.33 9.04
 1 0 -13 126.16 8.75
 -1 0 14 43.75 2.3
 1 0 14 46.08 2.22
 -1 0 -14 52.08 4.35
 1 0 -14 40.54 3.85
 1 0 14 49.71 4.37
 -1 0 -14 47.79 4.27
 -1 0 14 45.88 2.09
 1 0 14 47.28 2.26
 1 0 -14 45.69 2.28
 -1 0 -14 45.57 2.38
 1 0 -14 43.77 2.37
 -1 0 14 46.01 2.22
 -1 0 -14 43.98 2.26
 -1 0 14 45.29 2.29
 1 0 -14 45.89 2.11
 1 0 -14 44.17 2.42
 -1 0 -14 55.48 4.81
 1 0 -14 53.57 4.5
 -1 0 -14 51.04 4.04
 1 0 -14 42.93 4.69
 -1 0 14 47.32 4.41
 1 0 14 55.44 5.14
 1 0 -14 56.74 4.27
 1 0 -14 50.7 4.56
 1 0 14 38.34 4.06
 -1 0 -14 41.65 4.13
 1 0 14 38.73 3.9
 -1 0 14 46.49 2.46
 1 0 14 45.78 2.46
 1 0 14 44.66 2.38
 1 0 -14 53.18 4.91
 -1 0 14 51.06 5.05
 -1 0 14 39.57 4.39
 -1 0 -14 44.11 4.61
 1 0 15 144.14 6.45
 1 0 -15 154.96 8.89
 1 0 15 140.6 9.09
 -1 0 -15 150.69 9.11
 -1 0 -15 149.37 9.13
 -1 0 15 143.64 6.31
 1 0 15 141.16 6.48
 -1 0 -15 140.25 6.63
 1 0 -15 138.35 6.52
 1 0 -15 134.41 6.62
 -1 0 15 141.07 6.44
 1 0 -15 138.83 6.33
 -1 0 -15 140.9 6.49
 -1 0 15 139.43 6.53
 1 0 -15 147.26 6.71
 -1 0 -15 146.74 6.71
 1 0 -15 133.76 9.11
 1 0 -15 134.98 9.07
 1 0 15 143.26 9.64
 -1 0 15 134.99 9.15
 -1 0 -15 142.66 8.71
 -1 0 -15 146.4 9.57
 1 0 15 145.38 6.74
 -1 0 15 141.1 6.72
 1 0 -15 141.86 8.73
 1 0 15 141.05 9.14
 -1 0 -15 146.06 9.21
 1 0 15 152.11 9.11
 -1 0 15 154 9.41
 1 0 -15 136.55 9.88
 1 0 15 137.39 9.88
 1 0 -15 133.08 9.2
 1 0 15 140.58 6.64
 -1 0 -15 155.81 10.06
 -1 0 15 142.24 9.98
 1 0 -15 165.1 10.27
 -1 0 15 170.91 10.27
 1 0 16 151.72 7.01
 -1 0 -16 171.96 9.98
 -1 0 -16 145.56 9.5
 1 0 16 149.52 9.76
 1 0 -16 156.21 9.5
 1 0 16 152.95 7.05
 -1 0 16 158.27 6.87
 -1 0 -16 151.18 7.21
 1 0 -16 154.12 7.1
 -1 0 -16 157.78 7.23
 -1 0 16 156.07 7.01
 1 0 -16 154.37 6.89
 -1 0 16 147.05 7.09
 -1 0 -16 156.7 7.06
 1 0 -16 156.62 7.29
 -1 0 -16 150.84 7.27
 1 0 -16 153.78 7.22
 1 0 -16 133.08 9.63
 1 0 -16 142.52 9.79
 1 0 16 161.75 10.54
 -1 0 -16 155.02 9.45
 -1 0 16 152.21 10.02
 -1 0 -16 154.7 10.27
 -1 0 16 146.55 7.29
 -1 0 -16 160.11 9.98
 -1 0 16 151.31 9.91
 1 0 16 152.63 9.85
 1 0 -16 154.9 10.78
 1 0 -16 149.69 9.45
 1 0 16 159.85 10.84
 1 0 -16 160.41 10.26
 1 0 16 164.19 9.81
 1 0 16 152.71 7.22
 -1 0 16 163.57 10.73
 -1 0 16 149.94 10.71
 -1 0 -16 177.71 11.12
 1 0 -16 162.94 10.77
 -1 0 17 48.71 2.49
 1 0 17 47.89 2.38
 1 0 -17 53.06 4.56
 -1 0 -17 61.41 5
 1 0 -17 37.78 4.07
 1 0 17 45.65 4.66
 -1 0 -17 55.84 4.79
 -1 0 17 47.5 2.21
 1 0 17 47.78 2.4
 -1 0 -17 46.69 2.56
 1 0 -17 47.14 2.46
 -1 0 -17 48.13 2.59
 -1 0 17 47.61 2.35
 -1 0 -17 50.31 2.42
 1 0 -17 47.03 2.23
 -1 0 17 46.61 2.45
 -1 0 -17 48.3 2.66
 1 0 -17 48.96 2.65
 1 0 -17 48.57 2.59
 1 0 -17 54.27 5.01
 1 0 -17 57.11 5.15
 -1 0 -17 50.19 5.19
 -1 0 17 49.67 5
 -1 0 17 48.56 2.67
 1 0 17 39.82 4.27
 1 0 -17 47.63 5.46
 1 0 17 45.47 4.61
 1 0 17 42.44 5.3
 -1 0 17 48.87 4.76
 -1 0 17 44.06 5.23
 -1 0 -17 51.75 4.86
 1 0 17 47.1 2.58
 -1 0 17 47.79 5.13
 1 0 -17 64.2 5.9
 -1 0 -17 59.41 5.76
 1 0 18 306.58 17.9
 1 0 -18 299.01 16.12
 1 0 -18 283.83 16.82
 1 0 18 298.05 16.44
 1 0 -18 307.14 17.89
 1 0 18 290.48 16.58
 -1 0 -18 296.07 16.6
 -1 0 18 269.16 16.44
 1 0 18 290.99 13.49
 -1 0 18 294.29 13.07
 1 0 18 297.44 13.27
 -1 0 -18 294.65 13.47
 1 0 -18 288.77 13.34
 -1 0 -18 302.45 13.5
 -1 0 18 294.6 13.21
 1 0 -18 288.54 13.54
 -1 0 18 287.63 13.32
 -1 0 -18 299.31 13.28
 1 0 -18 297.79 13.1
 1 0 -18 285.57 15.97
 1 0 18 278.54 16.42
 -1 0 -18 294.93 16.35
 -1 0 -18 321.23 16.59
 1 0 -18 307.15 13.51
 1 0 -18 287.58 16.72
 -1 0 -18 293.03 17.11
 1 0 -18 277.47 16.62
 -1 0 18 306.15 17.12
 -1 0 18 294.92 13.59
 1 0 18 303.81 13.49
 -1 0 18 293.74 13.36
 1 0 18 293.93 13.24
 -1 0 18 287 17.37
 -1 0 18 314.8 18
 1 0 -18 297.15 17.63
 -1 0 -18 309.35 17.76
 1 0 -19 109.55 8.68
 1 0 -19 121.31 8.26
 1 0 19 130.1 10
 1 0 -19 117 9.6
 -1 0 19 108.22 8.53
 1 0 19 117.39 8.49
 1 0 19 108.66 8.43
 1 0 19 123.57 5.92
 -1 0 19 119.6 5.45
 1 0 -19 119.44 5.75
 -1 0 -19 127.29 5.9
 -1 0 -19 123.21 5.9
 -1 0 19 122.81 5.61
 1 0 -19 119.25 5.95
 -1 0 -19 125.27 5.68
 -1 0 19 126.12 5.74
 -1 0 -19 128.79 8.68
 -1 0 -19 119.47 8.47
 1 0 19 124 8.74
 1 0 -19 133.01 8.4
 1 0 -19 119.33 5.9
 -1 0 -19 112.52 8.31
 1 0 -19 118.87 9.03
 1 0 -19 120.23 8.87
 -1 0 19 125.2 9.17
 -1 0 -19 122.95 9.26
 -1 0 19 122.01 6.01
 1 0 19 117.74 5.87
 -1 0 19 119.81 5.76
 1 0 19 124.57 5.65
 -1 0 19 111.25 9.24
 1 0 -19 132.8 9.97
 -1 0 -19 127.69 9.91
 -1 0 19 134.61 10.06
 -1 0 20 76.61 6.55
 1 0 -20 70.79 5.97
 1 0 -20 82.83 7.68
 1 0 -20 75.93 6.98
 1 0 20 77.26 7.41
 1 0 20 61.4 6.09
 1 0 20 76.02 6.32
 1 0 20 69.57 3.8
 -1 0 20 74.05 3.34
 -1 0 -20 77.45 3.84
 -1 0 20 75.77 3.5
 -1 0 -20 60.22 5.76
 -1 0 -20 69.85 6.11
 1 0 -20 84.92 6.27
 1 0 20 83.3 6.69
 -1 0 -20 74.71 3.8
 1 0 -20 70.85 3.65
 1 0 -20 71.86 3.87
 1 0 -20 78.75 3.85
 1 0 20 71.08 3.78
 -1 0 20 69.33 3.65
 -1 0 20 64.96 6.49
 1 0 -20 89.28 7
 -1 0 -20 86.79 6.41
 1 0 -20 59.43 6.32
 -1 0 20 72.59 3.62
 -1 0 -20 70.99 3.55
 -1 0 20 69.23 7.07
 1 0 20 70.41 4.94
 1 0 -20 80.21 7.47
 -1 0 20 82.3 7.7
 1 0 20 75.3 3.94
 -1 0 20 75.16 3.93
 -1 0 21 4.89 0.67
 1 0 21 4.23 1.29
 -1 0 -21 5.19 0.83
 1 0 -21 6 0.88
 -1 0 -21 4.37 0.61
 1 0 -21 4.82 0.77
 1 0 21 4.25 0.76
 1 0 -21 2.04 1.47
 -1 0 -21 8.24 2.16
 1 0 -21 7.4 1.99
 -1 0 -21 5.17 2.01
 1 0 21 8.85 2.38
 -1 0 21 4.11 0.84
 1 0 -21 5.65 0.7
 -1 0 -21 3.88 0.77
 -1 0 21 4.42 0.67
 1 0 21 4.59 0.82
 1 0 -21 4.54 2.05
 -1 0 21 4.23 1.99
 1 0 21 4.54 1.99
 1 0 21 4.88 2.07
 1 0 -21 6.33 2.3
 -1 0 21 11.35 3.01
 1 0 -21 3.52 1.99
 -1 0 -21 6.6 2.06
 1 0 21 5.27 0.81
 -1 0 22 28.36 1.68
 1 0 22 27.68 1.79
 -1 0 -22 25.82 1.5
 -1 0 22 22.95 1.51
 -1 0 -22 25.43 1.74
 1 0 -22 24.39 1.8
 1 0 -22 24 1.58
 -1 0 -22 23.93 1.67
 -1 0 -22 23.12 3.44
 1 0 -22 24.21 3.42
 -1 0 -22 18.98 3.23
 1 0 22 24.02 3.67
 1 0 -22 18.92 3.01
 -1 0 -22 22.18 3.37
 1 0 -22 29.24 4.11
 1 0 -22 22.55 1.71
 1 0 22 21.46 1.66
 -1 0 22 32.32 4.16
 1 0 22 22.72 3.36
 1 0 22 27.64 3.75
 1 0 -22 23.53 3.98
 1 0 22 27.95 1.49
 1 0 22 26.01 2.66
 -1 0 22 24.61 1.84
 1 0 22 28.1 1.9
 -1 0 23 2.53 0.71
 1 0 23 1.27 0.7
 1 0 23 2.34 0.53
 -1 0 23 2.19 0.6
 1 0 -23 0.85 0.7
 -1 0 -23 1.89 0.76
 -1 0 -23 2.4 1.8
 -1 0 23 2 0.75
 -1 0 -23 -0.78 1.97
 -1 0 -23 3.16 1.61
 1 0 23 6.8 2.3
 1 0 -23 2.52 0.72
 1 0 -23 1.62 0.66
 1 0 23 1.69 0.55
 1 0 -23 0.97 1.86
 1 0 23 2.58 1.65
 1 0 23 0.81 1.81
 -1 0 23 2.7 2.2
 -1 0 -23 2.27 0.69
 -1 0 23 0.76 0.72
 1 0 -23 2.05 0.62
 1 0 23 0.31 0.71
 -1 0 -23 2.18 0.56
 1 0 23 2.6 0.72
 1 0 24 55.8 2.77
 1 0 24 53.52 3.25
 -1 0 24 58 3.26
 -1 0 -24 48.66 3.07
 -1 0 24 54.25 3.11
 1 0 -24 53.09 3.19
 1 0 -24 55.54 2.98
 -1 0 -24 54.49 3.08
 1 0 -24 54.08 2.94
 1 0 24 56.47 5.72
 1 0 24 49.75 5.5
 1 0 -24 59.08 6.27
 1 0 24 67.64 6.21
 -1 0 24 61.04 6.15
 -1 0 24 54.05 3
 1 0 24 58.22 3.16
 -1 0 24 53.42 2.86
 1 0 -24 56.43 3.17
 1 0 24 56.73 3.12
 1 0 24 51.96 2.77
 -1 0 -24 51.31 5.5
 1 0 -25 1.88 0.88
 -1 0 -25 1.4 0.79
 1 0 25 1.37 0.88
 -1 0 25 -0.68 0.79
 1 0 -25 -0.41 0.7
 -1 0 25 0.51 0.81
 -1 0 -25 1.57 0.8
 1 0 -25 0.74 0.73
 1 0 -25 0.15 0.75
 1 0 25 -0.85 1.99
 -1 0 25 0.66 0.6
 -1 0 -25 -0.85 1.83
 -1 0 25 0.22 0.72
 1 0 25 -0.28 0.72
 1 0 25 1.28 0.77
 1 0 25 0.87 0.58
 1 0 25 0.38 0.54
 1 0 -26 44.18 2.83
 -1 0 -26 42.41 5.17
 -1 0 26 45.23 2.65
 1 0 26 43.6 2.78
 -1 0 -26 48.17 2.79
 1 0 -26 46 2.61
 1 0 -26 46.25 2.64
 1 0 26 43.85 2.75
 1 0 26 42.87 2.9
 -1 0 26 45.46 2.94
 -1 0 -26 42.28 2.77
 1 0 -26 43.96 2.84
 1 0 26 43.25 2.47
 -1 0 26 44.2 2.47
 -1 0 26 51.83 2.87
 1 0 -26 43.64 2.87
 1 0 27 2.28 0.97
 -1 0 27 4.63 0.99
 -1 0 -27 4.86 1.08
 1 0 -27 5.15 0.99
 1 0 -27 4.92 1.06
 1 0 27 4.69 1.07
 -1 0 27 4.25 1.13
 1 0 -27 4.26 0.91
 1 0 27 3.37 1.15
 -1 0 -27 3.83 1
 1 0 -27 3.75 1.13
 1 0 -27 0.51 0.68
 -1 0 -27 1.69 1.01
 -1 0 27 4.9 1.09
 -1 0 27 4.97 0.82
 1 0 28 42.38 2.72
 -1 0 28 37.35 2.53
 1 0 28 38.61 2.62
 -1 0 -28 40.81 2.65
 1 0 -28 39.36 2.5
 1 0 -28 39.33 2.47
 -1 0 28 43.57 2.88
 1 0 28 37.89 2.8
 -1 0 -28 39.85 2.73
 1 0 -28 44.56 2.82
 1 0 -28 42.37 2.77
 -1 0 -28 38.48 2.7
 -1 0 28 42.94 2.73
 1 0 -28 46.82 2.86
 1 0 29 4.41 1.08
 -1 0 29 6.59 1.14
 -1 0 -29 4.25 1.14
 1 0 -29 6.98 1.2
 -1 0 29 3.86 1.21
 -1 0 29 6.01 1.24
 -1 0 -29 7.64 1.16
 1 0 29 4.27 1.11
 1 0 -29 5.56 1.02
 -1 0 -29 4.16 1.13
 1 0 -29 4.4 1.16
 1 0 -29 4.05 1.15
 -1 0 29 5.91 1.16
 1 0 29 5.57 1.12
 -1 0 -30 0.19 0.9
 -1 0 30 -0.85 1.05
 1 0 30 0.21 1.04
 -1 0 -30 1.1 0.91
 -1 0 30 0.83 1.04
 1 0 -30 0.95 1.05
 -1 0 -30 1.39 1
 1 0 -30 2.29 1.05
 1 0 30 1.35 1.01
 -1 0 30 2.31 0.96
 -1 0 30 -0.66 0.91
 1 0 30 0.83 0.91
 1 0 -30 -0.37 0.89
 -1 0 -31 1.93 0.92
 -1 0 31 -0.66 1.18
 -1 0 31 -0.22 1.08
 -1 0 -31 -0.49 0.95
 1 0 31 1.31 1.03
 -1 0 -31 0.36 1.01
 1 0 -31 -0.2 1.07
 1 0 -31 -0.98 1.26
 1 0 31 -0.35 1.01
 -1 0 31 0.42 0.93
 -1 0 31 -0.85 0.97
 1 0 -31 -0.2 1.03
 -1 0 -32 -0.17 1.04
 -1 0 32 0.23 1.08
 -1 0 32 -0.22 1.09
 -1 0 -32 -0.33 1.01
 1 0 32 0.9 1.17
 -1 0 -32 0.18 1.09
 1 0 -32 -0.41 1.17
 1 0 -32 2.04 1.19
 -1 0 32 0.72 0.94
 1 0 32 -1.07 1.1
 -1 0 32 -0.7 1.09
 -1 0 -32 0.4 1.04
 1 0 -32 -1.01 1.23
 -1 0 -33 -1.03 1.22
 -1 0 33 0.23 1.2
 -1 0 -33 -0.17 1.08
 1 0 33 1.86 1.25
 -1 0 33 -0.69 1.31
 -1 0 -33 -0.38 1.13
 1 0 -33 1.47 1.15
 1 0 -33 -0.21 1.24
 -1 0 33 -0.59 0.97
 1 0 33 0.18 1.05
 -1 0 33 0.54 1.1
 1 0 -33 -0.63 1.12
 -1 0 -33 -0.63 1.1
 -1 0 -34 1.41 1.16
 -1 0 34 5.3 1.53
 1 0 34 4.29 1.42
 -1 0 -34 4.37 1.22
 -1 0 34 2.36 1.44
 1 0 -34 1.51 1.23
 -1 0 -34 1.95 1.18
 1 0 34 1.13 1.16
 -1 0 34 1.82 1.24
 -1 0 -34 2.58 1.31
 1 0 -34 1.95 1.29
 -1 0 -35 1.6 1.18
 -1 0 35 2.47 1.36
 -1 0 35 0.72 1.3
 1 0 35 1.71 1.36
 -1 0 -35 0.8 1.34
 1 0 -35 0.88 1.37
 1 0 35 -0.19 1.19
 -1 0 35 0.74 1.15
 -1 0 -35 1.99 1.25
 1 0 -35 1.34 1.25
 1 0 36 0.39 1.15
 1 0 -36 -0.9 1.3
 -1 0 -36 1.62 1.26
 1 0 36 0.99 1.45
 -1 0 36 -1.72 1.42
 -1 0 36 -0.25 1.42
 1 0 -36 0.69 1.26
 -1 0 -36 0.68 1.19
 -1 0 -36 2.34 1.27
 -1 0 -37 -0.62 1.42
 1 0 -37 -0.23 1.45
 1 0 37 -1.26 1.3
 -1 0 37 1.75 1.35
 1 0 37 0.78 1.18
 -1 0 -38 0.21 1.25
 1 0 38 -1.37 1.33
 1 -1 38 0.39 1.2
 1 1 -37 0.94 1.32
 -1 -1 -37 -0.2 1.36
 1 -1 37 -0.19 1.26
 -1 1 37 -1.18 1.33
 1 -1 37 -0.25 1.37
 -1 1 36 1.27 1.32
 1 -1 36 -0.73 1.41
 -1 1 36 0.76 1.37
 1 -1 36 -0.49 1.4
 -1 -1 -36 1.74 1.39
 1 1 -36 0.69 1.37
 1 -1 36 0.19 1.16
 -1 1 36 -0.19 1.28
 1 1 -36 -0.23 1.31
 -1 -1 -36 -0.23 1.23
 -1 -1 -35 1.29 1.21
 -1 -1 -35 1.06 1.14
 -1 1 35 0.5 1.35
 -1 1 35 0.25 1.41
 1 -1 35 0.24 1.22
 1 1 -35 -0.23 1.3
 -1 -1 -35 -0.57 1.28
 1 -1 35 0.19 1.1
 -1 1 35 0.58 1.17
 -1 -1 -35 -0.89 1.27
 1 1 -35 1.55 1.23
 -1 -1 -34 -1.09 1.26
 -1 -1 -34 2.09 1.08
 -1 1 34 1.21 1.27
 1 -1 34 1.63 1.28
 -1 1 34 1.69 1.35
 -1 -1 -34 -0.74 1.27
 1 1 -34 1.11 1.24
 1 -1 34 0.37 1.26
 -1 1 34 0.62 1.08
 -1 1 34 0.38 1.19
 -1 -1 -34 0.65 1.23
 1 1 -34 0.86 1.2
 1 1 -33 1.87 1.19
 -1 -1 -33 1.54 1.12
 -1 -1 -33 2.66 1.11
 -1 1 33 2.35 1.34
 1 -1 33 -0.91 1.29
 -1 1 33 0.7 1.28
 1 1 -33 0.87 1.31
 -1 -1 -33 -0.18 1.12
 1 1 -33 -0.22 1.22
 1 -1 33 1.46 1.12
 -1 1 33 5.18 1.29
 -1 1 33 2.04 1.18
 -1 -1 -33 1.27 1.25
 1 1 -32 2.21 1.2
 -1 -1 -32 0.67 1.08
 -1 -1 -32 0.35 1
 -1 1 32 0.46 1.12
 1 1 -32 2.34 1.22
 1 1 -32 0.42 1.12
 -1 -1 -32 -0.53 1.08
 -1 1 32 -0.45 0.95
 1 -1 32 -0.35 1.1
 1 -1 32 -0.44 1.16
 -1 1 32 1.37 1.23
 -1 1 32 0.54 1.07
 -1 -1 -32 2.03 1.1
 1 -1 31 1.71 1.17
 -1 1 31 2.65 1.15
 1 1 -31 1.03 1.16
 1 1 -31 0.2 1.1
 -1 -1 -31 1.03 1.1
 -1 -1 -31 1.52 1.05
 1 1 -31 1.74 1.09
 -1 -1 -31 2.92 1.04
 -1 1 31 1.16 0.93
 1 -1 31 2.59 1.09
 -1 1 31 2.29 1.11
 -1 -1 -31 1.96 1.07
 -1 1 30 1.92 1.17
 -1 -1 -30 0.79 0.97
 1 1 -30 2.93 0.92
 1 -1 30 1.86 1.15
 1 1 -30 0.59 1.05
 -1 -1 -30 0.99 1
 1 1 -30 2.6 1.15
 1 1 -30 0.92 0.91
 -1 -1 -30 2.3 1.06
 1 -1 30 0.5 1
 -1 1 30 0.56 0.93
 -1 1 30 0.17 0.97
 -1 -1 -30 2.07 1.05
 1 1 -29 2.47 0.87
 1 -1 29 3.38 1.13
 -1 1 29 1.64 1.04
 -1 -1 -29 1.37 0.96
 1 -1 29 -0.13 0.81
 -1 1 29 1.66 1.06
 -1 -1 -29 0.64 0.92
 1 1 -29 0.19 0.99
 1 1 -29 0.97 1.09
 -1 -1 -29 1.91 1.02
 1 1 -29 1.6 0.95
 -1 -1 -29 0.9 0.91
 1 -1 29 1.78 0.96
 -1 1 29 0.82 0.84
 1 1 -28 2.14 0.81
 1 -1 28 3.63 1.12
 -1 -1 -28 0.74 0.91
 -1 1 28 5.53 1.15
 1 1 -28 1.53 0.92
 -1 -1 -28 0.92 0.92
 1 -1 28 2.91 0.93
 -1 1 28 0.96 0.94
 1 1 -28 2 0.98
 1 1 -28 2.23 1.2
 -1 -1 -28 2.44 1.05
 1 -1 28 1.87 0.97
 -1 1 28 1.97 0.93
 -1 -1 -28 1.54 0.89
 -1 1 28 2.04 0.8
 -1 -1 -27 10.2 1.22
 1 1 -27 6.54 1.05
 -1 1 27 5.69 1.17
 1 -1 27 8.61 1.34
 1 1 -27 13.55 1.36
 1 1 -27 8.32 1.09
 -1 -1 -27 8.21 1.29
 1 -1 27 9.57 1.16
 1 -1 27 7 1.1
 -1 1 27 10.37 1.16
 1 -1 27 9.02 1.24
 -1 -1 -27 8.04 1.23
 1 1 -27 9.12 1.37
 1 1 -27 10.27 1.33
 1 -1 27 9.6 0.98
 -1 1 27 8.94 1.08
 1 1 -26 27.39 1.93
 -1 -1 -26 20.03 1.79
 1 -1 26 18.8 1.65
 1 1 -26 24.7 2
 1 -1 26 28.03 1.61
 1 -1 26 21.01 1.74
 -1 1 26 23.82 1.66
 1 -1 26 25.16 1.91
 -1 1 26 24.4 1.77
 1 -1 26 23.14 1.96
 -1 1 26 24.32 1.97
 1 1 -26 25.1 1.96
 -1 -1 -26 22.76 1.84
 -1 -1 -26 24.67 1.84
 1 1 -26 23.73 1.7
 1 1 -25 1.91 0.89
 1 1 -25 1.31 0.87
 -1 -1 -25 3.46 0.93
 1 -1 25 2.08 0.82
 -1 1 25 2.9 0.76
 1 -1 25 1.92 0.6
 1 1 -25 2.73 0.77
 -1 -1 -25 2.75 0.8
 -1 1 25 0.87 0.88
 -1 -1 -25 1.64 0.79
 1 1 -25 2.93 0.85
 1 -1 25 4.02 0.93
 1 -1 25 3.14 0.81
 1 -1 25 2.39 0.69
 -1 -1 -25 6.42 2.43
 1 -1 24 6.77 0.74
 -1 -1 -24 8.28 1.06
 1 1 -24 9.6 1.09
 1 -1 24 8.99 0.87
 1 1 -24 8.42 0.96
 -1 -1 -24 7.14 0.98
 -1 1 24 6.77 1.09
 1 -1 24 9.6 1.04
 1 1 -24 7.05 1.13
 -1 -1 -24 9.08 1.05
 1 1 -24 7.57 1.11
 -1 -1 -24 1.81 2.06
 1 -1 24 6.19 1.99
 -1 -1 -24 8.9 2.65
 1 -1 24 6.06 1.06
 -1 -1 -24 1.55 1.77
 1 -1 24 11.23 1.11
 1 -1 24 9.38 2.62
 1 -1 24 7.35 2.46
 -1 1 24 7.81 0.91
 1 -1 24 8.18 0.79
 1 1 -23 2.62 0.76
 -1 -1 -23 0.93 0.66
 1 -1 23 3.19 0.63
 1 1 -23 2.67 0.67
 -1 -1 -23 2.87 0.74
 -1 -1 -23 2.23 1.51
 -1 -1 -23 2.88 0.58
 -1 1 23 1.47 0.62
 1 -1 23 3.18 0.82
 1 -1 23 1.51 1.54
 -1 -1 -23 4.42 2.24
 -1 -1 -23 3.49 2.29
 1 -1 23 2.4 0.75
 1 1 -23 2.09 0.79
 1 1 -23 1.73 0.74
 -1 -1 -23 2.27 0.72
 1 -1 23 1.39 0.67
 -1 1 23 -0.97 1.97
 1 1 -23 0.89 1.92
 1 -1 23 1.43 1.45
 1 -1 23 2.3 1.94
 1 -1 22 16.52 1.44
 -1 -1 -22 21.59 3.44
 1 -1 22 14.01 2.75
 -1 -1 -22 21.27 3.63
 -1 -1 -22 16.04 1.35
 1 1 -22 13.51 1.36
 -1 1 22 18.7 1.3
 -1 -1 -22 17.36 1.15
 1 -1 22 17.56 1.18
 -1 -1 -22 15.7 2.91
 1 1 -22 13.36 3.05
 1 -1 22 17.18 1.36
 1 -1 22 20 2.97
 1 1 -22 16.42 3.18
 -1 1 22 17.87 3.39
 1 -1 22 12.68 2.91
 1 1 -22 16.17 1.46
 1 1 -22 18.46 1.42
 -1 -1 -22 19.6 1.44
 -1 -1 -22 16.38 1.35
 1 1 -22 18.04 1.29
 1 -1 22 16.51 1.33
 -1 1 21 26.71 1.36
 1 -1 21 26.37 1.87
 -1 -1 -21 24.43 3.71
 1 -1 21 37.25 3.96
 -1 -1 -21 37.36 4.4
 -1 -1 -21 26.11 1.76
 -1 -1 -21 26.79 1.54
 -1 1 21 26.6 1.66
 1 -1 21 25.43 1.55
 1 1 -21 14.67 3.26
 1 1 -21 24.47 3.81
 -1 1 21 25.23 3.92
 -1 -1 -21 25.91 3.47
 1 -1 21 25.12 1.77
 1 1 -21 25.28 1.86
 -1 -1 -21 30.81 1.85
 1 1 -21 26.88 1.78
 1 -1 21 31.87 3.97
 -1 1 21 31.93 4.35
 1 -1 21 20.6 3.14
 -1 1 21 31.51 4.62
 1 1 -21 26.65 4
 -1 -1 -21 26.93 1.76
 1 1 -21 28.32 1.68
 1 -1 21 27.51 1.72
 -1 1 20 11.46 2.87
 1 -1 20 7.88 2.92
 1 1 -20 17.14 3.51
 1 1 -20 14.39 2.77
 1 -1 20 10.83 2.4
 1 -1 20 15.4 2.54
 -1 1 20 14.57 3.29
 1 -1 20 14.18 1.18
 -1 1 20 14.02 0.81
 1 1 -20 14.62 1.09
 1 -1 20 12.57 1.21
 -1 -1 -20 10.64 2.55
 1 1 -20 12.82 2.26
 1 -1 20 13.15 2.55
 -1 -1 -20 16.12 3.05
 1 1 -20 14.62 2.43
 -1 1 20 13.41 1.08
 -1 -1 -20 13.91 0.97
 1 -1 20 13.63 1
 1 1 -20 13.89 1.15
 -1 -1 -20 14.71 1.19
 -1 1 20 18.73 3.25
 -1 -1 -20 16.8 2.66
 1 1 -20 11.24 2.42
 1 1 -20 14.99 2.93
 -1 -1 -20 13.05 1.14
 1 1 -20 15.78 1.31
 -1 -1 -20 14.06 1.15
 1 -1 20 16.91 1.2
 1 1 -20 19.75 3.57
 -1 1 20 10.52 2.91
 1 -1 19 20.31 1.41
 1 -1 19 18.52 1.19
 -1 1 19 20.05 1.05
 1 1 -19 19.86 1.3
 1 -1 19 22.58 1.55
 -1 -1 -19 15.05 3.11
 1 1 -19 16.99 2.52
 1 -1 19 22.64 3.15
 1 1 -19 19.82 2.62
 -1 -1 -19 21.07 3.29
 -1 -1 -19 19.81 1.41
 -1 1 19 20.98 1.13
 -1 -1 -19 20.24 1.22
 -1 1 19 21.14 1.34
 1 1 -19 18.74 1.07
 -1 -1 -19 18.49 1.38
 1 1 -19 21.97 1.44
 1 -1 19 19.55 1.36
 1 1 -19 22.2 1.54
 -1 -1 -19 20.9 1.4
 -1 -1 -19 15.44 3.08
 -1 1 19 22.05 3.41
 1 1 -19 14.84 2.87
 1 1 -19 17.76 3.1
 1 -1 19 21.59 3.83
 1 -1 19 22.23 3.18
 1 1 -19 18.58 3.58
 -1 1 19 20.87 3.67
 1 -1 19 20.73 2.84
 -1 1 19 17.85 3.37
 1 1 -19 20.66 3.31
 1 1 -19 24.73 3.89
 -1 -1 -18 50.83 2.79
 1 1 -18 51.76 5.03
 -1 1 18 44.12 5.05
 1 -1 18 63.88 6.35
 1 -1 18 56.92 4.95
 -1 1 18 51.02 5.58
 1 1 -18 40.64 5.4
 1 1 -18 51.37 4.33
 1 -1 18 57.43 4.82
 -1 -1 -18 59.64 5.51
 1 -1 18 51.02 2.81
 1 -1 18 53.31 2.62
 -1 1 18 51.62 2.47
 1 1 -18 52.89 2.49
 1 -1 18 58.2 5
 -1 -1 -18 55.94 5.41
 1 1 -18 59.08 4.52
 -1 -1 -18 42.3 4.81
 -1 1 18 51.4 2.52
 1 -1 18 52.8 2.77
 -1 1 18 53.69 2.74
 -1 -1 -18 55.79 2.64
 1 1 -18 48.51 2.8
 -1 -1 -18 48.7 2.79
 1 -1 18 60.17 2.98
 1 1 -18 56.73 2.73
 -1 -1 -18 54.28 2.81
 -1 1 18 48.1 5.24
 1 1 -18 53.21 5.29
 1 1 -18 41.47 4.88
 -1 -1 -18 47.55 5.29
 1 1 -18 52.61 2.91
 1 1 -18 48.84 5.36
 -1 -1 -17 36.32 2.06
 1 1 -17 44.58 5.14
 1 1 -17 39.49 3.57
 -1 -1 -17 33.57 4.13
 -1 1 17 32.12 4.14
 -1 1 17 21.5 3.73
 1 -1 17 33.37 4.59
 1 1 -17 35.3 4.02
 1 -1 17 39.6 3.82
 1 -1 17 33.93 3.65
 1 -1 17 33.78 2.06
 -1 1 17 37.46 1.76
 1 -1 17 36 1.89
 1 -1 17 32.15 2.09
 1 -1 17 36.58 3.87
 -1 -1 -17 31.98 4.04
 1 1 -17 35.22 3.4
 -1 -1 -17 30.97 3.91
 1 -1 17 41.14 2.22
 1 1 -17 37.16 1.98
 -1 1 17 38.83 1.83
 1 -1 17 35.59 1.92
 -1 1 17 35.15 1.99
 -1 -1 -17 35.59 1.9
 -1 -1 -17 37.07 2.09
 1 1 -17 35.51 2.06
 1 -1 17 35.88 2.02
 -1 -1 -17 37.87 2.06
 -1 -1 -17 33.66 4.28
 1 -1 17 41.69 4.63
 -1 1 17 39.34 4.37
 1 1 -17 42.94 4.54
 1 1 -17 34.6 4.24
 -1 -1 -17 42.12 3.87
 1 1 -17 35.06 2.15
 1 1 -17 35.51 4.54
 -1 -1 -16 531.87 24.03
 1 1 -16 501.22 26.8
 1 -1 16 510.27 26.24
 1 -1 16 525.81 26.67
 1 1 -16 506.81 25.86
 -1 1 16 516.44 27.35
 1 1 -16 531.29 28.33
 -1 -1 -16 554.93 27.58
 1 -1 16 559.47 28.56
 1 -1 16 541.81 24.06
 1 -1 16 534.81 23.87
 -1 1 16 538.23 23.73
 1 -1 16 546.74 24.13
 -1 -1 -16 527.82 27.27
 1 -1 16 538.61 26.67
 -1 -1 -16 565.3 27.39
 1 1 -16 540.61 25.98
 1 -1 16 531.02 24.13
 1 1 -16 542.52 23.94
 -1 1 16 541.44 23.79
 1 -1 16 532.83 23.88
 -1 1 16 539.59 23.98
 -1 -1 -16 539.82 23.87
 1 1 -16 545.11 24.06
 -1 -1 -16 528.06 24.05
 1 -1 16 528.6 23.99
 -1 -1 -16 537.97 24.01
 -1 1 16 541.44 27.98
 1 1 -16 560.81 28.1
 -1 -1 -16 545.43 27.69
 1 1 -16 552.36 27.47
 -1 -1 -16 539.94 26.28
 1 -1 16 534.25 27.75
 -1 1 16 546.07 27.33
 1 1 -16 605.34 27.64
 -1 -1 -16 526.69 24.05
 1 1 -16 546.15 24.14
 -1 1 15 168.4 7.95
 -1 -1 -15 175.42 7.87
 1 -1 15 178.08 8.09
 1 -1 15 164.99 7.95
 -1 1 15 164.59 10.85
 1 -1 15 163.83 9.88
 1 1 -15 154.91 10.26
 1 -1 15 159.73 10.12
 1 1 -15 163.66 9.58
 -1 -1 -15 161.75 10.71
 1 -1 15 162 11.39
 1 -1 15 170.68 8.02
 1 -1 15 176.43 7.86
 -1 1 15 174.98 7.73
 1 -1 15 161.09 10.09
 -1 -1 -15 162.33 10.66
 1 1 -15 160.38 9.56
 -1 -1 -15 179.33 10.82
 -1 1 15 173.52 7.78
 1 -1 15 170.5 7.87
 1 -1 15 190.31 10.4
 -1 -1 -15 181.85 10
 -1 -1 -15 170.79 10.94
 1 1 -15 173.6 10.71
 -1 1 15 180.16 10.8
 1 -1 15 164.47 10.97
 1 1 -15 163.01 10.69
 1 1 -15 177.57 8.11
 1 1 -15 173.15 7.91
 1 -1 15 184.57 8.12
 1 1 -15 180.38 11.32
 -1 1 15 182.99 11.4
 -1 -1 -15 168.22 8
 1 1 -15 174.32 8.01
 -1 -1 -15 174.43 8.02
 -1 -1 -14 24.05 1.39
 1 1 -14 24.26 1.37
 -1 -1 -14 22.48 1.37
 -1 1 14 21.27 1.31
 -1 -1 -14 22.35 1.25
 1 -1 14 24.91 1.44
 1 -1 14 22.75 1.33
 1 1 -14 23.23 1.04
 1 -1 14 19.61 1.34
 -1 1 14 20.85 1.11
 1 -1 14 21.85 1.23
 1 1 -14 21.03 2.36
 -1 -1 -14 16.8 2.7
 1 -1 14 21.98 2.71
 1 -1 14 26.89 2.93
 -1 -1 -14 20.39 2.9
 1 1 -14 23.52 2.49
 1 -1 14 21.1 1.23
 1 -1 14 22.02 1.04
 -1 1 14 23.97 1.19
 1 1 -14 25.51 1.34
 -1 1 14 22.9 1.03
 1 1 -14 22.87 1.04
 1 -1 14 21.59 1.03
 1 1 -14 22.27 1.45
 1 1 -14 20.86 1.41
 1 -1 14 22.1 1.41
 1 -1 14 21.37 1.36
 1 -1 14 18.7 2.57
 -1 -1 -14 23.4 3.17
 1 1 -14 23.27 2.98
 -1 1 14 20.21 1.39
 1 1 -14 15.01 2.76
 -1 -1 -14 21 2.44
 1 1 -14 26.51 1.31
 1 1 -14 18.94 3
 1 1 -14 21.16 1.41
 1 -1 14 26.3 2.72
 -1 -1 -14 14.03 2.59
 1 -1 14 19.9 3.28
 -1 1 14 20.29 2.92
 1 1 -14 22.56 2.89
 -1 1 14 20.86 3.06
 -1 -1 -13 494.5 22.5
 1 1 -13 508 22.5
 -1 -1 -13 494.83 22.38
 -1 1 13 493.93 22.46
 1 -1 13 517.2 22.57
 1 -1 13 501.54 22.45
 1 1 -13 513.47 22.21
 -1 1 13 505.75 25.47
 -1 -1 -13 478.63 25.26
 1 1 -13 470.26 24.82
 1 -1 13 510.75 24.4
 1 -1 13 534.93 24.87
 1 1 -13 482.01 24.02
 1 -1 13 525.49 26.26
 1 -1 13 502.56 22.37
 -1 1 13 492.5 22.26
 1 -1 13 495.54 24.65
 1 1 -13 504.27 24.1
 -1 -1 -13 506.73 25.32
 -1 -1 -13 497.87 25.27
 1 -1 13 500.04 22.38
 1 -1 13 505.24 22.21
 -1 1 13 504.13 22.31
 1 1 -13 513.26 22.45
 -1 1 13 509.45 22.2
 1 1 -13 503.2 22.21
 1 -1 13 523.92 24.75
 -1 1 13 487.34 22.74
 1 1 -13 511.14 25.16
 -1 -1 -13 490.98 25.41
 -1 -1 -13 522.59 24.29
 -1 -1 -13 496 22.5
 1 1 -13 499.27 22.41
 -1 1 13 512.77 25.77
 1 1 -13 536.81 25.87
 -1 -1 -13 507.93 22.5
 1 -1 13 505.85 22.81
 1 1 -13 514.38 22.82
 1 1 -13 492.32 22.8
 -1 -1 -12 52.51 2.59
 1 1 -12 52.96 2.58
 -1 -1 -12 50.25 2.48
 -1 1 12 49.31 2.55
 1 -1 12 51.42 2.63
 1 -1 12 50 2.54
 1 1 -12 51.59 2.33
 1 -1 12 50.91 2.59
 1 -1 12 48.27 2.47
 -1 1 12 49.59 2.37
 1 1 -12 41.98 3.51
 -1 -1 -12 51.61 4.53
 1 -1 12 51.46 4.12
 -1 -1 -12 54.9 4.58
 1 -1 12 50.88 2.48
 1 -1 12 53.03 2.34
 -1 1 12 51.17 2.43
 1 1 -12 52.44 2.54
 -1 1 12 52.12 2.33
 1 1 -12 51.82 2.34
 1 1 -12 52.33 2.97
 -1 1 12 47.53 2.87
 1 -1 12 52.04 2.98
 1 1 -12 51.38 2.94
 -1 1 12 55.98 4.75
 1 1 -12 56.31 4.45
 1 1 -12 47.93 3.68
 -1 -1 -12 53.79 4.61
 1 -1 12 47.04 3.77
 1 -1 12 57.12 4.28
 1 -1 12 63.11 5.31
 1 -1 12 61.63 4.29
 1 1 -12 55.25 4.46
 -1 1 12 42.15 4.08
 -1 -1 -12 54.5 4.66
 -1 -1 -12 50.55 3.74
 1 1 -12 49.43 2.49
 -1 1 12 53.76 2.68
 -1 -1 -12 54.11 2.59
 1 1 -12 59.21 4.84
 -1 1 12 55.87 4.82
 1 1 -11 511.81 22.92
 -1 -1 -11 529.84 22.94
 1 -1 11 523.15 22.99
 1 -1 11 516.35 22.89
 1 1 -11 522.47 22.71
 1 -1 11 511.94 22.8
 1 -1 11 532.82 22.96
 -1 1 11 510.26 22.74
 1 -1 11 506.53 22.84
 -1 -1 -11 523.85 25.51
 1 1 -11 509.92 24.28
 1 -1 11 518.01 24.87
 -1 -1 -11 523.05 25.55
 -1 1 11 503.2 22.9
 -1 -1 -11 518.93 22.84
 1 -1 11 517.23 22.72
 -1 -1 -11 506.47 22.7
 -1 1 11 521.85 22.79
 1 1 -11 515.93 22.89
 -1 1 11 515.29 22.7
 1 -1 11 510.47 22.84
 -1 1 11 514.02 23.41
 1 1 -11 480.35 23.4
 1 -1 11 549.16 23.55
 1 1 -11 533.17 23.45
 1 -1 11 502.28 26.04
 -1 1 11 523.43 25.6
 1 1 -11 481.37 24.2
 1 -1 11 511.41 24.88
 -1 -1 -11 493.85 25.4
 1 1 -11 507.69 25.04
 1 -1 11 483.7 24.41
 1 1 -11 467 25.21
 -1 1 11 523.73 25.2
 1 1 -11 544.83 25.32
 1 -1 11 550.42 24.94
 -1 -1 -11 514.63 24.28
 -1 -1 -11 531.33 25.61
 1 1 -11 522.51 22.85
 -1 1 11 512.83 23
 -1 -1 -11 520.49 22.93
 -1 1 11 518.58 25.77
 1 1 -11 523.42 25.64
 1 1 -10 248.37 11.25
 -1 -1 -10 251.38 11.27
 1 -1 10 253.9 11.32
 1 -1 10 251.34 11.23
 1 1 -10 255.57 11.08
 1 -1 10 247.33 11.28
 1 -1 10 250.4 11.15
 1 -1 10 250.36 11.19
 1 -1 10 248.82 12.97
 -1 -1 -10 250.11 13.53
 1 1 -10 243.16 12.4
 -1 -1 -10 254.7 13.55
 -1 1 10 254.65 11.26
 -1 -1 -10 254.51 11.2
 -1 -1 -10 244.7 11.07
 -1 1 10 251.21 11.14
 1 1 -10 257.29 11.23
 -1 -1 -10 249.66 11.08
 -1 1 10 249.4 11.07
 1 -1 10 251.82 11.15
 1 -1 10 240.69 11.18
 1 -1 10 241.59 11.84
 1 1 -10 246.54 11.83
 -1 1 10 258.68 11.83
 1 1 -10 243.5 11.8
 1 -1 10 260.38 11.92
 1 -1 10 237.64 12.56
 1 1 -10 254.17 12.47
 1 1 -10 261.4 13.22
 -1 -1 -10 235.22 13.42
 1 -1 10 265.3 13.09
 1 -1 10 256.52 14.09
 -1 1 10 263.8 13.74
 -1 -1 -10 239.71 12.38
 1 1 -10 246.89 13.21
 -1 1 10 258.66 13.29
 -1 -1 -10 265.25 13.69
 1 -1 10 268 13.05
 1 1 -10 249.59 11.19
 -1 1 10 249.31 11.33
 -1 -1 -10 249.03 11.26
 -1 1 10 262.82 13.81
 1 1 -10 265.42 13.71
 -1 -1 -9 424.36 18.63
 1 1 -9 417.02 18.61
 1 -1 9 420.31 18.66
 1 -1 9 416.02 18.59
 1 1 -9 415.71 18.46
 1 -1 9 414.82 18.51
 1 -1 9 416.16 18.56
 -1 -1 -9 437.09 20.89
 -1 -1 -9 433.87 20.92
 1 -1 9 428.89 20.32
 1 1 -9 409.74 19.67
 -1 1 9 418.1 18.61
 -1 -1 -9 415.53 18.56
 -1 -1 -9 410.02 18.45
 -1 1 9 424.31 18.51
 1 1 -9 426.85 18.59
 -1 -1 -9 423.94 18.47
 -1 1 9 411.63 18.45
 1 -1 9 407.85 18.55
 1 -1 9 426.19 18.51
 -1 -1 -9 419.65 18.61
 1 1 -9 428.87 19.25
 1 -1 9 424.68 19.32
 -1 1 9 428.83 19.25
 1 1 -9 421.15 19.25
 1 -1 9 409.38 19.28
 1 1 -9 417.53 18.55
 -1 1 9 437.77 18.69
 -1 1 9 434.73 21.02
 1 1 -9 437.22 20.88
 1 -1 9 422.87 20.29
 1 1 -9 415.76 20.41
 -1 1 9 416.3 20.88
 1 -1 9 445.51 21.49
 1 -1 9 414.03 19.85
 1 1 -9 411.52 19.69
 -1 -1 -9 418.45 20.79
 1 -1 9 435.84 20.97
 -1 1 9 449.31 20.56
 1 1 -9 426.71 20.47
 1 -1 9 410.59 20.16
 -1 -1 -9 431.08 19.69
 -1 -1 -8 832.41 36.28
 -1 1 8 813.15 36.32
 1 -1 8 823.75 36.29
 1 1 -8 815.32 37.98
 1 -1 8 826.16 38.83
 1 -1 8 816.65 37.42
 1 1 -8 822.21 37.29
 1 -1 8 817.82 36.22
 1 -1 8 808.22 36.27
 1 -1 8 831.09 37.88
 -1 -1 -8 880.83 38.62
 -1 -1 -8 831.12 38.47
 1 -1 8 831.41 37.86
 1 1 -8 802.8 37.25
 1 -1 8 810.69 36.36
 -1 -1 -8 813.21 36.18
 -1 1 8 835.66 36.23
 1 1 -8 831.67 36.3
 1 -1 8 796.72 36.26
 1 -1 8 819.57 36.22
 -1 -1 -8 826.07 36.19
 -1 1 8 812.42 36.18
 -1 -1 -8 834.76 36.31
 -1 -1 -8 843.98 36.33
 1 1 -8 842.52 36.31
 1 1 -8 823.11 36.26
 -1 1 8 837.28 36.38
 1 1 -8 809.66 38.31
 -1 1 8 842.16 38.48
 1 -1 8 836.75 38.46
 -1 -1 -8 827.58 38.34
 1 1 -8 814.97 36.99
 -1 -1 -8 851.26 37.21
 -1 1 8 814.99 37.93
 1 1 -8 849.52 38.08
 1 -1 8 865.43 37.89
 1 -1 8 824.58 37.07
 1 1 -8 808.29 36.98
 -1 1 8 831.02 37
 1 -1 8 806.58 37.04
 -1 -1 -7 1576.15 68.14
 -1 1 7 1532.51 68.18
 1 -1 7 1561.16 68.14
 1 1 -7 1555.27 69.74
 1 -1 7 1493.89 69.1
 1 -1 7 1571.44 70.55
 1 -1 7 1559.49 68.08
 1 -1 7 1548.72 68.14
 -1 -1 -7 1526.76 70.16
 -1 -1 -7 1498.31 70.09
 1 -1 7 1605 69.63
 1 -1 7 1580.93 69.58
 1 -1 7 1523.94 68.2
 -1 -1 -7 1511.4 68.06
 1 1 -7 1570.53 68.16
 -1 -1 -7 1543.67 68.07
 -1 1 7 1548.79 68.06
 1 -1 7 1532.82 68.08
 1 -1 7 1592.02 69.59
 -1 -1 -7 1512.31 68.89
 1 -1 7 1500.86 70.01
 1 1 -7 1613.44 69.74
 1 1 -7 1550.88 68.89
 -1 1 7 1589.29 69.65
 -1 -1 -7 1542.46 68.84
 -1 1 7 1545.7 70.08
 1 1 -7 1589.03 69.97
 1 1 -7 1570.26 68.16
 -1 -1 -7 1564.37 68.18
 1 1 -7 1528.64 68.11
 -1 1 7 1577.24 68.22
 -1 -1 -7 1562.55 68.16
 -1 1 7 1584.27 68.91
 1 1 -7 1547.03 68.87
 1 -1 7 1599.97 68.97
 1 -1 7 1529.81 68.93
 -1 1 6 763.88 33.61
 1 -1 6 765.09 34.39
 1 1 -6 795.01 35.02
 1 -1 6 758.85 33.48
 1 -1 6 753.28 33.54
 -1 -1 -6 758.03 35.36
 1 -1 6 791.61 34.86
 1 -1 6 770.35 34.85
 -1 -1 -6 747.93 35.37
 1 -1 6 765.01 33.54
 -1 -1 -6 752.79 33.48
 1 1 -6 766.62 33.55
 -1 -1 -6 752.14 33.49
 1 -1 6 761.07 33.48
 1 1 -6 758.43 34.31
 -1 -1 -6 766.79 34.05
 1 -1 6 770.04 35.22
 -1 -1 -6 747.38 34.31
 1 1 -6 790.19 34.91
 -1 1 6 760.91 34.77
 1 -1 6 767.73 34.82
 1 1 -6 755.47 34.06
 -1 1 6 758.41 35.24
 1 1 -6 763.36 35.03
 -1 -1 -6 763.46 33.55
 1 1 -6 761.69 33.54
 -1 -1 -6 775.59 33.58
 1 -1 6 777.54 34.38
 -1 1 6 789.1 34.34
 1 -1 6 738.95 34.32
 1 1 -6 757.02 34.28
 -1 -1 -6 766.95 33.54
 -1 1 6 748.6 33.57
 -1 1 5 1418.96 62.15
 1 -1 5 1388.42 62.09
 1 1 -5 1415.71 63.42
 -1 1 5 1407.03 63.76
 1 -1 5 1398.91 62.04
 1 -1 5 1411.19 62.1
 -1 -1 -5 1385.83 62.05
 1 -1 5 1406.16 62.03
 -1 -1 -5 1416.84 62.06
 1 1 -5 1435.06 62.11
 -1 -1 -5 1414.26 62.1
 1 -1 5 1442.62 63.32
 1 -1 5 1450.08 63.31
 -1 -1 -5 1426.73 63.76
 -1 -1 -5 1392.55 63.75
 1 1 -5 1427.19 63.25
 1 -1 5 1388.65 63.24
 -1 1 5 1459.68 63.17
 1 -1 5 1386.85 63.55
 1 1 -5 1411.63 62.9
 -1 -1 -5 1394.75 62.89
 -1 -1 -5 1438.29 62.42
 1 1 -5 1431.36 62.1
 -1 -1 -5 1406.7 62.13
 1 1 -5 1443.42 62.89
 1 -1 5 1409.57 62.94
 -1 -1 -5 1464.39 62.87
 -1 1 5 1442.21 62.91
 1 -1 5 1440.11 62.96
 -1 -1 -5 1423.79 62.1
 1 1 -5 1375.65 62.68
 -1 1 5 1406.75 63.55
 1 1 -5 1447.67 63.37
 -1 -1 -4 2930.5 126.85
 -1 -1 -4 2857.02 126.83
 -1 1 4 2894.23 126.87
 1 -1 4 2901.4 126.81
 1 -1 4 2987.57 126.88
 1 -1 4 2885.44 126.77
 -1 -1 -4 2937.11 128.39
 1 -1 4 3017.69 127.97
 1 -1 4 2960.19 127.93
 1 1 -4 2889.94 127.38
 -1 -1 -4 2905.49 128.35
 1 1 -4 2866.09 127.38
 1 -1 4 2848.66 126.76
 -1 -1 -4 2807.59 126.79
 -1 -1 -4 2877.33 126.75
 -1 -1 -4 2896.2 126.81
 1 1 -4 2894.13 128.32
 -1 -1 -4 2868.94 126.8
 -1 -1 -4 2968.44 127.61
 1 1 -4 2837.48 127.58
 -1 1 4 2971.22 127.66
 1 -1 4 2919.74 127.69
 1 -1 4 2832.94 127.64
 -1 1 4 2949.3 128.34
 1 1 -4 2914.79 128.04
 -1 -1 -4 2922.22 126.77
 1 1 -4 2954.78 127.81
 -1 1 4 2874.42 128.08
 1 1 -4 2883 127.48
 -1 1 4 2907.59 127.66
 1 -1 4 2887.59 127.86
 1 -1 4 2893.54 128.1
 1 1 -4 2859.28 127.65
 -1 -1 -4 2826.53 127.64
 1 1 -4 2986.41 127.8
 1 1 -3 7421.26 327.36
 -1 1 3 7770.08 327.59
 1 -1 3 7633.5 326.29
 1 1 -3 7424.17 326.18
 1 1 -3 7703.03 326.97
 1 1 -3 7708.92 326.99
 1 1 -3 7486.86 327.61
 1 1 -3 7510.54 326.81
 1 1 -3 7474.95 326.8
 -1 -1 -3 7634.2 327.05
 1 1 -3 7581.71 327.06
 -1 -1 -3 7185.9 326.19
 1 1 -3 7368.76 327.53
 -1 -1 -3 7347.3 326.22
 -1 -1 -3 7464.95 326.23
 1 1 -3 7477.29 327.02
 1 -1 3 7445 327.29
 -1 1 3 7311.59 326.9
 -1 -1 -3 7448.99 327.08
 1 1 -3 7465.58 327.08
 1 -1 3 7441.96 327.21
 1 1 -3 7373.01 327.37
 -1 1 3 7462.1 326.28
 1 -1 3 7578.04 326.24
 -1 1 3 7497.49 326.27
 -1 -1 -3 7505.03 326.25
 -1 -1 -3 7377.5 326.26
 1 1 -2 5517.47 246.42
 -1 1 2 5687.63 246.48
 -1 1 2 5631.09 246.43
 1 -1 2 5606.87 246.49
 -1 -1 -2 5438.01 246.41
 1 1 -2 5577.07 246.41
 -1 -1 -2 5580.81 246.42
 1 1 -2 5666.89 247.09
 1 1 -2 5651.53 247.07
 -1 -1 -2 5566.72 246.42
 1 1 -2 5697.05 247.11
 -1 -1 -2 5486.71 247.29
 1 1 -2 5655.88 247.38
 1 1 -2 5661.06 247.3
 1 -1 2 5569.29 247.28
 1 1 -2 5613.16 247.57
 1 1 -2 5788.57 247.25
 1 1 -2 5678.7 246.89
 1 1 -2 5577.55 247.6
 -1 -1 -2 5530 247.04
 -1 -1 -2 5653.2 246.45
 -1 1 2 5736.15 246.4
 -1 1 2 5757.58 247.57
 1 1 -2 5553.43 247.49
 1 -1 2 5510.61 246.98
 1 1 -2 5609.75 247.24
 -1 -1 -2 5753.38 247.27
 -1 1 2 5793.69 246.47
 -1 -1 -2 5633.46 246.46
 -1 -1 -1 2542.4 111.88
 -1 1 1 2553.04 111.94
 1 1 -1 2601.12 112.73
 -1 -1 -1 2618 112.74
 -1 1 1 2570.25 112.77
 -1 -1 -1 2569.37 111.93
 -1 1 1 2585.15 111.93
 1 1 -1 2559.68 111.89
 1 1 -1 2607.8 111.92
 -1 1 1 2528.8 111.89
 1 -1 1 2488.36 111.93
 -1 -1 -1 2501.06 111.89
 1 1 -1 2518.42 111.9
 1 1 -1 2590.52 112.66
 1 1 -1 2548.65 112.64
 1 -1 1 2584.17 111.88
 -1 -1 -1 2576.37 111.92
 1 1 -1 2562.95 112.76
 1 -1 1 2543.11 111.95
 1 1 -1 2541.23 111.88
 1 1 -1 2512.29 112.94
 -1 1 1 2574.62 112.86
 -1 -1 -1 2530.21 111.88
 -1 1 1 2538.19 111.94
 1 1 -1 2525.8 112.9
 -1 -1 -1 2589.86 112.78
 1 -1 1 2486.61 112.56
 1 1 -1 2519.43 112.63
 1 1 -1 2536.67 112.76
 1 -1 0 142.42 5.49
 -1 1 0 123.56 5.47
 -1 1 0 123.89 6.27
 1 1 0 124.96 6.23
 1 -1 0 123.75 5.49
 1 1 0 121.18 5.45
 1 1 0 124.1 5.48
 1 -1 0 122.67 5.43
 -1 1 0 120.44 5.43
 1 -1 0 117.63 5.47
 -1 -1 0 119.59 5.45
 1 -1 0 121.41 5.48
 1 1 0 123.23 5.46
 -1 1 0 120.07 5.47
 1 1 0 123.15 5.43
 1 1 0 133.34 6.41
 -1 -1 0 121.56 5.44
 -1 -1 0 119.76 5.45
 -1 -1 0 121.85 5.47
 -1 1 0 121.82 5.48
 1 1 0 126.05 6.26
 1 -1 0 127.6 6.43
 1 -1 0 127.26 6.42
 1 1 0 130.21 6.3
 -1 1 0 116.39 6.14
 1 1 0 125.11 5.97
 -1 -1 0 119.67 6.23
 1 -1 0 120.54 5.46
 1 -1 0 124.7 5.5
 1 -1 0 121.16 6.49
 1 1 0 127.68 6.33
 -1 -1 1 2535.98 113.59
 -1 -1 1 2547.54 113.6
 -1 1 -1 2630.24 113.61
 1 1 1 2552.96 114.55
 1 1 1 2592.06 113.6
 1 -1 -1 2571.49 113.62
 1 1 1 2638.54 113.62
 1 -1 -1 2629.96 113.63
 1 -1 -1 2585.17 113.6
 -1 -1 1 2559.13 113.6
 1 -1 -1 2641.79 113.6
 1 1 1 2568.48 113.6
 -1 1 -1 2635.26 113.61
 -1 1 -1 2546.37 113.56
 -1 1 -1 2534.22 114.56
 1 1 1 2636.31 114.62
 -1 1 -1 2545.89 114.58
 1 1 1 2623.86 114.6
 1 -1 -1 2579.26 114.47
 -1 1 -1 2606.67 114.45
 1 1 1 2553.61 114.39
 1 -1 -1 2641.45 114.51
 1 -1 -1 2585.18 113.6
 -1 1 -1 2641.11 113.6
 -1 -1 1 2550.45 114.44
 1 -1 -1 2570.44 114.75
 1 -1 -1 2610.25 113.59
 1 1 1 2547.56 113.55
 -1 1 -1 2610.82 114.24
 1 -1 -2 5574.94 245.83
 1 1 2 5668.67 245.86
 1 1 2 5717.94 245.87
 1 -1 -2 5672.37 245.87
 1 -1 -2 5609.18 245.87
 -1 -1 2 5522.22 245.84
 1 -1 -2 5524.53 245.84
 1 -1 -2 5621.34 245.83
 1 -1 -2 5594.38 246.71
 1 -1 -2 5780.12 246.76
 -1 1 -2 5757.3 246.7
 -1 -1 2 5443.02 246.45
 -1 -1 2 5441.33 246.46
 1 1 2 5641.23 247.02
 -1 1 -2 5597.07 246.82
 1 1 2 5628.89 247
 -1 1 -2 5651.73 246.85
 1 -1 -2 5726.14 245.84
 -1 1 -2 5565 245.84
 -1 1 -2 5683.4 245.84
 -1 1 -2 5623.13 246.39
 1 -1 -2 5577.79 247.07
 -1 -1 2 5648.43 246.26
 -1 1 -2 5547.66 245.83
 1 -1 -2 5585 245.84
 1 1 2 5510.29 246.66
 -1 -1 2 5082.55 246.42
 -1 -1 2 5509.45 245.85
 -1 -1 2 5561.56 245.85
 1 1 3 7535.04 329.03
 1 -1 -3 7542.32 329.03
 1 1 3 7243.83 329.97
 -1 -1 3 7065.27 329.77
 -1 -1 3 7474.7 330.1
 -1 -1 3 7449.81 328.95
 -1 1 -3 7407.07 328.99
 -1 -1 3 7559.8 329.58
 1 1 3 7586.01 330.36
 1 1 3 7597.09 330.34
 -1 1 -3 7269.61 330
 -1 -1 3 7476.41 329.57
 -1 1 -3 7271.69 329.98
 -1 1 -3 7636.29 329.84
 1 -1 -3 7624.64 329.9
 1 -1 -3 7463.17 329.86
 -1 1 -3 7518.45 328.99
 1 1 3 7449.69 328.94
 1 -1 -3 7446.33 328.98
 -1 -1 3 7474.51 329.01
 -1 1 -3 7475.46 328.97
 -1 -1 3 7558.03 328.98
 1 -1 -3 7480.52 328.99
 1 -1 -3 7707.59 329
 -1 -1 3 7506.04 329.68
 1 -1 -3 7536.18 330.39
 1 1 3 7461.53 329.9
 -1 -1 3 7681.06 329.71
 -1 -1 3 7437.91 330.32
 1 1 3 7500.79 329.03
 -1 -1 3 7516.68 329
 -1 -1 3 7517.5 328.97
 1 -1 -3 7442.4 328.98
 1 1 4 2908.99 126.84
 1 1 4 2919.85 126.84
 1 -1 -4 2914.6 126.84
 -1 1 -4 2764.32 127.86
 1 -1 -4 2880.28 127.67
 -1 -1 4 3043.4 128.19
 -1 -1 4 2863.44 127.78
 -1 -1 4 2887.67 127.64
 1 1 4 2893.08 128.02
 1 1 4 2877.09 127.59
 -1 -1 4 2859.48 126.76
 1 -1 -4 2941.48 126.81
 1 1 4 2873.5 126.75
 -1 -1 4 2871.31 126.8
 -1 -1 4 2837.23 126.74
 -1 -1 4 2912.93 126.77
 -1 1 -4 2888.97 126.81
 -1 -1 4 2879.52 126.81
 1 -1 -4 2992.84 127.71
 -1 1 -4 2970.51 127.64
 -1 -1 4 2978.97 127.59
 1 -1 -4 2843.05 127.64
 1 1 4 2946.55 127.6
 1 -1 -4 2846.07 126.73
 1 -1 -4 2895.93 126.78
 -1 -1 4 2905.23 128.38
 -1 -1 4 3008.24 127.45
 -1 -1 4 2860.81 127.73
 1 1 4 2914.26 127.99
 1 -1 -4 2945.42 128.37
 -1 1 -4 2926.93 127.91
 -1 1 -4 2835.45 127.86
 1 1 4 2815.22 128.26
 -1 -1 4 2893.55 126.83
 -1 -1 4 2915.7 126.77
 1 1 4 2843.12 128.3
 1 1 5 1419.03 62.12
 -1 -1 5 1439.33 62.08
 -1 1 -5 1408.68 62.09
 1 -1 -5 1418.4 62.11
 -1 -1 5 1413.89 61.99
 -1 1 -5 1401.9 63.22
 -1 1 -5 1399.47 63.21
 -1 -1 5 1399.99 62.03
 -1 -1 5 1398.29 62.02
 -1 -1 5 1420.7 62.07
 1 -1 -5 1389.3 62.91
 1 -1 -5 1375.11 62.88
 -1 1 -5 1452.6 62.88
 1 1 5 1435.93 62.86
 -1 -1 5 1409.86 62.02
 -1 -1 5 1411.18 61.99
 1 1 5 1389.16 63.47
 -1 -1 5 1499.16 63.67
 -1 -1 5 1367.54 63.21
 -1 1 -5 1403.06 63.27
 1 1 5 1408.36 62.83
 1 -1 -5 1397.42 63.12
 -1 -1 5 1340.4 62.84
 -1 -1 5 1426.95 62.1
 1 -1 -5 1410.53 62.05
 1 -1 -5 1394.17 62
 1 -1 -5 1404.4 63.75
 -1 -1 5 1423.89 63.4
 1 1 5 1362.53 63.45
 1 -1 -5 1385.09 63.51
 -1 -1 5 1419.56 63.88
 -1 -1 5 1417.35 62.62
 1 -1 -5 1395.1 63.77
 -1 -1 5 1412.03 63.28
 1 -1 -5 1430.13 62.08
 -1 1 -6 763.63 34.08
 -1 -1 6 773.61 34
 -1 -1 6 765.74 34.51
 -1 -1 6 790.25 35.54
 1 -1 -6 791.88 36.02
 1 -1 -6 767.41 35.73
 1 -1 -6 730.33 34.52
 1 1 6 763.34 35.72
 -1 -1 6 792.76 36.13
 1 1 6 773.63 34.11
 -1 1 -6 771.65 34.07
 -1 -1 6 782.23 34.07
 -1 -1 6 789.48 34.1
 -1 -1 6 773.92 33.98
 1 1 6 786.61 34.05
 -1 1 -6 757.7 35.28
 -1 1 -6 751.57 35.25
 -1 -1 6 776.69 33.98
 -1 -1 6 767.98 34.04
 -1 -1 6 788.53 34.08
 -1 -1 6 762.13 33.99
 1 -1 -6 756.8 34.86
 -1 1 -6 793.6 34.83
 1 -1 -6 756.42 34.84
 1 1 6 764.07 34.8
 -1 -1 6 766.09 33.96
 1 -1 -6 778.93 34.07
 1 1 6 734.94 35.8
 1 -1 -6 783.06 35.93
 -1 -1 6 761.88 35.44
 -1 1 -6 753.43 35.34
 1 1 6 788.36 34.8
 -1 -1 6 778.23 35.44
 -1 -1 6 760.66 34.83
 -1 -1 6 826.43 35.84
 1 -1 -6 780.37 35.3
 1 1 6 773 35.63
 1 -1 -6 772.48 34.03
 1 -1 -6 756.21 33.98
 1 -1 -6 783.94 34.1
 1 -1 -7 1562.29 68.64
 1 -1 -7 1528.87 68.59
 -1 -1 7 1565.59 68.61
 1 1 7 1585.01 68.74
 -1 1 -7 1572.14 68.69
 -1 -1 7 1585.68 68.69
 -1 -1 7 1591.67 68.72
 -1 -1 7 1577.52 68.6
 1 1 7 1602.18 68.65
 -1 1 -7 1534.25 70.02
 -1 1 -7 1532.27 70.03
 1 1 7 1512.19 70.66
 -1 1 -7 1579.47 68.7
 -1 -1 7 1559.72 68.57
 -1 -1 7 1539.69 68.64
 -1 1 -7 1538.8 68.57
 -1 -1 7 1547.46 68.58
 1 1 7 1550.14 68.53
 1 -1 -7 1619.38 70.84
 1 1 7 1511.78 70.68
 1 1 7 1589.93 70.64
 1 -1 -7 1571.98 70.63
 -1 -1 7 1569.48 70.27
 -1 -1 7 1568.31 68.7
 -1 1 -7 1554.05 70.83
 -1 -1 7 1570.4 70.43
 -1 -1 7 1578.24 70.96
 -1 -1 7 1550.48 69.05
 1 -1 -7 1587.36 70.86
 1 1 7 1503.47 70.58
 1 -1 -7 1507.88 69.06
 1 -1 -7 1560.22 69.45
 1 -1 -7 1595.04 69.52
 1 1 7 1552.35 69.4
 -1 1 -7 1564.71 69.39
 -1 -1 7 1523.97 70.24
 -1 1 -7 1488.27 70.07
 1 1 7 1579.48 70.52
 1 -1 -7 1566.88 70.16
 1 1 7 1557.2 69.35
 -1 -1 7 1501.49 69.41
 -1 -1 7 1556.56 68.57
 1 -1 -7 1611.24 68.68
 1 -1 -8 830.82 36.35
 1 -1 -8 816.51 36.3
 -1 -1 8 826.77 36.31
 1 1 8 824.72 36.46
 -1 1 -8 838.16 36.4
 -1 -1 8 829.22 36.41
 -1 -1 8 835.74 36.44
 1 1 8 832.15 36.26
 -1 -1 8 826.41 36.31
 1 1 8 837.73 36.36
 -1 1 -8 789.13 37.8
 1 -1 -8 813.84 38.35
 -1 1 -8 794.87 37.85
 1 1 8 826.29 38.6
 -1 1 -8 831.49 36.41
 -1 -1 8 828.77 36.26
 -1 -1 8 835.45 36.35
 -1 1 -8 821.95 36.26
 -1 -1 8 811.15 36.27
 -1 -1 8 815.66 36.38
 1 1 8 808.82 36.24
 1 1 8 809.49 38.45
 1 -1 -8 838.62 38.43
 1 -1 -8 802.25 38.59
 1 1 8 852.84 38.64
 1 1 8 851.45 38.71
 1 -1 -8 812.61 38.49
 -1 -1 8 844.44 38.13
 1 -1 -8 798.51 37.1
 -1 1 -8 841.45 37.07
 1 -1 -8 859.21 37.2
 1 1 8 822.17 37.09
 1 -1 -8 797.47 37.98
 1 1 8 812.87 37.02
 -1 1 -8 793.96 37.94
 -1 -1 8 857.73 38.27
 1 1 8 844.45 38.43
 -1 -1 8 854.54 38.42
 1 -1 -8 835.28 38.78
 -1 -1 8 840.33 38.93
 1 1 8 808.71 38.54
 -1 -1 8 821.56 36.68
 -1 1 -8 820.5 38.72
 -1 -1 8 830.04 36.41
 -1 -1 8 806.98 36.27
 1 -1 -8 851.61 36.4
 -1 -1 9 421.55 18.61
 1 -1 -9 431.49 18.61
 1 -1 -9 416.9 18.55
 1 -1 -9 414 18.51
 -1 -1 9 412.1 18.5
 1 1 9 420.06 18.67
 1 1 9 425.87 18.65
 1 1 9 419.61 18.44
 -1 -1 9 412.78 18.51
 1 1 9 425 18.55
 1 1 9 420.99 20.93
 -1 1 -9 423.1 20.15
 -1 1 -9 422.38 20.18
 1 -1 -9 426.88 20.72
 -1 1 -9 422.32 18.62
 -1 -1 9 417.53 18.44
 -1 -1 9 412.71 18.54
 -1 -1 9 415.86 18.45
 -1 1 -9 420.69 18.44
 -1 -1 9 423.83 18.59
 1 1 9 413.61 18.44
 1 1 9 383.32 20.73
 1 1 9 414.02 20.91
 1 -1 -9 450.79 21.1
 -1 -1 9 425.63 20.42
 1 -1 -9 435.22 20.77
 1 -1 -9 437.27 21.08
 1 1 9 408.29 20.73
 1 -1 -9 418.02 19.29
 1 -1 -9 431.36 19.36
 1 1 9 405.35 19.24
 -1 1 -9 422.83 19.22
 1 1 9 404.11 20.86
 1 -1 -9 446.19 21.25
 -1 -1 9 416.61 21.28
 -1 -1 9 432.67 20.81
 -1 1 -9 412.83 21.05
 -1 1 -9 416.01 18.61
 -1 -1 9 425.48 18.63
 -1 1 -9 406.77 20.25
 1 1 9 426.66 20.8
 -1 1 -9 436.19 20.86
 -1 -1 9 400.18 20.46
 1 -1 -9 421.11 20.42
 -1 -1 9 410.5 18.47
 1 -1 -9 424.68 18.61
 -1 -1 10 261.21 11.49
 1 -1 -10 253.16 11.48
 -1 1 -10 250.1 11.49
 1 -1 -10 255.21 11.38
 1 -1 -10 255.89 11.42
 -1 -1 10 249.68 11.36
 1 -1 -10 256.51 11.25
 1 1 10 254.9 11.55
 1 1 10 256.53 11.52
 1 1 10 257.42 11.28
 -1 -1 10 262.82 11.46
 -1 -1 10 255.42 11.39
 1 1 10 254.58 11.41
 -1 1 -10 264.38 13.13
 1 -1 -10 236.33 13.45
 1 1 10 237.31 13.63
 -1 1 -10 264.78 13.17
 -1 -1 10 259.41 11.28
 -1 -1 10 249.14 11.4
 -1 -1 10 253.49 11.46
 1 1 10 254.93 11.3
 -1 -1 10 258.82 11.46
 -1 1 -10 255.95 11.28
 -1 -1 10 250.21 11.29
 -1 -1 10 248.58 11.33
 1 -1 -10 254.49 11.48
 -1 1 -10 253.16 13.26
 1 -1 -10 264.19 13.45
 -1 -1 10 252.87 13.54
 -1 1 -10 253.8 13.73
 -1 1 -10 254.45 12
 1 -1 -10 252.06 12.14
 1 1 10 268.19 12.13
 1 -1 -10 244.25 12.06
 1 1 10 252.85 11.98
 -1 -1 10 260.29 11.51
 -1 1 -10 258.02 11.49
 1 1 10 236.33 13.8
 -1 1 -10 287.48 14.38
 1 -1 -10 252.56 14.03
 -1 -1 10 253.84 14.21
 -1 -1 10 247.83 13.69
 1 -1 -10 261.9 14
 1 1 10 249.2 13.8
 1 1 10 247.36 13.65
 1 -1 -10 264.04 13.97
 1 -1 -10 264 13.73
 1 1 10 256 13.92
 -1 -1 10 253.26 13.31
 -1 1 -11 528.91 22.94
 1 -1 -11 520.87 22.86
 1 -1 -11 504.16 22.81
 1 -1 -11 516.47 22.68
 -1 -1 11 506.76 22.79
 -1 -1 11 517.75 22.96
 -1 1 -11 512.72 22.92
 1 1 11 517.82 22.97
 1 1 11 519.94 22.69
 -1 -1 11 518.56 22.9
 -1 -1 11 507.96 22.82
 1 1 11 516.08 22.84
 1 1 11 522.98 25.59
 -1 1 -11 512.29 24.68
 -1 1 -11 526.02 24.75
 1 -1 -11 485.43 25.12
 1 1 11 494.3 22.73
 -1 -1 11 513.28 22.9
 -1 -1 11 512.6 22.89
 -1 -1 11 525.59 22.69
 -1 -1 11 500.77 22.82
 -1 1 -11 519.34 22.69
 1 1 11 519.13 22.7
 -1 -1 11 517.49 22.92
 1 -1 -11 500.53 22.92
 1 -1 -11 526.06 22.93
 1 1 11 518.25 23.48
 1 -1 -11 504.13 23.47
 1 -1 -11 514.53 23.53
 1 1 11 519.31 23.36
 -1 1 -11 526.65 23.4
 -1 1 -11 535.69 25.93
 -1 -1 11 501.81 25.52
 1 1 11 537 25.9
 -1 -1 11 488.24 25.92
 1 -1 -11 520.58 25.9
 1 -1 -11 523.86 25.21
 -1 1 -11 531.78 25.58
 -1 -1 11 510.34 25.27
 -1 1 -11 504.1 24.89
 1 1 11 525.84 25.83
 1 1 11 497.61 25.48
 1 -1 -11 513.14 25.64
 1 -1 -11 517.86 25.75
 1 -1 -11 485.33 25.18
 -1 -1 11 517.68 25.03
 1 1 11 507.37 25.38
 -1 1 -12 50.01 2.56
 1 -1 -12 50.3 2.49
 1 -1 -12 48.94 2.44
 -1 -1 12 49.94 2.42
 1 -1 -12 50.63 2.29
 -1 1 -12 52.04 2.56
 -1 -1 12 47.29 2.57
 1 1 12 51.24 2.59
 1 1 12 51.79 2.29
 -1 -1 12 48.9 2.45
 1 1 12 51.32 2.47
 -1 1 -12 44.12 3.83
 1 -1 -12 65.92 4.77
 1 1 12 47.14 4.39
 -1 1 -12 48.63 3.98
 -1 -1 12 52.18 2.53
 1 1 12 48.92 2.35
 1 -1 -12 51.49 2.31
 -1 -1 12 49.74 2.45
 -1 1 -12 50.96 2.29
 1 1 12 49.77 2.3
 1 -1 -12 47.08 4.18
 -1 1 -12 46.69 4.03
 -1 1 -12 48.8 4.46
 -1 -1 12 45.58 4.24
 1 -1 -12 49.38 2.56
 -1 -1 12 50.04 2.55
 -1 -1 12 54.88 2.55
 1 1 12 46.77 2.9
 1 -1 -12 46.61 2.93
 -1 1 -12 53.67 2.9
 1 1 12 51.9 2.86
 -1 -1 12 59 5.08
 -1 1 -12 55.3 4.87
 1 -1 -12 49.91 4.74
 -1 -1 12 58.78 4.81
 1 1 12 58.67 5
 1 -1 -12 52.67 2.57
 1 1 12 53.75 4.67
 1 1 12 57.78 4.63
 1 -1 -12 50.74 4.73
 1 -1 -12 59.05 4.58
 1 -1 -12 43.34 4.3
 1 1 12 48.81 4.65
 -1 -1 12 48.55 4.13
 1 -1 -13 509.95 22.82
 1 -1 -13 520.06 22.87
 1 -1 -13 510.19 22.66
 -1 -1 13 504.11 22.78
 1 1 13 520.74 23.03
 -1 -1 13 494.92 22.97
 -1 1 -13 513.38 22.93
 1 1 13 520.44 22.98
 1 1 13 519.17 22.63
 -1 -1 13 511.18 22.83
 1 1 13 503.4 22.82
 -1 1 -13 515.07 24.96
 1 -1 -13 498.7 25.52
 -1 1 -13 501.94 24.92
 1 1 13 572.18 26.21
 -1 -1 13 503.83 22.89
 1 1 13 515.87 22.72
 1 -1 -13 520.27 22.65
 -1 -1 13 508.57 22.81
 1 -1 -13 510.56 22.94
 1 1 13 513.38 22.65
 -1 1 -13 521.23 22.63
 1 1 13 510.27 25.7
 -1 1 -13 494.2 24.87
 1 -1 -13 508 25.99
 1 1 13 489.42 26.09
 1 1 13 524 25.95
 -1 -1 13 480.86 25.17
 1 -1 -13 508.1 25.57
 -1 -1 13 496.14 26.43
 -1 1 -13 534.97 26.51
 1 -1 -13 502.74 26.25
 1 1 13 498.87 26.13
 1 1 13 498.3 23.28
 1 1 13 502 23.16
 1 -1 -13 509.71 23.32
 -1 -1 13 515.46 22.94
 -1 1 -13 533.6 23.21
 -1 1 -13 523.97 25.31
 -1 1 -13 488.29 25.76
 1 -1 -13 516.26 25.57
 -1 -1 14 22.62 1.21
 1 -1 -14 22.33 1.07
 1 1 14 22.41 1.43
 -1 -1 14 21.93 1.39
 -1 1 -14 21.97 1.34
 1 1 14 22.79 1.4
 1 1 14 22.06 1.02
 -1 -1 14 23.46 1.27
 -1 -1 14 22.55 1.03
 1 1 14 23.06 1.25
 1 1 14 22.1 1.15
 -1 1 -14 22.5 1.02
 1 1 14 21.9 1.03
 -1 -1 14 20.69 1.22
 -1 1 -14 13.93 2.64
 1 -1 -14 29.51 3.62
 1 1 14 20.63 3.17
 -1 -1 14 19.34 3.07
 1 1 14 23.33 2.38
 -1 1 -14 17.89 2.47
 -1 1 -14 23.81 2.62
 1 1 14 24.8 3.19
 1 -1 -14 25.91 3.1
 -1 -1 14 21.25 1.34
 -1 1 -14 22.47 1.44
 1 -1 -14 21.74 1.34
 -1 1 -14 24.8 2.75
 1 -1 -14 18.29 2.69
 1 1 14 24.12 3.07
 -1 -1 14 22.24 3.39
 1 1 14 18.07 3.04
 1 1 14 16.95 2.65
 1 -1 -14 17.78 2.93
 -1 -1 14 16.77 2.55
 1 -1 -14 21.39 1.24
 1 -1 -14 20.34 1.26
 1 1 14 19.97 1.34
 1 -1 -14 22.9 1.51
 1 1 14 19.42 1.43
 -1 1 -14 16.4 2.71
 1 -1 -14 16.51 2.63
 -1 1 -14 25.8 2.94
 -1 1 -14 23.97 1.42
 -1 -1 15 168.31 10.38
 -1 1 -15 161.26 9.94
 1 -1 -15 175.93 11.07
 1 1 15 186.04 11.05
 1 -1 -15 169 11.12
 1 -1 -15 173.29 10.52
 1 1 15 186.35 11.45
 1 1 15 164.14 10.57
 -1 -1 15 174.53 7.82
 1 1 15 172.52 7.77
 -1 -1 15 170.98 7.56
 1 -1 -15 172.96 7.85
 1 -1 -15 168.68 7.79
 -1 1 -15 169.74 7.94
 -1 -1 15 166.47 7.75
 1 1 15 170.02 7.68
 1 1 15 164.24 8
 -1 1 -15 164.26 7.9
 -1 -1 15 177.02 8
 1 1 15 164.13 10.69
 -1 1 -15 175.78 10.09
 1 -1 -15 159.26 10.36
 -1 1 -15 163.59 9.86
 -1 1 -15 184.56 11.45
 1 1 15 177.33 9.48
 -1 -1 15 178.55 11.66
 -1 -1 15 156.59 10.83
 1 1 15 155.03 10.94
 1 -1 -15 196.08 11.71
 -1 1 -15 169.68 10.3
 -1 -1 15 177.94 10.85
 1 1 15 170.05 10.93
 -1 1 -15 172.99 10.89
 1 -1 -15 161.91 10.43
 1 -1 -15 187.46 10.69
 1 1 15 165.1 7.95
 1 -1 -15 173.69 7.6
 -1 -1 15 167.35 7.74
 -1 1 -15 174.5 8.01
 1 -1 -15 171.7 7.95
 -1 -1 15 174.64 7.93
 1 -1 -15 167.93 7.93
 1 -1 -16 520.6 24
 -1 -1 16 535.43 23.98
 -1 1 -16 553.18 24.08
 1 1 16 542.79 23.82
 -1 -1 16 535.63 23.59
 1 -1 -16 532.62 23.85
 1 -1 -16 540.45 23.9
 -1 1 -16 550.07 24.02
 -1 -1 16 544.36 23.8
 -1 -1 16 532.9 23.91
 1 1 16 538.36 23.72
 -1 1 -16 542.28 23.98
 -1 -1 16 530.38 24.05
 1 1 16 540.91 24.11
 1 -1 -16 504.86 26.83
 -1 1 -16 528.46 26.31
 -1 1 -16 547.76 26.41
 1 1 16 531.98 27.4
 1 -1 -16 552.59 28.11
 1 1 16 563.36 25.71
 1 1 16 472.7 27.51
 -1 1 -16 567.98 28.27
 -1 -1 16 503.65 27.53
 -1 -1 16 554.8 28.39
 1 -1 -16 514.48 27.08
 -1 1 -16 580.26 27.79
 -1 -1 16 549.46 27.45
 1 1 16 550.17 27.66
 1 -1 -16 532.1 27.01
 1 -1 -16 508.35 26.85
 -1 -1 16 506.39 26.7
 1 -1 -16 498.77 27.36
 -1 1 -16 528.65 26.44
 1 -1 -16 521.53 27.84
 1 1 16 540.15 27.24
 1 1 16 539.38 27.96
 1 1 16 511.87 27.3
 1 1 16 522.04 24.02
 1 -1 -16 531.57 23.63
 -1 -1 16 536.1 23.79
 1 -1 -16 539.58 24.01
 1 1 17 49.71 4.66
 1 -1 -17 32.85 4.49
 -1 -1 17 44.94 5.17
 1 1 17 39.84 4.41
 -1 -1 17 38.86 3.97
 1 1 17 34.3 4.45
 1 -1 -17 39.95 4.52
 -1 -1 17 38.68 2.11
 -1 1 -17 36.93 2.19
 1 -1 -17 34.85 2.12
 1 1 17 35.07 1.93
 -1 -1 17 37.76 1.69
 1 -1 -17 35.65 1.98
 1 -1 -17 36.59 2.03
 -1 1 -17 37.22 2.13
 -1 -1 17 34.16 1.9
 1 1 17 35.16 1.85
 -1 -1 17 32.64 1.99
 -1 1 -17 37.88 1.97
 1 1 17 38.62 4.3
 1 -1 -17 45.31 4.42
 -1 1 -17 38.9 3.81
 1 -1 -17 37.19 4.09
 -1 1 -17 37.8 3.78
 1 -1 -17 40.71 2.15
 1 -1 -17 41.15 4.25
 -1 1 -17 37.44 4.46
 -1 -1 17 38.57 4.44
 1 -1 -17 33.48 4.04
 1 -1 -17 37.5 1.75
 -1 -1 17 40.38 1.94
 1 1 17 38.24 2.16
 -1 -1 17 37.55 2.18
 -1 1 -17 36.69 2.09
 1 1 17 35.43 2.19
 1 1 17 35.85 4.56
 1 1 17 36.16 3.29
 1 -1 -17 29.74 4.34
 -1 -1 17 36.55 4.47
 -1 1 -17 37.86 4.62
 1 1 18 50.9 2.86
 1 1 18 58.03 5.83
 1 1 18 65.46 5.63
 1 1 18 45.58 5.11
 1 -1 -18 64.45 6
 -1 -1 18 40.02 5.35
 -1 -1 18 71.12 5.53
 1 -1 -18 46.27 4.91
 1 -1 -18 56.81 5.82
 -1 -1 18 55.29 2.75
 -1 -1 18 52.63 2.4
 1 -1 -18 56.28 2.73
 1 -1 -18 53.07 2.76
 -1 1 -18 49.44 2.84
 -1 -1 18 52.8 2.63
 -1 -1 18 52.23 2.76
 1 1 18 52.97 2.57
 -1 1 -18 51.58 2.66
 1 1 18 48.3 5.29
 -1 1 -18 44.71 4.42
 -1 1 -18 53.05 4.67
 1 -1 -18 59.28 5.19
 1 -1 -18 52.43 2.85
 -1 -1 18 59.96 5.61
 1 -1 -18 46.27 4.96
 1 -1 -18 56.63 5.43
 -1 1 -18 50.54 5.38
 -1 1 -18 57.46 5.13
 -1 1 -18 51.29 2.91
 1 -1 -18 49.94 2.85
 -1 -1 18 54.38 2.85
 1 -1 -18 55.08 2.47
 -1 -1 18 53.67 2.64
 1 -1 -18 46.02 5.56
 1 1 18 54.4 4.06
 -1 -1 18 39.57 4.98
 -1 1 -18 53.51 5.8
 1 1 18 53.36 5.67
 -1 -1 18 51.66 2.91
 -1 1 -18 59.12 2.87
 1 1 19 15.2 3.13
 1 -1 -19 18.24 3.39
 1 -1 -19 21.83 3.52
 1 1 19 24 3.97
 1 1 19 13.46 2.95
 -1 -1 19 20.43 3.59
 -1 -1 19 21.64 3.16
 -1 -1 19 19.15 1.26
 -1 -1 19 18.9 0.9
 -1 1 -19 17.76 1.38
 -1 -1 19 17.79 1.13
 1 -1 -19 23.24 3.39
 -1 1 -19 18.4 2.75
 1 -1 -19 18.51 2.95
 -1 1 -19 18.13 2.83
 1 1 19 25.06 3.67
 1 -1 -19 18.24 1.23
 1 -1 -19 18.84 1.27
 -1 1 -19 19.57 1.36
 -1 -1 19 20.2 1.29
 1 1 19 16.42 1.07
 -1 1 -19 18.6 1.18
 -1 -1 19 18.89 1.16
 -1 -1 19 9.7 3.05
 1 1 19 22.1 2.41
 1 1 19 16.31 3.41
 -1 1 -19 15.32 3.35
 1 -1 -19 21.61 3.78
 -1 -1 19 18.19 1.41
 -1 -1 19 21.41 1.39
 1 -1 -19 21.76 1.45
 1 1 19 18.05 1.39
 1 -1 -19 20.01 1.39
 -1 1 -19 13.8 2.73
 -1 -1 19 18.43 3.25
 1 -1 -19 17.96 2.96
 -1 1 -19 20.67 3.59
 1 -1 -19 17.42 3.13
 -1 -1 20 13.35 1.09
 -1 1 -20 15.95 1.02
 -1 -1 20 14.31 0.98
 -1 1 -20 15.14 1.21
 -1 -1 20 12.34 1.07
 1 -1 -20 14.67 2.79
 1 1 20 19.89 3.37
 1 -1 -20 15.25 2.8
 -1 1 -20 16.26 2.58
 -1 1 -20 14.61 2.55
 1 1 20 14.06 1.23
 -1 1 -20 14.06 1.16
 1 -1 -20 13.48 1.09
 1 -1 -20 15.5 1.1
 -1 -1 20 15.61 1.27
 1 -1 -20 12.85 1.16
 1 -1 -20 16.29 1.29
 -1 -1 20 13.19 1.17
 1 1 20 13.99 2.91
 1 -1 -20 17 3.58
 1 -1 -20 15.14 3.14
 1 1 20 19.88 3.6
 -1 -1 20 10.1 3.01
 1 1 20 13.11 2.79
 -1 -1 20 10.52 2.3
 1 1 20 12.69 2.06
 -1 -1 20 14.26 3.15
 -1 1 -20 16.73 2.93
 1 -1 -20 17.16 3.14
 -1 -1 20 14.82 3.07
 1 -1 -20 13.93 2.84
 -1 -1 21 27.18 1.67
 1 1 21 26.47 1.52
 -1 -1 21 24.9 1.5
 -1 1 -21 27.04 1.54
 -1 1 -21 27.7 1.8
 -1 -1 21 26.41 1.66
 -1 1 -21 36.76 3.89
 1 -1 -21 21.15 3.38
 1 1 21 20.49 3.5
 1 -1 -21 24.59 3.55
 -1 1 -21 28.44 3.5
 1 1 21 24.57 1.75
 -1 1 -21 26.25 1.71
 1 -1 -21 26.33 1.63
 1 -1 -21 25.82 1.67
 -1 -1 21 28.1 1.87
 1 -1 -21 24.63 1.75
 1 -1 -21 26.07 1.8
 -1 -1 21 28.27 1.78
 1 1 21 18.02 3.32
 1 1 21 27.97 3.93
 1 -1 -21 29.98 4.71
 1 -1 -21 15.71 3.52
 -1 -1 21 24.95 3.61
 1 1 21 24.04 4.08
 1 1 21 26.01 2.7
 1 -1 -21 45.08 4.68
 -1 1 -21 27.06 3.83
 -1 -1 21 24.23 3.88
 1 -1 -21 25.54 4.07
 -1 -1 22 18.58 1.3
 1 1 22 17.07 1.16
 -1 1 -22 17.33 1.17
 -1 -1 22 15.36 1.12
 -1 1 -22 19.64 1.45
 -1 -1 22 18.59 1.3
 -1 1 -22 14.86 2.66
 1 -1 -22 19.54 3.25
 1 -1 -22 14.47 2.88
 1 1 22 17.4 3.53
 -1 1 -22 18.63 2.95
 1 1 22 16.95 1.41
 1 -1 -22 16.41 1.29
 1 -1 -22 17.37 1.27
 -1 1 -22 18.72 1.41
 -1 -1 22 18.1 1.5
 -1 -1 22 18.37 1.11
 1 -1 -22 16 1.39
 1 -1 -22 14.79 1.4
 -1 -1 22 19.63 1.43
 1 1 22 11.11 2.77
 1 -1 -22 18.29 3.78
 1 1 22 13.96 2.99
 -1 -1 22 21.01 3.41
 1 1 22 15.11 2.15
 1 -1 -22 21.26 3.58
 -1 1 -22 18.21 3.21
 -1 -1 23 2.56 0.68
 1 1 23 1.43 0.5
 -1 -1 23 2 0.55
 -1 1 -23 0.93 0.73
 1 -1 -23 2.42 0.74
 -1 -1 23 2.3 0.67
 1 -1 -23 2.46 1.84
 1 1 23 3.76 2.2
 1 -1 -23 1.66 1.95
 1 -1 -23 -1.05 2.46
 1 1 23 1.9 1.7
 -1 -1 23 1.67 1.6
 1 1 23 0.9 2.27
 1 -1 -23 1.89 0.68
 1 -1 -23 2.12 0.71
 1 1 23 2.85 0.85
 1 -1 -23 1.93 0.64
 -1 -1 23 2.81 0.86
 -1 1 -23 1.57 0.68
 -1 1 -23 3.43 2.1
 -1 1 -23 1.38 0.52
 -1 -1 23 1.21 0.7
 -1 -1 23 2.04 0.51
 1 1 24 8.09 0.77
 -1 -1 24 8.45 0.79
 1 -1 -24 8.62 1.1
 -1 1 -24 7.02 1.03
 -1 1 -24 4.43 2.35
 -1 -1 24 7.54 0.95
 1 -1 -24 7.44 0.95
 1 -1 -24 6.14 1
 -1 -1 24 4.28 2.27
 1 1 24 7.76 2.39
 1 1 24 9.19 2.66
 1 1 24 7.68 2.77
 1 1 24 7.88 0.97
 -1 -1 24 8.39 0.95
 1 -1 -24 7.07 0.89
 -1 1 -24 9.1 1.01
 -1 -1 24 6.24 1.04
 1 1 24 4.99 1
 -1 1 -24 6.55 0.76
 -1 -1 24 6.22 0.95
 1 -1 -25 2.67 0.91
 -1 1 -25 2.8 0.84
 -1 -1 25 2.87 0.75
 -1 -1 25 2.46 0.88
 -1 1 -25 1.58 0.75
 1 -1 -25 2.54 0.73
 -1 -1 25 3.06 0.63
 -1 -1 25 3.91 0.81
 1 1 25 3.12 0.87
 1 -1 -25 3.22 0.83
 -1 -1 25 0.88 1.88
 -1 -1 25 5.31 0.95
 1 -1 -25 2.55 0.86
 1 1 25 3.23 0.88
 -1 1 -25 2.74 1.96
 1 1 25 2.81 0.64
 1 -1 -26 22.94 1.87
 1 1 26 22.68 1.85
 -1 -1 26 23.73 1.74
 1 -1 -26 24.34 1.96
 -1 -1 26 26.27 1.9
 -1 -1 26 23.37 1.98
 -1 1 -26 25.37 1.95
 -1 1 -26 22.56 1.79
 1 -1 -26 23.85 1.7
 1 -1 -26 25.85 1.78
 -1 -1 26 25.43 2.02
 -1 -1 26 22.55 1.69
 1 1 26 26.05 1.92
 -1 -1 27 7.07 1.25
 1 -1 -27 7.6 1.09
 -1 -1 27 10.53 1.25
 1 -1 -27 8.52 1.22
 -1 1 -27 10.76 1.28
 1 -1 -27 10.44 1.11
 -1 -1 27 8.62 1.3
 1 1 27 8.79 1.02
 1 -1 -27 6.96 1.28
 -1 1 -27 10.18 1.29
 1 1 27 8.13 1.25
 1 1 27 6.48 1.14
 -1 -1 27 8.45 1.08
 -1 -1 28 2.53 1.06
 1 -1 -28 2.89 0.89
 -1 -1 28 1.49 0.91
 1 -1 -28 3.49 0.99
 1 -1 -28 2.88 0.87
 -1 1 -28 2.83 0.96
 -1 -1 28 3 1.05
 1 1 28 1.72 0.77
 -1 -1 28 2.35 0.92
 1 1 28 2.88 0.96
 1 1 28 1.71 0.96
 1 -1 -28 2.75 1.06
 1 -1 -28 2.53 1.1
 -1 1 -28 3.37 1.04
 1 -1 -29 2.01 0.95
 -1 -1 29 -0.15 0.97
 1 1 29 1.6 1.02
 1 -1 -29 2.76 0.91
 1 -1 -29 2.21 0.92
 1 -1 -29 1.22 1.06
 -1 1 -29 0.17 1.02
 1 -1 -29 0.18 0.99
 -1 -1 29 1.62 0.98
 -1 -1 29 1.93 0.88
 1 1 29 1 0.93
 1 1 29 1.87 1.07
 -1 -1 29 3.51 1.11
 -1 1 -29 0.62 0.87
 1 -1 -30 0.76 1.03
 -1 -1 30 2.39 1.05
 1 1 30 3.45 1.06
 -1 -1 30 2.23 1.11
 -1 1 -30 3.19 1.01
 1 1 30 1.94 1.05
 -1 1 -30 0.18 1.07
 1 -1 -30 2.89 1.12
 1 -1 -30 1.3 1.02
 1 1 30 1.71 1.05
 -1 -1 30 2.39 0.88
 -1 -1 30 2.1 1.1
 -1 -1 31 0.96 0.91
 1 1 31 1.24 1.05
 -1 -1 31 3.71 1.21
 1 1 31 -0.67 1.14
 -1 -1 31 2.31 1.16
 -1 1 -31 0.49 0.98
 1 -1 -31 2.35 1.15
 1 -1 -31 0.4 1
 1 -1 -31 1.31 1.13
 1 -1 -31 2.69 1.13
 -1 1 -31 0.94 1.08
 -1 -1 31 1.81 1.04
 -1 -1 32 1.13 1.06
 1 1 32 0.36 1.02
 -1 -1 32 -0.23 1.24
 -1 -1 32 0.87 1.14
 -1 1 -32 -0.17 0.99
 1 1 32 2.76 1.22
 1 -1 -32 0.22 1.12
 1 -1 -32 1.85 1.05
 -1 1 -32 0.58 1.2
 1 -1 -32 0.99 1.11
 1 -1 -32 2.69 1.21
 -1 -1 32 1.52 1.06
 1 1 33 1.3 1.12
 -1 -1 33 0.23 1.16
 1 1 33 0.24 1.21
 -1 -1 33 1.78 1.29
 -1 1 -33 1.55 1.12
 1 -1 -33 1.14 1.18
 1 -1 -33 1.49 1.19
 1 -1 -33 2.65 1.2
 1 -1 -33 0.79 1.25
 -1 1 -33 1.99 1.29
 -1 -1 33 1.04 1.13
 1 1 34 0.76 1.18
 -1 -1 34 1.44 1.36
 -1 1 -34 0.35 1.07
 -1 -1 34 -1.14 1.35
 1 1 34 2.67 1.39
 1 -1 -34 0.94 1.25
 1 -1 -34 -0.88 1.22
 -1 1 -34 1.63 1.27
 1 -1 -34 -0.42 1.23
 -1 -1 34 0.18 1.12
 1 -1 -35 0.23 1.31
 -1 1 -35 -0.9 1.22
 -1 -1 35 -0.7 1.3
 1 1 35 -0.5 1.26
 1 -1 -35 -0.48 1.27
 -1 1 -35 0.42 1.31
 1 -1 -35 -0.21 1.31
 1 1 35 2.13 1.32
 -1 -1 35 1.23 1.32
 -1 1 -36 0.68 1.22
 1 -1 -36 2.78 1.45
 -1 -1 36 -0.48 1.35
 -1 1 -36 -0.55 1.21
 1 1 36 1.27 1.35
 1 -1 -36 -0.25 1.32
 1 1 36 2.36 1.3
 -1 -1 36 -0.5 1.38
 -1 1 -36 0.64 1.32
 1 -1 -36 -0.22 1.37
 1 -1 -37 0.22 1.39
 -1 1 -37 1.93 1.3
 -1 -1 37 -0.49 1.36
 1 1 37 -0.4 1.28
 1 1 38 -0.4 1.27
 -1 1 -38 -0.22 1.39
 1 -2 37 -0.24 1.39
 -1 -2 -37 1.41 1.39
 1 2 -37 0.48 1.45
 1 -2 37 1.33 1.21
 -1 2 37 -0.2 1.23
 1 -2 36 1.33 1.22
 -1 -2 -36 -0.69 1.35
 1 2 -36 -0.71 1.33
 -1 -2 -36 1.85 1.37
 1 2 -36 2.92 1.33
 1 -2 36 0.48 1.4
 1 -2 36 -0.24 1.27
 -1 2 36 0.77 1.32
 -1 2 36 1.61 1.27
 -1 2 35 0.8 1.25
 1 -2 35 0.93 1.36
 -1 -2 -35 0.9 1.2
 1 2 -35 0.23 1.26
 -1 -2 -35 0.45 1.23
 -1 -2 -35 -0.76 1.32
 -1 -2 -35 1.06 1.24
 1 2 -35 1.76 1.31
 -1 2 35 1.51 1.39
 1 -2 35 -0.46 1.21
 1 -2 35 -0.75 1.24
 -1 2 34 0.78 1.19
 1 -2 34 -0.23 1.2
 -1 -2 -34 -0.52 1.11
 1 2 -34 -0.64 1.18
 -1 -2 -34 0.56 1.18
 1 2 -34 4.11 1.48
 -1 -2 -34 -1.06 1.15
 -1 2 34 1.12 1.1
 1 -2 34 -0.74 1.24
 -1 2 34 1.72 1.28
 1 -2 34 0.45 1.25
 -1 -2 -34 -0.88 1.28
 1 -2 33 0.88 1.26
 -1 2 33 0.96 1.17
 -1 -2 -33 4.27 1.23
 1 2 -33 2.88 1.21
 -1 -2 -33 0.92 1.15
 -1 -2 -33 1.73 1.17
 1 2 -33 0.23 1.33
 1 2 -33 1.11 1.32
 -1 2 33 1.74 1.08
 1 -2 33 1.26 1.14
 -1 2 33 0.38 1.23
 -1 -2 -33 3.85 1.29
 1 -2 32 -0.43 1.16
 -1 2 32 0.23 1.18
 1 2 -32 0.6 1.12
 -1 -2 -32 0.18 1.07
 -1 -2 -32 0.17 1.07
 -1 -2 -32 0.51 1.11
 1 2 -32 1.95 1.24
 1 2 -32 1.77 1.33
 1 -2 32 1.94 1.04
 -1 2 32 0.77 1.1
 -1 2 32 0.38 1.08
 -1 -2 -32 1.65 1.14
 1 -2 31 4.16 1.23
 -1 2 31 4.07 1.12
 1 -2 31 2.74 1.08
 -1 -2 -31 4.56 1.15
 -1 -2 -31 5.25 1.25
 1 2 -31 2.7 1.14
 1 2 -31 3.44 1.38
 1 2 -31 3.77 1.25
 -1 -2 -31 2.61 1.06
 -1 -2 -31 2.19 1.11
 -1 2 31 2.56 1.15
 -1 2 30 6.21 1.06
 -1 -2 -30 5.86 1.2
 -1 -2 -30 2.89 1.12
 1 2 -30 6.64 1.36
 1 2 -30 4.85 1.29
 -1 -2 -30 8.35 1.3
 1 2 -30 5.42 1.4
 1 -2 30 5.17 1.2
 -1 2 30 5.71 1.13
 1 -2 30 4.82 1.28
 1 2 -30 8.14 1.15
 -1 -2 -30 4.59 1.21
 -1 2 29 15.97 1.46
 -1 -2 -29 16.41 1.59
 1 2 -29 16.47 1.68
 -1 -2 -29 12.34 1.56
 -1 -2 -29 13.36 1.53
 1 2 -29 15.52 1.85
 1 2 -29 17.35 1.82
 1 -2 29 14.56 1.58
 1 2 -29 16.01 1.44
 1 -2 29 13.55 1.66
 -1 -2 -29 18.57 1.77
 1 -2 28 3.01 0.8
 -1 2 28 4.56 0.96
 -1 -2 -28 2.82 0.98
 1 2 -28 2.38 1.03
 -1 -2 -28 2.55 1.02
 1 2 -28 1.88 1
 -1 -2 -28 3.35 1.03
 1 2 -28 2.72 1.12
 1 -2 28 2.5 0.95
 1 2 -28 5.41 1
 1 -2 28 3.72 1.11
 -1 -2 -28 5.82 1.15
 1 2 -27 12.65 1.22
 1 -2 27 11.07 1.43
 1 -2 27 11.27 1.14
 -1 2 27 13.35 1.26
 -1 -2 -27 13.31 1.39
 -1 -2 -27 12.75 1.4
 1 2 -27 12.43 1.41
 1 2 -27 10.42 1.38
 -1 -2 -27 11.7 1.36
 1 2 -27 11.77 1.53
 1 -2 27 12.98 1.4
 -1 -2 -27 9.72 1.35
 1 -2 27 13.42 1.25
 1 -2 26 13.34 1.21
 -1 -2 -26 10.72 1.31
 1 2 -26 10.92 1.19
 1 -2 26 10.41 1.29
 1 2 -26 13.42 1.39
 -1 -2 -26 13 1.37
 -1 -2 -26 13.93 1.36
 1 -2 26 9.39 1.28
 -1 -2 -26 10.38 1.23
 1 2 -26 12.02 1.39
 1 2 -26 12.73 1.45
 -1 2 26 9.13 1.14
 1 -2 26 13.64 1.16
 1 -2 26 12.31 1.21
 1 -2 25 10.46 1.15
 -1 -2 -25 12.65 1.3
 1 2 -25 13.06 1.2
 1 -2 25 12.21 1.3
 1 2 -25 11.46 1.31
 -1 -2 -25 12.78 1.31
 -1 -2 -25 14.27 1.31
 1 -2 25 9.95 1.35
 1 -2 25 12.84 1.12
 1 -2 25 10.46 1.12
 -1 2 25 14.03 1.21
 1 2 -25 12.2 1.45
 1 2 -25 11.35 1.36
 -1 -2 -25 12.93 1.29
 -1 -2 -24 22.83 1.68
 1 2 -24 21.66 1.77
 1 -2 24 19.33 1.47
 1 -2 24 20.76 1.52
 -1 -2 -24 15.28 2.99
 1 2 -24 21.13 1.68
 -1 -2 -24 23.91 1.75
 1 -2 24 22.9 1.56
 1 2 -24 23.47 1.86
 1 -2 24 23.27 1.72
 -1 2 24 19.58 1.56
 1 -2 24 21.75 1.77
 -1 -2 -24 21.22 1.68
 -1 -2 -24 24.06 1.7
 1 2 -24 21.37 1.56
 -1 2 23 32.61 2.01
 1 2 -23 31.76 2.22
 1 -2 23 32.42 1.92
 1 2 -23 30.4 2.16
 -1 -2 -23 30.37 2.02
 1 2 -23 27.96 2.04
 -1 -2 -23 31.34 2.12
 1 -2 23 36.2 4.07
 -1 -2 -23 28.89 4.3
 -1 -2 -23 30.3 4.6
 1 -2 23 31.27 3.64
 1 -2 23 25.17 3.45
 1 -2 23 33.45 2.12
 1 -2 23 31.54 1.94
 1 -2 23 32.95 1.91
 -1 -2 -23 25.23 3.72
 1 2 -23 28.19 1.92
 1 -2 23 30.27 2.15
 -1 -2 -23 36.1 2.12
 -1 2 22 97.05 4.44
 -1 -2 -22 98.15 4.6
 -1 2 22 98.72 4.8
 1 -2 22 90.72 4.47
 1 -2 22 96.43 4.71
 1 2 -22 98.41 5.05
 1 2 -22 93.18 4.96
 -1 -2 -22 95.65 4.83
 1 2 -22 100.16 4.92
 -1 -2 -22 97.72 4.94
 -1 -2 -22 100.61 8.26
 1 -2 22 83.48 6.9
 -1 -2 -22 98.22 8.15
 1 -2 22 102.28 7.02
 1 2 -22 84.26 7.33
 1 -2 22 85.05 6.94
 1 -2 22 100.81 4.92
 1 -2 22 93.47 4.72
 1 -2 22 93.58 4.67
 -1 -2 -22 83.35 6.95
 1 -2 22 96.06 4.99
 1 2 -22 100.92 4.78
 -1 -2 -22 95.74 4.84
 -1 2 21 34.72 1.7
 -1 2 21 34.73 2.03
 -1 -2 -21 31.9 1.82
 1 2 -21 30.81 2.17
 1 -2 21 35.34 1.96
 -1 -2 -21 34.55 2.05
 1 2 -21 33.02 2.15
 -1 -2 -21 32.62 2.08
 1 2 -21 36.77 2.13
 1 -2 21 30.58 3.68
 -1 -2 -21 34.07 4.47
 -1 -2 -21 40.17 4.74
 1 -2 21 32.89 3.57
 1 -2 21 32.18 3.66
 -1 2 21 32.35 4.59
 1 2 -21 21.97 3.66
 -1 2 21 33.26 4.79
 1 -2 21 31.18 2.07
 1 -2 21 34.38 1.92
 -1 -2 -21 30.29 2.02
 1 2 -21 34.76 4.62
 -1 -2 -21 32.59 3.75
 -1 2 21 32.01 2.18
 1 -2 21 30.87 2.13
 1 2 -21 33.33 1.98
 1 -2 21 31.36 1.94
 1 -2 20 44.79 2.35
 1 -2 20 42.53 2.46
 -1 2 20 44.81 2.11
 -1 -2 -20 40.42 2.21
 -1 2 20 45.85 2.44
 1 2 -20 43.22 2.58
 1 -2 20 41.88 2.31
 1 2 -20 41.77 2.53
 -1 -2 -20 42.09 4.87
 -1 -2 -20 40.9 4.97
 1 -2 20 37.43 3.98
 -1 -2 -20 41.02 2.42
 1 -2 20 43.21 2.31
 1 2 -20 43.23 4.95
 -1 -2 -20 41.93 4.23
 -1 2 20 45.63 5.19
 1 2 -20 36.16 4.65
 1 -2 20 41.6 2.52
 1 2 -20 44.94 2.37
 -1 2 20 44.35 2.61
 1 -2 20 43.23 4.01
 1 2 -20 33.44 4.19
 1 -2 20 34.79 3.89
 -1 2 20 50.69 5.5
 -1 2 20 31.33 4.61
 -1 -2 -20 39.68 2.45
 1 2 -20 42.3 2.45
 1 2 -20 53.47 5.83
 1 -2 19 18.97 3.65
 1 2 -19 29.15 3.55
 -1 2 19 32.23 4.17
 1 -2 19 29.25 3.15
 -1 2 19 21.1 3.6
 1 -2 19 32.3 3.39
 1 -2 19 25.59 1.71
 -1 2 19 25.68 1.38
 1 -2 19 28.43 1.51
 -1 2 19 24.01 1.75
 1 2 -19 29.71 1.66
 1 -2 19 27.16 1.8
 -1 -2 -19 27.27 1.74
 1 2 -19 26.04 1.71
 -1 2 19 27.44 1.39
 1 2 -19 29.31 2.71
 -1 -2 -19 25.27 3.73
 -1 -2 -19 39.76 4.63
 1 -2 19 23.23 2.96
 1 2 -19 29.67 2.71
 -1 -2 -19 25.65 1.69
 1 2 -19 23.77 1.78
 1 -2 19 26.13 1.59
 -1 2 19 26.03 1.67
 -1 -2 -19 27.29 1.52
 1 2 -19 30.35 4.3
 -1 -2 -19 44.92 5.12
 1 -2 19 27.59 1.59
 1 -2 19 25.95 1.6
 1 2 -19 28.54 4.04
 -1 -2 -19 23.27 3.8
 -1 2 19 17.04 3.22
 1 2 -19 23.62 3.62
 1 -2 19 30.44 3.76
 1 -2 18 4.95 0.75
 1 -2 18 4.53 0.63
 1 -2 18 2.65 0.66
 1 -2 18 3.92 0.68
 -1 2 18 4.88 0.45
 1 2 -18 4.18 0.64
 -1 -2 -18 4.24 0.66
 1 -2 18 3.92 0.51
 1 2 -18 5.84 1.39
 -1 -2 -18 2.57 1.93
 1 2 -18 5.55 1.29
 -1 -2 -18 2.53 1.9
 1 -2 18 1.67 1.65
 -1 2 18 3.64 0.43
 -1 -2 -18 1.94 1.87
 1 2 -18 1.86 1.79
 1 -2 18 5.11 0.62
 1 2 -18 5.9 0.65
 -1 -2 -18 4.12 0.66
 -1 2 18 4.73 0.73
 1 -2 18 4.5 1.44
 -1 2 18 7.96 2.4
 1 2 -18 1.98 1.56
 -1 -2 -18 4.53 1.95
 1 -2 18 2.13 1.92
 1 -2 18 1.94 1.05
 -1 2 18 0.9 1.84
 -1 2 18 5.67 0.69
 -1 -2 -18 4.67 0.57
 1 -2 18 6.26 1.77
 -1 -2 -18 6.48 1.76
 1 2 -18 5.13 1.84
 -1 2 18 4.05 1.83
 -1 -2 -18 5.33 1.91
 1 2 -18 4.82 1.89
 1 -2 18 3.43 0.56
 1 -2 17 231.87 10.27
 1 -2 17 224.5 10.09
 1 -2 17 240.12 12.57
 1 2 -17 231.89 12.92
 -1 -2 -17 226.91 14.05
 -1 2 17 249.28 14.18
 1 -2 17 227.81 14.52
 1 -2 17 232.46 12.1
 1 -2 17 211.94 10.2
 1 -2 17 220.27 10
 -1 2 17 228.29 9.91
 1 -2 17 224 12.37
 1 2 -17 218.4 11.49
 1 2 -17 207.14 11.43
 -1 -2 -17 235.13 13.8
 -1 -2 -17 240.92 13.88
 -1 2 17 227.09 9.9
 -1 -2 -17 233.06 10.03
 -1 2 17 216.78 10.16
 -1 -2 -17 224.37 10.2
 1 2 -17 239.83 10.24
 -1 2 17 215.28 9.75
 -1 -2 -17 232.78 12.34
 -1 -2 -17 225.07 13.76
 -1 2 17 240.24 13.65
 -1 2 17 203.09 10.13
 1 2 -17 230.87 13.72
 1 -2 17 249.68 13.32
 1 2 -17 243.71 13.67
 1 -2 17 235.19 14.07
 -1 -2 -17 225.54 10.23
 1 -2 17 222.98 10.28
 1 2 -17 223.28 10.11
 -1 2 17 218.48 10.32
 1 2 -17 209.74 10.28
 1 2 -17 213.2 10.24
 -1 2 17 233.42 13.97
 -1 -2 -17 254.16 14.56
 1 2 -17 246.85 14.3
 -1 -2 -16 38.61 2.2
 -1 2 16 38.21 2.17
 -1 -2 -16 38.59 2.04
 1 -2 16 36.53 2.2
 1 -2 16 40.51 2.1
 1 2 -16 42.3 1.83
 1 -2 16 38.27 2.2
 1 -2 16 37.28 2.02
 -1 2 16 39.52 1.95
 1 2 -16 37.17 3.03
 1 -2 16 43.72 3.78
 -1 -2 -16 47.67 4.82
 -1 -2 -16 30.55 4.03
 -1 -2 -16 41.5 1.82
 1 -2 16 39.45 1.82
 1 2 -16 35.48 2.07
 -1 2 16 38.3 1.93
 1 2 -16 40.3 2.2
 -1 -2 -16 39.55 2.18
 1 2 -16 39.97 1.82
 1 2 -16 37.27 3.94
 1 -2 16 31.03 3.38
 -1 2 16 36.67 4.48
 -1 2 16 37.74 4.46
 -1 -2 -16 35.79 4.42
 1 -2 16 32.88 4.68
 1 2 -16 38.66 3.12
 1 -2 16 43.09 3.52
 1 -2 16 40.05 2.4
 1 2 -16 41.51 2.45
 -1 2 16 36.56 2.34
 1 2 -16 40.82 2.46
 1 -2 16 37.56 3.98
 -1 -2 -16 30.52 4.11
 -1 2 16 45.46 4.55
 1 -2 16 28.52 4.07
 1 2 -16 48.43 4.81
 -1 -2 -16 48.83 3.85
 1 2 -16 43.41 4.43
 -1 2 16 38.96 2.3
 1 2 -16 42.09 2.14
 1 -2 16 39.89 2.26
 -1 -2 -16 35.67 4.51
 1 2 -16 39.54 4.52
 -1 2 16 39.37 1.81
 -1 -2 -15 164.48 7.75
 -1 2 15 162.14 7.71
 -1 -2 -15 165.21 7.59
 1 -2 15 162.87 7.77
 1 -2 15 165.76 7.63
 1 2 -15 171.48 7.4
 1 -2 15 165.09 7.75
 1 -2 15 169.76 7.59
 1 -2 15 166.55 7.57
 -1 2 15 164.41 7.49
 1 2 -15 152.84 8.77
 1 -2 15 154.16 9.47
 -1 -2 -15 166.7 10.77
 -1 -2 -15 164.24 7.73
 1 2 -15 173.6 7.75
 1 -2 15 163.56 7.4
 -1 -2 -15 170.81 7.39
 1 2 -15 171.52 7.64
 -1 2 15 167.28 7.48
 -1 2 15 163.52 7.39
 1 2 -15 163.94 7.4
 1 -2 15 164.89 11.41
 1 -2 15 150.87 9.1
 -1 -2 -15 160.51 10.82
 -1 -2 -15 168.17 10.87
 1 -2 15 152.19 9.45
 1 2 -15 162.33 9.91
 1 2 -15 160.89 8.85
 1 2 -15 172.5 11.6
 -1 2 15 169.83 10.97
 -1 2 15 170.66 8.16
 1 2 -15 165.64 8.22
 1 -2 15 168.81 8.2
 1 2 -15 171.15 8.2
 -1 -2 -15 153.54 10.59
 1 -2 15 171.34 10.98
 1 2 -15 168.06 10.69
 1 2 -15 170.17 10.58
 -1 -2 -15 160.69 9.41
 -1 2 15 189.01 10.84
 1 -2 15 174.28 10.27
 1 -2 15 168.09 7.8
 -1 2 15 164.67 7.83
 1 2 -15 156.31 7.63
 1 2 -15 163.71 10.82
 -1 2 15 180.48 11.34
 -1 2 15 173.19 10.88
 -1 -2 -15 166.4 11.1
 1 -2 15 174.41 7.6
 -1 -2 -14 227.49 10.33
 -1 -2 -14 226.81 10.19
 -1 2 14 216.97 10.29
 1 -2 14 225.61 10.35
 1 -2 14 226.48 10.21
 1 2 -14 231.41 10.01
 1 -2 14 217.59 10.32
 1 -2 14 236.66 10.18
 -1 2 14 223.88 10.09
 1 -2 14 221.78 10.17
 1 2 -14 212.22 11.25
 -1 -2 -14 224.5 13.37
 1 -2 14 228.25 12.18
 1 2 -14 236 10.94
 1 -2 14 224.25 10.92
 1 2 -14 231.32 10.98
 -1 2 14 228.94 10.87
 -1 -2 -14 226.85 10.01
 1 -2 14 221.56 10.02
 1 2 -14 226.02 10.22
 -1 2 14 233.07 10.09
 -1 2 14 227.43 10.01
 1 2 -14 218.55 10.02
 -1 2 14 221.32 12.96
 -1 -2 -14 220.2 13.27
 -1 -2 -14 246.04 12.07
 1 -2 14 244.34 12.94
 1 2 -14 231.78 13.36
 1 2 -14 241.06 13.23
 1 -2 14 221.15 10.22
 1 -2 14 233.35 10.18
 1 -2 14 231.06 12.22
 -1 -2 -14 238.48 13.59
 -1 -2 -14 195.92 13.14
 1 2 -14 206.15 12.34
 -1 2 14 217.49 13.38
 1 -2 14 235.32 14.07
 1 2 -14 211.13 11.28
 1 -2 14 220.83 11.73
 1 2 -14 219.38 10.22
 -1 2 14 225.34 10.41
 -1 -2 -14 224.77 10.31
 1 2 -14 228.12 10.31
 -1 2 14 252.93 13.64
 -1 -2 -14 207.92 13.29
 1 2 -14 237.67 13.56
 -1 -2 -13 34.35 1.94
 1 2 -13 36.14 1.94
 1 -2 13 36.35 1.98
 -1 2 13 35.51 2.01
 1 -2 13 34.68 1.85
 1 -2 13 36.94 2.96
 1 2 -13 37.81 2.71
 -1 2 13 35.3 3.97
 1 2 -13 41.75 3.62
 -1 -2 -13 31.6 3.85
 1 -2 13 35.77 4.24
 1 -2 13 45.6 3.52
 1 -2 13 35.31 1.82
 -1 2 13 35.14 1.76
 1 -2 13 37.81 1.84
 -1 -2 -13 34.19 3.9
 1 -2 13 39.62 3.34
 -1 -2 -13 39.25 4.05
 1 2 -13 36.84 2.67
 -1 -2 -13 34.75 1.83
 -1 2 13 35.07 1.94
 -1 -2 -13 35.67 1.69
 -1 2 13 37.09 1.76
 1 2 -13 37.42 1.88
 -1 2 13 34.42 1.68
 1 2 -13 36.01 1.71
 1 2 -13 31.99 3.73
 -1 2 13 37.17 3.92
 -1 -2 -13 32.05 3.91
 1 2 -13 39.87 4.03
 -1 -2 -13 39.8 3.13
 1 -2 13 32.29 3.4
 1 2 -13 48.22 4.16
 1 2 -13 30.91 2.41
 -1 -2 -13 28.3 3.56
 1 2 -13 35.52 2.54
 1 -2 13 37.68 2.56
 -1 2 13 42.15 2.58
 1 2 -13 39.91 1.9
 -1 2 13 38.26 2.04
 -1 -2 -13 36.2 1.95
 1 -2 13 36.9 1.83
 1 -2 13 35.28 1.88
 -1 -2 -12 302.34 13.9
 -1 2 12 309.64 14.01
 -1 2 12 307.57 14.07
 1 -2 12 310.29 13.91
 1 2 -12 309.98 15.98
 1 -2 12 309.68 15.68
 1 -2 12 299.87 15.15
 -1 -2 -12 334.19 17.3
 -1 2 12 299.83 16.92
 1 -2 12 291.47 17.23
 1 2 -12 306.67 14.81
 -1 -2 -12 292.52 16.78
 1 -2 12 319.61 13.89
 1 -2 12 316.04 13.9
 1 2 -12 315.05 14
 -1 -2 -12 326.24 14.03
 -1 -2 -12 304.54 13.77
 1 -2 12 309.37 13.79
 -1 -2 -12 315.25 14.02
 1 2 -12 314.57 13.93
 -1 2 12 311.88 13.82
 1 2 -12 305.28 13.79
 -1 -2 -12 301.59 16.86
 1 2 -12 317.2 14.84
 1 -2 12 323.23 15.74
 -1 2 12 325.23 16.81
 -1 -2 -12 309.78 16.94
 1 2 -12 332.6 16.91
 -1 -2 -12 304.13 16.77
 -1 2 12 312.13 16.45
 -1 -2 -12 317.21 15.39
 1 2 -12 305.69 16.5
 1 2 -12 326.55 14.86
 1 -2 12 327.07 16.43
 -1 2 12 313.14 14.76
 1 2 -12 310.25 14.86
 1 -2 12 320.68 14.9
 -1 2 12 309.82 14.09
 1 2 -12 315.83 13.94
 1 -2 12 319.96 13.89
 1 -2 12 302.27 13.94
 1 -2 12 309.45 14.03
 -1 -2 -11 25.11 1.36
 -1 2 11 25.1 1.44
 1 -2 11 26.7 1.47
 1 -2 11 23.72 1.34
 1 -2 11 23.41 2.08
 -1 2 11 24.76 2.86
 -1 -2 -11 28.19 3.27
 1 -2 11 21.26 3.02
 -1 2 11 24.54 3.13
 1 2 -11 29.23 2.78
 1 2 -11 29.24 2.02
 1 -2 11 25.32 1.44
 1 -2 11 26.79 1.34
 1 -2 11 25.42 1.35
 1 -2 11 25.26 1.27
 -1 -2 -11 27.04 1.45
 1 2 -11 26.2 1.43
 1 2 -11 26.06 1.37
 1 2 -11 23.18 1.9
 -1 -2 -11 26.75 3.13
 -1 -2 -11 27.73 3.16
 1 -2 11 27.75 2.56
 1 -2 11 20.81 2.31
 1 2 -11 25.65 1.26
 -1 -2 -11 27.36 3.2
 1 2 -11 24.69 2.89
 -1 2 11 26.89 1.52
 1 2 -11 26.1 1.38
 1 -2 11 24.4 1.38
 1 -2 11 24.56 1.32
 1 -2 11 23.99 2.07
 1 2 -11 26.23 2.12
 -1 -2 -11 28.49 2.09
 -1 2 11 29.09 2.12
 -1 -2 -11 25.21 1.42
 -1 -2 -11 20.63 2.79
 -1 -2 -11 30.5 2.4
 -1 2 11 26.78 2.9
 1 2 -11 30.86 3.07
 1 -2 11 29.89 2.99
 1 2 -11 26.9 2.09
 -1 2 10 3.38 0.43
 -1 -2 -10 2.85 0.34
 1 -2 10 3.28 0.41
 1 -2 10 3.42 0.35
 -1 2 10 5.5 1.27
 1 2 -10 4.24 1.02
 1 -2 10 5.03 0.82
 1 -2 10 2.63 1.18
 1 -2 10 3.38 0.42
 1 -2 10 4.56 0.35
 1 -2 10 3.36 0.3
 -1 2 10 3.22 0.29
 1 -2 10 3.09 0.34
 1 2 -10 3.1 0.36
 1 2 -10 3.48 0.39
 -1 -2 -10 1.76 0.98
 1 -2 10 3.7 0.92
 1 2 -10 3.29 0.62
 1 2 -10 2.77 0.58
 -1 -2 -10 2.38 1.07
 1 -2 10 3.65 0.91
 -1 -2 -10 2.78 1.2
 1 2 -10 3.55 1.1
 1 2 -10 0.97 0.67
 -1 -2 -10 3.28 1.24
 -1 2 10 2.32 0.9
 1 -2 10 2.77 1
 -1 -2 -10 2.56 0.69
 1 2 -10 2.53 0.69
 -1 -2 -10 3.93 0.75
 -1 2 10 2.47 0.66
 1 2 -10 2.87 0.7
 1 -2 10 2.49 0.73
 -1 2 10 2.69 0.41
 -1 -2 -10 4.55 0.44
 1 2 -10 3.52 0.37
 -1 -2 -10 2.83 0.38
 1 -2 10 3.76 0.34
 1 -2 10 4.29 0.41
 -1 -2 -9 51.83 2.62
 -1 2 9 57.22 2.72
 1 -2 9 56.03 2.71
 1 -2 9 56.76 2.6
 1 -2 9 57.98 4.86
 1 -2 9 50.48 3.24
 1 2 -9 53.47 4.7
 1 2 -9 54.54 3.09
 1 2 -9 52.56 3.87
 -1 -2 -9 55.28 4.58
 1 -2 9 54.64 2.7
 1 -2 9 54.59 2.59
 1 -2 9 53.08 2.62
 1 -2 9 55.68 2.57
 -1 -2 -9 57.01 2.55
 -1 2 9 53.62 2.55
 -1 -2 -9 58.48 2.71
 1 2 -9 57.61 2.68
 -1 2 9 57.2 2.69
 1 2 -9 57.59 2.64
 1 2 -9 53.88 2.56
 1 -2 9 54.62 2.66
 1 -2 9 54.68 2.59
 1 -2 9 53.24 3.74
 -1 -2 -9 55.11 4.57
 1 2 -9 55.52 3.09
 1 -2 9 53.1 3.76
 -1 2 9 52.92 4.13
 1 2 -9 60.29 4.37
 1 2 -9 52.62 3.48
 1 -2 9 57.37 4.33
 1 -2 9 43.02 4.12
 -1 -2 -9 56.6 4.49
 -1 -2 -9 56.27 2.69
 -1 2 9 57.54 2.75
 1 2 -9 54.17 2.63
 -1 -2 -9 56.38 4.48
 1 2 -9 58.21 4.35
 -1 2 9 50.35 4.19
 1 2 -9 48.94 3.44
 -1 -2 -9 62.8 3.58
 -1 2 9 52.09 3.44
 1 -2 9 49.29 3.49
 -1 -2 -8 1485.58 65.37
 -1 -2 -8 1464.25 65.31
 -1 2 8 1461.05 65.38
 1 -2 8 1504.61 65.37
 1 -2 8 1474.79 65.27
 1 2 -8 1488.61 68.06
 -1 -2 -8 1487.39 67.95
 1 -2 8 1479.88 65.92
 1 2 -8 1466.41 66.86
 1 2 -8 1458.78 65.72
 1 -2 8 1489.35 65.27
 1 -2 8 1472.56 65.31
 -1 -2 -8 1472.2 67.88
 1 -2 8 1505.99 66.69
 1 -2 8 1531.16 66.74
 1 2 -8 1442.24 65.7
 -1 -2 -8 1498.39 65.24
 1 -2 8 1503.01 65.26
 -1 2 8 1467.48 65.25
 1 2 -8 1477.94 65.31
 1 -2 8 1492.69 65.27
 -1 -2 -8 1468.21 65.16
 1 2 -8 1492.78 65.25
 1 2 -8 1550.41 67.39
 -1 2 8 1475.03 67.29
 -1 -2 -8 1508.58 67.59
 1 2 -8 1476.99 65.4
 1 -2 8 1488.15 65.23
 -1 2 8 1509.07 65.41
 1 -2 8 1504.91 66.54
 -1 2 8 1473.99 66.42
 -1 -2 -8 1497.24 66.38
 1 2 -8 1473.1 66.46
 -1 2 8 1579.1 66.54
 -1 -2 -8 1502.47 65.35
 1 -2 8 1473.33 67.7
 1 2 -8 1523.58 67.39
 1 2 -8 1482.08 66.45
 1 -2 8 1550 67.43
 -1 -2 -8 1454.45 67.59
 -1 2 8 1499.07 67.21
 -1 -2 -7 297.99 12.93
 -1 -2 -7 286.05 12.88
 1 -2 7 292.46 12.92
 1 -2 7 291.54 12.83
 1 2 -7 297.1 15.22
 -1 -2 -7 279.39 15.1
 1 -2 7 280.59 13.29
 -1 2 7 292.78 15.11
 1 2 -7 281.41 14.24
 1 -2 7 286.2 12.83
 1 -2 7 282.07 12.88
 1 -2 7 294.21 14.1
 1 -2 7 292.55 14.11
 -1 -2 -7 290.6 15.14
 1 -2 7 288.92 12.83
 1 -2 7 292.99 12.84
 -1 -2 -7 289.92 12.82
 -1 2 7 284.05 12.83
 1 2 -7 284.33 12.87
 -1 -2 -7 283.53 12.83
 1 -2 7 288.15 12.78
 1 2 -7 287.61 12.95
 1 2 -7 299.18 12.84
 -1 2 7 271.17 14.39
 1 -2 7 303.38 14.78
 1 2 -7 305.17 14.71
 1 -2 7 286.04 14.9
 1 2 -7 281.66 13.98
 -1 2 7 283.86 13.94
 -1 -2 -7 289.6 13.94
 1 2 -7 270.9 13.92
 1 -2 7 295.31 14.07
 1 -2 7 303.3 14.12
 -1 2 7 286.18 13.99
 -1 2 7 296.96 12.96
 -1 -2 -7 292.99 12.9
 1 2 -7 293.15 14.54
 -1 -2 -7 273.72 14.64
 -1 2 7 285.6 14.49
 -1 -2 -6 22.45 1.19
 1 -2 6 21.3 1.21
 1 -2 6 21.86 1.13
 1 2 -6 20.85 2.41
 -1 2 6 18.98 2.28
 1 2 -6 23.49 2.12
 1 -2 6 21.58 1.15
 1 -2 6 24.17 1.2
 1 -2 6 23.92 2.01
 -1 -2 -6 16.13 2.21
 1 -2 6 23.07 1.98
 -1 -2 -6 19.01 2.33
 1 2 -6 22.2 1.24
 1 -2 6 24.99 1.09
 -1 -2 -6 21.64 1.15
 -1 2 6 22.47 1.15
 -1 -2 -6 23.87 1.16
 1 2 -6 24.28 2.27
 1 2 -6 29.6 2.17
 -1 2 6 25.61 2.27
 1 -2 6 19.23 2.16
 1 -2 6 26 2.53
 -1 -2 -6 23.43 1.2
 -1 2 6 24.24 1.25
 -1 -2 -6 20.62 1.21
 1 2 -6 17.66 1.82
 1 -2 6 20.36 1.93
 -1 2 6 21.98 1.95
 1 -2 6 21 1.95
 -1 -2 -6 20.52 1.87
 -1 2 6 25.18 2.06
 -1 2 6 20.81 2.08
 1 2 -6 26.04 2.23
 1 2 -6 20.6 1.91
 -1 -2 -6 19.03 2.12
 -1 -2 -5 2761.64 120.11
 -1 2 5 2786.77 120.12
 -1 -2 -5 2778.42 120.11
 1 -2 5 2781.29 120.12
 1 -2 5 2721.84 120.04
 1 -2 5 2783.46 120.18
 1 -2 5 2664.61 120.07
 -1 2 5 2804.8 122.12
 1 2 -5 2703.83 121.37
 1 2 -5 2633.83 122.02
 1 -2 5 2731.03 120.11
 1 -2 5 2803.57 121.29
 1 -2 5 2820.97 121.27
 1 -2 5 2712.96 120.06
 1 2 -5 2850.22 121.33
 1 2 -5 2700.13 121.26
 -1 2 5 2703.36 121.35
 -1 -2 -5 2774.17 121.57
 -1 -2 -5 2761.56 120.14
 -1 2 5 2737.97 120.08
 -1 -2 -5 2717.63 120.07
 1 -2 5 2658.88 121.84
 -1 2 5 2732.02 121.47
 1 2 -5 2723.15 121.64
 1 2 -5 2704.23 121.29
 1 -2 5 2670.3 121.77
 1 2 -5 2743.51 120.14
 1 -2 5 2699.53 119.99
 -1 2 5 2745.59 120.15
 -1 -2 -5 2706.68 120.08
 1 -2 5 2680.06 121.32
 -1 2 5 2713.83 121.29
 -1 2 5 2827.55 121.38
 -1 -2 -5 2808.12 121.27
 1 2 -5 2668.85 121.26
 1 -2 5 2924.39 121.47
 -1 -2 -4 3244.7 144.76
 -1 2 4 3292.29 144.9
 -1 -2 -4 3308.61 144.87
 1 -2 4 3334.78 144.88
 1 -2 4 3268.96 144.81
 1 -2 4 3330.35 144.93
 -1 2 4 3349.94 146.64
 1 2 -4 3229.86 146.09
 -1 -2 -4 3288.53 144.85
 -1 -2 -4 3270.88 144.86
 1 -2 4 3443.22 146.05
 1 2 -4 3262.87 145.24
 1 -2 4 3422.48 146.03
 1 2 -4 3253.15 145.24
 -1 2 4 3385.28 144.89
 -1 2 4 3299.97 144.85
 1 -2 4 3239.7 146.45
 1 -2 4 3272.65 146.48
 1 2 -4 3203.64 146.44
 1 2 -4 3316.32 146.27
 1 2 -4 3182.45 146.04
 1 2 -4 3259.34 146.59
 -1 -2 -4 3337.93 146.04
 1 2 -4 3385.89 145.78
 1 2 -4 3212.49 146.05
 -1 -2 -4 3337.92 144.89
 -1 2 4 3360.76 144.9
 -1 2 4 3423.54 146.16
 -1 2 4 3318.22 146.09
 -1 -2 -4 3298.56 146.03
 1 2 -4 3265.33 146.05
 1 -2 4 3266.63 146.1
 1 -2 4 3427.41 146.21
 -1 -2 -4 3296.64 144.85
 -1 2 3 171.88 7.7
 -1 -2 -3 174.21 7.68
 1 -2 3 179.38 7.68
 1 2 -3 169.72 7.62
 1 -2 3 170.37 7.62
 1 -2 3 169.84 7.72
 -1 2 3 189.29 9.22
 1 2 -3 172.3 8.82
 -1 -2 -3 172.98 7.67
 -1 2 3 168.56 7.7
 -1 -2 -3 172.02 7.66
 1 2 -3 171.53 8.18
 1 2 -3 171.22 8.18
 1 -2 3 177.48 8.76
 1 -2 3 187.1 8.81
 -1 -2 -3 168.72 7.63
 -1 -2 -3 169.51 7.67
 1 2 -3 188.42 9.4
 1 2 -3 165.88 8.96
 1 -2 3 165.32 8.94
 1 2 -3 157.85 8.72
 -1 -2 -3 164.59 8.13
 1 2 -3 173.43 8.88
 1 -2 3 174.32 9.11
 -1 -2 -3 174.44 8.77
 1 2 -3 171.51 8.79
 -1 2 3 177.18 7.69
 1 2 -3 174.75 7.67
 -1 2 3 171.53 7.69
 1 2 -3 165.04 8.79
 -1 -2 -3 172.73 8.51
 -1 -2 -3 172.95 9.05
 1 2 -3 171.52 9.04
 1 2 -3 171.8 8.26
 -1 -2 -3 169.2 7.58
 -1 2 2 4824.69 208.54
 -1 -2 -2 4840.88 208.54
 1 -2 2 4700.5 208.53
 1 2 -2 4783.33 208.48
 1 -2 2 4697.69 208.56
 1 -2 2 4621.72 209.78
 1 2 -2 4651.6 209.76
 -1 -2 -2 4784.41 209.12
 1 2 -2 4700.12 209.74
 -1 -2 -2 4729.31 208.52
 1 2 -2 4751.81 209.24
 1 2 -2 4731.52 209.25
 1 -2 2 4817.1 209.69
 1 -2 2 4750.63 209.69
 1 2 -2 4821.01 208.5
 -1 2 2 4792.62 208.54
 1 2 -2 4804.92 208.53
 -1 -2 -2 4781.88 208.5
 1 -2 2 4838.95 209.3
 1 2 -2 4663.66 210.11
 -1 -2 -2 4734.82 208.53
 -1 -2 -2 4716.18 209.7
 1 2 -2 4758.46 209.74
 -1 2 2 4656.38 208.53
 1 -2 2 4740.59 209.03
 -1 2 2 4890.64 209.9
 1 2 -2 4740.04 209.79
 -1 -2 -2 4769.17 209.97
 1 2 -2 4755.72 209.81
 -1 -2 -2 4811.84 209.16
 -1 -2 -2 4666.44 208.5
 -1 2 2 4779.95 208.55
 -1 -2 -2 4656.8 208.45
 1 2 -1 1077.19 47.35
 -1 2 1 1085.95 48.5
 1 -2 1 1060.94 48.08
 1 2 -1 1094.62 48.3
 -1 -2 -1 1068.89 48.1
 1 2 -1 1027.64 48.42
 1 2 -1 1041.52 48.55
 -1 -2 -1 1066.8 47.38
 1 2 -1 1092.47 47.37
 -1 -2 -1 1074.99 47.35
 -1 2 1 1074.88 47.4
 1 2 -1 1049.42 48.87
 1 -2 1 1089.09 48.04
 -1 -2 -1 1058.33 47.33
 -1 -2 -1 1096.81 47.39
 -1 2 1 1085.58 47.38
 -1 -2 -1 1076.26 47.39
 -1 -2 -1 1077.27 47.76
 1 2 -1 1043.02 48.4
 1 2 -1 1060.46 48.66
 1 2 -1 1047.26 48.24
 1 -2 1 1089.7 47.41
 -1 2 1 1061.06 47.37
 -1 2 1 1112.11 48.68
 -1 -2 -1 1104.19 48.58
 1 2 -1 1090.59 48.59
 -1 2 1 1045.08 48.56
 1 2 -1 1084.67 47.34
 -1 2 0 71.33 3.3
 1 2 0 70.34 3.24
 1 2 0 74.02 3.3
 -1 2 0 75.25 4.12
 1 2 0 68.32 4.2
 1 -2 0 72.96 4.12
 -1 -2 0 71.59 3.3
 1 -2 0 72.03 3.33
 1 2 0 78.11 4.31
 1 2 0 71.67 3.24
 1 2 0 70.22 3.28
 1 -2 0 70.03 3.9
 -1 2 0 73.1 3.32
 1 2 0 72.01 4.56
 -1 -2 0 68.63 4.5
 -1 -2 0 75.45 3.32
 -1 -2 0 73.15 3.27
 1 -2 0 77.49 3.34
 1 2 0 71.66 4.32
 -1 2 0 75.49 4.39
 -1 2 0 75.97 4.43
 -1 -2 0 75.2 3.29
 1 -2 0 72.24 3.32
 -1 2 0 71.77 3.31
 -1 -2 0 75.25 4.11
 1 2 0 72.32 4.12
 1 2 0 78.57 4.51
 1 -2 0 74.49 4.64
 -1 -2 0 70.08 3.27
 1 -2 -1 1062.93 46.83
 -1 2 -1 1072.79 46.82
 -1 2 -1 1066.13 46.79
 1 2 1 1044.89 46.78
 1 2 1 1083.11 46.82
 -1 -2 1 1065.21 46.84
 -1 -2 1 1071.53 46.82
 1 -2 -1 1062.12 46.84
 -1 -2 1 1082.94 47.7
 -1 -2 1 1105.5 47.74
 1 2 1 1045.3 48.07
 1 2 1 1059.4 46.79
 1 -2 -1 1062.72 46.83
 1 2 1 1059.91 48.34
 -1 2 -1 1062.69 46.83
 -1 2 -1 1059.1 47.49
 -1 -2 1 1015.93 48.25
 -1 -2 1 1058.86 46.77
 1 -2 -1 1074.12 46.84
 -1 -2 1 1075.48 46.84
 1 2 1 1048.03 48.09
 -1 2 -1 1098.75 47.54
 -1 -2 1 1035.85 46.82
 -1 -2 1 1063.05 46.81
 -1 -2 1 1060.18 46.78
 1 2 1 1015.52 47.54
 -1 2 -1 1091.52 48.07
 1 2 1 1070.67 48.02
 -1 2 -1 1099.96 48.11
 1 -2 -1 1033.72 48.03
 1 -2 -1 1101.27 48.18
 1 2 1 1076.22 48.24
 1 2 1 1105.4 47.19
 1 -2 -1 1040.4 48.37
 -1 -2 2 4747.51 209.32
 1 -2 -2 4707.96 209.4
 -1 2 -2 4780.48 209.34
 1 2 2 4703.52 209.36
 1 2 2 4932.7 209.4
 -1 -2 2 4726.95 209.4
 -1 -2 2 4694.57 209.39
 1 -2 -2 4740.94 209.4
 -1 -2 2 4813.32 209.33
 1 2 2 4799.47 210.89
 -1 -2 2 4850.18 210.11
 -1 -2 2 4841.93 210.09
 1 -2 -2 4787.15 209.39
 1 2 2 4695.48 209.34
 -1 2 -2 4722.94 210.15
 -1 2 -2 4868.22 209.39
 -1 -2 2 4797.59 210.98
 1 -2 -2 4757.35 209.4
 -1 2 -2 4804.53 209.37
 1 2 2 4826.03 210.91
 -1 2 -2 4867.23 209.91
 -1 -2 2 4760.66 209.4
 -1 -2 2 4753.71 209.38
 -1 2 -2 4824.68 210.62
 1 -2 -2 4960.62 210.77
 -1 2 -2 5051.62 210.72
 1 -2 -2 4713.46 210.63
 1 -2 -2 4692.59 209.4
 -1 -2 2 4727.51 209.33
 -1 -2 2 4788.99 209.41
 1 -2 -2 4860.05 211.1
 1 2 2 4839.87 210.01
 1 2 2 4772.3 210.81
 -1 -2 3 179.88 7.89
 1 2 3 175.75 7.85
 1 -2 -3 180.43 7.89
 1 -2 -3 176.91 7.89
 -1 2 -3 174.21 7.81
 -1 -2 3 176.62 7.86
 1 2 3 178.19 7.87
 1 2 3 174.49 7.9
 -1 -2 3 180.39 7.89
 -1 -2 3 172.64 7.8
 1 -2 -3 181.63 7.89
 1 -2 -3 173.59 7.87
 1 2 3 176.47 9.4
 -1 2 -3 166.77 8.85
 -1 -2 3 169.21 8.35
 -1 -2 3 181.39 8.4
 -1 2 -3 164.88 8.85
 1 2 3 180.39 7.83
 -1 2 -3 176.05 7.84
 -1 -2 3 164.49 9.32
 -1 2 -3 174.12 7.86
 -1 2 -3 170.98 8.72
 1 2 3 164.54 9.29
 -1 -2 3 171.71 7.88
 1 -2 -3 176.47 7.88
 -1 -2 3 175.76 7.82
 1 -2 -3 175.35 9.08
 -1 2 -3 178.25 9.03
 -1 2 -3 180.87 9.04
 1 -2 -3 164.5 8.97
 1 -2 -3 168.35 8.71
 1 -2 -3 175.65 9.51
 1 2 3 183.73 8.75
 -1 -2 3 168.1 8.97
 1 -2 -4 3407.58 145.38
 1 -2 -4 3292.05 145.36
 1 2 4 3332.7 145.37
 1 2 4 3418.42 145.4
 -1 -2 4 3288.43 145.38
 -1 -2 4 3303.46 145.28
 -1 -2 4 3284.91 145.33
 -1 -2 4 3289.13 145.34
 -1 2 -4 3286.57 145.31
 -1 -2 4 3405.95 147.28
 -1 2 -4 3312.46 145.33
 -1 2 -4 3305.28 146.49
 1 2 4 3317.83 147.23
 -1 -2 4 3323.22 145.74
 -1 2 -4 3258.15 146.46
 -1 2 -4 3267.94 146.44
 -1 -2 4 3304.48 145.73
 -1 2 -4 3313.08 145.37
 -1 -2 4 3304.93 145.37
 -1 2 -4 3289.98 145.27
 1 -2 -4 3354.82 145.37
 -1 -2 4 3248.04 145.28
 -1 -2 4 3294.95 146.58
 1 2 4 3294.16 147.25
 1 2 4 3196.69 146.48
 -1 -2 4 3109.08 146.72
 1 2 4 3176.36 146.83
 1 -2 -4 3267.57 146.58
 1 -2 -4 3342.35 146.69
 -1 2 -4 3485.27 146.64
 -1 -2 4 3291.53 146.48
 1 2 4 3292.64 146.56
 -1 2 -4 3353.95 146.57
 -1 -2 4 3296.81 145.31
 -1 -2 4 3317.94 145.37
 1 2 4 3330.75 145.33
 1 -2 -4 3288.17 147.29
 1 2 4 3360.38 146.56
 1 -2 -4 3362.76 146.46
 -1 -2 4 3296.33 146.55
 1 -2 -5 2771.37 119.54
 1 -2 -5 2741.2 119.52
 1 2 5 2756.23 119.55
 1 2 5 2748.66 119.57
 -1 -2 5 2746.93 119.55
 -1 -2 5 2693.73 119.44
 -1 -2 5 2748.52 119.47
 -1 2 -5 2752.45 119.46
 -1 -2 5 2690.56 119.48
 -1 2 -5 2692.85 119.48
 -1 2 -5 2721.63 119.54
 1 2 5 2627.45 119.46
 -1 -2 5 2679.78 119.52
 -1 2 -5 2715.1 120.68
 1 -2 -5 2627.03 120.72
 -1 2 -5 2774.37 120.75
 1 2 5 2656.26 120.68
 -1 -2 5 2764.69 120.64
 1 -2 -5 2847.75 120.89
 -1 2 -5 2702.6 120.65
 1 2 5 2774.58 121.62
 -1 2 -5 2654.2 120.6
 -1 2 -5 2738.97 119.42
 1 -2 -5 2751.75 119.53
 -1 -2 5 2691.76 119.43
 -1 -2 5 2701.09 120.79
 1 2 5 2719.44 121.61
 1 2 5 2753.24 121.12
 1 -2 -5 2828.28 121.7
 -1 -2 5 2617.75 120.62
 1 2 5 2715.06 120.97
 -1 -2 5 2605.03 120.62
 1 -2 -5 2713.27 120.79
 -1 2 -5 2741.11 119.53
 -1 -2 5 2695.27 119.48
 1 2 5 2674.28 120.65
 -1 2 -5 2600.49 121.2
 -1 -2 5 2825.48 121.38
 1 2 5 2716.88 121.22
 -1 -2 5 2559.77 121.03
 -1 -2 5 2735.33 119.53
 1 2 5 2761.91 119.48
 1 -2 -6 22.84 1.15
 -1 -2 6 19.7 1.01
 1 -2 -6 22.2 1.12
 1 2 6 22.28 1.17
 1 2 6 23.57 1.19
 -1 -2 6 19.86 1.13
 -1 -2 6 19.86 1.03
 -1 -2 6 22.47 1.06
 -1 2 -6 20.8 1.06
 -1 2 -6 22.42 1.15
 1 2 6 21.38 1.06
 -1 -2 6 19.87 1.12
 -1 -2 6 21.83 1.07
 -1 2 -6 20.03 1.83
 -1 2 -6 18.1 1.8
 1 2 6 19.25 1.82
 -1 -2 6 21.42 2.2
 -1 2 -6 18.06 2.12
 -1 -2 6 17.65 2.08
 1 2 6 19.24 2.17
 1 2 6 20.19 2.13
 1 -2 -6 22.96 2.12
 -1 -2 6 20.42 1.85
 1 2 6 18.3 2.02
 1 -2 -6 22.75 2.5
 -1 -2 6 18.19 1.93
 1 -2 -6 21.77 1.88
 -1 2 -6 21.63 1.13
 -1 -2 6 21.59 1.09
 1 -2 -6 21.6 1.91
 -1 2 -6 23.38 1.96
 -1 2 -6 19.84 1.83
 -1 -2 6 15.72 1.66
 1 2 6 22.08 1.92
 1 -2 -6 25.57 2.09
 -1 -2 6 20.57 1.12
 -1 -2 6 19.69 1.93
 1 -2 -7 289.02 12.79
 -1 -2 7 281.99 12.65
 1 -2 -7 286.23 12.76
 1 -2 -7 280.83 12.69
 1 2 7 296.81 12.83
 1 2 7 289.05 12.83
 -1 -2 7 286.61 12.81
 -1 -2 7 285.6 12.68
 1 2 7 286.14 12.76
 -1 -2 7 291.47 12.69
 -1 2 -7 279.75 12.69
 -1 -2 7 290.31 12.78
 1 2 7 287.38 12.71
 -1 -2 7 288.15 12.77
 1 2 7 286.41 12.6
 -1 2 -7 281.94 13.9
 -1 2 -7 302.27 13.98
 1 2 7 296.03 12.7
 -1 2 -7 285.13 13.83
 1 -2 -7 275.07 13.85
 1 2 7 284.75 13.88
 -1 2 -7 297.06 13.88
 1 -2 -7 298.95 14.02
 -1 -2 7 281.15 13.76
 1 2 7 281.04 14.34
 1 -2 -7 285.59 15.06
 1 2 7 296.66 14.72
 -1 -2 7 276.28 13.74
 -1 -2 7 283.63 14.35
 1 -2 -7 282.74 13.77
 -1 -2 7 277.42 12.74
 -1 2 -7 288.75 12.79
 1 -2 -7 277.99 14.36
 1 -2 -7 278.29 14.94
 -1 -2 7 289.33 14.18
 -1 -2 7 278.69 12.7
 -1 -2 7 278.3 14.54
 -1 -2 7 293.62 14.81
 1 2 7 290.53 14.68
 -1 2 -7 300.89 14.74
 1 2 7 271.81 13.76
 1 -2 -8 1494.64 65.35
 -1 -2 8 1445.63 65.19
 1 -2 -8 1490.59 65.17
 1 2 8 1521.3 65.39
 -1 -2 8 1493.19 65.31
 -1 2 -8 1504.82 65.35
 -1 -2 8 1509.08 65.37
 -1 -2 8 1484.19 65.24
 1 2 8 1501.25 65.31
 -1 -2 8 1489.99 65.22
 -1 2 -8 1462.4 65.22
 1 -2 -8 1492.41 65.23
 1 2 8 1487.56 65.26
 -1 2 -8 1473.34 66.59
 -1 2 -8 1477.85 66.58
 1 -2 -8 1463.78 67.78
 -1 -2 8 1461.95 65.31
 -1 2 -8 1494.66 66.4
 -1 -2 8 1497.66 66.34
 1 2 8 1479.35 66.48
 -1 2 -8 1529.04 66.43
 1 -2 -8 1474.31 66.47
 1 -2 -8 1513.85 66.57
 1 2 8 1499.14 65.23
 -1 -2 8 1481.83 65.33
 1 -2 -8 1486.33 67.94
 -1 -2 8 1403.61 66.82
 1 2 8 1497.55 67.35
 1 -2 -8 1478.01 67.28
 1 -2 -8 1456.46 67.78
 1 2 8 1431.16 67.78
 1 -2 -8 1455.59 65.31
 1 -2 -8 1471.9 65.24
 1 -2 -8 1489.32 67.99
 1 -2 -8 1427.61 66.26
 -1 -2 8 1488.31 67.27
 1 2 8 1462.94 67.51
 -1 -2 8 1451.01 66.29
 1 2 8 1483.7 67
 -1 -2 8 1510.26 67.67
 -1 -2 8 1469.31 67.43
 1 2 8 1527.66 67.6
 1 2 8 1490.92 66.37
 1 -2 -8 1448.86 67.22
 -1 2 -8 1517.18 67.48
 -1 -2 9 54.4 2.57
 -1 2 -9 57.42 2.63
 -1 -2 9 52.2 2.41
 1 -2 -9 52.53 2.38
 1 2 9 55.39 2.64
 -1 2 -9 50.51 2.56
 -1 -2 9 50.88 2.54
 -1 -2 9 52.54 2.59
 -1 -2 9 51.05 2.46
 1 2 9 52.21 2.52
 1 2 9 51.76 4.45
 -1 2 -9 51.2 3.61
 1 -2 -9 47.42 4.26
 -1 2 -9 51.02 3.58
 1 -2 -9 52.31 2.44
 -1 2 -9 53.9 2.43
 -1 -2 9 51.05 2.53
 1 2 9 53.89 3.47
 1 -2 -9 47.38 3.39
 -1 -2 9 53.3 3.35
 -1 2 -9 50.81 3.34
 1 2 9 51.92 2.44
 -1 -2 9 51.54 2.35
 1 -2 -9 53.3 2.58
 1 -2 -9 40.51 4.17
 1 2 9 54.97 4.56
 1 -2 -9 48.49 4.3
 1 2 9 49.19 4.06
 1 -2 -9 54.27 4.2
 1 2 9 52.39 4.49
 -1 -2 9 39.84 3.56
 1 -2 -9 54.54 2.55
 1 -2 -9 51.94 2.47
 1 -2 -9 56 3.33
 1 2 9 49.35 3.8
 -1 -2 9 53.92 4.19
 1 -2 -9 61.36 4.85
 1 2 9 65.36 4.65
 -1 -2 9 54.39 4.63
 -1 -2 9 55.04 3.35
 -1 -2 9 50.25 4.1
 -1 2 -9 44.45 3.96
 1 2 9 53.92 3.38
 -1 -2 9 56.28 4.44
 -1 2 -9 54.67 4.37
 1 -2 -9 49.44 4.01
 -1 2 -10 2.9 0.41
 -1 -2 10 3.04 0.26
 1 -2 -10 2.95 0.23
 1 2 10 2.16 0.39
 1 2 10 2.44 1.1
 1 -2 -10 1.74 1.11
 -1 -2 10 0.39 0.54
 1 -2 -10 6.13 1.44
 1 -2 -10 4.06 1.15
 1 2 10 2.92 1.26
 1 2 10 1.02 0.78
 -1 -2 10 1.3 0.77
 -1 -2 10 3.08 0.42
 -1 -2 10 3.18 0.32
 -1 -2 10 2.42 0.34
 1 2 10 2.63 0.33
 -1 2 -10 2.2 0.75
 1 2 10 3.01 1.23
 1 -2 -10 1.72 0.96
 -1 2 -10 3.19 0.79
 -1 -2 10 2.88 0.37
 1 -2 -10 2.81 0.28
 -1 -2 10 3.06 0.36
 1 -2 -10 3.12 0.76
 1 2 10 4.47 0.82
 -1 2 -10 4.99 0.84
 -1 -2 10 2.33 0.62
 1 2 10 3.09 0.7
 1 2 10 2.17 0.27
 -1 -2 10 3.34 0.21
 1 -2 -10 3.31 0.41
 -1 2 -10 4.26 1.24
 1 -2 -10 2.57 0.63
 -1 -2 10 2.95 0.62
 1 2 10 2.8 1.14
 1 2 10 2.29 0.9
 1 -2 -10 4.38 1.41
 -1 -2 10 3.01 1.08
 -1 -2 10 3.1 1.17
 -1 2 -10 3.25 1.17
 -1 -2 10 4.31 1.22
 -1 2 -10 1.48 0.83
 1 -2 -10 5.22 1.21
 -1 -2 10 3.29 0.38
 -1 2 -10 3.14 0.39
 1 -2 -10 2.66 0.31
 1 -2 -10 2.15 0.35
 -1 -2 10 2.72 0.38
 -1 -2 10 4.09 0.41
 -1 2 -11 25.46 1.41
 -1 -2 11 23.94 1.18
 1 -2 -11 24.07 1.14
 -1 2 -11 23.81 1.35
 -1 -2 11 25.26 1.37
 1 -2 -11 23.27 2.94
 1 -2 -11 24.24 3.09
 1 2 11 25.99 3.17
 -1 -2 11 30.94 3.55
 1 2 11 24.57 3.14
 1 -2 -11 26.28 2.92
 1 2 11 19.05 2.61
 -1 -2 11 18.34 2.28
 -1 -2 11 25.24 1.41
 -1 -2 11 22.54 1.32
 -1 -2 11 22.2 1.25
 1 2 11 24.09 1.3
 1 -2 -11 23.02 2.97
 1 2 11 21.08 2.86
 -1 2 -11 18.79 2.17
 -1 2 -11 20.87 2.24
 1 -2 -11 22.86 1.31
 1 -2 -11 22.45 1.25
 1 -2 -11 23.7 1.19
 -1 -2 11 23.64 1.16
 -1 -2 11 23.38 1.3
 1 2 11 22.44 1.18
 -1 -2 11 24.38 1.35
 -1 -2 11 26.16 1.37
 1 2 11 31.24 2.09
 -1 -2 11 26.48 3
 -1 2 -11 29.18 3.13
 -1 -2 11 21.23 2.74
 1 -2 -11 21.12 2.61
 -1 2 -11 19.5 2.59
 -1 2 -11 28.15 3.24
 -1 -2 11 26.26 1.96
 1 2 11 21.43 2.91
 -1 -2 11 19.92 2.59
 1 2 11 25.97 2.5
 1 -2 -11 27.58 1.91
 1 -2 -11 28.82 3.31
 -1 -2 11 21.31 1.83
 1 2 11 21.51 1.96
 1 -2 -11 24.41 2.04
 -1 2 -11 26.23 2.03
 -1 -2 11 23.3 1.12
 1 -2 -11 24.55 1.38
 1 2 11 24.97 1.42
 -1 -2 11 22.38 1.33
 1 -2 -11 25.2 1.33
 1 -2 -12 301.99 13.66
 1 -2 -12 309.92 13.73
 -1 2 -12 304.57 13.78
 -1 -2 12 301.6 13.77
 1 2 12 315.03 13.86
 1 2 12 302.42 13.84
 -1 -2 12 309.97 13.83
 -1 -2 12 315.97 13.67
 1 2 12 307.41 13.69
 1 -2 -12 296.78 16.57
 1 2 12 295.85 16.69
 -1 2 -12 292.91 15.25
 -1 2 -12 306.54 15.32
 -1 -2 12 312.88 13.53
 1 -2 -12 306.5 13.55
 -1 -2 12 301.04 13.69
 1 -2 -12 303.84 13.52
 -1 -2 12 305.08 13.57
 1 2 12 300.65 13.55
 -1 -2 12 322.32 16.64
 -1 2 -12 331.12 16.76
 -1 2 -12 294.72 16.16
 1 2 12 308.9 14.51
 1 -2 -12 299.59 16.24
 1 -2 -12 308.32 14.72
 -1 2 -12 305.68 14.55
 1 2 12 298.24 14.66
 1 -2 -12 316.01 13.8
 -1 -2 12 300.08 13.51
 1 -2 -12 304.05 16.65
 1 2 12 311.1 16.74
 1 -2 -12 287.78 16.68
 1 -2 -12 302.59 16.46
 1 2 12 325.68 16.68
 1 2 12 289.09 16.67
 -1 -2 12 307.95 15.73
 1 -2 -12 309.06 13.74
 -1 -2 12 303 13.75
 1 2 12 293.23 16.65
 -1 2 -12 303.76 16.95
 -1 -2 12 300.94 14.43
 -1 -2 12 340.02 17.46
 1 -2 -12 291.17 16.84
 -1 -2 12 300.19 16.47
 1 2 12 320.5 15.62
 1 -2 -13 35.33 1.86
 1 -2 -13 38.2 1.94
 1 -2 -13 35.02 1.71
 -1 -2 13 35.73 1.77
 -1 -2 13 36.36 1.98
 1 2 13 35.94 2.04
 -1 2 -13 39.69 2
 1 2 13 36.98 2.04
 -1 -2 13 37.89 2.04
 -1 -2 13 36.36 1.87
 1 2 13 37.74 1.89
 -1 2 -13 36.2 3.13
 -1 2 -13 43.71 3.34
 1 2 13 43.52 4.29
 1 -2 -13 34.14 3.88
 -1 -2 13 37.82 1.71
 1 -2 -13 36.34 1.73
 -1 -2 13 35.37 1.89
 -1 2 -13 35.14 1.71
 1 2 13 35.73 1.73
 1 -2 -13 33.21 1.93
 -1 -2 13 38.85 1.98
 1 -2 -13 35.68 1.99
 -1 -2 13 37.77 1.72
 1 2 13 27.11 3.43
 1 -2 -13 37.74 4.14
 1 2 13 36.82 4.11
 -1 -2 13 33.1 4.15
 1 -2 -13 37.25 3.98
 -1 -2 13 33.99 3.31
 1 -2 -13 31.85 3.78
 1 2 13 39.18 4.1
 1 -2 -13 33.8 4.01
 1 2 13 43.04 4.28
 -1 -2 13 42.42 2.53
 -1 2 -13 43.43 4.5
 1 2 13 35.71 3.22
 1 -2 -13 34.74 3.64
 1 2 13 42 2.56
 -1 2 -13 45.7 4.03
 -1 2 -13 32.63 3.73
 1 -2 -13 36.19 2.61
 1 2 13 32.6 2.53
 -1 2 -13 37.63 2.5
 -1 2 -14 218.16 10.36
 1 -2 -14 226.12 10.27
 1 -2 -14 223.52 10.19
 -1 -2 14 217.89 10.09
 1 -2 -14 224.39 10.02
 1 2 14 227.37 10.41
 -1 -2 14 223.82 10.34
 -1 2 -14 215.64 10.3
 1 2 14 233.78 10.41
 1 2 14 231.87 10.01
 -1 -2 14 226.41 10.39
 -1 -2 14 232.54 10.3
 -1 -2 14 223.68 10.2
 1 2 14 219.33 10.2
 -1 2 -14 200.83 11.78
 1 -2 -14 230.31 13.34
 -1 2 -14 245.21 12.21
 1 2 14 214.05 13.33
 -1 -2 14 230.16 10.3
 -1 -2 14 235.28 10.31
 -1 -2 14 232.57 10.01
 1 -2 -14 226.83 10.04
 -1 -2 14 215.82 10.2
 -1 2 -14 223.83 10.01
 1 2 14 223.08 10.03
 -1 -2 14 228.19 10.3
 -1 -2 14 225.17 10.03
 1 -2 -14 224.96 10.34
 1 -2 -14 220.36 13.25
 1 2 14 203.59 13.32
 1 2 14 232.01 13.48
 1 -2 -14 237.27 13.8
 -1 -2 14 226.18 12.5
 1 2 14 222.85 13.33
 -1 -2 14 230.26 10.81
 1 2 14 233.15 12.12
 1 -2 -14 246.9 14.12
 -1 -2 14 232.11 14.09
 -1 -2 14 206.96 13.04
 -1 2 -14 237.36 13.87
 1 2 14 208.69 13.33
 1 -2 -14 210.99 12.86
 -1 -2 14 237.27 13.39
 -1 2 -14 249.3 13.62
 -1 2 -14 219.21 10.85
 1 2 14 220.16 11.03
 1 -2 -14 228.49 11.04
 1 2 14 242.65 10.89
 -1 2 -15 169.75 7.91
 1 -2 -15 173.09 7.81
 1 -2 -15 169.07 7.73
 -1 -2 15 163.91 7.61
 1 -2 -15 171.09 7.54
 -1 2 -15 177.09 7.87
 -1 -2 15 170.54 7.89
 1 2 15 170.91 7.96
 1 2 15 161.95 7.92
 1 2 15 172.32 7.5
 -1 -2 15 172.62 7.94
 -1 -2 15 172.15 7.83
 -1 -2 15 166.8 7.73
 1 2 15 165.23 7.72
 1 -2 -15 165.8 7.53
 -1 -2 15 174.37 7.5
 -1 -2 15 166.76 7.81
 -1 -2 15 173.85 7.84
 -1 2 -15 171.44 7.51
 1 2 15 165.14 7.52
 -1 -2 15 162.42 7.72
 1 -2 -15 169.23 7.88
 -1 -2 15 164.68 7.55
 1 2 15 167.44 8.41
 1 -2 -15 169.18 8.4
 -1 2 -15 169.46 8.26
 1 2 15 164.68 8.2
 -1 -2 15 167.3 7.83
 -1 -2 15 162.59 10.8
 -1 -2 15 169.73 8.2
 -1 -2 15 176.88 11.65
 1 -2 -15 157.79 11.13
 1 2 15 162.77 11.07
 1 2 15 169.6 9.54
 -1 2 -15 164.69 11.18
 1 2 15 166.21 11.02
 1 -2 -15 169.57 10.87
 1 -2 -15 171.85 10.97
 1 -2 -15 168.1 11.11
 1 2 15 174.18 10.96
 -1 -2 15 155.66 9.85
 1 2 15 170.58 10.95
 1 -2 -15 190.07 10.93
 -1 -2 15 152.86 10.57
 -1 2 -15 163.4 10.84
 1 2 15 163.44 10.81
 1 -2 -15 161.68 10.73
 1 2 15 168.26 11.07
 -1 2 -15 169.23 9.59
 -1 2 -15 163.27 9.52
 -1 -2 16 37.78 1.98
 1 -2 -16 40.77 1.91
 -1 -2 16 36.69 2.22
 1 2 16 37.48 2.28
 -1 2 -16 42.83 2.24
 1 2 16 37.19 2.28
 -1 -2 16 35.55 2.25
 1 2 16 40.95 1.84
 1 2 16 39.95 2.36
 -1 2 -16 40.47 2.41
 1 -2 -16 38.42 2.52
 1 2 16 39.87 2.56
 -1 2 -16 35.85 3.41
 -1 2 -16 41.45 3.6
 1 2 16 28.72 4.09
 -1 -2 16 41.15 2.21
 -1 -2 16 41.42 2.2
 -1 2 -16 41.96 1.85
 1 -2 -16 40.33 1.87
 -1 -2 16 40.46 2.11
 1 2 16 41.55 1.87
 -1 2 -16 37 2.31
 1 -2 -16 42.51 2.24
 -1 -2 16 41.77 2.23
 1 -2 -16 40.96 2.18
 1 -2 -16 38.46 2.1
 -1 2 -16 46.01 4.43
 1 -2 -16 54.26 4.74
 -1 -2 16 38.2 4.39
 1 -2 -16 42.12 4.34
 -1 2 -16 51.45 5
 -1 -2 16 37.17 2.33
 -1 -2 16 40.54 4.51
 1 2 16 44.65 3.69
 -1 2 -16 48.18 5.08
 1 -2 -16 34.84 4.65
 1 2 16 40.18 4.8
 1 2 16 41.63 4.7
 -1 -2 16 45.26 5.11
 1 2 16 45.43 4.8
 -1 -2 16 34.87 3.77
 1 -2 -16 37.67 4.68
 1 -2 -16 36.33 4.5
 1 2 16 37.35 4.39
 -1 2 -16 41.53 2.29
 -1 -2 16 40.48 1.93
 1 -2 -16 39.46 2.24
 -1 -2 17 231.52 10.28
 1 2 17 232.46 10.3
 1 -2 -17 205.32 10.25
 1 -2 -17 215.13 10.03
 1 -2 -17 231.45 10.13
 -1 2 -17 226.26 12.1
 1 -2 -17 214.84 13.35
 1 2 17 215.41 13.67
 -1 2 -17 204.04 11.95
 1 -2 -17 223.44 9.8
 -1 -2 17 214.89 9.89
 1 2 17 216.18 9.73
 -1 -2 17 222.17 10.15
 1 -2 -17 225.29 10.17
 -1 -2 17 217.29 10.11
 -1 2 -17 214.91 10.22
 1 2 17 219.93 10.24
 1 2 17 242.96 13.93
 1 2 17 229.04 13.9
 1 -2 -17 217.58 13.42
 1 -2 -17 238.25 13.98
 -1 -2 17 217.32 12.64
 1 2 17 240.73 14.06
 1 -2 -17 235.44 14.15
 -1 -2 17 239.15 14.71
 -1 2 -17 259.5 14.68
 1 2 17 233.73 12.06
 1 2 17 219.04 13.99
 1 -2 -17 228.14 14.25
 -1 -2 17 215.18 13.66
 1 -2 -17 240.66 13.32
 -1 2 -17 228.02 13.78
 1 -2 -17 214.35 13.32
 -1 -2 17 214.38 13.5
 -1 2 -17 223.09 13.21
 -1 2 -17 214.04 10.12
 -1 -2 17 221.2 10.22
 1 2 17 232.9 10.32
 -1 2 -17 221.6 10.17
 1 -2 -17 224.79 10.21
 -1 -2 17 221.28 9.83
 1 2 18 4.43 0.71
 -1 -2 18 3.66 0.72
 -1 -2 18 4.45 0.62
 -1 -2 18 3.59 0.44
 1 -2 -18 4.33 0.36
 1 -2 -18 0.83 1.38
 -1 2 -18 4.98 1.4
 1 2 18 3.55 2.09
 -1 2 -18 0.51 1.04
 1 -2 -18 2.45 1.76
 1 -2 -18 2.03 1.83
 -1 2 -18 1.98 1.65
 1 2 18 4.88 2.09
 1 2 18 3.17 1.2
 -1 -2 18 3.88 0.62
 -1 -2 18 3.46 0.64
 1 -2 -18 4.52 0.69
 -1 2 -18 3.46 0.65
 -1 -2 18 4.12 0.69
 -1 2 -18 2.95 0.59
 1 -2 -18 5.19 0.61
 -1 -2 18 5.21 1.77
 -1 2 -18 6.12 2.08
 1 -2 -18 5.16 1.8
 -1 2 -18 1.75 1.57
 1 -2 -18 8.91 2.33
 1 -2 -18 2.74 0.62
 1 2 18 3.59 2.02
 1 -2 -18 5.67 2.31
 1 2 18 4.54 2.04
 1 2 18 -1.7 1.91
 1 -2 -18 3.68 1.77
 -1 -2 18 1.06 2.28
 -1 -2 18 1.26 1.49
 1 2 18 3.77 0.67
 -1 -2 18 4.16 0.41
 1 -2 -18 4.8 0.69
 -1 -2 19 31.21 1.92
 -1 -2 19 28.72 1.7
 1 2 19 28.89 1.63
 -1 -2 19 29.82 1.53
 1 2 19 28.49 4.27
 1 -2 -19 27.77 3.82
 -1 2 -19 30.58 3.23
 -1 2 -19 28.41 3.18
 1 -2 -19 27.26 3.82
 1 -2 -19 34.07 4.67
 1 2 19 25.98 2.84
 -1 2 -19 31.06 4.33
 1 2 19 36.9 5.07
 -1 -2 19 27.87 1.74
 1 -2 -19 30.29 1.84
 -1 -2 19 27.48 1.77
 -1 2 -19 27.41 1.85
 1 2 19 31.4 1.91
 1 -2 -19 26 1.65
 1 -2 -19 28.28 1.76
 -1 -2 19 34.48 4.87
 1 -2 -19 23.6 3.92
 1 2 19 21.02 3.7
 1 -2 -19 24.24 3.92
 1 2 19 28.05 4
 -1 -2 19 31.04 3.52
 1 2 19 24.16 3.98
 -1 -2 19 27.01 1.83
 1 2 19 26.51 1.88
 -1 2 -19 28.37 1.79
 -1 2 -19 21.94 3.67
 1 -2 -19 36.18 4.07
 1 -2 -19 29.82 3.86
 -1 2 -19 31.16 3.92
 -1 -2 19 36.52 4.38
 -1 -2 19 29.51 1.47
 1 -2 -19 32.35 1.87
 -1 -2 20 45.07 2.6
 -1 -2 20 42.38 2.35
 1 2 20 42.16 2.27
 -1 -2 20 43.53 2.16
 1 2 20 41.71 4.96
 -1 2 -20 37.64 3.8
 1 -2 -20 49.41 5.16
 -1 2 -20 37.62 3.85
 1 -2 -20 40.36 4.97
 1 2 20 47.22 3.92
 -1 -2 20 45.56 2.42
 1 -2 -20 42.6 2.47
 -1 -2 20 42.17 2.45
 -1 2 -20 43.81 2.54
 1 2 20 42.79 2.54
 1 -2 -20 44.23 2.34
 1 -2 -20 43.28 2.42
 -1 -2 20 46.1 4.55
 1 2 20 42.18 5.17
 1 2 20 42.57 5.07
 1 -2 -20 37.77 5
 1 -2 -20 37.66 4.94
 1 2 20 45.08 5.41
 -1 -2 20 43.49 2.53
 1 2 20 45.14 2.63
 -1 2 -20 44.18 2.47
 -1 -2 20 45.91 5.44
 -1 2 -20 36.59 4.65
 1 -2 -20 49.09 5.33
 1 -2 -20 44.89 4.89
 1 -2 -20 40.38 2.48
 -1 -2 20 41.89 2.09
 -1 -2 21 32.38 2.12
 -1 -2 21 30.67 1.9
 1 2 21 30.7 1.8
 -1 -2 21 32.85 1.7
 1 -2 -21 17.75 3.53
 1 2 21 34.16 4.83
 1 -2 -21 35.94 4.4
 1 2 21 27.94 3.02
 -1 -2 21 33.69 1.97
 1 -2 -21 33.52 2.07
 -1 -2 21 31.55 2
 -1 2 -21 35.87 2.17
 1 2 21 28.66 2.05
 -1 2 -21 33.44 2.04
 -1 -2 21 34.29 2.12
 1 2 21 35.28 2.2
 1 -2 -21 32.76 4.68
 1 2 21 31.41 4.75
 1 -2 -21 40.47 5.24
 1 2 21 32.56 4.5
 1 2 21 30.76 4.46
 -1 -2 21 22.87 3.44
 1 -2 -21 32.38 1.97
 1 -2 -21 33.22 1.91
 -1 2 -21 27.64 4.12
 1 -2 -21 38.41 4.63
 -1 -2 21 31.29 1.63
 1 -2 -21 30.67 2.05
 -1 2 -22 98.23 4.69
 1 2 22 107.38 5.08
 -1 -2 22 98.49 4.81
 1 2 22 95.59 4.66
 -1 2 -22 103.15 4.95
 -1 -2 22 95.71 5.01
 1 2 22 98.44 5.11
 -1 -2 22 90.94 5.01
 1 -2 -22 79.13 7.69
 1 2 22 117.18 9.14
 -1 -2 22 93.1 4.82
 1 -2 -22 92.84 4.94
 -1 -2 22 93.95 4.89
 1 -2 -22 105.57 8.16
 -1 2 -22 101.05 8.18
 1 2 22 96.99 6.33
 -1 2 -22 101.52 5.05
 1 -2 -22 95.96 4.87
 1 -2 -22 101.92 4.8
 1 -2 -22 112.37 8.48
 1 2 22 99.69 8.29
 1 2 22 95.18 8.36
 -1 -2 22 98.43 7.64
 1 -2 -22 99.81 5.01
 -1 -2 22 94.05 4.55
 -1 -2 23 33.67 2.27
 1 2 23 30.89 1.85
 -1 -2 23 31.92 2.18
 1 2 23 30.52 2.23
 1 -2 -23 44.12 5.08
 1 -2 -23 28.73 4.31
 1 2 23 31.78 4.56
 -1 -2 23 29.05 4.06
 1 2 23 40.42 5.16
 1 2 23 40.22 5.04
 -1 -2 23 32.05 2.03
 1 -2 -23 31.81 2.14
 -1 -2 23 36.89 2.16
 -1 2 -23 33.96 1.88
 -1 -2 23 32.39 1.74
 -1 2 -23 30.48 4.38
 1 -2 -23 26.01 4.31
 1 -2 -23 30.83 1.95
 1 -2 -23 28.76 2.02
 -1 2 -23 32.43 2.11
 1 2 23 34.53 2.21
 -1 -2 23 31.94 1.99
 -1 2 -23 32.07 2.18
 1 -2 -23 33.67 2.17
 -1 -2 24 24.64 1.86
 1 2 24 22.66 1.41
 -1 -2 24 20.66 1.71
 1 2 24 19.69 1.76
 1 -2 -24 20.08 3.67
 -1 -2 24 22.83 1.63
 -1 2 -24 24.26 1.82
 1 -2 -24 18.79 1.64
 -1 -2 24 21.75 1.67
 1 -2 -24 21.17 1.7
 -1 2 -24 21.22 1.42
 -1 2 -24 20.94 3.93
 -1 -2 24 20.43 3.33
 -1 -2 24 22.63 1.58
 1 2 24 21.05 1.77
 -1 2 -24 22.16 1.67
 1 -2 -24 23.03 1.54
 1 -2 -24 21.13 1.61
 -1 -2 25 12.52 1.2
 -1 2 -25 10.29 1.3
 1 -2 -25 12.03 1.31
 -1 -2 25 15.38 1.45
 1 2 25 11.58 1.38
 -1 2 -25 12.67 1.3
 -1 -2 25 10.66 1.35
 1 -2 -25 11.98 1.32
 1 2 25 12.25 1.01
 -1 -2 25 12.46 1.17
 -1 -2 25 10.77 1.23
 1 2 25 10.63 1.31
 1 -2 -25 13.15 1.25
 1 -2 -25 13.49 1.18
 -1 -2 26 13.81 1.25
 -1 2 -26 10.91 1.39
 1 -2 -26 14.19 1.46
 -1 -2 26 10.13 1.24
 1 -2 -26 12.57 1.38
 -1 -2 26 10.48 1.32
 1 2 26 10.99 1.38
 -1 2 -26 11.08 1.26
 -1 -2 26 14 1.48
 -1 -2 26 11.22 1.22
 1 2 26 12.71 1.04
 1 2 26 11.8 1.4
 1 -2 -26 12.17 1.21
 1 -2 -26 12.95 1.28
 -1 -2 27 13.19 1.42
 -1 -2 27 15.02 1.29
 1 -2 -27 12.06 1.39
 -1 2 -27 11.92 1.43
 1 2 27 12.06 1.52
 -1 -2 27 12.69 1.44
 -1 -2 27 13.53 1.53
 1 -2 -27 11.45 1.43
 1 -2 -27 13.21 1.47
 1 2 27 13.77 1.42
 -1 -2 27 10.45 1.25
 1 2 27 11.06 1.42
 -1 2 -27 16.32 1.45
 1 -2 -27 10.34 1.2
 1 -2 -27 9.64 1.24
 -1 -2 28 4.94 1.06
 -1 -2 28 3.37 0.92
 1 -2 -28 5.09 1.17
 -1 2 -28 4.78 1.12
 -1 2 -28 1.36 0.91
 -1 -2 28 4.9 1.13
 -1 -2 28 2.9 1.08
 1 -2 -28 3.86 0.98
 1 -2 -28 4.27 0.91
 1 2 28 3.45 0.97
 -1 -2 28 2.32 0.9
 1 -2 -28 3.02 1.06
 1 2 28 4.53 1.13
 1 -2 -28 1.96 1.07
 -1 -2 29 14.26 1.44
 -1 -2 29 14.95 1.57
 -1 -2 29 13.09 1.67
 1 2 29 14.03 1.39
 1 -2 -29 17.32 1.6
 1 -2 -29 14.52 1.69
 -1 2 -29 15.97 1.62
 -1 -2 29 16.23 1.78
 1 2 29 17.51 1.77
 -1 -2 29 17.18 1.55
 -1 2 -29 17.83 1.8
 1 -2 -29 16.82 1.73
 1 -2 -29 17.51 1.82
 1 2 29 19 1.77
 -1 -2 30 4.61 1.25
 1 2 30 4.61 1.26
 1 -2 -30 9.55 1.4
 -1 -2 30 4.3 1.04
 1 2 30 1.58 1.15
 -1 -2 30 7.16 1.24
 -1 -2 30 3.73 1.21
 -1 2 -30 2.74 1.12
 -1 2 -30 4.19 1.26
 1 -2 -30 5.8 1.29
 1 -2 -30 3.75 1.24
 1 -2 -30 5.11 1.32
 1 -2 -31 3.82 1.25
 -1 -2 31 2.83 0.98
 1 2 31 4.34 1.18
 1 -2 -31 1.21 1.12
 -1 -2 31 3.2 1.16
 -1 -2 31 4.07 1.25
 -1 2 -31 2.5 1.13
 -1 2 -31 4.13 1.24
 1 -2 -31 3.17 1.2
 1 -2 -31 2.25 1.16
 -1 -2 31 2.82 1.25
 1 -2 -32 0.22 1.19
 1 2 32 2.78 1.18
 1 -2 -32 0.84 1.09
 -1 -2 32 2.29 1.06
 -1 2 -32 -0.51 1.01
 -1 -2 32 1.05 1.24
 -1 -2 32 0.9 1.2
 1 -2 -32 1.27 1.23
 1 -2 -32 0.39 1.09
 -1 2 -32 -1.42 1.36
 -1 2 -33 0.21 1.23
 1 -2 -33 -0.4 1.19
 -1 -2 33 0.22 1.19
 -1 2 -33 -0.18 1.08
 1 2 33 1.14 1.14
 1 -2 -33 1.3 1.18
 -1 -2 33 -0.69 1.17
 1 -2 -33 2.04 1.28
 1 -2 -34 1.16 1.21
 1 -2 -34 0.22 1.22
 -1 2 -34 0.54 1.14
 -1 -2 34 1.55 1.28
 1 2 34 -0.97 1.15
 -1 -2 34 -1.19 1.16
 1 -2 -34 3.87 1.31
 -1 2 -34 1.07 1.22
 1 -2 -35 0.72 1.32
 1 -2 -35 0.23 1.27
 -1 -2 35 1.13 1.28
 -1 2 -35 -0.18 1.2
 1 2 35 -0.4 1.17
 -1 -2 35 1.22 1.37
 1 -2 -35 0.62 1.24
 -1 2 -35 -0.43 1.43
 1 -2 -36 0.24 1.31
 1 -2 -36 0.24 1.31
 1 2 36 0.4 1.2
 -1 2 -36 -0.22 1.24
 1 -2 -36 0.42 1.25
 -1 -2 36 -0.25 1.38
 -1 2 -36 0.18 1.23
 -1 -2 36 -1.15 1.58
 1 2 37 -0.2 1.32
 -1 -2 37 -0.47 1.29
 1 -2 -37 0.21 1.29
 -1 2 -37 0.22 1.38
 1 -3 37 -0.92 1.26
 -1 3 37 -1.05 1.34
 1 -3 36 0.46 1.39
 -1 3 36 -0.76 1.45
 1 3 -36 0.45 1.29
 -1 -3 -36 0.79 1.34
 -1 -3 -36 -0.22 1.24
 1 -3 36 -0.19 1.33
 -1 -3 -36 -0.23 1.23
 1 -3 36 1.36 1.38
 1 3 -36 0.98 1.49
 -1 3 36 0.83 1.3
 -1 3 35 0.25 1.33
 1 -3 35 0.68 1.32
 -1 -3 -35 1.77 1.25
 1 3 -35 0.44 1.27
 -1 -3 -35 2.2 1.41
 -1 3 35 0.34 1.15
 1 -3 35 2.23 1.25
 -1 -3 -35 2.53 1.37
 1 -3 35 0.22 1.29
 1 3 -35 -0.24 1.3
 -1 3 35 2.27 1.25
 1 -3 34 2.22 1.44
 -1 -3 -34 2.33 1.24
 1 3 -34 1.71 1.23
 -1 -3 -34 1.57 1.15
 -1 -3 -34 0.86 1.23
 -1 3 34 0.67 1.22
 1 -3 34 1.65 1.14
 -1 -3 -34 -0.45 1.17
 1 -3 34 1.31 1.31
 -1 -3 -34 1.52 1.18
 1 3 -34 0.47 1.36
 -1 3 34 0.61 1.22
 1 -3 33 1.51 1.29
 -1 -3 -33 0.19 1.11
 -1 -3 -33 1.03 1.03
 1 3 -33 -0.82 1.13
 -1 -3 -33 1.04 1.15
 -1 -3 -33 0.99 1.14
 1 3 -33 -0.23 1.26
 1 -3 33 0.36 1.09
 -1 3 33 1.31 1.15
 1 -3 33 0.85 1.16
 -1 -3 -33 0.44 1.22
 -1 3 33 -0.6 1.23
 1 3 -32 4.6 1.49
 1 3 -32 2.23 1.27
 -1 -3 -32 4.98 1.24
 1 -3 32 2.28 1.2
 -1 -3 -32 2.85 1.1
 -1 -3 -32 5.58 1.29
 1 3 -32 3.59 1.23
 1 -3 32 6.93 1.44
 -1 3 32 3.06 1.16
 1 -3 32 3.53 1.15
 -1 -3 -32 2.96 1.21
 -1 3 31 1.76 0.97
 -1 -3 -31 0.62 1.01
 1 3 -31 2.24 1.26
 1 3 -31 0.86 1.08
 1 3 -31 -0.28 0.94
 -1 3 31 -0.23 1.23
 1 -3 31 -0.2 1.12
 1 3 -31 0.39 1.05
 -1 -3 -31 0.91 1.11
 -1 -3 -31 0.49 0.96
 1 -3 31 1.42 1.11
 -1 -3 -31 -0.2 1.06
 1 -3 31 1.38 1.08
 1 3 -30 -1.08 1.3
 -1 -3 -30 -0.9 1.02
 1 3 -30 0.42 1.05
 1 3 -30 -0.56 1.03
 -1 -3 -30 0.96 1
 -1 -3 -30 -0.71 1.13
 -1 3 30 0.63 0.91
 -1 -3 -30 0.2 1.03
 1 3 -30 -0.14 0.92
 -1 3 30 -0.22 1.13
 1 -3 30 -0.58 1.05
 -1 3 30 -0.67 0.91
 1 -3 30 1.01 1.02
 1 -3 29 9.9 1.34
 1 -3 29 10.28 1.15
 -1 -3 -29 6.21 1.24
 1 3 -29 6.95 1.25
 -1 -3 -29 6.17 1.28
 -1 -3 -29 5.59 1.23
 -1 3 29 6 1.33
 1 -3 29 12.58 1.53
 1 3 -29 10.02 1.25
 -1 3 29 10.93 1.31
 1 3 -29 8.8 1.5
 1 3 -29 7.46 1.41
 -1 -3 -29 10.14 1.29
 1 -3 28 11.17 1.4
 1 -3 28 9.41 1.11
 -1 -3 -28 9.21 1.37
 1 3 -28 10.44 1.38
 -1 -3 -28 8.41 1.27
 -1 -3 -28 9.12 1.35
 1 -3 28 4.51 1.26
 -1 3 28 7.84 1.45
 1 3 -28 12.23 1.29
 -1 3 28 9.46 1.24
 1 3 -28 12.54 1.67
 -1 -3 -28 9.06 1.24
 1 3 -28 6.8 1.3
 1 -3 27 4.71 1.12
 1 -3 27 5.39 0.94
 -1 -3 -27 5.19 1.1
 1 3 -27 4.4 1.07
 -1 -3 -27 4.36 1.05
 -1 -3 -27 4.17 1.15
 1 -3 27 2.25 1.02
 1 3 -27 4.56 0.96
 -1 3 27 2.18 1.08
 -1 3 27 4.14 0.92
 1 3 -27 2.34 1.08
 -1 -3 -27 3.74 1.02
 1 3 -27 3.54 1.15
 1 -3 26 14.95 1.49
 -1 -3 -26 15.65 1.46
 1 3 -26 15.7 1.69
 1 3 -26 16.08 1.62
 1 3 -26 16.84 1.59
 -1 -3 -26 14.06 1.5
 -1 -3 -26 13.15 1.49
 -1 -3 -26 17.8 1.53
 1 -3 26 14.1 1.54
 1 3 -26 14.7 1.38
 -1 3 26 15.17 1.65
 -1 3 26 16.75 1.47
 1 -3 26 18.09 1.38
 1 3 -25 2.33 0.95
 1 3 -25 1.03 0.82
 -1 -3 -25 3.03 0.83
 -1 3 25 2.9 0.92
 1 3 -25 2.85 0.8
 -1 3 25 3.23 0.87
 1 -3 25 2.96 0.9
 1 -3 25 1.27 0.8
 1 -3 25 2.47 0.75
 1 3 -25 1.63 0.82
 -1 -3 -25 0.94 0.76
 -1 -3 -25 0.74 0.77
 -1 -3 -25 2.51 0.89
 1 -3 25 3.28 0.78
 1 3 -24 1.37 0.81
 1 3 -24 1.63 0.82
 -1 -3 -24 -0.12 0.72
 -1 3 24 0.52 0.78
 1 3 -24 1.64 0.71
 -1 3 24 1.21 0.76
 1 -3 24 3.39 0.86
 1 -3 24 1.84 0.7
 1 -3 24 1.12 0.63
 1 -3 24 0.63 0.62
 1 3 -24 1.41 0.74
 -1 -3 -24 1.57 0.79
 -1 -3 -24 1.17 0.7
 1 -3 24 1.81 0.78
 -1 -3 -24 1.05 0.75
 1 -3 23 9.76 1.2
 1 -3 23 11.29 0.98
 1 -3 23 14.12 1.08
 -1 -3 -23 9.81 1.1
 1 3 -23 10.8 1.33
 1 3 -23 9.04 1.17
 -1 -3 -23 10.68 2.36
 -1 3 23 10.55 1.27
 1 3 -23 11.42 1.13
 -1 -3 -23 13.78 1.31
 1 -3 23 13.65 1.12
 1 -3 23 11.68 1.21
 -1 3 23 10.25 1.14
 1 3 -23 12.09 1.21
 -1 -3 -23 11.92 1.17
 -1 -3 -23 11.63 1.21
 1 -3 22 17.29 2.64
 1 -3 22 26.66 2.91
 -1 3 22 21.65 4.13
 1 -3 22 24.58 2.91
 1 -3 22 21.88 1.47
 -1 -3 -22 18.97 1.6
 -1 -3 -22 19.25 1.57
 -1 -3 -22 21.56 1.38
 -1 3 22 20.11 1.6
 1 -3 22 22.25 1.66
 1 -3 22 20.46 1.44
 -1 3 22 22.41 1.77
 1 -3 22 24.21 1.74
 1 3 -22 21.47 1.54
 1 -3 22 23.59 1.52
 -1 3 22 25.14 1.31
 1 3 -22 24.89 1.71
 -1 -3 -22 23.31 1.69
 -1 -3 -22 21.07 3.15
 -1 3 21 15.56 0.94
 1 -3 21 12.61 1.24
 -1 -3 -21 25.26 3.97
 -1 -3 -21 11.27 2.92
 1 -3 21 10.54 2.1
 1 -3 21 12.03 1.21
 -1 -3 -21 13.9 1.25
 -1 -3 -21 15.65 1.04
 -1 3 21 12.73 1.19
 1 -3 21 13.44 1.12
 -1 3 21 12.17 1.28
 1 3 -21 12.46 1.12
 1 3 -21 13.95 1.21
 -1 -3 -21 13.37 1.25
 -1 -3 -21 14.08 1.23
 1 -3 21 9.68 1.97
 -1 3 21 15.8 3.26
 1 -3 21 11.72 2.1
 1 -3 21 13.96 1.07
 -1 -3 -21 12.77 2.33
 1 -3 21 20.26 3.19
 1 -3 21 13.14 1.06
 -1 3 20 35.63 4.68
 1 -3 20 16.01 2.39
 1 -3 20 14.4 2.18
 -1 3 20 11.33 2.95
 1 3 -20 18.96 2.9
 1 -3 20 19.34 1.38
 -1 3 20 17.44 1.06
 -1 -3 -20 20.97 3.72
 1 -3 20 17.88 2.39
 -1 -3 -20 19.69 3.73
 -1 -3 -20 16.63 1.36
 -1 3 20 16.99 1.35
 1 -3 20 16.29 0.93
 -1 -3 -20 17.39 1.15
 1 -3 20 15.24 1.21
 1 -3 20 17.72 1.4
 1 3 -20 14.79 1.22
 -1 3 20 17 1.46
 1 -3 20 18.23 1.2
 -1 -3 -20 17.74 1.34
 1 3 -20 19.97 1.4
 -1 -3 -20 18.31 1.39
 1 -3 20 17.09 1.19
 1 -3 20 21.29 3.41
 1 3 -20 11.85 3.05
 -1 3 20 20.02 3.4
 1 3 -20 18.73 3.55
 1 3 -20 13.3 3.19
 -1 -3 -19 101.82 5.09
 1 3 -19 99.86 5.03
 -1 -3 -19 104.37 5.04
 1 -3 19 100.07 5.05
 1 -3 19 102.87 4.84
 1 -3 19 106.11 6.83
 -1 -3 -19 110.01 8.59
 1 3 -19 97.57 7.22
 1 3 -19 98.94 9.05
 -1 3 19 91.71 8.16
 1 -3 19 103.28 6.47
 1 -3 19 106.86 4.87
 1 -3 19 96.53 5.02
 -1 3 19 103.29 4.73
 1 -3 19 100.99 6.72
 -1 -3 -19 103.75 8.55
 1 -3 19 100.84 4.52
 -1 -3 -19 108.92 5.12
 -1 3 19 102.05 4.53
 1 -3 19 101.7 4.93
 1 3 -19 112.01 8.45
 -1 3 19 100.8 8.14
 1 3 -19 114.09 8.68
 -1 -3 -19 95.52 8.28
 1 -3 19 110.81 8.11
 1 -3 19 103.17 4.85
 -1 3 19 101.52 8.2
 -1 -3 -19 98.67 8.59
 -1 3 19 103.8 8.74
 1 3 -19 112.08 8.79
 1 -3 19 105.29 5.1
 1 3 -19 107.03 4.96
 -1 3 19 97.34 5.15
 -1 3 19 95.55 5.14
 1 -3 19 90.09 5.07
 -1 3 19 94.12 4.99
 -1 -3 -19 105.37 4.83
 1 -3 19 99.53 4.6
 -1 -3 -18 16.98 1.34
 1 3 -18 18.12 1.32
 -1 -3 -18 19.36 1.33
 1 -3 18 17.4 0.95
 -1 -3 -18 17.91 1.17
 -1 3 18 19.21 1.36
 1 -3 18 17.82 1.34
 1 -3 18 14.8 1.12
 -1 3 18 25.71 3.73
 1 3 -18 20.22 2.79
 1 3 -18 22.26 3.85
 1 -3 18 22.02 3.95
 -1 3 18 14.48 2.99
 1 -3 18 16.26 2.33
 1 -3 18 14.1 2.04
 1 -3 18 18.59 1.2
 1 -3 18 15.02 1.27
 -1 3 18 18.56 1.09
 1 -3 18 19.07 1.15
 -1 -3 -18 15.11 3.36
 1 3 -18 19.04 1.74
 1 -3 18 15.12 2.2
 -1 -3 -18 20.51 3.6
 1 3 -18 20.41 1.76
 1 -3 18 17.99 0.91
 1 3 -18 17.74 1.19
 -1 3 18 20.68 1.02
 -1 -3 -18 18.27 1.36
 -1 3 18 18.74 0.91
 1 3 -18 18.51 1.65
 1 -3 18 19.01 1.59
 1 3 -18 19.08 1.66
 1 3 -18 15.72 1.6
 -1 3 18 19.64 1.62
 1 -3 18 18.55 1.17
 1 3 -18 18.08 1.24
 1 -3 18 18.1 1.35
 -1 3 18 18.73 1.43
 -1 -3 -18 18.7 3.36
 1 3 -18 18.5 3.29
 -1 3 18 23.31 4.13
 1 -3 18 15.46 1.21
 1 -3 18 16.95 1.18
 1 -3 18 18.35 3.03
 -1 -3 -18 13.87 2.97
 1 3 -18 11.74 2.72
 -1 3 18 15.74 3.12
 -1 -3 -18 17.08 2.48
 1 3 -18 23.79 3.7
 1 3 -17 153.5 7.65
 1 -3 17 159.52 7.37
 -1 -3 -17 162.29 7.61
 1 3 -17 165.06 7.58
 -1 -3 -17 155.45 7.54
 -1 3 17 156.07 7.55
 -1 -3 -17 160.92 7.39
 1 -3 17 160.13 7.57
 1 -3 17 163.06 7.37
 1 -3 17 156.62 11.54
 1 3 -17 149.69 11.54
 1 -3 17 166.32 8.85
 1 3 -17 163.92 9.77
 -1 3 17 168.28 11.39
 -1 -3 -17 149.86 10.92
 1 -3 17 161.23 9.24
 1 -3 17 152.69 7.55
 1 -3 17 161.72 7.36
 -1 3 17 156.18 7.3
 1 3 -17 152.52 8.04
 1 -3 17 165.62 9.28
 -1 -3 -17 153.29 10.97
 1 3 -17 155.93 8.06
 1 3 -17 152.17 7.62
 -1 -3 -17 160.84 7.17
 1 -3 17 160.3 7.17
 1 3 -17 161.34 7.4
 -1 3 17 164.51 7.23
 -1 3 17 157.26 7.16
 1 3 -17 164.59 7.18
 -1 -3 -17 175.2 9.59
 1 3 -17 173.3 11.21
 -1 3 17 161.45 10.6
 1 -3 17 172.72 10.61
 -1 -3 -17 168.79 11.15
 1 -3 17 156.24 11.1
 1 3 -17 150.5 10.49
 1 3 -17 156.15 8.21
 -1 3 17 159.91 8.17
 1 3 -17 171.85 8.34
 1 -3 17 156.69 8.17
 -1 3 17 135.52 10.93
 -1 -3 -17 156.08 11.06
 -1 3 17 162.45 10.73
 1 3 -17 160.71 10.99
 1 -3 17 157.45 7.58
 1 3 -17 166.03 7.49
 -1 3 17 155.52 7.66
 1 -3 17 172.31 7.42
 1 -3 17 158.11 7.46
 -1 -3 -17 161.38 7.6
 1 -3 16 92.85 4.39
 1 3 -16 91.9 4.68
 -1 -3 -16 91.08 4.61
 1 3 -16 94.13 4.58
 -1 -3 -16 87.33 4.56
 -1 -3 -16 93 4.42
 -1 3 16 98.22 4.61
 1 -3 16 94.35 4.58
 -1 3 16 99.42 4.7
 1 -3 16 96.07 4.4
 1 -3 16 102.52 6.26
 -1 3 16 105.25 7.96
 1 3 -16 103.68 6.69
 1 -3 16 114.11 8.72
 1 3 -16 92.89 8.08
 -1 -3 -16 118.23 8.36
 1 -3 16 101.27 5.72
 1 -3 16 90.58 4.58
 1 -3 16 96.78 4.41
 -1 3 16 93.76 4.35
 1 -3 16 91.41 6.05
 -1 -3 -16 102.73 7.89
 1 3 -16 90.51 4.97
 1 3 -16 89.75 4.96
 1 3 -16 86.9 4.62
 -1 -3 -16 94.79 4.23
 1 -3 16 89.65 4.24
 1 3 -16 91.45 4.42
 -1 3 16 97.07 4.28
 -1 3 16 92.91 4.22
 1 3 -16 90.06 4.24
 1 3 -16 93.76 5.38
 1 3 -16 100.62 7.78
 1 -3 16 100.34 7.29
 -1 -3 -16 101.98 7.85
 1 -3 16 103.69 7.95
 -1 3 16 91.85 7.14
 1 3 -16 102.3 7.52
 -1 -3 -16 102.89 6.35
 1 -3 16 89.73 4.49
 -1 3 16 94.92 7.92
 -1 -3 -16 88.44 7.57
 -1 3 16 105.75 7.53
 1 3 -16 94.63 7.51
 -1 3 16 92.71 4.67
 1 3 -16 93.16 4.5
 1 -3 16 95.14 4.61
 -1 -3 -16 89.51 4.58
 -1 3 16 95.26 5.3
 1 -3 16 87.61 5.27
 1 3 -16 93.95 5.39
 1 3 -15 12.49 1.02
 -1 -3 -15 13.42 0.88
 -1 3 15 13.36 1.01
 1 -3 15 11.56 0.97
 -1 3 15 12.47 1.06
 1 -3 15 13.1 0.83
 -1 3 15 16.25 2.72
 -1 3 15 10.18 2.49
 1 3 -15 4.78 2.12
 -1 -3 -15 13.22 2.85
 1 3 -15 12.01 1.99
 1 -3 15 7.21 1.3
 1 -3 15 11.99 0.98
 -1 3 15 11.13 0.8
 1 -3 15 13.22 0.86
 -1 3 15 11.62 1.47
 1 3 -15 13.39 1.61
 1 3 -15 11.55 1.5
 1 -3 15 12.8 1.5
 -1 -3 -15 15.36 1.59
 -1 -3 -15 11.53 0.95
 1 3 -15 13.67 1
 -1 -3 -15 14.54 1.04
 1 -3 15 13.38 0.74
 1 3 -15 13.15 0.91
 -1 3 15 11.89 0.74
 1 3 -15 12.34 0.73
 1 3 -15 11.24 1.13
 1 -3 15 12.56 1.78
 1 3 -15 9.76 1.07
 -1 -3 -15 13.64 2.88
 -1 -3 -15 9.26 2.41
 1 -3 15 11.9 1.84
 -1 -3 -15 8.82 2.3
 -1 3 15 14.13 2.45
 1 -3 15 10.24 2.19
 1 3 -15 14.54 2.61
 -1 -3 -15 15.17 2.05
 1 3 -15 10.42 2.37
 1 -3 15 15.16 2.73
 1 -3 15 12.9 0.93
 -1 3 15 10.52 2.36
 1 3 -15 12.35 2.4
 -1 -3 -15 18.34 2.98
 1 3 -15 12.24 0.92
 -1 3 15 10.97 1
 1 -3 15 10.39 0.94
 1 3 -15 12.46 1.04
 1 -3 15 13.12 0.85
 -1 -3 -15 13.58 1.01
 1 3 -14 527.07 24.04
 -1 -3 -14 546.06 23.99
 1 3 -14 542.11 23.98
 -1 -3 -14 548.63 24.02
 1 -3 14 530.69 23.97
 1 -3 14 528.51 23.79
 1 -3 14 514.99 25.55
 1 3 -14 547.81 28.25
 1 -3 14 516.86 24.88
 -1 -3 -14 544.6 27.82
 -1 3 14 567.61 27.95
 -1 -3 -14 520.65 27.8
 1 3 -14 562.39 26.14
 1 -3 14 545.98 24
 1 -3 14 538.31 23.84
 1 -3 14 543.91 23.84
 1 3 -14 536.65 25.2
 -1 3 14 520.75 25
 1 -3 14 542.54 25.15
 -1 -3 -14 555.75 25.06
 -1 -3 -14 527.79 23.84
 1 -3 14 527.13 23.72
 -1 3 14 535.09 23.71
 1 3 -14 555.75 23.86
 1 3 -14 527.05 23.72
 1 -3 14 555.26 25.67
 1 3 -14 511.95 24.18
 -1 -3 -14 589.27 28.08
 1 3 -14 509.67 24.17
 1 3 -14 529.88 24.07
 1 -3 14 543.73 23.8
 -1 -3 -14 516.2 27.36
 1 3 -14 540.72 27.49
 1 -3 14 558.09 27.76
 1 3 -14 535.98 25.09
 1 -3 14 546.07 27.04
 1 3 -14 569.98 27.33
 -1 3 14 522.39 26.94
 -1 -3 -14 577.67 25.76
 -1 -3 -14 531.28 23.99
 -1 3 14 543.11 24.08
 1 3 -14 540.33 23.91
 1 -3 14 544.7 23.85
 -1 -3 -14 550.42 27.69
 -1 3 14 549.77 27.01
 1 3 -14 570.94 27.49
 -1 3 14 529.02 27.78
 -1 -3 -13 65.18 3.19
 -1 -3 -13 63.44 3.14
 1 3 -13 62.95 3.12
 -1 -3 -13 59.29 3.02
 1 -3 13 61.64 3.12
 1 -3 13 63.91 2.97
 -1 3 13 55.03 5.45
 1 3 -13 67.19 6.02
 -1 -3 -13 63.51 5.73
 1 -3 13 64.16 4.4
 1 3 -13 71.58 4.83
 1 -3 13 64.3 3.81
 1 -3 13 62.05 3.01
 1 -3 13 63.42 3.16
 1 -3 13 59.54 3
 1 -3 13 56.46 4.06
 -1 -3 -13 60.15 4.02
 1 3 -13 64.42 4.23
 -1 3 13 61.1 4.08
 -1 3 13 61 2.9
 -1 -3 -13 64.8 2.91
 1 -3 13 63.32 2.92
 1 3 -13 61.95 3.02
 1 -3 13 66.95 4.45
 -1 -3 -13 84.36 6.36
 1 3 -13 59.23 2.91
 1 -3 13 63.3 2.96
 1 -3 13 63.05 3.01
 -1 3 13 59.11 3.19
 1 3 -13 65.17 3.08
 1 3 -13 57.5 5.19
 -1 3 13 58.27 5.03
 -1 -3 -13 60.74 5.5
 -1 -3 -13 58.73 3.13
 1 3 -13 64.78 5.57
 1 3 -13 65.96 5.4
 -1 3 13 60.78 5.18
 1 -3 13 62.99 5.29
 1 3 -13 63.2 4.13
 -1 -3 -13 54.05 5.24
 1 3 -12 810.56 34.75
 -1 -3 -12 783.63 34.76
 -1 -3 -12 775.82 34.78
 -1 -3 -12 784.37 34.65
 1 -3 12 787.22 34.73
 1 -3 12 769.75 34.57
 -1 -3 -12 733.31 38.09
 1 -3 12 819.08 36.29
 1 -3 12 766.39 35.36
 1 3 -12 761.84 36.56
 1 3 -12 733.79 38.32
 1 -3 12 796.24 34.64
 1 -3 12 782.54 34.64
 -1 -3 -12 781.12 34.54
 1 -3 12 781.97 34.57
 -1 3 12 775.93 34.55
 1 -3 12 806.34 36.16
 -1 3 12 793.59 36.11
 -1 3 12 764.75 35.96
 -1 -3 -12 817.48 36.04
 1 3 -12 796.07 36.17
 -1 3 12 805.55 34.75
 1 3 -12 789.89 34.64
 1 3 -12 770.25 34.56
 -1 -3 -12 754.84 38.12
 1 -3 12 804.88 36.24
 1 -3 12 775.5 34.57
 1 -3 12 796.47 37.62
 -1 -3 -12 764.74 37.87
 1 3 -12 828.59 37.84
 1 3 -12 795.97 36.08
 -1 3 12 776.12 37.31
 -1 -3 -12 805.12 38.08
 1 3 -12 835.61 37.87
 1 3 -12 773.1 34.69
 -1 3 12 771.4 34.82
 -1 -3 -12 792.1 34.77
 1 -3 12 765.47 34.71
 1 -3 12 800.03 34.64
 -1 -3 -11 21.23 1.16
 1 -3 11 20.45 1.21
 1 -3 11 21.38 1.08
 1 3 -11 21.42 2.33
 -1 3 11 16.74 2.37
 1 -3 11 20.79 1.54
 1 3 -11 20.05 3.02
 1 -3 11 20.29 1.14
 1 -3 11 19.71 1.14
 1 3 -11 20.44 2.14
 -1 3 11 17.61 1.94
 -1 -3 -11 18.52 1.98
 1 -3 11 20.41 2.1
 -1 3 11 18.07 2.02
 -1 -3 -11 20.98 1.26
 -1 -3 -11 20.39 1.23
 -1 3 11 20.75 1.08
 -1 -3 -11 20.41 1.08
 1 -3 11 20.51 1.1
 1 3 -11 18.92 1.13
 1 3 -11 19.32 1.08
 1 -3 11 22.08 2.15
 1 -3 11 21.76 2.09
 -1 -3 -11 24.72 3.15
 -1 -3 -11 14.31 2.58
 1 -3 11 20.85 1.08
 1 3 -11 16.34 2.44
 1 -3 11 19.08 2.6
 -1 3 11 22.59 2.73
 -1 -3 -11 19.23 2.68
 1 3 -11 21.95 2.14
 -1 -3 -11 14.47 2.42
 1 3 -11 21.48 2.72
 -1 3 11 19.48 1.26
 1 3 -11 21.16 1.19
 -1 -3 -11 21.22 1.25
 1 -3 11 19.87 1.13
 1 -3 11 18.18 1.18
 -1 -3 -10 237.77 10.7
 1 -3 10 233.24 10.74
 -1 3 10 225.52 10.82
 1 -3 10 238.08 10.6
 1 3 -10 263.83 14.08
 1 3 -10 229.22 12.23
 -1 -3 -10 246.56 13.81
 1 -3 10 245.14 11.02
 1 -3 10 241.62 10.68
 1 -3 10 241.99 10.79
 1 -3 10 244.77 10.7
 -1 3 10 236.35 12.08
 -1 -3 -10 240.74 12.11
 1 -3 10 226.38 12.11
 -1 3 10 253.56 12.25
 1 3 -10 240.68 12.2
 -1 -3 -10 239.96 10.8
 -1 -3 -10 238.93 10.77
 1 -3 10 237.59 10.64
 -1 -3 -10 232.41 10.62
 1 3 -10 236.77 10.67
 -1 3 10 234.61 10.62
 1 3 -10 231.23 10.63
 1 -3 10 252.75 12.07
 1 -3 10 236.35 11.99
 -1 -3 -10 224.65 13.57
 1 3 -10 231.47 13.11
 -1 3 10 241.56 13.05
 1 -3 10 240.15 13.21
 -1 -3 -10 239.73 13.4
 1 3 -10 232.93 12.09
 1 -3 10 243.75 10.67
 -1 3 10 233.35 12.7
 -1 -3 -10 262.86 13.52
 1 3 -10 244.46 13.06
 -1 3 10 234.62 10.81
 1 -3 10 239.79 10.6
 -1 -3 -10 241.89 10.78
 1 3 -9 221.16 10.07
 -1 -3 -9 225.72 10.05
 -1 -3 -9 227.21 10.08
 -1 -3 -9 219.42 9.98
 1 -3 9 221.87 10.01
 1 -3 9 217.48 9.87
 -1 3 9 223.16 10.1
 1 3 -9 225.51 12.85
 -1 -3 -9 215.81 12.77
 -1 3 9 220.42 12.69
 1 3 -9 229.85 11.53
 1 -3 9 227.19 9.96
 1 -3 9 226.3 10.06
 1 -3 9 222.1 9.98
 -1 3 9 218.61 11.39
 -1 3 9 223.05 11.47
 1 -3 9 244.08 11.65
 1 3 -9 216.79 11.42
 -1 -3 -9 219.97 11.35
 1 -3 9 217.17 9.93
 -1 -3 -9 218.87 9.92
 1 3 -9 217.46 9.95
 1 -3 9 232.63 11.29
 -1 -3 -9 217.51 12.74
 1 -3 9 217.02 11.19
 1 -3 9 220.03 9.95
 1 3 -9 225.1 11.45
 -1 3 9 220.54 12.12
 1 3 -9 230.26 12.38
 1 -3 9 231.78 12.47
 1 3 -9 227.73 10.09
 1 -3 9 222.19 9.87
 1 3 -9 230.38 12.13
 -1 3 9 215.26 11.74
 -1 -3 -9 208.08 12.18
 -1 3 9 220.62 10.08
 -1 -3 -9 229.3 10.04
 1 3 -9 220.83 9.93
 -1 3 9 218.96 9.92
 -1 -3 -8 32.59 1.78
 -1 -3 -8 35.93 1.81
 -1 -3 -8 33.01 1.73
 1 -3 8 32.72 1.74
 1 -3 8 32.97 1.62
 -1 3 8 32.67 1.81
 1 3 -8 32.79 2.76
 1 -3 8 36.31 3.62
 1 3 -8 34.92 3.53
 -1 -3 -8 41.15 3.85
 -1 3 8 40.61 3.76
 1 -3 8 35.42 1.8
 1 -3 8 33.49 1.7
 1 -3 8 36.26 1.74
 -1 -3 -8 33.84 1.69
 1 -3 8 34.13 1.7
 1 -3 8 34.76 1.7
 -1 3 8 36.22 1.78
 1 3 -8 35.18 1.7
 -1 3 8 33.1 1.68
 1 3 -8 34.09 1.8
 1 -3 8 34.03 2.88
 -1 3 8 33.79 2.8
 -1 -3 -8 34.47 2.78
 -1 3 8 36.49 2.92
 1 3 -8 34.57 2.88
 1 -3 8 33.81 2.66
 -1 -3 -8 34.05 3.56
 1 -3 8 34.38 2.63
 1 3 -8 34.86 2.87
 1 -3 8 44.22 3.8
 1 -3 8 25.79 3.05
 -1 3 8 35.37 3.2
 1 3 -8 37.92 3.4
 -1 3 8 37.85 3.03
 -1 -3 -8 37.78 3.35
 1 3 -8 33.76 3.08
 -1 3 8 37.67 3.63
 -1 3 8 33.08 1.79
 -1 -3 -8 34.01 1.77
 1 3 -8 32.73 1.79
 1 -3 8 34.51 1.61
 -1 -3 -7 767.71 34.49
 1 -3 7 767.44 34.5
 1 -3 7 768.96 34.37
 1 -3 7 769.41 37.05
 -1 3 7 802.93 37.25
 1 3 -7 765.86 35.89
 1 3 -7 787.67 37.12
 1 -3 7 779.64 34.47
 1 -3 7 793.6 34.5
 1 -3 7 779.95 34.46
 1 -3 7 816.05 35.77
 1 -3 7 817.98 35.78
 -1 3 7 775.2 36.07
 1 -3 7 798.24 36.22
 -1 -3 -7 808.26 36.09
 1 3 -7 756.35 36.04
 -1 3 7 824.72 36.23
 1 -3 7 790.73 34.47
 -1 -3 -7 764.72 34.45
 1 3 -7 774.29 34.47
 -1 3 7 772.54 34.46
 -1 -3 -7 782.35 36.59
 1 3 -7 821.51 36.32
 -1 3 7 782.8 35.96
 -1 3 7 798.53 37.22
 -1 -3 -7 851.83 36.73
 -1 -3 -7 797.98 34.53
 1 -3 7 772.94 34.36
 1 3 -7 787.56 34.55
 -1 3 7 791.34 34.55
 -1 -3 -7 792.19 34.54
 -1 -3 -7 782.21 34.55
 1 3 -7 794.95 34.55
 1 -3 7 810.32 36.94
 -1 3 7 766.22 36.45
 1 3 -7 805.41 36.77
 1 -3 7 760.11 36.95
 1 3 -6 36.44 1.8
 -1 -3 -6 34.46 1.76
 1 -3 6 34.72 1.76
 1 -3 6 35.04 1.63
 1 -3 6 41.93 3.55
 1 3 -6 35.3 3.29
 -1 3 6 32.45 3.27
 1 3 -6 37.54 2.81
 1 -3 6 35.54 1.74
 1 -3 6 34.61 1.76
 1 -3 6 34.98 1.73
 1 -3 6 41.7 2.79
 1 -3 6 34.89 2.64
 -1 3 6 35.97 2.91
 1 -3 6 35.64 2.95
 -1 -3 -6 34.25 2.83
 1 3 -6 31.99 2.81
 -1 3 6 37.28 2.98
 1 -3 6 33.63 1.74
 -1 -3 -6 34.73 1.73
 1 3 -6 36.45 1.74
 -1 3 6 33.92 1.73
 -1 -3 -6 34.84 1.8
 -1 -3 -6 37.38 1.81
 -1 3 6 36.98 3.09
 1 3 -6 35.66 3.3
 1 -3 6 37.26 3.37
 1 -3 6 37.16 3.33
 1 3 -6 38.79 3.27
 1 -3 6 31.02 1.61
 1 3 -6 36.32 1.8
 -1 3 6 40.02 1.82
 -1 -3 -6 41.36 3.32
 -1 3 6 35.62 3.39
 1 3 -6 39.1 3.07
 -1 -3 -6 39.07 3.17
 1 3 -6 39.98 2.95
 -1 3 6 34.37 2.64
 -1 3 6 37.9 1.79
 -1 -3 -6 38.46 1.79
 -1 -3 -5 208.58 9.2
 1 -3 5 207.34 9.18
 1 -3 5 205.71 9.07
 1 3 -5 201.17 9.07
 1 3 -5 192.24 9.49
 1 3 -5 212.88 10.52
 1 -3 5 195.71 11.05
 -1 3 5 215.37 11.35
 1 3 -5 201.4 11.06
 1 -3 5 194.17 11.08
 1 3 -5 211.88 11.09
 1 3 -5 210.71 11.23
 1 -3 5 191.74 11.06
 1 -3 5 201.72 9.2
 1 -3 5 201.17 9.16
 1 3 -5 207.81 9.18
 -1 3 5 207.02 9.18
 1 3 -5 206.39 9.21
 1 3 -5 197.22 10.64
 -1 -3 -5 191.61 10.58
 1 -3 5 205.52 10.81
 -1 3 5 214.28 10.8
 -1 3 5 209.99 10.8
 -1 -3 -5 200.73 9.2
 1 3 -5 203.86 9.51
 1 -3 5 212.23 10.39
 1 -3 5 222.84 10.47
 1 3 -5 204.98 9.21
 -1 3 5 210.89 9.21
 -1 3 5 206.27 9.21
 -1 -3 -5 204.59 9.18
 1 -3 5 202.66 9.19
 -1 -3 -5 190.79 10.63
 -1 3 5 198.9 11.29
 -1 -3 -5 206.1 11.02
 1 3 -5 217.93 10.44
 1 3 -5 202.5 10.78
 1 3 -4 1598.25 70.64
 1 -3 4 1594.14 70.64
 -1 3 4 1644 72.87
 1 3 -4 1569.73 71.32
 1 3 -4 1640.64 72.16
 1 3 -4 1576.9 72.57
 -1 -3 -4 1593.76 70.65
 -1 -3 -4 1579.94 70.75
 1 -3 4 1623.11 70.76
 1 3 -4 1575.54 71.31
 1 -3 4 1635.88 72.08
 1 -3 4 1631.98 72.07
 -1 -3 -4 1614.06 72.38
 -1 3 4 1671.8 72.55
 -1 3 4 1611.93 72.41
 1 3 -4 1620.2 72.44
 1 -3 4 1648.74 72.57
 1 -3 4 1597 70.77
 1 3 -4 1613.49 70.78
 1 3 -4 1637 70.75
 1 -3 4 1639.73 72.28
 -1 3 4 1615.18 70.75
 -1 3 4 1609.1 70.79
 -1 -3 -4 1615.92 70.77
 -1 3 4 1619.89 70.76
 1 3 -4 1623.78 70.75
 1 3 -4 1614.28 70.75
 -1 -3 -4 1612.49 72.74
 1 3 -4 1535.27 72.46
 -1 3 4 1612.1 73.01
 -1 -3 -4 1578.12 72.09
 1 -3 4 1594.52 70.73
 -1 3 4 1615.12 70.75
 1 3 -4 1600.61 72.76
 1 3 -4 1611.98 72.66
 1 -3 4 1557.01 72.83
 1 -3 4 1573.23 72.72
 -1 -3 -4 1631.63 70.76
 1 -3 3 908.68 40.37
 1 3 -3 906.91 40.3
 1 -3 3 919.98 40.26
 1 -3 3 907.06 40.89
 -1 3 3 919.36 42.23
 1 3 -3 877.86 41.17
 -1 -3 -3 913.79 40.4
 1 -3 3 939.43 41.81
 1 -3 3 924.04 41.77
 1 3 -3 861.21 41.13
 -1 -3 -3 936.97 42.06
 1 3 -3 913.83 42.04
 1 3 -3 924.93 40.41
 1 -3 3 945.36 41.78
 1 3 -3 930.98 40.4
 -1 -3 -3 917.6 42.65
 -1 3 3 900.6 40.42
 -1 -3 -3 933.29 40.41
 1 3 -3 918.71 40.38
 -1 3 3 929.81 40.41
 -1 3 3 924.15 42.52
 -1 -3 -3 934.74 42.37
 -1 -3 -3 938.18 41.56
 1 3 -3 909.47 42.19
 1 3 -3 955.3 42.04
 1 -3 3 902.7 42.23
 1 3 -3 922.19 42.21
 -1 -3 -3 900.29 41.42
 1 3 -3 863.91 42.12
 1 -3 3 909.35 42.4
 -1 3 3 914.93 40.38
 -1 -3 -3 934.52 40.39
 -1 -3 -3 906.38 40.27
 1 3 -3 908.21 40.37
 -1 3 2 2954.87 127.64
 -1 -3 -2 2914.68 127.65
 1 -3 2 2925.6 127.6
 1 3 -2 2857.25 127.55
 -1 -3 -2 2873.83 127.49
 -1 -3 -2 2836.18 128.74
 1 3 -2 2810.55 129.3
 -1 -3 -2 2881.58 127.63
 1 3 -2 2925.31 127.58
 1 3 -2 2940.23 127.64
 1 -3 2 2998.97 128.92
 1 3 -2 3018.2 127.65
 -1 -3 -2 2858.44 129.77
 1 3 -2 2916.4 127.6
 -1 3 2 2907.8 127.64
 1 3 -2 2806.99 128.61
 -1 3 2 2893.79 127.65
 -1 -3 -2 2858.61 127.62
 1 3 -2 2940.19 129.34
 -1 -3 -2 2826.79 129.24
 -1 3 2 2907.72 127.6
 -1 3 2 2732.9 129.61
 -1 -3 -2 2886.64 128.54
 1 3 -2 2905.14 129
 -1 -3 -2 2848.98 129.48
 1 3 -2 2874.01 129.45
 1 3 -2 2829.02 128.64
 -1 3 2 2987.58 129.31
 1 -3 2 2869.08 128.36
 1 -3 2 2951.68 127.67
 -1 -3 -1 121.69 5.52
 -1 3 1 121.26 5.5
 1 3 -1 121.47 5.45
 1 3 -1 125.47 6.66
 -1 3 1 124.94 6.78
 1 -3 1 115.41 6.35
 -1 -3 -1 120.47 6.94
 -1 -3 -1 119.58 6.59
 1 3 -1 126.54 6.94
 -1 -3 -1 121.27 5.51
 1 3 -1 119.46 5.5
 1 -3 1 121.74 5.48
 -1 3 1 120.14 5.46
 -1 -3 -1 115.04 7.21
 1 3 -1 126.91 5.53
 1 -3 1 124.25 6.62
 -1 3 1 120.31 5.51
 1 3 -1 131.68 6.7
 -1 -3 -1 117.94 6.92
 -1 -3 -1 119.77 5.45
 1 3 -1 138.1 6.68
 -1 -3 -1 117.85 6.14
 1 3 -1 116.74 6
 1 3 -1 120.47 7.1
 -1 3 1 113.86 7.14
 1 -3 1 122.89 5.53
 -1 -3 -1 121.62 5.48
 1 3 -1 120.25 6.96
 -1 3 1 125.78 7.1
 -1 -3 -1 107.52 6.8
 -1 3 1 126.44 7.05
 -1 3 1 120.07 5.51
 -1 -3 -1 121.05 5.49
 -1 -3 -1 119.98 5.5
 -1 3 1 123.03 5.52
 1 3 -1 120.21 5.45
 1 -3 0 1794.24 78.92
 1 3 0 1792.26 78.9
 1 3 0 1771.11 80.39
 -1 3 0 1804.05 80.12
 1 -3 0 1753.61 80.12
 -1 -3 0 1797.72 80.39
 -1 3 0 1736.46 80.58
 -1 3 0 1917.14 80.79
 1 3 0 1774.65 80.59
 -1 3 0 1796.6 78.96
 1 3 0 1802.4 78.87
 1 3 0 1782.82 78.92
 1 3 0 1856.07 78.96
 -1 3 0 1779.98 80.17
 -1 3 0 1824.9 78.95
 1 -3 0 1747.24 80.15
 -1 -3 0 1786.96 80.98
 -1 -3 0 1777.83 80.35
 1 3 0 1783.97 80.37
 -1 -3 0 1748.36 78.9
 -1 -3 0 1804.6 78.96
 -1 3 0 1778.68 78.91
 -1 -3 0 1793.64 78.92
 1 3 0 1721.82 80.3
 -1 -3 0 1782 80.28
 -1 3 0 1802.81 78.94
 1 -3 0 1827.79 78.97
 -1 -3 0 1783.46 78.91
 1 3 0 1776.84 79.87
 1 3 0 1775.56 80.8
 -1 -3 0 1749.73 79.51
 1 3 0 1775.31 79.48
 -1 3 0 1740.64 80.91
 -1 -3 1 130.6 6.85
 1 3 1 113.49 6.46
 1 3 1 117.92 5.36
 1 -3 -1 119.22 5.38
 -1 3 -1 115.89 6.21
 1 3 1 114.92 6.79
 1 -3 -1 114.71 6.63
 -1 -3 1 124.54 6.53
 -1 -3 1 117.7 5.39
 1 -3 -1 122.04 5.42
 1 -3 -1 118.91 5.4
 1 -3 -1 119.04 5.41
 -1 -3 1 116.19 5.34
 1 3 1 123.1 5.37
 1 -3 -1 122.02 5.41
 1 -3 -1 112.11 6.5
 -1 3 -1 122.22 5.4
 1 3 1 119.42 5.4
 -1 -3 1 114.34 7.08
 -1 3 -1 117.86 6.49
 -1 -3 1 124.15 6.51
 1 3 1 122.9 6.89
 -1 3 -1 117.82 5.37
 1 -3 -1 120.53 5.41
 -1 -3 1 116.88 5.36
 1 3 1 123.67 6.04
 1 3 1 122 7.07
 -1 3 -1 114.89 7.08
 -1 3 -1 117.88 5.34
 -1 3 -1 120.44 6.89
 1 -3 -1 112.52 6.87
 1 3 1 114.53 6.82
 -1 3 -1 116.56 6.85
 1 -3 -1 112.34 6.8
 -1 -3 1 114.78 5.35
 -1 3 -1 117.25 5.41
 1 3 1 115.57 5.29
 1 3 2 2834.36 127.92
 1 -3 -2 2934.53 128.06
 -1 -3 2 2871.05 127.97
 -1 3 -2 2879.42 127.97
 1 3 2 2944.35 127.97
 1 -3 -2 2964.49 128.04
 1 3 2 2972.47 128.03
 -1 -3 2 2899.24 128.03
 -1 -3 2 2904.35 128.05
 -1 -3 2 2891.49 127.98
 1 -3 -2 2915.47 128.06
 1 -3 -2 2936.39 128.05
 1 3 2 2885.67 128
 -1 -3 2 2970.69 130.17
 -1 3 -2 2861.87 129.3
 -1 3 -2 2998.44 128.04
 -1 3 -2 2958.05 128
 1 -3 -2 2930.66 128.06
 -1 -3 2 2945.59 129.03
 1 3 2 2926.96 129.91
 -1 -3 2 2918.88 129.04
 1 -3 -2 3003.77 129.87
 -1 3 -2 2941.47 129.73
 -1 3 -2 3157.8 129.92
 -1 -3 2 2878.64 128.05
 -1 -3 2 2891.06 128.02
 1 -3 -2 2949.3 128.06
 -1 -3 2 2911.59 127.99
 1 3 2 2874.81 129.98
 -1 3 -2 2846.56 130.11
 1 3 2 2905.27 128.88
 -1 -3 2 2940 129.4
 1 3 2 2921.16 128.01
 -1 3 -2 2946.81 128.75
 1 3 2 2913.05 129.93
 1 -3 -2 2830.27 129.68
 -1 -3 3 912.3 40.1
 1 3 3 914.48 40.06
 1 3 3 912.24 39.97
 -1 -3 3 912.22 40.03
 1 -3 -3 908.29 40.12
 -1 3 -3 913.98 40.01
 1 3 3 904.33 40.06
 1 3 3 911.34 40.11
 -1 -3 3 899.27 40.09
 -1 -3 3 894.9 41.64
 -1 -3 3 905.1 41.83
 1 3 3 894.21 41.13
 1 -3 -3 922.86 40.13
 -1 -3 3 893.35 40.03
 1 3 3 906.4 40.06
 -1 -3 3 932.45 42.28
 -1 3 -3 890.87 41.43
 -1 3 -3 933.95 40.09
 -1 3 -3 903.13 41.75
 -1 3 -3 951.9 41.88
 1 -3 -3 957.2 41.95
 -1 3 -3 918.15 40.05
 1 3 3 936.14 42.16
 -1 -3 3 885.4 40.85
 -1 -3 3 913.84 40.86
 1 -3 -3 930.43 40.13
 1 -3 -3 895.81 40.1
 -1 -3 3 887.43 39.97
 1 3 3 877.23 42.05
 -1 3 -3 925.35 40.56
 1 -3 -3 922.18 40.12
 -1 -3 3 902.77 40.1
 1 -3 -4 1601.04 70.35
 -1 -3 4 1571.52 70.21
 1 3 4 1625.78 70.36
 -1 -3 4 1599.63 70.33
 -1 -3 4 1551.19 70.26
 -1 -3 4 1579.19 70.31
 1 -3 -4 1569 70.32
 1 -3 -4 1652.39 70.36
 1 3 4 1526.5 72.47
 -1 -3 4 1606.53 70.87
 -1 -3 4 1601.63 70.86
 -1 -3 4 1564.97 72.02
 1 3 4 1592.67 71.65
 -1 -3 4 1608.35 72.19
 1 -3 -4 1573.15 71.21
 -1 -3 4 1591.5 70.35
 1 3 4 1614.44 70.29
 -1 3 -4 1595.52 70.26
 -1 -3 4 1696.32 72.72
 1 3 4 1626.51 70.33
 -1 3 -4 1557.68 71.79
 -1 3 -4 1585.49 70.31
 1 -3 -4 1579.39 70.35
 -1 -3 4 1575.62 70.34
 -1 -3 4 1570.78 70.33
 1 3 4 1601.42 70.28
 1 3 4 1606.15 72.65
 1 3 4 1565.74 72.56
 1 3 4 1640.18 70.2
 -1 3 -4 1597.97 70.21
 1 -3 -4 1609.47 70.36
 1 -3 -4 1596.43 72.12
 -1 3 -4 1655.61 72.09
 -1 3 -4 1582.42 71.96
 -1 -3 4 1582.87 71.9
 1 3 4 1609.22 72.02
 1 3 5 210 9.23
 -1 -3 5 203.53 9.29
 1 -3 -5 209.41 9.31
 -1 -3 5 202.05 9.18
 1 3 5 210.63 9.33
 -1 -3 5 209.26 9.3
 -1 -3 5 207.3 9.21
 -1 -3 5 202.37 9.25
 1 -3 -5 202.87 9.27
 -1 3 -5 206.21 9.15
 1 -3 -5 214.71 9.32
 1 -3 -5 207.79 9.32
 -1 -3 5 204.49 9.3
 -1 -3 5 199.41 11.38
 -1 3 -5 207.59 9.26
 -1 3 -5 190.89 10.71
 1 3 5 210.67 9.27
 -1 -3 5 203.3 9.57
 1 3 5 217.32 11.57
 -1 -3 5 205.11 9.57
 -1 -3 5 205.92 11.18
 1 3 5 202.84 10.7
 1 -3 -5 197.09 10.25
 1 3 5 219.12 11.24
 -1 -3 5 200.69 10.81
 1 -3 -5 205.15 10.86
 1 -3 -5 201.5 9.3
 -1 3 -5 199.43 10.74
 1 3 5 191.49 10.7
 -1 3 -5 234.48 11.02
 1 -3 -5 202.44 10.91
 -1 -3 5 215.23 10.81
 1 3 5 201.12 11.45
 1 3 5 205.6 11.48
 -1 3 -5 210.47 9.21
 -1 -3 5 196.16 11.04
 1 3 5 206.02 11.13
 -1 -3 6 33.22 1.74
 1 3 6 32.77 1.67
 -1 3 -6 34.77 1.59
 1 -3 -6 36.21 1.78
 1 -3 -6 36.29 1.77
 -1 -3 6 35.76 1.66
 1 3 6 37.91 1.82
 -1 -3 6 35.88 1.77
 -1 -3 6 33.57 1.67
 -1 -3 6 33.17 1.7
 1 -3 -6 31.86 1.71
 1 -3 -6 38.11 1.8
 -1 3 -6 31.91 1.76
 -1 -3 6 34.46 1.76
 -1 3 -6 38.36 3.15
 -1 3 -6 35.26 1.71
 1 3 6 33.05 1.71
 -1 -3 6 33.97 3.38
 1 3 6 29.03 3.15
 1 -3 -6 33.99 1.76
 -1 3 -6 28.38 3.05
 -1 -3 6 41.71 3.46
 -1 -3 6 26.51 2.86
 1 3 6 27.31 2.91
 -1 3 -6 36.03 1.65
 1 3 6 39.54 3.59
 1 3 6 32.43 3.27
 -1 3 -6 38.31 2.96
 1 -3 -6 32.66 2.91
 1 3 6 33.64 2.87
 -1 -3 6 33.25 2.78
 -1 3 -6 33.43 2.82
 -1 -3 6 33.29 2.86
 -1 -3 6 29.48 3.07
 1 -3 -6 36.71 2.97
 1 -3 -6 41.67 2.86
 1 3 6 38.81 3.12
 1 3 6 39.31 3.22
 1 3 7 791.41 36.04
 -1 -3 7 788.74 35.9
 -1 3 -7 749.07 35.89
 1 -3 -7 771.84 36.08
 -1 3 -7 814.66 36.05
 1 -3 -7 779.88 34.41
 -1 -3 7 782.12 34.32
 -1 3 -7 799.42 34.42
 1 3 7 786.85 34.46
 -1 -3 7 792.22 34.41
 -1 -3 7 748.89 34.3
 1 3 7 756.22 34.38
 1 -3 -7 769.59 34.34
 -1 -3 7 773.78 34.33
 1 -3 -7 792.39 34.44
 1 3 7 781.97 34.33
 -1 3 -7 782.21 34.43
 -1 -3 7 770.89 34.4
 1 3 7 793.28 34.35
 -1 3 -7 784.73 36.47
 -1 3 -7 770.04 34.33
 1 3 7 792.4 37.22
 1 -3 -7 753.24 37.04
 -1 3 -7 764.81 35.53
 -1 3 -7 750.74 35.49
 1 -3 -7 781.11 34.42
 1 3 7 760.45 36.65
 -1 3 -7 741.81 36.69
 -1 -3 7 751.71 36.6
 -1 -3 7 776.75 36.82
 -1 3 -7 798.9 34.28
 1 -3 -7 775.91 35.88
 1 3 7 767.68 37.14
 -1 -3 7 751.26 35.76
 1 -3 -7 743.9 37.04
 -1 -3 7 767.52 34.39
 1 3 7 782.3 36.42
 -1 -3 7 800.68 37.01
 -1 -3 7 749.8 35.97
 1 -3 -7 773.68 36
 1 3 7 750 36.36
 1 -3 -8 37.77 1.91
 1 -3 -8 37.86 1.89
 -1 -3 8 37.67 1.81
 -1 3 -8 38.18 1.89
 1 3 8 37.46 1.94
 -1 -3 8 37.1 1.89
 -1 -3 8 36.78 1.79
 1 3 8 36.22 1.85
 1 -3 -8 37.61 1.81
 -1 -3 8 35.27 1.78
 -1 -3 8 35.34 1.69
 1 3 8 36.36 1.8
 -1 3 -8 35.89 1.9
 -1 -3 8 35.77 1.87
 -1 3 -8 41.9 2.88
 -1 3 -8 35.5 2.71
 1 -3 -8 31.17 3.48
 1 3 8 37.28 1.81
 -1 3 -8 37.03 1.79
 -1 3 -8 40.46 3.49
 1 -3 -8 36.36 1.9
 -1 3 -8 35.64 3.51
 1 3 8 32.2 2.79
 -1 -3 8 23.99 2.98
 -1 -3 8 39.18 3.6
 1 -3 -8 37.39 3.09
 -1 3 -8 37.9 2.99
 -1 3 -8 38.05 3.01
 -1 -3 8 39.91 2.98
 1 3 8 36.13 2.97
 -1 -3 8 31.87 3.5
 -1 -3 8 31.91 2.79
 1 -3 -8 27.88 3.34
 1 3 8 38.67 3.16
 1 -3 -8 41.96 3.21
 -1 -3 8 35.25 1.85
 1 -3 -8 41.8 3.14
 -1 -3 8 36.33 2.99
 1 3 8 32.71 3.15
 1 3 8 33.67 3.29
 1 -3 -9 231.79 10.25
 -1 -3 9 224.31 10
 1 -3 -9 228.26 10.22
 -1 -3 9 220.88 10.14
 1 3 9 229.85 10.25
 -1 3 -9 240.92 10.24
 1 3 9 231.01 10.29
 -1 -3 9 228.43 10.23
 -1 -3 9 224.62 10.11
 1 3 9 225.25 10.18
 1 -3 -9 223.85 10.11
 -1 -3 9 222.7 10.09
 -1 3 -9 227.55 10.25
 1 3 9 230.8 10.14
 -1 -3 9 222.45 10.2
 1 3 9 221.29 10.11
 -1 3 -9 236.12 12.55
 -1 3 -9 223.26 10.09
 -1 3 -9 221.02 11.33
 -1 3 -9 217.42 11.3
 1 -3 -9 241.85 13.12
 -1 3 -9 198.59 12.37
 1 3 9 216.73 11.51
 -1 -3 9 253.69 12.96
 -1 -3 9 222.5 12.56
 -1 -3 9 227.78 10.2
 1 3 9 208.38 11.87
 1 -3 -9 221.5 12.93
 1 -3 -9 236.42 12.11
 -1 -3 9 224.16 11.69
 -1 3 -9 225.79 11.6
 -1 3 -9 237.05 11.67
 1 3 9 227.41 11.71
 1 -3 -9 216.05 11.65
 -1 -3 9 222.33 11.48
 1 3 9 237.04 12.62
 1 -3 -9 221.73 11.66
 1 3 9 229.19 12.23
 -1 -3 9 223.89 11.67
 1 -3 -9 224.77 10.23
 1 -3 -10 234.89 10.58
 -1 -3 10 242.87 10.65
 1 -3 -10 240.35 10.7
 -1 -3 10 233.28 10.43
 1 -3 -10 241.62 10.48
 -1 -3 10 233.64 10.6
 -1 3 -10 233.25 10.67
 1 3 10 239.64 10.71
 1 3 10 231.39 10.74
 -1 -3 10 239.32 10.7
 -1 -3 10 232.91 10.55
 -1 -3 10 236.96 10.66
 1 3 10 226.82 10.62
 1 -3 -10 232.25 10.54
 -1 -3 10 236.62 10.52
 -1 -3 10 239.41 10.66
 1 3 10 241.19 10.59
 -1 -3 10 238.62 10.64
 -1 3 -10 225.31 11.78
 1 -3 -10 235.27 13.56
 -1 3 -10 231.18 11.84
 1 3 10 229.77 10.53
 -1 3 -10 233.22 10.52
 1 -3 -10 239.13 10.7
 1 -3 -10 235.5 12.15
 -1 3 -10 235.41 12.01
 -1 -3 10 251.35 12.01
 -1 3 -10 253.44 12.13
 1 3 10 229.93 12.08
 -1 3 -10 240.86 13.31
 -1 3 -10 260.98 13.51
 -1 -3 10 215.37 12.98
 1 3 10 225.85 11.9
 -1 -3 10 252.59 13.46
 1 -3 -10 238.67 12.7
 1 3 10 224.62 12.6
 -1 -3 10 235.89 12.2
 1 3 10 216.88 13.38
 1 -3 -10 237.89 13.62
 1 -3 -10 237.77 10.66
 1 3 10 219.47 12.53
 1 -3 -10 239.69 12.07
 1 -3 -10 228.26 13.59
 1 3 10 222.72 13.09
 -1 -3 10 224.61 12
 -1 -3 11 20.37 0.97
 1 -3 -11 19.36 1.01
 -1 3 -11 18.43 1.19
 -1 -3 11 19.72 1.16
 1 3 11 20.1 1.24
 1 3 11 19.67 2.88
 1 -3 -11 18.13 2.5
 1 -3 -11 20.55 2.92
 -1 -3 11 22.86 2.36
 1 -3 -11 13.87 2.61
 1 3 11 19.71 2.53
 1 3 11 24.65 3.13
 -1 -3 11 23.6 1.28
 -1 -3 11 20.8 1.11
 1 3 11 18.41 1.14
 1 -3 -11 17.43 1.05
 -1 3 -11 19.5 1.04
 -1 -3 11 18.25 1.03
 1 -3 -11 19.82 1.22
 1 3 11 20.93 1.14
 -1 -3 11 18.81 1.16
 1 3 11 19.49 1.06
 1 -3 -11 19.65 1.14
 -1 -3 11 19.84 1.18
 1 -3 -11 16.82 2.65
 -1 3 -11 18.87 2
 1 3 11 25.19 3.27
 -1 3 -11 17.33 1.93
 1 -3 -11 20.1 1.23
 1 -3 -11 19.03 1.11
 1 -3 -11 19.78 1.2
 -1 -3 11 19.02 2.78
 -1 3 -11 23.45 2.97
 1 3 11 21.7 2.03
 -1 3 -11 15.45 2.52
 1 -3 -11 20.6 2.04
 1 3 11 16.51 2.24
 1 -3 -11 20.34 2.87
 1 3 11 26.4 3.07
 -1 3 -11 23.54 3.09
 -1 -3 11 19.15 2.02
 -1 3 -11 19.57 2.02
 -1 3 -11 19.07 2.01
 1 -3 -11 18.39 2.08
 -1 -3 11 19.68 1.93
 1 3 11 20.12 2.06
 -1 3 -12 750.95 34.48
 -1 -3 12 768.65 34.15
 1 -3 -12 771.54 34.2
 -1 -3 12 792.42 34.39
 1 3 12 775.13 34.49
 -1 3 -12 786.21 34.43
 -1 -3 12 789.52 36.31
 1 -3 -12 769.2 37.04
 1 3 12 809.85 38.25
 1 -3 -12 810.3 38.3
 1 3 12 791.52 38
 1 3 12 764.24 37.03
 1 -3 -12 747.48 37.84
 -1 -3 12 770.77 34.46
 -1 -3 12 777.79 34.31
 1 3 12 774.05 34.36
 1 -3 -12 777.86 34.24
 -1 -3 12 787.95 34.22
 -1 3 -12 777.66 34.22
 1 -3 -12 783.27 34.35
 -1 -3 12 774.99 34.4
 -1 -3 12 769.7 34.37
 1 3 12 762.12 34.24
 1 3 12 793.57 37.72
 1 3 12 731.12 36.49
 1 -3 -12 798.66 35.76
 1 -3 -12 725.66 37.87
 -1 -3 12 798.3 35.84
 -1 3 -12 771.52 37.94
 1 -3 -12 750.75 37.85
 1 3 12 760.45 37.98
 -1 3 -12 762.91 35.73
 -1 3 -12 786.04 35.79
 1 -3 -12 782.75 34.46
 1 -3 -12 767.12 34.41
 1 -3 -12 764.36 34.31
 -1 -3 12 847.1 37.94
 1 3 12 766.14 35.63
 -1 3 -12 833.51 37.8
 -1 -3 12 801.6 35.62
 -1 3 -12 787.51 35.72
 1 3 12 765.17 35.85
 1 -3 -12 766.64 35.86
 -1 3 -12 820.46 35.78
 1 -3 -12 790.14 34.47
 1 -3 -13 60.63 2.82
 -1 -3 13 61.04 3.04
 -1 3 -13 61.84 3.08
 1 3 13 62.7 3.14
 -1 -3 13 69.37 4.76
 1 3 13 56.86 5.07
 1 -3 -13 54.15 5.36
 1 -3 -13 56.2 5.61
 1 3 13 60.19 5.58
 1 -3 -13 69.53 5.42
 1 3 13 61.94 5.76
 -1 -3 13 61.56 3.11
 -1 -3 13 63.9 3.06
 -1 -3 13 59.49 2.95
 -1 -3 13 62.58 3.06
 -1 -3 13 60.82 3.06
 1 3 13 62.83 5.74
 -1 3 -13 59.96 4.16
 -1 3 -13 61.69 4.19
 1 -3 -13 63.46 5.71
 -1 3 -13 56.85 3.11
 -1 3 -13 61.51 2.83
 1 -3 -13 57.63 2.86
 1 3 13 60.88 2.86
 -1 -3 13 62.42 2.79
 1 -3 -13 60.15 3
 -1 -3 13 59.51 3.03
 1 -3 -13 60.41 3.1
 1 -3 -13 61.11 3.1
 1 -3 -13 56.88 2.94
 1 -3 -13 59.83 3.05
 -1 3 -13 78.66 5.97
 1 -3 -13 62.73 5.27
 1 3 13 65.14 4.06
 -1 -3 13 72.43 5.76
 -1 -3 13 67.04 5.57
 -1 -3 13 66.5 4.21
 1 -3 -13 61.48 5.82
 1 -3 -13 59.52 3.97
 1 3 13 59.26 4.7
 -1 3 -13 55.48 5.43
 1 3 13 55.6 5.29
 -1 -3 13 63.83 4.01
 1 3 13 54.48 4.18
 1 -3 -13 59.88 4.13
 -1 3 -13 60.2 3.99
 1 -3 -14 539.96 23.68
 -1 3 -14 527.26 23.96
 1 3 14 542.63 24.05
 -1 -3 14 533.21 23.93
 1 -3 -14 532.26 27.65
 1 3 14 531.08 27.66
 1 3 14 543.24 27.02
 -1 -3 14 510.06 25.91
 1 -3 -14 532.21 27.92
 1 3 14 549.28 28
 -1 -3 14 527.86 24.01
 -1 -3 14 536.65 23.84
 -1 -3 14 547.94 23.94
 -1 -3 14 542.46 23.95
 -1 -3 14 547.63 23.94
 1 -3 -14 562.66 27.84
 1 3 14 570.51 28.07
 -1 3 -14 542.18 25.46
 -1 3 -14 519.97 25.35
 -1 3 -14 526.33 24.03
 1 -3 -14 533.15 23.71
 -1 3 -14 537.7 23.68
 1 3 14 521.95 23.71
 -1 -3 14 540.91 23.65
 1 -3 -14 535.03 23.88
 -1 -3 14 536.06 23.93
 1 -3 -14 534.27 24
 1 -3 -14 536.43 24
 -1 -3 14 552.06 24.99
 1 3 14 529.79 25.23
 -1 3 -14 518.63 24.99
 1 -3 -14 550.66 25.26
 1 -3 -14 531.9 23.84
 1 -3 -14 526.53 23.94
 -1 -3 14 535.29 25.17
 -1 3 -14 553.51 27.91
 1 -3 -14 539.7 28.03
 1 3 14 521.07 26.07
 1 3 14 562.25 27.75
 1 3 14 577.8 27.6
 -1 -3 14 572.64 27.54
 1 -3 -14 572.69 27.32
 -1 -3 14 536.02 27.4
 -1 3 -14 524.87 27.15
 1 3 14 538.76 25
 -1 3 -14 537.57 27.47
 1 3 15 13.9 1.67
 1 3 15 17.75 1.7
 1 -3 -15 11.6 1.51
 -1 3 -15 11 1.4
 1 -3 -15 10.59 0.7
 1 3 15 13.39 1.06
 -1 3 -15 11.97 0.95
 -1 -3 15 11.99 0.97
 1 3 15 10.66 0.99
 -1 -3 15 13.23 1.04
 -1 -3 15 12.38 0.94
 -1 -3 15 11.71 0.87
 -1 -3 15 12.65 0.97
 -1 -3 15 13.55 0.99
 1 -3 -15 10.75 2.44
 -1 3 -15 14.31 1.8
 -1 3 -15 10.81 1.63
 1 3 15 11.29 2.62
 -1 3 -15 13.78 1.09
 1 -3 -15 12.77 0.75
 -1 -3 15 12.01 0.7
 1 3 15 11.79 0.73
 -1 -3 15 12.97 0.7
 -1 -3 15 12.53 0.94
 1 -3 -15 14.99 1.05
 1 -3 -15 12.28 1.01
 1 -3 -15 12.9 0.95
 1 -3 -15 12.35 0.88
 1 -3 -15 11.69 2.64
 1 3 15 20.95 3.25
 1 3 15 10.03 2.29
 1 3 15 7.02 2.29
 -1 -3 15 10.36 1.91
 1 -3 -15 20.93 3.35
 -1 3 -15 10.46 2.56
 1 3 15 12.67 2.07
 1 3 15 14.19 2.82
 1 -3 -15 18.19 3.3
 -1 -3 15 10.85 1.5
 -1 -3 15 15.44 2.72
 -1 -3 15 10.29 2.4
 1 3 15 14.79 2.74
 -1 3 -15 8.19 2.09
 1 -3 -15 9.44 2.1
 -1 3 -15 8.65 2.32
 1 3 16 91.7 5.48
 -1 3 -16 94.89 5.33
 1 -3 -16 91.66 5.45
 -1 3 -16 89.56 4.63
 -1 -3 16 88.2 4.22
 1 -3 -16 92.95 4.24
 -1 3 -16 97.45 4.59
 -1 -3 16 97.33 4.58
 1 3 16 93.15 4.67
 1 3 16 97.88 4.68
 -1 -3 16 96.81 4.65
 -1 -3 16 96.52 4.54
 -1 -3 16 97.83 4.57
 -1 -3 16 96.76 4.55
 1 3 16 93 7.77
 1 -3 -16 110.74 8.1
 -1 3 -16 88.55 5.78
 -1 3 -16 95.76 5.94
 -1 -3 16 95.99 4.22
 1 -3 -16 87.6 4.24
 1 3 16 94.34 4.25
 -1 -3 16 92.3 4.53
 -1 -3 16 79.77 7.08
 -1 -3 16 107.96 7.79
 -1 3 -16 106.4 7.88
 1 -3 -16 93.38 7.27
 1 3 16 99.32 5.33
 -1 3 -16 106.57 7.65
 1 -3 -16 87.11 4.58
 1 -3 -16 105.23 8.25
 1 -3 -16 92.94 7.65
 -1 -3 16 91.09 6.36
 1 3 16 104.07 7.52
 1 3 16 94.03 7.81
 1 -3 -16 98.25 7.46
 1 3 16 82.69 7.29
 1 -3 -16 88.07 4.52
 1 -3 -16 89.92 4.43
 1 3 16 84.03 6.18
 -1 -3 16 93.1 5.41
 1 3 16 92.95 7.8
 -1 3 -16 113.77 8.36
 1 -3 -16 91.92 7.85
 -1 -3 16 101.74 8.26
 1 -3 -16 94.11 4.62
 1 3 17 159.82 8.27
 -1 3 -17 166.48 8.13
 1 -3 -17 160.96 8.26
 1 3 17 164.25 8.18
 -1 3 -17 165.71 7.58
 -1 -3 17 155.77 7.11
 1 -3 -17 155.22 7.11
 -1 -3 17 155.94 7.47
 1 3 17 158.42 7.58
 -1 3 -17 155.26 7.46
 1 3 17 160.86 7.59
 -1 -3 17 164.18 7.57
 -1 -3 17 168.29 7.46
 1 3 17 158.71 7.33
 -1 -3 17 162.79 7.46
 -1 -3 17 167.19 7.47
 -1 3 -17 160.33 7.07
 -1 -3 17 154.33 7.01
 1 -3 -17 152.49 10.82
 -1 3 -17 160.19 8.99
 -1 3 -17 132.04 8.68
 1 3 17 173.43 11.53
 -1 -3 17 165.37 7.07
 1 -3 -17 152.15 7.1
 1 3 17 158.25 7.1
 -1 -3 17 158.71 7.44
 1 -3 -17 160.73 7.42
 -1 3 -17 155.52 10.88
 -1 3 -17 174.16 10.92
 -1 -3 17 169.51 11.02
 1 3 17 165.36 8.07
 1 -3 -17 165.11 10.72
 1 -3 -17 165.45 7.54
 1 -3 -17 149.1 10.5
 1 -3 -17 165.12 11.14
 -1 -3 17 148.47 9.48
 1 3 17 177.25 11.54
 1 -3 -17 160.63 11.39
 1 3 17 165.75 11.11
 1 3 17 160.22 10.7
 1 -3 -17 152.02 7.43
 1 -3 -17 156.59 7.33
 1 -3 -17 161.89 11.46
 -1 3 -17 172.43 11.51
 1 3 17 129.09 10.49
 1 3 17 149.7 9.34
 -1 -3 17 157.27 8.25
 -1 -3 17 169.78 11.7
 1 -3 -17 165.39 7.56
 -1 3 -18 19.45 1.45
 -1 -3 18 19.72 1.02
 1 -3 -18 18.85 1.24
 1 -3 -18 17.53 1.32
 -1 -3 18 18.63 1.37
 1 3 18 17.99 1.42
 -1 3 -18 20.53 1.38
 1 3 18 13.98 1.33
 1 3 18 19.53 0.94
 -1 -3 18 19.24 1.43
 -1 -3 18 16 1.28
 -1 -3 18 17.26 1.24
 1 3 18 17.38 1.2
 -1 -3 18 21.26 1.37
 -1 -3 18 21.79 1.38
 -1 -3 18 19.02 0.91
 -1 3 -18 18.74 2.27
 -1 3 -18 12.59 2
 1 -3 -18 16.63 3.29
 1 -3 -18 16.43 3.48
 1 3 18 26.19 4.02
 -1 -3 18 18.77 0.94
 1 3 18 19.14 0.97
 1 3 18 19.61 1.6
 1 3 18 17.18 1.62
 1 -3 -18 21.35 1.83
 -1 3 -18 15.74 1.56
 1 3 18 19.07 1.74
 1 -3 -18 20.65 1.44
 1 -3 -18 20.29 3.29
 -1 3 -18 23.59 3.66
 -1 -3 18 17.41 3.21
 -1 3 -18 -1.8 3.9
 -1 3 -18 21.19 3.89
 1 3 18 15.77 3.24
 1 -3 -18 20 3.66
 -1 -3 18 21.36 1.82
 1 3 18 16.13 2.4
 -1 -3 18 24.14 4.01
 1 -3 -18 21.83 3.54
 1 3 18 14.63 3.08
 1 3 18 19.61 3.48
 1 -3 -18 8.16 3.04
 -1 -3 18 15.52 2.54
 1 3 18 20.5 3.61
 1 -3 -18 20.2 1.42
 -1 -3 18 20.86 1.37
 1 -3 -18 17.91 1.31
 -1 3 -19 104.28 5.21
 1 -3 -19 101.67 4.95
 1 -3 -19 103.21 5.07
 -1 -3 19 111.16 5.16
[truncated: 3,267,941 more chars]
