# Supplementary material for: A quantum crystallographic protocol for general use
Source: Sci Rep. 2025 Apr 19;15:13584. doi: 10.1038/s41598-025-96400-0 (PMC12009286; doi:10.1038/s41598-025-96400-0)
Supplement: Supplementary file 1 — Supplementary Information 1. [file 41598_2025_96400_MOESM1_ESM.zip › Dataset_14_HAR.cif]

data_YLID_SN_292K_Mo
_audit_creation_date               2023-11-15
_audit_creation_method
;
Olex2 1.5
(compiled 2023.08.24 svn.re1ec1418 for OlexSys, GUI svn.r6817)
;
_audit_contact_author_address      ?
_audit_contact_author_email        ?
_audit_contact_author_name         ''
_audit_contact_author_phone        ?
_publ_contact_author_id_orcid      ?
_publ_section_references
;
Bourhis, L.J., Dolomanov, O.V., Gildea, R.J., Howard, J.A.K., Puschmann, H.
 (2015). Acta Cryst. A71, 59-75.

Dolomanov, O.V., Bourhis, L.J., Gildea, R.J, Howard, J.A.K. & Puschmann, H.
 (2009), J. Appl. Cryst. 42, 339-341.

Kleemiss, F., Dolomanov, O.V., Bodensteiner, M., Peyerimhoff, N., Midgley, M.,
Bourhis, L.J., Genoni, A., Malaspina, L.A., Jayatilaka, D., Spencer, J.L.,
White, F., Grundkoetter-Stock, B, Steinhauer, S., Lentz, D., Puschmann, H.,
Grabowsky, S. (2021), Chem. Sci., 12, 1675-1692.
;
_chemical_name_systematic          ?
_chemical_formula_moiety           'C11 H10 O2 S'
_chemical_formula_sum              'C11 H10 O2 S'
_chemical_formula_weight           206.267
_chemical_absolute_configuration   unk
_chemical_oxdiff_formula           c11s1o2h10
loop_
  _atom_type_symbol
  _atom_type_scat_dispersion_real
  _atom_type_scat_dispersion_imag
  _atom_type_scat_source
  _atom_type_scat_dispersion_source
 C 0.00313 0.00162 'NoSpherA2: Chem.Sci. 2021, DOI:10.1039/D0SC05526C'
 'Brennan, Cowan, Rev. Sci. Instrum., 1992, 63, 850'
 H 0.00000 0.00000 'NoSpherA2: Chem.Sci. 2021, DOI:10.1039/D0SC05526C'
 'Brennan, Cowan, Rev. Sci. Instrum., 1992, 63, 850'
 O 0.01085 0.00610 'NoSpherA2: Chem.Sci. 2021, DOI:10.1039/D0SC05526C'
 'Brennan, Cowan, Rev. Sci. Instrum., 1992, 63, 850'
 S 0.12485 0.12449 'NoSpherA2: Chem.Sci. 2021, DOI:10.1039/D0SC05526C'
 'Brennan, Cowan, Rev. Sci. Instrum., 1992, 63, 850'

_space_group_crystal_system        'orthorhombic'
_space_group_IT_number             19
_space_group_name_H-M_alt          'P 21 21 21'
_space_group_name_Hall             ' P 2ac 2ab'
loop_
  _space_group_symop_id
  _space_group_symop_operation_xyz
 1 x,y,z
 2 x+1/2,-y+1/2,-z
 3 -x,y+1/2,-z+1/2
 4 -x+1/2,-y,z+1/2

_symmetry_Int_Tables_number        19
_cell_length_a                     5.95336(3)
_cell_length_b                     9.02867(4)
_cell_length_c                     18.38155(10)
_cell_angle_alpha                  90
_cell_angle_beta                   90
_cell_angle_gamma                  90
_cell_volume                       988.027(9)
_cell_formula_units_Z              4
_cell_measurement_reflns_used      46722
_cell_measurement_temperature      292.01(10)
_cell_measurement_theta_max        38.9580
_cell_measurement_theta_min        2.2030
_exptl_absorpt_coefficient_mu      0.295
_exptl_absorpt_correction_T_max    1.00000
_exptl_absorpt_correction_T_min    0.82379
_exptl_absorpt_correction_type     multi-scan
_exptl_absorpt_process_details
;
CrysAlisPro 1.171.41.105a (Rigaku Oxford Diffraction, 2021)
Empirical absorption correction using spherical harmonics,
implemented in SCALE3 ABSPACK scaling algorithm.
;
_exptl_crystal_colour              yellow
_exptl_crystal_colour_primary      yellow
_exptl_crystal_density_diffrn      1.387
_exptl_crystal_description         block
_exptl_crystal_F_000               432.726
loop_
  _exptl_crystal_face_index_h
  _exptl_crystal_face_index_k
  _exptl_crystal_face_index_l
  _exptl_crystal_face_perp_dist
 1 0 -1 0.1495
 1 1 1 0.1727
 1 1 0 0.1623
 -1 -1 0 0.1919
 -1 -1 1 0.1838
 1 1 -1 0.1605
 0 0 -1 0.1500
 0 1 -1 0.1675
 0 -1 1 0.1842
 0 1 0 0.1852
 -1 1 -1 0.1614
 0 1 1 0.1843
 1 0 1 0.1603
 -1 1 0 0.1619
 -1 0 -1 0.1521
 -1 1 1 0.1569
 1 0 0 0.1580
 -1 0 0 0.1452
 -2 -7 21 0.1360
 5 -3 19 0.1391
 0 -8 -20 0.1797
 4 -3 -22 0.1524
 0 6 23 0.1639
 3 5 -21 0.1573
 -4 6 -20 0.1600
 -4 -11 0 0.2086
 -1 12 -4 0.1669
 -6 -5 -13 0.1681
 -6 -4 16 0.1462
 -1 2 25 0.1406
 -3 0 24 0.1338
 2 4 24 0.1492
 2 -3 25 0.1314
 -2 -8 19 0.1396
 2 -12 -9 0.1925
 8 -3 -6 0.1473
 4 -8 -17 0.1683
 -2 6 22 0.1549
 -8 -1 9 0.1386
 -5 -5 -19 0.1662
 5 -8 13 0.1560
 7 -7 6 0.1498

_exptl_crystal_size_max            0.401
_exptl_crystal_size_mid            0.303
_exptl_crystal_size_min            0.292
loop_
  _exptl_oxdiff_crystal_face_indexfrac_h
  _exptl_oxdiff_crystal_face_indexfrac_k
  _exptl_oxdiff_crystal_face_indexfrac_l
  _exptl_oxdiff_crystal_face_x
  _exptl_oxdiff_crystal_face_y
  _exptl_oxdiff_crystal_face_z
 0.9982 -0.0001 -0.9984 -0.0227 -0.1096 0.0557
 0.9983 0.9983 0.9982 0.0123 -0.0472 0.1393
 0.9983 0.9982 -0.0001 0.0282 -0.0750 0.1178
 -0.9983 -0.9982 0.0001 -0.0282 0.0750 -0.1178
 -0.9983 -0.9982 0.9985 -0.0441 0.1027 -0.0963
 0.9983 0.9982 -0.9985 0.0441 -0.1027 0.0963
 0.0000 -0.0000 -0.9983 0.0159 -0.0278 -0.0215
 0.0001 0.9982 -0.9984 0.0826 -0.0209 0.0191
 -0.0001 -0.9982 0.9984 -0.0826 0.0209 -0.0191
 0.0001 0.9983 -0.0000 0.0668 0.0068 0.0406
 -0.9981 0.9983 -0.9983 0.1212 0.0609 -0.0581
 0.0001 0.9983 0.9983 0.0509 0.0346 0.0621
 0.9982 -0.0000 0.9983 -0.0544 -0.0541 0.0987
 -0.9981 0.9983 0.0001 0.1053 0.0887 -0.0366
 -0.9982 0.0000 -0.9983 0.0544 0.0541 -0.0987
 -0.9981 0.9984 0.9984 0.0894 0.1164 -0.0152
 0.9982 -0.0000 -0.0001 -0.0386 -0.0818 0.0772
 -0.9982 0.0000 0.0001 0.0386 0.0818 -0.0772
 -1.8790 -6.9606 20.9066 -0.7258 0.6876 0.0214
 5.2056 -2.9234 19.4356 -0.7060 0.0936 0.7020
 0.4443 -7.9676 -20.1640 -0.2289 -0.6516 -0.7232
 4.0696 -3.1781 -21.7213 -0.0238 -0.9593 -0.2815
 0.2749 5.8629 22.9860 0.0154 0.6567 0.7540
 3.2617 5.2899 -21.3106 0.5671 -0.8236 0.0090
 -3.7833 5.8124 -19.8759 0.8513 -0.2027 -0.4840
 -4.2930 -10.9377 -0.3093 -0.5607 0.2683 -0.7834
 -1.3030 12.4047 -4.2090 0.9468 0.0748 0.3129
 -6.4342 -4.8363 -13.4135 0.1387 0.1213 -0.9829
 -6.1489 -3.8757 15.7755 -0.2729 0.9160 -0.2939
 -0.5275 2.3624 25.4112 -0.2263 0.7659 0.6018
 -2.8885 0.0747 24.3304 -0.2709 0.9137 0.3029
 1.7164 4.2465 23.8472 -0.1621 0.5514 0.8183
 1.9047 -2.9101 24.5318 -0.6588 0.5060 0.5567
 -1.6178 -8.2441 19.1029 -0.7930 0.6072 -0.0494
 2.0317 -11.5670 -8.8193 -0.7115 -0.4910 -0.5027
 7.9308 -2.8738 -6.1434 -0.4006 -0.8406 0.3646
 3.9043 -7.6948 -16.7599 -0.3985 -0.8387 -0.3712
 -2.4948 5.5019 22.0628 0.1129 0.8556 0.5052
 -7.8863 -0.7615 8.7331 0.1146 0.8840 -0.4532
 -4.6207 -4.8657 -19.2313 0.1593 -0.1893 -0.9689
 4.6698 -8.3822 13.1332 -0.9500 -0.0751 0.3031
 6.9051 -6.5513 6.2572 -0.8044 -0.4369 0.4025

_diffrn_reflns_av_R_equivalents    0.0364
_diffrn_reflns_av_unetI/netI       0.0113
_diffrn_reflns_Laue_measured_fraction_full  0.9953
_diffrn_reflns_Laue_measured_fraction_max  0.9972
_diffrn_reflns_limit_h_max         11
_diffrn_reflns_limit_h_min         -11
_diffrn_reflns_limit_k_max         18
_diffrn_reflns_limit_k_min         -18
_diffrn_reflns_limit_l_max         36
_diffrn_reflns_limit_l_min         -36
_diffrn_reflns_number              129563
_diffrn_reflns_point_group_measured_fraction_full  0.9961
_diffrn_reflns_point_group_measured_fraction_max  0.9975
_diffrn_reflns_theta_full          25.2417
_diffrn_reflns_theta_max           34.96
_diffrn_reflns_theta_min           2.22
_diffrn_ambient_environment        air
_diffrn_ambient_temperature        292.01(10)
_diffrn_detector                   'CCD plate'
_diffrn_detector_area_resol_mean   16.0965
_diffrn_detector_type              Eos
_diffrn_measured_fraction_theta_full  0.9953
_diffrn_measured_fraction_theta_max  0.9972
_diffrn_measurement_details
;
List of Runs (angles in degrees, time in seconds):

  # Type    Start    End  Width  t~exp~   \w     \q     \k     \f   Frames
--------------------------------------------------------------------------
  1  \w   -118.00 -39.00   1.00    6.50    --  -23.50-178.00 -60.00   79
  2  \w   -114.00  67.00   1.00    6.50    --  -23.50   0.00 150.00  181
  3  \w   -114.00  67.00   1.00    6.50    --  -23.50   0.00 -30.00  181
  4  \w    -18.00  42.00   1.00    6.50    --   25.45  77.00-180.00   60
  5  \w     37.00 121.00   1.00    6.50    --   25.45-178.00  60.00   84
  6  \w     39.00 120.00   1.00    6.50    --   25.45 178.00 -60.00   81
  7  \w     -7.00  31.00   1.00    6.50    --   42.00  87.00 -25.10   38
  8  \w    -20.00   6.00   1.00    6.50    --   42.00 111.00  73.82   26
  9  \w    -19.00   7.00   1.00    6.50    --   42.00 110.00 -75.87   26
 10  \w    -12.00  14.00   1.00   35.00    --   46.00 104.00 104.81   26
 11  \w      5.00  31.00   1.00   35.00    --   54.00  87.00-173.69   26
 12  \w      4.00  30.00   1.00   35.00    --   54.00  89.00-145.75   26
 13  \w      4.00  30.00   1.00   35.00    --   54.00  89.00  89.89   26
 14  \w     20.00 138.00   1.00   35.00    --   58.00  67.00 -62.30  118
 15  \w     39.00 146.00   1.00   35.00    --   64.59 178.00-120.00  107
 16  \w     27.00 144.00   1.00   35.00    --   64.59  66.00 123.15  117
 17  \w     26.00 146.00   1.00   35.00    --   64.59  69.00 159.98  120
 18  \w     25.00 146.00   1.00   35.00    --   64.59  70.00 -17.40  121
 19  \w    -20.00 106.00   1.00   35.00    --   66.00 -95.00-125.16  126
 20  \w     26.00 148.00   1.00   35.00    --   66.00  71.00  57.69  122
 21  \w     26.00 148.00   1.00   35.00    --   66.00  71.00-113.43  122
 22  \w     28.00 142.00   1.00   35.00    --   66.00  56.00 -50.07  114
 23  \w     29.00 144.00   1.00   35.00    --   66.00  64.00  28.94  115
 24  \w     28.00 146.00   1.00   35.00    --   66.00  67.00 -25.98  118
 25  \w    -10.00 104.00   1.00   35.00    --   66.00 -56.00 169.49  114
 26  \w    -13.00 110.00   1.00   35.00    --   66.00 -48.00 -19.42  123
 27  \w     29.00 141.00   1.00   35.00    --   66.00  59.00-139.68  112
 28  \w    -15.00 105.00   1.00   35.00    --   66.00 -69.00 125.80  120
 29  \w     26.00 148.00   1.00   35.00    --   66.00  71.00 101.19  122
 30  \w    -13.00 104.00   1.00   35.00    --   66.00 -66.00 -86.15  117
 31  \w    -25.00 157.00   1.00   35.00    --   66.00  -2.00  -3.27  182
 32  \w     29.00 141.00   1.00   35.00    --   66.00  59.00 165.40  112
 33  \w    -25.00 157.00   1.00   35.00    --   66.00  -2.00  -3.27  182
 34  \w    -66.00 116.00   1.00    6.50    --   25.45   0.00 -90.00  182
 35  \w    -66.00 116.00   1.00    6.50    --   25.45   0.00-180.00  182
 36  \w    -66.00 116.00   1.00    6.50    --   25.45   0.00-120.00  182
 37  \w    -66.00 116.00   1.00    6.50    --   25.45   0.00-150.00  182
 38  \w    -43.00 -12.00   1.00    6.50    --   34.00 136.00 -40.25   31
 39  \w    -29.00  -2.00   1.00    6.50    --   38.00 121.00  44.37   27
 40  \w    -19.00   7.00   1.00    6.50    --   42.00 110.00 166.75   26
 41  \w    -20.00   6.00   1.00    6.50    --   42.00 111.00  35.67   26
 42  \w     -7.00  20.00   1.00   35.00    --   46.00  95.00-133.47   27
 43  \w      0.00  30.00   1.00   35.00    --   50.00  89.00-136.99   30
 44  \w     28.00 141.00   1.00   35.00    --   64.59  61.00 -30.00  113
 45  \w     39.00 146.00   1.00   35.00    --   64.59 178.00 120.00  107
 46  \w     25.00 146.00   1.00   35.00    --   64.59  70.00-137.24  121
 47  \w     28.00 141.00   1.00   35.00    --   64.59  61.00  60.00  113
 48  \w     28.00 143.00   1.00   35.00    --   64.59  64.00  25.38  115
 49  \w     -6.00 109.00   1.00   35.00    --   64.59-111.00  90.00  115
 50  \w     28.00 142.00   1.00   35.00    --   64.59  62.00-160.32  114
 51  \w    -18.00 106.00   1.00   35.00    --   66.00 -97.00 117.83  124
;
_diffrn_measurement_device         'four-circle diffractometer'
_diffrn_measurement_device_type    'SuperNova, Single source at offset/far, Eos'
_diffrn_measurement_method         '\w scans'
_diffrn_orient_matrix_type        
 'CrysAlisPro convention (1999,Acta A55,543-557)'
_diffrn_orient_matrix_UB_11        -0.0386217000
_diffrn_orient_matrix_UB_12        0.0668699000
_diffrn_orient_matrix_UB_13        -0.0159241000
_diffrn_orient_matrix_UB_21        -0.0819658000
_diffrn_orient_matrix_UB_22        0.0068531000
_diffrn_orient_matrix_UB_23        0.0278027000
_diffrn_orient_matrix_UB_31        0.0773670000
_diffrn_orient_matrix_UB_32        0.0406460000
_diffrn_orient_matrix_UB_33        0.0215090000
_diffrn_radiation_monochromator    mirror
_diffrn_radiation_probe            x-ray
_diffrn_radiation_type             'Mo K\a'
_diffrn_radiation_wavelength       0.71073
_diffrn_source                     'micro-focus sealed X-ray tube'
_diffrn_source_type                'SuperNova (Mo) X-ray Source'
_reflns_Friedel_coverage           0.998
_reflns_limit_h_max                9
_reflns_limit_h_min                -9
_reflns_limit_k_max                14
_reflns_limit_k_min                -14
_reflns_limit_l_max                29
_reflns_limit_l_min                -29
_reflns_number_gt                  4237
_reflns_number_total               4336
_reflns_threshold_expression       I>=2u(I)
_computing_cell_refinement         'CrysAlisPro 1.171.41.105a (Rigaku OD, 2021)'
_computing_data_collection         'CrysAlisPro 1.171.41.105a (Rigaku OD, 2021)'
_computing_data_reduction          'CrysAlisPro 1.171.41.105a (Rigaku OD, 2021)'
_computing_molecular_graphics      'Olex2 1.5 (Dolomanov et al., 2009)'
_computing_publication_material    'Olex2 1.5 (Dolomanov et al., 2009)'
_computing_structure_refinement    'olex2.refine 1.5 (Bourhis et al., 2015)'
_computing_structure_solution      'SHELXT 2018/2 (Sheldrick, 2018)'
_refine_diff_density_max           0.0746
_refine_diff_density_min           -0.0699
_refine_diff_density_rms           0.0170
_refine_ls_abs_structure_details  
 'Hooft, R.W.W., Straver, L.H., Spek, A.L. (2010). J. Appl. Cryst., 43, 665-668.'
_refine_ls_abs_structure_Flack     0.005(10)
_refine_ls_d_res_high              0.6201
_refine_ls_d_res_low               9.1908
_refine_ls_goodness_of_fit_ref     1.1869
_refine_ls_hydrogen_treatment      refall
_refine_ls_matrix_type             full
_refine_ls_number_constraints      0
_refine_ls_number_parameters       242
_refine_ls_number_reflns           4336
_refine_ls_number_restraints       0
_refine_ls_R_factor_all            0.0132
_refine_ls_R_factor_gt             0.0125
_refine_ls_restrained_S_all        1.1869
_refine_ls_shift/su_max            0.0006
_refine_ls_shift/su_mean           0.0001
_refine_ls_structure_factor_coef   Fsqd
_refine_ls_weighting_details      
 'w=1/[\s^2^(Fo^2^)+(0.0073P)^2^+0.0204P] where P=(Fo^2^+2Fc^2^)/3'
_refine_ls_weighting_scheme        calc
_refine_ls_wR_factor_gt            0.0296
_refine_ls_wR_factor_ref           0.0299
_olex2_refinement_description
;
;
_olex2_refine_details
;
Refinement using NoSpherA2, an implementation of
NOn-SPHERical Atom-form-factors in Olex2.
Please cite:
F. Kleemiss et al. Chem. Sci. DOI 10.1039/D0SC05526C - 2021
NoSpherA2 implementation of HAR makes use of
tailor-made aspherical atomic form factors calculated
on-the-fly from a Hirshfeld-partitioned electron density (ED) - not from
spherical-atom form factors.

The ED is calculated from a gaussian basis set single determinant SCF
wavefunction - either Hartree-Fock or DFT using selected funtionals
 - for a fragment of the crystal.
This fragment can be embedded in an electrostatic crystal field by employing cluster charges
or modelled using implicit solvation models, depending on the software used.
The following options were used:
   SOFTWARE:       ORCA
   PARTITIONING:   NoSpherA2
   INT ACCURACY:   Normal
   METHOD:         B3LYP
   BASIS SET:      def2-TZVP
   CHARGE:         0
   MULTIPLICITY:   1
   DATE:           2023-09-25_13-36-47
;
loop_
  _atom_site_label
  _atom_site_type_symbol
  _atom_site_fract_x
  _atom_site_fract_y
  _atom_site_fract_z
  _atom_site_U_iso_or_equiv
  _atom_site_adp_type
  _atom_site_occupancy
  _atom_site_refinement_flags_posn
 S1 S 0.80959(5) 0.68176(3) 0.740379(14) 0.03500(8) Uani 1.000000 .
 O2 O 0.84262(8) 0.41097(4) 0.62933(2) 0.04860(10) Uani 1.000000 .
 O1 O 0.33546(7) 0.80229(4) 0.67708(2) 0.04628(9) Uani 1.000000 .
 C5 C 0.68919(9) 0.50118(5) 0.62545(2) 0.03377(8) Uani 1.000000 .
 C2 C 0.43258(7) 0.69546(5) 0.64974(2) 0.03283(8) Uani 1.000000 .
 C3 C 0.35741(8) 0.61482(5) 0.58267(2) 0.03402(8) Uani 1.000000 .
 C7 C 0.14774(12) 0.55012(7) 0.47716(3) 0.05354(15) Uani 1.000000 .
 C6 C 0.17520(11) 0.64103(6) 0.53817(3) 0.04496(11) Uani 1.000000 .
 C11 C 0.64999(16) 0.67584(9) 0.82292(3) 0.05679(16) Uani 1.000000 .
 C1 C 0.63569(8) 0.62386(5) 0.67240(2) 0.03281(8) Uani 1.000000 .
 C10 C 0.83471(11) 0.87721(6) 0.72883(4) 0.04531(11) Uani 1.000000 .
 C9 C 0.48546(12) 0.41191(6) 0.50747(3) 0.04729(13) Uani 1.000000 .
 C4 C 0.51015(9) 0.50156(5) 0.56784(2) 0.03508(9) Uani 1.000000 .
 C8 C 0.30065(15) 0.43779(7) 0.46198(3) 0.05436(15) Uani 1.000000 .
 H10a H 0.6698(17) 0.9235(9) 0.7261(5) 0.081(3) Uani 1.000000 .
 H9 H 0.6071(16) 0.3257(9) 0.4971(4) 0.080(3) Uani 1.000000 .
 H10b H 0.9207(19) 0.8939(10) 0.6778(5) 0.088(3) Uani 1.000000 .
 H11a H 0.631(2) 0.5606(9) 0.8364(5) 0.097(4) Uani 1.000000 .
 H6 H 0.0538(13) 0.7281(9) 0.5501(4) 0.070(2) Uani 1.000000 .
 H11b H 0.740(2) 0.7326(11) 0.8630(4) 0.105(4) Uani 1.000000 .
 H7 H 0.0052(15) 0.5675(10) 0.4410(5) 0.088(3) Uani 1.000000 .
 H11c H 0.4901(17) 0.7274(13) 0.8124(5) 0.089(3) Uani 1.000000 .
 H8 H 0.2808(18) 0.3668(10) 0.4143(4) 0.088(3) Uani 1.000000 .
 H10c H 0.9274(17) 0.9182(9) 0.7734(5) 0.086(3) Uani 1.000000 .

loop_
  _atom_site_anharm_GC_C_label
  _atom_site_anharm_GC_C_111
  _atom_site_anharm_GC_C_112
  _atom_site_anharm_GC_C_113
  _atom_site_anharm_GC_C_122
  _atom_site_anharm_GC_C_123
  _atom_site_anharm_GC_C_133
  _atom_site_anharm_GC_C_222
  _atom_site_anharm_GC_C_223
  _atom_site_anharm_GC_C_233
  _atom_site_anharm_GC_C_333
 S1 -0.00000120(19) -0.00000090(6) 0.00000009(3) -0.00000058(4) 0.00000028(2)
 0.000000073(10) 0.00000001(5) 0.000000126(12) -0.000000027(6) -0.000000056(6)

loop_
  _atom_site_anharm_GC_D_label
  _atom_site_anharm_GC_D_1111
  _atom_site_anharm_GC_D_1112
  _atom_site_anharm_GC_D_1113
  _atom_site_anharm_GC_D_1122
  _atom_site_anharm_GC_D_1123
  _atom_site_anharm_GC_D_1133
  _atom_site_anharm_GC_D_1222
  _atom_site_anharm_GC_D_1223
  _atom_site_anharm_GC_D_1233
  _atom_site_anharm_GC_D_1333
  _atom_site_anharm_GC_D_2222
  _atom_site_anharm_GC_D_2223
  _atom_site_anharm_GC_D_2233
  _atom_site_anharm_GC_D_2333
  _atom_site_anharm_GC_D_3333
 S1 0.00000007(2) -0.000000001(8) -0.000000009(4) 0.000000016(3)
 -0.0000000022(13) -0.0000000012(8) 0.000000001(3) -0.0000000004(8)
 0.0000000004(5) -0.0000000016(4) 0.000000022(4) -0.0000000023(10)
 0.0000000015(3) -0.0000000000(3) 0.0000000008(2)

loop_
  _atom_site_aniso_label
  _atom_site_aniso_U_11
  _atom_site_aniso_U_22
  _atom_site_aniso_U_33
  _atom_site_aniso_U_12
  _atom_site_aniso_U_13
  _atom_site_aniso_U_23
 S1 0.03691(14) 0.03215(13) 0.03594(13) 0.00471(12) -0.00847(12) -0.00390(11)
 O2 0.0568(2) 0.04082(18) 0.04819(19) 0.01603(18) -0.00932(18) -0.00916(15)
 O1 0.03925(18) 0.04735(19) 0.0522(2) 0.01051(17) -0.00348(15) -0.01283(16)
 C5 0.0409(2) 0.02921(15) 0.03117(17) 0.00210(18) -0.00231(17) -0.00179(13)
 C2 0.03073(17) 0.03368(19) 0.03408(18) 0.00014(16) -0.00129(14) -0.00231(16)
 C3 0.0349(2) 0.03472(19) 0.03248(18) -0.00391(15) -0.00486(15) 0.00111(15)
 C7 0.0627(4) 0.0538(3) 0.0441(3) -0.0099(3) -0.0223(3) 0.0032(2)
 C6 0.0425(3) 0.0488(3) 0.0436(2) -0.0030(2) -0.0127(2) 0.00247(19)
 C11 0.0849(5) 0.0518(3) 0.0336(2) -0.0053(4) 0.0037(3) -0.0030(2)
 C1 0.03480(19) 0.03168(17) 0.03195(18) 0.00225(15) -0.00364(14) -0.00436(14)
 C10 0.0446(3) 0.0345(2) 0.0568(3) -0.0066(2) -0.0098(2) -0.0014(2)
 C9 0.0709(4) 0.0372(2) 0.0337(2) -0.0001(2) -0.0095(2) -0.00505(18)
 C4 0.0458(2) 0.03017(17) 0.02921(17) -0.00237(17) -0.00433(16) -0.00050(14)
 C8 0.0804(4) 0.0462(3) 0.0365(2) -0.0092(3) -0.0183(3) -0.0027(2)
 H10a 0.071(6) 0.041(4) 0.132(8) 0.007(5) -0.028(7) 0.008(5)
 H9 0.103(7) 0.065(5) 0.073(6) 0.026(6) -0.024(5) -0.022(5)
 H10b 0.109(8) 0.080(7) 0.073(6) -0.016(6) 0.016(6) 0.007(6)
 H11a 0.158(11) 0.052(5) 0.082(6) -0.015(7) 0.013(7) 0.024(5)
 H6 0.050(5) 0.084(6) 0.076(6) 0.020(5) -0.005(4) -0.010(5)
 H11b 0.153(11) 0.115(8) 0.046(5) -0.008(8) -0.008(6) -0.030(5)
 H7 0.082(7) 0.093(7) 0.090(7) -0.003(6) -0.052(6) -0.004(6)
 H11c 0.083(7) 0.124(10) 0.060(6) 0.024(7) 0.004(5) -0.007(6)
 H8 0.129(8) 0.078(6) 0.056(5) -0.008(6) -0.025(6) -0.021(4)
 H10c 0.107(8) 0.052(5) 0.099(7) -0.019(5) -0.033(6) -0.007(5)

loop_
  _geom_bond_atom_site_label_1
  _geom_bond_atom_site_label_2
  _geom_bond_distance
  _geom_bond_site_symmetry_2
  _geom_bond_publ_flag
 S1 C11 1.7910(7) . ?
 S1 C1 1.7048(5) . ?
 S1 C10 1.7837(6) . ?
 O2 C5 1.2259(6) . ?
 O1 C2 1.2318(6) . ?
 C5 C1 1.4399(6) . ?
 C5 C4 1.5025(7) . ?
 C2 C3 1.5000(6) . ?
 C2 C1 1.4331(6) . ?
 C3 C6 1.3791(7) . ?
 C3 C4 1.3953(7) . ?
 C7 C6 1.3992(8) . ?
 C7 C8 1.3911(11) . ?
 C7 H7 1.089(8) . ?
 C6 H6 1.090(8) . ?
 C11 H11a 1.075(8) . ?
 C11 H11b 1.045(9) . ?
 C11 H11c 1.077(10) . ?
 C10 H10a 1.068(10) . ?
 C10 H10b 1.079(10) . ?
 C10 H10c 1.055(9) . ?
 C9 C4 1.3815(7) . ?
 C9 C8 1.4016(9) . ?
 C9 H9 1.080(8) . ?
 C8 H8 1.093(7) . ?

loop_
  _geom_angle_atom_site_label_1
  _geom_angle_atom_site_label_2
  _geom_angle_atom_site_label_3
  _geom_angle
  _geom_angle_site_symmetry_1
  _geom_angle_site_symmetry_3
  _geom_angle_publ_flag
 C1 S1 C11 106.83(4) . . ?
 C10 S1 C11 100.07(4) . . ?
 C10 S1 C1 105.49(3) . . ?
 C1 C5 O2 129.87(4) . . ?
 C4 C5 O2 124.83(4) . . ?
 C4 C5 C1 105.29(4) . . ?
 C3 C2 O1 125.13(4) . . ?
 C1 C2 O1 129.10(4) . . ?
 C1 C2 C3 105.77(4) . . ?
 C6 C3 C2 129.71(5) . . ?
 C4 C3 C2 108.78(4) . . ?
 C4 C3 C6 121.49(4) . . ?
 C8 C7 C6 120.80(6) . . ?
 H7 C7 C6 119.7(5) . . ?
 H7 C7 C8 119.5(5) . . ?
 C7 C6 C3 117.82(6) . . ?
 H6 C6 C3 121.7(4) . . ?
 H6 C6 C7 120.5(4) . . ?
 H11a C11 S1 106.2(6) . . ?
 H11b C11 S1 108.1(6) . . ?
 H11b C11 H11a 111.5(8) . . ?
 H11c C11 S1 107.7(5) . . ?
 H11c C11 H11a 111.5(9) . . ?
 H11c C11 H11b 111.6(8) . . ?
 C5 C1 S1 122.74(4) . . ?
 C2 C1 S1 125.96(3) . . ?
 C2 C1 C5 111.06(4) . . ?
 H10a C10 S1 108.4(5) . . ?
 H10b C10 S1 106.3(5) . . ?
 H10b C10 H10a 109.9(7) . . ?
 H10c C10 S1 107.4(5) . . ?
 H10c C10 H10a 112.3(7) . . ?
 H10c C10 H10b 112.2(8) . . ?
 C8 C9 C4 117.72(6) . . ?
 H9 C9 C4 119.5(4) . . ?
 H9 C9 C8 122.7(4) . . ?
 C3 C4 C5 109.05(4) . . ?
 C9 C4 C5 129.81(5) . . ?
 C9 C4 C3 121.13(5) . . ?
 C9 C8 C7 121.03(5) . . ?
 H8 C8 C7 121.2(5) . . ?
 H8 C8 C9 117.8(5) . . ?

loop_
  _geom_torsion_atom_site_label_1
  _geom_torsion_atom_site_label_2
  _geom_torsion_atom_site_label_3
  _geom_torsion_atom_site_label_4
  _geom_torsion
  _geom_torsion_site_symmetry_1
  _geom_torsion_site_symmetry_2
  _geom_torsion_site_symmetry_3
  _geom_torsion_site_symmetry_4
  _geom_torsion_publ_flag
 S1 C1 C5 O2 8.69(5) . . . . ?
 S1 C1 C5 C4 -172.30(4) . . . . ?
 S1 C1 C2 O1 -6.26(6) . . . . ?
 S1 C1 C2 C3 172.77(4) . . . . ?
 O2 C5 C1 C2 -176.59(6) . . . . ?
 O2 C5 C4 C3 176.88(5) . . . . ?
 O2 C5 C4 C9 -4.00(7) . . . . ?
 O1 C2 C3 C6 0.96(7) . . . . ?
 O1 C2 C3 C4 179.38(5) . . . . ?
 O1 C2 C1 C5 179.23(6) . . . . ?
 C5 C1 C2 C3 -1.74(4) . . . . ?
 C5 C4 C3 C2 1.18(4) . . . . ?
 C5 C4 C3 C6 179.75(4) . . . . ?
 C5 C4 C9 C8 -179.57(6) . . . . ?
 C2 C3 C6 C7 178.19(6) . . . . ?
 C2 C3 C4 C9 -178.03(4) . . . . ?
 C3 C6 C7 C8 -0.40(7) . . . . ?
 C3 C4 C9 C8 -0.55(6) . . . . ?
 C7 C8 C9 C4 0.09(8) . . . . ?

loop_
  _diffrn_refln_index_h
  _diffrn_refln_index_k
  _diffrn_refln_index_l
  _diffrn_refln_intensity_net
  _diffrn_refln_intensity_u
 0 0 -2 893.55 15.8
 0 0 2 920.6 15.56
 0 0 -2 901.69 15.64
 0 0 2 876.52 15.68
 0 0 2 906.64 15.49
 0 0 -2 907.45 15.65
 0 0 -2 899.64 15.67
 0 0 -2 900.33 15.65
 0 0 3 -0.01 0.17
 0 0 -3 -0.04 0.2
 0 0 3 0.68 0.21
 0 0 3 0.49 0.17
 0 0 -3 0.77 0.21
 0 0 -3 1.51 0.31
 0 0 -3 0.41 0.18
 0 0 -3 0.63 0.21
 0 0 -4 1321.63 24.24
 0 0 4 1405.11 23.79
 0 0 -4 1342.24 23.92
 0 0 4 1356.97 23.61
 0 0 4 1362.42 24.05
 0 0 -4 1320.55 23.98
 0 0 -4 1345.06 23.93
 0 0 -4 1331.05 23.95
 0 0 5 1.2 0.36
 0 0 -5 0.8 0.4
 0 0 5 0.91 0.38
 0 0 5 1.32 0.4
 0 0 -5 0.9 0.38
 0 0 -5 1.26 0.4
 0 0 -5 1.47 0.46
 0 0 -5 0.86 0.35
 0 0 -6 332.28 8.44
 0 0 6 357.71 8.05
 0 0 -6 353.71 8.24
 0 0 6 340.68 7.76
 0 0 6 337.8 8.24
 0 0 -6 343.83 8.2
 0 0 -6 346.74 8.3
 0 0 -6 352.44 8.28
 0 0 7 1.64 0.53
 0 0 -7 0.72 0.47
 0 0 7 1.43 0.51
 0 0 -7 1.32 0.54
 0 0 -7 1.63 0.61
 0 0 -7 1.03 0.51
 0 0 -7 1.16 0.5
 0 0 -8 593.12 14.02
 0 0 -8 624.65 13.95
 0 0 8 622.35 13.39
 0 0 -8 625.31 13.74
 0 0 8 624.42 13.09
 0 0 8 597.74 13.7
 0 0 -8 622.91 13.84
 0 0 -8 621.23 13.7
 0 0 -8 620.95 13.74
 0 0 9 0.92 0.48
 0 0 9 2.25 0.67
 0 0 -9 0.87 0.58
 0 0 -9 0.74 0.51
 0 0 9 0.65 0.42
 0 0 -9 0 0.44
 0 0 -9 0.45 0.47
 0 0 -9 0.3 0.39
 0 0 -9 0.39 0.47
 0 0 10 2141.48 39.14
 0 0 -10 2151.77 40.01
 0 0 -10 2003.13 39.98
 0 0 -10 2121.8 39.61
 0 0 10 2155.15 38.62
 0 0 10 2107.53 39.69
 0 0 -10 2097.26 39.77
 0 0 -10 2164.85 39.71
 0 0 -10 2127.22 39.72
 0 0 11 2.8 0.8
 0 0 11 4.96 1.16
 0 0 -11 5.67 1.26
 0 0 -11 3.15 1.05
 0 0 11 2.03 0.74
 0 0 -11 2.03 0.83
 0 0 -11 2.08 0.89
 0 0 -11 2.13 0.86
 0 0 -11 3.27 1
 0 0 -12 774.24 18.85
 0 0 -12 792.41 18.63
 0 0 12 790.55 17.76
 0 0 -12 770.37 18.21
 0 0 12 771.7 17.19
 0 0 12 758.87 18.21
 0 0 -12 789.34 18.51
 0 0 -12 769.26 18.19
 0 0 -12 798.6 18.45
 0 0 13 4.05 1.02
 0 0 13 3.4 1.16
 0 0 -13 1.39 0.97
 0 0 -13 2.83 1.12
 0 0 13 4.51 1.18
 0 0 -13 2.96 1.04
 0 0 -13 4.16 1.21
 0 0 -13 3.12 1.08
 0 0 -13 2.13 0.94
 0 0 -14 480.07 14.15
 0 0 -14 472.88 14.3
 0 0 14 493.98 13.43
 0 0 -14 495.06 14
 0 0 14 508.71 12.89
 0 0 14 504.34 14.09
 0 0 -14 485.84 14.17
 0 0 -14 485.09 13.95
 0 0 -14 477.73 13.99
 0 0 15 0.55 0.65
 0 0 -15 0.6 0.85
 0 0 15 0.65 0.64
 0 0 15 2.27 1.01
 0 0 -15 3.1 1.16
 0 0 -15 2.61 1.21
 0 0 -15 1.48 1.02
 0 0 -15 1.69 1.07
 0 0 -15 1.59 1.13
 0 0 -16 267.76 10.73
 0 0 -16 277.38 10.62
 0 0 -16 281.16 10.49
 0 0 16 277.49 10.35
 0 0 -16 281.69 10.76
 0 0 -16 283.04 10.57
 0 0 -16 271.34 10.5
 0 0 -17 -1.12 1.22
 0 0 17 0.56 0.75
 0 0 -17 0.11 0.8
 0 0 -17 0.35 0.9
 0 0 -17 0.68 0.85
 0 0 -17 2.8 1.29
 0 0 -17 1.12 0.84
 0 0 18 74.86 2.82
 0 0 18 75.16 5.41
 0 0 -18 67.51 5.43
 0 0 -18 69.97 5.36
 0 0 -18 64.04 5.07
 0 0 -18 73.1 5.49
 0 0 -18 69.94 5.29
 0 0 -18 64.72 5.18
 0 0 18 74.18 2.88
 0 0 -18 72.66 2.65
 0 0 18 74.63 2.7
 0 0 19 1.55 0.59
 0 0 19 1.47 0.6
 0 0 19 1.39 0.56
 0 0 -19 1.26 0.5
 0 0 19 1.32 0.64
 0 0 -19 1.58 1.4
 0 0 -19 0.57 1.07
 0 0 -19 1.09 1.01
 0 0 -19 1.59 0.5
 0 0 19 1.22 0.56
 0 0 19 1.08 0.98
 0 0 -19 0.84 1.15
 0 0 -19 1.34 1.16
 0 0 -19 1.66 1.31
 0 0 20 158.59 4.8
 0 0 -20 142.76 8.37
 0 0 20 159.46 4.71
 0 0 -20 149.68 4.34
 0 0 20 144.51 4.36
 0 0 -20 158.57 8.74
 0 0 20 152.68 4.48
 0 0 -20 152.76 8.52
 0 0 -20 146.7 8.48
 0 0 20 150.37 4.58
 0 0 -20 151.12 8.47
 0 0 -20 148.89 4.41
 0 0 21 0.69 0.57
 0 0 21 2.36 0.72
 0 0 21 1.62 0.59
 0 0 -21 1.34 0.57
 0 0 21 1.92 0.63
 0 0 -21 1.58 0.59
 0 0 -21 2.72 1.53
 0 0 21 2.87 0.77
 0 0 -22 11.3 2.6
 0 0 22 13.63 1.33
 0 0 22 14.84 1.44
 0 0 22 13.28 1.27
 0 0 22 11.41 1.21
 0 0 -22 14 1.31
 0 0 22 18.49 1.53
 0 0 -22 12.95 1.21
 0 0 23 2.53 0.76
 0 0 23 4.01 0.96
 0 0 23 2.82 0.78
 0 0 -23 2.15 0.7
 0 0 -23 2.58 0.69
 0 0 23 2.43 0.72
 0 0 -23 2.12 1.46
 0 0 23 2.55 0.76
 0 0 24 35.3 2.18
 0 0 24 37.95 2.43
 0 0 24 37.94 2.29
 0 0 24 39.35 2.36
 0 0 -24 39.31 2.31
 0 0 24 39.96 2.44
 0 0 -24 34.7 2.12
 0 0 25 3.23 0.89
 0 0 25 2.45 0.8
 0 0 25 4.23 1.08
 0 0 25 2.93 0.91
 0 0 -25 3.16 0.86
 0 0 25 3.27 0.92
 0 0 -25 3.13 0.9
 0 0 -25 1.82 0.71
 0 0 26 3.92 1.02
 0 0 26 3.4 0.91
 0 0 26 4.05 1.06
 0 0 -26 2.26 0.85
 0 0 26 2.47 0.94
 0 0 26 3.82 1.03
 0 0 -26 2.86 0.9
 0 0 -26 1.7 0.81
 0 0 -26 2.75 0.87
 0 0 27 3.34 0.91
 0 0 27 3.3 0.96
 0 0 27 4.57 1.15
 0 0 -27 3.8 1.05
 0 0 27 3.39 1.09
 0 0 -27 3.96 0.99
 0 0 27 3.4 0.97
 0 0 -27 3.53 1.02
 0 0 -27 3.08 0.94
 0 0 28 11.94 1.48
 0 0 28 11.08 1.56
 0 0 28 10.78 1.57
 0 0 -28 11.43 1.48
 0 0 28 11.19 1.63
 0 0 -28 11.64 1.52
 0 0 28 9.05 1.36
 0 0 -28 10.53 1.46
 0 0 -28 10.17 1.39
 0 0 29 7.03 1.32
 0 0 29 6.37 1.25
 0 0 29 6.59 1.36
 0 0 -29 5.98 1.28
 0 0 29 7.54 1.51
 0 0 29 6.13 1.25
 0 0 -29 3.44 1.02
 0 0 -29 4.63 1.08
 0 0 -29 4.16 1.02
 0 0 30 7.21 1.35
 0 0 30 5.78 1.25
 0 0 30 9.56 1.5
 0 0 -30 5.99 1.32
 0 0 30 8.11 1.52
 0 0 -30 8.79 1.51
 0 0 30 4.71 1.14
 0 0 -30 6.52 1.29
 0 0 -30 6.54 1.2
 0 0 31 5.88 1.28
 0 0 31 7.34 1.35
 0 0 31 6.41 1.44
 0 0 -31 6.93 1.34
 0 0 31 6.64 1.39
 0 0 -31 4.63 1.18
 0 0 31 5.83 1.27
 0 0 -31 4.12 1.13
 0 0 -31 4.74 1.2
 0 0 32 6.24 1.19
 0 0 32 5.96 1.33
 0 0 32 5.43 1.31
 0 0 -32 6.58 1.36
 0 0 32 8.69 1.65
 0 0 -32 7.45 1.43
 0 0 32 6.04 1.32
 0 0 -32 5.23 1.3
 0 0 -32 5.45 1.2
 0 0 33 4.25 1.19
 0 0 -33 4.53 1.22
 0 0 -33 4.34 1.25
 0 0 33 3.59 1.16
 0 0 33 6.31 1.42
 0 0 -33 4.44 1.17
 0 0 -33 4.86 1.25
 0 0 33 4.16 1.15
 0 0 -34 6.66 1.4
 0 0 -34 7.42 1.4
 0 0 34 4.99 1.27
 0 0 34 6.07 1.36
 0 0 -34 5.9 1.39
 0 0 -34 6.45 1.43
 0 0 34 6.66 1.36
 0 0 -35 4.26 1.21
 0 0 -35 6.37 1.42
 0 0 35 3.98 1.23
 0 0 35 2.99 1.13
 0 0 -35 5.21 1.37
 0 0 -35 6.75 1.51
 0 0 35 6.45 1.46
 0 0 -36 5.19 1.3
 0 0 -36 7.74 1.52
 0 0 -36 7 1.44
 0 0 36 7.8 1.55
 0 0 -36 6 1.43
 0 0 36 6.12 1.39
 0 1 0 1.74 0.28
 0 1 0 1.08 0.24
 0 -1 0 0.22 0.16
 0 1 0 1.11 0.23
 0 1 0 0.56 0.17
 0 1 -1 1066.7 18.55
 0 1 -1 1082.32 18.53
 0 1 1 1034.8 18.13
 0 1 -1 1096.26 18.53
 0 -1 -1 1028.94 18.08
 0 1 1 1046.09 18.13
 0 -1 1 1036.01 18.44
 0 -1 -1 1037.14 18.14
 0 1 1 1030.02 18.14
 0 1 1 1009.33 18.51
 0 1 -1 1057.41 18.52
 0 1 1 1055.39 18.09
 0 1 1 1039.99 18.13
 0 1 -1 1088.61 18.56
 0 1 -2 4471.15 73.22
 0 1 2 4339.42 72.6
 0 -1 -2 4325.17 72.49
 0 1 -2 4452.53 73.28
 0 -1 -2 4500.78 72.55
 0 1 -2 4468.05 73.2
 0 1 2 4351.79 72.6
 0 1 2 4378.37 73.25
 0 -1 2 4247.47 73.12
 0 -1 -2 4214.2 72.59
 0 1 -2 4310.22 73.22
 0 1 2 4467.56 72.61
 0 1 2 4438.14 72.58
 0 1 -2 4423.29 72.68
 0 1 -2 4458.54 73.25
 0 1 -3 1637.9 28.82
 0 1 3 1653.86 28.21
 0 1 -3 1632.23 28.89
 0 -1 -3 1616.54 28.05
 0 -1 -3 1628.27 28.04
 0 1 3 1646.84 28.23
 0 1 -3 1617.58 28.78
 0 1 3 1599.7 28.83
 0 1 -3 1615.08 28.86
 0 -1 -3 1590.08 28.2
 0 1 3 1630.8 28.15
 0 -1 3 1613.05 28.75
 0 1 3 1609.32 28.18
 0 1 -3 1677.85 28.32
 0 -1 3 1716.3 27.86
 0 1 -3 1641.6 28.86
 0 -1 -4 459.51 9.17
 0 -1 -4 448.5 9.08
 0 1 -4 450.48 9.92
 0 1 -4 446.89 9.82
 0 -1 -4 454.93 9.13
 0 1 -4 448.7 9.84
 0 1 4 461.71 9.35
 0 1 4 465.45 9.82
 0 1 4 454.45 9.25
 0 -1 4 457.35 9.81
 0 1 -4 458.66 9.91
 0 -1 4 482.74 8.93
 0 -1 -4 443.88 9.33
 0 1 -4 467.55 9.43
 0 1 -4 444.71 9.85
 0 1 -5 870.87 17.36
 0 -1 -5 884.08 16.53
 0 -1 -5 886.08 16.49
 0 1 -5 875.75 17.27
 0 -1 -5 878.75 16.45
 0 1 5 874.6 16.73
 0 1 -5 877.96 17.27
 0 1 -5 865.24 17.33
 0 1 5 858.45 17.06
 0 -1 5 855.98 17.15
 0 1 5 878.37 16.58
 0 1 5 903.16 17.4
 0 -1 5 894.44 16.11
 0 -1 -5 862.01 16.75
 0 1 -5 892.78 16.81
 0 1 -5 849.18 17.25
 0 -1 -5 888.34 16.73
 0 1 -6 2235.56 40.69
 0 -1 -6 2256.31 39.69
 0 -1 -6 2254.98 39.8
 0 1 -6 2261.19 40.56
 0 -1 -6 2269.01 39.74
 0 1 -6 2232.76 40.53
 0 1 6 2338.47 40.17
 0 1 -6 2256.81 40.62
 0 -1 6 2305.27 40.53
 0 1 6 2266.98 40.34
 0 1 6 2279.97 39.88
 0 -1 6 2315.11 39.31
 0 -1 -6 2164 40
 0 1 -6 2299.15 40.12
 0 1 6 2355.29 40.74
 0 1 -6 2229.57 40.6
 0 -1 -6 2312.11 39.9
 0 -1 -7 1219.41 22.91
 0 -1 -7 1203.42 22.77
 0 1 -7 1219.1 23.64
 0 -1 -7 1206.2 22.8
 0 1 -7 1205.6 23.78
 0 1 -7 1207.15 23.61
 0 1 7 1240.35 23.29
 0 1 7 1202.33 23.26
 0 -1 7 1153.08 23.62
 0 1 7 1193.86 22.9
 0 -1 7 1238 22.32
 0 -1 -7 1177.77 23.16
 0 1 -7 1160.66 24.08
 0 1 7 1251.86 23.69
 0 1 -7 1236.78 23.24
 0 -1 -7 1224.2 22.81
 0 1 -7 1188.46 23.65
 0 1 -8 233.27 7.35
 0 -1 -8 236.06 6.69
 0 -1 -8 234.3 6.71
 0 -1 -8 223.43 6.66
 0 1 -8 227.7 7.17
 0 -1 -8 234.38 6.66
 0 1 -8 222.81 7.13
 0 1 8 237.61 6.78
 0 -1 8 229.83 7.25
 0 1 8 236.99 6.93
 0 -1 -8 222.21 6.86
 0 1 8 248.49 7.3
 0 1 -8 229.73 7.59
 0 -1 8 236.68 6.29
 0 1 -8 233.97 6.94
 0 1 -8 235.44 7.32
 0 -1 -8 238.4 6.61
 0 -1 -9 59.86 3.13
 0 -1 -9 58.76 3.14
 0 -1 -9 57.36 3.14
 0 1 -9 59.02 3.43
 0 1 -9 58.01 3.48
 0 -1 9 62.23 2.93
 0 1 9 61.85 3.44
 0 1 -9 58.16 3.65
 0 -1 -9 59.52 3.33
 0 1 -9 62.52 3.33
 0 1 -9 66.45 3.61
 0 -1 -9 62.58 3.19
 0 1 9 67.97 3.43
 0 1 9 61.92 3.23
 0 -1 9 57.75 3.45
 0 -1 -9 59.13 3.01
 0 1 -9 61.66 3.54
 0 -1 -10 17.59 1.8
 0 -1 -10 16.67 1.73
 0 1 -10 20.09 2.05
 0 1 -10 18.02 2.02
 0 1 -10 20.35 1.98
 0 1 -10 19.44 2.17
 0 -1 -10 16.46 1.86
 0 -1 10 18.79 1.65
 0 1 10 17.96 1.96
 0 -1 -10 20.25 0.92
 0 1 10 16.19 1.72
 0 1 10 16.41 1.72
 0 -1 10 20.92 2.13
 0 -1 -10 18.59 1.72
 0 1 -10 18.74 2.03
 0 -1 -10 20.17 1.9
 0 -1 -10 16.82 1.75
 0 1 -10 17.74 1.94
 0 1 -11 235.22 8.74
 0 1 11 258.63 8.41
 0 -1 -11 251.45 8.36
 0 1 -11 262.21 8.38
 0 -1 11 249.48 7.44
 0 -1 11 260.86 8.67
 0 1 11 245.14 7.97
 0 1 11 262.23 8.05
 0 1 -11 254.82 8.72
 0 1 -11 247.3 8.46
 0 -1 -11 250.04 7.95
 0 -1 -11 243.31 7.99
 0 1 -11 252.5 7.18
 0 -1 -11 250.84 7.54
 0 1 -11 240.09 8.44
 0 -1 -11 247.08 7.96
 0 -1 -11 243.82 7.86
 0 1 -11 252.85 8.53
 0 1 -12 490.52 13.02
 0 -1 -12 459.92 12.87
 0 1 12 482.9 12.98
 0 -1 12 474.58 11.83
 0 1 -12 453.97 13.54
 0 -1 12 480.41 13.28
 0 1 12 481.56 12.43
 0 1 12 479.26 12.62
 0 -1 -12 462.84 12.4
 0 -1 -12 459.66 12.56
 0 1 -12 471.49 13.41
 0 1 -12 463.3 13.12
 0 1 -12 470 13.27
 0 1 -12 474.74 11.48
 0 -1 -12 459.96 12.47
 0 -1 -12 448.46 11.66
 0 1 -12 461.83 13.09
 0 -1 -12 472.71 12.47
 0 -1 13 570.31 13.76
 0 1 13 560.69 14.82
 0 1 -13 528.64 15.5
 0 -1 -13 522.56 14.68
 0 1 -13 554.45 14.82
 0 -1 -13 567.95 15.4
 0 -1 13 579.21 15.38
 0 1 13 572.75 14.32
 0 1 13 551.34 14.5
 0 1 -13 557 15.19
 0 -1 -13 559.2 14.48
 0 -1 -13 555.83 14.62
 0 1 -13 564.33 15.48
 0 -1 -13 544.56 13.54
 0 1 -13 570.47 13.33
 0 1 -13 539.89 15.15
 0 -1 -13 557.92 14.54
 0 -1 -13 544.06 14.36
 0 1 -13 561.75 15.23
 0 -1 -14 23.23 2.72
 0 -1 -14 25.66 2.9
 0 1 -14 29.11 3.24
 0 1 -14 27.11 2.82
 0 -1 14 28.34 2.98
 0 1 14 28.49 2.78
 0 1 14 24.04 2.46
 0 1 -14 30.31 3.05
 0 1 -14 28.56 3.03
 0 -1 -14 23.26 2.55
 0 -1 -14 26.66 2.68
 0 -1 -14 27.54 2.42
 0 -1 -14 23.74 2.55
 0 1 -14 29.24 3.04
 0 -1 -14 26.84 2.7
 0 1 -14 24.11 2.74
 0 1 -15 756.79 20.76
 0 -1 -15 760.92 19.91
 0 1 -15 763.09 19.82
 0 -1 -15 794.53 20.53
 0 -1 -15 791.41 19.58
 0 1 -15 802.47 20.46
 0 -1 -15 769.94 19.54
 0 1 -15 793.92 20.57
 0 -1 15 826.76 20.63
 0 1 15 822.78 19.12
 0 1 15 806.39 19.67
 0 -1 -15 779.62 19.5
 0 1 -15 785.94 20.67
 0 -1 -15 778.27 19.71
 0 1 -15 788.23 20.38
 0 1 -16 28.01 3.15
 0 -1 -16 29.78 3.08
 0 -1 -16 25.62 3.09
 0 1 -16 23.45 2.83
 0 -1 -16 27.23 3.08
 0 1 -16 28.61 3.39
 0 -1 16 27.76 1.46
 0 -1 -16 27.46 2.96
 0 1 -16 25.67 3.15
 0 -1 16 23.55 2.91
 0 1 16 26.77 2.94
 0 1 16 29.2 2.82
 0 -1 -16 32 3.18
 0 1 -16 30 3.37
 0 1 -16 24.51 3.02
 0 -1 -16 27.99 3.02
 0 -1 -17 68.8 4.88
 0 1 -17 74.14 5.38
 0 -1 17 68.63 2.51
 0 -1 17 81.23 5.59
 0 1 17 64.65 4.74
 0 -1 -17 67.78 5.04
 0 -1 -17 76.68 5.53
 0 1 -17 64.4 5.33
 0 1 -17 62.85 4.85
 0 1 -17 65.18 5.05
 0 -1 -17 69.49 4.91
 0 -1 -17 69.07 4.98
 0 1 -17 74.14 5.5
 0 1 -17 72.3 5.41
 0 -1 -17 72.13 5.04
 0 -1 -18 215.52 5.4
 0 -1 18 238.08 5.88
 0 1 18 223.12 5.77
 0 -1 18 228.32 10.09
 0 1 -18 222.66 10.51
 0 1 -18 212.57 9.66
 0 -1 -18 216.24 9.79
 0 -1 -18 219.29 10.16
 0 1 -18 223.28 10.09
 0 -1 -18 231.41 9.72
 0 -1 -18 214.29 9.5
 0 1 -18 221 10.17
 0 1 -18 222.29 5.53
 0 -1 -18 226.7 5.55
 0 -1 -18 211.95 9.58
 0 1 -18 216.4 9.96
 0 -1 -18 220.26 9.54
 0 1 -18 207.6 9.96
 0 -1 18 221.79 5.8
 0 1 18 229.58 5.86
 0 1 18 228.32 5.61
 0 -1 18 230.34 5.62
 0 -1 18 214.92 5.46
 0 1 18 225.07 5.75
 0 1 -19 163.57 8.78
 0 1 19 152.05 4.62
 0 -1 19 151.5 4.67
 0 -1 19 151.35 4.44
 0 1 19 158.01 4.61
 0 -1 19 160.64 8.6
 0 1 -19 151.06 4.27
 0 -1 -19 151.84 4.3
 0 1 19 162.11 4.6
 0 -1 19 171.29 4.77
 0 1 19 155.47 4.63
 0 -1 19 151.02 4.36
 0 1 19 155.99 4.4
 0 1 -19 145.12 8.41
 0 -1 -19 152.86 4.39
 0 1 -19 164.54 4.47
 0 1 -19 150.36 4.37
 0 -1 -19 146.85 8.38
 0 1 -19 145.6 8.1
 0 1 -19 143.97 8.64
 0 1 -19 149.98 8.6
 0 1 -19 137.07 8.09
 0 1 19 158.45 4.46
 0 -1 19 158.06 4.47
 0 -1 19 143.79 4.27
 0 -1 20 1.54 0.5
 0 -1 20 1.75 0.56
 0 -1 20 1.36 0.56
 0 1 -20 1.77 0.56
 0 -1 -20 1.29 0.54
 0 -1 20 1.26 1.02
 0 1 -20 3.31 1.91
 0 -1 20 1.74 0.67
 0 1 20 1.93 0.66
 0 1 20 1.81 0.59
 0 -1 20 1.32 0.53
 0 1 20 1.57 0.59
 0 1 -20 1.07 0.49
 0 -1 20 1.59 0.6
 0 -1 -20 1.71 0.6
 0 1 -20 2.13 1.44
 0 1 -20 0.51 0.93
 0 1 -20 1.71 0.61
 0 -1 20 1.57 0.59
 0 1 20 1.79 0.68
 0 1 -20 0.77 0.89
 0 -1 -20 3.66 1.38
 0 1 20 1.57 0.65
 0 -1 20 0.8 0.54
 0 1 -20 0.69 1.03
 0 1 -20 0.05 0.97
 0 1 -21 73.95 6.14
 0 -1 -21 72.07 6.13
 0 1 -21 58.44 5.8
 0 1 -21 65.9 5.76
 0 -1 -21 73.19 2.89
 0 1 -21 71.63 2.86
 0 1 21 77.69 3.13
 0 -1 21 81.91 3.29
 0 -1 21 74.41 3.04
 0 1 21 71.61 3.05
 0 1 -21 78.45 3.08
 0 -1 21 75.04 2.99
 0 1 21 77.09 2.99
 0 1 -21 76.78 6.31
 0 1 21 79.95 3.29
 0 -1 21 76.04 3.24
 0 1 -21 76.29 2.99
 0 1 -21 75.49 3.01
 0 -1 -21 74.28 2.96
 0 1 -21 70.83 6.09
 0 1 -21 79 6.5
 0 1 21 76.15 3.02
 0 -1 21 73.77 2.99
 0 1 22 1.19 0.63
 0 -1 22 1.72 0.58
 0 1 22 1.47 0.69
 0 1 -22 0.42 0.55
 0 -1 22 0.67 0.54
 0 -1 -22 1.7 0.71
 0 1 22 0.67 0.64
 0 -1 22 0.22 0.57
 0 1 -22 0.28 0.52
 0 1 -22 0.31 1.24
 0 -1 -22 -0.6 1.6
 0 1 22 0.84 0.6
 0 -1 22 1.33 0.68
 0 1 -22 0.47 0.51
 0 1 22 0.28 0.56
 0 -1 22 0.08 0.55
 0 1 -22 0.59 0.5
 0 -1 -22 0.42 0.51
 0 1 23 81.75 3.4
 0 -1 -23 77.9 3.17
 0 -1 23 79.93 3.47
 0 1 -23 80.05 3.2
 0 1 23 76.55 3.17
 0 -1 23 76.1 3.2
 0 1 23 81.12 3.33
 0 -1 23 75.87 3.24
 0 -1 23 81.32 3.52
 0 1 23 78.02 3.49
 0 1 -23 63.04 6.04
 0 1 23 76.4 3.35
 0 -1 23 74.66 3.24
 0 1 -23 81.98 3.35
 0 1 -23 76.46 3.22
 0 1 -23 82.02 3.26
 0 -1 -23 81.1 3.27
 0 -1 -24 5.59 1.02
 0 1 -24 6.22 1
 0 -1 24 5.99 1.02
 0 1 24 4.39 0.94
 0 -1 24 4.67 1.03
 0 1 24 4.44 1.02
 0 1 24 5.62 1.05
 0 -1 24 4.63 0.89
 0 1 24 3.5 0.91
 0 -1 24 5.37 1.07
 0 1 -24 5.39 0.95
 0 -1 24 6.64 1.04
 0 1 24 5.42 0.98
 0 1 -24 4.96 1
 0 -1 -24 3.96 0.89
 0 1 -24 4.67 0.9
 0 -1 25 43.63 2.49
 0 1 -25 45.99 2.62
 0 -1 25 43.5 2.7
 0 1 25 43.98 2.71
 0 1 25 44 2.63
 0 -1 25 37.38 2.35
 0 1 25 45.12 2.5
 0 -1 25 45.86 2.6
 0 1 25 46.9 2.6
 0 1 -25 42.1 2.4
 0 -1 25 49.71 2.82
 0 1 25 41.8 2.56
 0 -1 -25 43.08 2.44
 0 -1 -25 42.53 2.47
 0 1 -25 49.12 2.61
 0 1 -25 43.99 2.53
 0 -1 26 37.77 2.36
 0 1 -26 34.1 2.31
 0 1 26 33.37 2.25
 0 1 -26 35.18 2.27
 0 1 26 38.28 2.51
 0 -1 -26 37.1 2.31
 0 -1 26 39.18 2.59
 0 1 26 38.75 2.66
 0 -1 26 34.83 2.51
 0 -1 26 41.88 2.52
 0 1 26 38.47 2.44
 0 1 -26 39.03 2.42
 0 -1 -26 36.62 2.36
 0 1 -26 37.17 2.4
 0 1 26 34.82 2.4
 0 -1 26 34.6 2.35
 0 1 27 12.65 1.48
 0 -1 27 10.56 1.38
 0 1 -27 10.59 1.34
 0 -1 -27 10.36 1.33
 0 -1 27 12.42 1.48
 0 1 27 8.81 1.34
 0 1 27 12 1.57
 0 -1 27 12.44 1.57
 0 1 -27 10.05 1.4
 0 1 27 14.42 1.56
 0 -1 -27 12.86 1.5
 0 1 -27 12.89 1.53
 0 -1 27 9.59 1.36
 0 1 -27 11.51 1.36
 0 1 27 10.93 1.45
 0 -1 27 12.92 1.6
 0 -1 28 2.21 0.85
 0 1 28 1.2 0.68
 0 -1 -28 2.32 0.86
 0 1 -28 1.16 0.78
 0 1 28 2 0.9
 0 -1 28 2.24 0.78
 0 -1 28 2.25 1.05
 0 1 28 1.07 0.92
 0 1 -28 1.62 0.88
 0 1 28 2.21 0.87
 0 1 -28 0.88 0.76
 0 -1 28 1.81 0.77
 0 -1 -28 1.39 0.82
 0 1 -28 1.56 0.69
 0 -1 -28 1.77 0.81
 0 -1 28 0.45 0.85
 0 1 28 -0.06 0.89
 0 -1 29 6.22 1.18
 0 1 29 5.6 1.15
 0 1 -29 5.36 1.07
 0 -1 -29 6.92 1.21
 0 -1 29 5 1.16
 0 1 29 4.98 1.17
 0 1 29 5.29 1.27
 0 -1 29 4.97 1.22
 0 -1 -29 4.3 1.09
 0 1 -29 6.23 1.29
 0 1 -29 6.72 1.31
 0 1 29 4.47 1.03
 0 -1 -29 4.89 1.13
 0 -1 29 4.79 1.13
 0 -1 -29 7.75 1.32
 0 1 -29 3.56 1.03
 0 -1 29 6.03 1.36
 0 1 29 5.59 1.22
 0 1 30 0.74 0.75
 0 -1 30 1.44 0.77
 0 1 -30 2.41 0.88
 0 -1 -30 3.02 0.92
 0 -1 30 3.98 1.09
 0 1 30 2.97 0.98
 0 1 30 1.9 0.95
 0 -1 30 1.57 1.06
 0 1 -30 0.36 0.81
 0 -1 -30 1.29 0.9
 0 1 30 2.02 1
 0 -1 30 1.05 0.86
 0 1 -30 2.16 0.99
 0 -1 -30 1.71 0.99
 0 -1 -30 3.17 1
 0 1 -30 3.08 0.99
 0 -1 30 2.06 1.1
 0 1 30 2.97 1.04
 0 1 31 9.93 1.45
 0 -1 31 10.39 1.51
 0 -1 -31 9.45 1.45
 0 1 -31 12.26 1.61
 0 1 31 11.72 1.59
 0 -1 31 10.39 1.49
 0 -1 31 10.8 1.66
 0 1 31 9.02 1.57
 0 1 -31 12.93 1.71
 0 -1 -31 11.91 1.66
 0 -1 -31 11.58 1.62
 0 1 31 7.57 1.29
 0 -1 31 12.76 1.71
 0 1 -31 9.53 1.48
 0 -1 -31 13.23 1.68
 0 1 -31 11.71 1.59
 0 1 31 11.76 1.71
 0 -1 31 13.28 1.84
 0 1 32 -0.69 0.81
 0 1 -32 1.13 0.82
 0 -1 -32 0.2 0.83
 0 -1 32 -0.18 0.83
 0 1 32 0.48 0.81
 0 1 32 0.76 0.78
 0 -1 32 0.68 1.1
 0 1 32 2.13 1.07
 0 -1 -32 0.88 0.99
 0 1 -32 -1.69 0.98
 0 1 -32 -1.57 1.06
 0 -1 -32 2.23 1.05
 0 -1 32 -1.02 0.99
 0 1 32 0.21 0.76
 0 -1 -32 -0.54 0.85
 0 1 -32 0.57 0.85
 0 1 33 0.92 0.79
 0 1 -33 2.49 0.99
 0 -1 33 2.31 0.99
 0 -1 -33 1.03 1.03
 0 -1 -33 1.91 0.98
 0 1 -33 2.88 1.14
 0 1 33 2.2 1.11
 0 1 33 2.44 1.02
 0 -1 33 2.97 1.15
 0 -1 -33 2.38 1.08
 0 1 -33 2.91 1.01
 0 -1 -33 2.45 1.14
 0 1 -33 3.31 1.06
 0 1 33 3.7 1.05
 0 -1 34 1.68 1.06
 0 1 -34 3.36 1.07
 0 -1 -34 4.91 1.27
 0 1 -34 2.61 1.12
 0 -1 -34 3.98 1.2
 0 1 34 2.66 1.07
 0 1 34 4.87 1.35
 0 -1 34 4.21 1.3
 0 1 -34 3.8 1.09
 0 -1 -34 2.39 0.99
 0 1 -34 5.42 1.21
 0 -1 -34 4.94 1.24
 0 1 34 3.73 1.1
 0 -1 35 -0.24 0.79
 0 -1 -35 0.82 0.92
 0 1 -35 -1.73 1.09
 0 -1 -35 0.51 0.92
 0 1 -35 1.62 0.98
 0 1 35 0.26 0.84
 0 -1 35 -0.75 1.06
 0 1 35 -0.51 0.91
 0 -1 -35 0.39 0.89
 0 1 -35 0.76 0.88
 0 -1 -35 -1.31 0.97
 0 1 -35 0.01 0.86
 0 1 35 -0.16 0.76
 0 1 -36 -1.8 1.01
 0 -1 36 0.03 0.8
 0 -1 -36 -0.14 0.88
 0 1 36 0.06 0.89
 0 1 -36 0.67 0.92
 0 -1 -36 -0.5 0.91
 0 1 -36 1.12 0.91
 0 -1 -36 -0.46 0.9
 0 1 36 -0.8 0.98
 0 -1 36 0.49 0.94
 0 1 -36 1.12 0.97
 0 -1 -36 -1.7 1.05
 0 2 0 10.4 0.93
 0 2 0 10.64 0.95
 0 -2 0 9.25 0.89
 0 2 0 9.29 0.91
 0 2 0 9.94 0.92
 0 2 0 11.62 0.99
 0 2 -1 1773.04 31.41
 0 2 1 1805.71 31.05
 0 2 -1 1782.61 31.46
 0 2 1 1779.11 31.01
 0 2 -1 1792.7 31.41
 0 -2 -1 1783.95 30.96
 0 -2 1 1717.76 31.26
 0 2 1 1748.55 30.98
 0 2 1 1742.97 31.47
 0 2 -1 1731.72 31.4
 0 -2 -1 1754.22 30.93
 0 2 -1 1807.41 31.39
 0 2 1 1790.97 30.99
 0 2 1 1753.27 30.87
 0 2 -2 9852.79 157.65
 0 2 2 9289.12 156.73
 0 2 2 9263.97 156.72
 0 2 -2 9873.75 157.6
 0 2 -2 9830.39 157.7
 0 2 2 9696.05 157.71
 0 -2 2 9277.32 157.39
 0 -2 -2 9115.87 156.68
 0 2 2 9407.15 156.78
 0 2 -2 9499.12 157.59
 0 2 2 9260.55 156.7
 0 -2 -2 9577.5 156.7
 0 2 -2 9999 157.59
 0 2 2 9568.23 156.68
 0 2 -3 15.4 1.36
 0 -2 -3 15.55 1.33
 0 2 -3 14.43 1.3
 0 -2 -3 13.2 1.01
 0 2 3 13.58 1.09
 0 2 -3 14.39 1.33
 0 -2 -3 13.39 1.07
 0 2 3 13.93 1.08
 0 2 3 14.88 1.37
 0 2 -3 11.34 1.16
 0 -2 3 13.7 1.25
 0 2 3 12.69 1.04
 0 -2 -3 14.33 1.06
 0 2 -3 12.63 1.22
 0 2 3 13.74 1.05
 0 2 -4 344.37 8.63
 0 -2 -4 325.54 8.29
 0 -2 -4 341.68 8.4
 0 -2 -4 339.77 7.54
 0 -2 -4 335.05 7.51
 0 2 -4 351.77 8.72
 0 2 4 341.42 7.7
 0 2 -4 344.25 8.57
 0 -2 4 332.69 8.41
 0 2 4 336.05 7.66
 0 -2 -4 333.36 7.71
 0 2 -4 334.74 8.56
 0 2 4 346.31 8.63
 0 2 -4 342.25 8.54
 0 2 4 332.46 7.64
 0 2 4 343.07 7.65
 0 2 -4 330.27 7.77
 0 -2 -5 1375.27 26.16
 0 2 -5 1371 26.62
 0 -2 -5 1425.17 26.51
 0 -2 -5 1358.41 25.09
 0 -2 -5 1406.27 25.18
 0 2 -5 1349.97 26.61
 0 2 5 1395.32 25.34
 0 2 -5 1362.01 26.5
 0 2 -5 1396.97 26.65
 0 -2 -5 1358.27 25.35
 0 2 5 1401.95 26.61
 0 2 5 1387.13 25.29
 0 -2 5 1425.23 26.56
 0 2 5 1387.56 25.36
 0 2 -5 1353.5 26.45
 0 -2 5 1454.08 24.89
 0 2 5 1391.63 25.33
 0 2 -5 1382.28 25.54
 0 2 -6 41.74 2.7
 0 -2 -6 48.45 2.69
 0 2 -6 45.21 2.82
 0 -2 -6 46.16 2.24
 0 -2 -6 46.14 2.27
 0 2 -6 44.71 2.75
 0 -2 -6 47.03 2.28
 0 -2 -6 43.97 2.34
 0 -2 6 47.51 2.8
 0 2 6 44.83 2.74
 0 2 -6 45.42 2.81
 0 2 6 40.37 2.2
 0 2 6 46.54 2.38
 0 2 -6 43.57 2.7
 0 2 -6 45.78 2.45
 0 -2 6 46.01 2.1
 0 2 6 41.97 2.26
 0 2 -7 56.69 3.32
 0 -2 -7 61.4 3.18
 0 -2 -7 57.46 2.72
 0 -2 -7 58.65 2.77
 0 2 -7 63.46 3.47
 0 2 -7 60.54 3.46
 0 -2 -7 59.13 2.77
 0 2 -7 60.09 3.39
 0 -2 7 62.89 3.39
 0 2 7 59.43 3.35
 0 -2 -7 63.26 3.01
 0 2 7 60.28 2.87
 0 2 7 57.93 2.87
 0 2 -7 61.78 3.43
 0 -2 -7 65.36 3.37
 0 2 -7 62.11 3.05
 0 -2 7 61.48 2.61
 0 -2 -8 35.5 2.49
 0 2 -8 35.38 2.72
 0 2 -8 31.7 2.54
 0 2 8 37.13 2.38
 0 2 -8 35.56 2.76
 0 2 -8 36.92 2.75
 0 -2 -8 36.25 2.26
 0 -2 -8 33.41 2.15
 0 -2 -8 35.88 2.27
 0 -2 8 40.17 2.79
 0 2 8 50.44 3.09
 0 -2 -8 36.88 2.4
 0 2 -8 38.83 2.81
 0 2 8 35.44 2.28
 0 -2 -8 33.74 2.56
 0 2 -8 36.74 2.45
 0 -2 8 37.82 2.07
 0 -2 -9 9.38 1.3
 0 -2 -9 9.41 0.62
 0 2 -9 8.29 1.37
 0 -2 -9 9.24 1.23
 0 2 -9 8.18 1.37
 0 2 9 9.01 1.22
 0 2 -9 9.75 1.49
 0 -2 -9 8.84 1.18
 0 -2 -9 9.41 1.23
 0 2 -9 9.71 1.47
 0 2 9 7.61 1.11
 0 -2 9 9.87 1.46
 0 -2 -9 8.49 1.22
 0 2 9 9.23 1.4
 0 2 -9 7.36 1.3
 0 2 -9 8.5 1.26
 0 -2 9 8.5 1.05
 0 -2 -10 279.62 8.58
 0 2 -10 271.47 9.34
 0 -2 -10 315.84 5.91
 0 2 10 295.68 8.7
 0 2 -10 287.8 9.45
 0 2 -10 276.05 9.32
 0 2 -10 281.43 9.53
 0 -2 -10 287.76 8.34
 0 -2 -10 277.51 8.32
 0 -2 -10 288.18 8.31
 0 -2 10 296.42 9.57
 0 2 10 280.66 8.99
 0 2 10 277.39 8.38
 0 2 -10 290.49 8.79
 0 -2 10 299.38 7.82
 0 2 -10 298.22 10.01
 0 -2 -10 286.05 8.68
 0 -2 -11 1191.05 25.39
 0 2 -11 1191.29 26.84
 0 -2 -11 1326.33 21.65
 0 -2 -11 1214.05 25.13
 0 2 -11 1211.16 26.78
 0 -2 -11 1225.32 25.14
 0 2 -11 1195.09 26.97
 0 2 -11 1232.35 26.92
 0 -2 -11 1218.08 25.26
 0 -2 -11 1239.5 25.22
 0 2 11 1232.68 25.39
 0 -2 11 1230.93 26.98
 0 2 11 1235.01 26.17
 0 -2 11 1279.1 24.4
 0 -2 -11 1222.31 25.74
 0 2 -11 1236.4 25.9
 0 2 -11 1226.05 27.64
 0 -2 -12 841.98 19.57
 0 2 -12 882.56 21.31
 0 -2 -12 845.32 15.74
 0 -2 -12 918.98 15.84
 0 -2 -12 902.54 19.66
 0 2 -12 863.77 21.05
 0 2 -12 862.93 21.27
 0 -2 -12 894.22 19.72
 0 -2 -12 883.52 19.58
 0 -2 -12 876.57 19.76
 0 2 -12 870.98 21.12
 0 2 12 901.95 20.5
 0 -2 12 972.02 21.83
 0 2 12 882.4 19.77
 0 -2 12 930.05 18.83
 0 2 -12 904.09 20.38
 0 -2 -12 865.66 20.06
 0 2 -12 888.2 21.92
 0 -2 -13 489.35 13.23
 0 2 -13 478.11 14.45
 0 -2 -13 504.56 13.34
 0 -2 -13 478.26 9.47
 0 -2 -13 521.5 9.57
 0 -2 -13 499.21 13.19
 0 2 -13 478.37 14.34
 0 -2 -13 513.53 13.54
 0 2 -13 484.65 14.63
 0 2 -13 485.04 14.43
 0 -2 -13 510.69 13.3
 0 2 13 489.12 13.28
 0 2 13 497.01 13.77
 0 -2 13 504.3 14.67
 0 -2 -13 481.19 13.55
 0 2 -13 496.41 15.21
 0 2 -13 486.8 13.7
 0 2 -14 336.6 11.77
 0 -2 -14 312.59 10.12
 0 -2 -14 339.25 10.58
 0 -2 -14 339.7 6.92
 0 -2 -14 318.09 6.82
 0 -2 -14 319.1 10.29
 0 2 -14 320.11 11.46
 0 -2 -14 331.84 10.6
 0 2 -14 326.94 11.72
 0 2 14 339.23 10.86
 0 -2 14 342.66 11.81
 0 2 14 338.69 10.61
 0 2 -14 326.52 11.52
 0 -2 -14 331.47 10.43
 0 2 -14 329.95 10.93
 0 -2 -14 322.72 10.76
 0 2 -14 317.11 11.97
 0 2 -15 120.62 7.2
 0 -2 -15 117.52 6.21
 0 2 -15 121.09 6.35
 0 -2 -15 130.1 6.2
 0 2 -15 130.24 7
 0 -2 15 123.28 3.57
 0 2 -15 128.46 6.96
 0 -2 -15 120.37 6
 0 -2 -15 127.33 6.28
 0 2 -15 125.16 7.01
 0 2 -15 132.3 7.16
 0 -2 -15 130.23 6.28
 0 2 15 126.45 6.31
 0 2 15 130.98 6.27
 0 -2 15 124.1 6.9
 0 -2 -16 -0.09 0.78
 0 2 -16 0.02 0.74
 0 -2 -16 -0.45 0.84
 0 2 -16 -0.94 0.93
 0 -2 -16 0.4 0.69
 0 -2 -16 -0.41 0.69
 0 2 -16 -0.2 0.81
 0 2 -16 1.68 1.01
 0 -2 -16 -0.49 1.04
 0 2 16 0.27 0.61
 0 -2 16 -0.55 0.74
 0 2 -16 -2.44 1.24
 0 -2 -16 -0.52 0.8
 0 2 -16 -0.75 0.83
 0 -2 16 0.46 0.34
 0 2 17 12.25 1.11
 0 2 -17 13.68 2.56
 0 2 17 12.58 2.03
 0 -2 17 11.71 2.21
 0 2 -17 12.29 2.36
 0 2 -17 14.95 2.61
 0 -2 17 12.62 1.04
 0 -2 17 11.15 0.99
 0 2 -17 13.91 1.11
 0 -2 -17 13.1 1.05
 0 -2 -17 10.68 2.23
 0 2 -17 13.46 2.26
 0 2 -17 15.37 2.56
 0 2 -17 10.6 2.12
 0 -2 18 1.52 0.55
 0 2 18 0.69 0.41
 0 2 -18 1.5 0.54
 0 2 18 0.79 0.44
 0 -2 18 1.05 0.44
 0 2 -18 2.23 1.11
 0 -2 18 0.96 1
 0 -2 18 1.18 0.52
 0 -2 -18 1.16 0.45
 0 2 -18 1.67 0.5
 0 2 -18 -0.39 1.09
 0 2 -18 1.45 1.29
 0 -2 18 5.39 0.73
 0 2 18 1.84 0.51
 0 -2 -18 3.26 1.38
 0 2 -18 1.66 1.16
 0 2 -18 1.55 0.52
 0 2 -18 5.68 1.86
 0 2 -18 0.84 1.09
 0 2 18 0.72 0.48
 0 -2 -18 1.37 0.49
 0 2 -18 2.87 0.62
 0 -2 18 1.52 0.5
 0 2 18 3.25 0.65
 0 2 -19 155.07 9.03
 0 -2 19 165.8 4.7
 0 2 -19 161.66 9.06
 0 2 -19 178.26 4.86
 0 -2 19 164.44 4.68
 0 2 19 178.5 5.07
 0 2 19 164.86 4.9
 0 -2 19 174.13 4.81
 0 -2 19 178.03 9.38
 0 2 -19 169.7 4.67
 0 2 19 175.21 4.84
 0 -2 19 181.13 5.07
 0 -2 -19 171.51 4.72
 0 2 -19 171.09 9.49
 0 2 -19 171.58 9.34
 0 2 -19 158.38 8.49
 0 -2 -19 174.01 9.38
 0 2 -19 156.07 9.39
 0 2 19 180.14 4.81
 0 -2 19 162.95 4.95
 0 2 19 177.02 5.03
 0 2 -19 176.34 4.85
 0 -2 -19 174.03 4.79
 0 2 -19 178.88 4.79
 0 2 19 170.38 4.52
 0 -2 19 176.33 4.84
 0 -2 19 166.9 4.79
 0 2 19 178.03 4.86
 0 2 -20 74.1 6.26
 0 2 -20 75.85 6.37
 0 2 -20 78.84 6.44
 0 2 -20 81.97 3.12
 0 -2 20 81.9 3.06
 0 2 20 83.95 3.3
 0 2 20 78.06 3.19
 0 -2 20 80.99 3.04
 0 -2 20 80.29 3.06
 0 -2 20 84.32 6.55
 0 -2 -20 86.38 3.08
 0 2 -20 82.74 3.04
 0 2 20 81.89 3.12
 0 -2 20 80.89 3.24
 0 -2 20 78.08 3
 0 2 -20 70.96 6.08
 0 2 -20 75.78 5.99
 0 2 -20 83.14 6.87
 0 -2 -20 81.76 6.58
 0 2 20 88.23 3.14
 0 -2 20 80.16 3.27
 0 2 20 81.4 3.25
 0 2 20 83.18 3.1
 0 -2 20 82.66 3.13
 0 -2 20 82 3.12
 0 2 -20 84.51 3.09
 0 -2 -20 83.15 3.11
 0 2 -20 85.04 3.15
 0 2 20 75.31 2.77
 0 2 -21 13.29 2.89
 0 2 -21 15.19 3.31
 0 2 -21 12.56 1.25
 0 -2 21 9.98 1.07
 0 -2 21 10.75 1.11
 0 2 21 14.53 1.36
 0 -2 21 14.12 1.23
 0 2 21 12.83 1.31
 0 2 -21 10.74 1.11
 0 -2 -21 12.54 1.21
 0 -2 -21 10.7 2.61
 0 2 -21 10.79 2.48
 0 2 -21 11.89 2.81
 0 -2 21 11.69 2.55
 0 2 21 11.74 1.2
 0 -2 21 13.08 1.25
 0 -2 21 11.74 1.21
 0 2 21 12.3 1.24
 0 -2 21 13.34 1.34
 0 -2 21 12.69 1.2
 0 2 21 11 1.14
 0 -2 21 12.18 1.31
 0 2 21 14.37 1.34
 0 2 -21 12.92 2.66
 0 2 -21 9.97 2.57
 0 2 -21 13.56 1.27
 0 -2 -21 12.25 1.2
 0 2 -21 13.5 1.24
 0 -2 22 7.49 0.97
 0 2 -22 6.73 1
 0 -2 22 6.7 0.92
 0 2 22 6.88 1.05
 0 -2 22 6.41 0.94
 0 2 22 7.51 1.08
 0 -2 22 6.66 1.06
 0 2 -22 8.03 2.53
 0 -2 22 5.89 0.92
 0 2 -22 6.29 0.94
 0 -2 -22 8.24 1.02
 0 -2 -22 5.67 1.97
 0 2 22 7.57 0.97
 0 -2 22 7.31 1.03
 0 -2 22 6.63 0.99
 0 2 -22 6.91 1.02
 0 -2 -22 6.25 0.97
 0 2 22 7.56 1.01
 0 -2 22 5.79 0.99
 0 2 22 8.03 1.09
 0 2 -22 6.31 2.24
 0 2 -22 6.1 2.46
 0 2 -22 1.87 1.58
 0 2 -22 6.43 2.03
 0 2 -22 7.87 1.01
 0 -2 23 45.56 2.4
 0 -2 23 47.75 2.49
 0 2 23 47.46 2.62
 0 -2 23 47.63 2.45
 0 -2 23 54.97 2.84
 0 2 -23 46.3 2.4
 0 2 23 47.04 2.52
 0 -2 -23 50.38 2.51
 0 2 23 49.05 2.51
 0 -2 23 47.55 2.5
 0 -2 23 49.56 2.54
 0 2 23 46.19 2.49
 0 -2 23 43.88 2.36
 0 2 23 48.36 2.66
 0 -2 23 46.21 2.64
 0 2 -23 50.37 2.51
 0 2 -23 48.34 2.52
 0 -2 -23 49.87 2.53
 0 2 -23 50.49 2.6
 0 -2 -24 6.54 1.03
 0 2 -24 6.17 1
 0 2 24 7.27 1.06
 0 -2 24 6.61 1.09
 0 -2 -24 5.19 0.95
 0 2 -24 5.95 1.05
 0 2 -24 7.15 1.11
 0 -2 24 6.47 1
 0 2 24 5.4 1.08
 0 2 24 6.86 1.08
 0 -2 24 6.96 1.18
 0 2 24 5.53 1.05
 0 -2 24 5.04 1.07
 0 2 24 6.46 1.04
 0 -2 24 5.46 1
 0 -2 24 5.86 0.93
 0 2 -24 5.87 1.02
 0 2 25 0.81 0.77
 0 -2 25 -0.3 0.72
 0 2 -25 1.55 0.78
 0 2 25 0.43 0.66
 0 -2 25 0.94 0.68
 0 -2 25 -0.48 0.8
 0 2 25 0.31 0.78
 0 -2 25 -0.06 0.58
 0 2 25 -0.69 0.73
 0 2 25 -0.52 0.6
 0 -2 25 -0.32 0.68
 0 2 -25 0.53 0.73
 0 -2 -25 -1.19 0.83
 0 2 -25 -0.57 0.7
 0 -2 -25 0.53 0.64
 0 2 -25 -0.83 0.62
 0 2 26 -0.04 0.64
 0 -2 26 0.56 0.76
 0 2 -26 0.88 0.78
 0 2 26 1.1 0.79
 0 -2 26 -0.47 0.79
 0 2 26 0.15 0.71
 0 2 26 -0.29 0.66
 0 -2 26 -0.14 0.63
 0 2 26 0.31 0.7
 0 2 -26 0.19 0.71
 0 -2 26 -0.38 0.73
 0 -2 -26 0.06 0.71
 0 2 -26 0.14 0.7
 0 -2 -26 -1 0.78
 0 2 -26 0.06 0.62
 0 -2 27 3.54 1.1
 0 2 27 1.55 0.8
 0 2 -27 3.18 0.95
 0 2 27 1.19 0.86
 0 2 27 1.63 0.94
 0 -2 27 1.69 0.92
 0 2 27 1.42 0.86
 0 -2 27 0.34 0.66
 0 -2 27 2.41 0.88
 0 2 -27 1.78 0.86
 0 -2 -27 0.24 0.75
 0 2 27 0.47 0.61
 0 2 -27 3.71 1
 0 -2 -27 1.62 0.7
 0 2 -27 1.1 0.76
 0 -2 28 1.88 0.97
 0 2 28 0.85 0.86
 0 2 -28 2.1 0.88
 0 2 28 3.06 1.07
 0 -2 28 1 0.9
 0 2 28 1.01 0.85
 0 2 28 3.22 0.96
 0 -2 -28 1.6 0.95
 0 2 -28 1.6 0.91
 0 -2 28 1.99 0.89
 0 2 28 0.87 0.76
 0 2 -28 1.21 0.76
 0 -2 -28 0.78 0.74
 0 2 -28 0.78 0.69
 0 2 29 4.62 1.14
 0 -2 29 6 1.31
 0 2 -29 7.6 1.35
 0 2 29 4.4 1.15
 0 2 29 5.62 1.28
 0 -2 29 7.98 1.36
 0 2 29 4.01 1.01
 0 -2 29 8.35 1.34
 0 -2 -29 5.73 1.14
 0 2 29 4.63 1.05
 0 2 -29 6.4 1.23
 0 2 -29 2.46 0.91
 0 -2 -29 5.31 1.14
 0 2 -29 4.56 1.05
 0 -2 30 3.74 1.26
 0 2 30 3.91 1.08
 0 2 -30 4.03 1.16
 0 2 30 4.22 1.2
 0 2 30 5.72 1.33
 0 -2 30 2.48 1.12
 0 2 30 4.08 1.03
 0 -2 -30 4.92 1.18
 0 2 30 3.76 0.99
 0 -2 30 4.71 1.07
 0 2 -30 4.26 1.16
 0 2 -30 4.6 1.16
 0 -2 -30 4.22 1.07
 0 2 -30 4.83 1.13
 0 -2 -30 3.65 1
 0 2 31 2.24 0.94
 0 -2 31 0.77 1.04
 0 -2 -31 0.41 1.01
 0 2 -31 -0.61 0.85
 0 2 31 1.65 0.99
 0 -2 31 -0.55 0.99
 0 2 31 2.05 1.08
 0 2 31 0.07 0.82
 0 2 31 0.21 0.75
 0 2 -31 -0.74 0.88
 0 -2 -31 -1.8 0.99
 0 -2 31 0.03 0.82
 0 -2 -31 -0.82 0.91
 0 2 -31 -0.5 0.99
 0 2 -31 0.59 0.9
 0 -2 -31 0.45 0.79
 0 2 32 3.59 1.07
 0 -2 32 6.7 1.43
 0 -2 -32 3.88 1.21
 0 2 -32 4.17 1.16
 0 2 32 3.86 1.16
 0 2 32 2.42 1.06
 0 -2 32 5.54 1.34
 0 -2 -32 2.33 0.99
 0 2 -32 4.28 1.22
 0 2 -32 3.12 1.07
 0 -2 -32 3.61 1.14
 0 2 -32 5.05 1.23
 0 -2 -32 6.74 1.37
 0 2 32 3.55 1.01
 0 2 33 2.61 0.94
 0 2 -33 3 1.1
 0 -2 -33 4.03 1.29
 0 2 -33 3.38 1.18
 0 -2 33 5.46 1.33
 0 -2 -33 4.6 1.27
 0 2 33 3.53 1.17
 0 -2 -33 3.37 1.17
 0 2 -33 3.91 1.14
 0 -2 -33 1.43 0.89
 0 2 -33 4.88 1.3
 0 2 33 0.75 0.86
 0 -2 33 3.37 1.25
 0 2 34 0.26 0.81
 0 2 -34 1 0.94
 0 -2 -34 1.68 0.96
 0 -2 34 2.14 1.07
 0 2 -34 2.69 0.98
 0 -2 -34 4.27 1.19
 0 2 34 0.69 0.96
 0 2 -34 1.92 0.91
 0 -2 -34 3.76 1.2
 0 -2 -34 2.38 1.04
 0 2 -34 3.72 1.13
 0 2 34 2 1.04
 0 -2 34 1.92 0.97
 0 2 35 1.43 0.9
 0 2 -35 1.18 0.84
 0 -2 -35 -1.41 1.11
 0 -2 -35 0.54 0.83
 0 2 -35 0.33 0.85
 0 -2 35 0.66 0.84
 0 2 35 1.86 0.99
 0 2 -35 1.44 0.94
 0 -2 -35 -0.17 0.91
 0 2 -35 1.91 0.99
 0 -2 -35 0.02 0.9
 0 -2 35 2.55 1.1
 0 2 35 0.53 0.84
 0 2 36 0.07 0.75
 0 2 -36 0.86 0.86
 0 -2 -36 -0.17 0.89
 0 2 36 0.06 0.89
 0 -2 -36 0.31 1.01
 0 -2 -36 0.71 0.99
 0 2 -36 0.9 1
 0 -2 36 0.52 0.91
 0 -2 -36 -1.33 1.09
 0 2 -36 -0.64 0.91
 0 -2 36 1.26 1.06
 0 2 36 -0.31 0.86
 0 3 0 0.34 0.37
 0 -3 0 -0.12 0.28
 0 3 0 -0.01 0.34
 0 3 0 0.12 0.29
 0 3 0 0.35 0.36
 0 3 0 -0.19 0.26
 0 3 -1 290.46 7.77
 0 3 1 294.75 7.52
 0 3 1 284.88 7.3
 0 3 -1 286.06 7.74
 0 -3 -1 286.33 7.39
 0 3 1 288.07 7.5
 0 3 1 281.31 7.75
 0 -3 1 283 7.63
 0 3 1 296.93 7.53
 0 3 -1 280.76 7.7
 0 3 -1 294.68 7.77
 0 3 1 294.69 7.49
 0 3 -1 282.89 7.65
 0 3 1 301.31 7.52
 0 3 2 111.41 4
 0 3 -2 117.39 4.47
 0 3 2 108.7 3.91
 0 -3 -2 112.21 4
 0 3 -2 118.38 4.48
 0 3 2 108.5 4.39
 0 3 2 112.03 4.02
 0 -3 2 114.02 4.36
 0 3 2 115.03 4.05
 0 3 -2 112.27 4.36
 0 3 -2 114.48 4.45
 0 3 2 117.84 4.08
 0 -3 -2 114.01 3.99
 0 3 -2 116.59 4.4
 0 3 3 75.65 3.21
 0 3 -3 79.85 3.74
 0 -3 -3 78.04 3.38
 0 3 3 75.11 3.12
 0 3 -3 77.49 3.71
 0 -3 -3 76.37 3.18
 0 3 3 75.91 3.71
 0 3 3 77.51 3.23
 0 -3 3 77.63 3.62
 0 3 -3 78.72 3.74
 0 3 -3 82.1 3.77
 0 3 3 75.38 3.22
 0 -3 -3 71.89 3.09
 0 3 3 74.64 3.2
 0 3 -3 83.35 3.76
 0 -3 -4 443.54 10.78
 0 3 -4 466.02 11.38
 0 3 4 430.76 9.94
 0 -3 -4 444.03 10.18
 0 -3 4 436.86 11.02
 0 3 4 443.2 11.29
 0 3 4 449.46 10.2
 0 3 -4 458.79 11.29
 0 3 -4 468.86 11.41
 0 3 -4 460.64 11.3
 0 -3 -4 415.54 9.86
 0 3 4 438.31 10.2
 0 -3 -4 428.24 9.96
 0 3 -4 455.2 11.2
 0 3 4 452.2 10.26
 0 -3 -5 2.29 0.7
 0 -3 -5 5.79 1.05
 0 -3 -5 2.26 0.66
 0 3 5 1.72 0.48
 0 3 5 1.11 0.39
 0 3 -5 6.08 1.07
 0 -3 -5 1.52 0.54
 0 -3 5 3.34 0.85
 0 3 5 2.08 0.72
 0 3 -5 2.09 0.75
 0 -3 -5 1.48 0.46
 0 3 5 1.56 0.49
 0 3 -5 0.9 0.55
 0 3 -5 1.2 0.58
 0 3 -5 1.71 0.76
 0 -3 -5 2.61 0.6
 0 3 5 1.99 0.54
 0 -3 -6 322.87 9.29
 0 3 -6 325.67 9.55
 0 -3 -6 314.33 9.24
 0 -3 -6 316.2 9.36
 0 3 6 317.89 8.2
 0 3 -6 325.5 8.51
 0 -3 -6 337.92 9.16
 0 3 -6 329.42 9.58
 0 -3 6 320.53 9.37
 0 3 6 327.12 9.52
 0 -3 -6 316.84 8.34
 0 3 6 322.77 8.33
 0 3 -6 323.01 9.45
 0 3 -6 321.35 9.54
 0 -3 -6 325.87 8.18
 0 3 6 327.81 8.33
 0 -3 -6 316.14 8.07
 0 3 6 325.85 8.33
 0 3 -6 329.16 9.48
 0 -3 -7 904.52 20.18
 0 3 -7 932.38 20.8
 0 -3 7 980.23 18.49
 0 -3 -7 959.36 20.28
 0 3 7 940.69 19.08
 0 3 -7 942.58 19.44
 0 3 7 962.28 20.85
 0 3 -7 939.26 20.86
 0 -3 -7 941.66 19.19
 0 -3 7 942.2 20.63
 0 3 7 945.49 19.08
 0 3 7 949.12 19.13
 0 3 -7 966.04 21.01
 0 -3 -7 913.93 18.77
 0 -3 -7 934.65 18.87
 0 3 -7 924.66 20.65
 0 3 7 957.75 19.19
 0 3 -7 932.97 20.66
 0 -3 -8 75.91 4.09
 0 3 -8 74.6 4.34
 0 -3 -8 79.05 3.53
 0 3 -8 71.49 4.22
 0 -3 -8 81 3.58
 0 3 -8 76.88 4.44
 0 -3 -8 77.04 3.53
 0 3 8 70.66 3.48
 0 3 -8 77.01 3.78
 0 -3 -8 79.7 4.18
 0 -3 8 75.26 3.23
 0 3 8 68.29 3.43
 0 -3 -8 71.84 3.58
 0 -3 8 68.01 4.05
 0 3 8 78.59 4.32
 0 3 -8 82.53 4.52
 0 3 -8 68.27 4.15
 0 3 8 83.74 3.78
 0 3 -9 108.67 5.51
 0 -3 -9 99.08 4.92
 0 -3 -9 112.32 2.77
 0 -3 -9 107.55 4.41
 0 -3 -9 103.13 4.33
 0 3 -9 106.21 5.41
 0 3 -9 112.59 5.64
 0 -3 -9 104.52 4.39
 0 -3 -9 110.58 5.28
 0 3 -9 100.36 4.64
 0 -3 9 111.45 4.13
 0 3 -9 106.76 5.4
 0 3 9 109.77 5.35
 0 -3 -9 98.76 4.46
 0 3 9 104.94 4.48
 0 -3 9 108.36 5.33
 0 3 9 107.34 4.6
 0 3 -9 102.71 5.31
 0 3 -10 850.4 21.15
 0 -3 -10 851.01 20.23
 0 3 -10 867.62 21.13
 0 -3 -10 885.57 19.15
 0 3 -10 859.49 21.27
 0 -3 -10 874.99 19.16
 0 -3 -10 870.53 19.02
 0 -3 -10 885.74 20.79
 0 -3 10 950.15 18.59
 0 3 -10 874.19 19.88
 0 3 -10 904.77 21.34
 0 -3 -10 875.3 19.53
 0 3 10 926.81 21.17
 0 -3 10 935.76 21.24
 0 3 10 849.71 19.19
 0 3 10 873.03 19.49
 0 3 -10 879.47 21.14
 0 -3 -11 178.34 7.19
 0 3 -11 184.52 7.92
 0 -3 -11 196.8 4.36
 0 -3 -11 193.84 6.76
 0 3 -11 189.2 7.95
 0 -3 -11 183.39 6.56
 0 -3 -11 187.25 6.58
 0 3 -11 175.79 7.8
 0 3 -11 180.48 7.02
 0 -3 11 192.69 6.13
 0 3 -11 187.63 7.91
 0 -3 11 204.14 8
 0 3 11 190.25 7.71
 0 3 11 180.14 6.65
 0 -3 -11 170.86 6.65
 0 3 -11 189.3 7.9
 0 3 11 188.81 6.88
 0 -3 -12 167.87 7.11
 0 3 -12 187.19 8.19
 0 -3 -12 184.15 4.25
 0 -3 -12 184.39 4.24
 0 3 -12 172.68 7.96
 0 -3 -12 174.63 6.59
 0 3 -12 168.71 7.75
 0 -3 -12 181.48 6.72
 0 -3 -12 175.32 6.67
 0 3 -12 173.18 8.28
 0 3 -12 178.89 7.18
 0 3 12 182.25 7.69
 0 -3 12 172.05 7.9
 0 -3 -12 164.92 6.79
 0 3 12 168.71 6.67
 0 3 12 181.12 7
 0 3 -12 181.63 7.98
 0 -3 -13 2.06 1
 0 -3 -13 1.49 0.41
 0 -3 -13 2.39 0.46
 0 3 -13 8.6 1.85
 0 3 13 1.08 0.68
 0 -3 -13 2.39 0.92
 0 3 -13 8.38 1.78
 0 3 -13 2.49 1.07
 0 -3 -13 2.02 0.76
 0 -3 -13 1.46 0.59
 0 3 -13 13.09 2.03
 0 3 -13 10.66 1.88
 0 -3 13 1.51 1.08
 0 -3 -13 0.03 0.47
 0 3 13 0.71 0.63
 0 3 13 2.11 1
 0 3 -13 1.55 0.99
 0 3 -14 594.53 17.43
 0 -3 -14 607.98 15.49
 0 -3 -14 602.67 15.47
 0 -3 -14 601.37 15.51
 0 3 -14 565.14 17.21
 0 -3 -14 582.36 15.5
 0 3 -14 559.68 17.36
 0 -3 -14 643.68 11.54
 0 -3 -14 604.9 11.5
 0 -3 -14 570.02 15.9
 0 3 -14 560.09 17.28
 0 3 -14 597.04 18.21
 0 3 -14 573.19 16.08
 0 -3 14 596.49 11.77
 0 -3 -14 580.24 15.81
 0 3 14 604.98 16.71
 0 3 14 575.85 15.52
 0 -3 14 623.53 17.74
 0 3 -15 40.93 4.02
 0 3 -15 42.43 4.24
 0 3 -15 35.86 3.82
 0 -3 -15 41.1 1.78
 0 -3 -15 40.46 1.8
 0 3 -15 40.3 4.08
 0 -3 -15 43.02 3.63
 0 3 -15 38.49 4.2
 0 3 -15 37.8 3.55
 0 -3 15 41.01 1.94
 0 3 15 42.97 3.79
 0 -3 15 39.05 4.01
 0 3 -16 42.16 4.23
 0 3 -16 52.55 5.02
 0 3 -16 52.61 4.28
 0 -3 16 50.39 2.23
 0 3 16 50.65 4.27
 0 -3 16 56.91 4.93
 0 -3 -16 51.39 2.1
 0 -3 -16 59.8 2.21
 0 3 -16 48.64 4.69
 0 3 -16 45.1 4.42
 0 3 -16 48.98 4.67
 0 3 17 43.84 2.11
 0 -3 17 41.19 4.29
 0 3 17 38.61 3.83
 0 -3 -17 44.28 2
 0 -3 17 44.71 2.11
 0 -3 -17 46.03 2.02
 0 3 -17 41.98 4.49
 0 3 -17 35.31 4.05
 0 3 17 45.92 2.16
 0 3 -17 46 4.86
 0 3 -17 43.26 4.01
 0 3 -17 41.22 4.36
 0 3 -17 37.14 4.19
 0 3 -17 46.42 2.12
 0 3 -17 42.72 1.97
 0 -3 17 41.04 2.07
 0 -3 17 45.77 2.08
 0 3 -18 31.6 4.02
 0 3 -18 40.54 4.57
 0 3 -18 31.18 4
 0 -3 18 32.89 1.84
 0 3 -18 33.5 4.07
 0 3 -18 35.94 1.9
 0 -3 18 35.67 1.9
 0 3 18 38.64 2.06
 0 3 18 38.44 2.05
 0 -3 18 40.09 2.09
 0 3 -18 34.68 1.82
 0 -3 -18 35.68 1.85
 0 3 18 33.89 1.76
 0 -3 18 35.46 4.18
 0 3 -18 30.37 4.04
 0 3 18 33.9 3.68
 0 -3 18 36.11 1.9
 0 3 18 36.66 1.89
 0 3 -18 37.91 1.9
 0 -3 -18 39.1 1.96
 0 3 -18 37.84 1.95
 0 -3 18 38.22 1.94
 0 -3 18 34.92 1.97
 0 3 18 40.14 1.95
 0 3 -18 38.48 3.95
 0 -3 18 36.08 1.99
 0 3 18 39.7 2.02
 0 -3 19 0.57 0.44
 0 3 -19 -0.17 1.09
 0 3 -19 1.08 1.3
 0 3 -19 0.43 1.37
 0 3 -19 -0.12 1.21
 0 -3 19 0.31 0.5
 0 -3 19 0.8 0.5
 0 3 -19 1.42 0.7
 0 3 19 0.64 0.55
 0 -3 19 0.95 0.54
 0 3 19 1.52 0.55
 0 3 -19 0.75 1.2
 0 -3 19 0.8 1.09
 0 -3 19 1.08 0.57
 0 3 19 -0.01 0.54
 0 -3 -19 0.75 0.6
 0 3 -19 1.52 0.75
 0 -3 -19 -0.06 1.27
 0 3 -19 1.09 1.19
 0 3 19 2.68 0.74
 0 -3 19 0.74 0.54
 0 -3 -19 1.21 0.63
 0 -3 19 0.03 0.52
 0 3 -19 0.34 0.63
 0 3 19 0.09 0.45
 0 3 -19 3.44 0.77
 0 3 19 1.15 0.53
 0 3 19 0.65 0.44
 0 -3 19 0.66 0.43
 0 3 -20 194.38 5.25
 0 3 -20 184.59 5.22
 0 -3 -20 194.8 5.27
 0 3 -20 175.55 10.12
 0 3 -20 173.7 10.26
 0 -3 20 178.66 5.18
 0 3 -20 171.84 10.02
 0 3 -20 193.75 5.33
 0 -3 20 169.58 5.09
 0 3 20 181.63 5.39
 0 3 20 192.8 5.49
 0 -3 20 181.14 5.17
 0 -3 20 202.47 10.64
 0 3 20 180.62 5.1
 0 3 -20 183.95 5.12
 0 -3 20 180.33 5.36
 0 -3 -20 185.25 5.13
 0 3 -20 162.95 9.91
 0 -3 -20 188.64 10.42
 0 3 -20 194.6 11.1
 0 3 20 187.39 5.37
 0 -3 20 177.69 5.35
 0 3 20 176.13 4.89
 0 -3 20 177.63 5.12
 0 3 20 195.9 5.23
 0 -3 20 185.58 5.36
 0 -3 20 179.76 5.18
 0 3 20 188.19 5.2
 0 -3 -21 65.84 2.85
 0 3 -21 65.65 2.81
 0 3 -21 65.65 2.86
 0 3 -21 57.28 5.88
 0 3 -21 57.67 6.06
 0 3 -21 59.45 5.97
 0 -3 21 64.72 2.84
 0 3 -21 66.35 2.9
 0 -3 21 60.95 2.76
 0 3 21 67.3 3.04
 0 3 21 63.63 2.96
 0 -3 21 63.56 2.83
 0 -3 21 64.79 2.98
 0 3 21 61.63 2.73
 0 -3 -21 64.46 2.76
 0 3 -21 64.64 2.78
 0 -3 21 59.98 2.78
 0 -3 21 62.72 2.91
 0 3 21 65.54 2.83
 0 3 21 57.58 2.52
 0 3 -21 46.37 5.36
 0 3 21 66.99 2.84
 0 -3 21 60.91 2.74
 0 -3 -21 59.95 6.04
 0 3 -21 63.18 6.44
 0 -3 21 64.31 6.09
 0 -3 21 61.38 2.92
 0 3 21 65.79 2.94
 0 3 -22 88.18 7.52
 0 3 -22 97.91 8.05
 0 -3 22 93.76 3.64
 0 3 -22 92.21 7.67
 0 -3 22 92.64 3.62
 0 3 22 100.28 3.88
 0 -3 22 99.57 3.86
 0 3 22 101.45 3.7
 0 3 -22 99.73 3.66
 0 -3 -22 104.89 3.72
 0 3 -22 105.92 3.86
 0 3 22 93.59 3.39
 0 3 -22 88.08 7.66
 0 3 22 111.49 3.85
 0 -3 22 92.1 3.79
 0 3 22 100.43 3.89
 0 3 -22 91.28 7.93
 0 3 -22 100.91 3.68
 0 -3 -22 101.77 3.76
 0 3 -22 106.62 3.87
 0 -3 22 99.52 3.75
 0 3 22 100.05 3.72
 0 -3 22 96.75 3.78
 0 -3 23 1.29 0.78
 0 3 23 1.97 0.74
 0 3 -23 3.64 0.89
 0 3 -23 1.83 0.84
 0 -3 -23 2.61 0.88
 0 -3 23 1.73 0.7
 0 3 23 1.65 0.7
 0 3 23 1.23 0.7
 0 -3 23 2.77 0.86
 0 -3 23 1.81 0.67
 0 3 23 2.33 0.89
 0 3 23 1.76 0.73
 0 -3 -23 1.08 0.71
 0 3 -23 1.69 0.77
 0 -3 23 1.05 0.65
 0 -3 23 2.66 0.79
 0 3 -23 2.08 0.73
 0 3 24 78.52 3.53
 0 3 24 77.47 3.31
 0 3 24 74.84 3.27
 0 -3 -24 71.53 3.22
 0 3 -24 71.91 3.2
 0 -3 24 71.73 3.43
 0 -3 -24 80.19 3.39
 0 3 -24 75.34 3.35
 0 3 -24 74.51 3.28
 0 -3 24 69.17 3.26
 0 3 24 74.13 3.29
 0 -3 24 75.18 3.35
 0 -3 24 68.08 3.18
 0 3 -24 73.92 3.31
 0 -3 24 66.83 3.16
 0 -3 24 69.42 3.38
 0 3 24 76.25 3.49
 0 3 -25 9.7 1.29
 0 -3 -25 9.83 1.3
 0 3 25 10.35 1.33
 0 -3 25 8.57 1.23
 0 3 -25 7.39 1.17
 0 -3 25 9.12 1.29
 0 3 -25 10.52 1.37
 0 3 25 9.26 1.29
 0 -3 -25 11.31 1.43
 0 3 25 9.1 1.33
 0 -3 25 10.97 1.44
 0 -3 25 10.14 1.31
 0 -3 25 8.91 1.29
 0 3 25 8.27 1.2
 0 -3 25 10.65 1.33
 0 3 25 9.01 1.39
 0 3 -25 11.43 1.38
 0 3 26 38.53 2.62
 0 3 26 38.01 2.42
 0 -3 26 38.05 2.48
 0 -3 26 39.25 2.56
 0 -3 26 40.85 2.69
 0 3 26 37.17 2.55
 0 3 -26 40.63 2.58
 0 3 -26 40.61 2.56
 0 -3 -26 44.32 2.64
 0 3 -26 42.36 2.56
 0 3 26 37.77 2.43
 0 -3 26 41.67 2.73
 0 3 26 41.57 2.52
 0 -3 -26 38.24 2.42
 0 3 -26 35.98 2.36
 0 3 27 -0.63 0.73
 0 -3 27 -0.05 0.96
 0 3 27 0.01 0.77
 0 3 27 1.45 0.74
 0 3 -27 0.68 0.83
 0 -3 -27 -0.42 0.79
 0 -3 27 -0.27 0.68
 0 3 -27 0.38 0.76
 0 3 27 -0.6 0.9
 0 -3 27 0.25 0.77
 0 3 27 0.77 0.71
 0 3 -27 0.08 0.7
 0 -3 27 0.24 0.71
 0 -3 -27 1.96 0.91
 0 3 -27 -0.06 0.72
 0 3 -28 3.35 1
 0 3 28 3.15 1.01
 0 3 28 1.97 0.77
 0 -3 28 4.49 1.17
 0 3 28 2.84 0.87
 0 -3 28 1.03 0.78
 0 3 28 3.33 1.05
 0 3 -28 3.46 1.08
 0 -3 28 2.82 1.04
 0 -3 -28 1.72 0.91
 0 3 28 2.02 0.78
 0 3 -28 3.14 0.97
 0 3 -28 1.83 0.85
 0 -3 -28 1.37 0.82
 0 3 -29 4.21 1.11
 0 3 29 2.03 0.85
 0 -3 29 2.69 1.09
 0 3 29 2.04 0.91
 0 3 29 2.73 0.98
 0 -3 29 1.74 0.92
 0 3 29 2.79 0.97
 0 3 -29 4.28 1.12
 0 -3 29 2.12 0.9
 0 -3 -29 3.05 1.05
 0 3 -29 2.71 1.01
 0 3 -29 1.99 0.92
 0 -3 -29 1.91 0.86
 0 3 -30 9.22 1.43
 0 3 30 12.87 1.77
 0 -3 30 12.61 1.77
 0 3 30 12.13 1.56
 0 3 30 11.7 1.55
 0 3 30 11.49 1.69
 0 -3 30 11.42 1.69
 0 3 -30 9.44 1.48
 0 -3 30 12.17 1.71
 0 -3 -30 11.71 1.59
 0 3 -30 13.12 1.69
 0 -3 -30 11.13 1.51
 0 3 -30 11.22 1.5
 0 3 -31 -0.35 0.76
 0 3 31 0.2 0.89
 0 3 31 0.31 0.88
 0 -3 31 0.72 1.04
 0 3 31 1.19 0.85
 0 3 31 0.65 0.84
 0 3 -31 0.55 0.89
 0 -3 -31 1.83 0.98
 0 3 -31 0.58 0.88
 0 -3 -31 1.14 0.98
 0 -3 31 1.49 0.89
 0 3 -31 0.29 0.84
 0 -3 -32 7.73 1.42
 0 -3 32 10.02 1.59
 0 3 -32 8.71 1.53
 0 3 -32 5.41 1.23
 0 3 32 4.99 1.18
 0 -3 -32 6.9 1.41
 0 3 -32 5.81 1.21
 0 3 32 6.69 1.42
 0 -3 -32 4.2 1.22
 0 3 -32 6.51 1.3
 0 -3 32 6.69 1.39
 0 3 32 9.06 1.46
 0 -3 33 2.21 1.04
 0 -3 -33 1.45 1.04
 0 3 -33 3.26 1.24
 0 3 -33 0.39 1.01
 0 -3 -33 0.52 0.99
 0 3 33 2.72 0.98
 0 3 -33 2.53 1.01
 0 -3 -33 0.83 0.99
 0 3 33 1.7 1.04
 0 -3 -33 1.79 1.01
 0 3 -33 2.12 0.99
 0 -3 33 2.56 1.08
 0 -3 -34 0.11 0.8
 0 -3 34 -1.42 0.98
 0 3 -34 2.19 1.05
 0 -3 -34 0.09 1.02
 0 3 -34 -0.24 0.86
 0 3 34 2.29 1.05
 0 3 -34 0.67 0.95
 0 -3 -34 0.77 0.95
 0 3 34 0.69 0.98
 0 -3 -34 -0.18 0.87
 0 3 -34 0.54 0.8
 0 -3 34 1.46 1.02
 0 -3 35 2.39 1.21
 0 3 -35 0.43 0.9
 0 -3 -35 2.41 1.17
 0 3 35 1.76 1
 0 -3 35 1.19 0.92
 0 3 35 2.13 1
 0 3 -35 -0.64 0.94
 0 -3 -35 1.31 0.99
 0 -3 -35 0.38 0.84
 0 3 -35 2.29 1.05
 0 -3 -35 0.85 0.89
 0 3 36 1.15 0.95
 0 -3 -36 1.54 0.98
 0 -3 36 -0.26 1.02
 0 3 -36 2.26 0.98
 0 -3 -36 0.07 0.86
 0 3 36 3.96 1.21
 0 4 0 1920.62 35.84
 0 4 0 1852.17 35.78
 0 -4 0 1902.6 35.65
 0 4 0 1968.27 35.83
 0 4 0 1910.15 35.82
 0 4 0 1950.8 35.88
 0 4 0 1939.66 35.9
 0 4 0 1868.58 35.53
 0 4 -1 3110.21 56.05
 0 -4 1 3047.84 55.79
 0 4 1 3097.63 56.15
 0 -4 -1 3071.92 55.42
 0 4 1 3133.22 55.64
 0 4 1 3154.15 55.56
 0 4 -1 3193.99 56.01
 0 4 -1 3195.65 56.08
 0 4 1 3149.22 55.61
 0 4 1 3133.94 55.62
 0 4 -1 3192.93 56.11
 0 4 -1 3177.81 56.08
 0 -4 -1 3171.79 54.63
 0 4 1 3139.29 55.64
 0 4 1 3046.8 55.3
 0 4 2 186.62 6.09
 0 4 2 172.1 6.41
 0 4 -2 178.06 6.47
 0 -4 -2 183.68 6.01
 0 -4 2 173.7 6.31
 0 -4 -2 171.18 5.9
 0 4 2 181.93 6.04
 0 4 -2 179.74 6.4
 0 4 -2 179.88 6.44
 0 4 -2 182.89 6.54
 0 4 2 182.75 6.07
 0 4 -2 189.53 6.63
 0 4 2 177.51 6.01
 0 -4 -2 187.74 5.84
 0 4 2 171.75 5.8
 0 -4 3 697.37 16.06
 0 -4 -3 698.14 15.22
 0 4 3 696.3 15.29
 0 4 -3 708.22 16.26
 0 4 3 667.84 16.2
 0 -4 -3 677.27 15.1
 0 4 -3 728.37 16.26
 0 4 3 692.62 15.25
 0 4 -3 693.96 16.29
 0 4 3 680.16 15.23
 0 4 -3 716.05 16.28
 0 -4 -3 692.97 15.28
 0 -4 -3 696.42 15.72
 0 4 3 698.76 15.32
 0 4 -3 690.37 16.22
 0 4 3 682.95 15.03
 0 4 -4 410.91 11.15
 0 4 4 384.28 11.04
 0 4 4 385.1 9.94
 0 -4 -4 371.87 9.81
 0 -4 4 382.66 10.75
 0 -4 -4 377.17 9.76
 0 4 4 380.1 9.89
 0 4 -4 397.2 10.96
 0 4 -4 397.36 11.09
 0 4 4 385.46 9.96
 0 4 -4 401.69 11.09
 0 4 -4 399.78 11.09
 0 4 4 393.08 9.97
 0 -4 -4 407.63 10.45
 0 -4 -4 380.32 10.57
 0 4 4 382.54 9.72
 0 4 5 449.84 11.35
 0 4 5 461.23 12.71
 0 4 -5 487.65 12.9
 0 -4 -5 465.44 11.42
 0 -4 5 468.61 12.56
 0 -4 -5 471.06 11.3
 0 4 5 471.65 11.46
 0 4 -5 482.37 12.69
 0 4 5 466.11 11.44
 0 4 -5 496.8 12.86
 0 -4 -5 455.12 11.14
 0 4 -5 487.11 12.92
 0 -4 -5 480.32 12.24
 0 -4 -5 472.04 12.53
 0 4 -5 498.09 12.95
 0 4 5 457.54 11.2
 0 -4 6 3.16 0.97
 0 -4 -6 3.24 0.84
 0 4 -6 1.21 0.61
 0 4 6 -0.12 0.51
 0 4 6 2.13 0.68
 0 -4 -6 2.76 0.77
 0 4 -6 1.27 0.81
 0 4 6 2.94 0.75
 0 4 -6 3.37 1.03
 0 -4 -6 1.76 0.6
 0 4 -6 0.83 0.71
 0 4 6 3.64 0.77
 0 4 -6 2.05 0.81
 0 -4 -6 0.59 0.61
 0 -4 -6 0.72 0.47
 0 -4 -6 0.59 0.41
 0 4 6 1.63 0.54
 0 -4 -7 1017.98 21.22
 0 4 7 1042.43 23.27
 0 4 7 1006.07 21.13
 0 -4 7 1033.94 23.07
 0 4 -7 1062.83 23.45
 0 4 7 1023.42 21.22
 0 4 -7 1042.89 23.2
 0 -4 -7 1008.04 20.85
 0 4 7 1044.76 21.28
 0 4 -7 1052.86 23.34
 0 4 -7 1051.57 23.45
 0 -4 -7 1032.51 20.99
 0 4 -7 1065.87 23.5
 0 -4 -7 1055.6 22.83
 0 -4 -7 1055.08 22.4
 0 4 7 990.92 20.93
 0 -4 8 48.24 3.6
 0 4 -8 45.32 3.61
 0 4 8 51.78 3.1
 0 4 8 48.64 3.72
 0 -4 -8 45.1 2.93
 0 4 8 52.56 3.14
 0 4 -8 46.21 3.6
 0 4 -8 50.9 3.82
 0 4 -8 48.89 3.78
 0 -4 -8 49.89 2.96
 0 -4 -8 46.25 2.84
 0 4 8 45.56 2.92
 0 4 -8 50.9 3.86
 0 4 8 45.83 2.9
 0 -4 -8 50.67 3.53
 0 4 9 2134.87 40.22
 0 -4 9 2098.11 39.94
 0 -4 -9 1925.09 37.29
 0 4 9 1869.57 37.05
 0 4 -9 2038.62 40.06
 0 -4 -9 1886.69 39.1
 0 4 -9 1913.16 39.87
 0 4 -9 1921.95 39.68
 0 4 9 2002.43 37.47
 0 -4 -9 1938.94 36.93
 0 -4 -9 1948.25 37.02
 0 4 -9 1918.71 39.94
 0 -4 -9 2025.44 37.27
 0 4 -9 1921.2 39.77
 0 -4 9 2103.75 36.57
 0 -4 -9 2000.06 39.16
 0 4 -9 2009.68 37.93
 0 4 9 1973.84 37.24
 0 4 -10 0.07 0.97
 0 4 10 2.78 1.04
 0 -4 -10 0.63 0.48
 0 4 10 0.25 0.43
 0 -4 10 1.51 1.06
 0 -4 -10 1.27 0.36
 0 -4 -10 0.21 0.78
 0 4 -10 1.25 0.78
 0 4 -10 -0.25 0.89
 0 -4 -10 1.29 0.63
 0 4 10 0.13 0.52
 0 -4 -10 0.6 0.48
 0 -4 -10 0.7 0.55
 0 4 -10 1.59 0.81
 0 4 -10 0.39 0.9
 0 4 -10 0.21 0.5
 0 4 10 0.18 0.6
 0 -4 -10 1.89 1.08
 0 -4 10 1.35 0.6
 0 4 11 133.13 5.7
 0 -4 -11 136.48 5.84
 0 4 -11 144.62 7.19
 0 -4 11 150.2 7.15
 0 4 11 150.75 7.19
 0 -4 -11 152.5 3.68
 0 -4 -11 141.85 3.61
 0 -4 -11 135.32 6.63
 0 4 -11 133.81 7.02
 0 4 -11 142.02 7.11
 0 4 11 137.53 5.87
 0 -4 -11 135.33 5.62
 0 4 -11 132.69 6.93
 0 -4 -11 145.2 5.8
 0 4 -11 130.08 6.97
 0 -4 -11 144.66 5.84
 0 -4 -11 135.66 6.67
 0 4 -11 141.21 6.25
 0 4 -12 162.89 7
 0 4 -12 154.9 7.79
 0 4 12 167.9 6.75
 0 -4 -12 182.25 4.21
 0 -4 -12 168.82 4.14
 0 -4 -12 158.1 7.4
 0 4 -12 162.81 8.11
 0 -4 12 163.88 4.35
 0 -4 -12 165.67 6.59
 0 -4 -12 167.65 6.55
 0 4 -12 163.04 8
 0 4 -12 160.3 8.08
 0 -4 -12 175.63 6.63
 0 4 12 152.19 6.39
 0 4 12 170.66 7.84
 0 -4 12 166.19 7.87
 0 -4 -12 152.59 6.49
 0 4 -12 163.71 8.03
 0 4 -13 108.07 5.79
 0 4 -13 114.74 6.78
 0 -4 -13 121.3 3.33
 0 -4 -13 116.14 3.28
 0 -4 -13 112.34 6.24
 0 4 -13 102.28 6.52
 0 -4 13 115.31 3.53
 0 4 -13 112.37 6.77
 0 4 -13 112.14 6.84
 0 -4 13 121.82 6.78
 0 4 -13 121.54 6.91
 0 4 13 118.2 6.56
 0 4 -14 41.49 3.63
 0 4 -14 39.95 4.29
 0 4 -14 39.13 3.99
 0 -4 -14 42.73 1.83
 0 -4 -14 47.24 1.91
 0 -4 -14 40.33 3.75
 0 4 -14 42.47 4.25
 0 -4 14 40.69 1.97
 0 4 -14 39.14 4.12
 0 4 -14 38.27 3.97
 0 4 14 45.36 4.06
 0 -4 14 42.06 4.2
 0 4 -15 12.05 2.02
 0 -4 15 14 1.16
 0 -4 -15 13.34 2.23
 0 4 -15 14.08 2.64
 0 4 15 9.16 1.96
 0 -4 15 17.58 2.87
 0 -4 -15 14.98 1.09
 0 -4 -15 14.99 1.09
 0 4 -15 12.34 2.45
 0 4 -15 11.61 2.42
 0 4 -15 10.88 2.21
 0 4 -15 12.66 2.34
 0 -4 16 37.84 4.16
 0 4 16 34.69 3.76
 0 4 -16 25.59 3.68
 0 -4 -16 32.63 1.7
 0 -4 -16 36.72 1.74
 0 -4 -16 35.45 1.73
 0 4 -16 30.43 3.76
 0 4 16 34.55 1.81
 0 4 -16 33.82 3.97
 0 4 -16 33.07 3.49
 0 4 -16 26.77 3.58
 0 4 -16 28.13 3.67
 0 4 -16 35.06 1.8
 0 4 16 31.11 1.68
 0 -4 16 31.61 1.83
 0 4 -17 157.08 9.23
 0 4 -17 163.38 9.43
 0 4 -17 151.48 8.96
 0 4 -17 152.64 8.94
 0 -4 17 155.91 4.59
 0 4 -17 167.64 4.62
 0 -4 17 161.72 4.64
 0 4 17 168.65 4.76
 0 4 17 176.6 8.79
 0 -4 17 168.28 9.34
 0 -4 -17 177.26 4.57
 0 -4 -17 161.59 4.49
 0 4 -17 154.61 4.44
 0 -4 -17 162.53 4.5
 0 -4 17 171.54 4.74
 0 4 17 171.11 4.78
 0 4 -17 158.99 9.63
 0 -4 17 160.43 4.69
 0 4 -17 168.73 4.71
 0 4 -17 170.74 4.61
 0 -4 17 168.77 4.65
 0 -4 17 158.69 4.76
 0 4 17 151.42 4.41
 0 4 17 159.27 4.46
 0 4 17 163.24 4.53
 0 4 -18 0.78 1.1
 0 4 -18 2.74 1.35
 0 4 -18 3.04 1.45
 0 4 -18 0.55 1.2
 0 -4 18 0.23 0.5
 0 4 -18 0.3 0.44
 0 -4 18 -0.07 0.47
 0 4 18 0.73 0.52
 0 -4 18 -0.04 0.45
 0 4 18 -0.06 1.09
 0 4 -18 -0.77 1.23
 0 -4 18 0.63 1.02
 0 -4 -18 -0.76 0.51
 0 -4 -18 -0.27 0.52
 0 -4 18 0.01 0.46
 0 4 -18 -0.54 0.4
 0 -4 -18 0.52 0.44
 0 4 18 0.53 0.49
 0 4 18 0.51 0.42
 0 -4 18 0.14 0.47
 0 4 -18 0.36 0.46
 0 4 -18 -0.09 0.48
 0 -4 18 0.79 0.45
 0 4 18 -0.22 0.4
 0 4 18 0.23 0.41
 0 4 18 -0.16 0.39
 0 -4 18 0.49 0.52
 0 4 -19 5.19 1.94
 0 4 -19 2.76 1.33
 0 4 -19 2.88 1.57
 0 4 -19 4.74 1.9
 0 -4 19 3.44 0.73
 0 4 -19 3.92 0.74
 0 -4 19 5.37 0.86
 0 4 19 4.47 0.84
 0 -4 19 4.98 0.88
 0 -4 19 4.83 1.83
 0 4 19 6.63 1.84
 0 4 -19 1.07 1.14
 0 -4 19 3.59 0.8
 0 -4 -19 3.34 0.75
 0 4 -19 3.7 0.73
 0 -4 -19 4.28 0.75
 0 4 19 4.78 0.84
 0 4 19 3.44 0.65
 0 -4 19 4.78 0.82
 0 4 -19 3.22 0.66
 0 4 19 4.97 0.78
 0 4 -19 4.56 0.82
 0 -4 19 3.61 0.76
 0 4 19 3.58 0.69
 0 4 19 3.52 0.66
 0 -4 19 3.62 0.75
 0 4 -20 0.74 1.24
 0 4 -20 -2.81 2.15
 0 4 -20 -1.29 1.68
 0 4 -20 -0.73 1.48
 0 -4 20 0.35 0.55
 0 4 -20 1.24 0.66
 0 -4 20 0.34 0.55
 0 4 20 0.39 0.51
 0 -4 20 1.58 0.7
 0 -4 20 0.85 0.66
 0 -4 -20 0.65 0.57
 0 4 -20 0.13 0.46
 0 4 20 0.35 0.49
 0 -4 20 0.81 0.59
 0 4 20 1.51 0.66
 0 4 20 -0.17 0.51
 0 -4 20 0.54 0.57
 0 -4 20 0.5 0.95
 0 4 -20 -2.15 1.6
 0 4 -20 0.23 0.52
 0 4 20 0.12 0.44
 0 -4 -20 -0.1 0.57
 0 4 20 0.33 0.47
 0 -4 20 -0.09 0.53
 0 4 -20 0.31 0.53
 0 4 -21 36.78 4.95
 0 4 -21 31.15 4.57
 0 -4 21 39.88 2.27
 0 4 -21 31.19 4.56
 0 4 -21 40.76 5.17
 0 -4 -21 44.32 2.3
 0 -4 21 45.22 2.46
 0 4 -21 42.53 2.27
 0 4 -21 41.6 2.29
 0 4 21 38.6 2.31
 0 4 21 42.32 2.25
 0 -4 21 41.33 2.3
 0 -4 21 40.16 2.3
 0 4 21 40.44 2.27
 0 4 21 38.74 2.16
 0 -4 21 43.74 2.43
 0 -4 21 42.29 2.3
 0 4 21 44.54 2.47
 0 -4 21 40.09 2.28
 0 4 21 37.14 2.07
 0 4 -21 42.94 2.3
 0 -4 -21 43.8 2.34
 0 4 -21 40.92 2.32
 0 -4 22 37.07 2.23
 0 -4 22 34.79 2.21
 0 4 22 36.06 2.34
 0 -4 22 42.39 2.42
 0 -4 -22 36.36 2.17
 0 4 -22 43.1 2.33
 0 4 -22 38.73 2.28
 0 4 22 40.98 2.42
 0 4 -22 40.34 2.33
 0 4 -22 36.28 2.14
 0 -4 -22 37.12 2.23
 0 -4 22 35.79 2.25
 0 4 22 35.79 2.23
 0 4 22 37.31 2.19
 0 -4 22 42.08 2.36
 0 -4 22 34.58 2.22
 0 -4 22 36.63 2.22
 0 4 22 36.4 2.1
 0 4 22 36.66 2.18
 0 -4 23 2.6 0.9
 0 4 -23 2.51 0.84
 0 -4 -23 2.89 0.91
 0 4 23 2.37 0.75
 0 -4 23 1.83 0.85
 0 4 -23 2.7 0.81
 0 4 23 3.24 0.89
 0 4 23 2.53 0.76
 0 -4 23 1.51 0.74
 0 4 23 2.56 0.78
 0 -4 -23 3.18 0.97
 0 -4 23 1.89 0.84
 0 4 -23 3.16 0.85
 0 -4 23 3.44 0.85
 0 4 23 1.79 0.87
 0 -4 23 3.14 0.89
 0 4 -23 2.79 0.93
 0 -4 23 3.46 0.92
 0 4 -24 24.46 1.96
 0 4 24 29.67 2.21
 0 -4 24 23.96 2.04
 0 4 -24 23.08 1.82
 0 -4 -24 24.36 1.9
 0 -4 24 20.38 1.8
 0 4 24 23.99 1.75
 0 4 -24 25.12 2
 0 -4 -24 27.59 2.03
 0 4 -24 26.35 1.96
 0 -4 24 21.01 1.8
 0 -4 24 24.35 1.92
 0 -4 24 25.18 1.99
 0 4 24 22.44 1.8
 0 -4 24 28.46 2.11
 0 4 24 24.44 1.9
 0 4 24 27.69 2.07
 0 -4 24 23.58 1.97
 0 -4 25 -0.03 0.72
 0 4 25 0.71 0.87
 0 -4 25 1.02 0.82
 0 4 25 0.05 0.6
 0 4 -25 1.34 0.84
 0 4 25 0.73 0.62
 0 4 -25 0.8 0.75
 0 -4 -25 -0.11 0.79
 0 -4 25 2.78 1
 0 -4 25 -0.18 0.7
 0 -4 25 0.63 0.78
 0 4 -25 -0.44 0.78
 0 4 25 1.08 0.82
 0 4 -25 -0.37 0.79
 0 -4 -25 2.04 0.86
 0 4 25 0.1 0.71
 0 -4 25 0.96 0.8
 0 4 -26 0.53 0.72
 0 -4 -26 -0.7 0.76
 0 4 26 0.02 0.74
 0 4 -26 0.68 0.75
 0 -4 26 1.58 0.95
 0 4 -26 1.12 0.9
 0 -4 -26 1.68 1
 0 -4 26 0.46 0.65
 0 -4 26 1.01 0.79
 0 4 -26 -0.61 0.82
 0 4 26 -0.13 0.94
 0 -4 26 0.28 0.79
 0 -4 26 -0.24 0.7
 0 -4 26 0.81 0.85
 0 4 26 1.03 0.75
 0 4 -27 0.3 0.65
 0 -4 -27 0.58 0.71
 0 4 27 1.69 0.79
 0 4 -27 1.36 0.84
 0 -4 27 -1.02 0.9
 0 -4 -27 0.03 0.83
 0 4 -27 0.65 0.86
 0 -4 27 -0.06 0.66
 0 -4 27 -0.31 0.7
 0 4 -27 -0.03 0.71
 0 4 27 -0.11 0.89
 0 -4 27 -0.84 0.94
 0 -4 27 -0.68 0.78
 0 -4 27 -0.05 0.72
 0 4 27 0.73 0.77
 0 -4 -28 2.1 0.98
 0 4 -28 0.84 0.76
 0 4 28 1.54 0.83
 0 4 -28 0.7 0.73
 0 -4 -28 0.66 0.85
 0 -4 28 1.14 0.86
 0 4 -28 0.58 0.75
 0 -4 28 0.74 0.72
 0 -4 28 1.59 0.84
 0 4 -28 1.47 0.83
 0 4 28 0.79 0.88
 0 -4 28 1.01 0.89
 0 -4 28 0.66 0.69
 0 -4 28 1.74 0.96
 0 4 28 -0.24 0.69
 0 4 -29 0.5 0.76
 0 -4 -29 -0.35 0.81
 0 4 -29 2.01 0.93
 0 4 29 -1.29 0.9
 0 4 -29 0.29 0.76
 0 4 29 0.38 0.86
 0 -4 29 1.25 0.97
 0 -4 29 0.38 0.78
 0 -4 -29 -0.23 0.85
 0 4 -29 1.01 0.87
 0 -4 29 1.29 0.82
 0 4 29 0.12 0.72
 0 -4 30 -0.44 0.88
 0 4 -30 1.12 0.89
 0 4 30 -0.08 0.75
 0 4 30 0.53 0.79
 0 4 -30 0.1 0.76
 0 -4 30 0.58 0.81
 0 -4 -30 -1.73 0.88
 0 4 -30 0.67 0.77
 0 4 -30 1.58 0.93
 0 -4 -30 0.99 0.91
 0 4 30 0.55 0.79
 0 -4 31 0.95 0.97
 0 4 -31 0.8 0.94
 0 4 31 0.44 0.76
 0 -4 31 0.69 0.75
 0 -4 -31 -0.09 0.79
 0 4 -31 -0.78 0.93
 0 -4 -31 0.03 0.78
 0 4 -31 0.29 0.8
 0 4 -31 0.83 0.85
 0 4 31 1.19 1.05
 0 4 31 -0.16 0.71
 0 -4 32 5.06 1.17
 0 4 -32 2.54 1.03
 0 -4 -32 5.21 1.27
 0 -4 -32 4.53 1.23
 0 4 -32 5.26 1.23
 0 4 32 3.49 1.16
 0 4 -32 4.2 1.1
 0 4 -32 3.26 1.16
 0 -4 32 5.79 1.37
 0 4 32 5.01 1.21
 0 4 -33 2.04 1.01
 0 -4 -33 0.26 0.84
 0 -4 33 1.38 0.9
 0 -4 -33 -0.33 0.84
 0 4 -33 0.33 0.88
 0 4 33 0.82 0.99
 0 4 -33 1.55 0.97
 0 4 -33 0.31 0.84
 0 -4 33 0.23 0.99
 0 4 33 0.41 0.77
 0 -4 -34 1.23 0.99
 0 -4 34 -0.98 1.15
 0 4 -34 0.51 0.87
 0 -4 -34 -0.94 0.97
 0 4 34 -1.12 1
 0 4 -34 0.79 0.93
 0 -4 -34 -0.14 0.79
 0 4 -34 -0.27 0.9
 0 -4 -34 0.65 1.01
 0 -4 34 0.35 0.96
 0 4 34 1.89 0.99
 0 -4 35 1.4 1.01
 0 -4 -35 1.73 1.07
 0 4 -35 1.18 0.92
 0 4 35 0.56 0.89
 0 -4 35 1.19 0.92
 0 4 35 -0.39 0.86
 0 -4 -35 1.14 0.88
 0 4 -35 1.09 0.92
 0 -4 -35 1.38 1.08
 0 -4 -35 0.23 0.82
 0 -4 -36 1.14 0.85
 0 5 0 0.97 0.62
 0 5 0 1.28 0.78
 0 5 0 0.65 0.67
 0 5 0 1.94 0.74
 0 -5 0 0.51 0.42
 0 -5 0 -0.08 0.28
 0 5 0 1.42 0.64
 0 5 0 0.06 0.5
 0 5 0 0.14 0.41
 0 -5 0 0.5 0.53
 0 5 1 383.92 10.95
 0 5 1 393.93 11.03
 0 5 -1 401.78 11.39
 0 5 -1 415.19 11.47
 0 -5 -1 382.64 10.85
 0 5 1 409.1 11.12
 0 5 -1 420.22 11.45
 0 -5 -1 420.41 10.2
 0 -5 -1 403.72 10.58
 0 5 -1 400.69 11.39
 0 5 1 400.16 11.13
 0 5 -1 388.57 11.1
 0 5 1 400.71 10.89
 0 -5 -1 385.66 10.85
 0 -5 1 387.05 11.11
 0 5 -1 397.73 11.35
 0 5 1 380.2 11.27
 0 5 1 391.94 11.04
 0 5 -1 379.26 10.91
 0 5 -2 109.56 5.26
 0 5 -2 102.04 5.06
 0 5 2 92.41 4.58
 0 5 2 102.28 4.75
 0 5 -2 105.4 5.1
 0 -5 -2 98.36 4.64
 0 5 2 106.82 4.86
 0 -5 -2 99.6 4.65
 0 5 -2 106.19 5.18
 0 -5 -2 98.55 4.34
 0 5 2 96.96 4.58
 0 5 2 93.02 4.94
 0 5 -2 95 4.95
 0 -5 -2 97.17 4.64
 0 5 2 102.65 4.79
 0 -5 2 98.4 4.93
 0 5 -3 51.75 3.63
 0 5 -3 51.26 3.59
 0 5 3 55.84 3.44
 0 5 -3 59.65 3.81
 0 5 3 51.59 3.3
 0 -5 -3 47.48 3.16
 0 5 3 53.08 3.35
 0 -5 -3 52.85 3.46
 0 -5 -3 53.36 3.23
 0 5 -3 53.49 3.68
 0 5 3 48.21 3.13
 0 5 3 55.24 3.4
 0 -5 -3 50.91 3.26
 0 5 3 51.45 3.66
 0 -5 3 53.48 3.62
 0 5 -3 51.97 3.65
 0 5 -4 159.68 6.87
 0 5 -4 154.92 6.71
 0 5 4 156.59 6.04
 0 -5 -4 151.46 6.34
 0 -5 -4 151.34 6.02
 0 5 4 152.14 5.94
 0 5 -4 154.44 6.75
 0 5 -4 154.89 6.67
 0 5 4 154.13 5.99
 0 -5 -4 145.74 5.81
 0 5 4 143.84 5.74
 0 5 -4 153.85 6.68
 0 5 4 149.68 5.9
 0 5 4 155.25 6.81
 0 -5 4 159.42 6.64
 0 -5 -4 149.89 5.85
 0 5 5 29.29 2.47
 0 5 -5 32.1 3.01
 0 5 -5 32.71 3.11
 0 5 -5 30.4 2.96
 0 -5 -5 28.09 2.58
 0 5 5 30.91 2.54
 0 -5 -5 30.77 2.83
 0 -5 -5 28.3 2.28
 0 -5 -5 29.43 2.45
 0 5 -5 31.78 3
 0 5 5 32.82 2.6
 0 5 5 30.52 2.46
 0 5 5 33.78 3.17
 0 -5 -5 28.16 2.41
 0 5 5 26.99 2.39
 0 -5 5 34.89 3.09
 0 5 -5 33.23 3.05
 0 5 -6 45.6 3.63
 0 5 -6 46.38 3.69
 0 -5 -6 39.95 2.82
 0 5 6 36.94 2.79
 0 -5 -6 47.83 3.49
 0 -5 -6 47.38 3.64
 0 5 -6 45.82 3.7
 0 -5 -6 41.25 2.75
 0 5 6 44.35 3.03
 0 -5 -6 43.56 2.95
 0 5 -6 48.06 3.7
 0 -5 -6 48.62 3.41
 0 5 6 42.08 2.89
 0 5 6 38.89 2.85
 0 5 -6 43.78 3.59
 0 5 6 43.74 3.62
 0 -5 6 47.63 3.67
 0 -5 -6 38.81 2.85
 0 5 -7 39.54 3.51
 0 5 -7 32.68 3.26
 0 -5 -7 40.34 2.83
 0 -5 -7 35.97 2.67
 0 5 7 42.97 3
 0 -5 -7 34.96 3.08
 0 5 -7 36.74 3.41
 0 -5 -7 36.08 2.64
 0 5 -7 33.22 3.22
 0 5 7 39.63 2.88
 0 -5 -7 38.37 3.11
 0 5 7 38.2 2.75
 0 5 -7 39.79 3.49
 0 -5 7 41.64 3.49
 0 5 7 38.51 3.51
 0 -5 -7 37.54 2.79
 0 5 7 34.15 2.7
 0 5 -8 361.08 12.14
 0 -5 -8 358.15 10.15
 0 5 8 354.16 10.3
 0 -5 -8 374.67 10.25
 0 5 -8 357.35 11.98
 0 5 -8 345.53 11.9
 0 5 8 360.68 10.38
 0 5 -8 360.43 11.98
 0 -5 -8 339.92 9.9
 0 5 8 355.98 10.19
 0 -5 -8 365.18 11.35
 0 5 8 362.32 10.39
 0 5 8 384.66 12.39
 0 5 -8 390.03 12.41
 0 -5 8 382.03 12.12
 0 -5 -8 354.36 10.31
 0 5 -9 17 2.4
 0 5 9 11.78 1.64
 0 -5 -9 15.85 1.81
 0 5 -9 14.76 2.27
 0 5 -9 14.47 2.31
 0 5 9 14.03 1.78
 0 5 -9 17.98 2.47
 0 -5 -9 11.79 1.59
 0 -5 -9 13.04 2.05
 0 5 9 13.14 1.72
 0 -5 -9 12.79 1.68
 0 -5 9 13.75 2.16
 0 5 9 15.07 2.27
 0 5 -9 19.08 2.61
 0 5 9 12.88 1.72
 0 5 -10 594.13 17.64
 0 -5 -10 641.76 15.33
 0 -5 -10 656.34 15.39
 0 -5 -10 625.6 15.13
 0 5 -10 603.86 17.86
 0 5 -10 608.71 17.86
 0 5 -10 586.47 17.47
 0 5 10 599.88 15.35
 0 -5 -10 644.95 17.05
 0 5 10 618.35 15.3
 0 5 10 658.26 18.01
 0 -5 -10 606.48 15.29
 0 5 10 592.31 15.18
 0 5 -10 659.81 18.15
 0 -5 10 671.69 18
 0 -5 11 246.5 10.07
 0 5 -11 239.53 10.14
 0 5 11 241.44 10.04
 0 -5 -11 255.44 5.55
 0 -5 -11 247.64 9.69
 0 5 -11 231.14 10.11
 0 5 -11 231.59 10.01
 0 -5 11 227.36 5.67
 0 5 -11 234.18 10.22
 0 -5 -11 242.65 8.16
 0 -5 -11 242.32 8.2
 0 -5 -11 250.42 8.38
 0 5 -11 221.77 9.89
 0 -5 12 1027.17 25.38
 0 5 12 1019.92 25.41
 0 5 -12 1015.63 25.69
 0 -5 -12 1094.02 18.39
 0 -5 -12 1011.67 18.29
 0 -5 -12 1014.59 24.69
 0 5 -12 910.92 25.12
 0 5 -12 962.46 25.31
 0 -5 12 969.85 18.57
 0 5 -12 941.71 25.43
 0 5 -12 923.75 25.09
 0 5 13 30.01 3.52
 0 5 -13 32.9 3.82
 0 -5 13 38.52 4.03
 0 -5 -13 33.93 1.65
 0 -5 -13 36.33 1.68
 0 5 -13 33.43 3.21
 0 5 -13 32.24 3.81
 0 5 -13 34.05 3.88
 0 5 -13 33.08 3.81
 0 -5 13 29.73 1.72
 0 5 -13 31.47 3.7
 0 5 -14 43.45 4.45
 0 5 -14 47.25 4.64
 0 5 -14 46.05 4.67
 0 5 -14 44.58 4.56
 0 5 14 36.17 3.88
 0 -5 14 38.54 4.13
 0 -5 -14 40.77 1.87
 0 -5 -14 46.08 1.97
 0 5 14 42.16 1.95
 0 5 -14 34.8 4.04
 0 5 -14 39.43 1.92
 0 -5 14 43.37 2.1
 0 -5 15 127.85 3.98
 0 5 15 130.88 3.9
 0 -5 -15 143.39 3.93
 0 -5 -15 139.14 3.91
 0 5 -15 132.86 8.25
 0 -5 15 131.45 8.15
 0 5 15 143.16 7.96
 0 -5 15 129.27 4.12
 0 5 -15 137.73 8.8
 0 -5 15 123.08 3.93
 0 5 -15 124.95 7.9
 0 5 -15 131.74 8.27
 0 5 -15 130.57 8.11
 0 -5 15 126.57 4.04
 0 5 -15 135.57 4
 0 -5 16 52.31 2.24
 0 5 -16 51.87 5.28
 0 5 -16 52.71 5.3
 0 5 -16 50.42 5.14
 0 5 -16 51.29 5.15
 0 -5 16 52.32 2.39
 0 5 -16 53.89 2.33
 0 -5 16 52.62 2.39
 0 5 -16 52.92 2.29
 0 5 -16 51.41 2.34
 0 -5 -16 56.33 2.34
 0 -5 -16 57.61 2.3
 0 5 -16 52.85 2.26
 0 -5 16 51.54 2.3
 0 5 16 44.45 4.54
 0 -5 16 48.4 5.02
 0 5 16 56.09 2.4
 0 5 -16 48.63 5.31
 0 -5 16 54.22 2.47
 0 5 16 53.91 2.39
 0 -5 16 53.36 2.49
 0 5 16 52.83 2.28
 0 5 16 52.37 2.3
 0 -5 17 27.6 1.65
 0 -5 17 30.34 1.88
 0 5 -17 26.86 4.02
 0 5 -17 26.01 3.85
 0 -5 17 31.89 1.86
 0 5 -17 30.06 4.14
 0 5 -17 28.71 4.09
 0 5 -17 30.98 1.79
 0 -5 17 31.24 1.86
 0 -5 -17 34.1 1.79
 0 -5 -17 32.78 1.82
 0 -5 -17 30.02 1.61
 0 5 -17 31.51 1.76
 0 -5 -17 32.93 1.8
 0 -5 17 31.01 1.81
 0 5 17 28.11 1.76
 0 5 -17 33.67 4.49
 0 5 17 28.12 3.63
 0 -5 17 25.61 3.81
 0 5 17 29.39 1.73
 0 5 17 33.03 1.89
 0 5 17 29.32 1.7
 0 -5 17 30.86 1.94
 0 5 -17 31.47 1.85
 0 5 -17 32.55 1.8
 0 5 17 31.63 1.76
 0 -5 17 29.89 1.74
 0 -5 18 9.48 0.99
 0 -5 18 9.7 1.13
 0 5 -18 9.18 2.46
 0 5 -18 13.72 2.81
 0 5 -18 12.38 2.87
 0 5 -18 9.51 2.38
 0 -5 18 8.25 1.04
 0 5 -18 9.6 1.06
 0 -5 18 10.8 1.16
 0 -5 18 9.57 1.15
 0 -5 -18 13 1.17
 0 -5 -18 11.53 1.11
 0 5 18 9.87 1.07
 0 -5 -18 8.88 0.91
 0 5 -18 9.42 1.03
 0 -5 -18 9.49 1.02
 0 -5 18 8.3 0.99
 0 -5 18 11.98 2.77
 0 5 18 6.69 1.82
 0 5 -18 8.86 2.5
 0 5 18 9.56 1.03
 0 5 18 9.63 1.04
 0 -5 18 9.92 1.05
 0 5 18 9.67 1.09
 0 5 -18 11.66 1.16
 0 5 18 9.63 1.05
 0 5 -18 9.05 1.06
 0 -5 19 13.07 1.32
 0 5 -19 10.38 2.54
 0 5 -19 11.66 2.82
 0 5 -19 13.94 1.28
 0 -5 19 12.55 1.28
 0 -5 19 13.97 1.32
 0 -5 -19 14.71 1.23
 0 -5 19 12.41 1.31
 0 -5 -19 14.65 1.29
 0 5 -19 14.59 3.22
 0 5 -19 12.98 2.87
 0 -5 -19 12.62 1.07
 0 -5 19 14.33 1.31
 0 -5 -19 12.57 1.22
 0 5 -19 15.51 1.31
 0 5 -19 14.56 3.24
 0 5 19 15.39 2.85
 0 -5 19 15.95 3.1
 0 5 19 13.3 1.31
 0 5 19 13.99 1.24
 0 5 -19 12.94 1.22
 0 5 -19 13.64 1.3
 0 -5 19 13.12 1.28
 0 5 19 12.75 1.2
 0 -5 19 13.77 1.31
 0 5 19 13.28 1.22
 0 5 19 14.71 1.36
 0 5 -20 17.61 3.46
 0 5 -20 23.59 4.09
 0 5 -20 17.93 3.64
 0 5 -20 21.27 3.81
 0 -5 20 21.21 1.65
 0 -5 20 23.79 1.75
 0 5 20 23.05 1.77
 0 5 20 24.11 3.63
 0 -5 -20 22.27 1.64
 0 -5 -20 21.5 1.56
 0 5 -20 24.33 1.69
 0 -5 20 24.21 1.75
 0 -5 -20 22.02 1.61
 0 5 -20 22.71 1.66
 0 5 20 19.97 1.6
 0 5 20 20.73 1.55
 0 -5 20 22.02 1.73
 0 -5 20 23.45 1.7
 0 5 20 23.57 1.63
 0 -5 20 22.57 1.69
 0 -5 20 21.28 1.76
 0 5 20 20.37 1.55
 0 5 -20 25.31 1.8
 0 5 -20 22.53 1.67
 0 -5 21 32.75 2.15
 0 -5 -21 36.36 2.16
 0 5 -21 37.28 2.16
 0 -5 21 36.69 2.24
 0 5 -21 39.36 2.28
 0 5 21 39.72 2.35
 0 5 21 34.95 2.11
 0 -5 21 35.36 2.23
 0 5 21 34.9 2.11
 0 -5 21 35.91 2.2
 0 -5 21 34.79 2.14
 0 5 21 35.37 2.08
 0 -5 21 34.64 2.3
 0 5 21 39.08 2.36
 0 -5 21 35.03 2.22
 0 5 21 32.35 2.01
 0 5 -21 37.68 2.21
 0 5 -21 32.68 2.12
 0 -5 22 101.9 4.02
 0 -5 22 100.3 3.99
 0 5 22 102.93 4.09
 0 -5 22 106.7 4.12
 0 5 -22 97.07 3.81
 0 -5 -22 102.61 3.89
 0 5 -22 99.64 3.92
 0 5 22 106.46 4.13
 0 5 22 102.77 3.81
 0 5 -22 106.27 4.07
 0 5 -22 110.91 4.02
 0 -5 -22 109.48 4.06
 0 -5 22 105.89 4.02
 0 -5 22 107.45 4.24
 0 -5 22 104.69 4.07
 0 5 22 102.16 3.86
 0 5 22 98.8 3.84
 0 -5 22 99.25 3.95
 0 -5 23 0.95 0.89
 0 5 -23 3.66 1.01
 0 -5 -23 2.63 0.98
 0 5 23 1.03 0.81
 0 -5 23 2.28 0.94
 0 -5 23 2.36 0.85
 0 5 23 0.5 0.67
 0 5 -23 0.13 0.66
 0 -5 23 1.46 0.79
 0 5 -23 3.28 1.04
 0 -5 -23 0.92 0.8
 0 -5 23 1.95 0.86
 0 5 23 1.93 0.94
 0 -5 23 1.82 0.86
 0 5 -23 0.7 0.7
 0 -5 23 1.18 0.68
 0 5 23 2.22 0.81
 0 5 -24 142.84 5.01
 0 5 24 142.66 4.92
 0 -5 24 131.23 4.96
 0 5 -24 143.13 4.95
 0 -5 -24 148.28 5.07
 0 5 -24 145.95 5.12
 0 -5 24 142.93 5.23
 0 -5 24 144.05 5.04
 0 5 24 139.59 4.96
 0 -5 24 141.72 5.08
 0 5 24 152.2 5.29
 0 5 -24 139.35 4.87
 0 -5 -24 146.61 4.96
 0 -5 24 140.38 5.11
 0 -5 24 132.95 4.97
 0 -5 24 141.73 5.07
 0 5 24 131.58 4.65
 0 5 -25 52.17 2.93
 0 5 25 57.37 3.2
 0 5 -25 47.31 2.74
 0 -5 25 50.02 2.93
 0 -5 -25 50.84 2.86
 0 -5 25 47.89 2.87
 0 5 25 53.06 2.87
 0 -5 25 47.29 2.85
 0 -5 -25 53.7 2.98
 0 5 -25 49.82 2.92
 0 5 -25 47.68 2.79
 0 -5 25 48.99 2.85
 0 -5 25 45.34 2.81
 0 5 25 45.02 2.71
 0 5 25 42.81 2.51
 0 -5 25 53.1 3
 0 -5 25 47.27 2.93
 0 5 -26 1.61 0.89
 0 -5 26 2.93 0.91
 0 5 26 1.48 0.94
 0 -5 26 1.38 0.89
 0 5 -26 2.72 0.92
 0 -5 -26 2.14 0.82
 0 -5 26 2.37 0.94
 0 5 26 0.81 0.71
 0 -5 26 1.45 0.77
 0 5 -26 1.04 0.82
 0 -5 26 2.53 0.91
 0 5 26 1.69 0.81
 0 -5 26 1.36 0.85
 0 5 26 0.51 0.62
 0 -5 26 1 0.79
 0 -5 -26 4.03 1.16
 0 5 -26 0.98 0.81
 0 -5 27 0.45 0.74
 0 5 27 1.33 0.9
 0 -5 27 0.21 0.86
 0 5 27 1.35 0.9
 0 -5 27 1.28 0.8
 0 5 -27 1.31 0.8
 0 -5 27 0.45 0.73
 0 -5 27 0.96 0.81
 0 -5 -27 0.17 0.78
 0 5 -27 1.63 0.87
 0 5 27 -0.35 0.62
 0 -5 -27 -0.46 0.75
 0 5 -27 0.98 0.75
 0 5 27 -0.26 0.63
 0 5 -27 0.38 0.65
 0 -5 -28 10.18 1.48
 0 5 -28 8.81 1.29
 0 5 28 9.75 1.45
 0 -5 28 6.25 1.21
 0 5 -28 6.96 1.3
 0 5 28 9.08 1.47
 0 -5 28 8.58 1.48
 0 5 -28 7.51 1.34
 0 -5 28 10.38 1.57
 0 -5 -28 8.75 1.44
 0 5 28 7.8 1.33
 0 -5 28 8.39 1.4
 0 5 -28 7.81 1.28
 0 -5 28 6.89 1.31
 0 -5 -29 5.93 1.21
 0 5 -29 6.38 1.21
 0 5 29 6.9 1.28
 0 5 -29 4.78 1.2
 0 -5 29 5.99 1.28
 0 5 29 5.89 1.26
 0 -5 29 5.63 1.24
 0 -5 29 6.27 1.32
 0 -5 -29 7.91 1.44
 0 5 -29 4.22 1.14
 0 5 29 6.68 1.27
 0 -5 29 5.54 1.22
 0 -5 29 6.34 1.27
 0 5 -29 6.51 1.25
 0 5 -30 0.7 0.75
 0 -5 -30 -0.07 0.82
 0 -5 30 0.26 0.85
 0 -5 -30 0.94 0.91
 0 5 -30 -0.19 0.78
 0 5 30 -0.42 0.67
 0 -5 30 1.38 0.86
 0 5 -30 1.89 0.98
 0 5 30 1.07 0.91
 0 5 30 -0.7 0.85
 0 -5 30 0.61 0.83
 0 5 -30 0.56 0.73
 0 5 -31 1.06 0.8
 0 -5 31 1.43 0.97
 0 -5 31 1.55 0.99
 0 -5 -31 -0.46 0.88
 0 5 -31 1.13 0.89
 0 5 -31 1.47 0.91
 0 5 -31 0.84 0.87
 0 -5 -31 0.5 0.81
 0 5 31 -1.61 1.07
 0 5 31 1.77 0.89
 0 -5 31 -0.19 0.94
 0 5 32 0.26 0.76
 0 -5 32 1.15 0.87
 0 -5 -32 1.18 0.87
 0 5 -32 2.21 1.07
 0 5 -32 -0.37 0.83
 0 -5 -32 0.86 0.78
 0 5 32 0.21 0.91
 0 5 -32 0.18 0.74
 0 -5 32 0.02 0.93
 0 -5 33 0.2 0.97
 0 5 33 -0.5 0.95
 0 -5 -33 -0.46 0.9
 0 5 -33 -0.08 0.89
 0 5 33 0.4 0.82
 0 -5 33 1.24 0.99
 0 5 -33 -0.15 0.82
 0 -5 -33 0.59 0.82
 0 -5 34 5.54 1.33
 0 5 34 2.31 0.95
 0 -5 -34 3.07 1.14
 0 5 -34 4.05 1.12
 0 5 34 4.86 1.21
 0 -5 -34 4.71 1.23
 0 -5 34 5.32 1.32
 0 5 -34 3.35 1.14
 0 -5 35 2.02 1.06
 0 5 35 0.38 0.9
 0 5 -35 2.2 1.04
 0 -5 -35 2.05 1.13
 0 5 -35 0.17 0.89
 0 5 35 0.19 0.91
 0 -5 -35 0 0.86
 0 -6 0 588.52 13.85
 0 -6 0 592.6 14.46
 0 6 0 604.2 15.76
 0 6 0 608.82 15.77
 0 6 0 604.25 15.71
 0 6 0 572.74 15.6
 0 6 0 603.21 15.74
 0 -6 0 592.57 15.47
 0 6 0 584.7 15.44
 0 6 0 626.06 15.82
 0 -6 -1 165.46 5.98
 0 6 -1 156 6.94
 0 -6 1 156.61 5.87
 0 6 1 163.72 6.84
 0 -6 1 146.93 5.32
 0 -6 -1 150.89 6.23
 0 6 1 156.76 6.71
 0 6 -1 163.7 7.04
 0 6 -1 161.01 7.02
 0 6 -1 160.48 6.97
 0 6 1 157.3 6.75
 0 -6 -1 147.53 6.47
 0 -6 1 153.01 6.73
 0 6 -1 144.51 6.57
 0 6 1 147.18 6.83
 0 6 -1 162.41 6.92
 0 6 1 143.05 6.35
 0 6 -1 159.12 6.92
 0 6 1 163.33 6.81
 0 -6 -1 153.59 6.62
 0 -6 2 1003.28 20.82
 0 -6 -2 1017.49 21.57
 0 6 -2 1002.53 23.36
 0 6 2 1032.6 22.86
 0 -6 -2 1010.15 22.34
 0 6 -2 1025.42 23.42
 0 6 -2 1006.53 23.33
 0 6 2 1026.02 22.79
 0 -6 -2 1027.72 22.62
 0 6 -2 939.56 22.32
 0 -6 2 1015.12 23.18
 0 6 -2 1070.31 23.72
 0 6 2 1006.91 22.63
 0 6 2 1014.21 23.5
 0 6 2 970.02 22.17
 0 6 -2 1018.75 23.26
 0 6 2 1020.29 22.69
 0 -6 -2 967.26 22.39
 0 -6 -3 563.29 14.95
 0 6 -3 560.46 15.71
 0 -6 -3 568.97 14.32
 0 6 3 580.43 14.96
 0 6 -3 557.16 15.6
 0 6 3 594.15 15.07
 0 6 -3 556.21 15.67
 0 6 3 537.45 14.66
 0 -6 3 591.71 15.7
 0 6 -3 584.9 15.92
 0 6 3 590.62 16.05
 0 -6 -3 549.48 14.61
 0 6 3 562.26 14.65
 0 -6 -3 549.66 14.61
 0 6 -3 553.79 15.5
 0 6 3 589.18 14.99
 0 -6 -4 91.3 5.11
 0 -6 -4 80.48 4.56
 0 6 4 89.73 4.83
 0 6 -4 89.35 5.44
 0 6 4 84.92 4.71
 0 6 -4 88.35 5.36
 0 6 -4 82.92 5.23
 0 -6 -4 85.51 4.65
 0 6 -4 90.87 5.41
 0 6 4 87.84 4.74
 0 -6 4 85.29 5.17
 0 6 4 87.77 5.37
 0 6 4 80.18 4.49
 0 6 4 85.85 4.74
 0 6 -4 86.59 5.27
 0 -6 -4 81.76 4.58
 0 6 -5 117.63 6.43
 0 6 5 127.26 5.85
 0 -6 -5 123.91 5.89
 0 -6 -5 128.24 6.35
 0 6 5 128.03 5.89
 0 6 -5 122.58 6.53
 0 6 -5 104.99 6.08
 0 -6 -5 124.37 5.73
 0 -6 5 117.89 6.3
 0 6 5 122.21 6.55
 0 6 5 114.73 5.57
 0 6 -5 141.89 6.96
 0 6 5 122.32 5.64
 0 6 -5 120.3 6.37
 0 -6 -5 114.84 5.5
 0 6 5 124.73 5.82
 0 6 -6 435.02 14
 0 -6 -6 432.3 12.96
 0 -6 -6 444.95 13.63
 0 6 6 453.88 12.59
 0 6 -6 432.82 13.9
 0 6 -6 426.98 13.88
 0 -6 -6 423.82 12.09
 0 6 6 454.95 14.19
 0 6 6 435.78 12.38
 0 -6 6 457.17 13.97
 0 6 -6 462.02 14.21
 0 -6 -6 421.35 12.23
 0 -6 -6 463.58 13.05
 0 6 6 419.72 12.03
 0 -6 -6 427.62 12.19
 0 6 6 449.49 12.55
 0 6 -6 438.56 13.89
 0 -6 -7 620.75 16.68
 0 6 -7 584.39 17.28
 0 -6 -7 609.09 15.29
 0 6 -7 598.7 17.47
 0 6 7 627.46 15.75
 0 6 -7 593.02 17.3
 0 6 7 610.68 15.6
 0 -6 -7 610.19 15.37
 0 6 -7 613.08 17.39
 0 6 7 609.91 15.3
 0 -6 -7 618.54 16.41
 0 6 7 590.92 15.39
 0 -6 -7 602.8 15.44
 0 6 -7 655.63 17.9
 0 -6 7 632.03 17.42
 0 6 7 599.35 17.44
 0 -6 -8 2.77 0.98
 0 6 -8 3.1 1.22
 0 6 8 1.78 0.86
 0 6 -8 3.08 1.26
 0 6 8 3.39 1.02
 0 6 8 0.1 1.13
 0 -6 -8 3.52 1.05
 0 6 -8 2.03 1.19
 0 -6 8 2.46 1.09
 0 -6 -8 3.74 1.24
 0 6 8 3.21 1.04
 0 -6 -8 3.46 0.96
 0 6 8 3.49 1.13
 0 6 -8 2.05 0.99
 0 6 -8 2.96 1.12
 0 6 -9 408.25 14.43
 0 -6 -9 452.55 12.5
 0 -6 -9 464.04 12.64
 0 6 -9 441.54 14.96
 0 6 -9 439.55 14.9
 0 -6 9 437.1 9.16
 0 -6 9 462.11 14.74
 0 6 -9 513.92 15.58
 0 6 9 484.24 15.26
 0 -6 -9 440.97 12.61
 0 -6 -9 446.71 13.88
 0 6 -9 438.98 14.7
 0 6 -10 415.19 14.84
 0 6 -10 411.23 14.65
 0 6 -10 441.36 15.13
 0 -6 10 440.71 9.2
 0 6 -10 473.26 15.37
 0 6 10 434.26 14.85
 0 -6 10 475.65 15.14
 0 -6 -10 439.9 13.98
 0 6 -10 436.68 14.89
 0 6 -11 62.81 5.35
 0 6 -11 63.21 5.34
 0 -6 -11 63.96 4.9
 0 6 -11 60.21 5.18
 0 6 11 64.29 5.25
 0 6 -11 68.99 5.47
 0 -6 11 59.35 5
 0 6 -11 59.21 5.11
 0 -6 11 61.94 2.48
 0 6 -12 179.24 9.45
 0 6 -12 172.97 9.22
 0 6 -12 171.72 9.26
 0 -6 12 179.03 4.93
 0 -6 -12 193.56 8.96
 0 6 -12 174.48 9.26
 0 -6 12 195.34 9.49
 0 6 12 184.43 9.3
 0 -6 -12 185.82 4.72
 0 6 -12 185.64 9.46
 0 -6 13 52.67 2.42
 0 -6 13 53.91 2.37
 0 -6 -13 58.93 2.32
 0 -6 -13 64.48 2.38
 0 6 -13 46.86 4.81
 0 6 -13 52.89 5.16
 0 6 13 56.1 2.34
 0 -6 13 57.03 2.47
 0 -6 13 59.24 2.41
 0 6 -13 55.51 2.34
 0 -6 -13 58.01 4.93
 0 -6 13 57.51 5.16
 0 6 -13 58.21 5.31
 0 6 13 57.19 5.12
 0 6 -13 55.68 5.18
 0 -6 13 56.51 2.41
 0 6 -13 52.16 5.09
 0 6 -14 132.35 8.35
 0 6 -14 135.92 8.55
 0 6 -14 130.44 8.28
 0 -6 14 137.73 4.25
 0 -6 14 139.91 4.38
 0 -6 14 136.79 4.23
 0 -6 -14 157.85 4.21
 0 -6 -14 145.86 4.13
 0 -6 -14 138.39 3.97
 0 -6 -14 133.45 3.83
 0 6 14 138.71 4.16
 0 6 14 148.76 4.13
 0 6 14 144.76 8.45
 0 -6 14 159.27 8.86
 0 6 -14 154.4 8.92
 0 6 -14 124.14 8.17
 0 -6 14 148.94 4.43
 0 6 -14 141.16 4.19
 0 6 -14 147.13 4.12
 0 -6 14 133.57 4.12
 0 -6 15 4.46 0.84
 0 6 -15 4.8 1.84
 0 6 -15 4.17 1.77
 0 6 -15 3.83 1.74
 0 6 -15 2.31 1.42
 0 -6 15 3.66 0.76
 0 -6 15 4.34 0.81
 0 6 -15 4.58 0.76
 0 -6 -15 4.21 0.8
 0 -6 -15 5.01 0.82
 0 -6 15 5.58 0.9
 0 6 15 3.98 0.73
 0 -6 -15 4.4 0.69
 0 6 -15 3.78 0.7
 0 6 15 3.61 0.7
 0 6 15 3.37 0.71
 0 6 15 3.59 0.66
 0 6 -15 2.86 0.69
 0 -6 15 3.81 0.72
 0 6 15 3.28 0.67
 0 -6 -15 3.7 0.63
 0 -6 15 3.95 0.76
 0 6 -15 4.4 0.73
 0 6 -15 0.86 1.06
 0 6 15 4.01 1.59
 0 -6 15 1 1.19
 0 6 16 81.03 6.44
 0 -6 16 81.56 6.76
 0 -6 -16 69.78 2.6
 0 6 16 75.17 2.93
 0 -6 16 71.35 2.87
 0 6 -16 68.96 6.42
 0 6 -16 73.61 6.55
 0 6 -16 80.1 6.78
 0 -6 16 74.23 3.03
 0 6 -16 68.63 6.32
 0 6 -16 81.4 2.99
 0 -6 16 76.4 3.05
 0 -6 -16 74.83 2.89
 0 -6 -16 83.2 2.95
 0 -6 -16 71.9 2.71
 0 6 -16 68.8 2.78
 0 -6 16 74.43 2.87
 0 6 16 73.07 2.91
 0 6 16 77.69 2.95
 0 -6 16 70.71 3.06
 0 6 16 72.58 2.8
 0 6 16 77.85 2.92
 0 6 -16 74.25 6.85
 0 6 -16 73.93 2.85
 0 6 -16 71.05 2.91
 0 -6 16 78.81 3.15
 0 -6 16 72.58 2.8
 0 -6 17 -0.04 0.44
 0 -6 17 -0.1 0.53
 0 6 -17 -0.08 1.11
 0 6 -17 -0.38 1.26
 0 6 -17 -0.4 1.23
 0 6 -17 -0.3 1.35
 0 -6 17 0.06 0.54
 0 6 -17 0.99 0.5
 0 -6 17 0.66 0.5
 0 -6 17 0.64 0.64
 0 -6 -17 1.07 0.54
 0 -6 -17 -0.31 0.56
 0 6 17 0.52 0.47
 0 -6 -17 0.15 0.39
 0 6 -17 1 0.5
 0 -6 17 0.02 0.41
 0 6 17 0.21 0.44
 0 6 -17 -0.04 0.5
 0 6 17 0.51 0.41
 0 6 -17 -1.07 1.49
 0 -6 17 1.67 1.4
 0 6 17 -0.45 1.33
 0 -6 17 0.34 0.46
 0 -6 -17 0.86 0.44
 0 6 17 0.03 0.45
 0 6 -17 0.49 0.45
 0 6 17 -0.24 0.49
 0 -6 18 4.34 0.91
 0 6 -18 3.98 2.05
 0 6 -18 2.04 1.37
 0 6 -18 2.1 1.57
 0 6 -18 3.46 1.85
 0 -6 18 4.06 0.84
 0 -6 18 2.98 0.71
 0 6 -18 3.82 0.77
 0 -6 -18 5.23 0.87
 0 -6 18 3.5 0.82
 0 -6 -18 3.31 0.66
 0 6 18 2.59 0.7
 0 -6 -18 2.09 0.61
 0 6 -18 2.73 0.67
 0 -6 18 4.05 0.78
 0 6 18 4.84 0.85
 0 6 -18 2.88 0.72
 0 6 -18 5.22 0.88
 0 6 18 2.19 0.61
 0 -6 18 2.94 0.71
 0 6 -18 4.74 2.05
 0 6 18 0.93 1.07
 0 6 18 2.49 0.72
 0 -6 19 15.98 1.51
 0 6 -19 17.74 1.5
 0 -6 19 16.94 1.52
 0 -6 -19 18.67 1.47
 0 -6 -19 18.35 1.44
 0 -6 -19 14.2 1.24
 0 6 -19 17.5 1.43
 0 -6 19 20.41 1.6
 0 -6 -19 18.08 1.49
 0 6 19 19.39 1.52
 0 6 19 18.65 1.54
 0 -6 19 16.42 1.51
 0 6 -19 14.83 1.36
 0 6 -19 17.29 1.53
 0 6 19 16.27 1.47
 0 -6 19 17.11 1.6
 0 6 19 17.86 1.48
 0 -6 19 18.37 1.46
 0 -6 20 -0.41 0.71
 0 6 -20 0.78 0.52
 0 -6 20 0.84 0.7
 0 -6 -20 -0.59 0.7
 0 -6 -20 0.2 0.54
 0 6 20 -0.51 0.56
 0 -6 -20 -0.06 0.45
 0 6 -20 0.32 0.55
 0 -6 -20 0.24 0.54
 0 -6 20 -0.29 0.6
 0 6 20 0.36 0.55
 0 6 20 0.71 0.64
 0 -6 20 -0.05 0.64
 0 -6 20 0.97 0.69
 0 6 -20 0.86 0.69
 0 6 20 0.13 0.53
 0 -6 20 0.63 0.67
 0 6 -20 0.35 0.56
 0 -6 21 22.71 1.89
 0 6 21 24.1 1.81
 0 6 -21 23.14 1.75
 0 -6 21 22.26 1.8
 0 -6 -21 23.09 1.79
 0 6 -21 21.04 1.79
 0 6 -21 23.17 1.79
 0 6 21 23.11 1.82
 0 6 21 21.12 1.71
 0 6 21 26.02 1.93
 0 6 -21 22.71 1.79
 0 -6 21 22.72 1.87
 0 -6 21 21.68 1.81
 0 -6 -21 25.66 1.8
 0 -6 -21 20.63 1.71
 0 -6 21 23.77 1.87
 0 -6 21 21.66 1.86
 0 -6 22 18.22 1.79
 0 6 22 21.43 1.78
 0 -6 -22 24.85 1.89
 0 -6 22 21.68 1.82
 0 6 -22 21.8 1.77
 0 6 -22 23.99 1.95
 0 6 -22 18.83 1.68
 0 6 22 25.69 1.97
 0 6 22 21.42 1.85
 0 6 -22 19.72 1.73
 0 -6 22 25.27 2.03
 0 -6 22 20.02 1.86
 0 6 22 20.42 1.7
 0 -6 22 21.77 1.81
 0 -6 22 21.93 2
 0 -6 23 7.34 1.35
 0 6 -23 8.29 1.24
 0 -6 23 6.91 1.2
 0 6 23 7.84 1.19
 0 -6 23 6.66 1.24
 0 6 -23 9.52 1.34
 0 6 23 9.95 1.32
 0 6 23 6.85 1.22
 0 -6 23 9.57 1.32
 0 6 -23 8.85 1.33
 0 -6 -23 11.07 1.47
 0 -6 23 7.68 1.3
 0 -6 23 8.6 1.3
 0 -6 -23 9.82 1.38
 0 6 -23 9.25 1.24
 0 -6 24 -0.22 0.83
 0 6 -24 -0.02 0.65
 0 -6 24 -0.94 0.92
 0 6 24 0.65 0.67
 0 -6 24 0.02 0.76
 0 6 -24 -0.48 0.81
 0 6 24 0.8 0.69
 0 6 24 0.5 0.82
 0 -6 -24 0.24 0.79
 0 6 -24 0.09 0.76
 0 -6 24 0.5 0.89
 0 -6 24 0.84 0.75
 0 -6 24 -0.04 0.81
 0 -6 -24 -0.63 0.87
 0 6 -24 0.33 0.68
 0 -6 25 8.43 1.43
 0 6 -25 9.91 1.39
 0 -6 25 8.51 1.32
 0 6 25 8.89 1.28
 0 -6 25 8.93 1.37
 0 6 -25 6.72 1.25
 0 6 25 9.61 1.37
 0 6 25 9.15 1.44
 0 -6 25 8.11 1.27
 0 -6 -25 9.56 1.39
 0 6 -25 9.03 1.39
 0 -6 25 8.19 1.34
 0 -6 25 9.2 1.37
 0 -6 -25 9.36 1.37
 0 6 -25 8.72 1.29
 0 -6 26 0.94 0.8
 0 6 -26 3.67 0.99
 0 -6 26 0.61 0.77
 0 6 26 1.74 0.84
 0 6 -26 1.59 0.8
 0 -6 26 1.76 0.8
 0 6 26 1.65 0.78
 0 6 26 1.36 0.82
 0 6 -26 1.24 0.89
 0 -6 -26 2.19 0.96
 0 -6 26 2.18 1
 0 -6 26 2.43 0.96
 0 -6 26 0.51 0.82
 0 6 -26 1.03 0.8
 0 -6 -26 3.18 1.09
 0 -6 27 3.61 1.11
 0 6 -27 1.67 0.8
 0 -6 27 3.65 1.11
 0 6 27 2.67 0.83
 0 -6 27 2.82 1.02
 0 6 -27 2.58 0.89
 0 6 27 3.53 1.02
 0 6 27 5.2 1.2
 0 -6 -27 2.24 0.94
 0 -6 27 3.14 1.02
 0 6 -27 2.76 0.91
 0 -6 27 2.22 0.95
 0 -6 27 3.17 1.05
 0 -6 -27 2.11 0.93
 0 6 -27 2.56 0.87
 0 -6 28 2.21 0.98
 0 6 -28 -0.39 0.78
 0 -6 28 0.32 0.79
 0 6 28 -0.08 0.73
 0 6 -28 1.1 0.81
 0 -6 28 0.88 0.73
 0 6 28 0.91 0.83
 0 6 28 1.69 1.01
 0 6 -28 0.61 0.84
 0 -6 28 -0.03 0.86
 0 -6 -28 -0.79 0.92
 0 -6 28 1.17 0.94
 0 -6 28 -0.9 0.8
 0 6 -28 -0.16 0.79
 0 -6 -28 -0.15 0.84
 0 -6 29 -0.3 0.84
 0 6 -29 0.3 0.73
 0 -6 29 0.08 0.77
 0 6 29 0.02 0.7
 0 6 29 0.37 0.7
 0 -6 29 -0.13 0.74
 0 -6 29 0.22 0.8
 0 -6 29 -0.2 0.8
 0 6 -29 0.4 0.72
 0 6 -29 -0.01 0.7
 0 -6 -29 0.8 0.86
 0 6 29 1.2 1
 0 6 -29 0.49 0.75
 0 -6 29 0.57 0.96
 0 -6 -29 1.3 0.95
 0 -6 30 0.15 0.83
 0 6 30 0.88 0.97
 0 -6 -30 0.29 0.93
 0 6 -30 1.62 0.91
 0 -6 30 0.9 0.96
 0 -6 30 -0.41 0.82
 0 6 -30 0.64 0.81
 0 -6 30 0.2 0.75
 0 6 -30 1.09 0.78
 0 -6 30 2.76 1.08
 0 -6 -30 0.87 0.87
 0 6 30 1.47 0.82
 0 -6 -31 0.96 1
 0 6 31 -1.56 0.99
 0 -6 31 1.32 0.84
 0 -6 31 0.27 0.88
 0 -6 31 -0.97 1.02
 0 -6 31 1.03 0.86
 0 6 -31 -1.21 0.94
 0 -6 -31 0.64 0.9
 0 -6 31 0.43 0.88
 0 6 -31 0.64 0.97
 0 6 31 -0.29 0.81
 0 6 -32 -0.02 0.77
 0 6 32 1.11 0.98
 0 -6 32 -0.33 0.87
 0 -6 32 0.32 0.78
 0 6 32 0.06 0.74
 0 -6 -32 1.18 0.96
 0 -6 32 0.68 0.97
 0 6 -32 3.12 1.16
 0 -6 -32 1.69 0.98
 0 -6 33 3.72 1.18
 0 -6 33 1.95 1
 0 6 -33 2.59 1.06
 0 -6 -33 4.55 1.29
 0 -6 -33 2.17 1.06
 0 6 33 3.05 1.06
 0 6 33 3.25 1.18
 0 6 -33 2.14 0.97
 0 -6 34 2.53 1.19
 0 -6 -34 0.1 0.96
 0 6 -34 0.04 0.94
 0 -6 -34 0.56 0.98
 0 -6 34 0.73 0.99
 0 6 -34 2.24 1.06
 0 6 34 1.92 1.15
 0 6 34 3.74 1.21
 0 7 0 -0.44 0.67
 0 -7 0 1.06 0.69
 0 7 0 -0.38 0.6
 0 7 0 -0.33 0.65
 0 -7 0 -0.38 0.67
 0 7 0 -0.44 0.7
 0 7 0 0.9 0.87
 0 7 0 0.39 0.68
 0 7 0 -0.55 0.65
 0 7 -1 38.77 3.49
 0 7 1 34.56 3.23
 0 -7 -1 35.8 3.1
 0 7 1 38.3 3.45
 0 7 -1 36.18 3.48
 0 7 1 37.13 3.38
 0 7 -1 34.87 3.41
 0 7 -1 34.6 3.41
 0 -7 -1 31.51 3.14
 0 7 1 40.5 3.58
 0 7 1 38.94 3.65
 0 -7 1 39.99 3.56
 0 7 -1 33.19 3.22
 0 7 -1 39.07 3.61
 0 7 1 34.38 3.26
 0 -7 -1 34.14 3.23
 0 7 -1 33.42 3.34
 0 7 -2 181.9 8.12
 0 7 2 184.15 7.73
 0 7 -2 181.66 8.26
 0 -7 -2 181.56 7
 0 7 2 179.66 7.85
 0 -7 -2 176.97 7.48
 0 7 -2 188.13 8.35
 0 7 2 180.69 7.84
 0 7 -2 185.5 8.29
 0 7 -2 165.64 7.56
 0 7 2 187.54 7.92
 0 -7 -2 184.17 7.8
 0 7 2 179.55 8.27
 0 -7 2 175.51 7.97
 0 7 -2 184.4 8.26
 0 -7 -2 178.69 7.76
 0 7 -2 171.19 7.96
 0 7 2 167.23 7.55
 0 7 3 8.33 1.58
 0 -7 -3 7.92 1.41
 0 -7 -3 9.86 1.76
 0 7 3 6.88 1.5
 0 7 -3 9.64 1.84
 0 7 -3 11.51 2.01
 0 7 3 6.04 1.39
 0 -7 -3 7.45 1.51
 0 7 -3 11.99 2.08
 0 -7 3 10.52 1.9
 0 7 3 9.04 1.63
 0 7 3 7.91 1.76
 0 7 -3 6.35 1.48
 0 -7 -3 6.76 1.55
 0 7 -3 9.51 1.85
 0 7 3 8.38 1.68
 0 7 -3 10.85 2.04
 0 7 4 102.65 5.58
 0 -7 -4 117.39 6.25
 0 7 4 116.56 6.08
 0 -7 -4 111.8 5.7
 0 7 -4 115.67 6.66
 0 7 4 108.81 5.88
 0 7 -4 111.26 6.56
 0 7 -4 109.75 6.48
 0 -7 -4 120.84 6.02
 0 -7 4 124.59 6.71
 0 7 4 110.52 5.84
 0 7 -4 123.64 6.81
 0 7 -4 106.67 5.77
 0 7 4 111.61 6.56
 0 -7 -4 112.16 5.88
 0 7 -4 114.88 6.56
 0 7 4 111.15 5.93
 0 7 5 24.56 2.63
 0 7 5 30.92 3.03
 0 7 -5 30.05 3.43
 0 -7 -5 33.95 3.15
 0 7 -5 30.24 3.37
 0 7 5 32.47 3.11
 0 7 -5 26.07 3.17
 0 -7 -5 30.63 2.94
 0 -7 5 29.09 3.3
 0 7 5 29.13 3.37
 0 7 5 31.83 3.01
 0 7 -5 33.38 3.52
 0 -7 -5 29.58 2.89
 0 7 5 26.93 2.87
 0 7 -5 25.47 3.11
 0 -7 -6 137.48 6.74
 0 7 6 132.39 6.32
 0 -7 -6 136.35 6.77
 0 7 6 132.34 6.48
 0 7 -6 124.56 7.28
 0 7 -6 128.55 7.35
 0 7 6 128.41 6.43
 0 7 -6 139 7.61
 0 7 6 130.61 6.36
 0 7 6 135.34 7.56
 0 7 -6 146.07 7.76
 0 -7 -6 137.26 6.46
 0 -7 6 134.57 7.31
 0 -7 -6 134.97 6.44
 0 7 -6 125.8 7.2
 0 7 6 143.8 6.74
 0 7 -7 98.38 6.46
 0 -7 -7 103.02 5.58
 0 -7 7 102.38 3.17
 0 -7 -7 98.22 5.41
 0 7 -7 111.93 6.97
 0 7 -7 100.9 6.59
 0 7 -7 103.53 6.71
 0 7 7 99.77 6.51
 0 -7 -7 100.88 5.5
 0 7 -7 111.81 6.89
 0 -7 7 112.97 6.79
 0 -7 -7 109.4 6.1
 0 7 -8 86.22 6.06
 0 -7 8 78.08 2.77
 0 7 -8 76.25 5.81
 0 7 -8 81.53 5.97
 0 7 -8 77.95 5.92
 0 7 -8 89.66 6.15
 0 -7 8 88.47 6.04
 0 7 8 79.82 5.89
 0 -7 -8 80.88 5.31
 0 7 -9 164.2 8.69
 0 -7 -9 162.57 7.91
 0 -7 9 148.85 4.24
 0 7 -9 149.67 8.41
 0 7 -9 145.41 8.38
 0 7 -9 146.18 8.37
 0 7 9 168.02 8.86
 0 7 -9 151 8.42
 0 -7 9 153.24 8.32
 0 7 -10 76.85 6.11
 0 7 -10 76.45 2.8
 0 7 10 82.55 2.85
 0 -7 10 77.33 2.89
 0 7 -10 77.6 6.15
 0 7 -10 70.66 5.81
 0 -7 10 84.03 2.98
 0 7 -10 78.58 6.07
 0 7 10 80.72 6.18
 0 7 -10 85.85 6.38
 0 -7 10 85.17 6.24
 0 -7 -10 89.45 5.86
 0 -7 11 206.57 5.51
 0 7 -11 215.38 10.6
 0 -7 11 215.62 5.61
 0 -7 11 209.73 5.53
 0 -7 11 223.52 5.63
 0 -7 -11 210.42 5.34
 0 7 -11 218.28 10.83
 0 7 11 228.54 10.77
 0 -7 11 214.28 10.4
 0 7 -11 224.32 10.79
 0 7 -11 211.02 5.44
 0 -7 -11 227.6 9.91
 0 -7 -11 209.4 5.28
 0 7 -11 211.55 10.71
 0 7 -11 194.93 10.23
 0 -7 11 208.45 5.58
 0 7 11 223.73 5.51
 0 -7 -12 66.05 2.52
 0 -7 12 67.39 2.68
 0 -7 12 66.67 2.72
 0 7 12 62.52 2.42
 0 7 -12 60.28 5.62
 0 7 -12 60.74 5.74
 0 7 -12 52.27 5.25
 0 7 -12 67.56 5.87
 0 -7 12 62.85 2.66
 0 -7 12 69.43 2.79
 0 -7 12 65.38 2.71
 0 -7 -12 64.72 2.56
 0 7 12 72.23 2.66
 0 -7 12 70.37 2.64
 0 7 12 67.09 2.67
 0 7 12 72.6 2.65
 0 -7 12 64.91 2.73
 0 7 -12 64.59 2.55
 0 7 -12 67.42 2.65
 0 7 12 66.2 5.82
 0 -7 12 71.73 5.97
 0 7 -12 64.58 5.79
 0 -7 -12 69.48 5.59
 0 7 13 97.91 3.37
 0 -7 -13 91.08 3.09
 0 -7 13 99.34 3.38
 0 7 13 88.83 3.02
 0 -7 13 95.09 3.37
 0 7 -13 90.27 7.04
 0 -7 13 90.81 3.41
 0 7 -13 92.7 7.08
 0 7 -13 90.55 7.18
 0 -7 13 88.67 3.35
 0 7 -13 105.05 7.55
 0 7 -13 95.43 3.24
 0 -7 13 86.84 3.31
 0 -7 -13 90.99 3.18
 0 7 13 94.65 3.17
 0 7 -13 90.62 3.13
 0 -7 -13 99.59 3.29
 0 -7 13 94.88 3.21
 0 7 -13 96.33 7.26
 0 7 13 94.75 7.04
 0 -7 13 98.92 7.17
 0 7 13 101.55 3.34
 0 -7 -13 98.04 6.72
 0 7 -13 97.18 3.25
 0 7 -13 90.37 3.27
 0 7 13 97.68 3.26
 0 -7 13 93.9 3.44
 0 7 14 34.95 1.82
 0 -7 14 34.53 1.84
 0 -7 -14 39.15 1.94
 0 -7 -14 37.55 1.94
 0 -7 -14 33.8 1.77
 0 7 14 30.71 1.66
 0 -7 14 35.81 2
 0 -7 14 32.51 1.98
 0 7 -14 35.83 4.57
 0 7 -14 33.23 4.38
 0 7 -14 30.89 4.29
 0 -7 14 32.47 1.94
 0 7 -14 30.64 4.16
 0 7 -14 34.12 1.85
 0 -7 14 31.02 1.91
 0 -7 -14 33.42 1.81
 0 7 14 34.37 1.81
 0 7 -14 33.91 1.83
 0 7 14 32.3 1.88
 0 -7 14 36.44 2.08
 0 7 14 33.61 4.29
 0 -7 14 33.53 4.17
 0 7 -14 28.26 4.08
 0 -7 14 34.11 1.9
 0 -7 -14 33.16 3.96
 0 7 -14 31.32 1.79
 0 7 -14 34.73 1.96
 0 7 14 35.16 1.88
 0 -7 -15 7.6 0.89
 0 7 15 8.76 0.9
 0 -7 15 10.23 1.11
 0 -7 15 8.51 1.03
 0 7 -15 7.63 2.35
 0 7 -15 6.71 2.11
 0 7 -15 5.95 2.12
 0 7 -15 1.84 1.56
 0 -7 15 8.05 1.05
 0 -7 15 7.15 0.99
 0 7 -15 7.67 0.97
 0 -7 -15 8.11 0.93
 0 7 15 7.83 0.91
 0 7 15 9.05 0.96
 0 7 -15 8.02 0.95
 0 -7 15 8.43 0.94
 0 7 15 7.85 0.93
 0 7 -15 7.35 0.91
 0 7 -15 9.38 1.04
 0 -7 15 7.57 0.94
 0 7 -15 8.22 2.21
 0 7 15 4.89 1.93
 0 -7 15 9.35 2.29
 0 7 15 9.1 1.02
 0 -7 -15 9.12 0.96
 0 -7 15 8.14 1.06
 0 -7 -15 8.7 1.01
 0 -7 16 2.98 0.7
 0 -7 16 2.72 0.73
 0 7 -16 5.87 2.13
 0 7 -16 5.66 2.27
 0 7 -16 2.72 1.61
 0 7 -16 3.34 1.76
 0 -7 16 4.3 0.85
 0 -7 16 4.56 0.88
 0 7 -16 3.52 0.74
 0 -7 -16 3.4 0.7
 0 -7 -16 3.93 0.72
 0 7 16 3.73 0.73
 0 7 16 4.5 0.74
 0 7 -16 4.3 0.75
 0 7 16 2.82 0.63
 0 7 16 4.55 0.81
 0 -7 -16 3.81 0.8
 0 -7 -16 3.27 0.71
 0 -7 16 3.43 0.82
 0 7 -16 3.92 0.77
 0 7 -16 2.04 0.61
 0 7 16 3.61 1.67
 0 -7 16 2.13 1.19
 0 7 -16 2.1 1.27
 0 7 16 3.01 0.65
 0 -7 16 3.85 0.74
 0 -7 17 36.93 2.13
 0 7 -17 27.29 4.34
 0 7 -17 37.57 4.95
 0 7 -17 40.01 5.11
 0 7 -17 30.2 4.6
 0 -7 17 35.35 2.18
 0 7 -17 31.69 1.97
 0 -7 17 32.33 2.11
 0 -7 -17 36.97 2.08
 0 -7 -17 39.04 2.09
 0 -7 17 38.24 2.28
 0 -7 -17 32.44 1.88
 0 7 -17 32.94 1.96
 0 7 17 36.01 2.07
 0 7 17 37.01 2.12
 0 7 17 36.47 2.05
 0 7 -17 33.99 1.98
 0 7 -17 31.14 2
 0 -7 17 36.26 2.29
 0 -7 -17 32.14 1.8
 0 -7 17 35.43 2
 0 7 17 36.22 2.05
 0 -7 18 -0.19 0.69
 0 -7 18 1.7 0.76
 0 7 -18 2.14 0.78
 0 -7 18 1.78 0.74
 0 -7 -18 0.36 0.65
 0 -7 -18 1.12 0.54
 0 -7 18 0.58 0.54
 0 -7 -18 1.61 0.58
 0 7 -18 1.63 0.63
 0 7 18 1.15 0.68
 0 7 18 1.16 0.67
 0 -7 18 0.94 0.54
 0 7 18 1.75 0.65
 0 -7 -18 2.33 0.63
 0 7 -18 2.72 0.84
 0 7 -18 2.05 0.66
 0 7 18 1.08 0.52
 0 -7 18 0.51 0.59
 0 -7 19 17.32 1.63
 0 7 -19 20.35 1.65
 0 -7 19 21.13 1.79
 0 -7 -19 18.85 1.51
 0 -7 -19 18.78 1.54
 0 -7 -19 19.33 1.51
 0 7 -19 20.24 1.6
 0 7 19 18.58 1.56
 0 7 19 21.95 1.69
 0 7 -19 19.34 1.67
 0 7 -19 18.36 1.55
 0 -7 19 20.78 1.74
 0 7 19 20.1 1.67
 0 -7 19 22.64 1.87
 0 7 19 19.85 1.63
 0 -7 19 17.89 1.54
 0 -7 20 0.07 0.7
 0 7 -20 -0.76 0.67
 0 -7 20 -0.9 0.78
 0 -7 20 -0.33 0.76
 0 -7 -20 0.59 0.6
 0 -7 -20 -0.44 0.69
 0 7 20 -0.21 0.56
 0 -7 -20 1.48 0.65
 0 -7 -20 -0.47 0.72
 0 7 -20 -0.22 0.62
 0 -7 20 -0.09 0.61
 0 7 20 -0.33 0.64
 0 -7 20 -0.39 0.66
 0 7 -20 -0.53 0.59
 0 7 -20 -0.64 0.74
 0 7 20 -0.45 0.58
 0 7 20 0.1 0.59
 0 -7 20 -0.72 0.64
 0 -7 21 42.63 2.62
 0 -7 21 43.84 2.66
 0 -7 -21 43.89 2.54
 0 -7 -21 45.45 2.46
 0 7 -21 44.65 2.57
 0 -7 -21 42.79 2.33
 0 -7 -21 42.73 2.5
 0 -7 21 44.41 2.53
 0 7 -21 41.26 2.43
 0 7 21 41.6 2.47
 0 -7 21 47.82 2.81
 0 7 -21 44.69 2.54
 0 7 -21 46.6 2.69
 0 7 21 47.32 2.63
 0 -7 21 52.13 2.81
 0 -7 21 37.56 2.61
 0 7 21 43.61 2.54
 0 7 21 41.64 2.5
 0 -7 21 44.09 2.53
 0 7 -22 52.07 2.87
 0 -7 -22 46.89 2.5
 0 -7 22 54.56 2.91
 0 7 -22 47.71 2.72
 0 -7 -22 48.32 2.78
 0 7 -22 47.62 2.87
 0 7 -22 51.41 2.79
 0 7 22 52.61 2.91
 0 7 22 54.94 2.98
 0 -7 22 48.92 2.89
 0 7 22 49.72 2.75
 0 -7 22 50.25 2.94
 0 -7 22 48.94 3
 0 -7 22 56.36 3.02
 0 -7 22 53.2 3.08
 0 -7 -22 52.38 2.7
 0 -7 -22 52.37 2.81
 0 7 22 50.86 2.79
 0 7 23 75.44 3.48
 0 -7 23 77.07 3.61
 0 -7 -23 81.73 3.67
 0 7 -23 69.76 3.4
 0 -7 23 82.11 3.87
 0 7 23 77.85 3.54
 0 -7 23 78.45 3.79
 0 7 -23 77 3.7
 0 7 -23 79.09 3.58
 0 -7 23 71.24 3.64
 0 -7 23 88.51 4.09
 0 -7 23 86.85 3.83
 0 7 23 80.35 3.72
 0 7 -23 75.55 3.61
 0 -7 -24 0.9 0.81
 0 7 -24 1.23 0.83
 0 7 24 0.76 0.82
 0 -7 24 -0.25 0.68
 0 7 24 2.03 0.91
 0 -7 24 0.67 0.79
 0 -7 24 0.85 0.84
 0 7 24 2.33 0.89
 0 -7 24 1.5 0.85
 0 -7 24 0.21 0.84
 0 7 -24 -0.02 0.7
 0 7 -24 0.98 0.74
 0 7 -24 -0.37 0.8
 0 -7 24 -0.82 0.88
 0 -7 -24 -0.51 0.85
 0 -7 -25 12.38 1.54
 0 7 -25 9.46 1.37
 0 7 25 9.99 1.41
 0 -7 25 10.7 1.48
 0 7 25 10.19 1.46
 0 -7 25 10.82 1.54
 0 -7 25 10.28 1.58
 0 7 25 11 1.39
 0 -7 25 7.82 1.32
 0 7 -25 8.96 1.34
 0 -7 25 11.48 1.6
 0 7 -25 8.3 1.32
 0 7 -25 10.02 1.42
 0 -7 25 11.96 1.53
 0 -7 -25 10.99 1.56
 0 7 -26 2.34 0.94
 0 -7 -26 1.34 0.93
 0 7 26 3.02 0.98
 0 -7 26 1.88 0.93
 0 7 26 1.68 0.88
 0 -7 26 1.74 0.97
 0 -7 26 1.09 1.04
 0 7 26 2.78 1
 0 -7 26 3.9 1.07
 0 7 -26 3.45 1.03
 0 -7 26 0.77 0.79
 0 7 -26 1.48 0.88
 0 7 -26 3.62 1.1
 0 -7 26 2.78 1.1
 0 -7 -26 0.58 0.84
 0 7 -27 10.15 1.42
 0 -7 -27 12.98 1.67
 0 7 27 10.22 1.44
 0 -7 27 10.7 1.5
 0 7 27 9.25 1.43
 0 -7 27 10.01 1.52
 0 -7 27 13.67 1.78
 0 7 27 10.01 1.39
 0 -7 27 9.44 1.46
 0 7 -27 10.43 1.5
 0 -7 27 11.77 1.59
 0 7 -27 12.16 1.58
 0 -7 -27 14.64 1.75
 0 -7 27 11 1.59
 0 7 -27 10.88 1.6
 0 -7 -28 -0.28 0.89
 0 7 28 1.26 0.89
 0 -7 28 1.11 0.87
 0 7 28 1.27 0.85
 0 -7 28 0.89 0.86
 0 -7 28 2.5 1.12
 0 7 28 0.57 0.68
 0 -7 28 1.73 0.81
 0 7 -28 0.98 0.78
 0 -7 28 0.47 0.8
 0 7 -28 1.18 0.84
 0 -7 28 0.97 0.83
 0 7 -28 1.76 0.86
 0 -7 -28 1.14 0.86
 0 -7 29 2.03 1.01
 0 7 29 2.75 0.96
 0 -7 -29 2.86 1.14
 0 7 -29 3.37 1.13
 0 -7 29 3.4 1.13
 0 -7 -29 3.63 1.07
 0 -7 29 2.98 1.17
 0 7 29 3.78 0.99
 0 -7 29 3.91 1.12
 0 -7 29 3.39 1.1
 0 7 -29 4.92 1.15
 0 7 29 3.77 1.09
 0 -7 29 2.21 0.93
 0 -7 30 -0.22 0.84
 0 7 30 1.35 0.86
 0 -7 -30 -0.26 0.87
 0 7 -30 -0.55 0.82
 0 -7 30 -0.84 0.87
 0 -7 -30 -0.23 0.86
 0 -7 30 -1.19 0.96
 0 7 30 -1.06 0.86
 0 7 -30 0.46 0.83
 0 -7 30 0.25 0.76
 0 7 30 0.69 0.9
 0 -7 30 -0.09 0.78
 0 -7 30 1.15 0.82
 0 -7 31 0.49 0.92
 0 -7 31 1.29 0.86
 0 7 -31 -0.07 0.84
 0 -7 31 1.17 0.83
 0 -7 31 0.13 0.79
 0 -7 31 0.41 0.79
 0 7 -31 1.44 0.97
 0 -7 -31 2.12 1
 0 7 31 0.58 0.84
 0 7 31 -0.13 0.82
 0 -7 -31 1.15 0.87
 0 7 32 -0.59 0.74
 0 7 32 -0.45 0.84
 0 -7 32 -0.37 0.84
 0 7 -32 1.27 1.03
 0 -7 32 0.31 0.91
 0 -7 -32 1.53 1.01
 0 -7 32 1.74 0.88
 0 -7 -32 1.36 1.13
 0 7 -32 -0.61 1.05
 0 -7 32 0.07 0.78
 0 7 -33 1.47 1.01
 0 -7 -33 1.74 0.96
 0 -7 -33 3.98 1.14
 0 -7 33 1.54 1.11
 0 7 -33 0.78 0.78
 0 -7 33 3.18 1.15
 0 7 33 0.99 0.88
 0 7 33 3.27 1.1
 0 -7 34 0.66 0.93
 0 -7 -34 1.21 0.92
 0 8 0 205.81 9.32
 0 -8 0 206.17 9.27
 0 8 0 206.54 9.25
 0 8 0 220.84 9.41
 0 8 0 220.11 9.56
 0 8 0 237.14 9.79
 0 -8 0 226.34 9.53
 0 8 0 213.21 9.44
 0 8 -1 175.79 8.56
 0 8 1 189.36 8.59
 0 -8 -1 172.74 8.27
 0 8 -1 182.73 8.63
 0 8 1 176.56 8.3
 0 8 -1 162.22 8.15
 0 8 1 166.78 8.04
 0 8 1 170.03 8.21
 0 8 -1 171.54 8.42
 0 8 -1 171.29 8.44
 0 8 1 172.79 8.49
 0 -8 1 166.41 8.25
 0 8 1 205.73 8.89
 0 -8 -1 186.89 8.47
 0 8 -1 167.95 8.21
 0 8 -1 187.45 8.75
 0 8 -2 294.44 11.63
 0 8 2 272.81 10.74
 0 -8 -2 308.01 10.84
 0 8 -2 295.79 11.55
 0 -8 -2 283.62 10.85
 0 8 2 285.42 10.88
 0 8 -2 275.66 11.14
 0 8 2 291.82 10.86
 0 8 2 282.64 10.9
 0 8 -2 273.6 11.28
 0 8 -2 289.23 11.51
 0 -8 -2 305.94 11.1
 0 8 -2 282.12 10.95
 0 -8 2 302.23 11.54
 0 8 -2 316.3 11.89
 0 8 2 287.48 11.54
 0 8 2 305.39 11.21
 0 8 3 26.02 3.05
 0 -8 -3 22.06 2.8
 0 8 3 25.16 2.98
 0 8 -3 22.22 3.08
 0 8 -3 23.83 3.12
 0 8 -3 26.19 3.31
 0 8 3 22.45 2.78
 0 8 3 22.63 2.83
 0 8 -3 20.68 2.91
 0 8 -3 21.21 2.99
 0 8 -3 26.54 3.32
 0 8 3 24.38 3.26
 0 8 -3 23.19 2.86
 0 -8 -3 24.52 2.93
 0 -8 3 23.65 3.12
 0 8 3 25.35 3.02
 0 8 4 394.04 13.15
 0 8 -4 393.29 14.32
 0 8 -4 402.9 14.31
 0 -8 -4 403.98 13.17
 0 8 4 412.86 13.37
 0 8 4 379.92 12.76
 0 8 -4 378.88 13.94
 0 8 4 388.6 13.12
 0 8 -4 410.61 14.5
 0 8 -4 396.58 14.32
 0 8 -4 394.98 13.08
 0 -8 4 425.32 14.4
 0 -8 -4 420.85 13.33
 0 8 4 408.37 14.47
 0 8 -4 440.25 14.78
 0 8 4 407.92 13.28
 0 -8 5 7.09 1.87
 0 8 -5 3.78 1.23
 0 -8 -5 3.52 1.2
 0 8 -5 3.2 1.25
 0 8 5 3.72 1.55
 0 -8 -5 5.38 1.44
 0 -8 5 5.08 0.66
 0 -8 -5 4.08 1.37
 0 8 -5 3.63 1.45
 0 8 -5 3.93 1.51
 0 8 -5 3.59 1.51
 0 8 -5 4.61 1.63
 0 8 -6 4.78 1.65
 0 8 6 2.27 1.32
 0 -8 6 3.82 1.53
 0 8 -6 4.21 1.53
 0 8 -6 2.27 1.29
 0 8 -6 2.7 0.55
 0 -8 -6 7.69 1.81
 0 -8 6 3.34 0.58
 0 8 6 4.24 0.64
 0 -8 6 3.13 0.63
 0 8 -6 3.2 1.19
 0 8 -6 5.55 1.75
 0 8 7 3.9 1.62
 0 -8 7 5.78 1.89
 0 8 -7 6.03 1.8
 0 -8 7 5.45 0.74
 0 8 -7 4.74 1.64
 0 8 -7 5.63 1.83
 0 -8 7 5.51 0.75
 0 8 -7 5.65 1.8
 0 8 -7 5.04 1.84
 0 -8 7 5.32 0.78
 0 8 7 5.32 0.72
 0 8 7 5.03 0.71
 0 8 -7 5.07 0.74
 0 -8 -7 2.53 1.27
 0 -8 8 214.47 5.69
 0 8 -8 238.76 11.15
 0 -8 8 220.39 5.62
 0 -8 8 217.09 5.72
 0 8 -8 213.75 10.75
 0 8 -8 230.34 11.04
 0 8 -8 232.36 11.15
 0 8 8 220.96 5.6
 0 -8 -8 214.03 5.45
 0 -8 -8 228.65 5.63
 0 -8 8 231.95 10.88
 0 8 8 223.36 10.87
 0 8 -8 252.66 11.42
 0 -8 8 235.61 5.85
 0 8 8 226.89 5.64
 0 -8 8 232.36 5.8
 0 8 8 232.43 5.73
 0 8 8 225.76 5.57
 0 8 8 223.51 5.59
 0 -8 8 222.84 5.75
 0 8 -8 220.38 5.69
 0 -8 -8 239.78 10.08
 0 -8 9 56.84 2.52
 0 8 9 58.84 2.42
 0 8 -9 65.57 5.8
 0 8 -9 54.36 5.28
 0 8 -9 62.92 5.7
 0 -8 9 61.11 2.58
 0 8 -9 61.34 5.56
 0 -8 9 59.88 2.51
 0 -8 9 57.89 2.51
 0 8 9 62.84 2.51
 0 -8 -9 59.57 2.44
 0 -8 -9 61.26 2.39
 0 8 -9 65.68 5.8
 0 -8 9 66.03 5.65
 0 8 9 59.28 5.54
 0 8 9 60.59 2.47
 0 -8 -9 58.72 4.85
 0 8 9 61.49 2.51
 0 -8 9 62.84 2.57
 0 8 -9 56.44 2.47
 0 8 -9 56.23 2.38
 0 -8 9 56.43 2.47
 0 8 9 61.6 2.48
 0 -8 9 58.62 2.54
 0 8 10 156.12 4.36
 0 -8 -10 137.36 4.15
 0 -8 -10 138.18 4.04
 0 -8 10 145.6 4.4
 0 8 10 142.01 4.17
 0 -8 10 150.52 4.48
 0 8 -10 146.21 9.05
 0 8 -10 137.53 8.76
 0 8 -10 137.13 8.79
 0 8 -10 138.91 8.76
 0 -8 10 140.38 4.35
 0 8 -10 141.91 4.18
 0 -8 10 140.54 4.35
 0 -8 -10 149.72 4.31
 0 8 10 151.34 4.29
 0 8 -10 135.19 4.11
 0 -8 10 154.74 9.03
 0 8 10 150.47 9.01
 0 8 -10 167.39 9.47
 0 -8 10 143.59 4.31
 0 8 10 150.71 4.35
 0 8 10 149.44 4.3
 0 -8 -10 162.49 8.46
 0 -8 10 140.12 4.35
 0 -8 -10 137.94 4.04
 0 8 -10 145.18 4.21
 0 8 -10 141.51 4.31
 0 -8 10 142.21 4.34
 0 -8 -11 -0.22 0.46
 0 -8 -11 -0.24 0.45
 0 8 11 0.16 0.39
 0 -8 11 0.11 0.5
 0 -8 -11 -0.08 0.37
 0 -8 11 0.82 0.5
 0 8 -11 2.23 1.69
 0 8 -11 0.42 1.19
 0 8 -11 -0.78 1.25
 0 8 -11 1.49 1.71
 0 -8 11 -0.27 0.5
 0 8 -11 0.8 0.5
 0 -8 11 -0.29 0.52
 0 -8 -11 0.45 0.47
 0 8 -11 -0.39 1.5
 0 -8 11 -0.5 1.19
 0 8 11 -0.05 1.12
 0 8 11 0.05 0.42
 0 8 -11 -0.22 0.41
 0 -8 11 -0.03 0.45
 0 -8 11 -0.97 0.55
 0 -8 -11 -0.76 0.94
 0 8 11 -0.67 0.46
 0 -8 11 -0.31 0.45
 0 8 -11 0.17 0.44
 0 8 -11 0.69 0.44
 0 8 11 -0.5 0.51
 0 8 11 0.28 0.42
 0 8 12 74.66 2.92
 0 -8 -12 72.1 2.65
 0 -8 -12 67.94 2.72
 0 -8 12 74.3 2.97
 0 -8 12 70.42 2.96
 0 8 12 66.47 2.66
 0 8 -12 65.21 6.26
 0 8 -12 65.04 6.21
 0 8 -12 64.88 6.2
 0 -8 12 64.62 2.87
 0 8 -12 65.37 6.18
 0 8 -12 69.28 2.78
 0 -8 12 70.3 2.97
 0 -8 -12 71.02 2.83
 0 8 12 70.94 2.81
 0 8 -12 65.98 2.7
 0 8 12 82.87 6.81
 0 -8 12 77.73 6.56
 0 8 -12 82.03 6.82
 0 -8 12 70.86 2.84
 0 8 12 79.58 2.9
 0 8 12 76.74 2.93
 0 -8 -12 72.66 5.78
 0 -8 12 66.76 2.93
 0 -8 -12 67.84 2.61
 0 8 -12 73.28 2.84
 0 8 -12 66.53 2.82
 0 -8 12 73.29 3.02
 0 -8 -13 6.14 0.84
 0 -8 13 6.3 0.93
 0 8 13 5.39 0.76
 0 -8 13 6.49 0.98
 0 8 -13 6.13 2.18
 0 8 -13 3 1.55
 0 8 -13 6.45 2.15
 0 8 -13 5.13 1.99
 0 -8 13 5.31 0.9
 0 8 -13 4.45 0.71
 0 -8 13 5.65 0.93
 0 -8 -13 7.29 0.95
 0 -8 13 5.12 1.86
 0 8 13 6.15 2.16
 0 8 -13 4.83 1.77
 0 8 13 6.58 0.9
 0 8 -13 4.58 0.74
 0 -8 -13 6.16 0.88
 0 -8 13 6.48 0.96
 0 -8 13 7.39 0.97
 0 8 13 6.25 0.84
 0 -8 -13 8.4 2.19
 0 8 -13 3.96 0.7
 0 8 -13 4.74 0.75
 0 -8 13 5.58 0.89
 0 8 13 6.81 0.9
 0 8 13 6.83 0.95
 0 -8 14 135.08 4.22
 0 -8 -14 143.69 4.32
 0 8 14 132.43 8.93
 0 -8 14 133.48 9.04
 0 8 -14 132.37 9.15
 0 8 14 119.2 3.88
 0 -8 14 134.78 4.43
 0 8 -14 119.07 8.87
 0 8 -14 128.62 9.19
 0 8 -14 124.57 9
 0 -8 14 120.49 4.27
 0 8 -14 128.7 9.05
 0 8 -14 130.79 4.17
 0 -8 14 126.61 4.34
 0 -8 -14 127.74 4.15
 0 8 14 137.06 4.17
 0 8 -14 120.16 4.02
 0 -8 14 137.64 4.36
 0 8 -14 122.65 4.21
 0 8 -14 126.52 4.12
 0 8 14 136.08 4.24
 0 8 14 143.25 4.43
 0 -8 -14 128.76 8.2
 0 -8 -14 121.57 3.97
 0 -8 14 127.79 4.4
 0 -8 14 127.87 4.43
 0 8 15 41.93 2.1
 0 -8 15 45.22 2.28
 0 -8 -15 53.3 2.44
 0 -8 -15 51.27 2.46
 0 -8 15 45.21 2.48
 0 8 -15 45.43 2.35
 0 -8 15 41.51 2.4
 0 -8 -15 46.7 2.33
 0 8 15 45.72 2.27
 0 8 -15 41.06 2.19
 0 8 15 46.45 2.42
 0 -8 15 46.36 2.46
 0 8 15 45.97 2.32
 0 -8 15 46.12 2.54
 0 -8 15 44.54 2.5
 0 8 -15 43.14 2.35
 0 8 -15 43.97 2.27
 0 -8 -15 43.45 2.21
 0 -8 15 46.61 2.4
 0 8 16 2.88 0.82
 0 -8 16 1.56 0.74
 0 8 -16 2.34 0.64
 0 -8 -16 2.12 0.71
 0 -8 16 1.8 0.72
 0 8 16 1.74 0.62
 0 8 -16 2.06 0.63
 0 -8 -16 2.79 0.73
 0 -8 -16 2.6 0.76
 0 -8 16 2.28 0.8
 0 8 16 3.04 0.69
 0 -8 16 1.84 0.68
 0 -8 -16 2.83 0.69
 0 -8 16 2.96 0.76
 0 -8 16 3.3 0.86
 0 8 16 2.68 0.79
 0 -8 16 2.87 0.77
 0 8 -16 1.51 0.62
 0 8 -16 3.38 0.86
 0 -8 17 12.36 1.39
 0 8 -17 11.63 1.23
 0 -8 17 12.92 1.4
 0 -8 -17 10.68 1.2
 0 8 17 13.08 1.24
 0 8 -17 11.84 1.23
 0 -8 -17 14.99 1.39
 0 -8 17 12.91 1.48
 0 -8 -17 12.35 1.26
 0 -8 17 15.31 1.45
 0 8 17 13.04 1.36
 0 8 -17 12.51 1.37
 0 8 -17 11.04 1.22
 0 -8 -17 11.23 1.16
 0 8 17 13.22 1.33
 0 -8 17 11.89 1.4
 0 -8 17 13.97 1.37
 0 -8 18 13.49 1.49
 0 8 -18 14.14 1.38
 0 -8 18 14.33 1.58
 0 -8 -18 13.89 1.35
 0 8 18 15.39 1.51
 0 8 -18 11.82 1.27
 0 -8 -18 15.09 1.42
 0 -8 -18 16.46 1.45
 0 -8 18 15.91 1.63
 0 -8 18 15.96 1.52
 0 8 18 16.07 1.45
 0 8 18 15.15 1.44
 0 -8 -18 12.94 1.24
 0 -8 18 13.27 1.33
 0 -8 18 13.55 1.46
 0 8 -18 14.16 1.48
 0 8 -18 15.14 1.45
 0 -8 19 0.87 0.74
 0 -8 19 3.01 1
 0 8 -19 2.93 0.76
 0 8 19 0.75 0.64
 0 -8 -19 1.89 0.69
 0 -8 -19 2.22 0.81
 0 -8 19 -0.3 0.78
 0 -8 -19 0.74 0.62
 0 8 -19 1.31 0.65
 0 8 19 1.72 0.82
 0 -8 19 2.46 0.87
 0 -8 -19 0.29 0.51
 0 8 -19 1.66 0.74
 0 8 -19 0.91 0.74
 0 -8 19 2 0.75
 0 -8 19 1.23 0.74
 0 8 19 1.24 0.7
 0 8 20 50.9 2.76
 0 -8 -20 48.34 2.56
 0 8 -20 49.66 2.75
 0 -8 -20 51.4 2.8
 0 8 -20 48.32 2.64
 0 -8 20 49.18 2.89
 0 -8 -20 52.26 2.68
 0 -8 -20 53.21 2.79
 0 8 20 53.02 2.83
 0 8 -20 50.44 2.85
 0 8 -20 46.9 2.64
 0 8 20 50.45 2.72
 0 -8 20 51.4 2.96
 0 -8 20 53.57 3.04
 0 -8 20 52.58 3.02
 0 -8 20 49.46 2.77
 0 8 -21 0.59 0.77
 0 -8 -21 0.17 0.75
 0 8 -21 -0.29 0.59
 0 -8 21 -1.09 0.95
 0 -8 21 1.39 0.9
 0 -8 -21 0.21 0.74
 0 -8 -21 0.61 0.71
 0 8 21 -0.11 0.76
 0 8 -21 0.58 0.78
 0 8 21 -0.42 0.73
 0 -8 -21 0.38 0.64
 0 -8 21 -0.33 0.87
 0 8 -21 -0.66 0.63
 0 -8 21 -0.45 0.84
 0 8 21 -0.14 0.68
 0 -8 21 0.96 0.77
 0 -8 22 0.71 0.86
 0 8 -22 0.37 0.83
 0 -8 -22 0.8 0.84
 0 8 -22 1.16 0.74
 0 -8 22 -0.62 0.86
 0 -8 -22 -0.64 0.77
 0 -8 22 0.63 0.8
 0 -8 -22 -0.41 0.72
 0 8 22 -1.1 0.81
 0 8 -22 0.88 0.7
 0 8 22 -0.89 0.76
 0 -8 -22 0.01 0.61
 0 -8 22 -0.72 0.89
 0 8 -22 -0.84 0.83
 0 -8 22 -1.03 0.98
 0 8 22 -1.36 0.88
 0 -8 22 -0.13 0.65
 0 -8 23 0.04 0.9
 0 -8 23 1.28 0.97
 0 -8 -23 0.31 0.73
 0 8 -23 1.54 0.83
 0 -8 23 -0.22 0.95
 0 -8 -23 0.3 0.85
 0 8 -23 1.33 0.78
 0 8 -23 1.15 0.82
 0 8 -23 -0.12 0.81
 0 -8 23 -0.05 0.88
 0 8 23 1.11 0.8
 0 8 23 -1.13 0.83
 0 -8 -23 2.44 0.85
 0 8 23 -0.51 0.74
 0 -8 23 0.41 0.8
 0 8 -24 2.04 0.95
 0 -8 24 3.25 1.08
 0 -8 24 0.4 0.83
 0 8 -24 2.42 1.06
 0 8 24 2.66 0.98
 0 -8 24 1.58 0.79
 0 8 24 2.69 0.92
 0 -8 24 1.25 0.93
 0 8 -24 1.75 0.81
 0 -8 -24 2.65 1.08
 0 8 24 2.34 0.95
 0 8 -24 1.35 0.8
 0 -8 24 1.52 1
 0 8 -25 5.24 1.19
 0 -8 25 5.18 1.23
 0 8 -25 5.76 1.15
 0 -8 -25 3.68 1.07
 0 -8 25 6.62 1.31
 0 8 25 7.02 1.22
 0 -8 25 5.2 1.2
 0 8 25 5.87 1.15
 0 -8 25 4.16 1.14
 0 -8 -25 6.58 1.34
 0 8 -25 6.1 1.21
 0 8 25 6.61 1.21
 0 8 -25 7.95 1.27
 0 -8 25 6.97 1.38
 0 -8 26 0.45 0.91
 0 -8 -26 1.17 0.92
 0 8 -26 -0.69 0.94
 0 -8 26 0.17 0.91
 0 -8 26 1.07 0.92
 0 8 26 -0.08 0.74
 0 -8 26 0.27 0.92
 0 -8 -26 -0.96 0.95
 0 8 26 -0.27 0.78
 0 8 -26 -0.18 0.72
 0 -8 26 0.56 0.8
 0 8 26 -0.69 0.7
 0 8 -27 1.43 1.02
 0 -8 27 2.03 1.01
 0 -8 -27 -0.44 0.77
 0 -8 27 0.13 0.83
 0 -8 27 0.47 0.82
 0 8 27 0.51 0.77
 0 -8 27 0.45 0.89
 0 -8 -27 2.01 0.91
 0 8 27 1.1 0.85
 0 -8 27 1.62 1
 0 8 -27 1.27 0.75
 0 8 27 0.63 0.88
 0 -8 -28 -0.31 0.82
 0 -8 28 -0.09 0.84
 0 8 -28 -0.54 0.86
 0 -8 28 -0.19 0.91
 0 -8 28 0.34 0.8
 0 8 28 0.09 0.75
 0 -8 28 -0.98 0.87
 0 -8 -28 0.31 0.79
 0 8 28 -0.12 0.79
 0 8 -28 0.3 0.72
 0 -8 28 -0.48 0.8
 0 8 28 0 0.77
 0 -8 -29 1.59 0.94
 0 -8 29 0.52 0.89
 0 8 -29 0.3 0.88
 0 -8 29 -1.55 0.93
 0 -8 29 1.17 0.85
 0 8 29 1.77 1.02
 0 -8 29 -0.37 0.91
 0 -8 -29 0.47 0.84
 0 8 29 1.64 0.86
 0 8 -29 1.94 0.98
 0 -8 29 -1.39 0.92
 0 8 29 1.75 0.82
 0 -8 30 -0.36 0.89
 0 8 -30 0.02 0.86
 0 -8 -30 1.15 0.99
 0 -8 30 -0.39 0.77
 0 -8 30 1.29 0.91
 0 8 -30 0.93 0.9
 0 -8 30 0.82 0.99
 0 -8 -30 -0.28 0.86
 0 8 30 0.87 0.86
 0 -8 30 0.39 0.81
 0 8 30 -0.46 1
 0 8 30 0.49 0.77
 0 -8 -31 0.92 1.03
 0 8 -31 1.07 0.94
 0 -8 31 -0.57 0.84
 0 8 -31 0.73 0.78
 0 -8 31 2.27 1.01
 0 8 31 -0.65 0.9
 0 8 31 -0.77 0.88
 0 -8 31 -0.04 0.91
 0 8 31 1.36 0.94
 0 -8 31 3.98 1.23
 0 -8 -31 1.09 1.02
 0 -8 -32 -0.81 0.9
 0 8 -32 1.58 1.01
 0 8 32 1.46 0.9
 0 -8 32 1.1 0.9
 0 -8 32 0.97 0.87
 0 -8 -32 0.84 0.97
 0 -8 32 -0.24 0.93
 0 8 32 0.49 0.85
 0 8 32 0.21 0.94
 0 -8 32 0.43 0.88
 0 8 -32 -0.19 0.81
 0 -8 -33 0.51 0.93
 0 -9 0 -0.26 0.44
 0 9 0 -1.03 1.22
 0 -9 0 1.4 1.07
 0 9 0 0 0.93
 0 -9 0 0.8 0.97
 0 9 0 1.02 0.99
 0 9 0 0.81 1.11
 0 -9 0 0.46 0.38
 0 -9 0 0.36 0.37
 0 9 0 0.78 0.38
 0 9 0 0.69 0.47
 0 9 0 0.56 0.45
 0 9 0 0.97 1.08
 0 9 0 0.95 0.8
 0 9 0 0.04 0.42
 0 9 0 0.18 0.39
 0 9 1 76.14 2.84
 0 9 -1 77.5 2.87
 0 9 -1 73.09 2.71
 0 9 1 75.92 2.8
 0 9 1 77.99 2.81
 0 9 -1 77.06 2.75
 0 -9 -1 78.07 2.85
 0 -9 1 80.33 2.87
 0 -9 1 85.31 6.11
 0 9 1 80.77 5.85
 0 -9 -1 79.49 5.8
 0 9 -1 74.13 5.65
 0 9 -1 75.27 5.82
 0 9 1 81.14 6.04
 0 -9 -1 68.86 2.7
 0 -9 1 75.06 2.85
 0 9 1 81.57 5.82
 0 9 -1 82.16 5.96
 0 9 1 80.11 5.88
 0 9 -1 84.95 6.21
 0 -9 -1 74.61 5.65
 0 9 -1 73.04 5.72
 0 -9 1 76.85 5.94
 0 9 1 76.07 5.68
 0 9 -1 73.41 5.78
 0 9 1 74.88 5.7
 0 -9 1 76.36 2.8
 0 -9 -1 75.89 2.8
 0 9 -1 75.46 2.88
 0 9 1 75.03 2.81
 0 9 1 74.27 2.84
 0 9 -1 78.74 2.84
 0 9 -2 214.95 5.5
 0 9 2 217.91 5.49
 0 9 2 209.38 5.4
 0 9 2 211.75 5.38
 0 -9 2 204.06 5.29
 0 9 -2 214.05 5.31
 0 9 -2 197.41 5.31
 0 -9 -2 207.18 5.4
 0 -9 2 207.26 5.36
 0 9 -2 217.97 9.93
 0 -9 2 213.96 10.06
 0 9 2 207.07 10.14
 0 9 2 228.84 10
 0 -9 -2 217.77 9.72
 0 9 -2 231.86 10.57
 0 -9 -2 208.85 5.32
 0 -9 2 206.77 5.46
 0 9 -2 211.67 5.53
 0 9 -2 210.59 5.39
 0 9 2 210.68 5.43
 0 9 2 199.49 9.53
 0 9 -2 200.19 10.04
 0 9 -2 216.85 10.19
 0 9 -2 217.3 10.36
 0 9 2 214.98 9.85
 0 9 -2 202.67 10.07
 0 -9 2 212.97 5.39
 0 -9 -2 215.72 5.44
 0 -9 -2 214.22 9.77
 0 9 2 204.23 9.59
 0 9 -2 201.98 9.98
 0 9 -3 68.44 5.64
 0 9 -3 68.23 2.68
 0 9 3 69.79 2.71
 0 9 3 65.55 2.62
 0 -9 3 68.76 2.66
 0 9 -3 65.62 2.51
 0 9 3 70.42 2.69
 0 9 -3 61.98 2.55
 0 -9 -3 69.61 2.69
 0 -9 3 71.59 2.68
 0 -9 -3 68.9 5.23
 0 -9 3 61.43 5.29
 0 9 -3 67.67 5.58
 0 9 -3 62.43 5.11
 0 9 3 62.99 5.5
 0 -9 3 67.83 2.72
 0 9 3 70.04 2.69
 0 9 -3 64.58 2.68
 0 9 -3 64.02 2.57
 0 9 -3 67.37 5.66
 0 -9 3 70.24 2.72
 0 9 -3 56.73 5.23
 0 9 -3 59.72 5.36
 0 -9 -3 64.92 2.6
 0 -9 3 66.8 2.58
 0 -9 -3 69.84 5.28
 0 9 -3 69.16 5.67
 0 9 -4 83.53 6.43
 0 9 -4 90.17 6.64
 0 9 -4 90.3 6.62
 0 9 4 85.36 3.03
 0 9 4 86.8 3.07
 0 9 4 83.35 3.02
 0 -9 4 83.74 3.12
 0 9 -4 82.92 3.01
 0 9 4 84.45 3.04
 0 9 -4 82.93 2.86
 0 -9 4 85.8 3.07
 0 -9 4 86.2 3.02
 0 -9 -4 80 2.97
 0 9 -4 92.31 6.63
 0 9 -4 84.02 6.42
 0 -9 4 93.88 6.67
 0 9 4 77.63 6.24
 0 9 -4 77.46 6.22
 0 -9 4 83.79 3.08
 0 -9 -4 82.98 3.01
 0 -9 4 84 2.96
 0 9 -4 86.56 3.06
 0 9 4 84.55 3.04
 0 9 -4 87.76 3.16
 0 9 -5 0.52 1.34
 0 9 -5 1.5 1.38
 0 9 -5 1.29 1.27
 0 9 -5 1.2 1.18
 0 -9 5 2.15 0.56
 0 9 5 2 0.55
 0 -9 5 1.75 0.5
 0 9 -5 2.55 0.62
 0 9 5 2.16 0.52
 0 9 5 1.14 0.47
 0 9 5 1.75 0.56
 0 9 -5 1.57 0.56
 0 9 5 -0.33 1.27
 0 -9 5 1.94 1.56
 0 9 -5 2.43 1.6
 0 -9 5 2.66 0.6
 0 -9 -5 1.98 0.62
 0 -9 5 1.17 0.5
 0 9 -5 2.08 0.5
 0 9 5 2.4 0.62
 0 -9 5 2.1 0.64
 0 -9 -5 1.61 0.57
 0 -9 5 1.63 0.51
 0 -9 5 1.14 0.51
 0 9 -5 1.87 1.55
 0 9 -5 1.61 0.53
 0 9 -5 1 0.5
 0 9 5 1.35 0.45
 0 9 -6 6.18 1.91
 0 9 -6 5.79 1.84
 0 9 -6 6.78 1.94
 0 9 -6 6.27 2.06
 0 -9 6 6.97 0.9
 0 9 6 8.3 0.96
 0 9 -6 7.82 0.91
 0 -9 6 8.83 1.02
 0 9 6 8.27 0.89
 0 9 6 8.42 0.96
 0 9 6 8.69 0.96
 0 9 -6 9.08 0.97
 0 -9 6 7.3 2.06
 0 9 -6 9.06 2.18
 0 9 6 6.95 2.17
 0 -9 -6 7.37 0.9
 0 -9 6 7.93 0.87
 0 -9 6 7.37 0.93
 0 9 6 9.31 1
 0 -9 6 7.5 0.92
 0 -9 6 8.29 1.01
 0 -9 6 7.63 0.83
 0 -9 -6 8.93 0.96
 0 9 -6 5.79 1.87
 0 9 6 7.78 0.94
 0 9 -6 9.21 1.03
 0 9 -6 8.98 0.93
 0 9 7 31.66 1.81
 0 -9 7 28.78 1.79
 0 9 -7 33.55 4.25
 0 9 -7 32.73 4.2
 0 -9 7 28.39 1.77
 0 9 -7 29.44 4.06
 0 9 7 29.35 1.73
 0 9 -7 28.26 1.7
 0 -9 7 28.34 1.75
 0 9 7 28.28 1.67
 0 9 7 31.42 1.81
 0 9 7 31.28 1.78
 0 9 -7 29.49 1.72
 0 9 -7 29.75 4
 0 -9 7 24.46 3.68
 0 9 7 29.2 3.95
 0 -9 7 29.69 1.8
 0 9 -7 32.32 4.36
 0 9 7 31.66 1.73
 0 -9 7 29.6 1.7
 0 9 -7 28.68 1.78
 0 9 -7 29.53 1.71
 0 -9 7 28.4 1.61
 0 -9 -7 30.7 1.74
 0 -9 7 31.95 1.81
 0 -9 -7 31.55 1.77
 0 -9 7 33.04 1.74
 0 -9 7 30.28 1.84
 0 9 7 30.82 1.79
 0 -9 8 90.87 3.43
 0 9 8 93.99 3.33
 0 9 -8 94.55 7.41
 0 9 -8 95.91 7.36
 0 9 -8 102.97 7.66
 0 9 -8 83.86 6.9
 0 -9 8 94.23 3.48
 0 9 -8 90.96 3.27
 0 -9 8 92.03 3.45
 0 9 8 100.57 3.35
 0 9 8 95.12 3.37
 0 9 -8 90.59 3.29
 0 -9 8 97.51 3.52
 0 9 8 88.23 7.11
 0 9 -8 107.78 7.73
 0 -9 8 94.23 7.14
 0 9 8 102.36 3.47
 0 -9 8 94.07 3.33
 0 9 8 97.32 3.27
 0 9 -8 93.43 3.31
 0 9 -8 92.5 3.42
 0 -9 8 94.65 3.2
 0 -9 -8 91.46 3.25
 0 -9 -8 91.09 3.3
 0 9 8 95.32 3.38
 0 -9 8 102.12 3.54
 0 -9 -8 95.36 3.32
 0 -9 8 92.86 3.12
 0 -9 8 93.09 3.36
 0 -9 9 0.89 0.55
 0 9 9 0.66 0.51
 0 -9 9 0.41 0.45
 0 -9 -9 0.37 0.44
 0 9 -9 1.78 1.41
 0 9 -9 1.76 1.43
 0 9 -9 0.16 1.24
 0 9 -9 0.95 1.29
 0 -9 9 0.36 0.49
 0 9 -9 0.34 0.43
 0 -9 9 0.86 0.58
 0 9 9 0.17 0.43
 0 9 9 1.01 0.55
 0 9 -9 0.31 0.49
 0 -9 9 0.6 0.5
 0 9 9 0 0.47
 0 -9 9 0.45 0.41
 0 -9 -9 0.67 0.5
 0 9 -9 1.34 0.56
 0 9 9 1.32 0.59
 0 9 -9 0.73 0.51
 0 -9 -9 0.94 0.57
 0 -9 9 1.71 0.68
 0 9 -9 2.77 1.48
 0 -9 9 1.73 1.55
 0 9 9 -0.86 1.37
 0 -9 9 0.62 0.52
 0 9 10 49.96 2.36
 0 -9 10 48.73 2.48
 0 9 10 49.71 2.33
 0 9 -10 46.72 5.29
 0 9 -10 48.85 5.48
 0 9 -10 50.95 5.47
 0 9 -10 55.84 5.6
 0 -9 10 48.45 2.49
 0 9 -10 48.6 2.31
 0 -9 10 49.02 2.47
 0 -9 -10 48.84 2.38
 0 9 -10 50.73 2.47
 0 9 -10 47.71 2.29
 0 9 10 51.45 2.4
 0 9 -10 49.13 2.35
 0 9 -10 51.83 5.47
 0 -9 10 54.65 5.61
 0 9 10 53.28 5.6
 0 -9 10 53.77 2.56
 0 -9 10 48.97 2.43
 0 9 10 52.34 2.47
 0 -9 10 52.11 2.5
 0 -9 -10 49.49 2.3
 0 -9 10 49.91 2.46
 0 -9 -10 45.31 4.62
 0 -9 -10 49.66 2.37
 0 -9 -10 50.04 2.31
 0 9 10 53.39 2.45
 0 -9 -11 16.21 1.32
 0 -9 -11 16.69 1.37
 0 -9 -11 15.27 1.29
 0 -9 11 14.46 1.39
 0 9 -11 22.15 3.78
 0 9 -11 13.72 3.04
 0 9 -11 17.42 3.31
 0 -9 11 16.42 1.48
 0 9 -11 15.97 3.33
 0 9 -11 19.32 1.47
 0 -9 11 15.89 1.47
 0 -9 -11 17.14 1.43
 0 -9 11 18.21 1.54
 0 9 11 15.16 1.33
 0 9 11 19.24 1.51
 0 9 -11 14.03 1.26
 0 -9 11 21.38 3.59
 0 9 -11 13.85 3.04
 0 9 11 16.03 3.25
 0 9 11 20.4 1.52
 0 -9 11 15.47 1.43
 0 9 11 18.44 1.44
 0 -9 11 19 1.54
 0 -9 -11 19.21 3.07
 0 -9 11 17.91 1.46
 0 9 -11 16.79 1.43
 0 9 -11 15.93 1.35
 0 -9 12 38.09 2.21
 0 -9 12 35.22 2.15
 0 9 12 36.4 2.02
 0 -9 -12 37.29 2
 0 -9 12 37.82 2.25
 0 9 -12 41.03 5.1
 0 9 -12 37.73 4.96
 0 -9 12 38.53 2.17
 0 9 -12 41.19 5.12
 0 9 -12 36.11 4.88
 0 -9 12 35.18 2.2
 0 9 -12 38.68 2.13
 0 -9 12 34.12 2.17
 0 -9 -12 37.09 2.11
 0 9 12 37.78 2.1
 0 9 -12 34.18 2
 0 9 12 41.37 2.2
 0 9 12 38.72 2.14
 0 -9 -12 34.77 4.19
 0 9 -12 39.2 2.21
 0 9 -12 33.68 1.98
 0 -9 -12 35.66 2.06
 0 -9 -12 34.89 1.94
 0 -9 12 38.64 2.22
 0 -9 -13 60.99 2.72
 0 -9 13 66.38 3.01
 0 -9 -13 60.53 5.65
 0 -9 -13 61.36 2.61
 0 -9 13 59.87 2.91
 0 -9 13 57.18 2.85
 0 9 -13 61.45 2.78
 0 -9 13 59.21 2.88
 0 -9 -13 64.22 2.85
 0 9 13 54.03 2.57
 0 9 13 62 2.75
 0 9 -13 55.87 2.64
 0 -9 13 58.89 2.76
 0 -9 -13 70.18 2.91
 0 -9 13 62.41 2.96
 0 9 13 64.79 2.88
 0 -9 13 57.24 2.8
 0 9 13 63.71 2.74
 0 9 13 62.81 2.83
 0 9 -13 58.26 2.81
 0 9 -13 62.87 2.76
 0 -9 -14 18.17 1.47
 0 -9 -14 14.6 2.91
 0 -9 14 17.47 1.61
 0 -9 14 14.91 1.53
 0 9 -14 16.08 1.43
 0 -9 14 16.8 1.64
 0 -9 -14 21.76 1.66
 0 -9 14 18.66 1.54
 0 9 14 17.43 1.49
 0 9 -14 15.72 1.4
 0 -9 -14 18.59 1.53
 0 -9 14 20.81 1.72
 0 -9 14 18.97 1.68
 0 9 -14 17.67 1.56
 0 9 -14 18.1 1.49
 0 9 14 16.57 1.42
 0 9 14 20.04 1.62
 0 9 14 15.31 1.43
 0 -9 14 16.15 1.5
 0 9 15 24.39 1.71
 0 -9 15 27.11 2.05
 0 -9 15 26.42 1.98
 0 9 -15 24.93 1.79
 0 -9 15 26.33 1.99
 0 -9 -15 26.49 1.87
 0 -9 15 22.46 1.7
 0 9 15 26.02 1.78
 0 9 -15 22.75 1.74
 0 -9 -15 26.98 1.88
 0 -9 -15 30.83 1.95
 0 -9 15 27.54 1.99
 0 9 15 25.07 1.82
 0 -9 15 25.53 1.99
 0 9 -15 24.32 1.84
 0 9 -15 23.89 1.77
 0 9 15 27.61 1.92
 0 -9 -15 25.15 1.78
 0 -9 15 26.54 1.9
 0 9 16 35 2.04
 0 -9 16 41.44 2.57
 0 -9 16 41.13 2.55
 0 9 -16 41.56 2.34
 0 -9 16 38.41 2.46
 0 -9 -16 43.28 2.38
 0 -9 16 38.08 2.24
 0 9 16 42.67 2.3
 0 9 -16 36.38 2.19
 0 -9 -16 44.15 2.43
 0 -9 -16 43.54 2.34
 0 -9 16 39.69 2.44
 0 9 16 39.4 2.32
 0 -9 -16 39.74 2.23
 0 -9 16 40.58 2.51
 0 9 -16 37.26 2.26
 0 9 -16 39.45 2.39
 0 -9 16 38.48 2.36
 0 9 16 43.54 2.46
 0 -9 17 6.77 1.16
 0 -9 17 4.23 0.92
 0 9 -17 5.4 0.94
 0 -9 -17 3.71 0.87
 0 -9 17 3.78 1.02
 0 9 17 5.36 0.95
 0 9 -17 3.38 0.72
 0 -9 -17 5.31 0.99
 0 -9 17 4.7 1.11
 0 -9 -17 4.5 0.85
 0 -9 17 6.39 1.03
 0 9 -17 4.71 0.89
 0 9 -17 3.4 0.86
 0 -9 17 2.66 0.83
 0 9 17 5.9 1.04
 0 -9 17 4.61 1.02
 0 -9 -17 5.59 0.92
 0 9 17 4.29 0.92
 0 9 -18 2.86 0.82
 0 -9 18 3.68 1.02
 0 -9 -18 3.16 0.85
 0 9 18 3.77 0.91
 0 9 18 3.19 0.79
 0 9 -18 2.24 0.7
 0 -9 18 2.53 0.88
 0 -9 -18 4.27 0.93
 0 -9 -18 2.84 0.78
 0 -9 -18 2.81 0.74
 0 -9 18 5.17 1.04
 0 -9 18 3.45 0.98
 0 9 18 3.47 0.91
 0 -9 18 2.16 0.79
 0 -9 18 4.02 1.06
 0 9 -18 1.83 0.71
 0 9 -18 2.29 0.88
 0 -9 -19 5.75 1.02
 0 -9 19 5.45 1.22
 0 9 -19 5.55 1.04
 0 9 19 5.13 1.03
 0 -9 19 6.33 1.24
 0 -9 -19 5.8 1.06
 0 9 -19 4.65 1.06
 0 9 -19 5.71 1.02
 0 -9 -19 5.15 0.91
 0 -9 19 3.87 0.91
 0 9 19 6.12 1.14
 0 9 -19 5.84 1
 0 -9 19 5.58 1.19
 0 -9 19 5.16 1.14
 0 -9 19 5.25 1.07
 0 -9 -20 11.65 1.38
 0 -9 20 8.12 1.37
 0 9 -20 8.59 1.25
 0 9 20 11.03 1.4
 0 -9 -20 12.02 1.48
 0 -9 20 11.76 1.57
 0 9 -20 9.14 1.29
 0 9 -20 8.77 1.35
 0 -9 -20 7.89 1.14
 0 -9 20 8.31 1.29
 0 -9 20 10.31 1.32
 0 9 20 9.6 1.4
 0 9 -20 8.41 1.2
 0 -9 20 9.81 1.44
 0 -9 20 11.32 1.57
 0 9 21 23.79 2.05
 0 -9 -21 24.35 1.96
 0 -9 21 24 2.2
 0 -9 -21 24.08 2.09
 0 9 -21 20.87 1.87
 0 9 -21 23.48 2.02
 0 -9 21 21.43 2.1
 0 -9 21 23.71 2.04
 0 9 -21 20.32 1.86
 0 9 -21 22.1 2.03
 0 -9 21 21.91 1.88
 0 -9 21 23.61 2.2
 0 -9 21 26.67 2.33
 0 9 21 28.08 2.16
 0 -9 -21 23.21 1.98
 0 -9 22 45.76 3.07
 0 -9 -22 49.84 2.77
 0 9 -22 46.17 2.83
 0 -9 -22 46.92 2.88
 0 9 -22 41.8 2.66
 0 -9 22 43.52 2.95
 0 -9 22 43.26 2.95
 0 -9 22 40.95 2.67
 0 9 22 42.57 2.79
 0 -9 22 45.72 2.91
 0 -9 22 49.13 3.13
 0 9 -22 46.03 2.95
 0 9 -22 41.92 2.67
 0 9 22 46.3 2.87
 0 -9 -22 45.92 2.79
 0 -9 23 35.09 2.74
 0 -9 -23 31.83 2.27
 0 9 -23 33.06 2.45
 0 9 -23 31.63 2.33
 0 -9 -23 34.02 2.53
 0 -9 23 31.06 2.59
 0 -9 -23 36.13 2.49
 0 9 23 28.4 2.27
 0 9 23 34.53 2.48
 0 9 23 28.22 2.24
 0 -9 23 31.67 2.55
 0 -9 23 35.48 2.57
 0 -9 23 31.86 2.62
 0 -9 23 34.84 2.51
 0 9 -23 31.13 2.33
 0 9 -23 31.56 2.53
 0 -9 24 8.08 1.45
 0 -9 -24 5.94 1.34
 0 -9 24 7.25 1.31
 0 -9 24 5.85 1.27
 0 9 24 6.67 1.29
 0 9 24 8.42 1.37
 0 9 24 7.67 1.31
 0 -9 24 7.77 1.33
 0 9 -24 7.78 1.4
 0 -9 -24 8.29 1.29
 0 -9 24 5.06 1.23
 0 9 -24 6.18 1.21
 0 -9 24 9.92 1.63
 0 9 -25 1.38 0.87
 0 -9 25 -0.48 1.02
 0 -9 25 4.01 1.17
 0 -9 25 1.74 1.01
 0 9 25 1.79 1
 0 9 25 0.91 0.81
 0 -9 25 1.85 0.84
 0 -9 -25 -0.46 0.99
 0 9 25 3.67 1.06
 0 -9 25 1.06 0.96
 0 9 -25 1.45 0.92
 0 9 -26 1.64 0.81
 0 -9 26 0.86 0.84
 0 -9 26 0.3 0.87
 0 -9 -26 1.65 0.92
 0 -9 26 2.05 1.06
 0 9 26 1.56 0.87
 0 9 26 1.69 0.93
 0 -9 26 1.82 1.09
 0 -9 -26 0.67 0.87
 0 9 26 0.72 0.9
 0 -9 26 0.28 0.8
 0 9 -26 1.1 0.88
 0 -9 27 2.39 1.04
 0 9 -27 1.5 0.9
 0 -9 27 0.6 0.83
 0 -9 -27 0.93 0.94
 0 -9 27 2.78 1.12
 0 9 27 2.91 1.01
 0 9 27 2.2 0.89
 0 -9 27 2.07 1.07
 0 -9 -27 1.16 0.97
 0 9 27 1.02 0.91
 0 -9 27 0.98 0.8
 0 9 -27 2 1.03
 0 -9 28 0.47 0.86
 0 9 -28 -0.47 0.75
 0 -9 -28 0.81 0.88
 0 -9 28 0.33 0.87
 0 -9 28 0.06 0.91
 0 9 28 1.61 0.86
 0 9 28 0.74 0.92
 0 -9 28 -1.26 0.92
 0 -9 -28 1.23 0.99
 0 -9 28 -0.69 0.81
 0 9 -28 -0.36 0.79
 0 9 28 -0.45 0.88
 0 9 29 0.35 0.82
 0 -9 -29 -0.19 0.8
 0 -9 29 -0.51 0.9
 0 9 -29 1.31 1
 0 -9 29 -0.65 0.94
 0 9 29 1.26 0.9
 0 -9 -29 -1.21 1.05
 0 -9 29 -0.27 0.85
 0 9 29 -0.32 0.77
 0 -9 29 1.32 0.96
 0 9 -29 -0.2 0.83
 0 9 30 1.02 0.78
 0 -9 -30 2.43 1.13
 0 -9 30 1.76 0.95
 0 9 -30 1.58 0.93
 0 -9 30 1.25 0.97
 0 9 30 1.61 1.07
 0 -9 -30 1.16 1.01
 0 -9 30 2.9 1.03
 0 9 30 2.92 1.02
 0 -9 30 3.42 1.2
 0 9 31 1.5 0.97
 0 -9 -31 1.62 1.04
 0 9 -31 5.58 1.39
 0 9 31 1.1 0.82
 0 -9 -31 2.75 1.15
 0 -9 31 2.59 1.08
 0 -9 31 2.36 1.11
 0 -9 31 3.06 1.14
 0 -9 31 0.98 0.98
 0 9 31 3.4 1.11
 0 -9 -32 2.09 1.07
 0 10 0 370.52 8.37
 0 -10 0 354.93 8.18
 0 -10 0 360.06 8.26
 0 10 0 367.69 8.34
 0 10 0 377.63 8.47
 0 10 0 361.3 8.52
 0 10 0 375.81 8.5
 0 10 0 362.05 14.52
 0 -10 0 381.44 14.45
 0 -10 0 366.09 8.44
 0 -10 0 357.27 14.28
 0 -10 0 349.22 8.16
 0 10 0 368.96 14.45
 0 10 0 381.14 8.42
 0 -10 0 366.03 8.2
 0 -10 0 379.83 8.47
 0 -10 0 382.72 8.52
 0 10 0 352.17 14.22
 0 10 0 334.35 13.92
 0 10 -1 116.41 7.78
 0 10 1 120.37 3.87
 0 10 -1 115.54 3.84
 0 -10 1 118.67 3.83
 0 -10 -1 117.03 3.77
 0 -10 1 123.17 3.91
 0 10 -1 118.55 3.85
 0 10 1 112.87 3.83
 0 10 -1 117.47 3.96
 0 10 1 114.83 3.86
 0 10 -1 120.08 3.92
 0 10 1 117.64 3.97
 0 10 1 116.39 3.9
 0 10 -1 126.17 4.02
 0 -10 1 119.24 7.8
 0 10 1 115.9 7.79
 0 10 -1 119.54 7.72
 0 10 -1 119.68 7.83
 0 -10 1 121.37 4
 0 -10 -1 116.18 3.84
 0 -10 -1 109.57 7.37
 0 -10 1 119.54 3.84
 0 10 -1 126.37 8.05
 0 -10 1 117.28 7.87
 0 10 -1 117.78 3.82
 0 10 1 122.28 3.89
 0 -10 1 121.27 3.83
 0 10 -1 109.62 7.5
 0 -10 1 127.04 4.01
 0 -10 -1 122.55 3.98
 0 -10 1 123.45 3.94
 0 -10 -1 124.93 4
 0 10 -1 114.18 7.74
 0 10 -2 71.21 6.16
 0 10 -2 76.68 6.33
 0 -10 2 70.35 6.16
 0 -10 2 70.21 2.85
 0 10 2 73.32 2.91
 0 10 -2 70.81 2.87
 0 -10 2 74.78 2.91
 0 -10 2 73.72 2.93
 0 10 -2 66.11 2.75
 0 10 2 69.12 2.85
 0 10 -2 70.02 2.94
 0 10 2 75.87 3
 0 10 -2 80.03 6.39
 0 -10 2 75.88 6.24
 0 10 2 75.3 6.35
 0 10 -2 73.48 5.99
 0 -10 -2 72.41 2.88
 0 -10 2 72.22 2.96
 0 10 -2 70.29 2.88
 0 10 2 68.8 2.87
 0 10 -2 70.62 2.98
 0 10 2 73.98 2.94
 0 10 -2 72.71 2.84
 0 -10 2 71.76 2.86
 0 -10 2 75.13 2.95
 0 -10 -2 72.61 2.94
 0 -10 2 66.52 2.81
 0 -10 -2 70.94 2.92
 0 10 -2 70.99 6.05
 0 10 -2 60.2 5.68
 0 10 -3 315.22 13.76
 0 10 -3 317.35 13.79
 0 -10 3 315.89 7.55
 0 10 -3 311.45 13.6
 0 -10 3 305.49 13.55
 0 10 3 327.9 7.59
 0 10 -3 311.48 7.45
 0 -10 3 311.93 7.52
 0 -10 3 305.18 7.51
 0 10 3 313.42 7.53
 0 10 -3 309.54 7.35
 0 10 3 316.61 7.54
 0 10 -3 313.87 7.67
 0 10 -3 313.55 7.5
 0 10 -3 313.2 7.5
 0 10 -3 329.24 13.8
 0 -10 3 327.24 13.71
 0 10 3 312.72 13.74
 0 10 3 311.33 7.55
 0 10 -3 330.02 7.71
 0 10 -3 290.87 13.33
 0 -10 -3 314.9 7.54
 0 -10 3 319.59 7.53
 0 10 -3 318.7 13.67
 0 10 3 315.73 7.52
 0 -10 3 312.45 7.48
 0 10 -3 315.66 7.35
 0 -10 3 325.64 7.52
 0 -10 -3 303.64 7.47
 0 -10 -3 305.23 7.32
 0 -10 3 315.83 7.67
 0 -10 4 26.89 1.79
 0 10 -4 28.53 4.02
 0 10 -4 35.11 4.44
 0 10 -4 27.73 1.77
 0 10 4 24.75 1.69
 0 -10 4 30.27 1.85
 0 -10 4 27.33 1.82
 0 10 -4 28.37 1.71
 0 10 4 27.77 1.81
 0 10 -4 30.78 1.83
 0 10 -4 29.28 1.88
 0 10 -4 26.72 1.73
 0 10 -4 28.05 3.94
 0 10 4 27.66 3.92
 0 -10 4 32.62 4.3
 0 10 4 30.68 1.85
 0 10 -4 31.17 1.93
 0 -10 4 32.33 1.95
 0 10 4 28.66 1.82
 0 -10 -4 29.51 1.73
 0 10 -4 26.52 3.84
 0 10 4 28.66 1.81
 0 10 -4 29.78 1.75
 0 -10 4 27.17 1.77
 0 10 -4 27.57 3.98
 0 10 -4 33.64 4.39
 0 -10 -4 30.51 1.89
 0 -10 4 29.85 1.79
 0 -10 -4 31.58 1.91
 0 -10 4 31.44 1.86
 0 10 5 183.96 5.18
 0 10 -5 181.18 4.93
 0 -10 5 181.2 5.23
 0 10 -5 166.78 10.02
 0 10 -5 173.88 10.21
 0 -10 5 176.08 5.2
 0 10 -5 175.99 10.22
 0 10 -5 181.84 5.15
 0 10 5 183.83 5.19
 0 -10 5 175.87 5.2
 0 -10 5 174.58 5.2
 0 10 -5 170.72 4.85
 0 10 5 178.88 5.16
 0 10 5 184.31 5.22
 0 -10 5 187.22 5.35
 0 10 -5 177.31 5.12
 0 10 -5 182.8 10.54
 0 10 5 191.82 4.99
 0 -10 5 181.82 5.06
 0 -10 -5 178.09 5.12
 0 10 5 188.62 10.59
 0 -10 5 179.61 10.12
 0 10 -5 188.61 10.39
 0 10 -5 171.42 5.21
 0 10 -5 182.58 5.15
 0 -10 -5 180.88 5.18
 0 -10 5 180.07 5.11
 0 10 5 190.67 5.27
 0 10 -5 179.87 10.22
 0 10 -6 8.17 2.3
 0 10 -6 11.58 2.92
 0 10 -6 11.12 2.68
 0 10 -6 11.83 2.77
 0 -10 6 11.92 1.27
 0 10 6 9.27 1.1
 0 10 -6 11.26 2.77
 0 10 -6 8.77 1.04
 0 -10 6 10.08 1.19
 0 -10 6 10.33 1.16
 0 10 6 12.49 1.3
 0 10 -6 10.68 1.04
 0 10 -6 9.88 1.11
 0 10 6 10.41 1.07
 0 -10 6 9.96 2.54
 0 10 -6 13.01 2.83
 0 10 6 8.25 2.31
 0 10 -6 9.97 1.15
 0 10 6 10.36 1.13
 0 10 -6 8.88 1.04
 0 -10 6 8.34 1.07
 0 10 -6 11.02 1.05
 0 10 6 10.99 1.17
 0 -10 6 12.35 1.26
 0 -10 -6 13.1 1.28
 0 -10 6 12.58 1.2
 0 -10 6 10.9 1.14
 0 -10 -6 10.86 1.15
 0 10 6 9.48 1.13
 0 10 7 89.6 3.39
 0 -10 7 97.52 3.64
 0 10 -7 88.35 7.4
 0 10 -7 93.45 7.55
 0 10 -7 85.54 7.26
 0 -10 7 89.89 3.53
 0 10 7 93.26 3.46
 0 10 -7 92.37 3.43
 0 -10 7 96.64 3.62
 0 -10 7 92.56 3.57
 0 10 7 102.69 3.62
 0 -10 7 91.69 3.59
 0 10 7 96.79 3.57
 0 10 -7 91.05 3.41
 0 10 -7 97.44 7.81
 0 10 7 96.17 3.37
 0 -10 -7 89.46 3.4
 0 -10 -7 97.11 3.55
 0 -10 7 92.62 3.36
 0 10 7 97.23 7.74
 0 -10 7 95.11 7.47
 0 10 -7 99.74 7.67
 0 10 -7 96.27 3.64
 0 10 -7 94.23 3.46
 0 -10 -7 94.46 3.48
 0 -10 7 94.51 3.46
 0 -10 7 96.52 3.38
 0 10 -7 84.52 7.17
 0 10 7 98.47 3.55
 0 -10 -8 30.19 1.88
 0 -10 8 26.42 1.79
 0 -10 8 28.93 1.76
 0 10 -8 28.54 4.3
 0 10 -8 31.14 4.51
 0 -10 8 27.43 1.9
 0 10 -8 30.36 4.43
 0 10 -8 25.16 4.1
 0 10 -8 29.44 1.86
 0 -10 8 28.28 1.94
 0 -10 8 29.74 1.98
 0 10 8 34.99 2.06
 0 10 -8 27.59 1.81
 0 10 -8 32.51 4.48
 0 -10 8 36.31 4.62
 0 10 8 31.3 1.92
 0 -10 8 32.73 2.05
 0 10 8 30.47 1.9
 0 10 -8 35.99 4.67
 0 10 -8 29.86 1.96
 0 10 -8 32.6 1.93
 0 10 8 27.49 1.82
 0 -10 8 32.7 2.05
 0 -10 -8 31.13 1.91
 0 -10 8 31.09 1.83
 0 -10 -8 28.17 1.87
 0 10 8 31.04 1.85
 0 10 9 98.28 3.62
 0 -10 9 99.67 3.8
 0 10 -9 89.81 7.7
 0 10 -9 93.52 7.88
 0 10 -9 92.43 7.87
 0 10 -9 99.11 8.08
 0 -10 9 94.03 3.73
 0 10 -9 103.68 3.69
 0 -10 9 90.53 3.66
 0 -10 -9 99.72 3.7
 0 10 9 102.77 3.73
 0 10 -9 91.59 3.53
 0 -10 9 99.98 3.7
 0 -10 -9 94.55 3.55
 0 10 9 105.38 3.65
 0 -10 -9 91.64 3.5
 0 -10 -9 100.13 3.7
 0 -10 9 97.33 3.47
 0 10 -9 99.84 3.63
 0 10 -9 99.92 3.77
 0 -10 9 101.65 3.65
 0 -10 9 105.01 3.87
 0 10 9 100.48 3.7
 0 10 9 105.42 3.79
 0 -10 9 100.35 3.79
 0 -10 -10 6.72 1.04
 0 -10 10 5.85 1.04
 0 10 -10 7.19 1.01
 0 -10 10 7.01 1.05
 0 -10 -10 6.31 1
 0 -10 -10 7.3 1
 0 -10 10 7.59 1.1
 0 10 10 5.93 1
 0 10 -10 7.71 1.07
 0 -10 10 7.51 1.07
 0 10 10 6.45 0.99
 0 10 -10 8.13 1.14
 0 10 -10 6.78 0.98
 0 10 10 7.5 1.08
 0 -10 -10 5.55 0.89
 0 -10 10 9.18 1.25
 0 -10 10 8.33 1.19
 0 10 10 6.81 1.01
 0 10 10 6.44 0.99
 0 -10 10 7.38 1.12
 0 -10 11 42.32 2.4
 0 10 -11 37.28 2.19
 0 -10 11 39.12 2.35
 0 -10 -11 37.36 2.22
 0 -10 11 39.76 2.36
 0 10 11 39.67 2.26
 0 10 -11 41.3 2.26
 0 10 11 39.52 2.25
 0 -10 11 42.48 2.45
 0 10 11 36.29 2.17
 0 10 -11 39.51 2.24
 0 10 -11 38.23 2.3
 0 -10 11 37.85 2.27
 0 -10 11 41.18 2.39
 0 -10 -11 41.21 2.27
 0 -10 -11 36.55 2.12
 0 10 11 39.11 2.27
 0 -10 -11 42.48 2.26
 0 -10 11 37.59 2.28
 0 -10 12 30.74 2.08
 0 -10 12 32.74 2.17
 0 10 -12 31.95 2.04
 0 -10 12 30.59 2.12
 0 -10 -12 29.77 2.01
 0 10 12 32.46 2.05
 0 10 -12 28.75 1.93
 0 -10 12 31.18 2.14
 0 -10 -12 32.14 1.97
 0 10 12 34.18 2.09
 0 -10 12 34.57 2.24
 0 10 -12 29.2 1.94
 0 10 -12 35.11 2.22
 0 -10 12 29.3 2.03
 0 -10 -12 29.79 1.9
 0 -10 -12 30.7 2.01
 0 10 12 28.73 1.99
 0 10 12 27.39 1.87
 0 -10 12 32.35 2.18
 0 -10 -13 12.01 1.31
 0 -10 13 10.75 1.35
 0 -10 13 12.37 1.42
 0 10 -13 12.91 1.34
 0 -10 -13 12.73 1.39
 0 -10 -13 11.15 1.19
 0 -10 13 12.53 1.44
 0 10 13 11.52 1.27
 0 10 -13 11.17 1.24
 0 -10 13 13.2 1.42
 0 10 13 11.73 1.35
 0 -10 -13 12.73 1.29
 0 10 -13 11.59 1.29
 0 10 -13 11.48 1.38
 0 -10 13 12.89 1.5
 0 10 13 9.84 1.17
 0 -10 13 10.97 1.3
 0 10 13 12.56 1.37
 0 -10 13 12.02 1.39
 0 -10 14 27.35 2.09
 0 -10 14 23.33 1.82
 0 -10 -14 28.1 1.95
 0 -10 14 23.61 1.95
 0 10 -14 25.82 1.89
 0 -10 14 24.62 1.99
 0 -10 -14 27 1.95
 0 10 14 27.32 1.91
 0 10 -14 25.45 1.87
 0 -10 14 26.17 2.09
 0 10 14 27.36 1.96
 0 -10 14 26.34 2.05
 0 10 -14 25.72 1.84
 0 10 -14 24.14 1.92
 0 -10 14 27.22 2.03
 0 -10 -14 26.73 1.88
 0 10 14 26.38 1.95
 0 10 14 26.67 1.84
 0 -10 15 21.87 1.91
 0 -10 15 22.62 1.81
 0 -10 -15 21.74 1.73
 0 -10 15 21.87 1.9
 0 10 -15 20.27 1.68
 0 -10 15 20.59 1.83
 0 -10 -15 22.08 1.79
 0 10 15 21.13 1.69
 0 10 -15 18.63 1.63
 0 -10 15 20.96 1.91
 0 10 15 20.24 1.78
 0 -10 15 18.93 1.78
 0 10 -15 19.18 1.66
 0 10 -15 19.39 1.74
 0 -10 15 22.97 1.9
 0 -10 -15 17.06 1.54
 0 10 15 19.69 1.69
 0 10 15 20.09 1.64
 0 -10 16 51.25 2.92
 0 -10 16 49.43 2.69
 0 -10 -16 54.58 2.8
 0 -10 16 46.25 2.81
 0 10 -16 49.53 2.71
 0 -10 16 46.75 2.84
 0 -10 -16 46.6 2.63
 0 10 16 46.46 2.57
 0 10 -16 45.57 2.58
 0 10 16 45.3 2.47
 0 10 16 48.4 2.72
 0 10 -16 47.06 2.64
 0 10 -16 45.06 2.68
 0 -10 16 52.21 2.97
 0 -10 16 50.3 2.92
 0 -10 -16 44.58 2.53
 0 -10 16 49.14 2.79
 0 10 16 48.67 2.7
 0 -10 17 1.63 0.91
 0 10 -17 1.74 0.81
 0 -10 17 2.41 0.91
 0 -10 -17 2.22 0.85
 0 10 17 2.65 0.95
 0 10 17 -0.59 0.69
 0 10 -17 0.98 0.64
 0 -10 -17 1.12 0.77
 0 -10 17 2.26 0.94
 0 10 17 0.1 0.77
 0 -10 17 0.85 0.74
 0 -10 17 0.14 0.71
 0 10 17 1.54 0.7
 0 -10 17 1.55 0.88
 0 -10 17 1.47 0.77
 0 -10 -17 1.77 0.74
 0 10 -17 1.32 0.81
 0 10 -17 0.85 0.73
 0 -10 18 0.16 0.84
 0 10 -18 0.13 0.61
 0 -10 18 0.03 0.84
 0 -10 -18 1.25 0.85
 0 10 18 -0.09 0.65
 0 10 18 -0.03 0.57
 0 10 -18 -0.49 0.66
 0 -10 -18 -0.31 0.7
 0 -10 18 1.69 0.94
 0 10 18 0.62 0.76
 0 -10 18 1.8 1.03
 0 -10 18 0.85 0.72
 0 -10 18 0.69 0.78
 0 -10 18 -0.05 0.62
 0 -10 -18 -0.81 0.62
 0 10 -18 0.68 0.76
 0 10 -18 -0.7 0.75
 0 -10 19 15.44 1.76
 0 10 -19 14.49 1.61
 0 -10 -19 13.42 1.53
 0 -10 19 12.94 1.66
 0 10 19 15.39 1.55
 0 10 -19 13.45 1.5
 0 10 19 15.78 1.67
 0 10 19 14.68 1.65
 0 -10 19 14.46 1.74
 0 -10 19 13.83 1.61
 0 -10 19 15.19 1.71
 0 -10 19 13.34 1.66
 0 -10 -19 18.24 1.73
 0 -10 -19 12.89 1.42
 0 10 -19 13.14 1.56
 0 10 -19 13.01 1.47
 0 -10 -20 5.14 1.1
 0 -10 20 4.37 1.21
 0 10 -20 7.72 1.19
 0 10 20 7.33 1.28
 0 10 20 4.74 1.12
 0 10 -20 4.26 1.04
 0 10 -20 5.67 1.21
 0 -10 20 7.68 1.51
 0 -10 20 4.78 1.08
 0 -10 20 3.31 1.15
 0 10 -20 4.95 1.04
 0 -10 20 4.22 1.13
 0 -10 20 6.96 1.35
 0 -10 -20 5.96 1.18
 0 -10 -20 4.66 0.96
 0 -10 -21 1.93 0.86
 0 -10 21 3.11 1.12
 0 -10 -21 2.77 1.04
 0 10 -21 1.96 0.85
 0 10 21 2.32 0.92
 0 10 21 2.54 1.02
 0 10 -21 1.63 0.93
 0 -10 21 2.58 1.1
 0 -10 21 3.07 0.95
 0 -10 21 3.23 1.07
 0 10 -21 3.07 0.96
 0 -10 21 4.14 1.12
 0 -10 -21 1.62 0.81
 0 -10 21 1.26 0.89
 0 -10 -21 3.63 0.93
 0 -10 -22 -0.78 1.01
 0 -10 22 -1.05 1.05
 0 10 22 0.86 0.91
 0 10 22 0.66 0.78
 0 -10 -22 -0.05 0.76
 0 -10 22 0.54 0.87
 0 10 -22 0.32 0.77
 0 -10 -22 -0.32 0.75
 0 -10 22 0.57 0.93
 0 10 -22 1.13 0.82
 0 -10 22 1.7 1.03
 0 -10 22 1.79 0.91
 0 -10 22 0.85 0.74
 0 -10 23 -0.94 0.88
 0 10 23 1.05 0.94
 0 10 -23 1.76 0.96
 0 -10 23 1.09 1.09
 0 -10 -23 1.64 1.08
 0 10 23 2.24 1.03
 0 -10 -23 1.09 0.89
 0 -10 23 -0.15 0.88
 0 10 -23 1.81 1.08
 0 -10 23 0.55 0.94
 0 -10 -23 0.39 0.81
 0 -10 23 1.14 0.83
 0 -10 23 1.32 1.06
 0 -10 24 -0.26 0.84
 0 10 24 -0.1 0.84
 0 -10 24 0.3 0.9
 0 10 -24 -0.18 0.68
 0 -10 -24 1.04 0.84
 0 10 24 1.27 0.91
 0 -10 24 0.38 0.88
 0 -10 -24 -0.07 0.78
 0 10 -24 2.07 1.05
 0 -10 24 0.95 0.99
 0 -10 -24 0.47 0.71
 0 -10 24 -0.99 0.98
 0 -10 24 1.29 0.83
 0 -10 25 2.6 1.14
 0 10 -25 4.19 1.13
 0 -10 25 1.63 1.09
 0 -10 25 2.65 1.12
 0 -10 25 2.99 1.09
 0 10 -25 1.86 0.95
 0 -10 -25 1.72 1.01
 0 10 25 1.52 0.86
 0 10 25 3.75 1.08
 0 -10 25 2.51 0.96
 0 -10 25 3.99 1.23
 0 10 26 -0.58 0.75
 0 -10 26 1 0.97
 0 -10 26 0.18 0.81
 0 -10 26 -0.63 1.03
 0 10 26 -0.58 0.82
 0 -10 -26 0.05 0.84
 0 -10 26 -1.04 1.03
 0 10 -26 0.47 0.85
 0 -10 26 -0.89 1.07
 0 10 27 1.29 0.89
 0 -10 -27 -1.09 0.96
 0 -10 27 -1.1 1
 0 -10 27 -1.14 1.02
 0 -10 27 1.04 0.99
 0 -10 -27 1.69 1.04
 0 -10 27 0.91 0.95
 0 -10 27 -1.15 0.92
 0 10 27 1.11 0.91
 0 10 -27 0.97 0.93
 0 -10 -28 -1.17 0.96
 0 10 -28 0.86 0.77
 0 -10 28 -0.34 0.84
 0 -10 28 -0.37 0.97
 0 10 28 1.09 0.9
 0 -10 28 0.75 0.93
 0 -10 28 2.24 1.03
 0 -10 -28 -1.66 1.12
 0 10 28 -0.04 0.72
 0 -10 -29 1.47 1.04
 0 10 -29 -0.44 0.84
 0 -10 29 -0.74 1.01
 0 -10 29 1.29 0.95
 0 10 29 -0.51 0.85
 0 -10 29 1.26 0.97
 0 -10 -29 0.41 0.86
 0 -10 29 -1.43 0.95
 0 10 29 1.56 0.87
 0 -10 -30 0.34 0.89
 0 10 -30 -1.67 1.05
 0 10 30 -0.63 0.82
 0 -10 30 1.73 1.03
 0 -10 30 -0.35 1.02
 0 -10 -30 2.1 1.15
 0 -10 30 0.63 0.84
 0 10 30 0.61 0.75
 0 -10 30 1.54 1.04
 0 11 0 1.87 0.74
 0 11 0 3.34 0.9
 0 -11 0 2.13 0.69
 0 -11 0 2.35 0.76
 0 -11 0 2.29 0.75
 0 11 0 1.91 0.68
 0 11 0 2.63 0.74
 0 11 0 -0.4 1.47
 0 11 0 1.37 0.69
 0 11 0 3.04 0.76
 0 -11 0 1.69 0.73
 0 11 1 48.67 2.5
 0 11 -1 46.9 2.47
 0 11 -1 47.2 2.38
 0 11 1 47.68 2.4
 0 -11 1 44.12 2.28
 0 11 1 44.42 5.17
 0 11 -1 45.17 2.45
 0 11 -1 46.18 2.41
 0 11 1 45.49 2.4
 0 -11 -1 40.95 2.19
 0 -11 1 45.02 2.35
 0 -11 1 47.41 2.43
 0 -11 -1 44.83 2.39
 0 -11 -1 46.83 2.44
 0 -11 1 49.4 2.48
 0 -11 -1 46.66 2.4
 0 -11 1 46.26 2.45
 0 11 -1 42.78 2.27
 0 11 1 43.82 2.32
 0 11 1 43.57 2.33
 0 11 -1 42.58 2.3
 0 -11 2 41.62 2.27
 0 -11 2 46.22 2.4
 0 -11 -2 45.51 2.39
 0 11 2 42.91 2.27
 0 11 -2 44.76 2.33
 0 11 -2 39.9 2.18
 0 11 2 42.95 2.31
 0 11 -2 45.26 2.42
 0 11 2 41.83 2.32
 0 11 2 43.22 5.11
 0 -11 2 40.8 4.87
 0 11 2 42.25 2.27
 0 -11 2 42.29 2.26
 0 11 -2 43.57 2.26
 0 -11 2 42.92 2.33
 0 -11 -2 46.05 2.39
 0 -11 2 45.54 2.36
 0 11 -2 37.95 4.82
 0 -11 2 42.83 2.29
 0 -11 2 42.55 5.01
 0 11 -2 38.89 4.92
 0 11 -2 39.2 4.9
 0 -11 -2 40.89 2.24
 0 -11 2 41.62 2.33
 0 11 2 42.91 2.34
 0 11 -2 45.08 2.37
 0 11 -2 44.96 2.45
 0 -11 3 36.49 2.15
 0 -11 3 34.75 4.56
 0 11 -3 34.63 4.66
 0 11 -3 39.46 2.2
 0 11 3 41.93 2.29
 0 -11 3 37.2 2.17
 0 -11 3 38.45 2.21
 0 -11 -3 36.77 2.17
 0 11 3 34.12 2.08
 0 11 -3 36.92 2.08
 0 11 3 39.3 2.27
 0 11 -3 45.59 2.42
 0 -11 3 38.68 2.18
 0 11 -3 40.36 2.14
 0 11 3 40.53 2.22
 0 11 3 31.58 4.35
 0 11 -3 30 4.24
 0 -11 3 38.35 4.77
 0 -11 3 36.84 2.18
 0 11 -3 43.15 5.08
 0 -11 -3 34.89 2.1
 0 -11 3 38.81 2.17
 0 11 3 39.03 2.26
 0 -11 3 36.72 2.23
 0 -11 -3 34.96 2.06
 0 11 -3 37.11 2.3
 0 11 -3 39.18 2.2
 0 11 -3 36.12 4.74
 0 -11 4 4.71 0.88
 0 11 -4 4.76 1.93
 0 -11 4 3.71 1.69
 0 11 4 5.26 0.89
 0 11 -4 5.35 0.91
 0 -11 4 3.25 0.73
 0 -11 4 4.97 0.94
 0 11 4 5.28 0.96
 0 11 -4 4.86 0.8
 0 11 -4 4.68 0.89
 0 11 -4 4.23 0.87
 0 11 4 5.75 0.94
 0 11 -4 4.8 0.91
 0 11 -4 4.45 1.97
 0 -11 4 7.39 2.34
 0 11 4 4.72 0.92
 0 11 -4 3.09 0.83
 0 -11 -4 4.42 0.85
 0 -11 4 3.62 0.81
 0 -11 -4 4.97 0.9
 0 -11 4 4.52 0.88
 0 11 -4 4.9 0.82
 0 11 4 5.52 0.9
 0 -11 4 4.2 0.86
 0 -11 4 4.1 0.87
 0 -11 -4 5.28 0.88
 0 11 -4 4.39 1.78
 0 11 -4 3.84 1.66
 0 11 -4 3.49 1.76
 0 11 5 7.58 1.02
 0 -11 5 5.8 0.93
 0 11 -5 3.94 0.78
 0 11 5 6.46 0.97
 0 11 -5 5.63 0.82
 0 -11 5 6.71 0.97
 0 11 -5 4.28 0.76
 0 11 5 5.7 0.98
 0 11 5 6.95 1.03
 0 11 -5 7.55 1.08
 0 11 -5 5.25 0.86
 0 11 -5 4.38 0.85
 0 11 5 5.51 0.92
 0 11 -5 6.42 1.03
 0 -11 5 5.51 0.95
 0 -11 5 6.1 0.93
 0 -11 -5 5.2 0.92
 0 -11 5 7.36 1.06
 0 11 -5 4.42 1.83
 0 11 -5 6.27 2.21
 0 11 -5 6.72 2.2
 0 11 -5 4.56 2.03
 0 -11 5 6.05 1.02
 0 11 -5 5.09 2.07
 0 -11 5 6.22 0.95
 0 -11 -5 5.81 0.97
 0 -11 6 0.14 0.52
 0 11 -6 -0.64 0.52
 0 -11 -6 0.55 0.6
 0 -11 6 0.1 0.51
 0 11 -6 -0.41 0.57
 0 11 6 -0.42 0.63
 0 -11 6 -0.62 0.61
 0 11 -6 -0.4 0.53
 0 11 -6 0.55 0.67
 0 11 6 0.04 0.55
 0 11 6 0.28 0.58
 0 -11 6 0.33 0.51
 0 -11 6 -0.06 0.55
 0 11 6 0.25 0.51
 0 -11 6 0.46 0.52
 0 -11 -6 -0.8 0.63
 0 11 -6 1.64 1.8
 0 11 -6 1.69 0.62
 0 11 6 0.17 0.55
 0 11 -6 -0.17 0.57
 0 -11 6 0.08 0.53
 0 11 7 3.82 0.86
 0 -11 7 3.19 0.8
 0 11 -7 2.12 0.68
 0 -11 7 3.66 0.83
 0 -11 7 2.61 0.83
 0 11 7 3.17 0.81
 0 11 -7 3.13 0.78
 0 11 7 2.38 0.69
 0 11 7 2.02 0.73
 0 11 -7 4.33 0.95
 0 11 -7 1.34 0.58
 0 -11 7 2.9 0.82
 0 -11 -7 4.27 0.93
 0 11 7 2.06 0.74
 0 -11 7 1.79 0.73
 0 -11 -7 4.11 0.82
 0 -11 7 2.13 0.71
 0 11 7 3.01 0.82
 0 -11 -7 3.56 0.78
 0 -11 7 2.14 0.7
 0 11 -8 30.02 1.99
 0 -11 8 26.45 1.99
 0 -11 -8 26.69 1.93
 0 11 8 27.99 1.97
 0 -11 8 27.92 2.04
 0 11 8 27.07 1.94
 0 11 -8 27.08 1.93
 0 11 8 28.92 1.85
 0 -11 8 27.98 1.92
 0 -11 -8 24.55 1.81
 0 -11 8 26.39 1.79
 0 -11 -8 28.3 1.97
 0 -11 -8 24.97 1.82
 0 -11 8 27.34 1.84
 0 11 -8 28.2 1.94
 0 11 -8 25.34 1.93
 0 -11 8 24.83 1.9
 0 -11 8 30.86 2.08
 0 -11 8 28.23 2.02
 0 11 8 27.67 1.9
 0 11 8 28.97 1.99
 0 -11 9 1.93 0.88
 0 11 -9 1.66 0.69
 0 -11 9 3.2 0.95
 0 -11 -9 4.87 1.07
 0 -11 9 3.58 1
 0 11 9 2.52 0.89
 0 11 -9 2.34 0.79
 0 11 9 2.82 0.77
 0 11 -9 3.67 0.85
 0 11 9 3.17 0.85
 0 11 -9 3.69 0.85
 0 -11 9 3.73 0.97
 0 -11 -9 3.64 1.02
 0 -11 9 1.71 0.77
 0 11 9 3.38 0.85
 0 -11 9 2.92 0.78
 0 -11 -9 2.65 0.78
 0 11 9 2.94 0.85
 0 -11 9 2.45 0.79
 0 -11 -9 2.73 0.81
 0 11 -10 140.63 4.73
 0 -11 10 124.17 4.73
 0 -11 -10 145.09 4.85
 0 11 10 145.66 4.86
 0 -11 10 150.18 5.03
 0 11 10 144.96 4.83
 0 11 -10 133.8 4.68
 0 11 10 147.05 4.73
 0 -11 10 136.65 4.79
 0 -11 -10 136.22 4.62
 0 -11 -10 144.7 4.81
 0 -11 -10 137.31 4.63
 0 11 -10 137.38 4.88
 0 11 -10 144.32 4.79
 0 -11 10 133.08 4.85
 0 -11 10 140.83 4.94
 0 11 10 140.11 4.69
 0 -11 10 140.26 4.92
 0 11 10 152.08 4.91
 0 -11 11 1.79 0.81
 0 -11 11 2.04 0.88
 0 11 -11 1.25 0.63
 0 -11 -11 1.14 0.74
 0 -11 11 2.48 0.98
 0 11 11 1.46 0.77
 0 11 -11 2.16 0.8
 0 11 11 2.94 0.89
 0 11 -11 2.17 0.9
 0 11 -11 2.56 0.85
 0 -11 11 3.24 1.02
 0 -11 -11 2.61 0.84
 0 11 11 2.05 0.84
 0 -11 11 1.77 0.82
 0 -11 -11 4.39 0.89
 0 11 11 0.91 0.75
 0 -11 -11 2.49 0.81
 0 -11 11 1.88 0.78
 0 -11 12 74.47 3.56
 0 -11 12 76.97 3.5
 0 -11 12 77.37 3.55
 0 11 -12 71.96 3.31
 0 -11 12 73.28 3.48
 0 -11 -12 78.19 3.48
 0 11 12 78.93 3.43
 0 11 -12 69.35 3.24
 0 -11 -12 70.41 3.18
 0 -11 12 73.89 3.46
 0 11 12 75.57 3.35
 0 11 12 73.25 3.26
 0 11 -12 70.57 3.26
 0 11 -12 71.86 3.44
 0 -11 12 79.34 3.52
 0 -11 -12 74.66 3.34
 0 -11 -12 74 3.23
 0 11 12 74.28 3.39
 0 -11 12 73.89 3.51
 0 -11 -13 7.2 1.17
 0 -11 13 7.59 1.22
 0 11 -13 8.44 1.22
 0 -11 13 8.41 1.33
 0 -11 -13 7.91 1.23
 0 -11 -13 8.36 1.13
 0 -11 13 7.89 1.28
 0 11 13 8.63 1.23
 0 11 -13 9.87 1.24
 0 -11 13 7.79 1.19
 0 -11 -13 9.67 1.25
 0 11 13 9.13 1.24
 0 -11 -13 8.63 1.15
 0 -11 13 9.09 1.28
 0 11 13 6.63 1.13
 0 -11 13 7.19 1.26
 0 11 13 6.47 1.1
 0 -11 13 8.72 1.32
 0 11 -13 6.37 1.06
 0 11 -13 6.52 1.15
 0 -11 14 6.3 1.17
 0 11 -14 4.93 1
 0 -11 14 5.31 1.2
 0 -11 -14 5.14 1.03
 0 -11 14 7.07 1.27
 0 -11 -14 5.73 1.03
 0 11 14 4.5 0.95
 0 11 -14 7.29 1.16
 0 -11 14 4.47 1.01
 0 -11 -14 6.11 1.1
 0 11 14 4.61 0.96
 0 -11 -14 5.65 1.01
 0 -11 14 5.48 1.13
 0 11 14 8.01 1.18
 0 11 14 4.12 0.92
 0 -11 14 6.3 1.24
 0 -11 14 4.79 0.99
 0 11 -14 6.22 1.09
 0 11 -14 5.06 1.1
 0 -11 15 3.19 1.04
 0 -11 15 7.09 1.25
 0 11 -15 7.16 1.17
 0 -11 -15 6.28 1.12
 0 -11 15 5.26 1.16
 0 11 15 6.55 1.11
 0 11 -15 6.91 1.13
 0 -11 15 7.41 1.27
 0 -11 -15 5.49 1.04
 0 11 15 8.75 1.28
 0 -11 -15 5.12 1.06
 0 -11 15 6.96 1.23
 0 11 15 3.89 0.97
 0 11 15 5.34 0.98
 0 -11 15 8.39 1.38
 0 -11 15 6.51 1.16
 0 11 -15 5.22 1.1
 0 11 -15 5.45 1.03
 0 -11 16 -0.4 0.8
 0 -11 16 -0.08 0.78
 0 11 -16 -0.93 0.77
 0 -11 -16 0.39 0.73
 0 -11 16 -0.61 0.93
 0 11 16 0.67 0.65
 0 11 -16 -0.5 0.68
 0 -11 16 0.82 0.7
 0 -11 -16 0.62 0.71
 0 11 16 1.92 0.89
 0 -11 -16 0.93 0.76
 0 -11 16 0.96 0.86
 0 11 16 0.06 0.76
 0 11 16 1.14 0.74
 0 -11 16 -0.21 0.85
 0 -11 16 0.69 0.73
 0 11 -16 1.05 0.94
 0 11 -16 1.35 0.74
 0 -11 17 3.66 1.13
 0 11 -17 2.59 0.84
 0 -11 17 2.15 0.95
 0 -11 -17 3.49 1.04
 0 -11 17 1.88 1.08
 0 11 17 4.54 1.08
 0 11 -17 2.92 0.89
 0 -11 17 3 0.97
 0 -11 -17 2.83 0.97
 0 11 17 3.64 1.02
 0 11 17 5.18 1.18
 0 -11 17 2.5 0.91
 0 -11 17 2.79 0.99
 0 11 17 2.67 0.84
 0 -11 17 1.93 0.84
 0 11 -17 3.56 0.97
 0 11 -17 2.29 1.01
 0 -11 -17 2.31 0.86
 0 -11 18 50.52 3.09
 0 -11 18 45.39 2.75
 0 -11 18 47.83 3.08
 0 11 -18 50.76 2.95
 0 -11 18 48.02 3.11
 0 -11 -18 51.12 2.93
 0 -11 18 50.91 3.16
 0 11 18 46.58 2.74
 0 11 -18 45.85 2.76
 0 11 18 48.82 2.95
 0 -11 18 52.51 3.26
 0 11 -18 44.27 2.75
 0 11 -18 50.28 3.07
 0 -11 18 50.92 3.03
 0 -11 -18 54.78 2.99
 0 -11 -18 47.36 2.76
 0 11 18 46.37 2.64
 0 11 18 50.2 2.94
 0 11 -19 3.99 1.02
 0 -11 19 2.39 1.04
 0 -11 -19 4.36 1.11
 0 -11 19 5.03 1.35
 0 11 19 4.41 1
 0 11 -19 3.63 1.03
 0 11 19 4.33 1.13
 0 -11 19 4.89 1.22
 0 -11 -19 1.86 0.87
 0 -11 19 2.5 0.98
 0 -11 19 4.08 1.12
 0 -11 -19 2.65 0.91
 0 -11 19 2.99 1.08
 0 11 -19 5.37 1.2
 0 11 19 4.34 1.08
 0 -11 -20 4.55 1.14
 0 -11 20 4.7 1.29
 0 11 20 4.89 1.11
 0 -11 20 6.59 1.34
 0 -11 -20 4.91 1.05
 0 -11 20 5.29 1.15
 0 -11 20 5.86 1.21
 0 -11 -20 4.96 1.01
 0 -11 20 8.42 1.54
 0 11 -20 5.92 1.16
 0 -11 20 4.61 1.14
 0 11 -20 6.57 1.32
 0 11 20 5.68 1.18
 0 -11 -21 -0.41 0.75
 0 -11 21 -0.04 0.87
 0 -11 21 0.7 0.98
 0 11 21 -1.16 1.05
 0 -11 -21 -1.29 0.89
 0 -11 21 -0.99 0.98
 0 11 21 0.83 0.84
 0 -11 21 0.34 0.75
 0 -11 21 1.37 0.94
 0 -11 -21 0.79 0.75
 0 11 -21 -0.36 0.74
 0 -11 21 -0.87 0.83
 0 11 -21 1.21 1
 0 -11 -22 18.5 1.94
 0 -11 22 14.8 1.93
 0 11 22 16.61 1.85
 0 11 22 17.06 1.85
 0 -11 22 12.84 1.72
 0 -11 22 16.51 1.77
 0 -11 -22 14.03 1.68
 0 -11 22 15.51 1.9
 0 -11 22 15.93 1.95
 0 -11 22 12.35 1.76
 0 -11 -22 16.65 1.78
 0 11 -22 15.8 1.87
 0 -11 23 -0.09 1.05
 0 -11 -23 3.7 1.17
 0 -11 23 2.98 1.2
 0 11 23 1.74 0.94
 0 11 23 3.2 1.09
 0 -11 23 2.44 1.02
 0 -11 23 1.97 1.08
 0 -11 -23 2.21 0.88
 0 -11 23 1.61 1.02
 0 -11 23 2.24 0.92
 0 -11 23 3.33 1.16
 0 -11 -23 2.44 0.92
 0 11 -23 1.97 0.98
 0 -11 24 9.04 1.65
 0 11 24 7.5 1.41
 0 -11 24 8.24 1.55
 0 -11 24 9.08 1.54
 0 -11 24 8.1 1.43
 0 11 24 7.21 1.35
 0 -11 -24 8.35 1.49
 0 -11 24 10.53 1.68
 0 -11 -24 8.55 1.35
 0 -11 -24 8.99 1.38
 0 11 -24 9.68 1.61
 0 -11 24 7.37 1.48
 0 -11 25 -0.3 0.94
 0 11 25 1.38 0.96
 0 -11 25 3.07 1.2
 0 -11 25 2.18 1.12
 0 -11 25 -0.56 0.79
 0 11 25 3.84 1.24
 0 -11 -25 1.73 1.09
 0 -11 25 0.92 0.91
 0 -11 -25 1.59 0.97
 0 11 -25 1.7 1.05
 0 -11 25 1.36 1.07
 0 -11 26 4.11 1.32
 0 -11 26 4.41 1.24
 0 -11 26 4.15 1.14
 0 -11 -26 5.32 1.28
 0 -11 26 3.54 1.26
 0 11 26 6.27 1.39
 0 -11 26 2.89 1.12
 0 11 -26 5.43 1.31
 0 11 26 3.78 1.09
 0 -11 26 6.47 1.49
 0 -11 -27 0.54 0.88
 0 -11 27 -0.01 0.89
 0 -11 27 -0.33 0.94
 0 -11 -27 1.65 1.02
 0 -11 27 1.66 0.99
 0 -11 27 -0.57 0.94
 0 11 -27 -0.75 0.9
 0 11 27 1.13 0.91
 0 11 27 0.75 0.77
 0 -11 -28 1.95 0.94
 0 -11 28 0.55 0.89
 0 -11 28 0.73 0.91
 0 -11 -28 3.2 1.07
 0 -11 28 2.13 1.01
 0 -11 28 0.25 0.89
 0 11 -28 0.61 0.9
 0 11 28 0.83 0.97
 0 11 28 1.34 0.88
 0 -11 -29 -0.06 0.78
 0 -11 29 -0.9 1.03
 0 -11 29 0.42 0.82
 0 11 29 -0.17 0.8
 0 -11 29 0.52 0.78
 0 12 0 16.16 1.57
 0 -12 0 17.49 1.6
 0 12 0 17.34 1.57
 0 12 0 18.53 1.63
 0 -12 0 20 1.73
 0 -12 0 16.17 1.48
 0 12 0 15.75 1.51
 0 12 0 15.26 1.5
 0 -12 0 16.87 1.61
 0 12 -1 59.44 2.93
 0 12 1 59.59 2.93
 0 -12 -1 57.02 2.85
 0 -12 1 58.24 2.88
 0 12 -1 54.06 2.77
 0 12 1 54.79 2.78
 0 12 1 59.32 2.85
 0 12 -1 61.18 2.85
 0 -12 -1 59 2.92
 0 -12 1 60.11 2.92
 0 -12 1 56.19 2.79
 0 12 1 61.93 2.94
 0 12 -1 57.83 2.84
 0 12 1 60.7 2.94
 0 12 -1 61.01 3.02
 0 12 -1 55.81 2.82
 0 -12 -1 58.26 2.92
 0 -12 1 63.21 3
 0 12 -2 0.43 0.72
 0 12 2 0.18 0.64
 0 12 2 1.24 0.63
 0 12 -2 0.01 0.61
 0 -12 -2 1.39 0.71
 0 -12 2 2.7 0.84
 0 12 -2 0.61 0.68
 0 12 2 -0.37 0.67
 0 12 -2 1.41 0.64
 0 12 -2 1 0.6
 0 12 2 0.26 0.63
 0 -12 2 0.54 0.54
 0 -12 -2 1.68 0.76
 0 -12 2 1.01 0.69
 0 12 2 1.19 0.6
 0 12 -2 1.42 0.66
 0 -12 2 0.47 0.59
 0 -12 -2 0.94 0.7
 0 -12 2 0.84 0.68
 0 12 -3 51.01 2.62
 0 12 3 51.87 2.74
 0 -12 3 48.28 2.61
 0 12 3 55.57 2.83
 0 12 -3 56.76 2.88
 0 12 3 52.11 2.73
 0 12 -3 48.05 2.6
 0 12 3 50.55 2.71
 0 -12 3 50.62 2.79
 0 -12 -3 50.24 2.62
 0 12 -3 54.07 2.85
 0 12 -3 50.73 2.72
 0 -12 3 48.42 2.63
 0 -12 -3 50.94 2.72
 0 -12 3 53 2.72
 0 12 3 53.54 2.73
 0 12 -3 51.25 2.62
 0 -12 3 50.3 2.65
 0 -12 3 51.16 2.73
 0 -12 3 54.99 2.79
 0 -12 -3 57.36 2.9
 0 12 -4 0.35 0.56
 0 12 4 1.06 0.67
 0 -12 4 1.47 0.71
 0 12 4 -0.66 0.73
 0 12 -4 0.39 0.67
 0 12 -4 0.87 0.62
 0 12 4 0.15 0.54
 0 -12 4 1.75 0.74
 0 12 4 1.33 0.69
 0 12 -4 1.17 0.75
 0 12 -4 -0.61 0.69
 0 -12 4 -0.06 0.59
 0 -12 -4 0.57 0.65
 0 -12 4 0.4 0.59
 0 -12 4 1.65 0.65
 0 12 -4 1.03 0.61
 0 12 4 0.38 0.66
 0 -12 4 0.72 0.62
 0 -12 -4 0.91 0.7
 0 -12 4 1.24 0.71
 0 12 5 23.66 1.86
 0 12 -5 23.68 1.75
 0 -12 5 22.8 1.86
 0 -12 5 24.76 1.85
 0 -12 -5 25.74 1.94
 0 12 -5 25.37 1.96
 0 12 5 24.7 1.93
 0 -12 5 25.37 1.89
 0 -12 -5 25.43 1.89
 0 -12 5 21.28 1.81
 0 12 5 26.8 1.97
 0 -12 5 22.4 1.9
 0 12 -5 25.77 1.87
 0 12 5 23.39 1.86
 0 -12 5 22.73 1.85
 0 12 -5 25.61 1.79
 0 12 5 25.28 1.91
 0 -12 5 22.54 1.85
 0 12 -5 22.97 1.9
 0 12 -5 22.5 1.78
 0 12 -6 15.74 1.52
 0 12 6 14.84 1.48
 0 -12 6 13.82 1.45
 0 -12 6 13.6 1.49
 0 12 -6 14 1.37
 0 12 6 16.03 1.56
 0 12 -6 16.59 1.58
 0 12 -6 12.91 1.5
 0 12 6 15.22 1.53
 0 -12 6 13.1 1.54
 0 -12 6 13.16 1.5
 0 -12 6 15.54 1.48
 0 -12 -6 15.24 1.55
 0 -12 6 12.57 1.44
 0 12 6 17.8 1.61
 0 -12 -6 13.43 1.47
 0 -12 -6 17.13 1.63
 0 -12 6 15.81 1.53
 0 12 -6 14.53 1.54
 0 12 6 15.42 1.53
 0 12 -6 13.32 1.38
 0 -12 7 59.03 3.08
 0 -12 -7 61.57 3.04
 0 -12 7 58.64 3.06
 0 12 7 61.95 3.06
 0 12 -7 53.88 2.9
 0 12 -7 61.99 3.12
 0 12 7 59.62 3
 0 -12 -7 60.69 2.99
 0 -12 7 58.81 2.87
 0 12 7 61.8 3.06
 0 -12 7 62.41 3.17
 0 12 -7 64.82 3.2
 0 12 -7 58.44 2.98
 0 12 -7 57.2 2.9
 0 -12 7 60.89 3.11
 0 12 7 63.95 3.08
 0 -12 7 57.36 3.05
 0 -12 -7 57.04 2.95
 0 -12 -7 68.41 3.19
 0 -12 7 63.4 3.02
 0 12 -8 39.19 2.42
 0 -12 8 40.5 2.56
 0 -12 -8 46.71 2.64
 0 -12 8 41.03 2.59
 0 12 8 44.21 2.61
 0 12 -8 37.52 2.36
 0 12 8 38.56 2.26
 0 -12 8 41.26 2.4
 0 -12 -8 46.27 2.6
 0 12 -8 37.32 2.51
 0 12 -8 39.69 2.43
 0 -12 8 40.85 2.56
 0 12 8 43.6 2.53
 0 -12 8 43.87 2.65
 0 -12 8 45.96 2.76
 0 12 8 44.89 2.62
 0 -12 -8 39.9 2.44
 0 -12 8 41.76 2.43
 0 -12 -8 41.22 2.53
 0 12 -8 47.27 2.74
 0 12 8 42.5 2.5
 0 -12 9 7.62 1.29
 0 -12 9 7.72 1.23
 0 12 -9 6.4 1.08
 0 -12 -9 8.57 1.26
 0 -12 -9 5.26 1.11
 0 12 9 6.91 1.21
 0 12 -9 7.17 1.11
 0 12 9 7.44 1.11
 0 -12 -9 7.32 1.13
 0 12 -9 8.04 1.2
 0 12 9 7.65 1.21
 0 12 -9 7.94 1.23
 0 -12 9 6.98 1.24
 0 12 9 10.02 1.28
 0 -12 9 9.71 1.34
 0 -12 9 8.05 1.31
 0 -12 9 5.35 0.94
 0 -12 -9 9.27 1.28
 0 12 9 7.77 1.22
 0 -12 10 1.52 0.7
 0 -12 10 2.58 0.96
 0 12 -10 2.01 0.7
 0 -12 -10 1.33 0.84
 0 12 10 1.08 0.67
 0 -12 10 2.31 0.86
 0 12 10 2.44 0.88
 0 12 -10 3.28 0.89
 0 12 10 1.99 0.71
 0 -12 -10 2.72 0.86
 0 -12 10 2.65 0.84
 0 12 -10 0.75 0.58
 0 12 -10 0.3 0.69
 0 -12 -10 1.75 0.83
 0 -12 10 1.1 0.84
 0 -12 10 2.22 0.92
 0 -12 -10 1.7 0.84
 0 12 10 2.72 0.81
 0 -12 11 34.44 2.44
 0 12 -11 34.57 2.3
 0 -12 11 35.13 2.45
 0 -12 -11 39.53 2.57
 0 -12 11 36.17 2.47
 0 12 11 34.89 2.36
 0 12 -11 33.87 2.34
 0 12 11 33.11 2.23
 0 12 -11 34.59 2.46
 0 12 -11 33.27 2.26
 0 -12 11 34.69 2.47
 0 12 11 36.12 2.33
 0 -12 -11 30.57 2.18
 0 -12 -11 35.28 2.36
 0 12 11 35.69 2.41
 0 -12 11 33.68 2.45
 0 -12 -11 33.5 2.24
 0 -12 11 32.43 2.32
 0 -12 -12 1.12 0.8
 0 -12 12 -0.4 0.8
 0 -12 12 1.21 0.76
 0 12 -12 0.55 0.65
 0 -12 -12 1.93 0.97
 0 12 12 1.68 0.8
 0 12 -12 0.71 0.67
 0 -12 -12 1.53 0.77
 0 -12 12 2.1 0.84
 0 12 12 1.54 0.84
 0 -12 -12 0.59 0.65
 0 12 -12 1.12 0.68
 0 12 -12 1.86 0.89
 0 -12 12 0.48 0.79
 0 -12 12 1.26 0.77
 0 12 12 0.34 0.74
 0 -12 12 1.23 0.8
 0 12 12 2 0.83
 0 -12 -13 9.31 1.33
 0 -12 13 9.85 1.46
 0 12 -13 10.65 1.39
 0 -12 13 9.22 1.41
 0 -12 -13 11.68 1.5
 0 -12 13 9.43 1.45
 0 -12 -13 11.27 1.37
 0 12 13 11.88 1.48
 0 12 -13 11.69 1.44
 0 -12 -13 11.14 1.37
 0 12 13 8.39 1.27
 0 -12 -13 11.97 1.36
 0 -12 13 12.64 1.66
 0 12 13 12.17 1.48
 0 12 13 7.95 1.19
 0 -12 13 11.41 1.52
 0 -12 13 10.73 1.46
 0 12 -13 10.28 1.35
 0 12 -13 9.29 1.35
 0 -12 14 0.65 0.85
 0 12 -14 0.75 0.73
 0 -12 14 1.31 0.9
 0 -12 -14 1.42 0.92
 0 -12 -14 0.6 0.64
 0 -12 14 -0.11 0.72
 0 12 14 1.35 0.82
 0 12 -14 0.16 0.68
 0 -12 14 1.05 0.84
 0 -12 -14 1.02 0.62
 0 12 14 1.99 0.85
 0 -12 -14 1.52 0.85
 0 -12 14 0.92 0.94
 0 12 14 1.32 0.83
 0 -12 14 -0.01 0.86
 0 12 14 0.89 0.77
 0 -12 14 0.82 0.77
 0 12 -14 0.3 0.75
 0 12 -14 1.15 0.69
 0 -12 15 0.89 0.87
 0 -12 15 0.56 0.87
 0 12 -15 0.99 0.73
 0 -12 -15 3.51 1.16
 0 -12 15 1.56 0.98
 0 12 15 0.71 0.79
 0 12 -15 1.01 0.76
 0 -12 -15 1.34 0.85
 0 -12 15 1.02 0.81
 0 12 15 0.74 0.75
 0 12 15 1.3 0.83
 0 -12 15 1.12 0.88
 0 -12 15 1.25 1.12
 0 12 15 0.88 0.74
 0 -12 15 0.84 0.82
 0 12 -15 0.95 0.72
 0 12 -15 0.93 0.85
 0 -12 -15 1.5 0.85
 0 -12 16 39.74 2.68
 0 -12 -16 41.44 2.65
 0 -12 16 42.58 2.94
 0 12 16 43.53 2.65
 0 -12 16 41.71 2.93
 0 -12 -16 40.78 2.7
 0 12 16 41.19 2.65
 0 12 -16 40.4 2.63
 0 -12 16 43.89 2.93
 0 12 16 44.37 2.78
 0 -12 16 44 2.93
 0 12 -16 42.08 2.85
 0 -12 16 40.42 2.8
 0 -12 -16 43.73 2.69
 0 -12 16 39.71 2.86
 0 12 16 41.33 2.67
 0 -12 17 8.7 1.52
 0 -12 17 5.71 1.32
 0 -12 -17 5.84 1.23
 0 -12 17 7.35 1.39
 0 12 17 7.35 1.21
 0 12 -17 5.05 1.13
 0 -12 17 9.49 1.49
 0 -12 -17 6.75 1.15
 0 12 17 6.2 1.19
 0 -12 17 4.69 1.07
 0 -12 17 5.18 1.19
 0 -12 17 5.11 1.23
 0 12 17 7.4 1.27
 0 -12 -17 5.19 1.15
 0 12 17 6.83 1.27
 0 12 -17 6.61 1.35
 0 -12 18 0.29 0.88
 0 12 18 -0.03 0.68
 0 -12 -18 0.12 0.84
 0 -12 18 0.2 0.84
 0 12 18 -0.7 0.9
 0 -12 18 -1.28 0.94
 0 -12 -18 -0.38 0.74
 0 -12 18 -0.84 1.04
 0 -12 18 1.49 0.81
 0 -12 18 1.7 0.93
 0 12 18 0.58 0.71
 0 -12 18 0.13 0.84
 0 -12 -18 0.87 0.8
 0 12 -18 -0.16 0.84
 0 12 18 0.05 0.7
 0 -12 19 2.06 1.04
 0 12 19 0.23 0.7
 0 12 19 -0.09 0.79
 0 -12 19 1.41 0.77
 0 -12 -19 0.94 0.75
 0 -12 19 -0.07 0.82
 0 12 -19 1.32 0.95
 0 -12 -19 0.29 0.74
 0 -12 19 -0.08 0.93
 0 -12 19 0.46 0.75
 0 -12 19 -0.2 0.87
 0 -12 -19 -0.46 0.66
 0 -12 19 0.17 0.81
 0 12 19 0.6 0.79
 0 -12 -20 -1.25 0.91
 0 -12 20 0.99 0.86
 0 12 20 1.77 0.94
 0 -12 -20 0.46 0.79
 0 -12 20 0.54 0.83
 0 -12 20 1.17 0.84
 0 -12 20 0.61 0.84
 0 -12 -20 -0.1 0.71
 0 -12 20 -1.22 1.02
 0 -12 20 2.5 1.13
 0 12 -20 -0.19 0.88
 0 12 20 -0.25 0.8
 0 -12 -21 4.09 1.1
 0 -12 21 3.16 1.2
 0 -12 21 3.12 1.22
 0 12 21 3.99 1.16
 0 -12 -21 3.97 1.03
 0 -12 21 4.93 1.25
 0 12 21 2.67 1.15
 0 -12 21 3.57 1.05
 0 -12 21 3.18 1.18
 0 -12 -21 3.54 1
 0 -12 21 1.94 1
 0 12 -21 2.7 1.03
 0 -12 -22 3.92 1.12
 0 -12 22 1.03 0.88
 0 -12 -22 2.52 1.03
 0 -12 22 0.7 1.01
 0 12 22 4.56 1.2
 0 -12 22 1.69 1
 0 -12 -22 0.81 0.86
 0 12 22 1.76 0.91
 0 -12 22 3.53 1.14
 0 -12 -22 1.07 0.78
 0 12 -22 2.49 1.18
 0 -12 22 0.94 0.91
 0 -12 22 2.8 1.16
 0 -12 23 -1.67 1.03
 0 -12 -23 -1.07 1.01
 0 -12 23 0.17 0.97
 0 12 23 -0.77 0.87
 0 12 23 0.47 0.8
 0 -12 23 -0.61 0.98
 0 12 -23 -1.86 1.06
 0 -12 23 0.21 0.77
 0 -12 23 0.02 0.83
 0 -12 -23 -0.97 0.86
 0 -12 23 -0.57 0.99
 0 -12 23 -1.13 0.87
 0 -12 24 1.68 0.97
 0 12 24 1.62 0.83
 0 -12 24 2.57 1.16
 0 -12 24 3.43 1.18
 0 -12 24 2.78 1.12
 0 12 -24 2.58 1.06
 0 -12 -24 2.05 1.02
 0 12 24 2.92 1.14
 0 -12 24 1.3 0.89
 0 -12 24 2.13 1.01
 0 -12 -24 1.21 0.9
 0 -12 -25 0.15 0.92
 0 -12 25 0.26 0.95
 0 -12 25 3.97 1.4
 0 -12 25 0.45 0.9
 0 -12 25 1.46 1.01
 0 -12 25 1.4 1.06
 0 12 25 0.42 0.8
 0 12 25 0.87 0.97
 0 12 -25 1.38 0.92
 0 -12 -25 0.35 0.83
 0 -12 -26 0.07 0.89
 0 -12 26 2.03 1.21
 0 -12 26 0.95 0.99
 0 -12 26 0.72 0.88
 0 -12 26 0.32 0.85
 0 -12 -26 -0.04 0.83
 0 -12 26 0.59 0.92
 0 12 -26 -0.88 0.85
 0 12 26 -0.1 0.77
 0 12 26 -0.46 0.83
 0 -12 27 2.87 1.25
 0 -12 27 2.26 1.13
 0 12 27 3.8 1.22
 0 -12 -27 4.17 1.28
 0 -12 27 5.98 1.44
 0 12 -27 2.91 1.17
 0 12 27 3.08 1.14
 0 -12 27 3.19 1.13
 0 -13 0 2.14 0.81
 0 13 0 3.29 0.95
 0 13 0 3.47 0.91
 0 13 0 4.41 1
 0 13 0 3.95 0.96
 0 13 0 4.91 1.13
 0 -13 0 4.95 1.06
 0 -13 0 3.93 1.02
 0 13 -1 9.35 1.27
 0 13 1 7.59 1.21
 0 -13 1 7.1 1.19
 0 -13 -1 8.38 1.19
 0 13 -1 7.57 1.15
 0 13 1 6.97 1.12
 0 13 1 9.32 1.2
 0 13 -1 8.5 1.18
 0 13 -1 8.52 1.2
 0 13 1 7.72 1.18
 0 13 -1 7.74 1.22
 0 13 1 9.66 1.32
 0 -13 1 6.95 1.11
 0 -13 1 10.51 1.37
 0 -13 -1 9.46 1.32
 0 -13 1 8.24 1.26
 0 -13 -1 6.56 1.13
 0 13 -2 0.51 0.59
 0 13 -2 -0.21 0.72
 0 13 2 0.54 0.64
 0 -13 2 1.21 0.73
 0 -13 -2 -0.22 0.62
 0 13 2 -0.31 0.62
 0 13 -2 -0.37 0.59
 0 13 2 1.33 0.74
 0 13 -2 2.58 0.9
 0 13 2 1.07 0.69
 0 13 -2 1.06 0.61
 0 13 2 1.48 0.84
 0 13 -2 0.6 0.75
 0 -13 2 0.38 0.68
 0 -13 -2 1.3 0.83
 0 -13 2 1.1 0.76
 0 -13 -2 0.09 0.74
 0 -13 2 1.57 0.71
 0 13 -3 7.43 1.2
 0 13 3 5.45 1.1
 0 13 -3 6.28 1.17
 0 -13 3 0.63 0.7
 0 -13 -3 2.49 0.79
 0 13 -3 4.93 1.09
 0 13 3 3.97 0.96
 0 13 3 1.74 0.84
 0 -13 3 1.74 0.69
 0 13 -3 2.08 0.79
 0 -13 3 1.41 0.74
 0 13 3 2.04 0.9
 0 13 -3 1.76 0.75
 0 13 3 6.89 1.19
 0 13 -3 4.33 1.23
 0 -13 3 1.29 0.77
 0 -13 -3 3.09 0.99
 0 -13 3 1.51 0.83
 0 -13 -3 2.47 0.97
 0 -13 4 5.59 1.06
 0 -13 -4 6.11 1.13
 0 13 -4 5.56 1.1
 0 13 4 6.12 1.1
 0 -13 4 5.67 1.16
 0 -13 -4 4.93 1.14
 0 -13 4 6.11 1.13
 0 13 -4 5.2 1.07
 0 13 4 3.96 0.97
 0 13 -4 4.38 0.94
 0 -13 4 6.11 1.07
 0 13 4 3.68 0.85
 0 13 -4 4.33 0.95
 0 -13 -4 3.97 0.96
 0 -13 4 4.88 0.94
 0 13 -4 5.28 0.99
 0 13 4 4.57 0.99
 0 13 4 6.67 1.17
 0 13 -4 5.47 0.96
 0 13 -5 2.34 0.76
 0 13 5 2.04 0.81
 0 13 -5 2.3 0.75
 0 13 5 2 0.88
 0 -13 5 3.86 0.95
 0 -13 5 1.83 0.81
 0 -13 -5 1.74 0.8
 0 13 -5 2.82 0.96
 0 13 5 3.19 0.96
 0 -13 5 2.93 1.01
 0 -13 5 1.63 0.73
 0 -13 -5 2.91 0.89
 0 -13 5 2.33 0.86
 0 -13 -5 2.91 0.9
 0 13 5 2.23 0.86
 0 -13 5 2.42 0.85
 0 13 -5 1.52 0.71
 0 -13 5 3.03 0.94
 0 13 -5 3.35 0.95
 0 13 -5 2.98 0.99
 0 13 5 2.65 0.92
 0 13 -6 1.21 0.67
 0 13 6 0.45 0.66
 0 -13 -6 1.84 0.79
 0 -13 6 0.84 0.72
 0 -13 6 0.23 0.67
 0 -13 -6 1.49 0.86
 0 13 -6 2.44 0.94
 0 13 6 0.95 0.76
 0 -13 6 0.75 0.75
 0 -13 -6 0.33 0.66
 0 -13 6 0.62 0.68
 0 -13 6 0.85 0.79
 0 -13 -6 -0.16 0.79
 0 -13 6 0.87 0.7
 0 13 6 0.44 0.7
 0 -13 6 1.43 0.84
 0 13 -6 0.11 0.59
 0 13 6 0.81 0.73
 0 13 -6 1.59 0.72
 0 13 -7 16.89 1.66
 0 -13 7 12.52 1.49
 0 -13 -7 14.25 1.58
 0 13 7 13.12 1.55
 0 -13 -7 14.33 1.55
 0 -13 7 13.88 1.51
 0 13 7 15.16 1.62
 0 13 -7 17.59 1.75
 0 -13 7 16.59 1.79
 0 13 7 16 1.68
 0 -13 7 14.09 1.52
 0 -13 -7 16.3 1.65
 0 -13 7 15.18 1.64
 0 -13 -7 15.76 1.68
 0 -13 7 14.42 1.63
 0 13 7 12.76 1.54
 0 -13 7 12.47 1.52
 0 13 -7 14.89 1.69
 0 13 -7 16.84 1.66
 0 13 -8 1.1 0.67
 0 -13 8 0.65 0.75
 0 -13 -8 0.49 0.76
 0 -13 8 0.12 0.69
 0 13 8 0.92 0.82
 0 13 -8 0.22 0.6
 0 13 -8 0.27 0.73
 0 13 8 1.49 0.86
 0 -13 8 1.3 0.87
 0 -13 8 1.45 0.87
 0 -13 8 0.15 0.65
 0 -13 -8 0.53 0.67
 0 13 8 1.71 0.9
 0 -13 8 1.1 0.75
 0 -13 -8 0.72 0.78
 0 13 -8 1.86 0.79
 0 13 -8 1.31 0.8
 0 13 8 0.47 0.77
 0 -13 -8 0.73 0.68
 0 -13 8 1.65 0.88
 0 13 -9 1.93 0.74
 0 -13 9 2.21 0.9
 0 -13 -9 1.42 0.85
 0 -13 -9 2.32 0.92
 0 13 9 0.31 0.73
 0 13 -9 0.61 0.7
 0 13 9 1.49 0.76
 0 13 -9 1.41 0.98
 0 -13 -9 1.44 0.71
 0 -13 9 3.73 1.06
 0 13 9 2.63 0.85
 0 13 -9 0.94 0.59
 0 13 -9 1.81 0.79
 0 -13 9 2.66 0.91
 0 -13 9 2.85 1
 0 -13 9 2.73 0.89
 0 -13 -9 0.62 0.68
 0 13 9 3.29 0.94
 0 -13 9 1.36 0.76
 0 -13 10 1.29 0.76
 0 -13 10 0.93 0.82
 0 -13 -10 0.78 0.87
 0 -13 -10 1.43 0.92
 0 13 10 -0.05 0.81
 0 13 -10 1.64 0.78
 0 13 10 -0.23 0.63
 0 -13 -10 -0.06 0.68
 0 13 -10 0.42 0.71
 0 13 -10 1.04 0.86
 0 13 10 1.19 0.72
 0 -13 10 1.25 0.87
 0 -13 10 0.47 0.78
 0 -13 -10 0.88 0.67
 0 13 10 1.26 0.8
 0 13 -10 0.21 0.91
 0 -13 10 0.07 0.79
 0 -13 11 5.91 1.17
 0 -13 11 5.61 1.17
 0 -13 -11 8.22 1.33
 0 -13 -11 4.8 1.08
 0 13 11 5.82 1.12
 0 13 -11 5.88 1.14
 0 13 11 6.51 1.11
 0 -13 -11 5.58 1.19
 0 13 -11 5.58 1.24
 0 13 -11 6.53 1.13
 0 13 11 6.51 1.22
 0 -13 11 7.21 1.35
 0 -13 11 9.21 1.47
 0 -13 -11 6.69 1.16
 0 13 11 7.06 1.25
 0 -13 11 7.26 1.35
 0 -13 12 2.67 0.89
 0 13 12 1.3 0.8
 0 -13 12 4.25 1.15
 0 -13 12 2.67 0.96
 0 -13 -12 2.85 0.99
 0 13 12 1.96 0.86
 0 13 -12 2.09 0.9
 0 -13 12 2.02 0.82
 0 -13 -12 3.26 0.93
 0 13 12 1.94 0.8
 0 -13 -12 3.75 0.98
 0 13 -12 3.16 0.96
 0 13 -12 2.07 0.75
 0 -13 -12 1.89 0.87
 0 -13 12 3.51 1.07
 0 13 12 3.17 0.97
 0 -13 12 2.68 1.07
 0 -13 -13 4 1.07
 0 -13 13 2.91 1
 0 -13 13 2.69 1.04
 0 -13 -13 0.6 0.86
 0 -13 -13 2.42 0.91
 0 -13 13 1.51 0.95
 0 13 13 3.39 1.07
 0 13 -13 2.02 0.89
 0 -13 -13 2.16 0.88
 0 13 13 2.18 0.86
 0 -13 -13 0.54 0.69
 0 13 -13 3.05 1.13
 0 -13 13 1.61 0.94
 0 -13 13 0.48 0.8
 0 13 13 2.65 0.97
 0 -13 13 1.67 1.09
 0 13 13 2.58 0.92
 0 13 14 21.62 1.97
 0 -13 14 17.79 1.97
 0 -13 14 19.12 2
 0 -13 -14 22.65 2.07
 0 -13 -14 23.6 1.98
 0 -13 14 23.42 2.15
 0 13 14 21.31 2.02
 0 13 -14 20.38 1.92
 0 -13 -14 21.91 1.94
 0 13 14 21.62 1.94
 0 -13 -14 20.48 1.95
 0 -13 14 21.31 2.09
 0 -13 14 23.15 2.25
 0 -13 14 19.34 2.02
 0 13 -14 20.41 2.09
 0 13 14 21.13 1.97
 0 -13 15 3.99 1.17
 0 -13 15 2.93 1.11
 0 -13 -15 2.64 1.02
 0 -13 15 2.97 1.07
 0 13 15 2.95 0.95
 0 13 -15 1.21 0.85
 0 -13 -15 1.53 0.79
 0 13 15 2.06 0.88
 0 -13 15 2.54 0.96
 0 -13 15 2.11 0.99
 0 13 15 2.95 0.96
 0 -13 15 3.51 1.25
 0 -13 -15 3.44 1.07
 0 13 15 3.83 1.04
 0 13 -15 1.01 0.88
 0 -13 16 2.88 1.03
 0 13 16 0.91 0.8
 0 -13 -16 0.75 0.86
 0 -13 16 1.55 0.89
 0 13 16 1.41 0.85
 0 -13 -16 1.88 0.94
 0 -13 16 1.33 0.82
 0 -13 16 1.2 0.88
 0 -13 16 1.53 0.99
 0 -13 16 -0.06 0.96
 0 13 16 1.22 0.86
 0 -13 -16 1.08 0.78
 0 13 -16 2.89 1.07
 0 13 16 3.61 1.05
 0 -13 17 0.61 0.89
 0 13 17 0.32 0.73
 0 -13 -17 0.45 0.81
 0 -13 17 -0.6 0.98
 0 13 17 0.5 0.72
 0 -13 -17 0.81 0.77
 0 -13 17 0.29 0.85
 0 -13 17 1.38 0.86
 0 -13 17 1 0.97
 0 13 17 -1.23 0.79
 0 -13 17 0.88 0.82
 0 -13 -17 -0.33 0.85
 0 13 -17 0.73 0.91
 0 13 17 1.28 0.9
 0 -13 18 0.11 0.95
 0 13 18 2.08 0.87
 0 -13 -18 0.97 0.91
 0 -13 18 0.45 0.98
 0 13 18 2.11 0.95
 0 -13 18 1.57 0.87
 0 -13 -18 1.46 0.9
 0 -13 18 0.27 0.87
 0 -13 18 1.66 0.91
 0 -13 18 1.46 0.93
 0 -13 18 1.43 0.89
 0 13 18 0.42 0.66
 0 -13 -18 1.11 0.93
 0 13 -18 1.38 0.91
 0 13 18 0.34 0.76
 0 -13 19 0.73 0.89
 0 13 19 -0.35 0.8
 0 13 19 -0.67 0.86
 0 -13 19 0.53 0.83
 0 -13 -19 -0.89 0.89
 0 -13 19 1.88 1.03
 0 13 19 0.95 0.84
 0 13 -19 -0.3 1.01
 0 -13 -19 0.57 0.79
 0 -13 19 0.15 0.86
 0 -13 19 1.25 0.84
 0 -13 19 -0.71 0.92
 0 -13 -19 -0.01 0.8
 0 -13 19 -0.24 0.91
 0 13 19 0.69 0.8
 0 -13 -20 6.24 1.28
 0 -13 20 7.7 1.49
 0 13 20 6.73 1.29
 0 -13 20 6.71 1.42
 0 -13 20 6.56 1.37
 0 -13 20 8.85 1.61
 0 -13 -20 5.31 1.19
 0 -13 20 9.56 1.67
 0 -13 20 3.89 1.2
 0 13 -20 3.51 1.18
 0 13 20 4.71 1.15
 0 -13 -21 1.28 0.89
 0 -13 21 3.61 1.27
 0 -13 21 1.5 1.15
 0 13 21 2.16 0.94
 0 -13 21 1.94 1.1
 0 13 21 3.08 1.02
 0 -13 21 0.18 0.8
 0 -13 -21 1.06 0.8
 0 -13 21 2.38 0.99
 0 -13 21 1.34 1.09
 0 13 -21 1.61 1.04
 0 -13 22 2.18 1.07
 0 -13 -22 4.02 1.12
 0 -13 22 3.89 1.34
 0 -13 -22 2.55 1.01
 0 -13 22 2.71 1.13
 0 13 22 2.89 1.06
 0 -13 22 3.17 1.14
 0 -13 22 3.99 1.23
 0 -13 22 2.69 1.01
 0 13 22 1.55 0.95
 0 -13 22 3.64 1.15
 0 13 -22 3.87 1.25
 0 -13 -22 4.9 1.11
 0 -13 -23 1.81 0.91
 0 13 23 4.25 1.17
 0 13 23 4.24 1.16
 0 -13 23 3.76 1.2
 0 -13 -23 6.4 1.38
 0 -13 23 3.88 1.28
 0 13 -23 5.87 1.41
 0 -13 23 2.22 1.02
 0 -13 23 5.47 1.41
 0 -13 23 3.42 1.16
 0 -13 23 4.93 1.37
 0 -13 -24 1.16 0.9
 0 13 24 -0.2 0.82
 0 13 24 1.12 0.87
 0 -13 -24 0.28 0.88
 0 -13 24 1.16 0.98
 0 -13 24 -0.1 0.79
 0 -13 24 1.76 0.97
 0 -13 24 -0.68 1.11
 0 13 -24 3.38 1.25
 0 -13 24 0.21 0.88
 0 -13 24 0.68 0.83
 0 -13 -25 3.97 1.28
 0 -13 25 3.22 1.11
 0 -13 25 2.4 1.18
 0 13 -25 2.52 1.05
 0 -13 25 0.75 0.87
 0 -13 25 1.97 1.05
 0 13 25 3.78 1.12
 0 -13 -25 2.13 0.98
 0 -14 0 10.42 1.44
 0 14 0 9.1 1.39
 0 14 0 12.77 1.49
 0 14 0 10.44 1.4
 0 -14 0 11 1.49
 0 14 0 10.66 1.5
 0 14 0 10.55 1.42
 0 -14 0 9.64 1.43
 0 14 -1 7.41 1.27
 0 14 1 6.09 1.21
 0 -14 1 7.38 1.29
 0 -14 -1 5.67 1.13
 0 14 1 5.58 1.11
 0 14 -1 6.25 1.12
 0 14 -1 5.79 1.14
 0 14 1 6.84 1.22
 0 -14 -1 6.43 1.21
 0 -14 1 6.44 1.22
 0 -14 1 7.28 1.24
 0 14 -1 5.45 1.21
 0 14 1 6.76 1.2
 0 14 1 6.44 1.22
 0 14 -1 5.12 1.09
 0 -14 -1 6.39 1.31
 0 -14 1 5.62 1.21
 0 14 -2 43.41 2.75
 0 14 2 39.71 2.63
 0 -14 2 44.11 2.82
 0 -14 -2 46.15 2.76
 0 14 -2 45.06 2.74
 0 14 2 42.65 2.67
 0 14 2 43.96 2.69
 0 14 -2 40.06 2.57
 0 -14 2 42.59 2.67
 0 -14 2 44.56 2.79
 0 -14 -2 46.44 2.85
 0 14 -2 46.11 2.88
 0 14 2 45.98 2.84
 0 14 2 45.57 2.78
 0 14 -2 40.06 2.61
 0 -14 -2 45.97 2.88
 0 -14 -2 41.99 2.71
 0 -14 2 46.31 2.84
 0 14 -3 2.56 0.96
 0 14 3 1.73 0.8
 0 14 3 1.9 1.07
 0 14 -3 2.32 0.99
 0 -14 3 2.84 1.05
 0 -14 3 3.82 0.97
 0 14 3 3.08 1.03
 0 14 -3 3.82 1.1
 0 14 3 3.19 1.01
 0 14 -3 1.61 0.81
 0 -14 3 1.05 0.84
 0 -14 -3 0.56 0.91
 0 -14 -3 3.97 1.13
 0 14 3 1.33 0.96
 0 14 -3 1.56 0.9
 0 -14 3 1.02 0.82
 0 -14 -3 3.17 1.13
 0 14 4 22.39 2.04
 0 14 -4 24.23 2.19
 0 14 -4 21.54 1.87
 0 14 4 22.84 2.05
 0 -14 -4 25.3 2.1
 0 -14 4 21.24 2.04
 0 14 4 21.84 1.97
 0 14 4 19.43 1.86
 0 14 -4 22.54 2.02
 0 14 4 22.46 1.99
 0 14 -4 24.68 1.97
 0 -14 4 24.26 2.08
 0 -14 4 23 1.99
 0 -14 -4 22.56 2.04
 0 14 -4 22.1 2.08
 0 14 -4 23.01 2.02
 0 -14 -4 26.12 2.18
 0 -14 -4 21.63 2.03
 0 -14 4 21.35 1.95
 0 14 5 0.16 0.72
 0 14 -5 1.09 0.74
 0 -14 -5 1.25 0.86
 0 -14 -5 0.54 0.85
 0 -14 5 1.9 0.82
 0 14 5 0.31 0.83
 0 14 -5 2.06 1.04
 0 -14 5 0.88 0.81
 0 -14 5 0.56 0.82
 0 -14 -5 3.21 1.03
 0 -14 5 2.32 0.96
 0 14 5 1.45 0.82
 0 14 5 0.43 0.7
 0 14 -5 1.47 0.94
 0 14 -5 1.21 0.82
 0 -14 -5 1.67 0.92
 0 14 5 0.37 0.8
 0 -14 5 1.45 0.83
 0 -14 6 8.49 1.34
 0 -14 -6 10.01 1.45
 0 -14 6 10.24 1.38
 0 -14 -6 10.93 1.5
 0 14 6 10.85 1.49
 0 14 -6 9.32 1.44
 0 -14 6 11.84 1.52
 0 -14 6 11.46 1.54
 0 -14 6 10.98 1.5
 0 -14 -6 10.41 1.46
 0 14 6 9.16 1.32
 0 14 -6 10.39 1.45
 0 14 -6 10.89 1.47
 0 14 6 9.9 1.45
 0 -14 6 11.27 1.58
 0 -14 -6 9.01 1.39
 0 14 6 11.68 1.53
 0 -14 6 10.97 1.47
 0 -14 7 0.64 0.72
 0 -14 -7 0.16 0.71
 0 -14 7 0.18 0.67
 0 -14 -7 0.18 0.81
 0 14 -7 -0.68 0.84
 0 14 7 0.42 0.77
 0 -14 7 0.41 0.71
 0 -14 7 -0.22 0.81
 0 -14 -7 1.39 0.92
 0 -14 7 0.45 0.67
 0 14 7 -0.41 0.76
 0 14 -7 0.92 0.68
 0 14 -7 1.64 0.79
 0 14 7 -0.29 0.8
 0 -14 7 0.54 0.86
 0 -14 -7 0.07 0.8
 0 -14 7 1.01 0.87
 0 14 7 0.04 0.76
 0 -14 8 9.28 1.41
 0 -14 -8 6.65 1.26
 0 -14 -8 5.52 1.12
 0 -14 8 7.17 1.2
 0 14 -8 6.8 1.33
 0 14 8 9.21 1.4
 0 -14 8 8.5 1.39
 0 -14 8 8.64 1.42
 0 -14 -8 6.39 1.25
 0 -14 8 6.91 1.2
 0 14 8 8.13 1.35
 0 14 -8 6.44 1.26
 0 14 -8 7.3 1.23
 0 14 8 7.33 1.29
 0 -14 8 8.28 1.41
 0 -14 -8 9.74 1.49
 0 -14 8 7.1 1.28
 0 14 8 6.14 1.21
 0 -14 9 3.41 1
 0 -14 -9 1.5 0.86
 0 -14 -9 4.09 1.09
 0 14 -9 1.41 0.9
 0 14 9 2.49 0.89
 0 -14 9 2.87 1.12
 0 -14 9 2.24 1
 0 -14 -9 1.64 0.83
 0 -14 9 2.56 0.82
 0 14 -9 2.6 0.88
 0 14 -9 3.12 1.1
 0 14 9 3.01 1.04
 0 -14 9 3.89 1.18
 0 -14 -9 3.59 1.02
 0 14 9 1.28 0.77
 0 -14 9 0.96 0.83
 0 -14 10 2.63 0.91
 0 -14 -10 3.32 0.96
 0 14 10 3.73 1.07
 0 -14 -10 5.08 1.2
 0 14 -10 2.77 0.92
 0 14 10 4.61 1.22
 0 -14 10 2.5 1.01
 0 -14 10 4.5 1.15
 0 -14 -10 3.72 1.05
 0 -14 -10 2.91 0.98
 0 -14 10 5.83 1.25
 0 14 10 3.88 1.08
 0 -14 10 4.77 1.18
 0 14 -10 4.28 1.16
 0 14 -10 4.27 1.05
 0 -14 11 0.34 0.81
 0 -14 -11 1.73 1
 0 -14 -11 1.78 0.95
 0 14 11 1.33 0.95
 0 14 -11 -0.13 0.82
 0 14 -11 1.73 1
 0 14 11 1.67 0.89
 0 -14 -11 0.57 0.74
 0 -14 11 1.61 0.99
 0 14 -11 1.72 1.03
 0 -14 11 -0.02 0.82
 0 -14 11 2.08 0.94
 0 -14 -11 0.15 0.74
 0 14 11 0.67 0.83
 0 -14 11 1.23 1.04
 0 -14 12 25.78 2.29
 0 -14 12 19.43 2.01
 0 -14 -12 20.68 2.03
 0 14 12 21.29 2.03
 0 14 12 22.13 2.07
 0 14 -12 23.04 2.08
 0 -14 -12 20.57 1.98
 0 14 12 23.72 2.19
 0 14 -12 20.59 2.06
 0 14 -12 17.78 2
 0 -14 12 23.74 2.26
 0 -14 12 22.31 2.2
 0 -14 12 24.89 2.28
 0 -14 -12 21.83 1.99
 0 -14 -12 21.27 2.04
 0 14 12 20.61 1.88
 0 -14 -13 -1.68 1.08
 0 14 13 0.85 0.92
 0 -14 -13 1.28 0.98
 0 -14 13 1.88 1.02
 0 14 13 0.09 0.72
 0 -14 -13 -0.08 0.76
 0 14 -13 2.03 0.94
 0 14 13 1.01 0.83
 0 -14 13 1.33 0.95
 0 14 -13 -0.48 0.89
 0 -14 13 -1.26 0.97
 0 14 13 -0.51 0.85
 0 -14 13 0.08 1.02
 0 -14 13 0.96 1
 0 -14 -13 -0.38 0.75
 0 -14 14 5.23 1.28
 0 -14 -14 3.32 1.08
 0 14 14 5.4 1.18
 0 -14 14 4.9 1.23
 0 -14 -14 4.41 1.09
 0 14 14 6.1 1.2
 0 -14 14 5.77 1.28
 0 -14 14 8.14 1.55
 0 -14 14 5.57 1.36
 0 -14 14 5.48 1.28
 0 14 14 3.72 1.05
 0 14 -14 6.71 1.4
 0 14 -14 4.43 1.25
 0 14 14 5.19 1.2
 0 -14 -14 6.5 1.33
 0 -14 15 1.16 0.92
 0 -14 -15 -1.13 0.92
 0 14 15 1.24 0.92
 0 14 15 1.89 0.9
 0 -14 -15 0.75 0.8
 0 -14 15 2.61 1.02
 0 -14 15 -0.58 0.87
 0 14 15 2.39 1.04
 0 -14 15 -0.89 0.89
 0 -14 15 0.89 0.92
 0 -14 15 -0.52 0.85
 0 14 15 0.16 0.75
 0 14 -15 0.44 0.83
 0 -14 -15 0.24 0.82
 0 -14 16 1.17 0.96
 0 -14 -16 0.03 0.84
 0 -14 -16 0.4 0.78
 0 14 16 -0.43 0.77
 0 14 16 0.92 0.89
 0 -14 -16 0.35 0.8
 0 14 16 1.7 0.91
 0 -14 16 0.42 0.83
 0 14 16 -0.68 0.76
 0 -14 16 -0.03 0.94
 0 -14 16 -0.78 0.93
 0 -14 16 0.44 0.85
 0 14 -16 1.06 0.91
 0 -14 16 -0.15 0.74
 0 14 17 -0.67 0.8
 0 -14 -17 1.16 0.95
 0 -14 17 -1.58 0.99
 0 14 17 -0.39 0.81
 0 -14 17 0.81 0.81
 0 14 17 -1.5 0.97
 0 -14 17 -0.09 0.91
 0 -14 17 -0.51 0.82
 0 -14 17 0.19 0.93
 0 14 17 0.34 0.86
 0 -14 17 0.74 0.95
 0 14 -17 1.95 0.88
 0 -14 -17 -0.59 0.77
 0 14 18 1.43 0.86
 0 14 18 -0.36 0.83
 0 -14 18 1.63 0.93
 0 -14 18 -0.93 0.89
 0 14 18 1.71 0.9
 0 14 -18 1.23 0.94
 0 -14 -18 2.87 1.08
 0 14 18 2.88 1.04
 0 -14 18 0.88 0.9
 0 -14 18 1.38 0.93
 0 -14 18 0.62 0.87
 0 -14 -18 0.93 0.86
 0 -14 18 0.91 0.97
 0 14 19 0.55 0.87
 0 -14 19 -0.47 0.72
 0 14 19 0.27 0.72
 0 -14 19 -0.08 0.88
 0 14 -19 -0.29 0.84
 0 -14 -19 -0.79 0.97
 0 14 19 1.7 0.93
 0 -14 19 1.95 1.06
 0 -14 19 0.65 0.9
 0 -14 19 -0.88 0.98
 0 -14 -19 1.47 1
 0 -14 19 1.14 0.91
 0 -14 -20 -0.97 0.9
 0 14 20 -0.04 0.71
 0 14 20 0.83 0.89
 0 -14 20 1.04 0.9
 0 -14 20 0.68 0.83
 0 -14 20 0.35 0.87
 0 -14 -20 0.41 0.78
 0 -14 20 -0.28 1.01
 0 -14 20 2.28 1.07
 0 -14 20 1.89 1.05
 0 14 -20 0.02 0.89
 0 -14 -21 0.54 0.88
 0 14 21 0.54 0.82
 0 14 21 -0.59 0.83
 0 -14 21 1.09 0.98
 0 -14 21 0.47 0.87
 0 -14 -21 -0.35 0.76
 0 -14 -21 0.06 0.8
 0 -14 21 2.04 1.06
 0 -14 21 1.46 0.94
 0 -14 21 0.86 0.99
 0 14 -21 -1.15 0.98
 0 -14 22 -0.39 0.94
 0 -14 -22 -1.01 0.95
 0 14 22 -0.07 0.79
 0 14 -22 0.61 0.95
 0 -14 22 -0.43 1
 0 -14 22 0.31 0.82
 0 -14 22 0.75 1.03
 0 -14 22 -0.86 0.79
 0 -14 -22 -1.38 0.87
 0 14 22 0.01 0.77
 0 -14 22 2.39 1.12
 0 -14 -22 0.33 0.8
 0 -14 23 -0.87 1.09
 0 -14 -23 -2.04 1.08
 0 -14 23 1.95 1.01
 0 -14 23 0.03 0.86
 0 -14 23 -0.28 0.86
 0 -14 -23 -0.79 0.91
 0 14 23 0.01 0.91
 0 15 0 3.94 1.11
 0 15 0 1.73 0.92
 0 -15 0 2.03 1.03
 0 -15 0 1.05 0.76
 0 15 0 0.85 0.89
 0 -15 0 1.32 0.89
 0 -15 0 2.29 0.93
 0 15 0 1.42 0.81
 0 -15 0 1.43 0.89
 0 15 1 3.59 1.03
 0 15 -1 2.8 0.96
 0 15 -1 4.48 1.04
 0 15 1 4.66 1.09
 0 -15 1 5.98 1.29
 0 -15 -1 6.43 1.28
 0 -15 -1 4.06 1.02
 0 15 1 5.96 1.29
 0 15 -1 5.94 1.24
 0 -15 1 4.04 1.15
 0 -15 -1 8.24 1.44
 0 -15 -1 3.76 1.1
 0 -15 1 4.17 1.08
 0 15 1 4.64 1.14
 0 15 -1 4.83 1.12
 0 -15 -1 5.16 1.22
 0 -15 1 5.51 1.28
 0 15 -2 1.91 0.88
 0 15 2 6.21 1.25
 0 15 2 4.89 1.07
 0 -15 2 5.1 1.16
 0 -15 -2 4.01 1.15
 0 15 2 5.98 1.11
 0 15 -2 3.44 0.98
 0 -15 2 3.46 1.03
 0 -15 -2 5.81 1.23
 0 -15 2 6.98 1.34
 0 -15 -2 3 0.93
 0 -15 -2 5.73 1.23
 0 -15 2 3.9 1.12
 0 -15 -2 5.6 1.21
 0 15 2 4.1 1.12
 0 15 -2 7.12 1.4
 0 15 -2 3.4 0.97
 0 15 2 5.12 1.17
 0 15 -3 3.64 0.96
 0 15 3 2.29 0.99
 0 15 3 3.49 1.02
 0 -15 3 4.5 1.12
 0 15 -3 4.84 1.1
 0 15 3 4.39 1.12
 0 15 3 4.57 1.12
 0 15 -3 2.72 0.94
 0 15 -3 4.82 1.23
 0 15 3 3.03 1.07
 0 -15 -3 4.34 1.2
 0 -15 3 6.81 1.43
 0 -15 -3 4.96 1.19
 0 -15 -3 3.76 1.08
 0 -15 3 3.61 1.05
 0 -15 -3 4.61 1.11
 0 -15 3 3.73 1.09
 0 -15 4 0.58 0.88
 0 15 4 -0.4 0.77
 0 15 -4 -0.33 0.67
 0 15 -4 1.51 0.99
 0 15 4 0.79 0.89
 0 15 4 1.69 0.95
 0 15 -4 2.57 1.07
 0 -15 -4 0.57 0.82
 0 -15 4 0.15 0.83
 0 15 4 -0.9 0.94
 0 15 -4 0.5 0.74
 0 -15 -4 0.67 0.86
 0 -15 -4 0.22 0.81
 0 -15 4 -1.02 0.89
 0 -15 4 -0.64 0.84
 0 -15 -4 -0.07 0.91
 0 -15 5 2.63 1.06
 0 15 5 3.67 1.08
 0 15 5 3.78 1.12
 0 15 -5 3.61 0.95
 0 15 5 3.12 1
 0 15 -5 2.86 1.04
 0 -15 5 1.9 0.85
 0 -15 -5 1.98 0.91
 0 15 5 3.24 1.02
 0 -15 -5 3.36 1.02
 0 -15 -5 2.57 1.04
 0 -15 5 2.11 0.87
 0 -15 5 2.23 0.86
 0 -15 -5 4.52 1.21
 0 -15 6 2.48 1
 0 15 6 1.7 0.95
 0 -15 6 1.68 1
 0 15 -6 0.98 0.74
 0 15 6 -0.19 0.78
 0 15 -6 1.8 0.87
 0 15 6 2.26 0.99
 0 15 -6 2.82 1.03
 0 -15 6 2.23 0.96
 0 -15 -6 1.99 0.9
 0 15 6 1.13 0.84
 0 -15 -6 1.72 0.9
 0 -15 -6 0.27 0.87
 0 -15 6 1.32 0.83
 0 -15 -6 2.43 0.99
 0 -15 6 3.38 1.07
 0 -15 7 0.94 0.89
 0 -15 7 0.23 0.76
 0 15 7 -0.43 0.85
 0 15 7 1.19 0.89
 0 15 -7 -0.26 0.87
 0 15 -7 1.39 0.85
 0 15 7 2.34 0.96
 0 15 -7 1.55 0.93
 0 -15 7 -0.54 0.87
 0 -15 -7 -0.39 0.86
 0 15 7 1.47 0.91
 0 -15 -7 1.8 0.87
 0 -15 -7 0.29 0.86
 0 -15 7 0.61 0.93
 0 -15 -7 1.41 1
 0 -15 7 1.99 0.83
 0 -15 8 -1.17 0.98
 0 -15 8 0.83 0.84
 0 15 8 1.98 1.03
 0 -15 -8 1.65 1.02
 0 -15 8 1.18 0.99
 0 15 -8 0.44 0.79
 0 15 8 1.52 0.89
 0 15 -8 -0.13 0.92
 0 -15 8 -0.43 0.75
 0 -15 -8 0.7 0.9
 0 15 8 -0.81 0.78
 0 -15 -8 -0.16 0.83
 0 -15 -8 -0.03 0.84
 0 -15 8 -0.46 0.67
 0 15 9 6.16 1.27
 0 -15 -9 5.09 1.24
 0 -15 9 7.29 1.39
 0 -15 9 4.85 1.22
 0 -15 9 5.78 1.32
 0 15 9 4.98 1.22
 0 -15 -9 4.05 1.09
 0 15 -9 4.82 1.24
 0 15 9 4.53 1.15
 0 15 -9 6.19 1.26
 0 -15 -9 4.87 1.18
 0 -15 9 5.41 1.24
 0 -15 9 8.66 1.47
 0 -15 -9 4.61 1.17
 0 15 10 1.91 1.04
 0 -15 -10 0.91 0.97
 0 -15 10 -0.09 0.79
 0 -15 10 1.05 0.94
 0 -15 10 -0.7 0.83
 0 15 10 0.94 0.85
 0 -15 -10 -0.27 0.92
 0 15 -10 0.58 0.84
 0 15 10 -0.02 0.79
 0 15 -10 0.49 0.83
 0 -15 -10 0.47 0.94
 0 -15 10 -0.01 0.82
 0 -15 10 1.32 1.06
 0 -15 -10 1.19 0.94
 0 15 11 -1.1 1.05
 0 -15 -11 1.73 1.02
 0 -15 11 0.05 0.85
 0 -15 11 0.63 0.97
 0 -15 11 -0.26 0.93
 0 15 11 -0.1 0.8
 0 -15 -11 1.15 0.84
 0 15 -11 1.67 1.01
 0 15 11 1.27 0.85
 0 15 -11 1.12 0.96
 0 -15 -11 0.07 0.8
 0 -15 11 1.07 0.9
 0 -15 11 1.8 1.09
 0 -15 -11 1.8 1.03
 0 15 12 1.46 0.98
 0 -15 -12 5.08 1.29
 0 -15 12 0 1.01
 0 -15 12 1.75 1.01
 0 -15 12 2.13 1.14
 0 15 12 1.02 0.94
 0 -15 -12 2.76 1.06
 0 15 -12 0.3 0.83
 0 15 -12 1.49 1.03
 0 15 12 1.3 0.95
 0 -15 -12 1.99 0.94
 0 -15 12 1.19 1.04
 0 -15 12 1.62 1.01
 0 -15 -12 3.11 1.08
 0 15 13 11.91 1.67
 0 -15 -13 9.69 1.5
 0 -15 13 10.63 1.63
 0 -15 13 9.74 1.58
 0 15 13 11.07 1.58
 0 -15 13 9.73 1.63
 0 -15 -13 12.66 1.73
 0 -15 13 10.81 1.66
 0 15 13 12.97 1.72
 0 15 -13 13.73 1.84
 0 -15 -13 10.77 1.52
 0 -15 13 12.08 1.69
 0 -15 -13 13.08 1.7
 0 15 -13 10.3 1.63
 0 15 14 0.62 0.85
 0 -15 -14 1.3 1
 0 -15 14 -0.01 0.82
 0 -15 14 0.19 0.86
 0 15 14 1.57 0.95
 0 -15 14 -1.25 1.09
 0 -15 -14 -0.34 0.88
 0 15 -14 -0.26 0.9
 0 15 14 0.52 0.69
 0 15 -14 0.86 0.91
 0 15 14 -0.67 0.85
 0 -15 14 1.32 0.94
 0 -15 14 0.59 0.91
 0 -15 -14 0.5 0.87
 0 -15 15 4.97 1.18
 0 -15 15 4.47 1.25
 0 15 15 4.02 1.1
 0 -15 -15 3.55 1.03
 0 -15 15 3.31 1.12
 0 15 -15 1.9 0.92
 0 15 15 3.61 1.07
 0 15 -15 3.93 1.07
 0 15 15 2.2 0.92
 0 15 15 5.52 1.28
 0 -15 -15 3.6 1.11
 0 -15 15 3.34 1.13
 0 -15 15 3.02 1.06
 0 -15 16 -0.45 0.89
 0 -15 16 0.07 0.89
 0 15 16 -0.53 0.82
 0 -15 -16 -1 0.85
 0 -15 16 0.28 0.92
 0 15 -16 -0.42 0.9
 0 15 16 -0.02 0.8
 0 15 16 -0.55 0.85
 0 15 -16 -1.66 1.12
 0 15 16 -0.82 0.78
 0 -15 -16 -0.25 0.83
 0 -15 16 -0.15 0.81
 0 -15 16 0.92 0.88
 0 15 17 2.47 0.96
 0 -15 -17 4.57 1.2
 0 -15 17 0.83 0.93
 0 -15 -17 3.98 1.08
 0 15 -17 0.54 0.93
 0 15 17 2.94 1
 0 15 -17 2.95 1.16
 0 15 17 2.27 1.04
 0 -15 17 2.81 1.1
 0 -15 17 2.32 0.92
 0 15 17 2.84 0.99
 0 -15 17 4.76 1.17
 0 -15 17 2.77 1.12
 0 -15 17 3.99 1.14
 0 -15 -18 -0.32 0.78
 0 -15 18 0.3 0.89
 0 -15 -18 1.88 0.97
 0 15 -18 0.34 0.87
 0 15 18 -0.47 0.75
 0 15 -18 -1.13 1.04
 0 15 18 1.42 0.96
 0 -15 18 -0.19 0.86
 0 -15 18 1.9 1.03
 0 15 18 0.69 0.85
 0 -15 18 -0.14 0.84
 0 -15 18 0.92 1
 0 -15 18 0.51 0.97
 0 -15 -19 3.77 1.21
 0 -15 19 2.92 1.06
 0 -15 -19 2.39 0.95
 0 15 -19 2.31 0.97
 0 -15 19 2.6 1.13
 0 15 19 3.95 1.14
 0 15 -19 3.21 1.15
 0 -15 19 4.13 1.29
 0 -15 19 4.14 1.25
 0 15 19 3.08 1.02
 0 -15 19 3.31 1.13
 0 15 19 1.98 0.9
 0 -15 19 3.58 1.23
 0 -15 -20 0.4 0.82
 0 -15 20 1.12 0.9
 0 -15 -20 1.24 0.97
 0 15 20 1.92 1.04
 0 15 -20 2.28 1.2
 0 -15 20 -1.71 1.11
 0 -15 20 -1.05 0.9
 0 -15 20 0.75 0.86
 0 -16 0 35.87 2.72
 0 16 0 32.35 2.45
 0 -16 0 33.33 2.54
 0 -16 0 36.62 2.74
 0 -16 0 41.52 2.85
 0 16 0 32.88 2.61
 0 16 0 33.1 2.51
 0 16 0 37.18 2.81
 0 16 1 3.21 1.06
 0 16 -1 1.24 0.85
 0 -16 -1 1.13 0.81
 0 -16 -1 2.43 1.02
 0 -16 1 2.06 0.97
 0 -16 -1 2.82 1
 0 -16 1 3.38 1.08
 0 -16 -1 4.52 1.31
 0 -16 1 3.44 1.24
 0 -16 -1 1.64 0.83
 0 -16 1 3.46 1.11
 0 16 1 1.31 0.88
 0 16 -1 3.05 0.92
 0 16 -1 3.07 1.07
 0 16 1 2.57 0.97
 0 16 -1 3.71 1.29
 0 16 1 1.04 0.93
 0 16 -2 6.2 1.2
 0 16 2 9.73 1.51
 0 -16 -2 9.52 1.4
 0 -16 -2 10.05 1.56
 0 -16 2 7.58 1.39
 0 -16 -2 9.87 1.51
 0 -16 2 8.6 1.4
 0 -16 2 6.79 1.39
 0 -16 -2 9.49 1.56
 0 -16 2 9.81 1.61
 0 16 2 9.73 1.49
 0 16 -2 7.12 1.28
 0 16 -2 8.72 1.4
 0 16 2 8.51 1.46
 0 16 -2 8.39 1.46
 0 16 2 9.04 1.57
 0 16 -3 2.17 0.97
 0 16 3 3.51 1.07
 0 -16 -3 1.72 0.91
 0 -16 -3 0.42 0.85
 0 -16 3 2.34 1.01
 0 -16 3 2.7 1.01
 0 -16 -3 2.65 1.08
 0 -16 3 3.28 1.17
 0 -16 -3 4.99 1.29
 0 -16 3 2.76 1.07
 0 16 3 2.14 0.92
 0 16 -3 2.13 0.92
 0 16 3 2.03 1.02
 0 16 -3 0.34 0.77
 0 16 -3 1.31 0.94
 0 16 3 2.05 0.99
 0 16 4 2.32 1.07
 0 16 -4 3.12 1.16
 0 -16 -4 1.04 0.83
 0 -16 4 3.87 1.13
 0 -16 -4 3.36 1.17
 0 -16 4 2.61 1.11
 0 -16 4 1.12 0.8
 0 -16 -4 1.36 0.87
 0 -16 4 1.34 0.88
 0 -16 -4 2.82 1.06
 0 16 -4 2.13 0.85
 0 16 4 1.46 0.74
 0 -16 4 1.46 0.99
 0 16 4 1.8 0.97
 0 16 4 -0.04 0.77
 0 16 -5 3.99 1.22
 0 16 5 0.08 0.86
 0 -16 -5 2.56 1
 0 -16 5 0.88 0.79
 0 -16 -5 1.36 0.97
 0 -16 5 2.79 1.01
 0 -16 -5 0.97 0.82
 0 -16 5 1.99 0.93
 0 -16 -5 1.99 1.02
 0 16 5 0.32 0.71
 0 -16 5 1.01 0.96
 0 16 5 1.45 0.92
 0 16 5 1.59 0.87
 0 16 -6 5.87 1.3
 0 16 6 4.25 1.22
 0 -16 -6 5.36 1.19
 0 -16 -6 4.25 1.12
 0 -16 6 4.37 1.1
 0 -16 6 4.74 1.14
 0 -16 -6 6.05 1.31
 0 -16 -6 4.62 1.23
 0 -16 6 4.38 1.13
 0 16 6 6 1.24
 0 -16 6 7.18 1.41
 0 16 6 3.63 1.07
 0 16 6 2.74 0.98
 0 -16 -7 3.14 1.06
 0 -16 7 1.68 0.91
 0 -16 -7 1.18 0.91
 0 -16 7 1.22 0.96
 0 -16 -7 2.49 1.02
 0 -16 7 3.06 1.02
 0 -16 -7 2.47 0.99
 0 -16 7 2.99 1.22
 0 16 7 2.29 0.95
 0 -16 7 3.52 1.11
 0 16 7 1.82 1.03
 0 16 -7 1.77 0.86
 0 16 7 3.61 1.14
 0 16 8 2.04 0.95
 0 16 -8 0.47 0.85
 0 -16 -8 -0.16 0.81
 0 -16 -8 2.86 1.04
 0 -16 8 1.9 1.01
 0 -16 -8 1.68 0.99
 0 -16 -8 -0.06 0.84
 0 -16 8 0.66 0.84
 0 16 -8 -0.14 0.86
 0 -16 8 0.66 0.88
 0 16 8 0.08 0.78
 0 -16 8 -0.92 0.82
 0 16 8 1.52 0.94
 0 16 -9 -0.16 0.81
 0 16 9 -0.78 0.89
 0 -16 -9 0.94 0.82
 0 -16 -9 0.59 0.95
 0 -16 9 -0.33 0.87
 0 -16 -9 0.74 0.93
 0 -16 -9 0.75 0.91
 0 16 -9 0.6 0.84
 0 -16 9 1.58 1.01
 0 -16 9 -0.43 0.91
 0 16 9 1.98 1.07
 0 16 9 0.93 0.94
 0 16 10 4.75 1.17
 0 16 -10 8.78 1.51
 0 -16 10 5.29 1.38
 0 -16 10 5.84 1.43
 0 16 10 5.06 1.26
 0 16 -10 6.06 1.33
 0 -16 -10 5.24 1.26
 0 -16 -10 6.65 1.37
 0 -16 -10 4.91 1.24
 0 -16 -10 2.88 1.06
 0 16 10 5.78 1.29
 0 -16 10 5.24 1.36
 0 16 11 0.62 0.94
 0 -16 -11 1.28 0.94
 0 -16 -11 1.45 0.99
 0 16 11 0.47 0.91
 0 16 -11 -0.23 0.85
 0 -16 11 1.65 1.03
 0 -16 11 2.33 1.14
 0 16 11 1.34 0.93
 0 16 -11 2.07 1.02
 0 -16 11 0.16 0.87
 0 -16 11 -0.09 0.85
 0 -16 -11 1.17 0.81
 0 -16 -11 2.08 0.96
 0 -16 11 0.77 0.92
 0 16 12 1.73 0.95
 0 -16 -12 1.69 0.99
 0 -16 -12 5.37 1.2
 0 16 12 1.89 0.95
 0 16 -12 2.52 0.99
 0 -16 12 3.92 1.26
 0 -16 12 4.15 1.2
 0 16 12 1.08 0.85
 0 16 -12 1.59 1.09
 0 -16 12 3.93 1.2
 0 -16 12 2.02 1.08
 0 -16 -12 3.36 1.09
 0 -16 -12 1.8 1.06
 0 -16 12 3.11 1.19
 0 16 13 1.79 0.95
 0 -16 -13 2.61 1.03
 0 -16 -13 0.92 0.91
 0 16 -13 2.95 1.18
 0 16 13 1.56 0.87
 0 -16 13 1.2 0.83
 0 16 13 2.25 1.03
 0 -16 13 1.43 0.9
 0 16 -13 3 1.15
 0 -16 13 0.73 0.85
 0 -16 13 2.24 1.04
 0 -16 -13 2.03 0.94
 0 -16 -13 1.55 1.01
 0 -16 13 4.59 1.32
 0 16 14 0.12 0.75
 0 16 -14 -0.36 0.97
 0 -16 14 2.02 1.05
 0 16 14 -0.34 0.86
 0 -16 14 2.2 1.02
 0 -16 14 1.31 0.98
 0 -16 14 1.81 1.03
 0 -16 -14 0.51 0.83
 0 16 14 1.34 0.77
 0 -16 14 0.54 0.91
 0 16 -14 0.6 0.91
 0 -16 -14 1.26 0.91
 0 -16 -14 1.49 0.91
 0 16 -15 0.53 0.8
 0 16 15 1.67 1.02
 0 -16 15 1.43 1.04
 0 16 15 2.7 0.94
 0 -16 15 0.86 0.91
 0 -16 -15 1.21 0.85
 0 16 15 1.27 0.93
 0 -16 15 2.17 1.01
 0 16 -15 -0.31 0.9
 0 -16 15 1.61 0.99
 0 -16 15 1.07 0.88
 0 -16 -15 0.65 0.79
 0 16 16 -0.42 0.86
 0 16 -16 0.49 0.9
 0 16 16 0.29 0.75
 0 -16 16 1.15 0.81
 0 -16 16 -0.02 0.82
 0 -16 16 0.1 0.81
 0 16 -16 -0.14 0.95
 0 -16 -16 1.57 0.95
 0 16 16 0.64 0.88
 0 -16 16 1.39 0.93
 0 -16 16 2.07 1.01
 0 -16 -16 -0.15 0.84
 0 -16 17 0.11 0.89
 0 -16 17 0.93 0.92
 0 16 -17 0.29 0.79
 0 16 17 0.85 0.86
 0 -16 17 2.03 1.03
 0 -16 -17 1.04 0.9
 0 17 0 -0.22 0.89
 0 17 0 1.32 0.99
 0 17 0 1.71 0.95
 0 -17 0 2.35 1.04
 0 -17 0 -0.04 0.76
 0 -17 0 0.84 0.84
 0 -17 0 1.62 0.88
 0 17 0 -0.26 0.85
 0 17 1 -0.52 0.74
 0 17 -1 0.18 0.76
 0 17 1 0.98 0.85
 0 17 -1 0.23 0.79
 0 17 1 1.21 0.88
 0 17 -1 -0.12 0.7
 0 -17 -1 0.23 0.79
 0 -17 1 1.36 0.98
 0 -17 1 0.42 0.78
 0 -17 -1 0.57 0.83
 0 -17 -1 1.65 1.05
 0 -17 1 -0.08 0.83
 0 -17 1 -0.76 0.94
 0 17 1 0.66 0.71
 0 17 -1 0.04 0.75
 0 17 2 1.03 0.76
 0 -17 -2 0.52 0.73
 0 -17 2 1.87 0.88
 0 -17 2 0.29 0.74
 0 -17 -2 0.36 0.87
 0 17 2 0.39 0.78
 0 17 -2 2.44 0.88
 0 17 -2 1.59 1
 0 17 2 1.56 0.94
 0 -17 2 0.95 0.91
 0 -17 -2 0.29 0.84
 0 17 -2 0.78 0.74
 0 17 2 -0.41 0.93
 0 -17 2 -0.34 0.81
 0 17 3 2.34 0.95
 0 -17 3 1.27 0.9
 0 -17 -3 3.75 1.15
 0 -17 3 1.92 0.95
 0 -17 -3 0.79 0.79
 0 17 3 1.27 0.77
 0 -17 -3 1.83 0.9
 0 17 -3 1.85 0.97
 0 17 3 2.89 1.1
 0 -17 -3 1.53 0.96
 0 -17 3 3.39 1.11
 0 17 3 2.85 1.02
 0 -17 3 1.84 0.94
 0 17 4 -0.9 0.9
 0 -17 -4 -0.63 0.8
 0 -17 -4 -0.78 0.95
 0 -17 4 2.06 0.97
 0 17 4 -0.9 0.8
 0 -17 -4 -0.65 0.79
 0 17 4 -0.43 0.84
 0 17 -4 0.8 0.8
 0 -17 -4 -1.2 0.89
 0 -17 4 -0.74 0.76
 0 17 4 -0.14 0.74
 0 -17 4 0.94 0.93
 0 -17 5 2.25 1.1
 0 -17 5 0.76 0.77
 0 -17 -5 0.33 0.81
 0 17 5 1.39 0.89
 0 17 5 1.27 0.95
 0 -17 5 1.16 0.83
 0 -17 -5 0.13 0.75
 0 17 5 1.08 0.88
 0 17 -5 -0.02 0.83
 0 -17 5 1.46 0.96
 0 -17 -5 1.07 0.95
 0 17 5 1.31 0.97
 0 -17 -5 -0.25 0.82
 0 -17 -6 0.32 0.81
 0 -17 6 -0.47 0.94
 0 -17 6 -0.33 0.74
 0 -17 -6 0 0.85
 0 17 6 1.1 0.8
 0 -17 -6 -0.4 0.79
 0 17 6 -0.34 0.83
 0 17 -6 0.71 0.93
 0 -17 6 -0.88 0.97
 0 -17 -6 0.67 0.89
 0 17 6 -0.28 0.91
 0 -17 6 -0.5 0.91
 0 -17 -7 -0.3 0.88
 0 -17 7 -0.01 0.77
 0 -17 7 0.17 0.68
 0 -17 -7 0.17 0.8
 0 17 7 -1.05 0.89
 0 -17 -7 1.24 0.91
 0 17 -7 0.05 0.88
 0 17 7 -1.61 0.97
 0 -17 7 -0.08 0.77
 0 -17 -7 -0.13 0.81
 0 17 7 1.33 0.85
 0 -17 7 0.02 0.86
 0 -17 -8 0.96 0.99
 0 -17 8 2.47 1.05
 0 -17 -8 -0.11 0.81
 0 17 8 1.46 1.03
 0 -17 -8 1.28 0.97
 0 17 -8 1.21 0.92
 0 17 8 1.77 0.99
 0 -17 8 1.32 0.79
 0 -17 -8 1.79 0.98
 0 17 8 0.91 0.96
 0 -17 8 1.52 0.85
 0 -17 -9 0.34 0.9
 0 -17 9 0.65 0.84
 0 -17 -9 1.04 0.9
 0 -17 9 1.45 1.01
 0 17 9 1.09 0.95
 0 -17 -9 -0.46 0.9
 0 17 -9 -0.39 0.78
 0 17 9 -0.14 0.83
 0 -17 -9 -0.06 0.84
 0 17 9 1.08 0.97
 0 -17 9 0.27 0.86
 0 -17 -10 0.49 0.81
 0 -17 10 1.39 0.98
 0 -17 -10 0.24 0.87
 0 -17 10 1.54 0.96
 0 17 10 1.3 0.95
 0 -17 -10 1.52 0.95
 0 17 -10 -0.36 0.85
 0 17 10 2.28 0.98
 0 -17 -10 0.59 0.88
 0 17 10 -0.09 0.78
 0 -17 10 -0.13 0.94
 0 -17 -11 0.99 0.92
 0 17 11 -0.22 0.8
 0 -17 11 0.75 0.8
 0 -17 -11 0.1 0.8
 0 17 11 2.29 1.02
 0 -17 -11 0.68 0.87
 0 -17 11 2.22 1.06
 0 -17 -11 1.21 0.83
 0 17 -11 3.91 1.17
 0 17 11 1.01 0.89
 0 -17 11 0.67 0.87
 0 17 12 1.11 0.92
 0 17 -12 -0.4 0.9
 0 -17 -12 -0.29 0.76
 0 -17 12 -0.27 0.95
 0 -17 -12 2.22 0.98
 0 17 12 1 0.96
 0 18 0 0.37 0.87
 0 -18 0 2.49 1.09
 0 18 0 2.22 1.01
 0 18 -1 4.15 1.31
 0 18 1 4.54 1.18
 0 -18 1 4.49 1.17
 0 -18 -1 4.11 1.14
 0 18 -1 4.08 1.13
 0 18 1 1.04 0.85
 0 18 2 -0.52 0.99
 0 18 -2 1.24 0.94
 0 -18 -2 -0.33 0.85
 0 -18 2 0.11 0.72
 0 18 2 0.32 0.74
 0 18 -3 0.05 0.88
 0 18 3 0.53 0.87
 0 18 3 0.88 0.81
 0 -18 -3 2.01 0.91
 0 18 4 0.26 0.78
 1 0 0 0.95 0.25
 1 0 0 0.51 0.21
 -1 0 0 -0.1 0.18
 1 0 0 0.12 0.17
 1 0 0 0.48 0.2
 -1 0 0 0.07 0.13
 1 0 0 0.02 0.13
 -1 0 0 -0.04 0.15
 1 0 -1 956.11 16.82
 1 0 -1 968.7 16.86
 -1 0 1 899.52 16.92
 -1 0 -1 911.27 16.42
 1 0 1 981.15 17.07
 -1 0 -1 904.42 16.64
 1 0 -1 968.46 16.51
 1 0 1 887.48 16.83
 -1 0 -1 914.06 16.42
 -1 0 1 919.63 16.9
 1 0 1 919.23 16.41
 -1 0 -1 906.7 16.41
 1 0 -1 919.93 17.01
 1 0 1 955.08 16.37
 -1 0 1 902.03 16.94
 -1 0 -1 928.94 16.44
 1 0 -2 293.41 6.55
 1 0 -2 297.32 6.52
 -1 0 -2 284.02 5.9
 1 0 -2 297.44 6.54
 1 0 2 286.71 6.57
 1 0 -2 298.02 5.98
 1 0 -2 278.29 6.7
 -1 0 -2 279.41 6.38
 1 0 2 287.01 6.67
 -1 0 -2 284.23 5.91
 1 0 2 288.15 5.86
 -1 0 2 278.14 6.59
 -1 0 -2 285.96 5.89
 -1 0 2 278.54 6.68
 1 0 2 282.2 5.84
 -1 0 -2 284.21 5.89
 -1 0 -3 2580.49 44.68
 -1 0 -3 2604.24 44.68
 1 0 -3 2747.94 45.74
 1 0 -3 2751.25 45.82
 1 0 -3 2781.52 45.79
 1 0 3 2848.36 45.96
 1 0 -3 2630.16 46.09
 -1 0 -3 2673.53 45.61
 -1 0 -3 2588.12 44.7
 -1 0 3 2613.56 45.86
 -1 0 -3 2648.41 44.64
 1 0 3 2639.54 44.56
 -1 0 -3 2595.25 44.67
 -1 0 3 2596.33 46.04
 -1 0 -4 19.59 1.18
 1 0 -4 21.99 1.57
 1 0 -4 22.87 1.56
 -1 0 -4 19.93 1.18
 1 0 -4 19.9 1.47
 1 0 -4 18.08 1.53
 -1 0 -4 21.72 1.53
 1 0 4 19.12 1.46
 -1 0 -4 20.36 1.2
 -1 0 4 20.72 1.09
 -1 0 -4 19.34 1.13
 1 0 4 19.98 1.13
 -1 0 4 21.39 1.58
 -1 0 4 19.88 1.58
 -1 0 -4 20.34 1.17
 1 0 -5 1554.91 29.32
 1 0 -5 1582.56 29.31
 1 0 -5 1558.43 29.22
 -1 0 -5 1619.97 28.19
 -1 0 -5 1608.23 28.1
 -1 0 -5 1571.62 29.22
 1 0 -5 1567.02 29.78
 1 0 5 1632.09 29.4
 -1 0 -5 1604.03 28.14
 -1 0 5 1589.73 29.48
 1 0 5 1587.85 27.95
 -1 0 -5 1587.63 28.05
 -1 0 5 1569.2 27.62
 -1 0 5 1603.36 29.82
 -1 0 -5 1614.46 28.09
 1 0 -6 9.98 1.21
 1 0 -6 9.59 1.19
 1 0 -6 9.39 1.16
 -1 0 -6 14.59 1.18
 1 0 6 7.76 1.06
 -1 0 -6 11.58 1.28
 1 0 -6 12.56 1.46
 -1 0 -6 9.06 1.05
 -1 0 6 12.08 1.36
 -1 0 6 9.42 0.83
 1 0 6 9.11 0.89
 1 0 6 9.55 1.14
 -1 0 -6 10.46 0.99
 -1 0 6 8.21 1.17
 -1 0 -6 10.99 1.04
 -1 0 -7 2549.4 44.85
 -1 0 -7 2561.01 44.77
 1 0 -7 2509.06 46.12
 1 0 -7 2511.05 45.97
 1 0 -7 2543.76 46.07
 1 0 -7 2503.56 46.65
 -1 0 -7 2599.48 46.2
 1 0 7 2596.41 46.03
 -1 0 -7 2521.21 45.5
 -1 0 -7 2543.12 44.79
 -1 0 -7 2569.77 44.68
 -1 0 7 2596.67 44.01
 -1 0 7 2552.61 46.29
 1 0 7 2575.75 44.55
 1 0 7 2593.43 45.74
 -1 0 -7 2551.57 44.74
 -1 0 7 2573.63 46.76
 1 0 -8 329.5 9.28
 1 0 -8 331.39 9.23
 -1 0 -8 321.42 8.26
 1 0 -8 331.95 9.19
 -1 0 -8 327.95 8.42
 -1 0 -8 319.62 8.51
 1 0 8 333.1 9.12
 1 0 -8 322.76 9.66
 -1 0 -8 349.54 9.41
 -1 0 -8 334.25 8.84
 -1 0 -8 329.08 8.39
 -1 0 -8 317.06 8.78
 -1 0 8 321.81 7.64
 1 0 8 346.93 9.05
 -1 0 8 329.71 9.38
 1 0 8 318.67 8.26
 1 0 -8 323.99 9.12
 -1 0 -8 325.51 8.27
 -1 0 -9 838.21 17.57
 1 0 -9 850.32 18.76
 -1 0 -9 822.13 17.6
 1 0 -9 824.2 18.72
 1 0 -9 839.83 18.65
 -1 0 -9 831.08 17.86
 1 0 -9 826.6 19.21
 -1 0 -9 888.05 18.95
 1 0 9 868.49 18.64
 -1 0 -9 837.48 17.62
 -1 0 -9 879.44 18.21
 1 0 9 846.17 17.49
 -1 0 9 801.96 16.49
 -1 0 9 884 19.06
 1 0 9 871.75 18.3
 -1 0 -9 830.68 17.54
 1 0 -9 837.04 18.64
 -1 0 -10 4009.47 71.86
 -1 0 -10 4085.65 71.75
 1 0 -10 4139.61 73.08
 1 0 -10 4140.05 73.33
 1 0 -10 4072.13 73.08
 -1 0 -10 4365.82 73.61
 -1 0 -10 4005.63 72.04
 1 0 -10 4059.44 73.91
 1 0 10 4174.75 72.83
 -1 0 -10 4049.08 71.81
 -1 0 -10 4228.51 72.37
 1 0 10 4183.08 72.46
 1 0 10 4042.32 71.58
 -1 0 10 4087.31 73.3
 -1 0 10 4113.3 70.31
 1 0 -10 4181.56 73.1
 -1 0 -10 4125.27 71.69
 1 0 -11 123.21 5.84
 -1 0 -11 126.47 5.25
 -1 0 -11 127.26 5.32
 1 0 -11 120.4 5.69
 1 0 -11 125.04 6.11
 -1 0 -11 125.51 5.88
 -1 0 -11 127.19 5.45
 1 0 11 129.67 5.72
 1 0 -11 121.58 5.73
 -1 0 -11 129.09 5.46
 -1 0 -11 123.25 5.21
 -1 0 11 127.83 5.93
 1 0 11 124.94 5.12
 -1 0 11 129.3 4.5
 1 0 11 122.94 5.36
 1 0 -11 126.69 5.81
 -1 0 -11 119.13 5.11
 1 0 -12 514.89 14.2
 -1 0 -12 519.02 13.52
 -1 0 -12 526.39 13.42
 1 0 -12 522.84 14.47
 1 0 12 532.27 14.19
 1 0 -12 521.27 14.95
 -1 0 -12 525.65 14.52
 -1 0 -12 507.88 13.65
 1 0 -12 528.64 14.41
 -1 0 -12 539.37 13.69
 -1 0 -12 536.02 13.58
 1 0 12 533.92 13.36
 -1 0 12 541.98 14.69
 -1 0 12 524.6 12.13
 1 0 -12 524.07 14.28
 -1 0 -12 527.44 13.43
 1 0 -13 134.03 6.58
 1 0 -13 135.57 6.5
 -1 0 -13 135.78 5.96
 -1 0 -13 135.97 6.09
 -1 0 -13 122.44 5.92
 1 0 -13 129.19 6.75
 1 0 13 132.61 6.24
 -1 0 -13 135.31 6.6
 1 0 -13 133.02 6.06
 -1 0 -13 141.69 6.14
 -1 0 -13 143.06 6.12
 1 0 -13 129.89 6.42
 1 0 13 135.94 5.85
 -1 0 13 136.16 6.63
 1 0 -13 124.05 6.25
 -1 0 -13 134.45 5.9
 -1 0 -14 46.16 3.56
 1 0 -14 49.11 3.91
 -1 0 -14 50.17 3.65
 1 0 -14 47.25 3.95
 1 0 -14 45.84 3.56
 1 0 -14 48.4 4.15
 1 0 14 45.54 3.64
 -1 0 -14 46.43 3.91
 -1 0 -14 52.74 3.86
 -1 0 -14 46.19 3.48
 -1 0 -14 48.63 3.65
 1 0 -14 49.65 3.97
 -1 0 14 54.07 4.19
 1 0 14 48.01 3.52
 1 0 -14 48.42 3.89
 -1 0 -14 45.72 3.47
 -1 0 -15 150.21 6.84
 1 0 -15 148.64 7.32
 1 0 -15 149.41 7.48
 -1 0 -15 155.86 7.08
 -1 0 -15 152.75 7.13
 -1 0 -15 142.42 7.36
 1 0 -15 151.32 6.99
 1 0 -15 146.48 7.69
 1 0 15 141.84 7.01
 1 0 -15 144 7.3
 -1 0 -15 147.95 6.73
 -1 0 -15 153.09 6.97
 1 0 15 159.02 6.84
 -1 0 15 150.73 7.46
 -1 0 -15 150.55 6.8
 1 0 -15 131.43 6.95
 -1 0 -16 163.14 7.47
 1 0 -16 165.65 8.1
 1 0 -16 160.93 8.18
 -1 0 -16 172.4 7.79
 1 0 -16 169.87 8.28
 -1 0 -16 169.08 7.4
 -1 0 -16 171.19 7.7
 -1 0 -16 156.6 7.34
 1 0 -16 153.04 7.84
 -1 0 16 171.24 8.25
 1 0 16 176.08 7.55
 1 0 16 160 7.72
 -1 0 -16 170.24 7.83
 1 0 -16 171.76 7.8
 -1 0 -16 162.94 8.18
 1 0 -16 161.4 8.43
 1 0 -17 50.73 4.52
 1 0 -17 44.03 4.23
 -1 0 -17 46.62 3.91
 1 0 -17 50.68 4.49
 1 0 -17 46.64 4.47
 1 0 -17 42.33 3.88
 1 0 -17 42.43 4.42
 -1 0 -17 48.86 4.5
 1 0 17 44.25 4
 1 0 17 50.38 2.03
 -1 0 17 48.27 4.41
 1 0 -17 52.09 2.11
 1 0 18 306.54 7.29
 1 0 18 326.14 7.55
 -1 0 18 315.49 7.52
 -1 0 18 321.09 12.53
 1 0 -18 316.23 7.13
 1 0 18 324.89 7.44
 -1 0 -18 321.62 7.15
 1 0 -18 322.88 7.2
 -1 0 18 333.79 7.3
 1 0 -18 291.16 12.17
 -1 0 -18 332.06 11.5
 1 0 -18 300.57 12.2
 1 0 -18 303.57 12.51
 1 0 -18 304.55 12.31
 -1 0 18 312.45 7.36
 1 0 18 307.39 7.01
 1 0 18 332.35 7.4
 1 0 -18 298.78 11.63
 -1 0 -18 297.18 12.35
 1 0 -18 293.34 12.61
 1 0 -19 125.37 7.83
 1 0 -19 127.07 7.74
 -1 0 19 121.49 3.78
 -1 0 19 131.2 4.07
 1 0 19 132.86 4.09
 -1 0 19 118.87 3.75
 -1 0 19 125.13 7.68
 1 0 19 140.06 4.21
 1 0 -19 128.28 3.9
 -1 0 -19 125.91 3.73
 1 0 -19 119.44 7.52
 -1 0 -19 129.15 3.89
 1 0 -19 131.27 3.96
 1 0 19 126.43 3.79
 -1 0 19 127.52 3.96
 1 0 -19 136.35 8.09
 -1 0 19 134.9 4.25
 1 0 19 130.35 4.22
 -1 0 19 131.73 4.09
 -1 0 19 131.96 3.87
 1 0 19 134.77 4.11
 1 0 -19 120.54 7.21
 -1 0 -19 126.67 7.9
 1 0 -19 114.79 7.72
 -1 0 20 82.47 3.27
 1 0 20 84.87 3.3
 -1 0 20 74.74 2.89
 1 0 20 77.53 3.1
 -1 0 20 75.71 3.05
 -1 0 20 81.28 6.26
 1 0 20 86.51 3.27
 1 0 -20 76.16 2.94
 -1 0 -20 79.79 2.86
 1 0 -20 74.86 6.11
 -1 0 20 78.15 2.93
 -1 0 -20 79.88 2.97
 1 0 -20 82.77 3.06
 1 0 20 78.88 2.9
 -1 0 20 82.87 3.08
 1 0 -20 78.78 6.35
 -1 0 20 81.74 3.18
 1 0 -20 76.2 5.82
 -1 0 -20 72.87 6.16
 1 0 -20 77.72 6.46
 1 0 -20 79.02 6.38
 1 0 -20 78.81 6.29
 -1 0 20 80.61 2.95
 1 0 20 82.57 3.15
 -1 0 21 4.27 0.74
 1 0 21 3.64 0.77
 -1 0 21 4.77 0.9
 1 0 21 4.74 0.9
 -1 0 21 4.5 0.86
 1 0 -21 8.2 2.33
 -1 0 21 7 1.96
 -1 0 -21 3.83 0.71
 1 0 -21 3.98 0.74
 1 0 -21 6.48 2.11
 1 0 -21 5.58 1.72
 1 0 -21 1.93 1.17
 -1 0 -21 4.68 1.88
 -1 0 21 5.22 0.88
 1 0 21 5.09 0.8
 1 0 21 4.9 0.85
 -1 0 21 5.1 0.78
 1 0 -21 4.41 0.81
 -1 0 -21 4.83 0.82
 -1 0 21 5.63 0.8
 1 0 21 6.51 1.03
 -1 0 21 4.8 0.9
 1 0 -21 5.8 1.92
 1 0 -21 7.74 2.18
 -1 0 21 5.06 0.88
 -1 0 22 28.33 1.77
 -1 0 22 27.02 1.86
 1 0 22 26.56 1.85
 1 0 -22 25.87 4.01
 -1 0 22 23.98 1.64
 1 0 -22 20.63 3.58
 1 0 -22 24.44 3.75
 1 0 22 28.55 1.93
 -1 0 22 27.94 1.91
 1 0 -22 27.18 1.76
 -1 0 -22 24.71 1.63
 1 0 -22 28.06 1.81
 -1 0 -22 28.25 1.78
 1 0 22 26.27 1.68
 -1 0 22 28.24 1.83
 -1 0 22 27.21 1.75
 1 0 22 29.35 1.93
 -1 0 22 27.7 1.95
 1 0 22 29.5 2.03
 1 0 -22 20.75 3.4
 1 0 -22 23.59 3.78
 -1 0 -22 30.69 4.25
 -1 0 22 24.27 1.77
 -1 0 23 4.22 0.93
 1 0 23 2.9 0.83
 -1 0 -23 1.42 0.7
 -1 0 23 1.83 0.69
 1 0 23 2.59 0.83
 -1 0 23 1.8 0.74
 1 0 23 3.37 0.91
 -1 0 -23 1.83 0.69
 1 0 23 1.71 0.71
 -1 0 23 2.09 0.64
 1 0 -23 1.9 0.76
 -1 0 -23 3.35 0.82
 -1 0 23 2.05 0.62
 -1 0 23 0.9 0.59
 1 0 23 2.19 0.64
 -1 0 23 1.86 0.71
 -1 0 23 2.25 0.76
 1 0 -23 1.83 0.69
 -1 0 -23 0.84 0.54
 1 0 24 57.17 2.7
 -1 0 24 58.91 2.89
 1 0 24 59.54 2.98
 -1 0 24 58.72 2.81
 1 0 24 57.94 3.05
 -1 0 24 65.05 3.2
 1 0 24 64.02 3.1
 -1 0 24 60.21 3.04
 1 0 -24 60.26 2.85
 -1 0 -24 59.55 2.72
 -1 0 24 58.03 2.93
 1 0 24 58.94 2.96
 -1 0 -24 62.64 2.96
 1 0 -24 64.87 2.97
 -1 0 -24 56.82 2.79
 -1 0 -24 66.38 3.08
 -1 0 -25 0.53 0.66
 1 0 25 1.71 0.76
 1 0 -25 0.65 0.62
 -1 0 25 -0.37 0.58
 -1 0 -25 0.23 0.71
 1 0 -25 -0.29 0.64
 -1 0 -25 0.6 0.62
 -1 0 -25 0.42 0.7
 1 0 -25 1.12 0.71
 -1 0 25 -0.61 0.78
 1 0 25 1.42 0.81
 -1 0 25 0.19 0.72
 1 0 25 0.7 0.69
 1 0 25 2.03 0.75
 -1 0 25 0.64 0.76
 1 0 25 1.18 0.77
 -1 0 25 0.75 0.72
 1 0 26 47.27 2.61
 -1 0 26 53.49 2.87
 1 0 26 52.72 2.93
 -1 0 26 52.15 2.78
 -1 0 26 48.45 2.93
 1 0 26 47.68 2.93
 1 0 -26 50.57 2.77
 -1 0 -26 48.94 2.61
 -1 0 26 55.72 3.04
 1 0 26 49.41 2.9
 -1 0 26 42.46 2.66
 1 0 26 48.76 2.82
 -1 0 -26 44.79 2.64
 1 0 -26 54.65 2.92
 -1 0 -26 51.32 2.82
 1 0 -26 50.29 2.73
 -1 0 -26 56.37 3.02
 -1 0 -27 3.9 1.06
 1 0 27 3.68 1
 -1 0 27 3.34 1
 1 0 -27 4.46 1.15
 1 0 -27 4.61 1.1
 -1 0 -27 3.4 1.08
 -1 0 -27 5.27 1.05
 1 0 -27 4.58 1.08
 -1 0 -27 3.45 1.02
 1 0 -27 2.93 0.87
 -1 0 27 2.28 1.02
 1 0 27 5.93 1.2
 1 0 27 4.61 1.16
 -1 0 27 4.14 1.03
 1 0 27 4.26 1
 -1 0 27 5.71 1.14
 -1 0 27 2.82 0.97
 1 0 27 3.37 1.06
 -1 0 28 44.11 2.74
 -1 0 28 42.46 2.66
 1 0 28 45.66 2.87
 -1 0 28 38.88 2.85
 -1 0 28 48.99 3
 1 0 -28 46.15 2.8
 -1 0 -28 46.77 2.68
 1 0 28 45.2 2.94
 1 0 -28 46.19 2.86
 -1 0 -28 45.9 2.79
 1 0 -28 47.69 2.76
 -1 0 -28 45.4 2.8
 -1 0 28 43.39 2.79
 1 0 28 42.47 2.81
 1 0 28 43.74 2.63
 -1 0 -28 44.65 2.89
 1 0 -28 47.67 2.84
 1 0 29 4.08 1.05
 -1 0 -29 8.07 1.31
 1 0 -29 4.58 1.12
 1 0 -29 6.22 1.2
 -1 0 -29 6.04 1.28
 -1 0 29 3.56 1.22
 -1 0 -29 4.96 1.1
 1 0 -29 5.74 1.24
 1 0 -29 4.79 1.02
 -1 0 -29 4.56 1.04
 1 0 29 5.64 1.24
 -1 0 29 5.38 1.17
 1 0 29 6.74 1.35
 -1 0 29 7.56 1.37
 -1 0 29 5.17 1.14
 1 0 29 4.43 1.02
 1 0 -30 0.05 0.83
 1 0 30 0.65 0.84
 -1 0 -30 0.95 0.75
 1 0 -30 0.81 0.76
 -1 0 -30 -0.42 0.87
 -1 0 30 0.75 0.88
 1 0 -30 1.31 0.86
 -1 0 -30 -0.15 0.73
 -1 0 -30 1.13 0.89
 1 0 -30 1.18 0.8
 -1 0 30 -0.14 0.8
 1 0 30 0.68 0.77
 -1 0 30 -1.08 1.03
 1 0 30 -0.75 0.98
 1 0 30 1.19 0.77
 -1 0 30 0.05 0.78
 1 0 -31 0.47 0.78
 1 0 31 -0.29 0.8
 -1 0 -31 -1.26 0.99
 1 0 -31 -0.12 0.74
 -1 0 -31 -1.14 0.91
 -1 0 31 -0.66 0.91
 -1 0 -31 -0.12 0.7
 1 0 -31 0.97 0.92
 -1 0 -31 1.16 0.89
 1 0 -31 0.53 0.79
 1 0 31 -0.47 0.77
 -1 0 31 0.89 0.8
 -1 0 31 -1.06 1
 1 0 31 0.27 0.84
 -1 0 31 0.34 0.82
 1 0 31 0.84 0.77
 1 0 32 -1.55 1.03
 -1 0 -32 1.65 0.9
 1 0 -32 -0.86 0.86
 1 0 -32 -0.25 0.82
 -1 0 -32 0.11 0.97
 -1 0 32 -1.31 1.11
 1 0 -32 0.72 0.94
 1 0 -32 0.95 0.75
 -1 0 -32 -0.51 0.96
 -1 0 32 2.05 1.08
 1 0 32 1.85 0.96
 -1 0 32 0.15 0.95
 1 0 32 -0.01 0.88
 -1 0 32 -0.56 0.77
 1 0 32 0.32 0.65
 1 0 33 1.37 0.94
 1 0 -33 0.58 1.07
 -1 0 -33 -1.45 0.95
 -1 0 -33 -1.26 1.06
 1 0 -33 -0.76 0.98
 -1 0 33 0.86 1.03
 1 0 -33 0.6 0.82
 -1 0 -33 0.15 0.88
 1 0 -33 -0.01 0.79
 -1 0 33 -0.08 0.88
 1 0 33 -0.45 0.88
 1 0 33 1.01 1.07
 -1 0 33 -1.41 1.05
 -1 0 33 -0.93 0.91
 1 0 -34 3.76 1.15
 -1 0 -34 2.28 1.11
 1 0 34 4.48 1.28
 1 0 -34 3.01 1.13
 -1 0 -34 0.85 0.85
 -1 0 34 4.62 1.31
 1 0 -34 2.36 1.01
 -1 0 -34 2.06 1.15
 1 0 34 1.27 0.93
 -1 0 34 3.01 1.1
 1 0 34 2.18 1.08
 -1 0 34 3.43 1.05
 -1 0 34 2.2 1.04
 -1 0 -35 -0.8 1.05
 1 0 -35 1.39 1.11
 -1 0 35 2.65 1.08
 -1 0 35 0.76 0.82
 1 0 35 1.28 1
 -1 0 35 0.83 1.06
 1 0 35 1.21 0.93
 -1 0 -35 1.38 1.04
 1 0 35 -0.67 0.88
 -1 0 -35 1.65 1
 1 0 -35 0.78 0.91
 1 0 -35 1.73 0.95
 1 0 -36 1.39 0.96
 -1 0 -36 1.49 1
 -1 0 36 2.09 1
 1 0 36 3.18 1.07
 1 0 -36 1.41 0.95
 -1 0 -36 1.48 1.13
 -1 0 36 2.73 1.1
 1 0 36 1.34 1
 1 0 -36 2.4 1.11
 1 0 36 0.77 0.83
 -1 0 -36 0.91 0.99
 1 1 -36 1.45 1.05
 -1 -1 -36 0.69 0.86
 1 -1 36 0.58 0.9
 -1 -1 -36 2.65 1.26
 1 1 -36 0.26 0.82
 1 1 -36 1.3 0.86
 -1 -1 -36 -0.22 0.91
 -1 1 36 0.19 0.87
 1 -1 36 0.03 0.92
 -1 1 36 0.19 0.78
 -1 1 36 0.84 0.79
 1 1 -35 -0.24 0.86
 1 -1 35 1.58 0.98
 -1 -1 -35 -0.22 0.83
 1 1 -35 0.33 0.82
 -1 -1 -35 0.06 0.93
 -1 1 35 0.78 0.99
 1 1 -35 0.46 0.9
 -1 -1 -35 0.62 1
 -1 1 35 0.05 0.82
 -1 1 35 0.79 1.03
 1 -1 35 0.54 0.93
 -1 1 35 0.63 0.83
 1 -1 34 -0.32 0.93
 -1 -1 -34 0.61 0.89
 1 1 -34 1.64 1.02
 -1 -1 -34 2.05 1.01
 1 1 -34 0.33 0.75
 -1 1 34 -0.47 0.94
 1 1 -34 0.75 0.88
 -1 -1 -34 1.2 0.99
 -1 1 34 -0.56 0.97
 1 -1 34 1.19 0.99
 -1 1 34 1.88 1
 -1 1 34 2.13 1.2
 1 -1 33 -1.27 1.05
 1 1 -33 1.09 1
 -1 -1 -33 1.02 0.94
 -1 -1 -33 0.78 0.96
 1 1 -33 0.4 0.84
 -1 1 33 1.26 0.97
 1 1 -33 1.52 0.98
 -1 -1 -33 1.27 0.89
 -1 -1 -33 1.96 1.07
 -1 1 33 1.1 0.99
 -1 1 33 1.8 1.02
 1 -1 33 1.26 0.91
 -1 1 33 1.69 0.86
 1 -1 32 0.17 0.88
 1 1 -32 3.3 1.06
 -1 -1 -32 -0.67 0.93
 -1 -1 -32 -0.18 0.94
 1 1 -32 0.69 0.75
 -1 1 32 0.26 0.89
 -1 -1 -32 -0.52 0.82
 1 1 -32 0.54 0.83
 -1 -1 -32 1.71 0.99
 1 -1 32 1.39 0.93
 -1 1 32 0.33 0.86
 1 -1 32 -0.23 1.08
 -1 1 32 0.62 0.81
 -1 1 32 -0.72 0.83
 1 1 -31 0.54 0.88
 1 -1 31 1.48 0.87
 -1 -1 -31 2 0.94
 -1 -1 -31 2.94 1.16
 1 1 -31 0.42 0.77
 -1 1 31 2.09 0.98
 -1 -1 -31 1.1 0.79
 1 1 -31 -0.15 0.83
 -1 -1 -31 0.71 0.81
 1 1 -31 0.21 0.7
 1 -1 31 1.2 0.81
 -1 1 31 1.89 1.04
 -1 1 31 0.96 0.97
 1 -1 31 2.3 1.05
 -1 1 31 1.08 0.81
 1 -1 30 2.57 1.09
 1 1 -30 1.76 0.94
 -1 -1 -30 2 0.97
 -1 -1 -30 2.52 1.2
 1 1 -30 2.04 0.95
 -1 1 30 2.69 1.11
 -1 -1 -30 2.01 0.83
 1 1 -30 2.65 1
 1 1 -30 -0.32 0.76
 -1 -1 -30 1.07 0.86
 -1 1 30 0.52 0.87
 1 -1 30 2.59 1.03
 -1 1 30 2.76 1
 1 -1 30 2.12 1.11
 -1 1 30 0.73 0.85
 -1 -1 -29 3.92 1
 1 -1 29 1.87 0.9
 1 1 -29 3.07 1.1
 -1 -1 -29 5.43 1.28
 1 1 -29 1.68 0.9
 -1 1 29 2.94 1.15
 -1 -1 -29 2.4 0.81
 1 1 -29 2.2 0.94
 1 1 -29 2.2 0.84
 -1 -1 -29 1.93 0.89
 1 -1 29 1.02 0.84
 -1 1 29 0.85 0.88
 -1 1 29 3.99 1.11
 1 -1 29 2.98 1.05
 -1 1 29 2.54 1
 1 -1 29 1.74 0.82
 1 -1 28 4.39 1.08
 -1 -1 -28 3.18 1.02
 1 1 -28 3.76 1.09
 -1 -1 -28 3.23 1.09
 1 1 -28 5.25 1.15
 -1 1 28 3.47 1.17
 1 1 -28 1.79 0.87
 -1 -1 -28 2.51 0.86
 -1 -1 -28 2.24 0.92
 1 1 -28 1.72 0.75
 1 -1 28 2.69 0.83
 -1 1 28 2.85 1.04
 1 -1 28 4.13 1.18
 -1 1 28 3.67 1.1
 -1 1 28 2.2 0.88
 1 -1 28 2.32 0.8
 -1 -1 -27 8.37 1.25
 1 1 -27 10.8 1.45
 1 -1 27 8.4 1.36
 -1 -1 -27 10.36 1.45
 1 1 -27 9.05 1.33
 -1 -1 -27 9.54 1.28
 1 1 -27 13.53 1.51
 -1 -1 -27 12.94 1.6
 1 1 -27 10.28 1.29
 -1 1 27 10.17 1.48
 1 -1 27 10.31 1.5
 -1 1 27 10.15 1.43
 1 -1 27 9.46 1.35
 1 -1 27 7.32 1.16
 -1 1 27 10.69 1.41
 -1 1 27 12.19 1.61
 -1 1 26 26.71 2.05
 1 -1 26 29.68 2.19
 -1 1 26 27.7 2.22
 1 -1 26 26.98 2.21
 1 -1 26 27.72 2.19
 1 1 -26 27.24 2.05
 -1 1 26 25.27 2.06
 -1 -1 -26 27.32 1.96
 -1 -1 -26 25.81 1.99
 1 1 -26 31.83 2.24
 1 1 -26 25.19 1.93
 1 -1 26 27.7 2.12
 -1 1 26 31.3 2.26
 1 -1 26 27.15 1.98
 1 1 -26 29.58 2.11
 -1 1 25 3.99 0.95
 1 -1 25 2.73 0.79
 1 1 -25 1.48 0.75
 1 -1 25 2.7 0.9
 -1 -1 -25 2.81 0.82
 -1 1 25 2.01 0.81
 1 -1 25 3.52 0.88
 -1 1 25 1.86 0.84
 1 -1 25 3.11 0.94
 -1 1 25 2.35 0.76
 1 -1 25 2.03 0.81
 -1 -1 -25 3.2 0.84
 1 1 -25 3.51 0.91
 1 1 -25 3.91 0.87
 1 1 -25 2.32 0.76
 -1 1 24 8.96 1.2
 1 -1 24 7.42 1.02
 1 -1 24 8.38 1.21
 1 1 -24 9.94 1.22
 -1 -1 -24 8.06 1.11
 -1 1 24 8.81 1.1
 -1 1 24 9.68 1.29
 1 -1 24 10.64 1.28
 1 -1 24 10.36 1.33
 -1 1 24 11.24 1.33
 -1 1 24 9.53 1.29
 -1 1 24 9.84 1.29
 1 -1 24 7.93 1.26
 -1 -1 -24 9.15 1.11
 1 1 -24 8.19 1.12
 1 1 -24 10.81 1.23
 1 1 -24 8.59 1.08
 -1 1 23 1.86 0.7
 1 -1 23 3.07 0.82
 -1 1 23 2.62 0.77
 1 -1 23 2.22 0.84
 1 1 -23 1.98 0.73
 -1 -1 -23 2.56 0.7
 1 1 -23 2.62 1.76
 1 1 -23 2.6 1.62
 1 1 -23 1.77 0.65
 -1 1 23 2.29 0.74
 1 -1 23 2.78 0.71
 1 1 -23 2.75 0.77
 1 -1 23 2.14 0.77
 -1 1 23 2.77 0.67
 -1 -1 -23 2.1 0.72
 1 1 -23 2.27 0.7
 1 -1 23 1.72 0.68
 -1 1 23 0.8 0.62
 1 1 -23 2.4 1.26
 1 1 -23 2.69 1.79
 -1 1 23 1.71 0.73
 -1 1 22 16.63 1.48
 1 -1 22 19.61 1.57
 1 -1 22 19.33 1.47
 1 1 -22 21.44 3.74
 1 1 -22 18.51 1.5
 1 1 -22 18.14 1.4
 -1 -1 -22 19.33 1.52
 -1 1 22 17.34 1.46
 -1 1 22 17.48 1.43
 1 -1 22 17.94 1.52
 1 -1 22 16.99 1.56
 -1 1 22 18.35 1.58
 1 1 -22 18.88 3.43
 1 1 -22 20.26 3.56
 1 -1 22 16.65 1.52
 -1 1 22 17.53 1.53
 1 1 -22 15.22 1.37
 -1 -1 -22 19.1 1.45
 1 1 -22 17.55 3.44
 1 1 -22 18.28 3.45
 -1 1 22 19.21 1.61
 -1 -1 -22 19.83 3.64
 1 1 -21 30.63 4.34
 -1 1 21 28.37 1.88
 1 -1 21 29.41 1.83
 1 1 -21 30.19 1.82
 -1 -1 -21 28.4 1.7
 -1 1 21 27.48 1.85
 1 -1 21 29.64 1.94
 1 1 -21 30.92 1.86
 1 1 -21 29.92 1.74
 -1 -1 -21 28.93 1.78
 -1 1 21 31.13 1.85
 1 -1 21 27.7 1.71
 1 -1 21 32.31 1.92
 -1 1 21 32.18 1.84
 1 -1 21 28.31 1.75
 1 1 -21 30.87 4.21
 1 1 -21 27.61 3.97
 1 1 -21 30 4.12
 1 1 -21 29.58 4.11
 1 -1 21 31.79 2.02
 -1 1 21 28.6 1.95
 -1 1 21 27.24 1.85
 -1 -1 -21 29.25 4.13
 -1 1 20 13.1 1.14
 -1 1 20 15.41 2.77
 1 1 -20 17.11 3.1
 1 1 -20 12.85 2.61
 1 1 -20 19.32 3.21
 1 1 -20 16.73 1.32
 1 -1 20 14.7 1.35
 -1 -1 -20 13.07 1.11
 -1 1 20 15.21 1.22
 -1 -1 -20 15.52 1.26
 1 1 -20 14.66 1.26
 1 -1 20 12.73 1.14
 -1 1 20 13.23 1.22
 -1 1 20 14.02 1.33
 1 -1 20 13.24 1.31
 1 -1 20 14.43 1.26
 -1 1 20 15.99 1.36
 1 1 -20 9.61 2.42
 1 1 -20 13.05 2.73
 1 -1 20 17.78 1.42
 -1 1 20 15.37 1.23
 1 -1 20 12.38 1.15
 -1 1 20 14.47 1.35
 -1 -1 -20 12.5 2.72
 -1 1 19 23.21 1.58
 1 -1 19 21.81 1.48
 1 1 -19 22.05 3.33
 1 1 -19 19.08 3.1
 -1 -1 -19 20.84 1.36
 1 1 -19 20.5 1.41
 1 -1 19 23.76 1.62
 1 -1 19 21.38 1.57
 -1 1 19 22.92 1.6
 -1 -1 -19 21.27 1.44
 1 1 -19 21.04 1.44
 -1 1 19 23.47 1.51
 1 -1 19 21.09 1.37
 -1 -1 -19 21 2.91
 -1 1 19 22.5 1.42
 1 -1 19 22.15 1.51
 1 -1 19 20.86 1.43
 1 1 -19 17.17 2.94
 1 1 -19 19.89 3.19
 -1 1 19 18.32 2.88
 1 1 -19 21.61 3.45
 -1 1 19 22.22 1.54
 -1 -1 -19 21.62 3.39
 -1 1 18 56.33 2.44
 1 1 -18 43.92 4.53
 1 1 -18 53.99 4.88
 -1 -1 -18 56.07 2.28
 1 1 -18 54.47 2.28
 -1 1 18 56.12 2.35
 1 -1 18 58.55 2.42
 1 -1 18 53.94 2.29
 1 1 -18 54.99 4.96
 -1 1 18 55.82 2.46
 1 1 -18 54.92 2.27
 1 -1 18 57.66 2.49
 -1 1 18 60.02 2.57
 1 -1 18 54.38 2.44
 -1 -1 -18 55.04 5
 1 1 -18 55.62 4.47
 1 1 -18 44.14 4.74
 -1 1 18 58.78 4.98
 1 1 -18 48.63 4.75
 -1 -1 -18 54.31 4.51
 -1 1 17 38.08 1.92
 1 1 -17 39.82 1.85
 1 -1 17 38.5 1.88
 1 -1 17 38.69 1.86
 1 1 -17 39.06 4.09
 -1 -1 -17 39.08 3.7
 -1 1 17 37.46 3.84
 1 -1 17 33.46 3.51
 1 1 -17 40.76 4.14
 1 1 -17 40.99 4.26
 1 1 -17 40.53 4.1
 1 1 -17 34.05 3.42
 -1 -1 -17 41.95 4.25
 1 1 -17 41.14 4.41
 1 -1 16 568.24 11.16
 1 1 -16 566.8 17.1
 1 -1 16 594.91 16.46
 -1 1 16 583.43 16.92
 1 1 -16 542.85 15.64
 -1 -1 -16 584.14 17.43
 1 -1 16 543.59 15.8
 1 1 -16 544.61 17.64
 1 1 -16 571.31 17.27
 1 1 -16 568.79 17.38
 1 1 -16 561.8 17.04
 -1 -1 -15 187.18 7.39
 1 1 -15 184.72 8.48
 -1 -1 -15 201.02 7.66
 1 1 -15 178.1 8.42
 -1 1 15 182.74 8.24
 1 -1 15 186.6 7.96
 1 1 -15 185.43 8.5
 -1 -1 -15 187.76 7.38
 -1 -1 -15 188.46 7.53
 1 1 -15 182.45 8.61
 1 1 -15 179.23 7.59
 1 -1 15 179.76 7.75
 1 1 -15 169.85 8.63
 -1 -1 -15 175.39 8.4
 1 1 -14 21.32 2.74
 -1 -1 -14 25.09 2.39
 1 1 -14 23.08 2.73
 -1 -1 -14 24.17 2.33
 -1 -1 -14 23.6 2.41
 1 1 -14 22.27 2.77
 -1 -1 -14 19.99 2.18
 1 1 -14 27.05 3.03
 -1 1 14 18.92 2
 -1 -1 -14 16.78 2.04
 1 -1 14 29.33 2.88
 -1 1 14 21.72 2.65
 1 -1 14 21.56 2.45
 1 1 -14 24.84 2.53
 -1 -1 -14 22.16 2.78
 1 1 -14 29.3 3.32
 -1 -1 -14 21.8 1.15
 -1 -1 -13 532.29 13.31
 1 1 -13 525.6 14.94
 1 1 -13 522.14 14.89
 -1 -1 -13 534.25 13.5
 -1 -1 -13 543.73 13.4
 1 1 -13 517.43 15.07
 -1 -1 -13 545.56 13.51
 1 1 -13 517.44 14.94
 -1 1 13 512.32 14.69
 -1 1 13 528.76 13.13
 1 -1 13 538.29 14.36
 -1 -1 -13 525.36 15.09
 1 1 -13 505.37 15.52
 1 -1 13 520.06 14.09
 1 1 -13 513.72 13.68
 -1 -1 -13 512.06 13.48
 -1 -1 -13 495.12 9.79
 -1 -1 -13 541.77 10.05
 1 1 -12 52.09 3.83
 -1 -1 -12 56.65 3.29
 1 1 -12 49.39 3.76
 -1 -1 -12 58.44 3.43
 -1 -1 -12 50.65 3.14
 1 1 -12 56.21 4.08
 -1 -1 -12 57.2 3.34
 1 1 -12 52.43 3.88
 1 -1 12 52.47 3.59
 -1 1 12 54.41 3.91
 -1 1 12 53.94 3.23
 1 1 -12 53.35 4.22
 -1 -1 -12 57.66 4.1
 1 1 -12 57.3 3.51
 1 -1 12 57.47 3.73
 -1 -1 -12 56.49 3.41
 -1 -1 -12 56.8 1.89
 1 1 -11 529.79 14.37
 -1 -1 -11 540.16 12.73
 -1 1 11 538.19 14.66
 1 1 -11 530.35 14.36
 1 1 -11 524.84 14.51
 -1 -1 -11 546.19 12.9
 -1 -1 -11 549.59 12.78
 1 1 -11 533.03 14.47
 -1 -1 -11 529.28 12.71
 -1 -1 -11 528.95 13.83
 -1 1 11 536.93 12.95
 -1 1 11 534.97 14.31
 1 -1 11 527.82 13.69
 1 1 -11 523.9 15.03
 1 -1 11 559.58 13.88
 -1 -1 -11 509.13 12.88
 1 1 -11 528.9 13.13
 -1 -1 -11 556.29 14.64
 -1 -1 -11 566.96 10.13
 -1 -1 -10 264.48 7.33
 1 1 -10 262.49 8.77
 -1 1 10 255.82 8.84
 1 1 -10 249.19 8.73
 -1 -1 -10 268.73 7.38
 -1 -1 -10 256.88 7.42
 1 1 -10 253.95 8.66
 -1 -1 -10 242.86 8.2
 -1 -1 -10 256.56 7.33
 1 1 -10 257.83 8.76
 1 -1 10 268.13 8.12
 -1 1 10 251.69 8.54
 -1 1 10 258.89 7.64
 1 1 -10 266.62 7.76
 -1 -1 -10 248.96 7.44
 1 -1 10 263.26 8.28
 1 1 -10 249.71 9.14
 -1 -1 -10 276.64 8.96
 -1 -1 -10 273.42 5.4
 1 1 -9 437.85 11.78
 -1 -1 -9 432.13 10.07
 -1 1 9 451.55 12.04
 -1 -1 -9 429.95 10.04
 1 1 -9 439.65 11.81
 1 1 -9 446.12 11.98
 -1 -1 -9 427.55 10.13
 -1 -1 -9 423.89 10.06
 1 1 -9 436.23 11.83
 -1 -1 -9 418.83 11.58
 -1 -1 -9 430.1 11.34
 -1 1 9 427.33 11.62
 -1 1 9 440.25 10.72
 1 -1 9 429.97 10.96
 1 -1 9 455.57 11.41
 1 1 -9 431.03 12.38
 -1 -1 -9 415.13 10.21
 -1 -1 -9 465.82 12.01
 1 1 -9 446.54 10.59
 -1 -1 -9 419.66 11.53
 -1 -1 -9 449.35 8.16
 -1 -1 -8 839.16 18
 1 1 -8 838.74 18.51
 -1 -1 -8 823.3 18.34
 -1 -1 -8 840.45 16.4
 -1 1 8 847.69 18.39
 -1 1 8 848.63 17.29
 1 -1 8 839.01 17.58
 -1 -1 -8 833.74 16.44
 1 1 -8 848.75 18.49
 1 1 -8 817.44 18.52
 -1 -1 -8 844.25 16.38
 1 1 -8 815.26 19
 -1 -1 -8 777 16.48
 -1 -1 -8 870.56 18.49
 1 -1 8 867.68 18.03
 -1 -1 -8 840.16 18.21
 1 1 -8 873.73 16.96
 -1 1 8 854.14 18.68
 1 1 -8 820.16 18.35
 -1 -1 -8 822.06 16.33
 1 1 -7 1620.96 30.53
 -1 -1 -7 1564.26 30.32
 -1 -1 -7 1575.72 28.15
 -1 1 7 1587.34 29.34
 -1 1 7 1547.33 30.3
 1 -1 7 1601.76 29.61
 -1 -1 -7 1585.83 28.2
 -1 -1 -7 1610.65 28.15
 1 1 -7 1613.28 30.44
 1 1 -7 1572.35 30.53
 -1 -1 -7 1557.02 30.21
 1 1 -7 1622.89 28.72
 1 1 -7 1521.2 31.05
 -1 -1 -7 1530.48 28.32
 -1 -1 -7 1596.81 30.39
 1 -1 7 1674.88 30.11
 -1 1 7 1596.33 30.71
 1 1 -7 1616.46 30.43
 -1 -1 -7 1570.74 28.08
 1 1 -6 763.55 16.3
 -1 -1 -6 756.93 14.26
 -1 -1 -6 767.64 16.33
 -1 1 6 768.35 15.51
 -1 1 6 759.07 16.32
 1 -1 6 762.38 15.64
 1 1 -6 766.47 16.4
 -1 -1 -6 765.29 14.23
 -1 -1 -6 751.1 14.29
 1 1 -6 780.12 16.31
 -1 -1 -6 742.21 14.3
 1 1 -6 757.91 16.86
 1 -1 6 801.56 16.11
 -1 -1 -6 741.28 16.11
 1 1 -6 797.48 14.74
 -1 1 6 770.82 16.58
 -1 -1 -6 763.5 14.18
 1 1 -6 774.19 16.28
 -1 -1 -5 1422.4 27.2
 1 1 -5 1471.38 27.25
 -1 -1 -5 1433.33 24.81
 1 -1 5 1447.31 26.6
 -1 1 5 1419.4 27.17
 -1 1 5 1431.99 26.45
 -1 -1 -5 1464.43 24.8
 1 1 -5 1456.22 27.31
 -1 -1 -5 1428.74 24.84
 1 1 -5 1459.33 27.17
 1 1 -5 1406.84 27.69
 1 1 -5 1457.19 25.32
 -1 -1 -5 1413.27 24.88
 -1 -1 -5 1432.74 26.95
 1 -1 5 1503.43 26.93
 1 1 -5 1460.98 27.17
 -1 -1 -5 1467.21 24.79
 -1 1 5 1446.23 27.44
 1 1 -4 2981.89 51.11
 1 -1 4 2861.3 50.61
 -1 1 4 2846.66 51.18
 1 1 -4 2990.53 51.07
 1 1 -4 2976.33 51.2
 -1 1 4 2985.04 51.45
 1 1 -4 2989.1 49.1
 -1 -1 -4 2862.21 50.79
 1 1 -4 2828.45 51.57
 1 -1 4 3038.85 51
 -1 1 4 2978.77 51.49
 1 1 -4 3001.31 51.09
 1 1 -3 7474.03 123.58
 -1 1 3 7286.71 123.87
 1 -1 3 7392.8 123.39
 -1 1 3 7285.95 123.97
 1 1 -3 7482.03 123.53
 1 1 -3 7269.22 124.02
 -1 -1 -3 7334.8 123.23
 1 -1 3 7763.41 123.68
 1 1 -3 7467.37 123.54
 -1 1 3 7252.48 123.93
 1 1 -3 7437.2 123.63
 -1 1 2 5641.96 95.12
 1 -1 2 5646.96 94.77
 1 1 -2 5719.6 94.51
 -1 1 2 5427.59 95.14
 1 1 -2 5877.61 94.99
 1 1 -2 5656.39 94.96
 -1 -1 -2 5570.31 94.18
 1 1 -2 5769.47 94.53
 -1 1 2 5477.22 95.16
 1 1 -2 5765.5 94.63
 1 1 -2 5822.47 94.58
 1 -1 1 2531.47 43.87
 -1 1 1 2555.71 44.08
 1 1 -1 2485.68 42.65
 1 1 -1 2619.9 43.23
 -1 1 1 2418.19 44.04
 1 1 -1 2608.16 43.21
 1 1 -1 2570.43 43.26
 1 1 -1 2572.31 43.96
 -1 -1 -1 2550.63 42.84
 1 1 -1 2537.53 43.55
 1 1 -1 2450.87 42.68
 1 -1 1 2653.72 43.92
 1 1 -1 2611.46 43.21
 -1 1 1 2425.42 44.03
 -1 1 0 122 3.77
 -1 -1 0 128.71 3.14
 1 -1 0 123.65 3.76
 1 1 0 120.92 3.24
 -1 1 0 119.24 3.73
 1 1 0 127.39 3.03
 1 1 0 127.67 3.04
 -1 1 0 118.92 3.75
 1 1 0 124.18 3.05
 1 1 0 120.02 3.16
 1 1 0 130.38 3.84
 -1 -1 0 123 2.72
 1 1 0 117.97 3.28
 1 1 0 123.76 3
 -1 1 0 118.46 3.73
 1 -1 0 123.16 3.71
 -1 1 -1 2604.75 44.65
 1 -1 -1 2669.71 44.91
 -1 1 -1 2508.59 44.6
 1 1 1 2598.43 44.2
 -1 -1 1 2526.31 44.05
 -1 1 -1 2624.1 44.66
 1 -1 -1 2589.24 44.61
 1 1 1 2542.31 44.27
 1 1 1 2657.49 44.85
 -1 1 -1 2621.42 44.64
 1 -1 -1 2635.81 44.69
 -1 1 -2 5474.95 91.92
 -1 -1 2 5471.05 91.73
 1 1 2 5480.96 91.77
 -1 1 -2 5440.92 91.89
 1 -1 -2 5467.52 92.23
 1 -1 -2 5567.86 92.04
 -1 1 -2 5498.58 91.88
 -1 1 -2 5515.63 91.9
 1 -1 -2 5530.18 91.99
 1 1 2 5334.91 91.82
 1 1 2 5543.69 92.2
 -1 1 -2 5525.26 91.96
 -1 1 -2 5551.27 91.88
 -1 1 -3 7449.28 120.48
 -1 1 -3 7405.51 120.45
 -1 -1 3 7175.95 120.57
 1 1 3 7443.65 120.54
 1 -1 -3 7118.02 120.91
 -1 1 -3 7435.51 120.47
 -1 1 -3 7457.38 120.45
 1 -1 -3 7240.41 120.57
 1 -1 -3 7112.12 120.5
 1 1 3 7330.92 120.9
 -1 1 -3 7738.33 120.81
 1 1 3 7128.54 120.64
 -1 1 -3 7487.24 120.42
 -1 1 -4 2872.28 50.09
 1 -1 -4 2823.54 50.62
 -1 1 -4 2848.71 50.01
 -1 -1 4 2859.32 50.48
 1 1 4 2923.33 50.34
 1 -1 -4 2913.07 50.34
 -1 1 -4 2885.86 50.07
 1 -1 -4 2863.19 50.26
 -1 1 -4 2878.35 50.11
 -1 1 -4 2956.36 50.5
 1 1 4 2939.15 50.67
 1 1 4 2928.29 50.58
 -1 1 -4 2928.51 50.05
 -1 1 -5 1427.32 26.37
 1 1 5 1410.53 24.36
 -1 -1 5 1433.48 26.96
 1 1 5 1395.92 26.57
 -1 1 -5 1423.89 26.34
 -1 1 -5 1421.88 26.38
 1 -1 -5 1389.36 26.49
 -1 1 -5 1439.51 26.35
 1 -1 -5 1401.46 26.6
 1 -1 -5 1387.49 26.52
 1 -1 -5 1413.91 27.04
 1 1 5 1428.4 26.94
 -1 1 -5 1453.84 26.79
 1 1 5 1426.01 26.94
 -1 1 -5 1445.67 26.34
 -1 1 -6 779.62 16.23
 -1 1 -6 794.28 16.16
 1 1 6 782.16 14.52
 1 1 6 801.41 16.55
 -1 -1 6 807.15 16.92
 1 -1 -6 751.15 16.26
 1 -1 -6 785.22 16.45
 -1 1 -6 778.24 16.25
 -1 1 -6 767.88 16.14
 1 -1 -6 769.66 16.42
 1 -1 -6 755.89 16.82
 1 1 6 795.91 16.81
 -1 1 -6 821.47 16.73
 1 1 6 789.08 16.77
 -1 1 -6 782.27 16.13
 -1 1 -7 1557.07 29.71
 -1 1 -7 1582.04 29.64
 1 1 7 1542.73 27.97
 1 1 7 1614.93 30.15
 -1 -1 7 1579.47 30.57
 -1 -1 7 1580.52 26.86
 -1 1 -7 1557.2 29.64
 1 -1 -7 1590.79 30.02
 1 -1 -7 1560.97 29.9
 1 -1 -7 1618.59 30.16
 -1 1 -7 1539.38 29.73
 1 -1 -7 1574.31 30.58
 1 1 7 1589.35 30.41
 -1 1 -7 1659.33 30.38
 -1 1 -7 1562.36 29.61
 -1 1 -8 849.75 17.62
 -1 1 -8 829.22 17.93
 1 1 8 871.54 18.3
 1 1 8 835.55 16.39
 -1 -1 8 850.2 15.24
 -1 -1 8 835.04 18.7
 -1 1 -8 825.86 17.81
 1 -1 -8 847.79 18.33
 1 -1 -8 849.16 18.2
 -1 1 -8 836.11 17.9
 1 -1 -8 855.59 18.28
 -1 1 -8 814.16 17.91
 -1 1 -8 883.56 18.53
 1 -1 -8 815.56 18.62
 1 1 8 829.86 18.53
 -1 1 -8 840.89 17.89
 -1 1 -9 460.56 11.07
 -1 1 -9 413.45 11.12
 1 1 9 433.66 9.97
 -1 -1 9 428.1 8.89
 1 1 9 445.01 11.52
 -1 1 -9 449.35 11.28
 -1 -1 9 424.28 11.84
 -1 1 -9 424.16 11.13
 1 -1 -9 432.76 11.4
 -1 1 -9 428.84 11.29
 1 -1 -9 457.95 11.63
 1 -1 -9 440.69 11.57
 1 1 9 418.97 11.65
 -1 1 -9 432.98 11.66
 1 -1 -9 430.98 11.97
 -1 1 -9 428.3 11.11
 1 -1 -10 261.24 6.81
 -1 1 -10 257.67 8.35
 -1 1 -10 265.26 8.03
 -1 1 -10 272.26 8.36
 -1 -1 10 270.54 6.34
 1 1 10 273.69 7.45
 1 1 10 277.76 8.61
 -1 -1 10 262.52 8.97
 1 -1 -10 265.32 8.57
 -1 1 -10 250.1 8.2
 1 -1 -10 265.34 8.6
 1 -1 -10 248.81 8.49
 -1 1 -10 262.48 8.44
 -1 1 -10 272.58 8.82
 1 -1 -10 275.21 9.15
 1 1 10 264.48 8.81
 -1 1 -10 264.47 8.35
 -1 1 -11 515.53 13.01
 -1 1 -11 506.06 13.52
 1 -1 -11 521.94 11.59
 1 1 11 523.52 12.37
 1 1 11 535.13 13.81
 -1 -1 11 541.16 14.5
 -1 -1 11 527.5 11.11
 1 -1 -11 517.99 13.7
 1 -1 -11 551.77 14.04
 -1 1 -11 516.1 13.52
 -1 1 -11 516.93 13.66
 1 -1 -11 529.48 14.01
 -1 1 -11 523.94 14.02
 -1 1 -11 524.83 14.03
 1 1 11 523.56 14.09
 1 -1 -11 504.66 14.22
 -1 1 -11 515.42 13.44
 -1 1 -12 52.26 3.67
 -1 1 -12 48.6 3.27
 -1 -1 12 48.65 3.78
 1 1 12 53.17 3.13
 1 1 12 57.24 3.77
 1 -1 -12 49.78 3.66
 -1 1 -12 49.67 3.54
 1 -1 -12 51.48 3.66
 1 -1 -12 51.81 3.67
 -1 1 -12 54.96 3.79
 -1 1 -12 51.62 3.8
 -1 1 -12 54.24 3.85
 1 1 12 44.47 3.52
 1 -1 -12 52.22 3.95
 1 -1 -12 51.58 3.67
 -1 1 -12 47.64 3.45
 -1 1 -13 516.89 14.46
 -1 1 -13 518.3 13.73
 1 1 13 561.61 14.67
 1 1 13 523.46 13.25
 -1 -1 13 548.3 15.41
 -1 1 -13 541.39 14.57
 1 -1 -13 520.25 14.7
 1 -1 -13 531.55 14.66
 -1 1 -13 519.59 14.52
 1 -1 -13 540.38 14.67
 -1 1 -13 513.61 14.82
 1 1 13 499.23 14.65
 -1 1 -13 524.26 14.86
 1 -1 -13 517.89 15.22
 -1 1 -13 531.34 14.47
 1 -1 -13 536.09 14.63
 1 -1 -14 24.52 2.75
 -1 1 -14 24.89 2.51
 1 -1 -14 20.04 2.62
 1 1 14 23.61 2.27
 -1 -1 14 24.05 2.91
 -1 1 -14 20.59 2.61
 1 1 14 21.13 2.46
 -1 1 -14 20.28 2.47
 1 -1 -14 23.52 2.63
 -1 1 -14 19.61 2.45
 -1 1 -14 24.06 2.78
 1 1 14 23.04 2.73
 -1 1 -14 20.02 2.48
 1 -1 -14 27.78 2.88
 -1 1 -14 21.51 2.52
 1 -1 -14 20.98 2.56
 -1 1 -15 181.13 8.05
 -1 1 -15 180.94 7.38
 1 -1 -15 173.31 7.97
 -1 -1 15 176.85 8.33
 1 1 15 179.9 7.75
 -1 1 -15 178.64 8.04
 -1 1 -15 185.05 8.05
 1 -1 -15 169.5 8.02
 1 -1 -15 177.6 8.04
 -1 1 -15 182 8.32
 1 1 15 171.16 7.97
 -1 1 -15 178.82 8.21
 1 -1 -15 174.48 8.37
 1 -1 -15 185.83 8.18
 -1 1 -15 179.05 7.87
 -1 1 -16 558.03 16.44
 1 -1 -16 557.89 16.62
 -1 1 -16 561.01 16.28
 1 -1 -16 576.04 16.54
 1 1 16 529.37 16.27
 -1 1 -16 536.72 16.59
 -1 1 -16 564.28 16.83
 1 -1 -16 546.92 16.96
 -1 1 -16 554.19 16.31
 1 -1 -16 532.57 16.21
 -1 1 -16 567.73 15.26
 -1 -1 16 527.44 10.81
 1 -1 -16 562.72 16.44
 -1 1 -16 565.08 16.24
 -1 -1 16 572.85 17.17
 1 1 16 588.52 16.17
 1 -1 -17 38.06 3.85
 -1 1 -17 35.22 3.66
 1 -1 -17 35.21 3.79
 -1 1 -17 35.04 3.71
 -1 1 -17 36.5 3.72
 1 -1 -17 41.91 4.09
 1 1 17 40.16 3.74
 -1 -1 17 35.94 3.89
 -1 1 -17 37.08 3.71
 1 -1 -17 38.45 3.89
 1 1 17 39.7 3.96
 -1 1 -17 40.93 4.09
 1 -1 -17 34.44 3.66
 -1 1 -17 40.55 4.06
 1 -1 -17 36.01 3.92
 -1 -1 17 36.2 1.76
 1 -1 -17 40.14 1.84
 -1 1 -17 40.52 1.89
 -1 1 -18 61.27 2.48
 1 1 18 54.69 2.43
 -1 1 -18 50.02 4.43
 1 -1 -18 51.81 4.66
 1 1 18 61.02 4.75
 -1 -1 18 61.3 5.28
 1 1 18 54.59 2.39
 1 -1 -18 55.14 2.29
 -1 1 -18 59.96 2.37
 -1 1 -18 61.99 2.44
 1 -1 -18 58.98 2.37
 -1 1 -18 60.3 4.88
 1 -1 -18 54.47 4.77
 -1 1 -18 57.74 4.88
 1 -1 -18 57.15 4.98
 -1 -1 18 61.65 2.44
 -1 -1 18 59.08 2.57
 1 1 18 59.55 2.57
 -1 -1 18 58.61 2.43
 -1 1 -18 54.95 4.74
 1 -1 -18 53.31 4.78
 -1 -1 18 58.5 2.36
 1 1 18 61.65 2.5
 -1 -1 18 55.05 2.25
 -1 1 -18 53.01 4.87
 1 -1 -18 58.83 4.93
 -1 1 -18 61.02 5.13
 1 -1 -18 52.75 4.92
 1 1 18 56.2 4.85
 1 -1 -19 16.86 2.8
 1 -1 -19 15.59 2.63
 -1 -1 19 18.42 1.34
 1 1 19 20.06 1.48
 -1 -1 19 20.26 1.41
 -1 1 -19 22.08 1.48
 -1 -1 19 11.67 2.4
 1 -1 -19 16.09 2.86
 1 -1 -19 19.87 1.37
 1 1 19 22.39 1.52
 -1 1 -19 19.88 1.29
 -1 1 -19 21 1.42
 1 -1 -19 20.67 1.43
 -1 1 -19 23.01 1.49
 1 1 19 18.36 1.24
 -1 -1 19 21.01 1.43
 1 1 19 22.58 1.4
 1 1 19 20.75 1.49
 -1 -1 19 20.67 1.39
 -1 -1 19 18.27 1.33
 1 -1 -19 22.42 3.13
 1 -1 -19 15.35 2.66
 -1 -1 19 18.87 1.35
 -1 -1 19 20.79 1.45
 1 1 19 20.89 1.52
 -1 -1 19 19.25 1.47
 -1 1 -19 23.04 3.33
 1 -1 -19 22.32 3.11
 1 -1 -20 16.27 2.83
 -1 -1 20 13.62 1.21
 1 -1 -20 14.93 2.76
 1 -1 -20 11.94 2.66
 -1 -1 20 14.64 2.84
 -1 -1 20 13.82 1.23
 1 1 20 15.02 1.33
 -1 -1 20 15.26 1.27
 1 -1 -20 13.66 1.21
 1 1 20 17 1.38
 -1 1 -20 15.26 1.17
 -1 1 -20 15.73 1.33
 -1 1 -20 16.7 1.35
 1 -1 -20 17.91 1.38
 -1 1 -20 15.39 1.27
 1 1 20 15.16 1.22
 -1 -1 20 15.39 1.31
 -1 -1 20 18.92 1.36
 1 1 20 14.7 1.3
 -1 -1 20 12.99 1.29
 1 1 20 16.9 1.45
 1 -1 -20 11.89 2.47
 1 -1 -20 18.77 3
 -1 -1 20 14.67 1.31
 1 -1 -20 16.84 2.97
 -1 1 -20 15.02 2.74
 1 -1 -21 25.97 3.64
 -1 -1 21 30.15 1.83
 1 -1 -21 28.19 3.83
 1 -1 -21 24.97 3.72
 -1 -1 21 24.32 3.7
 -1 -1 21 31.46 1.87
 1 1 21 29.1 1.91
 -1 -1 21 28.77 1.8
 -1 1 -21 28.82 1.71
 1 1 21 30.84 1.92
 1 -1 -21 28.44 1.78
 -1 -1 21 29.82 1.96
 -1 1 -21 32.73 1.95
 -1 1 -21 29.81 1.8
 -1 1 -21 28 1.8
 1 -1 -21 30.54 1.84
 1 1 21 30.67 1.77
 -1 -1 21 29.42 1.83
 1 1 21 29.77 1.91
 -1 -1 21 29.39 1.79
 -1 -1 21 27.72 1.91
 1 1 21 31.39 2.01
 1 -1 -21 34.69 4.23
 1 -1 -21 27.82 3.83
 1 -1 -21 27.53 3.71
 -1 1 -21 26.34 3.83
 -1 -1 21 27.85 1.81
 -1 -1 22 17.06 1.44
 -1 -1 22 17.95 1.5
 1 1 22 17.72 1.56
 -1 -1 22 18.32 1.63
 -1 1 -22 18.44 1.44
 1 -1 -22 18.53 1.49
 1 1 22 17.3 1.55
 -1 -1 22 18.41 3.28
 -1 -1 22 19.27 1.51
 -1 1 -22 19.49 1.52
 1 -1 -22 24.59 1.69
 -1 1 -22 19.62 1.59
 -1 -1 22 19.68 1.49
 1 1 22 17.82 1.51
 -1 1 -22 18.81 3.35
 1 -1 -22 18.27 3.17
 1 1 22 20.38 1.7
 -1 -1 22 17.96 1.59
 -1 1 -22 17.75 1.52
 -1 -1 22 19.23 1.52
 1 1 22 17.74 1.39
 -1 1 -23 0.78 0.48
 1 -1 -23 1.44 0.58
 -1 -1 23 2.15 0.87
 1 1 23 2.77 0.86
 1 1 23 1.07 0.52
 -1 -1 23 2.47 0.77
 -1 -1 23 2.05 0.68
 -1 1 -23 3.61 0.91
 -1 1 -23 1.26 0.64
 -1 -1 23 1.63 0.64
 1 1 23 1.94 0.68
 1 -1 -23 2.01 0.66
 -1 1 -23 2.63 0.75
 -1 -1 23 2.77 0.79
 1 1 23 2.86 0.88
 -1 -1 23 3.45 0.86
 1 -1 -23 0.63 1.45
 1 1 23 3.08 0.81
 -1 -1 23 2.54 0.77
 1 1 24 8.66 1.21
 -1 -1 24 7.86 1.17
 -1 -1 24 7.69 1.21
 1 1 24 9.75 1.31
 -1 -1 24 9.36 1.15
 -1 1 -24 8.78 1.17
 -1 1 -24 8.46 1.13
 -1 1 -24 8.67 1.15
 1 1 24 8.09 1.16
 -1 -1 24 8.97 1.16
 1 -1 -24 7.81 1.1
 -1 -1 24 6.73 1
 1 1 24 7.28 1.04
 -1 -1 24 8.74 1.17
 1 -1 -24 10.19 1.25
 -1 1 -24 7.28 1.02
 -1 -1 24 8.89 1.13
 1 1 24 8.32 1.15
 1 1 25 2.98 0.91
 -1 -1 25 2.55 0.92
 1 1 25 2.81 0.86
 -1 -1 25 3.84 0.98
 -1 -1 25 2.54 0.85
 -1 1 -25 2.2 0.82
 -1 1 -25 3.3 0.86
 1 -1 -25 3.04 0.92
 -1 -1 25 3.56 0.82
 1 1 25 4.17 0.95
 -1 -1 25 1.79 0.65
 -1 -1 25 2.09 0.84
 1 1 25 2.79 0.74
 -1 1 -25 2.97 0.84
 1 1 25 2.08 0.84
 -1 -1 25 4.03 0.9
 1 -1 -25 3.77 0.92
 -1 1 -25 4.22 0.85
 -1 -1 26 26.43 2.05
 -1 -1 26 22.41 2.03
 1 1 26 26.36 2.21
 1 -1 -26 32.21 2.27
 -1 1 -26 28.57 2.1
 -1 1 -26 24.21 1.98
 1 1 26 28.23 2.13
 -1 -1 26 26.39 2.01
 -1 1 -26 26.77 2.11
 1 1 26 26.28 1.91
 -1 -1 26 28.67 2.22
 1 1 26 27.06 2.14
 1 -1 -26 26.56 2.01
 -1 1 -26 26.29 1.9
 1 1 26 28.03 2.16
 -1 -1 26 24.63 1.98
 -1 1 -27 12.37 1.55
 -1 1 -27 11.01 1.48
 1 -1 -27 9.95 1.43
 -1 1 -27 10.76 1.39
 1 1 27 11.05 1.41
 -1 -1 27 10.12 1.37
 -1 1 -27 7.91 1.14
 1 -1 -27 10.77 1.4
 -1 -1 27 10.13 1.44
 1 1 27 10.05 1.53
 1 1 27 10.26 1.27
 -1 -1 27 8.94 1.3
 1 1 27 9.61 1.49
 -1 -1 27 9.24 1.36
 1 1 27 10.42 1.46
 -1 -1 27 8.7 1.31
 -1 1 -28 2.41 1.05
 -1 1 -28 0.79 0.83
 1 -1 -28 2 0.85
 1 1 28 2.05 0.81
 -1 -1 28 4.36 1.06
 -1 1 -28 3.34 1.01
 1 -1 -28 3.81 1.06
 1 -1 -28 3.14 1.01
 -1 1 -28 3.51 0.9
 -1 -1 28 3.15 1.06
 -1 -1 28 3.86 1.1
 1 1 28 1.19 0.68
 -1 -1 28 4.96 1.22
 1 1 28 3.04 1.01
 -1 -1 28 2.25 0.87
 1 1 28 3.16 1.12
 -1 1 -29 0.61 0.87
 1 -1 -29 2.64 0.94
 -1 1 -29 1.74 0.86
 1 1 29 2.24 0.98
 -1 -1 29 1.4 0.77
 1 -1 -29 3.68 1.13
 -1 1 -29 1.42 0.89
 -1 1 -29 2.3 0.81
 1 -1 -29 1.98 1.01
 -1 -1 29 0.4 0.79
 -1 -1 29 0.85 0.85
 1 1 29 3.55 1
 -1 -1 29 1.35 0.89
 1 1 29 2.13 0.92
 1 1 29 -0.1 0.88
 -1 -1 29 2.29 0.91
 1 -1 -30 2.85 1
 -1 1 -30 1.51 0.99
 1 -1 -30 3.22 0.98
 -1 1 -30 1.17 0.85
 1 1 30 4.95 1.19
 -1 1 -30 2.34 0.96
 1 -1 -30 2.55 1.04
 -1 -1 30 2.27 0.93
 1 -1 -30 1 0.87
 -1 1 -30 2.34 0.79
 -1 -1 30 0.33 0.88
 -1 -1 30 3.05 1.04
 1 1 30 2.77 0.95
 1 1 30 3.98 1.15
 -1 -1 30 1.35 1.02
 1 1 30 2.28 0.91
 -1 -1 30 0.25 0.8
 -1 1 -31 1.12 0.9
 1 -1 -31 2.1 0.98
 1 -1 -31 1.32 0.83
 -1 1 -31 2.35 0.98
 -1 1 -31 0.58 0.84
 1 1 31 1.19 0.89
 1 -1 -31 2.56 0.94
 1 -1 -31 -0.77 0.98
 -1 -1 31 0.84 0.88
 -1 -1 31 1.98 0.96
 1 1 31 -0.03 0.71
 -1 -1 31 1.83 0.97
 1 1 31 2.32 1.01
 -1 -1 31 2.38 0.97
 1 1 31 3.35 1.01
 1 -1 -32 -0.53 0.89
 -1 1 -32 0.72 0.93
 1 -1 -32 0.89 0.81
 -1 1 -32 0.42 0.77
 1 -1 -32 0.36 0.93
 -1 1 -32 0.73 0.89
 1 1 32 0.58 0.94
 1 -1 -32 0.16 0.91
 -1 -1 32 -0.46 0.89
 -1 -1 32 1.04 0.91
 1 1 32 -0.93 0.93
 -1 -1 32 -0.28 0.74
 -1 -1 32 -0.19 0.91
 1 1 32 0.8 0.83
 1 -1 -33 1.93 1.04
 -1 1 -33 0.99 0.88
 1 1 33 1.66 0.98
 1 -1 -33 0.13 0.89
 -1 -1 33 0.78 0.87
 1 -1 -33 0.57 0.74
 -1 1 -33 2.3 1.05
 1 1 33 -0.15 0.82
 -1 1 -33 0.09 0.88
 1 -1 -33 2.67 1.09
 -1 -1 33 1.13 1.04
 1 1 33 3.37 1.21
 1 1 34 1.59 0.95
 1 -1 -34 1.62 0.96
 -1 1 -34 1.42 1.04
 1 -1 -34 0.51 0.84
 -1 -1 34 1.75 0.98
 -1 1 -34 0.89 0.97
 1 -1 -34 1.15 0.83
 1 1 34 -0.04 0.85
 -1 1 -34 1.98 1.04
 1 -1 -34 -0.39 0.89
 1 1 34 0.01 0.88
 -1 -1 34 1.31 0.93
 -1 1 -35 -0.43 0.84
 1 -1 -35 -0.6 0.98
 1 1 35 -0.7 0.87
 1 -1 -35 2.18 1.05
 -1 -1 35 1.62 1.03
 -1 1 -35 -0.11 0.85
 1 1 35 -0.14 0.86
 -1 1 -35 0.86 1.05
 1 -1 -35 0.34 0.88
 -1 -1 35 -0.5 1
 1 1 35 1.38 0.89
 1 -1 -36 -0.05 0.9
 -1 1 -36 0.19 0.86
 1 1 36 0.59 0.76
 -1 1 -36 1.44 1.04
 1 -1 -36 0.98 0.91
 1 1 36 2.4 1.13
 -1 -1 36 0.43 0.94
 1 1 36 -0.98 1
 1 -1 -36 1.13 1.02
 -1 1 -36 0.88 0.88
 -1 -2 -36 0.97 0.99
 1 2 -36 0.16 0.88
 -1 -2 -36 0.96 0.86
 -1 -2 -36 -0.33 0.89
 1 2 -36 0.77 0.92
 1 2 -36 -0.68 0.87
 -1 2 36 0.26 0.89
 -1 2 36 2.38 1.1
 1 -2 36 3.04 1.18
 -1 2 36 0.94 0.97
 1 2 -35 0.82 0.99
 -1 -2 -35 3.74 1.26
 -1 -2 -35 0.78 0.89
 1 2 -35 0.25 0.9
 1 -2 35 -0.76 1.03
 -1 -2 -35 1.17 0.9
 1 2 -35 1.25 0.89
 -1 2 35 0.81 0.9
 -1 2 35 0.37 0.79
 -1 2 35 -1.37 1.03
 1 -2 35 3.42 1.28
 -1 2 35 0.69 0.86
 -1 -2 -34 0.44 0.84
 1 2 -34 0.76 0.86
 -1 -2 -34 0.26 0.84
 1 2 -34 1.13 1
 1 -2 34 0.94 0.89
 -1 -2 -34 -0.32 0.83
 -1 -2 -34 -0.11 0.84
 1 2 -34 0.27 0.8
 -1 2 34 -0.03 0.85
 -1 2 34 0.11 0.86
 1 -2 34 0.68 1
 -1 2 34 1.41 0.82
 -1 2 34 0.67 0.98
 -1 -2 -33 1.51 1.11
 1 2 -33 0.83 0.84
 -1 -2 -33 2.28 1.11
 -1 -2 -33 2.12 0.96
 1 -2 33 2.4 1.02
 1 2 -33 2.41 1.07
 -1 -2 -33 0.78 0.89
 1 2 -33 2.21 1.07
 -1 2 33 0.96 0.89
 -1 2 33 2.84 1.03
 -1 2 33 -0.91 1.04
 1 -2 33 1.65 1.09
 -1 2 33 0.81 0.91
 1 2 -32 -0.31 0.84
 -1 -2 -32 0.9 1.06
 -1 -2 -32 0.18 0.84
 -1 -2 -32 1.68 0.99
 1 -2 32 0.15 0.87
 1 2 -32 1.43 0.93
 -1 -2 -32 1.02 0.86
 1 2 -32 0.94 0.84
 -1 2 32 1.08 0.91
 -1 2 32 1.87 0.82
 1 -2 32 1.29 1.06
 -1 2 32 0.18 0.85
 -1 2 32 -0.16 0.83
 1 2 -31 3.12 1.04
 -1 -2 -31 3.33 1.15
 -1 -2 -31 2.82 1.1
 -1 -2 -31 3.75 1.15
 1 2 -31 4.22 1.2
 1 -2 31 2.83 0.95
 -1 -2 -31 2.05 0.97
 1 2 -31 1.77 0.99
 -1 2 31 3.99 1.19
 -1 2 31 3.86 1.14
 -1 2 31 3.07 1.04
 1 -2 31 2.68 1.23
 -1 2 31 0.95 0.91
 -1 -2 -30 5.48 1.3
 1 2 -30 6.97 1.37
 -1 -2 -30 5.1 1.25
 1 -2 30 5.64 1.28
 1 2 -30 6.84 1.39
 -1 -2 -30 5.16 1.18
 -1 -2 -30 6.06 1.25
 1 2 -30 5.48 1.27
 -1 2 30 6.23 1.31
 -1 2 30 7.92 1.37
 -1 2 30 4.75 1.17
 1 -2 30 6.4 1.41
 -1 2 30 5.85 1.34
 1 -2 29 19.52 2.05
 -1 2 29 17.48 1.84
 -1 2 29 17.07 1.92
 -1 -2 -29 20.7 2.04
 -1 -2 -29 17.93 1.89
 1 2 -29 17.89 1.74
 1 -2 29 18.18 1.89
 -1 -2 -29 18.41 1.86
 1 2 -29 16.46 1.85
 1 2 -29 21.18 1.98
 -1 2 29 20.15 2.01
 1 2 -29 21 1.98
 -1 -2 -29 19.77 1.86
 -1 2 29 15.85 1.78
 -1 2 28 2.11 0.98
 1 -2 28 4.27 1.15
 -1 -2 -28 4.34 1.12
 1 2 -28 4.19 1.15
 1 2 -28 4.19 1.07
 -1 -2 -28 3.52 0.94
 -1 2 28 2.75 1.03
 1 2 -28 2.84 0.86
 1 2 -28 5.1 1.07
 -1 2 28 4.17 1.12
 -1 2 28 4.12 1.11
 1 -2 28 4.85 1.24
 -1 2 27 14.54 1.6
 -1 -2 -27 14.51 1.58
 1 -2 27 13.45 1.66
 1 2 -27 16.62 1.76
 -1 -2 -27 13.03 1.48
 1 2 -27 14.39 1.6
 -1 2 27 13.99 1.7
 1 2 -27 11.74 1.36
 1 2 -27 14.11 1.56
 -1 2 27 13.63 1.64
 1 -2 27 16.85 1.85
 -1 2 27 15.29 1.68
 -1 2 26 13.55 1.57
 1 2 -26 14.16 1.53
 1 2 -26 12.94 1.39
 -1 -2 -26 13.21 1.49
 1 -2 26 12.86 1.55
 1 2 -26 13.87 1.59
 -1 -2 -26 15.5 1.55
 1 2 -26 11.45 1.41
 -1 2 26 13.47 1.58
 -1 2 26 14.59 1.56
 1 -2 26 14.62 1.71
 -1 2 26 15.21 1.68
 1 -2 25 14.07 1.58
 -1 2 25 13.26 1.47
 1 -2 25 12.96 1.37
 1 -2 25 14.09 1.43
 -1 2 25 12.58 1.45
 1 -2 25 14.41 1.46
 -1 2 25 11.16 1.44
 -1 2 25 12.62 1.54
 1 -2 25 12.63 1.53
 1 -2 25 14.39 1.54
 -1 -2 -25 11.6 1.37
 1 2 -25 14.31 1.52
 1 2 -25 11.33 1.34
 1 2 -25 15 1.43
 -1 2 25 10.86 1.42
 1 2 -25 12.43 1.41
 -1 -2 -25 10.51 1.24
 -1 2 24 24.64 1.84
 -1 -2 -24 21.57 1.67
 -1 2 24 24.37 1.9
 1 -2 24 25.5 2.03
 1 2 -24 24.83 1.89
 1 -2 24 24.74 1.99
 -1 2 24 23.14 1.91
 1 -2 24 23.73 1.89
 1 -2 24 21.47 1.76
 1 2 -24 24.01 1.75
 1 2 -24 28.78 2.03
 -1 -2 -24 22.32 1.76
 1 2 -24 23.68 1.8
 -1 2 24 25.02 2
 1 -2 24 24.01 1.77
 -1 2 24 25.75 1.99
 1 -2 24 22.59 1.76
 -1 2 23 34.95 2.17
 1 2 -23 34.57 2.13
 1 -2 23 36.36 2.31
 -1 -2 -23 35.58 2.07
 -1 2 23 39.86 2.31
 1 -2 23 37.63 2.38
 -1 2 23 38.09 2.35
 1 2 -23 37.94 2.1
 1 2 -23 37.31 2.22
 -1 -2 -23 34.26 2.11
 1 2 -23 35.62 2.15
 -1 2 23 33.9 2.25
 1 -2 23 34.04 2.13
 1 -2 23 35.46 2.23
 1 -2 23 32.99 2.07
 -1 2 23 38.88 2.34
 1 -2 23 33.42 2.02
 1 2 -22 104.41 8.23
 1 2 -22 105.84 8.14
 -1 2 22 109.75 4.03
 1 -2 22 107.4 3.83
 1 -2 22 102.56 3.71
 1 2 -22 109.25 3.73
 -1 -2 -22 107.19 3.83
 1 2 -22 111.53 3.92
 1 -2 22 110.89 4.11
 1 2 -22 103.53 3.77
 -1 -2 -22 101.06 3.62
 -1 2 22 113.34 3.98
 1 2 -22 111.99 3.86
 1 2 -22 105.86 8.14
 -1 2 22 107.43 3.87
 1 2 -22 99.69 8.06
 1 -2 22 106.95 4.08
 -1 2 22 104.29 4.01
 1 2 -22 93.44 8.03
 -1 2 22 102.82 3.95
 1 -2 22 113.83 4.03
 1 -2 22 108.2 3.89
 -1 2 21 39.33 2.23
 1 -2 21 36.04 2.01
 1 -2 21 34.77 1.96
 -1 -2 -21 39.79 2.11
 1 2 -21 38.1 2.11
 1 2 -21 38.19 2.02
 1 2 -21 34.33 4.71
 1 -2 21 37.36 2.22
 1 2 -21 35.21 2.03
 -1 2 21 41.49 2.19
 -1 -2 -21 35.37 1.96
 1 2 -21 41.24 2.14
 1 2 -21 40.39 4.84
 1 2 -21 28.11 4.19
 -1 2 21 38.91 2.13
 1 -2 21 39.13 2.2
 1 -2 21 32.41 1.97
 -1 -2 -21 31.53 4.33
 1 2 -21 32.39 4.27
 1 2 -21 35.57 4.71
 -1 2 21 36.03 2.19
 1 -2 21 32.33 2.12
 -1 2 21 34.85 2.15
 1 2 -20 44.25 5.01
 1 2 -20 43.96 4.97
 1 -2 20 44.73 2.21
 -1 2 20 42.59 2.3
 1 -2 20 43.31 2.13
 1 2 -20 47.85 2.32
 -1 -2 -20 46.78 2.24
 1 2 -20 46.55 2.16
 -1 -2 -20 46.96 2.18
 1 2 -20 45.87 2.23
 1 -2 20 46.79 2.41
 -1 2 20 47.7 2.32
 1 2 -20 46.5 2.22
 1 2 -20 42.1 4.79
 -1 2 20 46.6 2.29
 1 2 -20 45.72 5.04
 -1 -2 -20 44.68 4.97
 1 2 -20 44.14 5.16
 1 -2 20 46.06 2.42
 -1 2 20 48.11 2.44
 -1 2 20 46.53 2.39
 1 -2 20 44.77 2.28
 1 -2 20 49.85 2.39
 1 2 -19 32.34 1.77
 -1 2 19 28.11 1.77
 1 -2 19 28.51 1.67
 1 -2 19 30.34 1.69
 -1 -2 -19 28.53 1.66
 1 2 -19 31.18 1.69
 1 2 -19 31.25 1.77
 1 -2 19 24.22 3.31
 1 2 -19 24.33 3.72
 1 -2 19 27.21 1.75
 -1 -2 -19 28.73 1.6
 1 2 -19 29.33 1.68
 -1 2 19 29.05 1.82
 1 -2 19 28.33 1.8
 -1 2 19 30.21 1.74
 1 2 -19 26.51 3.75
 1 2 -19 27.92 3.8
 -1 -2 -19 28.55 3.84
 1 2 -19 25.59 3.73
 1 2 -19 23.89 3.6
 -1 2 19 27.52 1.78
 1 -2 19 28.11 1.72
 -1 2 19 27.13 1.59
 1 -2 19 28.58 1.74
 1 2 -18 3.28 1.62
 -1 2 18 5.51 1.61
 1 -2 18 4.61 1.5
 -1 -2 -18 4.18 1.68
 1 -2 18 5.37 0.84
 -1 2 18 4.82 0.77
 -1 -2 -18 4.56 0.68
 1 2 -18 4.79 0.71
 1 -2 18 5.24 0.83
 -1 2 18 5.12 0.81
 -1 2 18 5.46 0.78
 -1 2 18 5.17 0.81
 1 -2 18 5.24 0.77
 1 2 -18 4.09 1.58
 1 2 -18 5.72 1.82
 1 2 -18 4.44 1.57
 1 2 -18 5.2 1.8
 -1 -2 -18 5.41 0.76
 1 2 -18 3.66 0.68
 1 -2 18 4.88 0.75
 -1 2 17 246.81 6.08
 1 -2 17 249.77 10.47
 -1 2 17 246.82 10.34
 -1 -2 -17 244.16 10.96
 1 2 -17 237.31 11.4
 1 -2 17 246.96 5.96
 1 -2 17 242.49 5.97
 -1 -2 -17 235.59 9.77
 1 2 -17 228.49 10.72
 1 2 -17 250.96 5.95
 -1 -2 -17 250.13 5.87
 1 2 -17 231.96 10.89
 1 2 -17 228.55 10.61
 -1 2 17 251.37 6.14
 1 2 -17 218.3 10.37
 -1 -2 -17 239.01 5.73
 1 2 -16 43.56 4.26
 1 2 -16 35.13 3.89
 -1 -2 -16 47.9 3.99
 1 2 -16 43.76 4.3
 -1 -2 -16 42.43 1.91
 -1 -2 -16 39.6 1.8
 -1 -2 -16 50.75 4.59
 1 2 -16 36.95 3.38
 1 2 -16 40.24 4.38
 1 2 -16 39.45 4.05
 -1 2 16 33.82 3.61
 1 -2 16 50.19 4.26
 1 -2 16 40.55 1.92
 1 2 -15 161.83 8.18
 1 2 -15 163.18 8.38
 1 2 -15 172.88 8.5
 -1 -2 -15 160.36 7.54
 -1 -2 -15 192.18 4.54
 -1 -2 -15 168.46 4.29
 1 -2 15 170.24 7.39
 -1 -2 -15 175.91 8.53
 1 2 -15 177.29 9.08
 1 2 -15 174.4 7.36
 1 2 -15 167.06 8.31
 -1 2 15 171.78 8.02
 -1 2 15 174.78 7.31
 1 -2 15 166.99 7.93
 1 -2 15 176.38 4.56
 -1 -2 -14 225.04 8.91
 1 2 -14 219.35 9.55
 -1 -2 -14 229.97 5.31
 -1 -2 -14 255.63 5.54
 -1 -2 -14 239.34 9.88
 1 2 -14 246.57 10.56
 1 2 -14 238.78 8.51
 1 -2 14 233.89 8.64
 1 -2 14 240.5 9.43
 -1 2 14 249.58 9.56
 -1 2 14 250.78 8.84
 1 2 -14 240.61 9.82
 1 2 -14 234.6 9.75
 1 2 -14 225.92 9.77
 -1 -2 -13 32.52 3.05
 1 2 -13 33.46 3.38
 -1 -2 -13 34.99 1.49
 -1 -2 -13 38.94 1.62
 -1 -2 -13 44.19 3.81
 1 2 -13 32.56 3.59
 1 -2 13 38.44 3.11
 1 2 -13 38.37 2.98
 -1 -2 -13 38.47 2.79
 -1 2 13 40.72 3.18
 -1 2 13 36.11 3.26
 -1 2 13 36.91 3.38
 1 2 -13 36.12 3.46
 1 2 -13 35.2 3.51
 1 2 -13 37.3 3.53
 -1 -2 -12 340.66 9.16
 1 2 -12 340.71 11.37
 -1 -2 -12 322.6 10.46
 -1 -2 -12 346.92 6.88
 -1 -2 -12 327.98 6.73
 1 -2 12 336.7 10.19
 -1 -2 -12 316.27 9.16
 -1 -2 -12 339.41 11.34
 1 2 -12 338.06 9.77
 1 2 -12 315.68 11.68
 -1 2 12 320 10.07
 1 -2 12 338.42 10.62
 -1 2 12 346.09 10.93
 -1 2 12 316.95 10.79
 -1 -2 -12 339.45 9.09
 1 2 -12 332.35 11.15
 1 2 -12 337.8 11.43
 -1 -2 -12 339.33 9.22
 1 2 -12 312.28 10.9
 -1 -2 -12 339.05 9.08
 -1 -2 -11 25.62 2.63
 -1 -2 -11 31.66 2.17
 -1 -2 -11 27.34 2.79
 1 2 -11 28.68 2.88
 -1 -2 -11 29.19 1.3
 1 2 -11 24.03 2.85
 -1 -2 -11 27.58 2.73
 1 2 -11 29.67 2.33
 1 -2 11 29.86 2.53
 -1 -2 -11 26.31 2.04
 -1 2 11 23.64 2.46
 1 -2 11 28.03 2.62
 -1 2 11 24.48 2.33
 -1 2 11 28.54 2.75
 1 2 -11 27.5 2.76
 -1 -2 -11 26.04 1.94
 -1 -2 -11 28.04 2.07
 -1 -2 -11 29.06 2.04
 1 2 -11 25.49 2.69
 1 2 -11 26.99 2.8
 -1 -2 -10 2.17 0.85
 -1 -2 -10 3.49 0.92
 -1 -2 -10 3.38 0.45
 1 2 -10 3.53 0.79
 1 -2 10 3.73 0.89
 -1 -2 -10 2.35 0.85
 -1 -2 -10 3.83 0.75
 -1 2 10 2.71 0.8
 1 2 -10 2.59 1.04
 -1 2 10 3.44 0.87
 1 -2 10 4.76 1.1
 -1 2 10 4.02 1.12
 -1 -2 -10 3.94 0.73
 1 2 -10 2.86 1
 1 2 -10 2.47 0.94
 -1 -2 -10 2.23 0.59
 1 2 -10 3.22 0.99
 1 2 -10 2.75 0.93
 -1 -2 -10 3.19 0.63
 -1 -2 -10 3.24 0.68
 -1 -2 -9 57.54 3.77
 1 2 -9 56.93 3.75
 -1 -2 -9 53.83 3.64
 -1 -2 -9 64.3 2.76
 -1 -2 -9 64.14 1.89
 1 2 -9 56.17 2.92
 1 -2 9 59.5 3.38
 -1 -2 -9 57.09 2.7
 -1 -2 -9 55.54 3.66
 1 2 -9 64.34 4.23
 -1 2 9 57.7 3.47
 1 -2 9 59.78 3.58
 -1 2 9 60.56 3.66
 -1 2 9 60.39 3.78
 1 2 -9 59.31 3.77
 -1 -2 -9 61.74 2.69
 -1 -2 -9 56.75 2.62
 1 2 -9 57.3 3.72
 1 2 -9 63.5 3.99
 -1 -2 -9 55.24 2.56
 1 2 -8 1517.19 30.82
 -1 -2 -8 1474.95 30.86
 -1 -2 -8 1502.27 27.72
 -1 -2 -8 1519.74 30.74
 1 2 -8 1526.59 31.64
 -1 -2 -8 1509.41 30.69
 1 -2 8 1623.47 29.93
 -1 -2 -8 1498.33 27.76
 1 2 -8 1599.42 28.6
 -1 2 8 1524.47 30.65
 -1 -2 -8 1516.16 27.68
 1 2 -8 1511.26 30.69
 -1 -2 -8 1472.46 27.65
 -1 -2 -8 1530.87 27.77
 1 2 -8 1524.87 30.97
 1 2 -8 1537.82 30.79
 -1 2 8 1505.49 30.35
 -1 2 8 1502.41 30.03
 1 -2 8 1551.92 30.37
 -1 2 7 303.98 8.75
 -1 -2 -7 291.94 6.69
 1 -2 7 299.68 8.65
 -1 2 7 292.96 8.52
 1 2 -7 303.36 8.91
 -1 -2 -7 307.39 6.6
 -1 2 7 302.18 8.91
 1 -2 7 309.79 8.39
 1 2 -7 297.76 7.24
 1 2 -7 296.24 9.4
 -1 -2 -7 307.33 9.01
 1 2 -7 307.48 8.96
 -1 -2 -7 299.53 6.67
 -1 -2 -7 303.55 6.59
 1 2 -7 303.09 9.06
 -1 -2 -7 308.35 9.02
 -1 -2 -7 301.67 6.63
 1 2 -7 298.09 8.93
 -1 -2 -7 280.84 8.88
 -1 2 6 23.45 1.99
 1 -2 6 22.32 1.91
 -1 2 6 20.2 1.86
 -1 -2 -6 23.65 1.2
 1 2 -6 30.17 2.3
 -1 -2 -6 24.52 1.15
 -1 2 6 21.03 1.95
 -1 -2 -6 21.33 1.96
 1 2 -6 23.25 2.2
 1 -2 6 25.2 1.91
 1 2 -6 20.11 1.3
 -1 -2 -6 24.36 1.16
 -1 2 6 25.63 2.13
 -1 -2 -6 23.65 1.16
 1 2 -6 27.38 2.23
 1 2 -6 28.64 2.25
 -1 -2 -6 26.32 1.23
 -1 -2 -6 23.16 2.04
 -1 -2 -6 23.54 2.1
 1 2 -6 25.06 2.1
 -1 2 5 2755.87 49.84
 -1 -2 -5 2767.91 46.74
 -1 2 5 2745.7 49.87
 1 -2 5 2755.91 49.82
 -1 2 5 2865.14 50.18
 1 2 -5 2886.61 50
 1 -2 5 2841.08 49.47
 1 2 -5 2695.24 47.38
 1 2 -5 2742.29 50.57
 1 2 -5 2891.93 50.02
 -1 -2 -5 2846.99 46.64
 -1 2 5 2880.74 50.21
 -1 -2 -5 2877.93 46.66
 -1 -2 -5 2854.17 46.67
 1 2 -5 2899.93 50.2
 -1 -2 -5 2820.13 50.33
 1 2 -5 2877.17 50.1
 -1 -2 -5 2705.87 49.98
 -1 2 4 3227.83 58.07
 1 -2 4 3284.44 58.03
 1 2 -4 3377.78 57.87
 -1 2 4 3321.65 58.25
 1 2 -4 3329.01 58.49
 1 2 -4 3301.07 55.35
 1 2 -4 3319.74 58.01
 -1 2 4 3297.75 58.22
 1 2 -4 3371.42 57.88
 -1 -2 -4 3352.68 58.2
 1 2 -4 3383.1 57.98
 -1 2 3 171.13 5.52
 1 2 -3 173.63 3.81
 1 -2 3 170.67 5.49
 -1 2 3 179.19 5.67
 1 2 -3 177.04 5.27
 1 2 -3 170.21 5.54
 -1 2 3 176.6 5.65
 1 2 -3 172.98 5.33
 1 2 -3 178.63 5.29
 -1 -2 -3 173.76 5.52
 1 2 -3 178.67 5.34
 -1 2 2 4777.12 82.71
 1 2 -2 4895.87 82.05
 1 2 -2 4789.48 80.58
 1 -2 2 4845.62 82.69
 -1 -2 -2 4747.12 80.06
 -1 2 2 4916.5 82.84
 1 2 -2 4828.52 81.86
 1 2 -2 5099.73 83.02
 -1 2 2 4884.62 82.85
 1 2 -2 4842.44 81.87
 1 2 -2 4758.29 81.97
 -1 2 2 4880.93 82.81
 1 2 -2 4792.66 81.92
 -1 -2 -2 4975.96 82.69
 1 2 -1 1104.18 19.83
 -1 2 1 1063.4 21.26
 1 2 -1 1112.24 20.28
 1 -2 1 1076.42 21.2
 -1 -2 -1 1116.41 19.3
 1 -2 1 1094.27 21.26
 -1 2 1 1094.99 21.32
 1 2 -1 1110.21 20.2
 1 2 -1 1101.45 21.33
 1 2 -1 1094.53 20.29
 1 2 -1 1109.7 20.22
 -1 2 1 1091.78 21.35
 -1 -2 -1 1131.9 21.07
 -1 2 1 1081.27 21.28
 1 2 -1 1091.83 20.24
 1 2 0 72.25 2.69
 1 -2 0 71.37 3.14
 -1 -2 0 73.73 2.46
 -1 2 0 72.83 3.22
 1 2 0 71.38 2.46
 1 2 0 74.51 2.48
 1 -2 0 71.7 3.15
 -1 2 0 74.25 3.23
 1 2 0 75.68 3.23
 1 2 0 76.21 2.51
 -1 2 0 74.43 3.26
 1 2 0 71.09 2.5
 -1 -2 0 75.66 3
 1 2 0 72.85 2.49
 -1 2 0 75.5 3.28
 -1 -2 1 1047.87 19.71
 -1 2 -1 1020.25 20.77
 1 2 1 1077.49 20.14
 1 2 1 1100.71 18.89
 1 -2 -1 1071.13 20.84
 1 -2 -1 1050.12 20.67
 -1 2 -1 1035.02 20.77
 1 2 1 1067.38 18.89
 1 2 1 1075.85 20.37
 1 2 1 1040.92 20.73
 1 2 1 1088.37 18.93
 -1 2 -1 1043.77 20.85
 -1 2 -1 1017.75 20.74
 1 2 1 1112.63 18.98
 1 2 1 1109.05 18.97
 -1 -2 1 1081.74 20.06
 -1 2 -1 1052.6 20.89
 -1 2 -2 4727.03 81.81
 -1 -2 2 4876.58 80.94
 1 -2 -2 4682.08 81.69
 1 2 2 4737.04 81.31
 1 2 2 4865.62 79.09
 1 -2 -2 4774.48 81.59
 1 2 2 4923.36 79.13
 -1 2 -2 4848.28 81.83
 1 2 2 4808.17 81.68
 1 2 2 4599.91 81.48
 -1 2 -2 4876.2 81.88
 1 2 2 4913.24 79.15
 -1 2 -2 4904.66 81.91
 1 2 2 4918.61 79.14
 -1 2 -2 4858.04 81.9
 1 2 2 4939.72 79.15
 1 -2 -3 176.47 5.63
 1 2 3 170.9 5.43
 -1 2 -3 172.14 5.61
 -1 -2 3 180.02 5.47
 1 -2 -3 172.39 5.44
 -1 2 -3 177.63 5.63
 1 2 3 181.94 5.61
 1 2 3 175.65 5.6
 1 -2 -3 171.32 5.39
 -1 2 -3 178.04 5.66
 -1 2 -3 169.23 5.58
 -1 2 -3 175.64 5.66
 1 -2 -4 3238.28 57.78
 -1 2 -4 3258.75 57.78
 -1 -2 4 3278.06 57.62
 1 2 4 3311.1 57.69
 -1 2 -4 3288.46 57.73
 1 2 4 3295.36 57.86
 -1 2 -4 3410.15 57.68
 1 2 4 3288.59 57.66
 -1 2 -4 3259.59 57.81
 -1 2 -4 3288.03 57.79
 1 -2 -4 3279.3 57.34
 1 -2 -4 3317.12 57.43
 -1 2 -4 3285.09 57.83
 -1 -2 5 2708.95 49.33
 -1 2 -5 2675.67 49.18
 1 -2 -5 2671.64 49.19
 1 2 5 2821.65 49.36
 1 2 5 2764.62 45.92
 -1 2 -5 2727.34 49.21
 1 2 5 2862.07 45.98
 -1 2 -5 2819.54 49.23
 1 2 5 2740.37 49.16
 1 2 5 2742.1 49.62
 1 -2 -5 2670.8 48.79
 1 -2 -5 2717.36 48.89
 -1 2 -5 2688.88 49.18
 -1 2 -5 2686.17 49.27
 -1 2 -5 2713.72 49.31
 1 2 6 22.5 1.98
 1 -2 -6 22.18 1.98
 -1 2 -6 19.79 1.86
 1 2 6 21.43 1.11
 -1 -2 6 24.04 2.1
 -1 2 -6 21.74 1.96
 1 2 6 21.95 2.04
 -1 2 -6 20.43 1.87
 1 2 6 19.22 1.83
 -1 2 -6 19.46 1.87
 1 -2 -6 19.89 1.8
 1 -2 -6 21.98 1.87
 -1 2 -6 20.5 1.91
 -1 2 -6 20.2 1.9
 1 2 7 298.16 8.73
 -1 -2 7 291.12 8.9
 1 2 7 289.65 6.47
 -1 2 -7 286.44 8.56
 1 -2 -7 287.83 8.68
 -1 2 -7 290.29 8.59
 1 2 7 289.97 8.95
 -1 2 -7 285.08 8.51
 1 2 7 297.15 8.63
 -1 2 -7 281.18 8.53
 1 -2 -7 279.16 8.19
 -1 2 -7 287.91 8.67
 1 -2 -7 292.27 8.39
 1 -2 -7 292.86 8.36
 -1 2 -7 285.89 8.63
 -1 2 -8 1513.74 30.18
 1 2 8 1519.83 27.28
 -1 -2 8 1552.96 30.8
 1 -2 -8 1515.61 30.34
 1 2 8 1564.73 30.42
 -1 2 -8 1495.09 30.11
 -1 2 -8 1600.12 30.37
 1 2 8 1524.63 30.73
 -1 -2 8 1557.2 26.09
 1 2 8 1525.04 30.17
 1 -2 -8 1483.52 29.65
 -1 2 -8 1503.17 30.16
 1 -2 -8 1538.96 29.94
 -1 2 -8 1487.59 30.26
 1 -2 -8 1509.91 29.78
 -1 2 -8 1489.3 30.19
 1 -2 -9 68.51 3.96
 1 2 9 55.44 2.53
 -1 2 -9 57.86 3.6
 1 2 9 63.31 3.77
 -1 -2 9 51.12 3.59
 -1 2 -9 49.19 3.35
 1 2 9 57.31 3.77
 -1 2 -9 54.01 3.5
 -1 -2 9 55.18 1.95
 -1 2 -9 51.49 3.46
 -1 2 -9 51.18 3.47
 1 -2 -9 48.94 3.2
 1 -2 -9 48.65 3.21
 1 -2 -9 54.32 3.4
 -1 2 -9 53.02 3.46
 1 -2 -10 4.86 0.44
 1 2 10 1.73 0.78
 -1 2 -10 2.79 0.85
 -1 2 -10 3.53 0.95
 1 -2 -10 2.93 0.99
 -1 -2 10 2.57 0.97
 1 2 10 2.6 0.63
 1 2 10 3.8 1.07
 -1 2 -10 3.87 1.02
 1 -2 -10 3.58 0.96
 -1 2 -10 2.57 0.81
 -1 2 -10 2.61 0.88
 1 -2 -10 2.92 0.93
 -1 2 -10 3.34 0.92
 1 -2 -10 2.26 0.77
 -1 2 -11 22.29 2.44
 1 -2 -11 26.54 1.1
 -1 -2 11 26.2 2.78
 -1 2 -11 27.01 2.66
 1 2 11 27.49 2.68
 1 -2 -11 21.95 2.49
 1 2 11 26.01 1.93
 1 -2 -11 25.92 2.51
 1 -2 -11 21.11 2.24
 -1 2 -11 23.04 2.47
 1 -2 -11 24.01 2.37
 -1 2 -11 24.94 2.58
 -1 2 -11 21.23 2.34
 1 2 11 26.16 2.71
 -1 2 -11 24.38 2.55
 1 2 12 308.45 10.69
 -1 2 -12 302.41 10.37
 1 -2 -12 302.45 10.51
 -1 2 -12 331.73 10.58
 1 2 12 336.41 10.69
 1 2 12 309.13 8.71
 -1 -2 12 323.47 11.11
 1 -2 -12 306.8 10.07
 -1 2 -12 306.68 10.41
 -1 2 -12 301.66 10.51
 1 -2 -12 319.33 10.36
 1 -2 -12 316.58 10.21
 -1 2 -12 307.35 10.36
 -1 2 -12 308.11 10.54
 1 2 13 30.47 3.14
 -1 2 -13 38.65 3.46
 1 -2 -13 38.29 3.47
 1 2 13 38.7 3.36
 -1 -2 13 41.91 3.79
 1 -2 -13 36.62 3.24
 1 -2 -13 39.68 3.31
 -1 2 -13 37.59 3.39
 -1 2 -13 42.79 3.66
 1 -2 -13 35.52 3.18
 -1 2 -13 39.05 3.43
 -1 2 -13 35.35 3.31
 -1 2 -14 230.87 9.35
 1 -2 -14 225.36 9.43
 -1 2 -14 235.63 9.83
 1 2 14 242.21 9.75
 -1 2 -14 235.54 9.5
 1 2 14 246.81 9.36
 -1 -2 14 244.42 9.98
 -1 2 -14 236.59 9.58
 1 -2 -14 240.56 9.18
 -1 2 -14 225.19 9.25
 1 -2 -14 226.74 8.91
 1 -2 -14 234.6 9.19
 1 -2 -14 237.4 9.1
 -1 2 -14 221.43 9.17
 -1 2 -15 165.35 8.08
 1 -2 -15 177.93 8.41
 -1 2 -15 175.37 8.63
 -1 2 -15 180.31 8.31
 1 2 15 160.94 8.12
 -1 -2 15 170.99 4.5
 -1 -2 15 171.89 8.49
 1 2 15 187.67 8.2
 -1 2 -15 175.86 8.34
 1 -2 -15 173.59 7.87
 1 -2 -15 179 8.05
 -1 2 -15 164.5 8.01
 1 -2 -15 174.86 8.04
 -1 2 -15 177.49 8.24
 1 -2 -15 178.12 7.95
 -1 2 -16 42.24 4.11
 1 -2 -16 43.02 3.91
 1 2 16 35.54 3.72
 1 -2 -16 45.32 4.28
 -1 2 -16 40.86 4.09
 -1 2 -16 39.19 3.89
 -1 -2 16 45.29 2.03
 -1 -2 16 46.96 4.45
 1 2 16 43.69 3.94
 -1 2 -16 38.63 3.98
 -1 2 -16 42.59 4.1
 1 -2 -16 41.13 3.8
 1 -2 -16 39.2 3.76
 -1 2 -16 45.34 4.18
 1 -2 -16 47.54 4.06
 -1 2 -17 241.76 5.81
 1 -2 -17 259.44 5.94
 -1 2 -17 251.96 5.92
 -1 2 -17 245.45 10.71
 1 -2 -17 237.69 10.02
 1 -2 -17 245.65 10.36
 -1 2 -17 232.91 10.36
 -1 -2 17 233.19 5.9
 1 2 17 238.15 5.92
 -1 2 -17 239.72 10.53
 1 -2 -17 242.97 10.18
 1 -2 -17 232.98 10.44
 -1 -2 17 234.11 10.74
 1 2 17 248.12 10.2
 -1 2 -17 229.55 10.25
 1 -2 -17 236.35 10
 1 2 17 227.92 10.33
 -1 2 -17 237.7 10.46
 -1 2 -17 230.78 10.65
 -1 2 -18 6.27 1.76
 1 -2 -18 3.13 1.26
 -1 2 -18 3.22 1.26
 1 -2 -18 4.92 1.53
 -1 2 -18 3.25 1.44
 1 -2 -18 6.98 1.67
 -1 2 -18 3.98 1.37
 1 -2 -18 5.93 1.54
 -1 -2 18 4.58 0.73
 -1 -2 18 4.37 0.71
 -1 2 -18 5.13 0.8
 1 2 18 4.09 0.7
 -1 -2 18 5.05 0.77
 1 -2 -18 4.27 0.71
 -1 -2 18 4.12 0.67
 -1 2 -18 4.52 0.69
 1 2 18 5.34 0.69
 1 -2 -18 3.63 0.65
 -1 2 -18 5.05 0.75
 1 2 18 3.93 0.7
 -1 -2 18 5 0.75
 -1 -2 18 5.22 1.75
 1 -2 -18 4.29 1.52
 1 2 18 4.1 1.38
 -1 2 -18 4.25 1.72
 -1 -2 18 3.99 0.71
 1 2 18 6.09 0.86
 -1 2 -18 2.97 1.33
 -1 -2 18 5.31 0.77
 -1 2 -19 31.96 1.84
 -1 -2 19 29.34 1.76
 -1 -2 19 30.24 1.7
 1 2 19 30.26 1.86
 -1 -2 19 31.31 1.79
 -1 2 -19 28.48 3.94
 -1 -2 19 34.51 4.16
 1 2 19 29.1 3.49
 1 -2 -19 33.93 4
 1 2 19 31.4 1.78
 -1 2 -19 30.87 1.68
 1 -2 -19 34.11 1.82
 -1 2 -19 33.08 3.86
 -1 -2 19 31.65 1.82
 1 -2 -19 32.41 3.74
 -1 2 -19 27.47 3.61
 -1 2 -19 32.53 1.83
 1 -2 -19 30.45 1.76
 -1 2 -19 32.63 1.81
 1 2 19 29.52 1.64
 1 2 19 32.86 1.86
 -1 -2 19 31.42 1.75
 -1 -2 19 30.44 1.79
 -1 -2 19 30.44 1.86
 1 2 19 30.14 1.84
 -1 2 -19 29.31 3.72
 1 -2 -19 25.97 3.49
 1 -2 -19 28.32 3.54
 1 -2 -19 33.32 3.82
 -1 2 -19 26.06 3.55
 -1 2 -19 31.77 3.85
 1 -2 -19 28.3 3.48
 1 2 19 33.75 1.73
 -1 2 -20 43.82 4.71
 -1 2 -20 48.56 4.96
 -1 2 -20 42.77 4.61
 -1 -2 20 46.03 2.29
 -1 -2 20 43.62 2.24
 1 2 20 49.71 2.46
 -1 -2 20 45.27 2.22
 -1 -2 20 48.66 2.35
 -1 -2 20 46.02 4.98
 -1 -2 20 50.11 2.45
 1 -2 -20 48.68 2.3
 -1 2 -20 47.55 2.16
 1 2 20 52.49 2.42
 -1 2 -20 52.6 2.45
 -1 2 -20 47.91 2.28
 -1 2 -20 49.54 2.37
 1 -2 -20 51.84 2.37
 1 2 20 46.94 2.15
 1 2 20 45.62 2.32
 -1 -2 20 45.65 2.22
 -1 -2 20 44.7 2.26
 -1 -2 20 47.25 2.42
 1 2 20 48.96 2.45
 -1 2 -20 52.16 5.12
 1 -2 -20 43.39 4.74
 -1 2 -20 45.24 4.75
 1 2 20 49.85 2.23
 -1 2 -21 34.69 2.06
 -1 -2 21 37.1 4.6
 -1 2 -21 34.29 1.89
 -1 -2 21 35.95 2.13
 1 -2 -21 36.21 2.04
 1 2 21 34.07 2
 -1 -2 21 32.29 2.06
 1 2 21 36.08 2.16
 -1 -2 21 34.64 2.02
 -1 -2 21 34.16 2.01
 -1 -2 21 35.64 2
 1 2 21 35.46 2.09
 1 2 21 33.15 1.82
 1 2 21 32.4 1.86
 -1 -2 21 32.33 1.91
 1 2 21 35.29 2.13
 -1 2 -21 36.76 2.04
 -1 2 -21 40.03 2.14
 1 -2 -21 39.29 2.12
 -1 -2 21 35.9 2.04
 -1 2 -21 31.8 4.2
 1 -2 -21 31.75 4.17
 -1 -2 21 34.45 2.01
 -1 -2 22 102.64 3.81
 -1 2 -22 114.99 3.96
 -1 2 -22 101.57 3.77
 1 -2 -22 117.91 3.99
 -1 2 -22 104.75 3.63
 1 2 22 106 3.89
 1 -2 -22 110.21 3.86
 -1 -2 22 108.1 4.02
 -1 2 -22 115.81 4.03
 -1 -2 22 107.58 3.91
 -1 -2 22 109.51 4.08
 1 2 22 109.66 4.05
 1 2 22 104.07 3.56
 1 -2 -22 102.94 7.7
 -1 2 -22 89.31 7.25
 1 2 22 102.92 3.64
 1 2 22 108.66 4.07
 -1 -2 22 105.45 3.77
 -1 -2 22 108.65 3.9
 -1 -2 22 110.48 3.84
 1 2 22 106.09 3.94
 -1 -2 22 106.03 3.83
 1 2 23 36.68 2.23
 1 -2 -23 34.33 2.09
 -1 -2 23 35.62 2.31
 -1 2 -23 33.68 1.99
 -1 -2 23 35.05 2.13
 1 2 23 33.82 2.25
 1 2 23 35.09 2.06
 -1 2 -23 35.36 2.23
 1 2 23 37.78 2.3
 -1 -2 23 38.27 2.2
 -1 -2 23 35.46 2.14
 -1 -2 23 36.05 2.18
 -1 2 -23 37.88 2.22
 1 -2 -23 36.55 2.2
 -1 2 -23 33.17 2.16
 -1 -2 23 35.09 2.19
 -1 -2 23 34.38 2.12
 1 2 23 37.11 2.35
 -1 -2 23 36.74 2.33
 1 2 24 25.49 1.93
 1 -2 -24 23.8 1.81
 -1 2 -24 23.84 1.71
 -1 -2 24 27.12 2.08
 -1 -2 24 20.97 1.69
 1 2 24 25.36 2.01
 1 2 24 22.3 1.7
 -1 2 -24 24.49 1.89
 -1 -2 24 25.12 1.85
 1 2 24 22.99 1.85
 -1 -2 24 24.15 1.84
 -1 2 -24 19.7 1.71
 -1 2 -24 26.69 1.92
 1 -2 -24 26.86 1.9
 -1 -2 24 25.51 1.89
 -1 -2 24 25.3 1.89
 -1 -2 24 20.84 1.82
 1 2 24 21.16 1.86
 -1 -2 25 13.54 1.52
 1 2 25 13.2 1.46
 1 -2 -25 10.38 1.31
 -1 2 -25 11.13 1.25
 -1 -2 25 10.98 1.32
 1 2 25 9.52 1.27
 -1 2 -25 12.28 1.42
 1 -2 -25 13.26 1.44
 -1 -2 25 12.49 1.42
 -1 -2 25 13.22 1.39
 1 2 25 12.6 1.55
 -1 2 -25 14.79 1.46
 1 2 25 12.42 1.31
 -1 -2 25 14.67 1.52
 -1 -2 25 12.17 1.37
 -1 2 -25 13.46 1.54
 -1 -2 25 13.43 1.6
 1 2 25 10.27 1.37
 1 2 26 12.1 1.46
 -1 -2 26 14.77 1.67
 -1 2 -26 11.64 1.33
 1 -2 -26 14.95 1.59
 -1 -2 26 12.76 1.43
 1 -2 -26 12.88 1.47
 -1 -2 26 14.46 1.51
 1 2 26 13.31 1.53
 -1 2 -26 13.52 1.49
 1 2 26 11.75 1.49
 -1 2 -26 12.06 1.47
 1 2 26 12.78 1.38
 -1 -2 26 13.05 1.52
 -1 -2 26 11.89 1.31
 -1 2 -26 13.75 1.58
 1 2 26 11.27 1.48
 -1 -2 26 12.65 1.57
 1 2 27 14.39 1.6
 -1 -2 27 15.79 1.77
 1 -2 -27 15.28 1.65
 -1 2 -27 13.23 1.44
 -1 -2 27 14.43 1.55
 1 2 27 13.35 1.61
 1 -2 -27 14.62 1.66
 -1 2 -27 12.96 1.5
 -1 -2 27 14 1.55
 1 2 27 11.79 1.55
 -1 2 -27 13.42 1.57
 -1 -2 27 12.18 1.65
 1 2 27 12.69 1.6
 -1 2 -27 13.75 1.64
 -1 -2 27 16.75 1.67
 -1 -2 27 12.93 1.53
 1 2 27 13.82 1.46
 -1 -2 28 2.4 0.89
 1 2 28 4.19 0.94
 1 2 28 3.31 0.97
 -1 -2 28 4.97 1.1
 1 -2 -28 4.01 1.05
 -1 2 -28 4 1.12
 1 2 28 3.14 1.05
 -1 -2 28 4.27 1.21
 1 2 28 5.07 1.19
 -1 2 -28 3.22 1.01
 -1 -2 28 3.17 1.14
 -1 2 -28 5.63 1.22
 1 -2 -28 4.32 1.13
 1 2 29 15.96 1.66
 -1 -2 29 17.4 1.82
 -1 2 -29 16 1.81
 1 2 29 18.69 1.91
 1 2 29 18.46 1.97
 -1 -2 29 20.07 2.08
 1 2 29 19.78 1.98
 1 -2 -29 21.96 2.07
 -1 2 -29 15.19 1.77
 -1 -2 29 18.73 2
 -1 2 -29 15.8 1.84
 1 -2 -29 17.77 1.83
 1 2 30 5 1.09
 1 -2 -30 5.08 1.17
 -1 2 -30 3.98 1.14
 1 2 30 6.08 1.26
 -1 -2 30 5.3 1.13
 1 2 30 5.15 1.32
 1 2 30 7.02 1.38
 -1 -2 30 6.34 1.42
 -1 2 -30 4.81 1.18
 -1 -2 30 6.48 1.4
 -1 2 -30 7.56 1.43
 1 -2 -30 5.86 1.27
 1 2 31 3.13 0.97
 1 -2 -31 3.72 1.13
 -1 -2 31 3.51 1.11
 -1 2 -31 4.74 1.22
 1 2 31 3.36 1.06
 1 2 31 2.94 1.04
 1 2 31 3.55 1.09
 -1 -2 31 5.86 1.4
 -1 2 -31 4.37 1.03
 1 -2 -31 3.59 1.13
 -1 -2 31 3.61 1.19
 -1 2 -31 5.42 1.33
 1 -2 -31 4.07 1.17
 -1 -2 32 1.33 0.92
 1 -2 -32 0.49 0.97
 1 2 32 0.76 0.75
 -1 2 -32 1.59 0.94
 1 2 32 0.46 0.85
 -1 -2 32 0.67 1.02
 1 2 32 1.22 0.97
 1 -2 -32 2.75 1.09
 -1 2 -32 1.39 0.87
 -1 -2 32 0.31 0.88
 1 -2 -32 0.34 0.9
 -1 2 -32 2.22 1.04
 1 -2 -32 -0.37 0.99
 -1 -2 33 1.4 0.9
 -1 2 -33 1.35 0.9
 1 -2 -33 1.97 0.94
 1 2 33 2.89 1.14
 1 2 33 -0.01 0.95
 -1 -2 33 1.17 1.01
 1 2 33 2.39 1.04
 1 -2 -33 1.67 0.85
 -1 2 -33 1.05 0.82
 -1 -2 33 -0.14 0.99
 1 -2 -33 -0.77 0.87
 -1 2 -33 0.7 0.97
 1 -2 -33 1.96 1.05
 1 2 34 0.13 0.86
 -1 2 -34 2.03 1
 1 -2 -34 1.53 0.99
 1 2 34 -1.16 1.06
 1 2 34 0.2 0.87
 -1 -2 34 0.1 0.88
 1 -2 -34 -0.2 0.76
 -1 2 -34 -0.82 1.01
 -1 -2 34 1.12 1.07
 1 -2 -34 1.31 0.99
 -1 2 -34 1.05 0.97
 1 -2 -34 0.37 0.84
 1 2 35 0.19 0.91
 1 2 35 3.01 1.04
 -1 -2 35 -0.91 1.09
 -1 2 -35 -0.75 0.9
 1 -2 -35 1.77 1.03
 1 -2 -35 0.43 0.91
 1 -2 -35 0.39 0.84
 1 2 35 1.06 0.88
 -1 2 -35 -0.2 0.87
 -1 2 -35 0.96 1
 1 -2 -35 1.73 0.99
 -1 2 -36 -0.94 1.13
 1 -2 -36 1.15 0.9
 1 2 36 0.54 0.86
 -1 -2 36 1.78 1.02
 1 2 36 0.3 0.87
 1 -2 -36 0.48 0.99
 -1 2 -36 0.83 0.89
 1 -2 -36 -0.73 0.94
 -1 3 36 -0.81 0.93
 1 -3 36 -1.05 1.03
 1 3 -36 0.95 0.87
 -1 -3 -36 -0.05 0.9
 1 3 -36 0.4 0.95
 -1 3 36 -0.44 0.82
 -1 3 35 -0.24 0.95
 1 -3 35 1.94 1.02
 1 3 -35 -0.29 0.88
 -1 -3 -35 1.3 1
 -1 3 35 1.71 0.99
 1 -3 35 1.8 1.08
 -1 -3 -35 0.89 0.96
 -1 3 35 0.31 0.81
 -1 -3 -35 1.02 0.87
 1 3 -35 1.04 0.99
 1 3 -35 0.94 0.91
 -1 -3 -35 1.83 0.97
 -1 3 34 1.79 0.97
 -1 -3 -34 1.78 1.06
 1 3 -34 -0.26 1.01
 1 -3 34 1.74 0.98
 -1 3 34 0.02 0.94
 1 -3 34 1.66 1.23
 -1 -3 -34 1.32 0.9
 -1 3 34 1.55 1
 1 3 -34 1.62 0.98
 -1 -3 -34 1.96 1.06
 -1 -3 -34 2.04 1
 1 3 -34 0.02 0.8
 -1 3 33 1.21 0.92
 -1 -3 -33 0.5 0.94
 1 3 -33 2.03 1.04
 1 -3 33 -0.08 0.97
 -1 3 33 0.1 0.87
 1 -3 33 0.64 1
 -1 -3 -33 1.35 0.88
 -1 3 33 0.86 0.8
 -1 -3 -33 -0.23 0.91
 1 3 -33 1.3 0.95
 -1 -3 -33 0.57 0.81
 1 3 -33 1 0.86
 -1 3 32 3.03 1.05
 -1 -3 -32 3.48 1.09
 1 -3 32 3.44 1.11
 1 3 -32 4.03 1.19
 -1 3 32 5.49 1.37
 1 -3 32 1.46 1
 -1 3 32 2.72 0.92
 -1 -3 -32 4.18 1.23
 -1 3 32 2.54 1.06
 -1 -3 -32 3.65 1.21
 1 3 -32 2.58 1
 1 3 -32 2.87 1.09
 -1 -3 -32 3.48 1
 -1 3 31 1.66 0.87
 1 -3 31 2.1 1.03
 1 3 -31 -0.59 0.9
 -1 -3 -31 1.67 0.92
 -1 3 31 -0.79 0.99
 1 -3 31 0.59 0.96
 -1 3 31 -0.25 0.86
 -1 -3 -31 1.32 0.86
 -1 3 31 0.92 0.92
 -1 -3 -31 -0.59 0.96
 1 3 -31 -0.24 0.75
 -1 -3 -31 1.06 0.87
 1 3 -31 0.87 0.85
 -1 3 30 0.84 0.86
 -1 3 30 0.64 0.86
 1 3 -30 -0.51 0.83
 -1 -3 -30 -0.43 0.75
 -1 -3 -30 1.21 0.89
 1 -3 30 0.43 0.87
 1 3 -30 0.54 0.99
 -1 3 30 0.65 0.78
 1 3 -30 -0.51 0.78
 1 -3 30 0.85 0.96
 -1 3 30 -1.08 0.91
 -1 3 29 10.05 1.52
 -1 3 29 7.93 1.44
 -1 -3 -29 9.69 1.4
 1 3 -29 11.48 1.54
 -1 -3 -29 11.21 1.54
 1 3 -29 10.69 1.54
 1 -3 29 11.7 1.61
 -1 3 29 11 1.6
 1 3 -29 9.23 1.44
 1 -3 29 9.26 1.64
 -1 3 29 10.36 1.51
 -1 3 28 10.11 1.47
 1 -3 28 9.96 1.47
 1 3 -28 10.48 1.52
 -1 -3 -28 11.54 1.52
 -1 3 28 10.52 1.69
 -1 -3 -28 9.82 1.39
 1 3 -28 10.49 1.44
 -1 3 28 9.37 1.49
 1 3 -28 10.81 1.49
 -1 3 28 9.25 1.38
 1 -3 28 11.39 1.59
 -1 3 27 3.7 0.97
 -1 3 27 5.47 1.21
 -1 -3 -27 3.71 1.01
 1 -3 27 3.94 1.09
 1 3 -27 4.24 1.1
 -1 3 27 5.38 1.27
 -1 3 27 3.71 0.96
 1 -3 27 4.77 1.2
 1 -3 27 5.76 1.1
 -1 -3 -27 5.74 1.13
 1 3 -27 5.3 1.14
 1 3 -27 6.28 1.15
 -1 3 26 16.36 1.65
 1 -3 26 14 1.54
 1 -3 26 19.74 1.95
 1 3 -26 15.7 1.59
 -1 -3 -26 16.18 1.62
 -1 3 26 18.18 1.78
 -1 3 26 16.82 1.75
 1 -3 26 15.32 1.71
 -1 3 26 18.14 1.89
 -1 -3 -26 21.03 1.83
 1 3 -26 19.43 1.85
 1 3 -26 18.35 1.65
 1 3 -26 15.85 1.63
 -1 3 26 15.66 1.67
 1 -3 25 3.71 0.98
 -1 3 25 3.11 0.98
 1 -3 25 0.79 0.61
 1 3 -25 2.16 0.84
 -1 -3 -25 2.08 0.7
 -1 3 25 2.64 0.88
 -1 3 25 2.04 0.86
 -1 -3 -25 3.87 0.99
 1 -3 25 3.16 0.94
 1 3 -25 2.66 0.94
 -1 3 25 2.15 0.88
 1 3 -25 1.41 0.59
 1 3 -25 1.87 0.71
 -1 3 25 2.64 0.9
 1 -3 24 -0.17 0.67
 -1 3 24 0.52 0.62
 1 -3 24 1.17 0.58
 -1 -3 -24 1.79 0.69
 1 3 -24 2.64 0.82
 -1 3 24 -0.21 0.75
 -1 3 24 2.26 0.89
 -1 -3 -24 0.86 0.64
 1 -3 24 1.48 0.76
 1 3 -24 1.85 0.77
 -1 3 24 0.27 0.69
 1 3 -24 1.25 0.66
 1 3 -24 1.47 0.68
 1 -3 24 0.22 0.72
 -1 3 24 1.53 0.78
 1 -3 23 12.33 1.45
 -1 3 23 12.79 1.32
 1 3 -23 12.59 1.38
 -1 -3 -23 12.12 1.34
 1 -3 23 10.88 1.3
 1 -3 23 13.69 1.48
 -1 3 23 10.91 1.26
 -1 3 23 13.39 1.47
 1 3 -23 11.09 1.24
 -1 -3 -23 13.15 1.31
 -1 3 23 14.38 1.39
 1 3 -23 13.06 1.31
 1 -3 23 10.13 1.27
 1 3 -23 13.62 1.37
 -1 3 23 12.2 1.41
 -1 -3 -22 23.79 1.73
 1 3 -22 23.7 1.77
 1 3 -22 26.49 1.73
 1 -3 22 20.15 1.72
 -1 3 22 22.51 1.74
 -1 3 22 25.06 1.79
 1 -3 22 24.06 1.81
 1 -3 22 23.95 1.8
 -1 3 22 22.88 1.77
 1 3 -22 25.03 1.75
 -1 3 22 25.23 1.89
 -1 -3 -22 27.49 1.77
 1 -3 22 20.63 1.74
 -1 3 22 23.04 1.69
 1 3 -22 25.09 1.78
 1 3 -21 15.65 1.35
 1 -3 21 12.64 1.25
 -1 3 21 15.46 1.43
 1 3 -21 14.67 3.08
 1 -3 21 14.26 1.28
 1 3 -21 11.47 2.92
 1 3 -21 13.58 3.1
 1 -3 21 17.1 1.54
 -1 -3 -21 14.83 1.27
 1 3 -21 15.98 1.38
 -1 3 21 13.27 1.27
 -1 -3 -21 13.8 1.3
 1 3 -21 15.42 1.29
 1 3 -21 15.97 1.4
 1 -3 21 14.06 1.3
 -1 3 21 14.97 1.39
 -1 3 21 13.97 1.37
 1 -3 21 13.85 1.36
 -1 3 21 15.2 1.47
 1 3 -21 14.9 3.17
 1 3 -21 16.04 3.17
 1 -3 21 15.6 1.44
 1 -3 21 16.61 1.44
 -1 -3 -21 16.02 3.12
 1 3 -20 19.68 3.49
 1 3 -20 16.07 3.2
 1 3 -20 16.62 3.27
 1 -3 20 16.16 1.33
 1 3 -20 20.17 3.59
 1 3 -20 16.96 1.38
 -1 3 20 17.29 1.48
 1 -3 20 17.87 1.5
 1 -3 20 17.09 1.37
 -1 3 20 18.33 1.5
 1 3 -20 18.75 3.51
 1 -3 20 15.88 2.93
 1 3 -20 17.07 1.4
 -1 -3 -20 18.62 1.38
 -1 3 20 18.97 1.43
 1 -3 20 17.54 1.49
 1 3 -20 17.17 1.43
 1 3 -20 17.47 1.31
 -1 -3 -20 17.46 1.41
 -1 3 20 16.81 1.27
 -1 3 20 19.59 1.52
 -1 3 20 18.49 1.55
 1 -3 20 16.41 1.36
 1 -3 20 17.37 1.46
 1 -3 20 16.31 1.37
 -1 -3 -20 16.9 3.2
 -1 3 19 113.65 3.87
 1 3 -19 101.79 7.66
 1 3 -19 102.23 7.65
 1 3 -19 94.65 7.29
 1 3 -19 108.97 7.77
 1 -3 19 103.24 3.54
 1 3 -19 117.95 3.7
 1 -3 19 100.28 3.5
 1 -3 19 120.49 7.79
 -1 -3 -19 109.86 3.63
 1 3 -19 110.12 3.5
 1 3 -19 117.14 3.8
 1 -3 19 112.4 3.85
 1 3 -19 108.31 3.64
 -1 -3 -19 105.23 3.48
 -1 3 19 110.86 3.61
 1 -3 19 104.7 3.62
 -1 -3 -19 109.2 3.55
 -1 3 19 100.65 3.34
 -1 3 19 115.05 3.89
 -1 3 19 114.46 3.76
 1 -3 19 118.71 3.82
 1 -3 19 108.77 3.78
 -1 3 19 111.32 3.78
 1 -3 19 101.51 3.71
 -1 -3 -19 102.37 7.52
 1 3 -19 128.95 8.89
 1 3 -18 18.23 3.15
 1 3 -18 19.94 3.34
 1 3 -18 19.42 3.13
 1 3 -18 18.12 3.18
 1 3 -18 22.62 1.44
 -1 3 18 21.07 1.48
 -1 3 18 18.67 1.44
 -1 -3 -18 21.01 1.44
 -1 -3 -18 18.9 1.36
 -1 -3 -18 19.75 1.39
 1 3 -18 20.53 1.36
 1 3 -18 21 1.49
 1 3 -18 21.5 3.59
 1 -3 18 19.42 3.1
 1 -3 18 20.13 1.49
 1 3 -18 18.73 1.38
 -1 -3 -18 17.64 1.27
 1 -3 18 17.77 1.36
 -1 3 18 17.1 1.22
 1 -3 18 20.22 1.42
 1 -3 18 20.44 1.49
 -1 -3 -18 18.43 3.13
 -1 3 18 21.65 1.55
 -1 3 18 17.28 1.37
 1 -3 18 16.92 1.36
 -1 3 18 21.73 1.47
 1 3 -17 164.92 9.03
 -1 3 17 176.17 4.86
 1 -3 17 163.69 8.74
 -1 3 17 172.31 8.53
 1 -3 17 165.21 4.76
 1 3 -17 169.03 4.65
 1 -3 17 170.44 4.82
 -1 -3 -17 164.66 4.54
 -1 -3 -17 180.71 4.74
 -1 3 17 183.31 4.91
 -1 3 17 187.65 4.84
 -1 3 17 172.95 4.88
 1 3 -17 169.64 9.3
 -1 -3 -17 163 8.29
 1 3 -17 183.07 4.81
 1 3 -17 167.13 9.13
 1 3 -17 156.38 9.06
 1 3 -17 163.88 9.64
 -1 -3 -17 167.38 9.11
 1 -3 17 168.45 4.68
 1 -3 17 174.81 4.87
 -1 -3 -16 96.83 3.13
 -1 -3 -16 110.92 3.31
 -1 -3 -16 95.75 6.61
 1 3 -16 108.25 7.41
 -1 3 16 104.43 3.42
 1 3 -16 93.82 6.68
 1 3 -16 86.01 6.28
 1 3 -16 106.72 3.33
 1 3 -16 92.47 6.48
 1 3 -16 104.14 6.93
 -1 -3 -16 100.22 6.19
 1 -3 16 91.31 6.22
 -1 3 16 108.81 6.42
 -1 3 16 97.33 5.87
 1 -3 16 99.94 3.36
 1 -3 16 99.51 3.22
 1 -3 15 11.33 1.01
 -1 3 15 12.56 2.13
 1 -3 15 10.07 1.95
 1 3 -15 12.96 2.52
 -1 3 15 12.79 2.12
 -1 -3 -15 10.73 2.29
 -1 -3 -15 8.85 1.8
 -1 3 15 13.72 2.31
 1 3 -15 11.21 2.23
 1 3 -15 13.11 2.51
 -1 -3 -15 11.68 0.96
 -1 -3 -15 12.79 1.02
 1 3 -15 10.89 2.23
 1 3 -15 12.7 2.4
 1 -3 14 573.99 11.41
 1 -3 14 582.6 16.58
 -1 3 14 597.74 16.24
 -1 3 14 561.89 16.2
 1 3 -14 549.29 17.89
 1 -3 14 564.98 15.21
 -1 -3 -14 544.84 16.12
 1 3 -14 571.82 17.29
 -1 3 14 558.19 16.35
 1 3 -14 558.48 16.98
 -1 -3 -14 548.8 11.03
 -1 -3 -14 631.81 11.33
 1 3 -14 575.64 17.46
 1 3 -14 552.4 16.94
 1 -3 13 68.83 2.44
 -1 3 13 66.91 4.55
 -1 3 13 63.86 4.42
 1 -3 13 71.3 4.82
 -1 -3 -13 72.43 4.96
 1 3 -13 60.91 3.84
 1 3 -13 69.54 5.39
 1 -3 13 65.69 4.11
 1 3 -13 53.04 4.5
 -1 -3 -13 58.24 4.35
 1 3 -13 62.86 4.78
 -1 3 13 62.18 4.46
 -1 -3 -13 65.61 2.23
 -1 -3 -13 74.27 2.41
 1 3 -13 63.86 4.83
 1 3 -13 67.17 5.08
 -1 3 12 844.45 20.41
 -1 3 12 840.03 20.34
 1 -3 12 878.43 20.88
 1 3 -12 841.41 22.26
 1 -3 12 882.2 19.67
 1 3 -12 842.1 18.85
 -1 -3 -12 837.36 21.11
 1 3 -12 830.57 21.27
 -1 -3 -12 767.53 20.66
 -1 -3 -12 795.24 20.31
 1 3 -12 802.8 20.91
 -1 3 12 788.98 20.27
 -1 -3 -12 833.98 15.24
 -1 -3 -12 900.07 15.48
 1 3 -12 833.47 21.14
 1 3 -12 786.76 21.08
 1 -3 11 20.19 2.41
 -1 3 11 21.48 2.44
 -1 3 11 20.76 2.41
 1 3 -11 19.96 2.72
 1 -3 11 20.37 2.16
 1 3 -11 21.51 1.99
 -1 -3 -11 20 2.49
 -1 -3 -11 18.76 2.39
 -1 -3 -11 21.02 2.62
 -1 -3 -11 19.14 2.35
 1 3 -11 18.49 2.43
 -1 3 11 21.08 2.4
 1 3 -11 18.54 2.5
 -1 -3 -11 23.89 1.2
 -1 -3 -11 20.52 1.1
 1 3 -11 20.74 2.57
 1 3 -11 21.17 2.59
 -1 3 10 241.95 8.79
 -1 -3 -10 243.97 6.89
 -1 3 10 246.79 8.69
 1 -3 10 270.04 9.24
 -1 -3 -10 262.94 9.29
 1 -3 10 268.63 8.39
 1 3 -10 257.41 9.95
 -1 -3 -10 240.13 7.57
 1 3 -10 252.97 7.57
 -1 -3 -10 252.78 9.07
 1 3 -10 258.51 9.43
 -1 -3 -10 240.54 9.16
 -1 -3 -10 249.55 9.36
 -1 3 10 253.66 8.95
 -1 -3 -10 253.52 6.76
 1 3 -10 232.68 8.97
 -1 -3 -10 277.18 5.6
 -1 -3 -10 260.23 6.82
 1 3 -10 256.77 9.48
 1 3 -10 251.49 9.25
 -1 -3 -10 266.59 6.9
 -1 -3 -10 263.31 6.93
 -1 -3 -9 233.8 8.5
 1 -3 9 238.15 7.6
 1 3 -9 231.19 6.83
 -1 -3 -9 216.22 7.03
 1 3 -9 230.43 9.08
 1 3 -9 231.8 8.47
 -1 3 9 231.78 8.19
 -1 -3 -9 229.22 8.54
 -1 -3 -9 235.16 8.65
 -1 -3 -9 213.19 8.1
 1 3 -9 225.64 8.48
 -1 3 9 215.78 7.86
 -1 3 9 223.57 8.14
 -1 -3 -9 222.31 6.14
 1 -3 9 232.45 8.28
 -1 -3 -9 236.66 6.15
 1 3 -9 224.43 8.53
 1 3 -9 227.67 8.42
 -1 -3 -9 233.87 6.04
 -1 -3 -9 238.7 6.09
 -1 -3 -8 38.86 3.09
 1 3 -8 34.14 2.13
 1 -3 8 36.2 2.61
 1 3 -8 36.89 3.23
 -1 3 8 34.03 2.79
 1 3 -8 36.22 2.96
 1 3 -8 35.58 2.98
 -1 -3 -8 33.22 2.92
 -1 -3 -8 39.88 3.14
 -1 -3 -8 35.71 2.93
 -1 3 8 36.99 2.94
 -1 -3 -8 32.78 1.83
 -1 3 8 34.35 2.76
 1 -3 8 36.51 2.93
 -1 -3 -8 32.72 1.78
 1 3 -8 33.79 2.92
 1 3 -8 31.84 2.78
 -1 -3 -8 36.01 1.85
 -1 -3 -8 33.9 1.82
 -1 3 8 29.44 2.58
 -1 -3 -7 837.56 18.74
 1 3 -7 812.79 19.31
 1 3 -7 803.12 16.02
 1 -3 7 827.5 17.63
 1 3 -7 839.82 18.62
 -1 3 7 807.44 18.34
 1 -3 7 804.32 18.43
 -1 3 7 787.3 18.09
 -1 -3 -7 794.33 15.36
 -1 3 7 784.14 18.42
 -1 -3 -7 806.12 15.19
 -1 -3 -7 814.57 15.23
 1 3 -7 838.56 18.64
 -1 3 7 810.51 18.29
 -1 -3 -7 809.57 15.15
 1 3 -7 810.27 18.71
 -1 -3 -7 769.22 18.65
 -1 -3 -7 842.41 19.01
 1 3 -7 828.16 18.69
 -1 -3 -7 775.31 18.44
 1 3 -6 34.36 2.65
 -1 3 6 32.78 2.58
 1 3 -6 37.7 2.82
 -1 -3 -6 35.93 2.8
 -1 -3 -6 39.52 2.98
 -1 -3 -6 34.66 2.77
 1 3 -6 35.45 1.44
 1 3 -6 36.39 2.78
 -1 3 6 35.42 2.74
 -1 -3 -6 32.14 1.61
 1 -3 6 34.45 2.69
 -1 3 6 39.59 2.76
 -1 -3 -6 37.24 1.63
 -1 -3 -6 37.51 1.61
 -1 -3 -6 36.07 1.6
 1 3 -6 38.1 2.77
 -1 3 6 36.68 2.72
 1 3 -6 37.57 2.83
 -1 3 5 210.73 4.79
 1 3 -5 218.5 7.07
 -1 3 5 223.87 7.16
 1 3 -5 207.64 7.02
 -1 -3 -5 205.9 7.19
 -1 -3 -5 224.77 7.43
 -1 -3 -5 221.56 7.38
 1 3 -5 201.03 4.79
 -1 -3 -5 204.48 4.93
 -1 3 5 216.69 7.04
 1 -3 5 208.01 7.08
 1 3 -5 205.2 7.01
 -1 3 5 195.52 7.02
 1 3 -5 209.16 6.98
 1 3 -5 220.57 7.21
 -1 -3 -5 208.53 4.84
 -1 3 5 214.84 7.05
 -1 -3 -5 207.58 4.84
 -1 3 4 1625.05 28.22
 -1 3 4 1712.78 31.7
 -1 -3 -4 1577.23 28.44
 1 3 -4 1662.1 31.23
 1 3 -4 1671.08 31.42
 -1 -3 -4 1633.27 31.76
 1 3 -4 1655.4 31.37
 -1 3 4 1600.21 31.72
 1 3 -4 1616.12 28.65
 -1 -3 -4 1679.89 28.52
 -1 3 4 1670.82 31.51
 1 -3 4 1657.03 31.78
 1 3 -4 1662.36 31.3
 1 3 -4 1651.36 31.43
 -1 3 4 1691.68 31.66
 -1 3 3 912.83 16.68
 -1 -3 -3 896.34 16.94
 -1 3 3 963.91 19.62
 1 3 -3 959.16 19
 1 3 -3 942.42 19.06
 -1 3 3 934.74 19.47
 -1 -3 -3 939.94 19.71
 1 3 -3 895.63 17.24
 -1 3 3 929.34 19.48
 1 3 -3 950.41 19.04
 1 -3 3 940.57 19.67
 -1 -3 -3 907.56 16.88
 1 3 -3 918.57 19.02
 -1 3 3 939.92 19.55
 1 3 -3 949.79 19.01
 -1 3 2 2857.21 50.06
 1 3 -2 2952.59 52.97
 1 3 -2 3046.61 51.88
 -1 3 2 2995.35 52.86
 1 3 -2 3000.93 51.97
 -1 3 2 2938.35 52.8
 -1 -3 -2 3026.35 52.87
 1 3 -2 2902.47 50.72
 -1 3 2 2948.97 52.75
 1 -3 2 2984.67 52.84
 -1 -3 -2 2905.93 50.21
 1 3 -2 3044.19 51.94
 1 3 -2 2953.2 51.95
 1 3 -2 2978.81 51.86
 -1 3 2 2969.58 52.88
 1 3 -1 131.15 5.07
 -1 3 1 131.32 5.01
 1 3 -1 131.32 4.37
 -1 3 1 129.39 4.99
 1 3 -1 125.64 4.34
 -1 -3 -1 127.1 4.86
 1 3 -1 123.83 4.3
 1 3 -1 122.23 4.14
 -1 -3 -1 120.25 3.81
 -1 3 1 122.96 4.91
 1 -3 1 129.59 5.01
 1 3 -1 127.32 4.37
 -1 3 1 131.19 5.04
 1 3 -1 130.63 4.37
 1 3 0 1776.96 34.33
 1 3 0 1869.71 32.85
 -1 3 0 1906.02 34.62
 1 -3 0 1824.82 34.32
 1 3 0 1829.2 32.89
 -1 3 0 1912.8 34.73
 -1 -3 0 1862.56 34.03
 1 -3 0 1815.43 34.41
 1 3 0 1843.9 32.81
 -1 -3 0 1828.32 32.72
 -1 3 0 1800.34 34.53
 1 3 0 1779.72 33.24
 1 3 0 1846.87 32.86
 -1 3 0 1898.52 34.68
 1 3 0 1843.41 32.94
 1 3 1 116.78 4.71
 1 3 1 125.06 3.8
 -1 3 -1 122.03 4.87
 1 -3 -1 115.82 4.65
 -1 3 -1 120.13 4.88
 1 3 1 114.45 3.75
 -1 -3 1 120.18 4.12
 1 3 1 116.17 4.36
 1 3 1 119.89 3.75
 -1 3 -1 117.49 4.85
 1 -3 -1 117.4 4.7
 1 3 1 119.16 3.77
 -1 3 -1 121.7 4.89
 1 3 1 116.02 3.77
 -1 3 -1 125.24 4.96
 1 3 2 2971.32 53.4
 1 3 2 3044.12 51.13
 -1 3 -2 3009.51 53.85
 1 -3 -2 2918.72 53.32
 1 3 2 3017.7 51.17
 -1 3 -2 3035.9 53.99
 1 3 2 3008.39 51.12
 -1 -3 2 2988.44 52.58
 1 3 2 2978.8 53.14
 1 -3 -2 3011.9 53.54
 -1 3 -2 3013.77 53.86
 1 3 2 3021.97 51.15
 1 3 2 3018.92 51.17
 -1 3 -2 2988.2 53.89
 -1 3 -2 3022.13 53.92
 1 3 3 869.81 18.91
 1 3 3 900.14 16.68
 -1 3 -3 914.5 19.41
 1 -3 -3 903.98 18.93
 1 3 3 906.55 16.73
 -1 3 -3 915.33 19.53
 -1 -3 3 923.58 18.58
 1 3 3 896.93 16.65
 -1 3 -3 912.07 19.51
 1 -3 -3 914.69 19.16
 1 3 3 914.27 18.99
 -1 3 -3 901.47 19.42
 1 3 3 904.36 16.7
 -1 3 -3 924.11 19.57
 1 3 4 1563.55 30.89
 1 -3 -4 1614.73 30.88
 -1 3 -4 1672.11 31.63
 1 3 4 1650.48 28.25
 -1 3 -4 1660.61 31.71
 1 3 4 1638.48 28.24
 -1 3 -4 1595.68 31.57
 1 -3 -4 1617.63 31.19
 1 3 4 1626.81 31.25
 1 3 4 1599.75 28.22
 -1 -3 4 1642.55 30.9
 1 -3 -4 1577.79 30.72
 -1 3 -4 1644.79 31.64
 1 3 4 1637.21 28.25
 -1 3 -4 1598.26 31.55
 -1 -3 5 212.49 7.08
 1 3 5 213.52 6.98
 -1 3 -5 205.64 7.21
 1 3 5 212.37 4.98
 -1 3 -5 208.35 7.32
 1 -3 -5 215.13 7.08
 1 3 5 217.71 7.25
 1 3 5 206.64 5
 -1 -3 5 210.09 6.98
 -1 3 -5 219.84 7.39
 1 -3 -5 210.08 6.77
 1 -3 -5 211.16 6.82
 -1 3 -5 216.37 7.39
 -1 3 -5 211.83 7.37
 1 3 5 209.89 4.97
 -1 3 -6 38.83 2.74
 1 3 6 32.52 2.52
 1 3 6 33.1 1.59
 -1 3 -6 36.06 2.8
 -1 3 -6 33.15 2.73
 1 -3 -6 32.26 2.54
 1 3 6 28.56 1.52
 -1 3 -6 33.31 2.68
 -1 -3 6 31.79 2.56
 1 3 6 37.26 2.82
 1 -3 -6 32.96 2.48
 -1 3 -6 35.8 2.81
 -1 3 -6 32.49 2.71
 1 -3 -6 31.14 2.42
 1 3 7 770.99 17.87
 1 3 7 809.59 18.94
 -1 3 -7 802.3 18.19
 -1 -3 7 835.59 14.63
 -1 3 -7 780.82 18.5
 1 3 7 819.55 15.25
 -1 3 -7 802.1 18.76
 1 3 7 822.5 18.6
 -1 3 -7 812.72 18.6
 -1 -3 7 819.73 18.72
 1 -3 -7 780.82 18.05
 1 3 7 769.88 15.18
 -1 3 -7 772.32 18.62
 1 -3 -7 806.5 17.85
 -1 3 -7 771.02 18.51
 1 -3 -7 791.88 17.73
 -1 3 -8 37.07 2.91
 1 3 8 39.25 2.92
 1 3 8 42.07 3.34
 -1 -3 8 39.9 1.62
 -1 3 -8 38.73 3.09
 1 3 8 41.92 2.06
 -1 3 -8 42.87 3.28
 -1 -3 8 38.74 3.17
 -1 3 -8 34.16 2.94
 1 3 8 36.18 1.9
 1 3 8 48.37 3.4
 1 -3 -8 37.53 2.96
 -1 3 -8 38.31 3.08
 1 -3 -8 40.44 2.87
 1 -3 -8 38.57 2.83
 1 -3 -8 37.99 2.77
 -1 3 -8 36.58 3.06
 1 -3 -9 232.71 8.3
 -1 -3 9 235.88 8.82
 1 3 9 227.25 6.19
 -1 3 -9 232.18 8.54
 1 3 9 246.22 8.72
 1 3 9 229.84 8.73
 -1 3 -9 227.64 8.2
 1 3 9 241.89 8.29
 -1 3 -9 237.14 8.67
 -1 3 -9 235.99 8.58
 1 3 9 245 6.45
 1 -3 -9 254.65 4.91
 1 -3 -9 244.81 8.11
 1 -3 -9 240.24 8.09
 1 -3 -9 224.49 7.81
 -1 3 -9 240.65 8.78
 -1 3 -9 220.45 8.4
 1 3 10 272.26 9.36
 1 -3 -10 238.31 8.7
 1 3 10 238 6.66
 -1 -3 10 248.41 9.31
 -1 3 -10 254.75 9.17
 1 3 10 238.05 8.54
 1 3 10 240.26 9.25
 -1 3 -10 245.33 8.77
 -1 3 -10 249.02 9.22
 -1 3 -10 243.9 9.04
 1 -3 -10 266.92 5.18
 1 -3 -10 249.38 8.49
 -1 3 -10 239.23 9
 1 -3 -10 240.59 8.42
 -1 3 -10 231.49 8.99
 1 -3 -10 253.82 8.5
 -1 -3 11 17.86 2.51
 1 -3 -11 15.03 2.12
 -1 3 -11 19.86 2.49
 1 3 11 18.2 2.25
 1 3 11 18.03 2.45
 -1 3 -11 19.56 2.32
 -1 3 -11 18.16 2.42
 -1 3 -11 17.16 2.25
 1 -3 -11 21.06 1
 -1 3 -11 19.76 2.47
 -1 3 -11 19.22 2.44
 1 -3 -11 16.65 2.02
 1 -3 -11 20.79 2.31
 1 -3 -11 22.06 2.41
 -1 -3 12 865.51 21.53
 -1 3 -12 832.24 20.69
 1 -3 -12 783.81 20.12
 1 3 12 841.19 20.71
 -1 3 -12 800 20.25
 -1 3 -12 794.07 20.75
 -1 3 -12 779.8 20.47
 1 -3 -12 832.51 14.95
 1 -3 -12 858.55 14.83
 1 -3 -12 819.54 19.82
 -1 3 -12 798.24 20.68
 1 -3 -12 812.38 19.69
 1 -3 -12 792.52 19.75
 -1 3 -12 800.35 20.88
 -1 -3 13 66.85 2.45
 -1 3 -13 61.24 4.6
 -1 -3 13 70.46 5.13
 1 -3 -13 63.16 4.56
 1 3 13 62.94 4.63
 -1 3 -13 57.38 4.34
 -1 3 -13 56.83 4.52
 -1 3 -13 59.64 4.59
 1 -3 -13 71.63 2.18
 1 -3 -13 72.15 2.3
 -1 3 -13 59.42 4.63
 1 -3 -13 61.55 4.32
 -1 3 -13 57.65 4.5
 1 -3 -13 61.55 4.24
 1 -3 -13 70.51 4.55
 -1 -3 14 574.34 11.34
 -1 3 -14 567.25 16.69
 1 3 14 588.57 16.65
 -1 -3 14 590.51 17.51
 1 -3 -14 568.41 16.56
 -1 3 -14 564.77 16.4
 -1 3 -14 551.44 16.84
 -1 3 -14 546.36 16.64
 1 -3 -14 569.78 10.95
 1 -3 -14 584.63 10.81
 -1 3 -14 556.47 10.66
 1 -3 -14 548.87 15.91
 -1 3 -14 545.03 16.72
 1 -3 -14 566.51 15.92
 1 -3 -14 551.98 15.72
 -1 3 -14 529.86 16.66
 -1 -3 15 14.81 1.16
 1 -3 -15 12.23 2.03
 1 -3 -15 12.7 2.04
 -1 3 -15 15.5 2.52
 -1 3 -15 13.43 2.38
 -1 3 -15 13.36 2.25
 -1 3 -15 14.89 2.5
 1 -3 -15 12.85 2.18
 -1 3 -15 15.39 2.49
 -1 3 -15 13.37 0.92
 1 -3 -15 10.23 2.03
 -1 3 -15 14.16 2.52
 -1 -3 15 12.91 2.44
 1 3 15 13.01 2.21
 -1 -3 16 105.31 6.91
 1 -3 -16 97.93 6.31
 1 3 16 92.5 6.07
 -1 3 -16 92.03 6.4
 -1 3 -16 92.63 6.16
 -1 3 -16 95.25 6.73
 1 -3 -16 94.84 5.89
 -1 3 -16 104.09 6.64
 -1 3 -16 100.7 2.96
 -1 -3 16 96.79 3.32
 1 -3 -16 106.7 6.31
 -1 3 -16 93.26 6.35
 1 -3 -16 101.67 6.08
 1 -3 -16 104.22 6.16
 -1 3 -16 95.64 6.54
 -1 3 -16 107.28 3.29
 -1 3 -17 178.4 4.81
 -1 -3 17 162.18 4.68
 1 3 17 176.96 4.88
 -1 -3 17 167.99 4.66
 -1 3 -17 164.36 4.3
 1 3 17 174.32 8.67
 1 -3 -17 167.65 8.66
 -1 -3 17 168.43 9.26
 1 -3 -17 188.49 4.76
 1 -3 -17 171.18 8.28
 1 -3 -17 169.17 8.4
 -1 3 -17 170.43 9.05
 1 -3 -17 173.93 8.41
 -1 3 -17 166.23 9.09
 -1 3 -17 163.05 9.28
 -1 3 -17 175.52 8.85
 1 3 17 169.7 4.55
 -1 3 -17 156.58 8.69
 -1 -3 17 164.75 4.71
 1 -3 -17 177.15 8.44
 -1 3 -17 178.5 4.76
 -1 3 -17 170.77 4.65
 1 -3 -17 183.8 4.77
 1 3 17 172.51 4.73
 -1 -3 17 171.53 4.85
 -1 -3 17 178.11 4.69
 -1 3 -17 167.64 9.02
 -1 3 -18 14.44 2.66
 -1 3 -18 18.96 3.1
 1 -3 -18 20.21 2.94
 1 -3 -18 18.67 2.78
 1 -3 -18 15.47 2.65
 -1 -3 18 18.46 1.38
 1 -3 -18 22.66 3.01
 -1 3 -18 20.51 3.24
 -1 3 -18 25 3.47
 -1 3 -18 23.37 1.56
 1 3 18 19.38 1.42
 -1 -3 18 19.56 1.45
 -1 -3 18 20.26 1.45
 -1 -3 18 18.35 3.11
 1 3 18 23.12 3.22
 -1 3 -18 23.07 3.53
 1 -3 -18 21.63 1.43
 1 3 18 19.6 1.47
 -1 -3 18 19.26 1.39
 1 3 18 21.22 1.39
 1 3 18 23.02 1.44
 -1 3 -18 23.06 1.52
 -1 3 -18 20.63 1.41
 1 -3 -18 20.59 1.44
 -1 -3 18 19.14 1.4
 -1 3 -18 12.14 2.42
 1 3 18 21.46 1.48
 -1 -3 18 19.87 1.47
 -1 -3 18 20.37 1.41
 1 -3 -19 123.89 3.87
 -1 3 -19 111.39 3.73
 -1 3 -19 119.33 3.83
 -1 3 -19 106.45 7.58
 -1 3 -19 111.17 7.62
 -1 3 -19 103.29 7.32
 -1 -3 19 109.62 3.75
 -1 3 -19 121.07 3.9
 -1 -3 19 111.1 3.77
 -1 -3 19 115.08 7.94
 1 3 19 107.92 7.07
 -1 3 -19 106.04 7.51
 1 -3 -19 112.1 3.4
 1 -3 -19 114.7 3.73
 -1 -3 19 119.08 3.95
 -1 3 -19 112.83 3.56
 1 3 19 113.44 3.68
 -1 -3 19 109.6 3.72
 1 3 19 111.81 3.57
 -1 3 -19 109.1 7.87
 -1 3 -19 99.56 7.05
 -1 -3 19 110.14 3.72
 1 3 19 115.88 3.92
 1 3 19 112.2 3.82
 -1 -3 19 107.98 3.8
 -1 -3 19 121.49 3.79
 -1 -3 19 115.28 3.87
 1 3 19 107.26 3.75
 1 3 19 103.55 3.51
 -1 3 -20 19.9 3.41
 -1 3 -20 23.66 3.64
 -1 3 -20 19.82 1.52
 -1 -3 20 18.61 1.46
 1 3 20 19.28 1.61
 -1 -3 20 17.96 1.47
 -1 3 -20 17.72 3.34
 1 3 20 16.48 2.87
 -1 -3 20 18.58 3.36
 -1 3 -20 19.47 1.38
 1 3 20 17.44 1.38
 1 -3 -20 19.09 1.44
 -1 -3 20 17.3 1.52
 -1 3 -20 14.68 3.09
 -1 3 -20 19.28 3.37
 -1 -3 20 19.63 1.53
 -1 3 -20 22.42 1.6
 1 -3 -20 22.22 1.57
 -1 3 -20 19.05 1.47
 1 3 20 16.13 1.31
 -1 -3 20 15.07 1.32
 1 3 20 17.64 1.45
 -1 -3 20 16.53 1.43
 -1 3 -20 19.27 3.31
 -1 -3 20 18.11 1.41
 -1 -3 20 18.92 1.53
 1 3 20 17.37 1.44
 1 3 20 17.95 1.36
 -1 3 -21 15.73 3.26
 -1 3 -21 13.76 2.99
 -1 3 -21 10.91 2.74
 -1 3 -21 14.88 2.99
 -1 -3 21 12.56 1.28
 1 3 21 12.61 1.32
 -1 -3 21 15.29 1.39
 -1 -3 21 11.75 1.29
 -1 3 -21 12.28 2.97
 -1 -3 21 16.98 3.37
 -1 3 -21 14.46 1.34
 -1 3 -21 16.47 1.44
 1 -3 -21 15.72 1.37
 1 3 21 15.9 1.36
 1 -3 -21 13.86 1.29
 -1 3 -21 15.02 1.27
 1 3 21 13.76 1.37
 -1 -3 21 11.65 1.27
 1 3 21 14.75 1.28
 -1 -3 21 16.32 1.47
 1 3 21 12.4 1.3
 -1 -3 21 12.65 1.25
 1 3 21 14.35 1.27
 -1 -3 21 13.17 1.31
 -1 3 -21 15.79 1.44
 -1 -3 21 13.48 1.31
 1 -3 -21 15.92 3.14
 -1 3 -21 13.9 2.97
 -1 -3 22 23.65 1.76
 -1 3 -22 24.14 1.78
 1 -3 -22 24.64 1.77
 -1 3 -22 25.2 1.78
 1 3 22 24.72 1.86
 -1 -3 22 23.11 1.75
 1 3 22 26.16 1.79
 1 -3 -22 26.87 1.81
 -1 -3 22 24.5 1.86
 -1 3 -22 26.91 1.72
 -1 -3 22 24.72 1.81
 1 3 22 22.14 1.6
 1 3 22 25.27 1.7
 -1 -3 22 21.76 1.75
 -1 -3 22 26.66 1.82
 1 3 22 24.25 1.81
 -1 3 -22 16.58 3.23
 -1 3 -22 24.87 1.83
 -1 -3 22 20.69 1.72
 1 3 22 21.88 1.75
 -1 3 -23 11.55 1.23
 1 -3 -23 11.72 1.31
 -1 -3 23 13.19 1.41
 -1 -3 23 12.07 1.28
 1 3 23 12.04 1.28
 -1 -3 23 14.51 1.48
 1 3 23 11.91 1.22
 1 -3 -23 11.23 1.29
 1 3 23 11.32 1.33
 -1 -3 23 10.66 1.23
 -1 3 -23 14.74 1.44
 -1 -3 23 11.3 1.34
 1 3 23 13.87 1.43
 -1 3 -23 11.41 1.35
 -1 -3 23 10.51 1.26
 -1 3 -23 11.64 1.29
 1 3 23 13.47 1.29
 -1 -3 23 14.55 1.44
 1 3 23 13.61 1.49
 1 -3 -24 0.72 0.64
 -1 3 -24 1.13 0.62
 -1 -3 24 1.1 0.73
 -1 -3 24 1.05 0.69
 -1 -3 24 3.25 0.96
 1 3 24 1.24 0.61
 1 3 24 2.11 0.63
 -1 -3 24 1.18 0.65
 -1 3 -24 2.51 0.87
 -1 3 -24 1.34 0.7
 -1 -3 24 1.38 0.71
 1 3 24 0.69 0.67
 1 3 24 0.58 0.74
 1 3 24 0.78 0.56
 1 -3 -24 1.7 0.68
 -1 -3 24 2.21 0.73
 -1 3 -24 1.15 0.71
 1 3 24 0.66 0.62
 1 3 25 2.1 0.74
 -1 -3 25 1.67 0.76
 -1 -3 25 2.2 0.78
 -1 -3 25 1.91 0.81
 -1 -3 25 2.94 0.82
 -1 3 -25 2.59 0.86
 1 3 25 2.8 0.91
 1 -3 -25 1.81 0.87
 -1 3 -25 1.02 0.71
 -1 -3 25 1.69 0.74
 -1 3 -25 4.29 0.99
 -1 -3 25 1.64 0.85
 1 3 25 3.08 0.96
 1 3 25 4.61 1.12
 1 3 25 3.17 0.81
 -1 3 -25 3.21 0.81
 1 -3 -25 2.15 0.79
 1 3 26 15.91 1.58
 -1 -3 26 15.02 1.6
 -1 -3 26 16.19 1.64
 -1 -3 26 15.74 1.65
 -1 3 -26 17.21 1.78
 1 -3 -26 19.82 1.82
 -1 3 -26 21.16 1.89
 1 3 26 17.99 1.83
 -1 -3 26 17.42 1.81
 1 3 26 15.42 1.74
 -1 3 -26 18.07 1.72
 -1 -3 26 16.4 1.65
 1 3 26 14.21 1.63
 1 3 26 16.4 1.55
 1 -3 -26 18.48 1.78
 -1 -3 26 19.53 1.93
 -1 -3 27 5.02 1.14
 1 3 27 6.26 1.18
 -1 -3 27 3.41 0.97
 -1 3 -27 5.68 1.23
 -1 -3 27 4.54 1.09
 -1 3 -27 4.27 1
 -1 -3 27 3.74 1.09
 1 3 27 3.49 1.06
 1 -3 -27 5.89 1.2
 1 3 27 4.14 1.05
 -1 -3 27 6.48 1.18
 -1 3 -27 2.99 1
 1 3 27 5.37 0.94
 1 -3 -27 3.6 1.01
 1 3 28 9.33 1.3
 -1 -3 28 10.19 1.58
 -1 -3 28 9.43 1.44
 -1 -3 28 10.07 1.38
 -1 3 -28 8.11 1.44
 -1 3 -28 9.14 1.34
 -1 -3 28 8.38 1.39
 1 3 28 11.24 1.61
 1 -3 -28 8.89 1.38
 1 3 28 9.06 1.34
 -1 -3 28 7.94 1.34
 -1 3 -28 10.95 1.51
 1 3 28 9.77 1.34
 1 -3 -28 9.94 1.48
 1 3 29 8.55 1.31
 -1 -3 29 10.08 1.61
 -1 -3 29 9.13 1.4
 1 3 29 11.26 1.53
 1 -3 -29 8.17 1.4
 -1 3 -29 7.88 1.34
 -1 -3 29 9.44 1.46
 -1 -3 29 11.07 1.64
 1 3 29 8.27 1.5
 -1 3 -29 10.69 1.52
 -1 -3 29 7.87 1.29
 -1 3 -29 9.08 1.49
 1 -3 -29 11.34 1.6
 1 3 29 7.94 1.21
 1 3 30 1.14 0.88
 -1 3 -30 1.11 0.85
 -1 -3 30 -0.03 0.83
 1 -3 -30 0.64 0.87
 -1 -3 30 0.28 0.92
 1 3 30 1.94 1.06
 -1 -3 30 0.46 0.95
 1 3 30 0.5 0.77
 -1 3 -30 1.11 0.81
 -1 3 -30 -0.49 0.88
 1 -3 -30 1.26 0.99
 1 3 30 1.1 0.73
 1 -3 -31 -0.08 0.84
 1 3 31 1.89 0.91
 -1 -3 31 0.5 0.78
 -1 3 -31 0.31 0.8
 1 3 31 -1.09 1.03
 -1 3 -31 0.68 0.88
 -1 -3 31 1.09 0.95
 -1 3 -31 0.14 0.89
 1 -3 -31 0.95 0.9
 -1 -3 31 0.2 0.96
 1 3 31 -0.69 0.83
 1 3 32 3.52 1.08
 -1 -3 32 6.23 1.34
 1 -3 -32 3.91 1.19
 -1 3 -32 3.43 1.16
 1 3 32 3.31 1.21
 1 -3 -32 4.12 1.15
 -1 3 -32 2.96 1.09
 -1 -3 32 3.2 1.14
 -1 3 -32 3.16 1.13
 1 -3 -32 4.53 1.25
 -1 -3 32 3.59 1.18
 1 -3 -33 0.81 0.8
 -1 -3 33 0.76 0.77
 1 3 33 0.49 0.76
 -1 3 -33 0.76 0.82
 1 3 33 -0.87 0.98
 1 -3 -33 0.14 0.8
 -1 3 -33 0.49 0.86
 -1 -3 33 1.05 0.99
 -1 3 -33 -0.65 0.94
 1 -3 -33 1.45 0.98
 -1 -3 33 1.1 1
 -1 -3 34 1.83 1.14
 -1 3 -34 0.7 0.86
 1 -3 -34 0.19 0.9
 1 3 34 1.14 0.93
 -1 3 -34 1.25 0.99
 1 -3 -34 1.82 0.98
 1 -3 -34 0.77 1
 -1 -3 34 1.67 0.93
 1 3 34 -0.74 0.89
 -1 3 -34 0.22 0.8
 1 -3 -34 -0.62 0.82
 -1 -3 35 4.18 1.36
 1 -3 -35 2.24 1.05
 -1 3 -35 0.12 0.89
 1 -3 -35 1.91 1.04
 -1 3 -35 1.38 1.08
 1 -3 -35 4.18 1.28
 1 3 35 0.94 0.92
 1 -3 -35 1.55 1.04
 -1 -3 35 2.5 0.99
 -1 3 -35 0.08 0.9
 1 3 35 1.82 0.95
 1 3 36 2.88 1.2
 -1 3 -36 -0.63 0.89
 1 -3 -36 0.83 0.99
 1 -3 -36 -0.24 0.9
 -1 -3 36 1.62 1.02
 1 -4 35 1.08 1.01
 -1 4 35 0.34 0.76
 -1 4 35 1.32 1
 -1 -4 -35 0.9 0.92
 1 4 -35 0.22 0.78
 -1 -4 -35 -0.66 0.99
 -1 -4 -35 -0.02 0.9
 1 4 -35 0.15 0.86
 -1 -4 -35 0.78 1
 1 4 -35 0.81 0.87
 1 -4 35 -0.79 1.04
 1 -4 34 -0.84 0.91
 1 4 -34 -1.1 1
 -1 -4 -34 0.38 0.86
 -1 4 34 0.04 0.9
 -1 4 34 0.4 0.97
 1 -4 34 1.63 1.12
 -1 -4 -34 -1.3 0.97
 1 4 -34 -1.36 0.97
 -1 -4 -34 0.52 0.84
 -1 -4 -34 1.49 1.05
 1 4 -34 0.46 0.89
 -1 4 34 0.06 0.8
 1 -4 33 2.68 1.08
 -1 -4 -33 3.09 1.08
 1 4 -33 3.7 1.17
 -1 4 33 2.01 1
 -1 4 33 1.71 1.01
 1 -4 33 3.24 1.17
 -1 -4 -33 3.09 1.21
 -1 -4 -33 3.81 1.21
 1 4 -33 2.58 0.99
 1 4 -33 2.57 1.1
 -1 -4 -33 3.31 1.05
 -1 4 33 2.43 1.01
 1 4 -32 0.12 0.82
 -1 -4 -32 0.1 0.8
 1 -4 32 0.47 0.85
 -1 4 32 0.25 0.9
 -1 4 32 0.15 0.78
 -1 4 32 0.46 0.78
 1 4 -32 -0.89 0.85
 1 4 -32 -0.62 0.86
 -1 -4 -32 -0.83 0.91
 1 -4 32 -0.65 0.94
 1 -4 31 3.42 1.15
 1 4 -31 2.44 1.03
 -1 -4 -31 3.22 1.11
 -1 4 31 2.96 1.04
 -1 4 31 3.02 1.11
 -1 4 31 3.5 1.07
 1 4 -31 1.11 0.78
 -1 -4 -31 2.48 1.01
 1 4 -31 3.33 1.08
 1 -4 31 3.01 1.13
 -1 -4 -30 3.09 1.08
 1 4 -30 1.75 0.98
 1 -4 30 3.57 1.15
 -1 4 30 3.84 1.07
 -1 4 30 2.39 1.08
 1 -4 30 3.3 1.23
 -1 4 30 3.04 1.08
 1 4 -30 2.53 0.92
 1 4 -30 1.38 0.87
 -1 -4 -30 2.44 0.95
 1 -4 30 4.86 1.18
 1 -4 29 5.55 1.27
 1 4 -29 5.67 1.21
 -1 -4 -29 6.96 1.26
 -1 4 29 7.01 1.3
 -1 4 29 7.04 1.41
 1 -4 29 4.12 1.13
 -1 4 29 4.09 1.11
 1 4 -29 7.67 1.29
 -1 -4 -29 7.38 1.26
 1 4 -29 5.55 1.2
 1 -4 29 6.03 1.25
 -1 -4 -28 3.56 1.07
 1 4 -28 6.68 1.33
 1 -4 28 6.6 1.32
 1 4 -28 3.21 0.88
 -1 4 28 3.63 1.08
 -1 4 28 3.81 1.2
 1 -4 28 3.58 1.11
 -1 -4 -28 4.2 1.07
 1 4 -28 2.98 0.96
 1 -4 28 4.99 1.16
 -1 4 28 5.69 1.23
 1 4 -27 43.14 2.69
 1 -4 27 40.83 2.76
 1 -4 27 41.9 2.78
 -1 -4 -27 42.03 2.68
 1 4 -27 45.66 2.87
 -1 4 27 43.78 2.83
 -1 4 27 37.21 2.73
 -1 4 27 47.23 2.82
 -1 -4 -27 38.07 2.51
 1 4 -27 39.12 2.62
 1 -4 27 36.73 2.71
 1 -4 26 2.91 1.02
 -1 -4 -26 0.71 0.72
 1 4 -26 2.63 1.05
 1 4 -26 1.94 0.81
 -1 4 26 2.32 0.81
 -1 4 26 2.38 1.08
 1 -4 26 2.47 0.92
 1 -4 26 2.6 0.94
 -1 4 26 1.06 0.82
 -1 4 26 1.9 0.89
 1 4 -26 2.59 0.92
 -1 -4 -26 2.44 0.9
 -1 -4 -25 29 2.08
 1 4 -25 27.47 2.1
 1 -4 25 29.46 2.29
 1 4 -25 32.46 2.19
 1 -4 25 29.51 2.21
 1 -4 25 28.26 2.2
 -1 4 25 31.3 2.23
 -1 4 25 26.12 2.09
 1 4 -25 26.2 2.1
 -1 -4 -25 29.49 2.15
 -1 4 25 30.69 2.33
 -1 4 25 33.02 2.38
 1 -4 24 3.81 0.97
 -1 -4 -24 4.55 0.95
 1 4 -24 4.57 0.98
 -1 4 24 3 0.88
 -1 -4 -24 4.02 0.92
 1 -4 24 4.6 1.07
 1 4 -24 4.76 1.05
 1 -4 24 4.96 1.02
 1 4 -24 4.35 0.87
 -1 4 24 4.48 1.02
 -1 4 24 5.92 1.12
 1 -4 24 4.36 1.03
 -1 4 24 2.69 0.98
 1 -4 23 52.46 2.68
 1 -4 23 53.99 2.73
 -1 -4 -23 51.65 2.7
 1 4 -23 55.53 2.88
 -1 4 23 52.63 2.84
 1 -4 23 50.38 2.79
 1 4 -23 53.7 2.75
 -1 -4 -23 51.36 2.63
 1 4 -23 52.95 2.7
 -1 4 23 46.49 2.41
 1 -4 23 48.04 2.75
 1 -4 23 52.69 2.75
 -1 4 23 54.65 2.79
 1 -4 23 49.15 2.65
 -1 4 23 49.64 2.71
 -1 4 23 52 2.89
 1 -4 22 14.41 1.43
 1 4 -22 14.96 1.38
 1 -4 22 14.7 1.44
 1 4 -22 16.77 1.42
 1 4 -22 17.31 1.57
 -1 -4 -22 14.14 1.43
 -1 4 22 16.44 1.55
 1 4 -22 15.66 1.48
 -1 -4 -22 14.05 1.34
 -1 4 22 14.09 1.38
 1 -4 22 15.77 1.56
 -1 4 22 15.64 1.45
 1 -4 22 14.81 1.45
 1 -4 22 15.14 1.46
 1 -4 22 15.03 1.55
 -1 4 22 15.33 1.34
 -1 4 22 15 1.54
 1 -4 21 22.53 1.67
 1 4 -21 24.69 1.73
 1 -4 21 22.63 1.68
 -1 4 21 23.39 1.78
 1 -4 21 22.49 3.69
 1 4 -21 24.2 1.75
 1 -4 21 23.91 1.83
 -1 -4 -21 22.16 1.65
 -1 -4 -21 21.77 1.65
 1 4 -21 21.64 1.7
 1 4 -21 24.47 1.65
 -1 4 21 21.32 1.52
 1 -4 21 22.79 1.79
 -1 4 21 22.19 1.73
 1 -4 21 25.69 1.82
 1 -4 21 26.26 1.9
 1 -4 21 25.42 1.82
 -1 4 21 23.35 1.82
 -1 4 21 26.27 1.83
 1 -4 20 9.43 1.12
 1 4 -20 9.38 2.81
 1 4 -20 11.17 2.73
 1 4 -20 7.1 2.17
 1 4 -20 10.39 2.6
 1 -4 20 9.32 1.1
 1 -4 20 7.92 1.04
 1 4 -20 10.93 1.13
 -1 4 20 11.65 1.22
 1 -4 20 10.31 1.22
 -1 -4 -20 9.41 1.11
 1 -4 20 10.15 1.22
 -1 -4 -20 11.21 1.2
 1 -4 20 11.64 2.68
 1 4 -20 11.38 2.97
 1 4 -20 9.66 1.12
 -1 -4 -20 9.17 1.02
 1 4 -20 9.41 1.04
 -1 4 20 9.76 1.04
 -1 4 20 11.64 1.24
 -1 -4 -20 10.64 1.17
 1 -4 20 11.51 1.22
 1 4 -20 10.22 1.17
 -1 4 20 10.18 1.21
 1 -4 20 10.17 1.2
 -1 4 20 9.22 1.11
 -1 -4 -20 12.75 2.94
 -1 4 19 169.33 5.09
 1 4 -19 162.89 10.01
 1 4 -19 161.97 9.9
 1 4 -19 158.07 9.96
 1 -4 19 158.06 4.81
 1 4 -19 159.11 9.79
 1 4 -19 166.59 4.8
 1 -4 19 157.06 4.8
 -1 4 19 175.15 5.1
 -1 4 19 170.3 5.03
 -1 -4 -19 165.8 4.78
 -1 -4 -19 178.84 4.92
 1 -4 19 170.39 9.66
 1 4 -19 164.29 4.85
 -1 -4 -19 164.77 4.73
 1 -4 19 164.65 4.99
 1 4 -19 171 4.98
 1 4 -19 170.99 4.73
 -1 4 19 152.41 4.56
 1 -4 19 165.83 5
 -1 4 19 159.62 4.84
 -1 4 19 177.42 5
 1 -4 19 164.14 4.95
 1 -4 19 167.6 5.1
 1 -4 19 170.1 4.92
 -1 -4 -19 171.45 10.09
 1 4 -19 175.75 10.85
 -1 4 18 14.1 1.3
 -1 -4 -18 9.95 2.32
 1 4 -18 10.71 2.56
 1 4 -18 15.27 3.2
 1 4 -18 12.47 2.83
 1 -4 18 13.06 1.17
 1 4 -18 9.34 2.4
 1 4 -18 14.53 1.21
 1 -4 18 13.36 1.21
 -1 4 18 16.2 1.38
 -1 4 18 12.9 1.22
 -1 -4 -18 13.66 1.19
 -1 -4 -18 15.05 1.29
 1 -4 18 14.04 2.8
 1 4 -18 10.35 2.52
 -1 -4 -18 10.97 1.07
 1 4 -18 12.39 1.17
 1 -4 18 14.33 1.27
 1 4 -18 12.3 1.21
 1 4 -18 12.56 1.12
 -1 4 18 12.27 1.12
 -1 4 18 11.05 1.11
 1 -4 18 13.77 1.24
 -1 4 18 14.13 1.23
 1 -4 18 11.44 1.16
 1 -4 18 13.87 1.3
 1 -4 18 11.98 1.14
 -1 -4 -18 10.73 2.39
 1 4 -17 173.87 9.78
 -1 -4 -17 173.51 9
 1 4 -17 161.18 9.55
 1 4 -17 166.74 9.49
 1 -4 17 168.52 4.84
 1 4 -17 173.75 9.66
 1 -4 17 176.13 4.97
 1 -4 17 181.39 4.95
 1 -4 17 182.22 5.16
 1 -4 17 171.66 4.87
 -1 4 17 182.99 8.93
 1 -4 17 178.55 9.5
 1 4 -17 181.58 5.02
 -1 -4 -17 180.21 4.79
 1 4 -17 185.59 4.97
 1 -4 17 183.22 5.04
 -1 4 17 186.74 5.1
 -1 -4 -17 205.35 5.08
 -1 -4 -17 177.06 4.83
 -1 4 17 170.99 4.74
 -1 4 17 184.59 5.14
 -1 4 17 187.86 5.03
 1 4 -17 174.27 10.31
 -1 -4 -17 191.22 10.11
 1 -4 17 178.67 5.05
 -1 4 17 189.47 5.13
 1 4 -16 66.61 5.68
 -1 4 16 72.94 2.78
 1 -4 16 64.72 5.27
 -1 4 16 72.7 5.32
 1 -4 16 68.93 2.65
 1 -4 16 66.45 2.77
 1 4 -16 66.57 2.62
 -1 -4 -16 68.58 2.58
 -1 -4 -16 77.4 2.74
 -1 4 16 69.33 2.75
 -1 4 16 70.34 2.67
 -1 4 16 67.71 2.56
 1 4 -16 61.69 5.61
 1 4 -16 61.56 5.51
 1 4 -16 69.44 5.85
 -1 -4 -16 62.66 5.17
 1 4 -16 65.29 5.98
 -1 4 16 73.33 2.79
 1 4 -16 71.21 2.71
 1 4 -15 62.65 2.46
 -1 -4 -15 61.39 2.35
 -1 -4 -15 68.51 2.54
 1 4 -15 55.1 5
 1 4 -15 56.73 5.18
 1 4 -15 61.34 5.26
 -1 4 15 58.37 4.68
 1 4 -15 60.68 5.3
 -1 -4 -15 60.84 4.97
 1 4 -15 61.14 5.66
 1 -4 15 64.13 5.11
 -1 4 15 63.97 4.95
 -1 4 15 65.37 4.87
 1 -4 15 62.92 2.58
 1 -4 15 64.52 2.46
 -1 -4 -14 75.35 2.57
 -1 -4 -14 61.19 2.33
 1 4 -14 55.57 4.98
 1 4 -14 62.99 5.17
 1 4 -14 56.71 4.91
 -1 4 14 61.51 4.63
 -1 -4 -14 60.12 4.81
 1 4 -14 59.12 5.08
 -1 -4 -14 72.06 5.36
 1 4 -14 65.02 5.63
 -1 4 14 70.14 5.05
 1 -4 14 63.59 4.93
 -1 4 14 70.97 4.9
 1 -4 14 69.58 2.64
 -1 -4 -13 338.65 7.46
 1 4 -13 345.68 12.95
 1 4 -13 342.97 12.7
 -1 4 13 352.2 12.04
 1 4 -13 355.1 12.87
 1 4 -13 327.96 12.59
 -1 -4 -13 341.04 12.37
 -1 -4 -13 351.08 12.71
 1 4 -13 326.86 13.28
 -1 4 13 351.74 11.87
 1 -4 13 380.67 12.84
 -1 4 13 339.18 12.13
 1 -4 13 364.52 7.85
 -1 -4 -12 46.08 1.85
 -1 -4 -12 50.13 1.95
 1 4 -12 37.04 3.79
 1 4 -12 48.64 4.23
 1 4 -12 43.73 4
 -1 4 12 40.85 3.59
 -1 -4 -12 47.06 4.24
 1 4 -12 43.72 4.07
 -1 -4 -12 42.76 3.84
 -1 -4 -12 46.56 4.2
 -1 -4 -12 44.75 4
 1 -4 12 47.5 3.43
 1 4 -12 48.39 4.53
 1 -4 12 49.07 4.1
 -1 4 12 45.31 3.9
 -1 4 12 48.82 3.86
 1 -4 12 45.93 1.98
 1 4 -11 55.65 4.37
 -1 4 11 50.51 3.87
 1 4 -11 56.26 4.71
 -1 -4 -11 54.42 4.27
 1 -4 11 54.52 3.64
 1 4 -11 57.11 4.48
 -1 -4 -11 51.87 4.14
 -1 -4 -11 46.71 4.06
 -1 -4 -11 58.03 4.53
 -1 4 11 49.41 4
 -1 4 11 55.94 3.99
 1 -4 11 54.15 4.2
 1 4 -11 53.09 4.25
 1 4 -11 48 4.17
 1 4 -10 41.24 3.61
 -1 4 10 46.02 3.58
 1 -4 10 51.81 3.45
 -1 -4 -10 46.89 3.79
 1 4 -10 41.48 3.92
 -1 -4 -10 40.51 2.99
 1 4 -10 43.08 2.78
 1 4 -10 50.67 4.04
 -1 -4 -10 41.73 3.7
 -1 -4 -10 47.51 3.97
 -1 -4 -10 42.45 3.64
 -1 4 10 49.99 3.94
 1 -4 10 46.17 3.81
 -1 4 10 43.47 3.41
 1 4 -10 45.1 3.78
 1 4 -10 44.06 3.8
 1 4 -9 423.29 13
 -1 4 9 429.85 12.52
 -1 -4 -9 406.57 11.49
 1 -4 9 436.13 11.81
 -1 -4 -9 439.96 13.1
 -1 -4 -9 416.52 13.16
 1 4 -9 428.26 13.17
 -1 -4 -9 443.63 13.19
 -1 -4 -9 475 13.7
 -1 4 9 438.19 13.18
 -1 4 9 418.05 12.27
 1 -4 9 456.93 13.27
 1 4 -9 418.97 13.15
 1 4 -9 426.1 13.04
 -1 4 9 438.01 12.55
 1 4 -8 16.12 2.13
 -1 4 8 17.48 2.11
 1 4 -8 15.11 2.14
 -1 -4 -8 14.77 2
 1 -4 8 16.6 1.85
 -1 -4 -8 13.01 1.73
 -1 -4 -8 17.21 2.27
 -1 -4 -8 17.25 2.3
 -1 -4 -8 17.37 2.28
 -1 4 8 16.75 2.18
 1 -4 8 18.59 2.27
 -1 4 8 15.4 1.95
 -1 -4 -8 17.27 1.38
 1 4 -8 17.44 2.25
 -1 -4 -8 17.41 1.37
 1 4 -8 16.25 2.1
 -1 4 8 16.44 2.04
 -1 -4 -8 16.89 1.34
 -1 -4 -8 16.47 1.33
 1 4 -8 15.52 2.11
 -1 4 7 76.37 4.37
 1 4 -7 79.83 4.63
 -1 4 7 78.38 3
 -1 -4 -7 75.67 4.13
 -1 -4 -7 83.86 4.88
 1 4 -7 84.83 4.81
 -1 -4 -7 75.19 4.62
 -1 -4 -7 85.89 4.87
 -1 -4 -7 79.87 3.13
 1 -4 7 82.53 4.73
 1 4 -7 73.05 2.77
 -1 4 7 74.05 4.29
 -1 4 7 83.68 4.8
 1 4 -7 93.64 5.02
 -1 4 7 80.46 4.46
 1 4 -7 76.61 4.65
 -1 -4 -7 79.4 3.01
 1 4 -7 79.62 4.64
 -1 -4 -7 79.89 3.02
 -1 4 6 637.42 15.71
 1 4 -6 650.44 15.83
 -1 4 6 611.78 12.68
 -1 -4 -6 626.47 15.23
 -1 -4 -6 666.83 16.2
 1 4 -6 656.39 16.03
 -1 -4 -6 613.32 16.07
 -1 -4 -6 644.53 16.25
 -1 4 6 627.52 16.13
 -1 -4 -6 626.42 12.9
 1 -4 6 667.58 16.29
 1 4 -6 603.32 12.71
 1 4 -6 660.37 16.07
 -1 4 6 623.58 15.47
 -1 -4 -6 639.61 12.83
 1 4 -6 651.48 15.89
 1 4 -6 654.69 16.13
 -1 4 6 652.79 15.83
 -1 -4 -6 621.8 12.76
 -1 4 5 122.58 5.57
 -1 -4 -5 127.2 4.02
 1 4 -5 137.13 5.87
 1 4 -5 134.32 5.74
 -1 4 5 134.93 5.78
 -1 -4 -5 129.08 4.07
 1 4 -5 138.28 5.78
 -1 -4 -5 128.72 5.52
 -1 4 5 123.24 3.91
 -1 -4 -5 131.22 5.57
 1 4 -5 126.14 4.13
 1 4 -5 140.65 5.86
 1 -4 5 138.22 6.05
 -1 4 5 129.82 5.64
 -1 -4 -5 127.8 4.1
 -1 4 5 125.27 5.84
 -1 -4 -5 121.83 5.79
 -1 -4 -5 136.02 5.98
 -1 -4 -5 133.7 5.85
 1 4 -5 134.99 5.78
 1 4 -4 1028.91 21.6
 -1 4 4 1024.11 21.71
 1 4 -4 1054.26 21.53
 1 4 -4 1029.89 21.37
 -1 -4 -4 932.55 18.87
 -1 4 4 1036.96 21.74
 -1 -4 -4 1012.73 21.6
 -1 4 4 950.56 18.61
 -1 -4 -4 979.13 21.24
 1 4 -4 976.92 19.13
 -1 -4 -4 981.5 18.86
 1 -4 4 994.59 21.88
 -1 4 4 955.44 21.85
 1 4 -4 1001.63 21.37
 -1 4 4 980.9 21.46
 1 4 -4 1026.72 21.52
 -1 4 4 1002.88 21.56
 -1 -4 -4 999.35 21.77
 -1 -4 -4 997.55 22.03
 1 4 -3 498.68 12.44
 -1 4 3 484.35 12.74
 1 4 -3 508.76 12.37
 -1 -4 -3 472.47 10.67
 -1 4 3 478.5 12.64
 1 4 -3 513.23 12.35
 1 4 -3 496.43 13.11
 -1 -4 -3 482.6 12.73
 -1 4 3 461.95 10.44
 -1 -4 -3 477.97 12.45
 1 4 -3 499.4 12.38
 -1 -4 -3 483.69 10.63
 -1 4 3 496.43 12.8
 1 4 -3 480.54 10.99
 1 -4 3 489.13 12.86
 -1 4 3 482.85 12.71
 1 4 -3 503.59 12.41
 -1 -4 -3 495.98 13
 -1 4 2 751.27 17.11
 1 4 -2 748.1 16.21
 1 4 -2 744.56 16.3
 -1 4 2 739.38 16.97
 1 4 -2 774.77 16.28
 -1 4 2 723.75 14.73
 -1 -4 -2 738.21 17.1
 1 4 -2 719.52 17.09
 -1 -4 -2 689.95 16.5
 -1 4 2 729.3 16.92
 -1 -4 -2 717.87 14.86
 1 4 -2 689.46 15.24
 1 4 -2 721.59 16.12
 1 -4 2 722.37 16.96
 -1 -4 -2 742.28 17.08
 -1 4 2 719.55 16.93
 1 4 -2 729.51 16.18
 -1 4 1 238.47 7.83
 1 4 -1 233.38 6.95
 1 4 -1 213.44 7.55
 -1 -4 -1 216.61 7.68
 1 4 -1 229.93 6.97
 -1 4 1 227.33 7.75
 1 4 -1 214.8 6.71
 1 4 -1 227.37 6.91
 -1 -4 -1 227.43 6.45
 -1 4 1 210.1 7.51
 1 -4 1 235.05 7.79
 -1 4 1 216.9 7.6
 1 4 -1 243.22 7.08
 1 4 -1 225.04 6.93
 1 -4 0 8.92 1.38
 1 4 0 8.07 1.11
 -1 4 0 6.06 1.18
 1 4 0 5.89 0.95
 -1 -4 0 6.34 1.23
 1 4 0 6.32 1.18
 1 4 0 6.37 0.96
 1 -4 0 4.82 1.05
 1 4 0 5.25 0.97
 -1 -4 0 5.89 0.95
 -1 4 0 7.12 1.28
 -1 4 0 7.05 1.28
 -1 4 0 6.01 1.18
 1 4 0 5.97 0.94
 1 4 0 5.88 0.96
 -1 4 -1 231.67 7.83
 1 4 1 221.18 6.43
 1 -4 -1 224.78 7.59
 -1 -4 1 232.09 7.98
 1 4 1 217.19 7.51
 1 4 1 227.77 6.52
 -1 4 -1 227.56 7.85
 -1 -4 1 226.59 6.84
 1 4 1 224.86 6.48
 1 4 1 221.5 7.18
 1 -4 -1 229.43 7.65
 -1 4 -1 216.6 7.68
 -1 4 -1 239.08 7.97
 1 4 1 230.11 6.54
 -1 4 -1 236.84 7.91
 1 4 1 235.2 6.6
 -1 4 -2 743.78 17.15
 1 -4 -2 710.49 16.61
 1 4 2 719.91 14.87
 1 4 2 705.1 16.54
 -1 -4 2 741.56 17.34
 -1 4 -2 733.01 17.19
 1 4 2 706.42 14.89
 1 4 2 735.32 14.91
 -1 -4 2 714.29 15.86
 1 -4 -2 737.31 16.81
 -1 4 -2 701.85 16.98
 1 4 2 731.3 16.53
 -1 4 -2 729.62 17.14
 1 4 2 716.32 14.9
 -1 4 -2 737.19 17.21
 1 4 2 710.69 14.91
 -1 4 -3 516.68 13.23
 1 -4 -3 469.26 12.42
 1 4 3 485.59 10.68
 -1 -4 3 506.15 13.23
 1 4 3 469.15 12.43
 -1 4 -3 487.81 13.09
 1 4 3 486.7 10.71
 1 4 3 466.71 10.61
 1 -4 -3 488.67 12.65
 1 4 3 478.35 12.52
 -1 4 -3 480.54 12.96
 -1 -4 3 482.44 12.15
 1 4 3 482.48 10.69
 -1 4 -3 502.56 13.21
 -1 4 -3 517.8 13.3
 1 4 4 1006.63 19.38
 -1 4 -4 1039.96 22.49
 1 -4 -4 994.88 21.54
 -1 -4 4 1062.92 22.58
 1 4 4 987.51 21.65
 1 4 4 1008.52 19.35
 -1 4 -4 1060.49 22.75
 -1 4 -4 979.93 22.35
 1 4 4 1019.58 22.07
 1 -4 -4 1012.76 21.87
 1 4 4 987.63 19.28
 -1 -4 4 995.59 21.51
 1 4 4 1018.71 19.41
 -1 4 -4 1034.44 22.53
 -1 4 -4 1055.7 22.7
 1 -4 -5 135.06 5.63
 1 4 5 135.12 4.25
 -1 4 -5 135.45 6.08
 1 -4 -5 137.19 4.97
 1 4 5 126.48 5.54
 -1 4 -5 131.46 6.08
 1 4 5 133.25 4.2
 1 -4 -5 133.59 5.73
 -1 -4 5 137.95 5.74
 -1 4 -5 133.29 6.11
 1 4 5 127.39 5.78
 -1 4 -5 134.55 6.13
 1 -4 -5 121.17 5.35
 -1 4 -5 138.02 6.18
 1 4 5 137.37 4.28
 -1 4 -6 637.96 16.17
 1 4 6 609.87 12.76
 1 4 6 619.53 15.16
 1 -4 -6 640.93 14.4
 -1 4 -6 613.63 16.13
 1 4 6 632.85 15.92
 1 -4 -6 638.34 15.48
 1 4 6 617.63 12.7
 -1 4 -6 629.01 16.1
 -1 -4 6 653.7 15.68
 -1 4 -6 639.05 16.25
 1 -4 -6 611.07 15.01
 1 -4 -6 616.43 15.12
 -1 4 -6 612.61 16.12
 1 4 6 587.63 12.67
 1 4 7 84.96 3.25
 -1 4 -7 83.8 4.88
 1 4 7 80.02 4.4
 1 -4 -7 76.23 3.97
 -1 4 -7 76.52 4.75
 -1 4 -7 88.17 4.98
 -1 -4 7 92.62 4.9
 1 -4 -7 82.1 4.52
 1 4 7 84.43 3.22
 1 4 7 84.72 4.87
 1 -4 -7 78.78 4.26
 -1 4 -7 87.89 5.03
 -1 4 -7 79.92 4.85
 1 4 7 77.52 3.12
 1 -4 -7 88.21 4.5
 1 -4 -8 14.5 1.85
 -1 4 -8 18.06 2.3
 -1 4 -8 14.7 2.12
 1 4 8 16.77 1.98
 1 4 8 22.28 2.5
 1 4 8 16.64 1.37
 1 -4 -8 19.44 2.21
 -1 4 -8 16.22 2.18
 -1 -4 8 14.74 2.03
 -1 4 -8 14.99 2.18
 1 -4 -8 16.27 1.96
 -1 4 -8 16.3 2.19
 -1 4 -9 450.99 13.72
 1 -4 -9 430.79 12.39
 1 -4 -9 450.43 12.61
 -1 4 -9 445.64 13.75
 -1 4 -9 444.21 13.55
 1 4 9 431.1 12.65
 -1 4 -9 434.23 12.86
 1 -4 -9 489.17 8.68
 1 -4 -9 429 12.78
 1 4 9 471.59 13.76
 -1 4 -9 449.35 13.64
 -1 4 -9 445.06 13.72
 -1 4 -10 38.54 3.6
 1 -4 -10 40.71 3.26
 1 -4 -10 39.81 3.17
 -1 4 -10 41.72 3.76
 1 -4 -10 42.88 3.33
 -1 4 -10 40.56 3.64
 -1 4 -10 38.22 3.35
 1 4 10 40.87 3.33
 1 -4 -10 49.68 1.63
 -1 4 -10 41.21 3.67
 1 -4 -10 41.45 3.4
 -1 -4 10 46.9 3.97
 1 4 10 43.85 3.7
 -1 4 -10 36.83 3.57
 -1 4 -11 58.34 4.59
 1 -4 -11 55.48 3.95
 -1 4 -11 51.04 4.29
 1 -4 -11 55.48 3.93
 1 -4 -11 48.45 3.65
 -1 4 -11 52.6 4.29
 1 4 11 54.15 3.94
 -1 4 -11 51.69 4
 1 -4 -11 60.08 1.91
 1 -4 -11 56.76 1.95
 -1 -4 11 54.6 4.46
 1 4 11 56.44 4.37
 -1 4 -11 58.01 4.47
 1 -4 -11 53.83 4.02
 -1 4 -11 54.01 4.43
 1 -4 -12 53.63 1.84
 1 -4 -12 48.16 1.82
 -1 4 -12 44.19 4.11
 1 -4 -12 47.58 3.69
 1 -4 -12 49.6 3.76
 -1 4 -12 45.11 4.11
 1 -4 -12 43.8 3.59
 -1 4 -12 42.55 3.98
 -1 4 -12 42.77 4.05
 -1 4 -12 45.3 3.82
 1 -4 -12 46.38 3.85
 -1 -4 12 50.62 4.42
 -1 4 -12 48.72 4.19
 1 4 12 42.61 3.86
 -1 -4 12 51.71 2.12
 1 -4 -13 345.76 7.27
 1 -4 -13 361.54 7.18
 1 -4 -13 354.82 11.57
 -1 4 -13 334.61 12.56
 -1 4 -13 346.69 12.82
 1 -4 -13 347.78 11.55
 1 -4 -13 344.06 11.39
 -1 4 -13 339.4 12.53
 -1 4 -13 338.64 12.68
 -1 4 -13 321.39 11.73
 1 4 13 340.34 12.33
 1 -4 -13 329.05 11.64
 -1 -4 13 345.22 12.87
 -1 4 -13 347.89 12.56
 -1 -4 13 348.41 7.69
 1 -4 -14 71.46 2.31
 1 -4 -14 71.31 2.43
 -1 4 -14 65.26 5.23
 1 -4 -14 64.79 4.69
 1 -4 -14 66.3 4.68
 1 -4 -14 72.24 4.84
 -1 4 -14 68.09 5.41
 -1 4 -14 62.31 5.09
 -1 4 -14 57.07 4.96
 -1 4 -14 64.26 4.89
 1 4 14 62.87 4.99
 -1 4 -14 69.67 5.31
 -1 -4 14 57.85 5
 1 -4 -14 65.92 4.87
 -1 -4 14 67.47 2.65
 1 -4 -15 70.66 2.36
 1 -4 -15 67.46 2.43
 -1 4 -15 58.87 4.88
 -1 4 -15 55.28 4.92
 -1 4 -15 59.85 5.22
 -1 -4 15 62.96 2.62
 1 -4 -15 68.57 4.88
 1 -4 -15 65.5 4.77
 -1 4 -15 56.44 5.04
 1 -4 -15 68.12 4.82
 -1 4 -15 59.42 5.19
 1 4 15 67.32 5.23
 -1 4 -15 59.44 5.08
 -1 -4 15 68.63 5.68
 1 -4 -15 59.75 4.74
 -1 4 -16 75.43 2.78
 -1 -4 16 72.6 2.77
 -1 4 -16 75.3 2.75
 -1 4 -16 66.69 2.62
 1 4 16 71.53 5.52
 -1 4 -16 81.01 6.04
 1 -4 -16 69.62 5.29
 -1 -4 16 65.02 5.62
 1 -4 -16 74.15 2.68
 1 -4 -16 71.99 2.5
 1 -4 -16 74.5 2.65
 1 4 16 69.38 2.61
 -1 4 -16 68.04 5.36
 -1 4 -16 67.76 5.71
 -1 4 -16 64.79 5.53
 -1 -4 16 69.46 2.72
 -1 4 -16 66.23 5.62
 -1 4 -16 69.47 5.76
 1 -4 -16 69.32 5.17
 1 -4 -16 75.51 5.27
 1 -4 -16 67.22 4.99
 -1 -4 16 72.15 2.86
 1 4 16 67.46 2.66
 1 4 16 71.36 2.76
 -1 4 -17 172.01 9.52
 -1 4 -17 188.77 10.04
 -1 -4 17 175.1 4.99
 -1 4 -17 181.85 9.72
 -1 4 -17 186.54 5.05
 -1 -4 17 180.75 5.04
 1 4 17 175.93 9.17
 -1 -4 17 185.35 10.04
 -1 4 -17 167.72 9.48
 1 -4 -17 169.15 4.57
 1 -4 -17 193.33 4.96
 1 4 17 188.35 5.1
 -1 4 -17 187.54 5.01
 -1 4 -17 180.21 4.93
 -1 -4 17 183.93 5.08
 1 -4 -17 177.09 4.53
 -1 4 -17 184.97 10.19
 -1 4 -17 167.02 8.95
 -1 -4 17 180.89 5.16
 1 4 17 183.05 4.98
 -1 -4 17 175.9 4.92
 1 4 17 169.44 4.78
 -1 4 -18 8.42 2.19
 -1 4 -18 9.74 2.41
 -1 4 -18 14.54 3.03
 -1 4 -18 14.52 3.32
 -1 4 -18 14.62 1.29
 -1 -4 18 11.37 1.17
 1 4 18 12.94 1.14
 -1 -4 18 12.49 1.18
 -1 -4 18 13.8 1.23
 -1 -4 18 15.28 3.01
 -1 4 -18 10.76 2.42
 1 4 18 12.01 2.41
 1 -4 -18 12.15 1.04
 -1 -4 18 12.52 1.18
 -1 4 -18 12.41 1.09
 1 -4 -18 14.62 1.22
 -1 4 -18 14.95 1.29
 -1 4 -18 13.83 1.27
 1 4 18 14.43 1.31
 1 4 18 13.68 1.14
 1 -4 -18 13.11 1.05
 -1 -4 18 13.85 1.31
 1 4 18 12.82 1.19
 -1 4 -18 10.71 2.42
 1 4 18 11.98 1.12
 -1 -4 18 14.57 1.31
 -1 4 -19 166.84 4.94
 -1 4 -19 160.84 4.85
 -1 4 -19 163.08 9.95
 -1 4 -19 152.98 9.55
 -1 4 -19 158.46 9.8
 -1 4 -19 158.29 9.62
 -1 -4 19 166.38 4.98
 -1 4 -19 173.57 5.03
 -1 -4 19 161.83 4.94
 1 4 19 167.21 9.2
 -1 -4 19 153.36 9.6
 1 -4 -19 159.15 4.5
 -1 4 -19 167.13 4.69
 -1 -4 19 164.69 4.97
 1 -4 -19 176.13 4.9
 1 4 19 177.1 5.15
 -1 4 -19 161.07 10.04
 -1 4 -19 159.46 9.12
 1 4 19 153.49 4.64
 1 4 19 156.96 4.81
 -1 -4 19 171.68 5.12
 -1 -4 19 180.07 4.97
 -1 -4 19 162.55 4.94
 1 4 19 176.83 4.79
 -1 -4 19 165.5 4.93
 1 4 19 169.57 4.88
 -1 -4 20 10.29 1.16
 -1 4 -20 11.54 2.75
 -1 4 -20 11.06 2.79
 -1 4 -20 9.92 2.44
 -1 4 -20 10.59 2.67
 -1 -4 20 11.35 1.25
 -1 -4 20 9.8 1.17
 -1 4 -20 12.55 1.3
 1 4 20 10.65 2.35
 -1 4 -20 11.51 2.89
 -1 -4 20 13.02 2.88
 1 4 20 11.41 1.29
 1 -4 -20 9.98 1
 -1 4 -20 11.07 1.11
 1 -4 -20 10.4 1.16
 -1 -4 20 8.6 1.12
 -1 -4 20 9.1 1.14
 -1 4 -20 5.09 1.81
 1 4 20 10.39 1.11
 1 4 20 11.07 1.07
 1 4 20 10.44 1.14
 -1 -4 20 10.55 1.16
 -1 -4 20 8.96 1.1
 1 -4 -20 12.11 1.23
 -1 4 -20 9.36 1.1
 1 4 20 9.74 1.16
 -1 4 -20 12.01 1.28
 -1 -4 21 22.59 1.71
 -1 4 -21 26.99 4.22
 -1 4 -21 29.45 4.31
 -1 -4 21 22.97 1.78
 -1 4 -21 24.77 1.81
 -1 -4 21 23.1 1.78
 -1 4 -21 17.8 3.55
 1 4 21 18.43 3.17
 1 -4 -21 21.47 1.48
 -1 4 -21 22.46 1.58
 -1 -4 21 24.03 1.8
 1 -4 -21 23.1 1.68
 -1 -4 21 22.49 1.73
 1 4 21 23.25 1.7
 -1 4 -21 27.75 4.28
 -1 4 -21 25.95 4.14
 -1 4 -21 27.18 3.89
 1 4 21 24.58 1.79
 -1 -4 21 25.58 1.86
 -1 -4 21 24.34 1.74
 1 4 21 25.28 1.86
 1 4 21 25.03 1.69
 1 4 21 19.72 1.55
 -1 4 -21 21.64 1.67
 1 -4 -21 28.28 1.87
 -1 4 -21 23.49 1.74
 -1 4 -22 17.35 1.58
 1 4 22 20.17 1.74
 -1 -4 22 15.07 1.49
 1 -4 -22 16.16 1.49
 -1 4 -22 13.47 1.34
 -1 -4 22 16.62 1.54
 1 4 22 12.93 1.29
 -1 4 -22 14.4 2.94
 -1 -4 22 16.2 1.51
 -1 4 -22 13.51 2.88
 1 -4 -22 17.77 1.56
 -1 4 -22 15.74 1.48
 -1 4 -22 13.51 1.41
 -1 -4 22 13.25 1.38
 1 4 22 15.01 1.36
 1 4 22 13.76 1.39
 -1 -4 22 15.73 1.49
 -1 4 -22 18.01 3.58
 -1 4 -22 20.47 3.71
 1 4 22 19.53 1.64
 -1 -4 22 16.53 1.49
 -1 -4 22 14.94 1.53
 -1 -4 23 49.32 2.71
 1 4 23 50.5 2.58
 1 4 23 55.01 2.9
 1 -4 -23 52.54 2.71
 -1 -4 23 52.69 2.82
 -1 4 -23 53.23 2.82
 -1 4 -23 51.27 2.71
 -1 4 -23 54.16 2.8
 1 -4 -23 57.29 2.85
 1 4 23 48.95 2.67
 -1 -4 23 48.49 2.64
 -1 -4 23 49.05 2.75
 -1 -4 23 49.68 2.75
 1 4 23 51.16 2.75
 -1 -4 23 49.87 2.69
 -1 -4 23 53.54 2.82
 1 4 23 51.12 2.58
 1 4 24 4.12 1.03
 -1 -4 24 4.56 1.05
 1 -4 -24 4.51 0.94
 -1 -4 24 4.17 1
 -1 -4 24 4.73 0.97
 -1 4 -24 5.36 1.09
 1 4 24 5.62 1.1
 -1 4 -24 3.09 0.84
 1 -4 -24 5.87 1.18
 -1 -4 24 6.02 1.06
 1 4 24 4.2 0.95
 -1 -4 24 3.44 0.96
 -1 -4 24 5.46 1.07
 -1 4 -24 4.9 1.03
 1 4 24 4.86 0.93
 -1 -4 24 3.87 0.91
 1 4 24 2.64 0.74
 1 4 25 29.27 2.33
 1 4 25 26.88 1.97
 1 -4 -25 26.23 2.07
 -1 -4 25 27.04 2.18
 -1 4 -25 28.17 2.19
 -1 4 -25 29.48 2.15
 -1 4 -25 30.96 2.21
 1 -4 -25 31.25 2.21
 -1 -4 25 28.9 2.14
 1 4 25 24.59 1.99
 -1 -4 25 24.54 2.01
 1 4 25 29.92 2.18
 -1 -4 25 27.19 2.11
 -1 -4 25 26.48 2.09
 -1 -4 25 24.79 2.01
 1 4 25 28.69 2.01
 1 -4 -26 1.11 0.86
 -1 -4 26 3.03 0.98
 -1 -4 26 2.75 1
 -1 4 -26 2.83 0.91
 1 4 26 2.63 1.02
 -1 4 -26 1.83 0.79
 -1 -4 26 3.05 0.99
 1 -4 -26 2.56 0.89
 1 4 26 3 1.14
 1 4 26 1.82 0.77
 -1 -4 26 2.21 0.9
 -1 -4 26 0.29 0.77
 -1 -4 26 1.31 0.81
 -1 4 -26 3.63 1.08
 1 4 26 1.63 0.77
 1 -4 -27 41.52 2.69
 -1 -4 27 46.79 2.96
 1 4 27 39.51 2.81
 -1 4 -27 40.49 2.69
 1 -4 -27 43.16 2.77
 -1 4 -27 38 2.63
 -1 4 -27 42.05 2.72
 -1 -4 27 36.52 2.58
 -1 -4 27 37.78 2.55
 1 4 27 35.65 2.52
 -1 -4 27 37.32 2.67
 -1 -4 27 36.56 2.57
 -1 -4 27 39.89 2.7
 1 4 27 40.05 2.48
 -1 -4 28 5.11 1.27
 -1 -4 28 4.85 1.13
 1 -4 -28 3.35 0.97
 -1 4 -28 3.28 1.08
 1 4 28 3.96 1.11
 1 -4 -28 3.9 1.09
 -1 -4 28 6.95 1.32
 -1 -4 28 4.18 1.05
 1 4 28 3.68 1.24
 -1 -4 28 3.71 1.05
 -1 4 -28 4.67 1.08
 1 4 28 4.67 1.07
 -1 -4 28 3.6 1.03
 -1 4 -28 2.73 1.07
 -1 -4 29 4.07 1.23
 1 -4 -29 6.38 1.31
 -1 -4 29 6.92 1.31
 1 -4 -29 8.51 1.37
 -1 4 -29 5.34 1.19
 1 4 29 5.09 1.12
 -1 -4 29 5.22 1.26
 1 4 29 8.53 1.53
 -1 -4 29 3.9 1
 -1 4 -29 4.5 1.1
 1 4 29 5.84 1.13
 -1 -4 29 2.87 0.98
 -1 4 -29 5.97 1.28
 1 4 30 3.23 1.08
 -1 -4 30 3.15 1
 1 -4 -30 2.62 1.07
 -1 4 -30 0.04 0.78
 -1 -4 30 2.98 1.05
 1 4 30 2.2 1.07
 -1 -4 30 1.13 0.98
 -1 -4 30 3.81 1.08
 -1 4 -30 4.37 1.25
 1 -4 -30 1.79 0.89
 -1 4 -30 2.48 0.93
 -1 -4 30 3.55 1.07
 -1 -4 31 3.95 1.12
 1 4 31 2.58 1.01
 -1 4 -31 1.94 0.85
 1 -4 -31 2.01 0.95
 -1 -4 31 3.42 1.01
 1 4 31 2.32 1.05
 -1 -4 31 3.09 1.02
 -1 -4 31 1.62 0.8
 -1 -4 31 3.43 0.95
 -1 4 -31 3.17 1.08
 1 -4 -31 1.73 0.87
 -1 4 -31 1.75 0.94
 1 4 32 1.14 0.94
 -1 -4 32 1.18 0.99
 -1 -4 32 -0.15 0.91
 -1 -4 32 1.48 0.89
 1 4 32 -0.21 0.72
 1 -4 -32 -0.62 0.87
 -1 4 -32 1.15 0.91
 1 -4 -32 0.05 0.81
 -1 4 -32 0.55 0.79
 -1 4 -32 -0.27 0.87
 1 4 33 1.72 1.14
 -1 -4 33 3.32 1.06
 -1 -4 33 4.11 1.17
 -1 4 -33 2.49 1.11
 1 -4 -33 2.34 1.1
 1 4 33 3.49 1.1
 1 -4 -33 2.3 1.04
 -1 4 -33 3.23 1.1
 -1 4 -33 4.51 1.28
 1 4 34 -0.46 0.91
 -1 -4 34 1.33 0.96
 -1 4 -34 1.16 0.99
 -1 -4 34 0.09 0.83
 1 -4 -34 -0.02 0.82
 1 -4 -34 -0.77 1.02
 1 -4 -34 0.7 0.79
 -1 4 -34 2.16 1.14
 -1 4 -34 0.25 0.88
 1 4 35 -0.31 0.91
 -1 -4 35 0.82 0.92
 1 -4 -35 -0.75 1.06
 -1 -4 35 0.81 0.79
 1 -4 -35 0.3 0.81
 -1 4 -35 3.68 1.21
 -1 4 -35 -0.73 0.98
 1 -4 -35 -0.91 1.01
 1 -4 -35 0.75 0.9
 -1 4 -35 0.84 0.98
 -1 5 35 1.57 1.03
 -1 -5 -35 2.62 1.21
 1 -5 35 -0.61 1.04
 1 5 -35 1.98 1.06
 -1 -5 -35 0.81 0.96
 -1 5 35 0.95 0.96
 -1 5 34 -0.37 0.92
 1 -5 34 0.21 0.84
 -1 5 34 -0.11 0.84
 1 5 -34 -1.27 1
 -1 -5 -34 0.4 0.84
 1 -5 34 2.46 1.16
 1 5 -34 0.12 0.81
 -1 -5 -34 0.07 0.86
 -1 -5 -34 0.33 0.91
 -1 -5 -34 0.61 0.93
 1 -5 33 -0.37 0.89
 1 5 -33 0.82 0.91
 -1 -5 -33 1.39 0.98
 -1 5 33 0.3 0.74
 -1 5 33 0.75 0.81
 -1 -5 -33 -0.52 0.9
 1 5 -33 1.67 0.98
 -1 5 33 1.31 0.91
 1 -5 33 1.84 1.11
 -1 -5 -32 -0.82 1.03
 1 -5 32 -0.95 0.93
 1 5 -32 0.57 0.87
 1 5 -32 0.3 0.87
 -1 -5 -32 0.2 0.78
 1 -5 32 0.83 0.86
 -1 5 32 -0.63 0.79
 -1 5 32 -0.87 0.97
 1 -5 32 1.63 1.07
 -1 5 32 1.99 1.1
 1 5 -31 5.8 1.34
 1 -5 31 7.05 1.43
 -1 -5 -31 5.78 1.33
 1 5 -31 5.37 1.27
 -1 -5 -31 4.69 1.2
 1 -5 31 4.12 1.13
 -1 5 31 4.31 1.25
 -1 5 31 3.69 1.16
 1 5 -31 4.65 1.13
 1 -5 31 6.08 1.38
 -1 5 31 4.39 1.16
 1 -5 30 0.5 0.9
 -1 -5 -30 0.11 0.86
 1 5 -30 1.3 0.86
 1 5 -30 0.1 0.85
 -1 -5 -30 -0.36 0.85
 1 -5 30 0.16 0.81
 -1 5 30 -0.02 0.72
 -1 5 30 0.44 0.85
 1 5 -30 0.12 0.73
 1 -5 30 0.38 0.89
 -1 5 30 0.98 0.92
 -1 -5 -29 -0.53 0.93
 1 -5 29 1.15 0.89
 1 5 -29 1.33 0.87
 1 5 -29 0.64 0.79
 -1 -5 -29 1.15 0.82
 1 -5 29 0.05 0.77
 -1 5 29 0.83 0.76
 -1 5 29 1.73 0.95
 1 5 -29 0.6 0.77
 1 -5 29 1.8 1.02
 -1 5 29 1.57 0.87
 1 -5 28 1.16 0.96
 -1 -5 -28 0.31 0.88
 1 5 -28 1.92 0.92
 1 -5 28 3.48 1.16
 1 -5 28 0.44 0.8
 1 5 -28 2.7 1.06
 -1 -5 -28 1.21 0.75
 -1 5 28 0.73 0.79
 1 5 -28 1.24 0.79
 -1 5 28 1.47 1.01
 -1 5 28 0.66 0.84
 1 -5 27 3.09 1.09
 1 -5 27 4.54 1.2
 1 -5 27 2.69 0.93
 1 5 -27 2.47 0.9
 1 -5 27 4.82 1.16
 1 5 -27 3.82 1.15
 -1 -5 -27 3.96 1.09
 -1 5 27 4.9 1.07
 -1 -5 -27 2.84 0.91
 1 5 -27 2.07 0.93
 -1 5 27 4.33 1.19
 -1 5 27 2.73 1
 1 5 -26 2.6 0.91
 -1 -5 -26 2.56 0.97
 1 -5 26 1.22 0.83
 1 -5 26 1.95 0.9
 1 -5 26 0.08 0.83
 1 5 -26 1.06 0.71
 1 -5 26 2.07 0.82
 -1 5 26 1.04 0.8
 1 -5 26 0.79 0.93
 1 5 -26 0.9 0.8
 -1 -5 -26 2.83 0.96
 -1 5 26 -0.56 0.84
 -1 5 26 0.62 0.67
 1 -5 26 0.83 0.69
 -1 5 26 1.64 0.87
 -1 5 25 5.57 1.21
 1 -5 25 6.73 1.27
 1 -5 25 4.88 1.15
 -1 5 25 4.39 1.09
 -1 -5 -25 7.23 1.18
 1 5 -25 4.19 1.01
 1 -5 25 6.07 1.16
 -1 5 25 5.26 0.98
 1 -5 25 6.34 1.22
 -1 -5 -25 5.27 1.12
 1 5 -25 6.65 1.3
 1 -5 25 7.5 1.24
 -1 5 25 6.34 1.12
 1 -5 25 3.67 0.93
 1 5 -25 4.21 0.95
 -1 5 25 4.31 0.99
 -1 5 24 6.46 1.12
 1 -5 24 9.68 1.4
 1 -5 24 6.24 1.17
 -1 5 24 6.94 1.22
 -1 -5 -24 7.55 1.18
 1 5 -24 6.1 1.15
 1 -5 24 6.46 1.13
 -1 5 24 5.43 1.01
 1 -5 24 6.57 1.2
 -1 -5 -24 6.75 1.18
 1 5 -24 5.99 1.12
 1 -5 24 8.2 1.28
 -1 5 24 6.58 1.09
 1 -5 24 6.59 1.18
 1 5 -24 6.19 1.08
 -1 5 24 7.72 1.18
 -1 5 23 11.52 1.43
 1 -5 23 11.96 1.43
 1 -5 23 13.44 1.57
 -1 5 23 12.06 1.46
 1 5 -23 12.75 1.4
 -1 -5 -23 14.25 1.45
 1 -5 23 10.4 1.32
 -1 5 23 13.11 1.34
 1 5 -23 12.29 1.48
 1 -5 23 13.38 1.5
 -1 -5 -23 12.96 1.46
 1 -5 23 10.98 1.4
 -1 5 23 13.45 1.42
 1 5 -23 11.82 1.35
 1 -5 23 11.5 1.37
 -1 5 23 13.1 1.47
 -1 5 22 1.21 0.69
 1 -5 22 1.15 0.63
 -1 -5 -22 2.9 0.83
 1 5 -22 1.32 0.69
 1 5 -22 1.48 0.67
 1 -5 22 1.36 0.75
 1 -5 22 0.7 0.61
 -1 5 22 3.24 0.9
 -1 5 22 1.35 0.61
 1 -5 22 2.13 0.77
 -1 -5 -22 2.22 0.81
 1 5 -22 1.68 0.81
 1 -5 22 1.89 0.82
 -1 -5 -22 2.3 0.79
 1 -5 22 2.53 0.83
 -1 5 22 2.92 0.72
 -1 5 22 2.88 0.92
 1 -5 21 16.66 1.5
 -1 5 21 20.13 1.68
 -1 -5 -21 17 1.51
 -1 -5 -21 17.69 1.52
 1 5 -21 21.22 1.62
 1 5 -21 15.56 1.49
 1 -5 21 19.9 1.69
 -1 -5 -21 17.82 1.48
 1 -5 21 16.53 1.54
 -1 5 21 17.2 1.61
 1 5 -21 20.52 1.7
 1 -5 21 21.83 1.72
 1 -5 21 18.68 1.69
 -1 5 21 15.96 1.44
 1 -5 21 20 1.68
 -1 5 21 16.48 1.42
 -1 5 21 18.66 1.58
 1 -5 20 18.65 1.55
 1 5 -20 20.05 1.57
 1 -5 20 17.18 1.48
 -1 5 20 20.39 1.65
 -1 -5 -20 18.21 1.52
 -1 -5 -20 24.29 1.71
 1 5 -20 20.93 1.63
 1 -5 20 19.36 1.63
 -1 -5 -20 20.93 1.58
 -1 5 20 21.62 1.71
 -1 5 20 19.55 1.55
 1 5 -20 21.14 1.66
 1 -5 20 19.12 1.61
 1 -5 20 22.54 1.8
 1 -5 20 18.62 1.55
 -1 5 20 18.17 1.54
 -1 5 20 17.9 1.46
 1 -5 19 16.84 1.49
 1 5 -19 13.7 3.02
 1 5 -19 15.04 3.21
 1 5 -19 19.3 3.69
 1 5 -19 12.85 3
 1 -5 19 14.97 1.39
 1 5 -19 14.93 1.29
 1 -5 19 14.33 1.37
 -1 5 19 13.31 1.34
 -1 5 19 16.82 1.46
 -1 -5 -19 14.45 1.34
 -1 -5 -19 14.37 1.32
 1 -5 19 15.87 3.34
 1 -5 19 15.14 1.39
 1 5 -19 14.79 1.36
 -1 -5 -19 15.79 1.36
 -1 5 19 14.46 1.39
 -1 -5 -19 10.42 2.62
 -1 5 19 15.58 1.36
 1 -5 19 15.14 1.39
 1 -5 19 15.47 1.5
 1 5 -19 18.85 1.52
 -1 5 19 13.53 1.25
 -1 5 19 15.47 1.34
 1 -5 18 21.98 1.48
 -1 -5 -18 19.67 3.27
 1 5 -18 23.55 3.8
 1 5 -18 18.36 3.36
 1 5 -18 23.45 3.87
 1 -5 18 21.1 1.59
 1 5 -18 20.11 3.4
 1 5 -18 20.23 1.46
 1 -5 18 22.06 1.62
 -1 5 18 23.64 1.65
 -1 5 18 23.82 1.67
 -1 -5 -18 22.76 1.57
 -1 -5 -18 22.51 1.57
 1 -5 18 24.32 3.72
 -1 5 18 23.64 3.41
 1 5 -18 20.9 3.77
 1 -5 18 22.25 1.58
 1 5 -18 20.88 1.55
 -1 -5 -18 22.73 1.52
 -1 5 18 21.75 1.61
 -1 5 18 20.49 1.48
 1 -5 18 23.67 1.76
 1 -5 18 23.24 1.6
 -1 5 18 22.26 1.58
 1 -5 18 22.97 1.66
 -1 5 18 20.7 1.51
 1 5 -18 22.15 1.63
 1 5 -18 22.6 1.48
 -1 5 17 70.95 2.91
 -1 -5 -17 57.78 5.36
 1 5 -17 67.95 6.15
 1 5 -17 65.08 6.13
 1 5 -17 62.77 5.93
 1 -5 17 64.26 2.78
 1 5 -17 69.08 6.14
 1 5 -17 70.4 2.71
 1 -5 17 65.58 2.81
 -1 5 17 71.33 2.87
 -1 5 17 68.96 2.84
 -1 -5 -17 74.01 2.86
 -1 -5 -17 71.75 2.77
 -1 5 17 60.3 5.37
 1 -5 17 83.84 6.41
 1 -5 17 68.18 2.79
 1 5 -17 68.08 2.78
 1 -5 17 67.19 2.68
 1 5 -17 71.46 6.73
 1 -5 17 66.63 2.92
 1 -5 17 71.74 2.82
 1 -5 17 71.33 2.96
 1 5 -17 68.72 2.62
 1 5 -17 73.43 2.92
 -1 5 17 71.89 2.83
 -1 5 17 66.53 2.73
 1 -5 16 63.41 2.57
 1 5 -16 62.6 5.83
 -1 -5 -16 60.03 5.34
 1 -5 16 64.61 2.69
 1 5 -16 57.49 5.52
 1 -5 16 67.91 2.69
 1 -5 16 68.72 2.86
 1 -5 16 62.87 2.65
 -1 5 16 67.84 2.71
 -1 5 16 67.25 2.73
 1 -5 16 69.58 5.76
 -1 5 16 68.21 5.56
 1 5 -16 63.58 2.61
 1 -5 16 62.12 2.59
 1 5 -16 68.54 2.75
 -1 -5 -16 64.92 2.6
 -1 -5 -16 77.56 2.82
 -1 5 16 67.08 2.75
 1 -5 16 63.77 2.76
 -1 5 16 63.78 2.6
 1 5 -16 65.82 6.23
 1 5 -16 60.19 5.78
 1 5 -16 52.2 5.28
 -1 5 16 68.51 2.69
 1 5 -15 260.56 12.11
 1 5 -15 275.34 12.26
 1 -5 15 279.45 6.87
 1 -5 15 252.52 6.54
 -1 5 15 264.58 11.4
 1 -5 15 286.09 11.99
 1 -5 15 263.18 6.61
 1 5 -15 252.59 11.74
 1 5 -15 281.12 6.63
 -1 -5 -15 274.88 6.53
 -1 5 15 287.17 6.63
 -1 5 15 279.41 6.71
 -1 5 15 279.09 6.57
 1 5 -15 287.84 6.72
 -1 5 15 289.65 6.77
 1 -5 15 275.64 6.78
 1 5 -15 280.07 13.09
 -1 -5 -15 271.78 11.88
 -1 -5 -15 272.98 11.8
 1 5 -15 251.9 11.86
 -1 5 14 180.27 8.95
 1 -5 14 189.95 9.31
 1 5 -14 176.84 9.97
 -1 -5 -14 188.02 9.26
 -1 -5 -14 169.69 8.82
 1 5 -14 167.52 9.23
 1 -5 14 173.5 4.93
 1 5 -14 166.35 9.07
 -1 5 14 180.24 4.85
 -1 -5 -14 184.75 4.73
 -1 -5 -14 201.44 4.91
 -1 5 14 170.99 4.7
 1 5 -14 181.29 4.83
 1 5 -14 162.83 9.15
 1 5 -14 159.59 8.91
 -1 -5 -13 49.56 4.56
 1 5 -13 56.3 5.09
 1 5 -13 55.52 5.06
 1 5 -13 53.61 4.94
 -1 -5 -13 59.61 2.31
 -1 -5 -13 66.36 2.43
 1 5 -13 58.95 5.43
 -1 -5 -13 58.21 4.95
 -1 5 13 58.03 4.44
 -1 5 13 63.86 5.11
 1 -5 13 60.97 5.04
 1 5 -13 53.35 4.87
 -1 5 13 51.29 4.25
 1 -5 13 57.34 2.41
 -1 -5 -12 220.44 9.99
 1 5 -12 200.27 9.6
 -1 -5 -12 206.12 9.5
 -1 -5 -12 217.65 9.91
 1 -5 12 211.6 5.39
 -1 -5 -12 230.13 9.82
 1 5 -12 232.01 10.75
 -1 5 12 233.64 9.19
 -1 5 12 225.5 9.82
 1 -5 12 228.78 9.86
 1 5 -12 207.59 9.61
 -1 5 12 211.79 8.91
 1 5 -12 207.97 9.83
 1 5 -12 219.54 9.9
 -1 -5 -11 338 12.32
 1 5 -11 312.03 11.99
 -1 -5 -11 315.97 11.87
 -1 -5 -11 326.56 12.24
 1 -5 11 319.91 7.14
 -1 -5 -11 336.3 12.03
 1 5 -11 340.32 13.04
 1 -5 11 323 10.33
 1 -5 11 348.4 12.24
 -1 5 11 313.16 10.93
 -1 5 11 330.71 12.03
 1 5 -11 311.07 11.81
 -1 5 11 299.38 10.91
 1 5 -11 327.26 12.28
 1 5 -11 316.88 11.98
 -1 -5 -10 192.66 8.74
 -1 -5 -10 204.98 9.08
 -1 -5 -10 189.91 8.86
 1 5 -10 192.67 8.84
 1 -5 10 194.89 4.88
 1 -5 10 203.35 7.67
 -1 -5 -10 208.89 8.89
 -1 -5 -10 189.85 7.57
 1 5 -10 199.15 9.02
 1 5 -10 188.67 8.68
 -1 5 10 207.67 8.35
 1 5 -10 201.67 8.86
 -1 5 10 190.68 8.1
 1 5 -10 205 9.04
 -1 5 10 225.42 9.38
 1 -5 10 217.18 9.16
 -1 5 10 193.75 8.06
 1 -5 9 103.59 6
 1 5 -9 113.84 6.31
 -1 5 9 98.95 5.95
 -1 5 9 100.52 5.49
 1 5 -9 94.83 5.8
 1 5 -9 90.74 5.76
 -1 5 9 94.34 5.38
 1 -5 9 100.12 5.08
 -1 -5 -9 107.82 6.04
 -1 -5 -9 91.18 5.05
 -1 5 9 95.64 5.42
 1 5 -9 94.6 5.73
 -1 -5 -9 99.81 6.05
 1 5 -9 91.43 5.74
 -1 -5 -9 98.07 5.91
 -1 -5 -9 97.76 5.9
 1 5 -8 64.77 4.57
 1 -5 8 64.68 4.59
 -1 5 8 63.4 4.63
 -1 5 8 61.1 4.16
 -1 -5 -8 53.09 3.86
 1 5 -8 57.91 4.34
 1 5 -8 50.76 4.14
 -1 5 8 57.56 4.07
 -1 -5 -8 57.12 3.94
 -1 -5 -8 54.26 4.15
 1 5 -8 57.36 4.31
 -1 5 8 55.58 4
 -1 -5 -8 50.53 4.18
 -1 -5 -8 61.01 4.54
 -1 -5 -8 54.43 4.19
 1 5 -8 50.22 4.1
 1 5 -7 219.22 8.69
 -1 5 7 197.67 7.94
 -1 5 7 211.6 8.79
 1 -5 7 219.38 8.82
 -1 -5 -7 207.3 6.22
 -1 -5 -7 213.72 8.07
 1 5 -7 195.66 8.2
 -1 5 7 216.6 8.24
 1 5 -7 202.32 8.46
 -1 -5 -7 217.32 6.25
 -1 -5 -7 205.91 6.1
 -1 -5 -7 198.39 7.84
 1 5 -7 207.08 8.37
 -1 5 7 215.25 8.23
 -1 -5 -7 197.97 8.57
 1 5 -7 208.11 8.5
 -1 -5 -7 212.81 8.53
 -1 -5 -7 214.15 8.75
 1 -5 6 703.42 17.74
 1 5 -6 636.92 14.1
 -1 5 6 666.76 17.53
 -1 5 6 663.96 16.75
 -1 -5 -6 643.15 14.14
 1 5 -6 717.38 17.48
 -1 -5 -6 622.81 16.25
 -1 -5 -6 646.2 13.99
 1 5 -6 639.69 17.06
 -1 5 6 653.55 16.75
 1 5 -6 645.35 16.93
 -1 -5 -6 651.02 16.67
 -1 5 6 645.82 13.88
 -1 5 6 680.33 16.94
 1 5 -6 651.45 16.91
 -1 -5 -6 671.34 14.2
 -1 -5 -6 662.66 17.12
 1 5 -6 637.61 16.99
 -1 -5 -6 658.24 17.59
 -1 -5 -6 655.81 17.36
 1 5 -5 723.97 15.72
 1 5 -5 804.58 18.63
 -1 -5 -5 736.08 15.58
 -1 5 5 746.83 18.84
 1 -5 5 759.3 18.81
 -1 5 5 723.2 18.05
 -1 -5 -5 679.96 17.49
 1 5 -5 750.31 18.41
 -1 5 5 773.93 18.45
 1 5 -5 736.94 18.17
 -1 5 5 731.26 15.33
 -1 -5 -5 716.43 18.1
 -1 -5 -5 724.33 15.65
 1 5 -5 763.43 18.28
 -1 5 5 762.19 18.35
 1 5 -5 768.43 18.49
 -1 -5 -5 727.52 18.76
 -1 -5 -5 747.66 18.6
 -1 -5 -5 755.19 18.36
 -1 5 4 905.48 21.87
 -1 5 4 919.78 21.34
 1 5 -4 959.81 21.33
 -1 -5 -4 930.47 18.94
 1 5 -4 918.45 19.29
 1 -5 4 970.02 22.08
 -1 -5 -4 906.83 20.99
 1 5 -4 947.44 21.44
 -1 5 4 944.61 21.58
 1 5 -4 954.95 21.35
 -1 -5 -4 895.67 21.5
 -1 5 4 939.42 18.82
 -1 5 4 958.96 21.61
 1 5 -4 974.42 21.37
 -1 -5 -4 904.6 18.99
 -1 -5 -4 951.94 21.71
 -1 -5 -4 954.58 21.39
 -1 5 4 947.28 21.55
 1 5 -4 922.29 21.24
 -1 -5 -3 628.7 13.89
 1 5 -3 603.79 14.23
 1 5 -3 632.13 15.51
 -1 5 3 607.9 15.82
 1 -5 3 627.4 16.2
 -1 5 3 604.13 16.1
 -1 -5 -3 589.11 15.43
 -1 5 3 605.36 13.66
 -1 -5 -3 618.67 16.15
 1 5 -3 612 16.17
 -1 5 3 633.91 16.03
 1 5 -3 641.97 15.56
 -1 -5 -3 609.56 13.89
 1 5 -3 639.89 15.74
 -1 5 3 624.05 15.99
 1 5 -3 641.13 15.63
 1 5 -3 632.23 15.64
 -1 -5 -3 624.12 15.84
 -1 5 3 639.7 16.07
 1 5 -2 694.91 16.26
 -1 -5 -2 736.99 15.95
 1 5 -2 747.91 17.14
 1 -5 2 717.15 17.9
 -1 5 2 702.48 17.72
 -1 -5 -2 715.39 18.13
 1 5 -2 760.76 18.21
 -1 5 2 713.44 15.69
 -1 5 2 750.19 17.95
 1 5 -2 747.51 17.11
 -1 5 2 757.87 18.06
 1 5 -2 729.56 17.07
 1 5 -2 741.07 17.23
 1 5 -2 731.71 17.15
 -1 5 2 716.46 17.77
 1 -5 1 659.2 16.67
 1 5 -1 648.11 15.41
 1 5 -1 678.96 15.7
 -1 -5 -1 650.27 14.95
 -1 5 1 665.59 16.67
 -1 5 1 633.17 14.79
 -1 -5 -1 678.02 17.17
 1 5 -1 653.64 16.56
 1 5 -1 679.41 15.7
 1 -5 1 641.47 16.6
 -1 5 1 675.01 16.72
 1 5 -1 666.3 15.67
 -1 5 1 681.33 16.85
 1 5 -1 665.55 15.71
 -1 5 1 656.98 16.65
 1 5 -1 662.68 15.69
 1 5 0 2509.33 46.82
 -1 -5 0 2517.03 46.1
 1 -5 0 2509.03 47.84
 1 5 0 2516.94 46.26
 -1 5 0 2512.09 48.07
 1 5 0 2436.43 47.72
 -1 -5 0 2476.44 48.5
 1 -5 0 2436.18 47.74
 -1 5 0 2603.81 48.19
 1 5 0 2526.09 46.27
 -1 5 0 2620.27 48.34
 1 5 0 2539.93 46.39
 1 5 0 2549.4 46.36
 -1 5 0 2584.49 48.28
 1 5 0 2581.3 46.48
 1 5 1 650.33 14.97
 1 5 1 662.08 16.03
 -1 -5 1 654.92 15.45
 1 -5 -1 660.01 16.49
 -1 5 -1 633.83 16.7
 -1 -5 1 650.85 17.09
 1 5 1 659.89 16.45
 1 5 1 671.15 15.07
 1 -5 -1 645.26 16.45
 -1 5 -1 669.76 16.86
 1 5 1 656.35 15.07
 1 5 1 650.79 15.06
 -1 5 -1 684.62 17.06
 -1 5 -1 694.09 17.11
 1 5 1 672.1 15.2
 -1 5 -1 674.56 17
 1 5 2 703.41 17.27
 -1 -5 2 722.52 16.87
 -1 5 -2 735.39 18.18
 1 5 2 710.36 15.83
 1 -5 -2 723.11 17.64
 1 5 2 707.32 17.43
 -1 -5 2 731.47 18.44
 -1 5 -2 761.12 18.27
 1 5 2 711.32 15.88
 1 -5 -2 701.17 17.44
 1 5 2 723.73 16.01
 -1 5 -2 740.36 18.19
 1 5 2 732.36 16.01
 -1 5 -2 757.74 18.32
 1 5 2 717.5 15.99
 -1 5 -2 769.08 18.43
 1 -5 -3 631.63 16.01
 -1 -5 3 620 15.48
 1 5 3 642.85 16.13
 -1 5 -3 655.64 16.8
 1 5 3 624.89 14.13
 1 5 3 598.29 15.7
 -1 5 -3 649.02 16.62
 1 5 3 649.7 14.21
 1 -5 -3 605.1 15.73
 1 5 3 648.75 14.26
 -1 5 -3 644.32 16.7
 -1 5 -3 646.12 16.66
 -1 5 -3 660.26 16.83
 1 5 3 629.47 14.19
 1 -5 -4 932.61 21.43
 1 5 4 930.53 21.71
 -1 -5 4 954.23 21.22
 1 5 4 936.57 19.15
 -1 5 -4 978.01 22.5
 1 5 4 919.56 21.3
 1 -5 -4 952.75 19.61
 -1 5 -4 950.4 22.25
 1 5 4 952.21 19.35
 1 -5 -4 923.72 21.27
 -1 5 -4 932.48 22.21
 1 5 4 943.33 19.33
 -1 5 -4 965.36 22.44
 -1 5 -4 944.35 22.32
 1 5 4 948.16 19.33
 1 5 5 731.03 15.85
 1 -5 -5 746.1 18.3
 1 5 5 743.77 18.69
 -1 -5 5 797.52 18.53
 -1 5 -5 784.94 19.41
 1 5 5 734.65 18.07
 1 -5 -5 750.46 16.83
 -1 5 -5 764.02 19.12
 1 -5 -5 733.91 18
 1 5 5 752.66 16.04
 -1 5 -5 791.31 19.4
 1 -5 -5 745.78 17.98
 1 5 5 754.29 16.09
 -1 5 -5 762.56 19.23
 -1 5 -5 758.94 19.2
 1 5 5 770.26 16.11
 -1 5 -6 701.31 17.87
 1 5 6 646.4 17.16
 1 5 6 631.49 14.03
 -1 -5 6 656.11 16.77
 1 -5 -6 633.04 16.39
 1 -5 -6 657.03 15.32
 1 5 6 633.89 16.29
 1 -5 -6 650.16 16.27
 -1 5 -6 636.39 17.3
 1 5 6 654.24 14.07
 -1 5 -6 635.13 17.39
 1 5 6 655.43 14.1
 1 -5 -6 634.69 16.09
 -1 5 -6 650.63 17.57
 -1 5 -6 638.28 17.44
 1 -5 -7 210 8.12
 -1 5 -7 207.97 8.75
 1 5 7 203.8 8.51
 -1 -5 7 209.13 8.32
 1 5 7 210.68 8
 1 -5 -7 210.77 7.46
 -1 5 -7 201.08 8.57
 -1 5 -7 211.75 8.89
 -1 5 -7 202.25 8.65
 1 -5 -7 209.06 7.9
 1 -5 -7 204.3 7.79
 -1 5 -7 200.32 8.68
 1 -5 -8 57.93 4.05
 1 5 8 55.33 4.32
 -1 -5 8 59.22 4.34
 -1 5 -8 60.6 4.58
 -1 5 -8 53.94 4.34
 -1 5 -8 56.62 4.41
 1 -5 -8 56.21 3.89
 1 -5 -8 53.99 3.79
 1 -5 -8 57.89 3.77
 1 5 8 53.82 3.86
 -1 5 -8 55.29 4.33
 -1 5 -8 55.23 4.39
 1 -5 -9 100.12 5.54
 -1 5 -9 107.16 6.28
 1 5 9 100.24 6.01
 -1 -5 9 107.64 6.06
 1 -5 -9 107.64 2.88
 1 -5 -9 102.33 5.44
 1 -5 -9 106.37 5.57
 -1 5 -9 109.57 6.37
 -1 5 -9 102 6.19
 1 5 9 95.84 5.33
 -1 5 -9 93.86 5.89
 -1 5 -9 98.75 6.13
 -1 5 -10 181.29 8.77
 1 -5 -10 189.57 7.8
 -1 5 -10 187.94 8.84
 1 -5 -10 195.81 7.94
 -1 5 -10 179.92 8.77
 1 -5 -10 201.38 4.54
 -1 -5 10 183.76 4.82
 1 5 10 179.01 7.77
 -1 5 -10 188.38 8.81
 -1 -5 10 202.2 8.77
 1 -5 -10 194.61 8.08
 1 5 10 219.45 9.2
 -1 5 -10 200.64 9.06
 -1 5 -11 310.07 12.11
 1 -5 -11 301.87 10.57
 1 -5 -11 308.53 10.7
 -1 5 -11 304.6 11.96
 -1 5 -11 305.59 12.05
 1 -5 -11 320.11 10.74
 1 -5 -11 326.92 6.79
 1 -5 -11 345.68 6.73
 -1 -5 11 311.55 7.15
 1 5 11 296.63 10.68
 -1 5 -11 301.27 11.83
 -1 5 -11 314.45 11.99
 1 5 11 342.32 12.22
 1 -5 -11 301.3 10.84
 -1 -5 11 306.3 11.92
 -1 5 -12 204.3 9.78
 -1 5 -12 204.33 9.72
 1 -5 -12 223.6 8.9
 1 -5 -12 215.91 8.72
 -1 5 -12 205.03 9.83
 1 -5 -12 210.57 8.56
 1 -5 -12 236.15 5.08
 1 -5 -12 219.36 5.11
 -1 -5 12 206.6 5.43
 1 5 12 215.18 8.87
 -1 5 -12 202.97 9.62
 1 5 12 222.39 9.86
 -1 5 -12 218.41 9.89
 -1 -5 12 219.15 9.99
 1 -5 -12 221.66 9.07
 -1 5 -13 55.42 5.05
 -1 -5 13 62.22 2.52
 -1 5 -13 55.08 4.91
 1 -5 -13 55.41 4.4
 1 5 13 56.78 4.86
 -1 -5 13 62.46 5.29
 1 -5 -13 63.47 2.18
 1 -5 -13 59.98 2.23
 -1 5 -13 51.89 4.38
 -1 5 -13 62.29 5.25
 -1 5 -13 53.97 4.99
 -1 5 -13 49.19 4.69
 1 -5 -13 52.82 4.15
 1 -5 -13 53.8 4.18
 1 -5 -13 59.94 4.43
 -1 5 -14 178.51 4.82
 1 -5 -14 201.28 4.64
 1 -5 -14 184.9 4.69
 -1 5 -14 172.84 8.6
 1 5 14 181.33 4.8
 -1 5 -14 169.48 9.25
 -1 5 -14 180.58 9.32
 1 5 14 187.75 9.29
 -1 -5 14 185.18 9.68
 1 -5 -14 166.61 8.16
 -1 5 -14 191.25 9.76
 1 -5 -14 182.68 8.32
 -1 5 -14 173.81 9.31
 1 -5 -14 189.48 8.36
 1 -5 -14 182.65 8.21
 -1 -5 14 182.54 5.09
 -1 5 -14 175.98 9.31
 -1 5 -15 249.77 11.91
 -1 5 -15 242.57 11.66
 -1 5 -15 278.33 12.25
 -1 -5 15 276.08 6.7
 -1 5 -15 288.45 6.71
 -1 -5 15 273.11 6.68
 1 5 15 295.33 12.12
 -1 -5 15 291.05 12.64
 -1 5 -15 309.23 12.7
 1 -5 -15 260.12 6.27
 -1 5 -15 278.79 6.62
 -1 5 -15 274.73 6.55
 1 -5 -15 297.47 6.34
 1 -5 -15 288.69 6.49
 -1 -5 15 286.36 6.91
 1 5 15 281.38 6.6
 1 -5 -15 257.8 6.18
 -1 5 -15 287.34 12.65
 -1 -5 15 276.38 6.79
 -1 5 -15 261.61 11.15
 1 5 15 274.86 6.56
 -1 -5 16 64.76 2.59
 -1 5 -16 69.98 6.15
 -1 5 -16 65.55 5.9
 -1 5 -16 60.93 5.77
 -1 5 -16 70.81 6.08
 -1 -5 16 63.62 2.72
 -1 5 -16 68.66 2.73
 -1 -5 16 60.31 2.66
 1 5 16 66.54 5.66
 -1 5 -16 62.63 5.68
 -1 -5 16 61.74 5.71
 -1 5 -16 67.08 2.69
 -1 5 -16 65.85 2.66
 1 -5 -16 60.7 2.44
 -1 -5 16 65.85 2.64
 1 -5 -16 69.19 2.67
 1 -5 -16 72.3 2.65
 1 -5 -16 70.54 2.51
 1 5 16 62.85 2.65
 1 5 16 66.97 2.54
 -1 -5 16 67.24 2.87
 1 5 16 67.17 2.68
 -1 5 -16 60.91 5.2
 -1 -5 16 64.52 2.78
 1 5 16 66.18 2.64
 1 -5 -16 66.39 2.45
 1 -5 -17 68.45 2.56
 -1 -5 17 66.62 2.67
 -1 5 -17 59.75 5.85
 -1 5 -17 71.2 6.31
 -1 5 -17 70.5 6.35
 -1 -5 17 67.02 2.86
 -1 5 -17 63.81 5.96
 -1 5 -17 71 2.88
 -1 -5 17 69.71 2.9
 -1 5 -17 66.91 5.96
 -1 -5 17 78.43 6.66
 1 5 17 70.72 5.91
 -1 5 -17 66.84 5.64
 1 -5 -17 67.77 2.62
 -1 5 -17 66.27 2.6
 1 -5 -17 77.48 2.89
 -1 -5 17 70.29 2.83
 1 -5 -17 72.35 2.75
 1 -5 -17 78.04 2.72
 1 5 17 73.2 2.94
 -1 -5 17 65.64 2.71
 1 5 17 69.82 2.79
 -1 -5 17 67.03 2.89
 -1 -5 17 68.28 2.96
 1 5 17 68.75 2.79
 -1 5 -17 71.99 2.85
 -1 5 -17 71.63 2.86
 1 5 17 70.88 2.69
 -1 5 -18 24.12 1.65
 -1 5 -18 23.63 1.65
 -1 -5 18 20.36 1.59
 -1 5 -18 18.28 3.36
 -1 5 -18 18.18 3.41
 -1 5 -18 18.99 3.54
 -1 -5 18 20.66 1.62
 -1 5 -18 16.51 3.23
 -1 5 -18 23.69 1.63
 -1 -5 18 19.13 1.55
 1 5 18 21.21 3.31
 -1 -5 18 20.77 3.56
 -1 5 -18 20.1 3.6
 -1 -5 18 20.18 1.42
 1 -5 -18 22.33 1.46
 1 -5 -18 22.97 1.58
 -1 5 -18 21.01 1.45
 -1 -5 18 22.56 1.61
 1 5 18 22.66 1.67
 1 -5 -18 23.63 1.58
 1 -5 -18 23.19 1.46
 1 5 18 22.77 1.51
 -1 5 -18 12.36 2.53
 1 -5 -18 19.8 1.34
 -1 -5 18 22.99 1.56
 1 5 18 20.56 1.52
 -1 -5 18 20.2 1.6
 1 5 18 22.18 1.56
 -1 -5 19 16.64 1.48
 -1 5 -19 16.47 1.45
 -1 -5 19 14.29 1.37
 -1 5 -19 18.89 3.59
 1 5 19 20.36 3.4
 1 -5 -19 17.12 1.32
 1 5 19 16.75 1.44
 1 -5 -19 17.53 1.42
 -1 5 -19 14.59 1.25
 -1 -5 19 17.83 1.48
 -1 5 -19 15.04 1.37
 -1 5 -19 16.61 1.45
 1 5 19 15.25 1.29
 1 5 19 16.76 1.41
 -1 -5 19 16.48 1.52
 -1 5 -19 13.35 2.97
 -1 5 -19 15.33 3.27
 1 -5 -19 14.06 1.15
 -1 5 -19 18.53 3.55
 -1 -5 19 15.64 1.44
 -1 5 -19 14.61 3.19
 -1 -5 19 14.5 1.36
 1 5 19 17.05 1.42
 -1 -5 20 16.29 1.52
 -1 5 -20 20.04 3.75
 -1 5 -20 26.5 4.13
 1 -5 -20 18.09 1.41
 1 5 20 21.34 1.69
 -1 -5 20 17.75 1.59
 1 -5 -20 21.07 1.6
 -1 -5 20 19.45 1.57
 -1 5 -20 18.86 1.58
 -1 -5 20 17.95 1.59
 -1 5 -20 19.32 1.61
 -1 5 -20 18.81 1.54
 1 5 20 18.84 1.53
 -1 -5 20 19.27 1.56
 1 5 20 19.12 1.48
 1 5 20 17.62 1.5
 -1 -5 20 21.62 1.62
 -1 -5 20 18.27 1.68
 -1 5 -20 15.83 3.35
 -1 5 -20 17.03 3.31
 -1 5 -21 20.32 1.7
 -1 -5 21 18.53 1.63
 1 5 21 19.23 1.7
 1 -5 -21 17.31 1.37
 -1 -5 21 20.99 1.72
 1 -5 -21 20.83 1.63
 -1 -5 21 18.94 1.67
 1 -5 -21 20.07 1.66
 -1 5 -21 17.55 1.58
 -1 5 -21 18.87 1.63
 -1 -5 21 21.97 1.72
 1 5 21 18.01 1.57
 -1 -5 21 18.55 1.7
 -1 -5 21 16.79 1.49
 1 5 21 16.27 1.47
 1 5 21 19.08 1.5
 -1 -5 21 20.26 1.7
 -1 5 -22 1.47 0.74
 -1 -5 22 2.22 0.76
 1 5 22 0.67 0.67
 -1 -5 22 2.68 0.87
 -1 -5 22 0.64 0.69
 1 -5 -22 0.36 0.49
 1 -5 -22 0.96 0.67
 -1 -5 22 2.18 0.76
 -1 5 -22 0.87 0.73
 -1 -5 22 2.18 0.69
 1 5 22 1.15 0.68
 -1 5 -22 1.68 0.72
 1 -5 -22 2 0.77
 -1 -5 22 1.7 0.71
 -1 -5 22 2.27 0.8
 1 5 22 2.31 0.79
 1 5 22 2.54 0.75
 1 5 23 12.74 1.53
 -1 -5 23 11.79 1.45
 -1 -5 23 10.8 1.42
 -1 -5 23 9.93 1.33
 1 -5 -23 14.22 1.51
 -1 -5 23 11.08 1.32
 -1 5 -23 13.4 1.47
 -1 5 -23 9.95 1.29
 1 5 23 9.46 1.22
 -1 -5 23 14.33 1.48
 1 -5 -23 12.54 1.45
 1 5 23 11.82 1.31
 -1 -5 23 10.59 1.39
 1 5 23 12.16 1.35
 -1 -5 23 11.88 1.44
 -1 5 -23 15.36 1.59
 1 5 24 5.83 1.18
 -1 -5 24 7.03 1.19
 -1 -5 24 7.13 1.27
 -1 -5 24 6.48 1.13
 1 -5 -24 8.92 1.27
 -1 -5 24 5.59 1.05
 -1 5 -24 7.17 1.24
 1 -5 -24 8.75 1.28
 1 5 24 6.66 1.09
 -1 -5 24 6.56 1.18
 -1 5 -24 5.85 1.12
 1 5 24 9.74 1.24
 -1 -5 24 8.34 1.3
 1 5 24 5.54 1.03
 -1 5 -24 8.18 1.24
 -1 -5 24 6.05 1.14
 1 5 25 6.8 1.34
 -1 -5 25 5.43 1.12
 -1 -5 25 5.31 1.12
 -1 -5 25 3.8 1.03
 1 -5 -25 6.72 1.23
 -1 -5 25 4.91 1.02
 -1 5 -25 4.18 1.05
 1 -5 -25 7.58 1.31
 -1 -5 25 5.44 1.12
 1 5 25 5.92 1.14
 -1 5 -25 5.53 1.15
 1 5 25 6.97 1.14
 -1 -5 25 4.72 1.04
 1 5 25 5.69 1.07
 -1 -5 25 5.37 1.16
 -1 5 -25 5.08 1.09
 1 5 26 1.51 0.97
 -1 -5 26 1.85 0.94
 -1 -5 26 0.24 0.82
 -1 -5 26 1.7 0.82
 1 -5 -26 1.04 0.82
 -1 -5 26 1.01 0.79
 -1 5 -26 2.36 0.95
 -1 -5 26 0.6 0.82
 -1 5 -26 1.61 0.84
 1 -5 -26 1.51 0.9
 1 5 26 0.66 0.68
 -1 -5 26 2.67 0.96
 1 5 26 1.25 0.65
 -1 -5 26 1.69 0.93
 -1 5 -26 -0.03 0.84
 1 5 26 1.67 0.76
 1 -5 -27 1.73 0.89
 -1 -5 27 3.23 0.99
 -1 -5 27 3 0.93
 -1 -5 27 4.95 1.12
 -1 5 -27 3.84 1.02
 -1 5 -27 3.48 1.03
 -1 -5 27 3.25 0.97
 1 -5 -27 1.56 0.91
 1 5 27 2.69 0.95
 -1 -5 27 1.83 0.85
 1 5 27 2.6 1.09
 1 5 27 3.33 0.88
 -1 -5 27 2.46 0.96
 -1 5 -27 3.05 0.99
 1 5 27 1.35 0.75
 1 -5 -28 0.97 0.9
 -1 -5 28 1.84 0.96
 -1 -5 28 0.48 0.73
 -1 -5 28 1.3 1
 -1 5 -28 1.76 0.9
 -1 5 -28 1.47 0.89
 -1 -5 28 2.06 0.95
 1 -5 -28 0.83 0.9
 1 5 28 1.03 0.83
 -1 -5 28 2.03 0.93
 1 5 28 2.42 1.14
 1 5 28 2 0.78
 -1 -5 28 -0.21 0.73
 -1 5 -28 0.23 0.8
 1 5 28 0.74 0.73
 -1 -5 29 0.67 0.84
 -1 -5 29 0.33 0.73
 -1 -5 29 1.29 0.87
 -1 -5 29 0.91 0.77
 -1 5 -29 0.23 0.83
 1 5 29 1.31 0.8
 -1 -5 29 1.46 0.86
 1 -5 -29 0.27 0.8
 1 5 29 0.38 0.95
 -1 5 -29 1.58 0.86
 -1 -5 29 1.45 0.87
 1 -5 -29 0.61 0.84
 1 5 29 0.75 0.72
 -1 5 -29 -0.38 0.78
 -1 -5 30 0.92 0.95
 -1 -5 30 0.34 0.79
 -1 5 -30 -0.24 0.83
 1 -5 -30 -0.82 0.92
 1 5 30 -0.49 0.82
 -1 -5 30 1.18 0.8
 -1 -5 30 -0.43 0.88
 1 -5 -30 0.82 0.87
 -1 -5 30 0.44 0.84
 -1 -5 30 0.41 0.74
 -1 5 -30 0.06 0.79
 1 5 30 0.54 0.93
 -1 5 -30 0 0.75
 -1 -5 31 3.22 1.16
 -1 -5 31 6.46 1.36
 -1 -5 31 5.52 1.3
 -1 5 -31 4.19 1.16
 -1 -5 31 6.68 1.32
 -1 5 -31 2.68 0.99
 1 5 31 6.34 1.35
 1 -5 -31 5.03 1.28
 1 -5 -31 5.92 1.29
 -1 5 -31 5.02 1.25
 1 5 31 3.84 1.13
 -1 -5 31 4.78 1.16
 -1 -5 31 5.03 1.21
 -1 -5 32 -0.24 0.8
 -1 5 -32 -0.69 0.98
 -1 5 -32 0.13 0.75
 1 5 32 -0.2 0.87
 -1 -5 32 2.04 1.07
 1 -5 -32 -0.52 0.89
 -1 5 -32 -0.48 0.92
 -1 -5 32 0.48 0.84
 1 -5 -32 0.22 0.8
 -1 -5 32 2.2 0.99
 -1 5 -33 1.28 1.05
 -1 -5 33 1.04 0.87
 -1 5 -33 0.3 0.84
 1 5 33 0.47 0.92
 -1 -5 33 -0.25 0.93
 1 -5 -33 1.42 0.99
 -1 5 -33 -1.42 1
 -1 -5 33 -0.71 0.75
 1 -5 -33 0.52 0.86
 -1 -5 33 0.04 0.8
 1 5 34 1.62 0.98
 -1 -5 34 -0.31 0.95
 -1 5 -34 1.16 0.81
 1 -5 -34 1.81 0.97
 -1 5 -34 1.89 0.99
 -1 -5 34 0.88 1.02
 1 -5 -34 -0.08 0.9
 -1 5 -34 -0.57 0.88
 -1 5 -35 -0.08 0.96
 -1 -5 35 -0.97 1.01
 1 -5 -35 2.2 1.12
 1 5 35 1.07 1.01
 -1 6 34 1.03 1.02
 1 6 -34 0.28 0.76
 1 -6 34 0.87 0.87
 -1 -6 -34 -0.95 0.86
 -1 6 34 1.84 0.97
 1 6 -34 2.03 1
 -1 -6 -34 1.18 1
 1 -6 34 0.51 0.94
 -1 6 33 -0.22 0.83
 1 -6 33 -0.44 0.89
 -1 -6 -33 1.02 0.91
 1 6 -33 0.23 0.86
 -1 6 33 0.48 0.85
 1 6 -33 -0.94 0.98
 -1 -6 -33 0.17 0.78
 1 -6 33 1.96 1.07
 -1 6 32 2.61 1.17
 -1 6 32 3.18 1.05
 1 6 -32 2.78 1.06
 -1 -6 -32 2.35 0.98
 1 -6 32 2.24 0.95
 1 6 -32 3.89 1.13
 -1 -6 -32 1.99 0.96
 1 -6 32 2.21 1.04
 -1 6 31 0.65 0.91
 1 -6 31 0.34 0.92
 -1 6 31 1.43 0.9
 -1 -6 -31 1.11 0.93
 1 -6 31 1.63 1.09
 1 6 -31 3.02 1.15
 -1 -6 -31 0.89 0.85
 1 6 -31 1.22 0.89
 1 -6 31 -0.52 0.91
 -1 6 30 0.78 0.83
 1 -6 30 -0.37 0.81
 -1 6 30 -0.01 0.86
 1 -6 30 1.93 1.05
 -1 -6 -30 1.18 0.83
 1 6 -30 0.12 0.85
 1 6 -30 0.98 0.92
 -1 -6 -30 1.16 0.92
 1 -6 30 -0.93 0.91
 1 -6 29 1.46 0.82
 1 6 -29 0.2 0.79
 1 -6 29 0.28 0.85
 -1 -6 -29 1.57 0.98
 -1 6 29 0.55 0.82
 1 -6 29 0.23 0.82
 -1 6 29 1.65 0.86
 1 -6 29 2.47 0.98
 1 6 -29 1.76 0.96
 -1 -6 -29 1.36 0.91
 1 -6 28 1.82 0.91
 1 -6 28 3.21 1.05
 1 6 -28 1.91 1
 1 -6 28 3.6 1.14
 -1 -6 -28 3.31 1.02
 1 -6 28 5.08 1.19
 1 -6 28 2.84 0.97
 1 -6 28 2.38 0.88
 -1 6 28 1.9 0.89
 -1 6 28 3.49 1.07
 1 6 -28 3.35 0.96
 -1 -6 -28 4.28 1.14
 1 -6 27 4.7 1.15
 1 -6 27 5 1.19
 1 -6 27 3.15 0.98
 -1 -6 -27 4.66 1.11
 1 6 -27 2.96 0.99
 -1 6 27 5.18 1.2
 -1 6 27 5.86 1.31
 1 -6 27 4.6 1.05
 1 6 -27 5.11 1.08
 -1 6 27 3.1 0.87
 1 -6 27 5.84 1.29
 1 -6 27 8.33 1.39
 1 6 -27 5.13 1.25
 -1 -6 -27 6.07 1.32
 1 -6 26 22.55 2.07
 -1 6 26 19.13 1.78
 1 -6 26 25.77 2.14
 1 6 -26 22 2
 1 -6 26 22.4 2.11
 -1 6 26 22.17 2.06
 -1 -6 -26 26.98 2.22
 1 6 -26 24.05 2.19
 -1 6 26 23.08 2.08
 1 -6 26 25.77 2.23
 -1 -6 -26 26.16 2.12
 1 6 -26 19.28 1.88
 1 -6 26 22.24 2.2
 1 -6 26 25.3 2.2
 -1 6 26 23.74 2.12
 1 -6 25 24.48 2.09
 -1 6 25 22.49 1.88
 1 -6 25 23.97 2.07
 1 6 -25 25.99 2.02
 1 -6 25 24.5 2.15
 -1 6 25 26.21 2.14
 1 6 -25 22.36 2.09
 -1 -6 -25 24.16 2.08
 -1 6 25 22.79 2.06
 1 -6 25 23.45 2.1
 1 6 -25 20.97 1.96
 -1 -6 -25 28.31 2.21
 1 -6 25 25 2.12
 1 -6 25 23.86 2.18
 -1 6 25 26.23 2.24
 1 -6 24 20.08 1.86
 -1 6 24 23.21 1.89
 -1 6 24 26.17 2.15
 1 6 -24 29.46 2.18
 -1 -6 -24 27.51 2.06
 1 -6 24 26.02 2.12
 1 -6 24 28.07 2.15
 1 6 -24 22.47 1.88
 1 -6 24 25.31 2.14
 1 -6 24 22.32 1.95
 1 -6 24 25.13 2.21
 1 6 -24 27.84 2.24
 -1 -6 -24 27.74 2.12
 -1 6 24 25.66 2.05
 -1 6 24 19.98 1.89
 1 6 -23 2.94 0.89
 -1 -6 -23 3.34 0.91
 -1 -6 -23 3.22 0.92
 -1 -6 -23 3.44 0.91
 1 -6 23 4.16 1.07
 1 -6 23 3.19 0.98
 -1 -6 -23 2.31 0.9
 1 6 -23 4.24 1.05
 1 -6 23 2.8 1
 1 -6 23 2.91 0.89
 1 -6 23 5.37 1.11
 1 -6 23 2.1 0.77
 1 6 -23 2.69 0.84
 -1 6 23 1.77 0.75
 -1 6 23 1.66 0.81
 -1 6 23 3.71 1.01
 -1 6 23 3.19 0.92
 -1 6 22 36.75 2.37
 -1 -6 -22 36.46 2.25
 -1 -6 -22 38.8 2.32
 -1 6 22 35.96 2.24
 -1 -6 -22 34.4 2.19
 1 -6 22 33.42 2.29
 1 6 -22 34.75 2.29
 1 -6 22 33.71 2.31
 1 -6 22 34.86 2.35
 1 6 -22 36.77 2.27
 1 -6 22 36.64 2.47
 -1 6 22 40.56 2.45
 1 6 -22 39.23 2.49
 1 -6 22 34.39 2.43
 1 -6 22 41.44 2.48
 -1 6 22 36.35 2.43
 -1 6 21 47.58 2.66
 -1 -6 -21 49.12 2.58
 -1 -6 -21 44.72 2.5
 -1 6 21 43.05 2.42
 1 -6 21 39.97 2.41
 -1 -6 -21 40.06 2.36
 1 6 -21 40.62 2.43
 1 -6 21 40.15 2.5
 1 -6 21 47.34 2.66
 1 6 -21 48.47 2.72
 1 -6 21 43.86 2.62
 1 6 -21 44.34 2.42
 1 -6 21 48.01 2.81
 1 -6 21 46.94 2.59
 -1 6 21 46.74 2.58
 -1 6 21 45.52 2.61
 1 6 -20 36.28 2.13
 1 -6 20 34.35 2.21
 -1 6 20 33.84 2.09
 -1 6 20 35.69 2.2
 -1 -6 -20 34.44 2.11
 -1 -6 -20 35.8 2.14
 1 6 -20 36.88 2.21
 1 -6 20 34.11 2.15
 -1 -6 -20 36 2.13
 1 -6 20 31.66 2.14
 1 6 -20 36.5 2.25
 -1 6 20 35.99 2.27
 1 -6 20 33.96 2.04
 1 -6 20 35.38 2.34
 1 -6 20 35.54 2.37
 1 -6 20 34.28 2.17
 -1 6 20 36.74 2.21
 1 -6 19 63.68 3.08
 1 -6 19 56.87 2.84
 1 6 -19 62.24 2.76
 1 -6 19 59.5 2.9
 -1 6 19 65.89 2.88
 -1 6 19 62.12 2.92
 -1 -6 -19 60.49 2.75
 1 -6 19 65.33 2.94
 1 6 -19 61.03 2.86
 1 6 -19 63 2.95
 -1 -6 -19 68.71 2.95
 -1 -6 -19 62.32 2.84
 -1 6 19 64.2 2.97
 -1 6 19 68.97 6.23
 -1 6 19 65.25 2.93
 1 -6 19 65.28 2.85
 1 -6 19 62.48 2.88
 1 -6 19 64.67 3.13
 -1 6 19 68.36 3.01
 1 -6 18 64.57 2.81
 1 6 -18 61.93 6.34
 1 6 -18 65.78 6.48
 1 6 -18 68.49 6.6
 1 6 -18 71.8 6.69
 1 -6 18 60.65 2.87
 1 6 -18 65.2 2.77
 1 -6 18 61.59 2.9
 -1 6 18 71.93 2.98
 -1 6 18 68.89 2.95
 -1 -6 -18 67.06 2.86
 -1 -6 -18 70.45 2.92
 -1 -6 -18 62.3 2.57
 1 6 -18 64.43 2.86
 1 -6 18 68.01 2.91
 -1 6 18 62.43 2.8
 1 -6 18 68.8 3.14
 1 -6 18 68.63 2.95
 -1 6 18 66.29 2.88
 1 -6 18 64.55 3.02
 1 -6 18 64.22 6.33
 -1 6 18 70.33 6.13
 -1 6 18 67.9 2.97
 1 6 -18 71.28 3.04
 -1 6 17 18.15 1.45
 1 -6 17 20 1.5
 -1 -6 -17 17.55 3.23
 1 6 -17 25.76 4.04
 1 6 -17 14.25 3.1
 1 6 -17 18.48 3.49
 1 -6 17 18.86 1.52
 1 6 -17 19.29 3.6
 1 6 -17 18.25 1.38
 1 -6 17 17.64 1.47
 -1 6 17 18.29 1.46
 -1 6 17 19.45 1.49
 -1 -6 -17 19.52 1.48
 -1 -6 -17 20.62 1.53
 -1 -6 -17 19.49 1.34
 1 -6 17 17.8 1.41
 1 6 -17 18.08 1.46
 -1 6 17 20.3 1.51
 1 -6 17 19.5 1.58
 -1 6 17 19.93 1.51
 1 -6 17 19.36 1.58
 1 -6 17 17.67 1.35
 -1 6 17 15.52 2.9
 1 -6 17 17.47 3.06
 1 6 -17 14.39 3.25
 1 6 -17 18.74 1.5
 -1 6 16 12.34 1.18
 1 -6 16 10.78 1.08
 -1 -6 -16 12.96 2.75
 1 6 -16 13.41 2.77
 1 6 -16 10.67 2.48
 1 6 -16 9.24 2.36
 1 -6 16 11.85 1.2
 1 6 -16 13.15 2.99
 1 6 -16 12.6 1.13
 1 -6 16 12.29 1.22
 -1 6 16 13.05 1.22
 -1 6 16 11.24 1.09
 -1 6 16 12.94 1.2
 1 -6 16 12.1 1.23
 -1 -6 -16 13.71 1.23
 -1 -6 -16 16.28 1.33
 -1 -6 -16 10.71 1.01
 1 -6 16 13.25 1.19
 1 6 -16 13.16 1.19
 -1 6 16 10.99 1.13
 -1 -6 -16 15.33 2.85
 1 6 -16 12.6 2.93
 1 -6 16 13.88 2.9
 -1 6 16 11.4 2.51
 1 -6 16 11.87 1.09
 1 -6 16 13.91 1.3
 -1 6 16 12.24 1.16
 1 6 -16 13 1.22
 -1 6 15 62.24 2.61
 1 -6 15 58.16 2.54
 -1 -6 -15 52.87 5.19
 1 6 -15 52.56 5.35
 1 6 -15 60.14 5.75
 1 6 -15 56.72 5.58
 1 -6 15 57.57 2.62
 1 6 -15 48.78 5.11
 1 -6 15 62.79 2.78
 1 -6 15 53.85 2.54
 -1 6 15 66.06 2.63
 -1 6 15 65.01 2.7
 -1 6 15 63.17 2.59
 -1 -6 -15 62.21 2.44
 -1 -6 -15 62.96 2.6
 -1 -6 -15 73.42 2.78
 1 -6 15 60.47 2.49
 1 6 -15 59.69 2.56
 -1 6 15 61.38 2.58
 -1 6 15 60.69 2.54
 1 6 -15 65.23 6.35
 -1 -6 -15 61.93 5.56
 1 -6 15 61.84 2.52
 1 -6 15 65.31 2.79
 -1 6 15 65.25 5.64
 1 -6 15 69.51 5.9
 1 6 -15 59.64 2.61
 1 -6 14 86.56 3.1
 1 6 -14 78.71 6.44
 1 6 -14 80.81 6.62
 1 6 -14 72.84 6.18
 1 -6 14 80.2 3.1
 1 -6 14 84.81 3.2
 1 -6 14 83.2 3.14
 -1 6 14 86.54 3.04
 -1 6 14 90.28 3.16
 -1 -6 -14 95.45 3.2
 -1 -6 -14 92.42 3.13
 1 6 -14 80.42 2.99
 -1 6 14 87.97 3.11
 1 6 -14 91.38 6.94
 -1 -6 -14 80.38 6.31
 1 6 -14 85.32 3.12
 -1 6 14 83.6 3.03
 -1 6 14 90.03 6.58
 1 -6 14 92.1 6.69
 -1 -6 -14 85.63 6.46
 1 6 -14 90.3 7.27
 1 -6 14 80.52 2.94
 1 -6 14 82.26 3.17
 1 6 -13 109.82 7.35
 1 6 -13 120.45 7.8
 1 -6 13 109.5 3.62
 -1 6 13 116.54 3.64
 1 6 -13 114.36 3.54
 -1 6 13 114.5 3.54
 1 6 -13 105.36 7.28
 -1 -6 -13 104.01 7.13
 1 -6 13 106.75 3.53
 1 -6 13 110.43 3.64
 1 6 -13 110.22 7.34
 1 6 -13 109.99 7.83
 -1 -6 -13 114.33 7.23
 -1 6 13 113.1 3.58
 1 6 -13 114.39 3.6
 -1 6 13 106.83 7.15
 1 -6 13 121.57 7.59
 1 -6 13 117.48 3.79
 1 -6 13 113.21 3.71
 -1 -6 -12 158.52 8.64
 1 6 -12 130.04 7.96
 -1 -6 -12 142.79 8.36
 -1 -6 -12 128.29 7.82
 1 6 -12 142.07 8.18
 1 -6 12 135.47 4.14
 -1 6 12 152.88 8.41
 1 -6 12 158.47 8.55
 1 6 -12 144.53 4.08
 1 6 -12 140.67 8.29
 1 6 -12 131.31 7.94
 -1 6 12 140.47 4.05
 1 6 -12 149.53 8.98
 -1 -6 -12 141.19 7.99
 -1 -6 -11 125.93 7.33
 -1 6 11 116.89 6.52
 1 6 -11 117.42 7.23
 1 6 -11 110.19 7.06
 -1 6 11 120.9 6.66
 1 6 -11 116.3 7.15
 -1 -6 -11 114 7.16
 -1 -6 -11 110.51 7.04
 1 6 -11 103.26 6.87
 -1 -6 -11 133.39 7.79
 1 6 -11 128.36 7.54
 -1 6 11 111.97 7.04
 -1 6 11 113.86 6.35
 1 -6 11 127.3 7.48
 1 -6 11 116 3.63
 1 6 -10 51.64 4.62
 -1 6 10 51.9 4.66
 -1 6 10 50.94 4.11
 1 -6 10 53.84 4.66
 1 -6 10 54.68 3.96
 -1 -6 -10 46.93 4.29
 -1 -6 -10 42.84 3.79
 -1 -6 -10 50.9 4.54
 -1 -6 -10 47.88 4.56
 -1 -6 -10 51.1 4.68
 1 6 -10 45.8 4.34
 -1 6 10 46.24 3.94
 1 6 -10 47.6 4.39
 1 6 -10 45.99 4.39
 1 6 -10 49.96 4.48
 -1 6 10 51.87 4.17
 1 -6 10 47.87 2.09
 1 6 -9 83.78 5.73
 -1 6 9 77.97 5.65
 -1 6 9 84.17 5.29
 1 -6 9 83.43 5.78
 -1 -6 -9 83.71 5.66
 -1 -6 -9 81.33 5.12
 -1 -6 -9 78.18 5.04
 -1 -6 -9 81.41 5.74
 -1 -6 -9 83.76 5.7
 1 6 -9 76.16 5.53
 1 6 -9 79.82 5.58
 1 6 -9 73.85 5.47
 -1 6 9 71.09 4.95
 -1 6 9 79.95 5.26
 1 6 -9 76.76 5.44
 1 -6 9 79.31 2.71
 -1 -6 -8 338.26 11.47
 -1 -6 -8 310.63 10.9
 -1 -6 -8 346.27 12.41
 -1 -6 -8 352.41 12.25
 1 6 -8 311.16 11.85
 -1 6 8 299.34 11.02
 1 6 -8 322.27 11.95
 1 6 -8 324.79 12.1
 1 6 -8 337.7 12.09
 -1 6 8 330.72 11.43
 1 6 -8 360.69 12.44
 -1 6 8 351.21 12.59
 -1 6 8 341.65 11.54
 1 -6 8 369.57 12.68
 -1 -6 -7 229.93 9.32
 -1 -6 -7 226.99 8.97
 -1 -6 -7 258.01 10.21
 -1 -6 -7 246.83 9.81
 1 6 -7 228.6 9.69
 -1 6 7 234.29 9.33
 1 6 -7 236.44 9.84
 1 6 -7 248.17 9.94
 1 6 -7 244.77 9.83
 -1 6 7 242.46 9.46
 -1 6 7 263.3 9.7
 1 6 -7 255.7 10.03
 -1 6 7 249.92 10.26
 1 -6 7 268.13 10.42
 -1 -6 -6 39.15 3.54
 -1 -6 -6 36.38 3.29
 -1 -6 -6 36.05 3.5
 -1 -6 -6 43.5 3.72
 1 6 -6 33.92 3.38
 1 6 -6 37.7 3.59
 -1 6 6 37.31 3.46
 1 6 -6 36.17 3.46
 1 6 -6 37.88 3.48
 -1 6 6 39.3 3.51
 -1 6 6 38.61 3.77
 1 -6 6 38.79 3.72
 -1 6 6 42.19 3.6
 1 6 -6 45.47 3.92
 -1 -6 -5 253.9 9.81
 -1 -6 -5 246.16 9.24
 -1 -6 -5 273.06 9.79
 1 6 -5 252.94 9.76
 -1 6 5 255.86 9.67
 -1 -6 -5 273.6 10.14
 1 6 -5 288.4 10.18
 -1 6 5 270.46 10.36
 -1 6 5 262.56 9.75
 1 6 -5 270.54 8.27
 1 -6 5 259.79 10.11
 -1 -6 -5 263.02 7.98
 -1 6 5 260.79 9.75
 -1 -6 -5 267.76 8.11
 1 6 -5 252.17 9.62
 -1 6 5 243.82 9.52
 1 6 -5 260.9 9.81
 1 6 -5 250.94 9.75
 -1 6 4 78.07 5.01
 1 6 -4 81.3 4.99
 1 6 -4 78.25 4.92
 -1 -6 -4 85.85 5.01
 1 6 -4 76.07 4.85
 -1 6 4 69.99 4.74
 -1 -6 -4 82.16 5.12
 -1 6 4 80.27 5
 -1 6 4 90.07 5.57
 1 -6 4 91.3 5.52
 1 6 -4 89.29 5.18
 1 6 -4 77.8 4.18
 -1 -6 -4 79.5 4.04
 -1 6 4 80.04 5.07
 1 6 -4 85.92 5.08
 -1 -6 -4 82.77 4.15
 -1 6 4 80.47 3.99
 1 6 -4 83.4 5.38
 -1 -6 -4 72.87 4.99
 1 6 -3 247.66 9.2
 -1 6 3 270.63 9.87
 1 6 -3 268.85 9.55
 -1 6 3 268.76 9.79
 1 6 -3 262.88 9.48
 -1 -6 -3 262.37 9.24
 -1 -6 -3 267.66 9.58
 1 6 -3 261.26 8.55
 1 -6 3 266.14 9.97
 -1 6 3 255.65 9.93
 -1 6 3 283.32 10.02
 -1 -6 -3 275.48 8.35
 1 6 -3 282.14 9.64
 -1 6 3 263.07 9.7
 1 6 -3 261.8 9.34
 -1 -6 -3 255.82 8.25
 -1 6 3 260.18 8.12
 1 6 -3 255.35 9.87
 -1 -6 -3 248.03 9.84
 1 6 -2 128.93 6.08
 -1 6 2 122.71 6.35
 1 6 -2 127.6 6.09
 -1 -6 -2 130.36 6.17
 1 6 -2 126.24 6.07
 -1 6 2 128.7 6.47
 1 6 -2 126.86 5.95
 1 6 -2 122.95 5.6
 1 -6 2 125.2 6.41
 -1 6 2 131.01 6.49
 -1 -6 -2 119.65 5.26
 -1 6 2 115.67 6.25
 -1 6 2 123.86 6.32
 1 6 -2 121.91 5.89
 -1 6 2 115.52 5.11
 1 6 -2 118.34 6.34
 -1 -6 -2 130.99 6.79
 1 6 -1 138.14 6.22
 1 6 -1 144.41 6.32
 -1 6 1 148.61 6.98
 1 6 -1 153.67 6.49
 -1 6 1 141.68 6.85
 -1 -6 -1 141.24 6.38
 1 6 -1 137.27 6.14
 1 6 -1 142.77 6.26
 -1 6 1 152.64 7.07
 -1 -6 -1 144.72 5.97
 1 -6 1 139.24 6.76
 1 6 -1 150.04 6.37
 1 -6 1 143.94 6.93
 -1 6 1 142.64 6.8
 1 6 -1 138.92 6.78
 -1 -6 -1 139.5 7.09
 -1 6 1 140.73 5.83
 -1 6 0 281.17 10.23
 1 6 0 293.82 9.37
 1 6 0 279.44 9.22
 1 6 0 280.53 9.23
 -1 6 0 277.1 10.2
 1 6 0 270.31 9.38
 -1 6 0 289.47 10.4
 1 6 0 292.16 9.28
 1 -6 0 286.8 10.22
 -1 -6 0 285.52 9.12
 -1 6 0 272.74 10.06
 1 6 0 292.62 9.28
 1 -6 0 275.33 10.04
 1 6 0 281.97 10.12
 -1 6 -1 132.28 6.72
 1 6 1 140.29 5.94
 1 6 1 139.98 5.95
 1 6 1 145.53 6.06
 -1 6 -1 122.16 6.52
 1 6 1 138.79 5.85
 1 6 1 139.1 6.38
 -1 -6 1 145.76 6.25
 1 -6 -1 145.7 6.8
 -1 6 -1 146.81 7.04
 -1 6 -1 140.08 6.88
 1 -6 -1 139.72 6.68
 1 6 1 132.81 5.76
 1 6 1 141.14 6.74
 -1 6 -2 124.21 6.45
 1 6 2 125.41 5.45
 1 6 2 120.64 5.32
 -1 6 -2 115.1 6.23
 1 6 2 121.03 5.38
 -1 6 -2 118.42 6.35
 1 6 2 120.93 5.31
 -1 6 -2 121.26 6.44
 1 6 2 114.55 5.92
 1 -6 -2 110.18 5.89
 -1 -6 2 126.13 5.87
 1 6 2 119.8 5.29
 -1 6 -2 111.66 6.11
 1 -6 -2 113.04 5.97
 1 6 2 111.49 5.88
 1 6 3 273.59 8.52
 -1 6 -3 261.68 10.07
 -1 6 -3 249.16 9.91
 1 6 3 261.45 8.39
 -1 6 -3 261.56 10.13
 1 -6 -3 270.75 9.71
 -1 6 -3 265.69 10.11
 1 6 3 268.08 9.75
 1 6 3 264.98 8.28
 -1 -6 3 262.36 9.26
 1 6 3 259.17 8.3
 -1 6 -3 261.34 10.05
 1 -6 -3 256.35 9.5
 1 6 3 254.81 9.44
 1 -6 -3 276.55 8.15
 -1 6 -4 78.99 5.23
 -1 6 -4 80.19 5.28
 1 6 4 76.64 4.04
 -1 6 -4 84.38 5.41
 1 6 4 83.65 4.17
 1 6 4 83.47 5.15
 1 6 4 72.94 3.91
 1 -6 -4 73.54 4.75
 -1 -6 4 81.56 4.91
 -1 6 -4 88.94 5.54
 -1 6 -4 79.55 5.2
 1 -6 -4 77.92 4.86
 1 6 4 79.76 4.07
 1 -6 -4 75.83 4.04
 1 6 4 77.23 4.8
 -1 6 -5 266.88 10.47
 -1 6 -5 260.48 10.38
 -1 6 -5 273.96 10.63
 -1 6 -5 277.99 10.62
 1 6 5 267.61 10.15
 1 -6 -5 268.58 9.83
 -1 -6 5 284.33 10.02
 1 -6 -5 265.37 9.66
 -1 6 -5 261.05 10.31
 1 -6 -5 259.08 8.5
 1 6 5 262.01 9.62
 1 -6 -6 34.91 3.17
 -1 6 -6 33.34 3.51
 -1 6 -6 35.46 3.66
 -1 6 -6 41.17 3.9
 -1 -6 6 35.52 3.38
 1 6 6 36.21 3.51
 -1 6 -6 41.24 3.91
 1 -6 -6 41.26 3.55
 -1 6 -6 34.99 3.56
 1 -6 -6 33.57 3.15
 1 -6 -6 32.48 2.75
 1 6 6 35.16 3.24
 1 -6 -7 240.44 9.13
 -1 6 -7 240.38 10.26
 -1 6 -7 241.34 10.25
 -1 6 -7 226.15 10.01
 -1 6 -7 264.92 10.62
 1 -6 -7 247.32 9.49
 -1 -6 7 256.48 9.96
 1 6 7 260.66 10.25
 -1 6 -7 252.37 10.35
 1 -6 -7 232.76 9.07
 1 -6 -7 256.79 8.74
 1 6 7 240.42 9.23
 1 6 8 324.46 11.18
 1 -6 -8 335.68 10.67
 1 -6 -8 327.06 11.06
 -1 6 -8 325.59 12.41
 1 -6 -8 344.52 11.33
 -1 6 -8 323.64 12.4
 -1 6 -8 316.7 12.34
 -1 6 -8 364.23 12.79
 1 -6 -8 339.07 11.43
 -1 -6 8 357.56 12.21
 1 6 8 328.33 12.11
 -1 6 -8 333 12.4
 -1 -6 8 317.06 7.16
 1 6 9 77.82 5.03
 1 -6 -9 87.67 5.09
 -1 6 -9 73.5 5.61
 1 -6 -9 80.8 5.06
 -1 6 -9 69.82 5.51
 1 -6 -9 82.37 5.13
 -1 6 -9 74.04 5.57
 -1 6 -9 81.35 5.9
 1 6 9 76.32 5.54
 -1 6 -9 78.38 5.71
 1 -6 -9 80.53 5.17
 -1 -6 9 76.41 5.41
 -1 -6 9 80.46 2.79
 1 -6 -10 49.63 4.07
 -1 6 -10 56.5 4.88
 -1 -6 10 56.74 4.74
 1 6 10 54.61 4.73
 1 6 10 51.07 4.09
 1 -6 -10 54.48 2.03
 -1 6 -10 51.08 4.75
 -1 6 -10 43.42 4.4
 1 -6 -10 50.81 4.02
 -1 6 -10 48.21 4.62
 1 -6 -10 48.86 3.95
 -1 6 -10 45.9 4.49
 -1 -6 10 54.53 2.26
 -1 -6 11 106.44 6.82
 1 -6 -11 116.34 6.41
 -1 6 -11 124.23 7.55
 1 6 11 119.17 7.22
 -1 6 -11 117.55 7.32
 -1 -6 11 116.21 3.66
 1 -6 -11 120.25 3.35
 -1 6 -11 113.21 7.34
 1 6 11 109.18 6.2
 -1 6 -11 98.95 6.88
 1 -6 -11 121.35 6.45
 1 -6 -11 106.8 6.05
 -1 6 -11 108.66 7.19
 -1 -6 12 143.62 8.39
 1 -6 -12 136 7.17
 -1 6 -12 138.88 8.24
 1 6 12 144.03 8.2
 -1 6 -12 129.97 8.13
 1 -6 -12 144.45 7.26
 1 -6 -12 144.63 7.2
 1 -6 -12 149.48 7.41
 -1 6 -12 137.08 8.3
 1 -6 -12 151.8 3.89
 1 -6 -12 149.54 3.99
 -1 6 -12 138.68 8.35
 -1 6 -12 134.73 8.12
 1 6 12 136.1 7.1
 -1 -6 12 143.42 4.31
 1 6 12 150.94 4.17
 -1 6 -13 118.3 3.67
 -1 -6 13 111.01 3.66
 1 -6 -13 133.63 3.51
 1 -6 -13 118.89 3.5
 -1 6 -13 99.74 7.15
 -1 -6 13 108.27 3.62
 1 -6 -13 109.62 3.45
 1 6 13 120.81 3.67
 1 -6 -13 114.36 3.43
 -1 -6 13 115.74 3.67
 -1 -6 13 119.88 7.81
 -1 6 -13 118.31 7.66
 1 6 13 125.87 7.74
 -1 6 -13 107.93 7.52
 -1 6 -13 118.21 7.76
 -1 6 -13 111.12 7.6
 -1 -6 13 119.61 3.89
 -1 -6 13 116.5 3.81
 -1 6 -13 115.28 3.61
 -1 6 -13 110.23 3.53
 -1 6 -14 71.48 6.11
 -1 6 -14 79.67 6.54
 -1 -6 14 72.43 2.93
 -1 6 -14 77.73 6.35
 -1 6 -14 84.36 3.04
 -1 -6 14 75.45 2.98
 1 -6 -14 83.22 2.86
 1 -6 -14 91.75 2.86
 1 -6 -14 77.68 2.81
 1 6 14 81.24 2.98
 -1 -6 14 81.94 3.02
 1 -6 -14 77.05 2.74
 1 6 14 81.1 2.93
 -1 -6 14 78.42 3.12
 -1 6 -14 81.8 6.51
 1 6 14 88.14 6.52
 -1 -6 14 71.79 6.13
 -1 6 -14 82.29 6.67
 -1 -6 14 81.04 3.15
 1 6 14 71.85 2.61
 -1 6 -14 81.42 2.94
 -1 6 -14 84.07 3
 1 6 15 59.65 2.44
 1 6 15 54.5 2.2
 -1 -6 15 57.86 2.52
 -1 6 -15 53.77 5.48
 -1 6 -15 47.56 5.11
 -1 6 -15 54.72 5.49
 -1 6 -15 57.37 5.5
 -1 -6 15 53.39 2.52
 -1 6 -15 58.85 2.54
 -1 -6 15 54.21 2.52
 -1 6 -15 59.89 2.44
 1 6 15 59.63 2.5
 1 -6 -15 69.01 2.46
 1 -6 -15 62.5 2.46
 1 -6 -15 58.15 2.41
 -1 -6 15 60.42 2.47
 1 6 15 62.57 2.58
 1 6 15 62.74 5.6
 -1 6 -15 60.51 5.69
 -1 -6 15 59.03 5.7
 -1 -6 15 58.77 2.71
 1 6 15 58.56 2.51
 -1 -6 15 60.45 2.71
 1 -6 -15 55.64 2.29
 1 6 15 55.63 2.33
 -1 6 -15 62.78 2.61
 -1 6 -15 60.44 2.53
 -1 6 -16 12.03 2.64
 -1 6 -16 13.89 2.95
 -1 6 -16 14.25 3
 -1 -6 16 12.58 1.23
 -1 6 -16 12.3 2.76
 1 6 16 10.87 1.1
 -1 -6 16 12.17 1.22
 -1 6 -16 10.7 1.13
 1 6 16 13.23 1.22
 -1 6 -16 11.27 1.08
 -1 -6 16 12.99 1.3
 1 -6 -16 15 1.14
 1 -6 -16 14.07 1.19
 1 -6 -16 10.49 1.01
 -1 -6 16 12.06 1.1
 -1 -6 16 11.37 1.05
 1 6 16 13.56 1.21
 1 -6 -16 12.09 1.04
 -1 -6 16 12.17 2.72
 -1 6 -16 12.55 2.81
 1 6 16 15.16 2.89
 -1 -6 16 15.31 1.35
 -1 6 -16 13.13 1.19
 -1 6 -16 11.48 1.13
 1 6 16 11.62 1.05
 -1 -6 16 10.54 1.08
 -1 6 -17 21.61 3.73
 -1 6 -17 14.67 3.15
 -1 6 -17 17.47 3.35
 -1 -6 17 19.05 1.57
 -1 6 -17 20.37 3.63
 -1 6 -17 18.53 1.47
 -1 -6 17 18.59 1.55
 -1 6 -17 20.47 1.44
 1 6 17 21.12 1.54
 1 -6 -17 20.14 1.47
 1 -6 -17 19.5 1.34
 1 -6 -17 20.73 1.45
 1 -6 -17 20.67 1.51
 -1 -6 17 18.23 1.45
 -1 -6 17 15.7 1.32
 1 6 17 20.91 1.55
 -1 6 -17 22.13 3.63
 1 6 17 21.89 3.5
 -1 -6 17 20.38 3.53
 1 -6 -17 17.3 1.31
 -1 6 -17 22.53 1.61
 -1 6 -17 18.09 1.45
 -1 -6 17 18.6 1.56
 -1 -6 17 19.41 1.61
 1 6 17 18.69 1.46
 1 6 17 17.56 1.33
 -1 6 -18 71.99 3.04
 -1 6 -18 65.55 2.91
 -1 6 -18 63.93 6.44
 -1 6 -18 64.75 6.56
 -1 6 -18 63.53 6.38
 -1 -6 18 65.38 2.99
 -1 6 -18 62.71 6.31
 -1 6 -18 65.85 2.93
 -1 -6 18 68.89 3.07
 1 6 18 68.64 2.93
 1 -6 -18 64.08 2.7
 1 6 18 66.46 2.76
 -1 -6 18 66.98 2.89
 1 -6 -18 70.75 2.93
 1 -6 -18 71.62 2.89
 1 -6 -18 61.74 2.59
 1 6 18 62.88 2.83
 -1 -6 18 74.15 3.23
 -1 -6 18 65.43 2.84
 1 6 18 66.95 6.16
 -1 6 -18 54.34 6.2
 1 6 18 70.75 2.98
 -1 6 -18 71.6 2.88
 -1 -6 18 71.11 3.13
 -1 -6 19 67.15 3.1
 -1 -6 19 63.91 3.03
 1 6 19 60.96 2.81
 1 -6 -19 59.46 2.66
 1 6 19 68.73 2.86
 1 -6 -19 72.81 3.01
 -1 -6 19 62.11 2.84
 1 -6 -19 67.42 2.88
 1 -6 -19 63.4 2.63
 1 6 19 60.41 2.86
 -1 -6 19 62.94 3.04
 -1 -6 19 63.05 3.08
 1 6 19 60.38 2.83
 -1 -6 19 62.35 2.8
 -1 6 -19 66.23 2.99
 -1 6 -19 68.65 3.03
 -1 6 -19 65.47 2.96
 -1 6 -20 37.32 2.33
 -1 -6 20 40.5 2.28
 1 -6 -20 39.25 2.24
 -1 -6 20 35.72 2.3
 1 6 20 35.98 2.16
 1 -6 -20 36.69 1.99
 1 6 20 35.37 2.25
 -1 -6 20 37.29 2.34
 -1 -6 20 33.38 2.27
 1 6 20 38.41 2.28
 -1 -6 20 38.94 2.44
 1 -6 -20 37.32 2.07
 -1 6 -20 38.67 2.31
 -1 6 -20 37.13 2.24
 1 6 20 38.19 2.16
 -1 -6 21 45.68 2.65
 1 6 21 46.34 2.5
 1 6 21 47.96 2.5
 1 6 21 41.65 2.52
 -1 -6 21 43.57 2.6
 -1 -6 21 46.43 2.67
 -1 6 -21 44.04 2.55
 -1 -6 21 45.8 2.55
 1 -6 -21 45.86 2.55
 1 -6 -21 42.44 2.27
 -1 -6 21 45.54 2.52
 -1 -6 21 47.68 2.77
 1 6 21 42.87 2.48
 -1 6 -21 46.1 2.58
 -1 6 -21 44.7 2.55
 -1 -6 22 33.81 2.36
 1 6 22 35.94 2.3
 1 -6 -22 35.96 2.12
 1 -6 -22 42.71 2.49
 -1 -6 22 33.91 2.26
 1 6 22 39.95 2.31
 1 6 22 41.54 2.54
 -1 -6 22 36.93 2.45
 -1 -6 22 33.8 2.37
 -1 6 -22 38.4 2.45
 -1 6 -22 37.44 2.4
 -1 6 -22 36.18 2.36
 1 6 22 35.44 2.29
 -1 -6 22 40.99 2.47
 -1 -6 22 33.85 2.44
 1 -6 -23 3.69 0.79
 1 -6 -23 2.9 0.91
 -1 -6 23 3.11 1.03
 -1 -6 23 2.09 0.96
 -1 6 -23 2.56 0.92
 -1 -6 23 3.49 0.95
 1 6 23 4.66 1.03
 -1 -6 23 3.18 0.96
 -1 6 -23 2.51 0.87
 1 -6 -23 2.62 0.91
 -1 -6 23 0.97 0.8
 -1 6 -23 4.21 1
 1 6 23 3.26 0.82
 -1 -6 23 3.5 0.97
 1 6 23 2.29 0.79
 1 6 23 4.69 1.05
 1 6 24 24.33 1.93
 1 6 24 28.7 2.24
 -1 -6 24 23.37 2.06
 -1 -6 24 22.08 2
 -1 -6 24 23.24 2.01
 1 6 24 27.27 2
 -1 6 -24 26.7 2.15
 -1 -6 24 21.54 1.94
 1 -6 -24 25.21 2.06
 -1 -6 24 23.81 2.1
 1 6 24 26.18 2.07
 -1 -6 24 23.86 2
 1 -6 -24 28.99 2.21
 -1 6 -24 20.15 1.87
 -1 6 -24 25.41 2.07
 1 6 25 21.23 1.87
 1 6 25 21.9 2.04
 -1 -6 25 24.75 2.14
 -1 -6 25 23.16 2.17
 -1 -6 25 22.2 2.1
 1 6 25 23.66 1.89
 -1 6 -25 25.4 2.18
 -1 -6 25 28.33 2.2
 1 -6 -25 25.41 2.06
 -1 -6 25 26.63 2.15
 -1 -6 25 22.85 2.14
 1 6 25 23.32 2.03
 -1 6 -25 21.48 2.04
 -1 6 -25 25.47 2.13
 1 -6 -25 25.57 2.13
 1 6 26 22.21 1.97
 -1 -6 26 26.6 2.22
 1 -6 -26 27.54 2.2
 -1 6 -26 24.7 2.16
 1 6 26 26.18 2.27
 -1 -6 26 18.81 1.92
 -1 -6 26 21.79 2.06
 -1 6 -26 24.95 2.15
 -1 6 -26 25.48 2.16
 1 -6 -26 24.16 2.13
 1 6 26 24.65 2
 1 6 26 21.94 1.98
 -1 -6 26 24.87 2.13
 -1 -6 26 23.23 2.19
 -1 -6 26 21.44 2.1
 1 -6 -27 7.28 1.33
 -1 -6 27 5.3 1.29
 -1 -6 27 3.99 1.16
 -1 -6 27 3.68 1.05
 -1 6 -27 3.96 1.02
 -1 -6 27 4.6 1.05
 -1 -6 27 3.95 1.16
 -1 6 -27 4.46 1.12
 1 6 27 5.94 1.08
 1 6 27 3.63 1.03
 1 -6 -27 3.59 1.09
 1 6 27 3.61 0.96
 -1 6 -27 4.58 1.15
 -1 -6 27 2.53 1.03
 1 6 27 5.95 1.34
 1 -6 -28 2.66 1.06
 -1 -6 28 4.65 1.13
 -1 -6 28 1.88 0.96
 -1 -6 28 3.24 1.1
 -1 6 -28 2.32 1
 -1 -6 28 4.14 1.06
 -1 -6 28 3.82 1.16
 -1 6 -28 4.7 1.16
 1 6 28 4.37 1.07
 1 6 28 2.69 0.98
 -1 -6 28 3.51 1
 -1 6 -28 2.81 0.97
 1 -6 -28 4.17 1.09
 1 6 28 2.78 1
 1 6 28 2.67 1.05
 1 -6 -29 1.37 0.99
 -1 -6 29 0.92 0.88
 -1 -6 29 0.69 0.86
 1 6 29 2.42 1.03
 -1 -6 29 2.15 0.94
 -1 6 -29 1.41 0.91
 -1 6 -29 0.61 0.89
 1 6 29 0.4 0.66
 -1 -6 29 1.65 0.98
 1 -6 -29 2.49 1.04
 -1 6 -29 1.32 0.91
 -1 -6 29 1.01 0.87
 1 -6 -30 -0.32 0.91
 -1 -6 30 -0.08 0.79
 -1 -6 30 0.07 0.74
 1 6 30 -0.85 0.96
 -1 6 -30 0.63 0.84
 -1 -6 30 1.05 0.95
 -1 6 -30 -0.28 0.82
 1 6 30 1.73 0.88
 -1 -6 30 -0.25 0.8
 -1 6 -30 1.77 0.95
 1 -6 -30 1.46 0.86
 -1 -6 30 1.74 0.96
 1 6 31 0.83 0.98
 -1 -6 31 0.2 0.86
 -1 -6 31 -0.3 0.79
 -1 6 -31 -0.12 0.84
 -1 -6 31 0.96 0.92
 -1 6 -31 0.9 0.91
 1 -6 -31 -0.85 1.01
 -1 -6 31 1.09 1
 -1 6 -31 0.3 0.82
 1 -6 -31 -0.96 1.02
 -1 -6 31 0.33 0.82
 1 6 32 2.49 1.1
 -1 -6 32 1.65 1.1
 -1 6 -32 1.57 0.93
 -1 -6 32 1.58 0.94
 1 -6 -32 3.76 1.16
 1 -6 -32 3.92 1.2
 -1 -6 32 2.56 1.09
 -1 6 -32 3.43 1.03
 -1 -6 32 0.84 0.83
 -1 6 -32 1.37 0.75
 1 6 33 0.12 0.9
 -1 -6 33 0.69 0.92
 -1 6 -33 -1.47 1.08
 1 -6 -33 1.93 1.01
 -1 -6 33 0.95 0.82
 1 -6 -33 0.88 0.96
 -1 6 -33 1.35 1.02
 -1 -6 33 0.38 0.87
 -1 -6 33 -0.8 1.04
 -1 6 -33 0.54 0.75
 1 6 34 0.88 0.87
 -1 -6 34 0.29 0.98
 -1 -6 34 -0.2 0.86
 -1 6 -34 2.11 1.01
 -1 6 -34 1.7 1.01
 1 -6 -34 0.24 0.86
 -1 -6 34 1.26 0.96
 -1 -6 34 -0.13 0.82
 -1 6 -34 1.31 0.91
 1 -6 -34 2.33 1.04
 1 7 -33 -0.09 0.75
 -1 -7 -33 -0.16 0.89
 1 -7 33 1.71 0.99
 1 7 -33 1.29 0.96
 -1 -7 -33 0.33 0.83
 -1 7 33 1.61 0.99
 -1 7 33 0.28 0.87
 1 -7 33 1.02 1.04
 1 7 -32 0.14 0.79
 -1 -7 -32 0.78 0.84
 -1 7 32 1.05 0.93
 1 7 -32 1.39 0.98
 -1 -7 -32 1.29 0.89
 1 -7 32 1.74 0.94
 -1 7 32 0.16 0.91
 1 -7 32 0.46 0.86
 -1 7 31 1.52 1.01
 1 -7 31 0.61 0.86
 -1 -7 -31 -0.98 0.99
 1 7 -31 -1.37 0.99
 1 -7 31 0.33 0.82
 1 7 -31 -0.23 0.78
 -1 -7 -31 1.1 0.89
 1 -7 31 -0.39 0.93
 -1 7 31 -0.58 0.83
 1 -7 31 2.07 1.07
 -1 7 30 -0.41 0.92
 1 -7 30 -0.89 0.9
 1 -7 30 0.5 0.92
 -1 -7 -30 1.06 0.75
 1 -7 30 0.38 0.85
 1 7 -30 2.24 1.08
 -1 -7 -30 1.91 1.01
 1 7 -30 1.19 0.82
 1 -7 30 0.16 0.86
 -1 7 30 2.58 1.06
 1 -7 29 0.39 0.81
 1 -7 29 0.99 0.89
 1 -7 29 0.29 0.73
 -1 7 29 -0.68 0.89
 1 -7 29 -0.38 0.86
 1 -7 29 -0.45 0.79
 -1 7 29 -0.7 0.81
 -1 -7 -29 1.28 0.95
 1 7 -29 0.82 0.85
 1 -7 29 1.25 0.95
 1 7 -29 2.03 1.04
 -1 -7 -29 -0.22 0.86
 -1 7 29 0.45 0.65
 1 -7 28 2.88 1.06
 1 -7 28 1.81 1.03
 1 -7 28 1.76 0.95
 -1 7 28 3.17 1.06
 1 -7 28 2.95 1.12
 1 -7 28 3.81 1.07
 -1 7 28 3.37 1.02
 -1 -7 -28 3.64 1.11
 1 7 -28 3.4 1.01
 -1 -7 -28 2.67 1.13
 1 -7 28 4.38 1.17
 1 7 -28 1.62 0.87
 -1 7 28 3.38 0.93
 1 -7 27 3 1.04
 1 -7 27 3.04 1.12
 1 -7 27 4.17 1.16
 -1 7 27 2.19 0.99
 1 -7 27 1.7 0.85
 1 7 -27 3.88 1.15
 -1 -7 -27 1.29 0.89
 1 -7 27 1.7 1.03
 -1 7 27 1.65 0.79
 -1 -7 -27 3.57 1.03
 1 -7 27 3.81 1.08
 1 7 -27 2.69 1.05
 -1 7 27 2.89 0.96
 -1 -7 -26 2.18 0.91
 1 7 -26 2.39 0.88
 1 -7 26 4.06 1.17
 1 -7 26 3.21 0.96
 1 -7 26 2.39 0.99
 -1 7 26 4.01 1.18
 1 -7 26 3.66 1.15
 -1 -7 -26 3.08 1.1
 1 -7 26 5.44 1.17
 1 7 -26 4.24 1.24
 1 -7 26 4.08 1.06
 -1 7 26 3.01 1.11
 -1 7 26 3.32 1.03
 -1 7 26 3.69 0.98
 -1 -7 -25 2.31 0.9
 1 7 -25 1.53 0.83
 1 -7 25 2.29 1.02
 1 -7 25 1.6 0.79
 1 -7 25 2.51 0.96
 -1 7 25 0.05 0.76
 1 -7 25 2.81 0.97
 -1 -7 -25 2.74 1.06
 1 -7 25 2.12 1.04
 1 7 -25 2.23 1.12
 1 -7 25 1.26 0.86
 -1 7 25 3.01 1.06
 -1 7 25 1.81 0.92
 -1 7 25 3.27 1.02
 -1 -7 -24 1.29 0.83
 1 7 -24 1.94 0.84
 1 -7 24 3.13 1.02
 -1 -7 -24 2.56 0.91
 -1 -7 -24 3.23 0.89
 1 -7 24 3.43 1
 1 -7 24 3.16 0.95
 -1 7 24 4.54 1.1
 1 -7 24 3.84 1.1
 1 7 -24 3.36 1.06
 1 -7 24 2.43 0.96
 -1 -7 -24 5 1.14
 1 -7 24 3.21 0.97
 -1 7 24 5.93 1.23
 -1 7 24 3.25 1.06
 -1 7 24 2.2 0.84
 1 7 -23 3.95 1.03
 -1 -7 -23 4.9 1.07
 1 -7 23 4.47 1.11
 -1 -7 -23 4.97 1.05
 -1 -7 -23 3.26 0.96
 1 -7 23 4.72 1.11
 1 -7 23 4.16 0.99
 -1 7 23 4.61 1.06
 1 -7 23 4.22 1.11
 1 -7 23 4.11 1.08
 1 7 -23 5.53 1.15
 1 -7 23 4.4 1.06
 -1 7 23 6.87 1.22
 -1 7 23 4.87 1.1
 -1 7 23 2.25 0.77
 -1 -7 -22 8.95 1.25
 1 7 -22 6.37 1.14
 -1 -7 -22 8.32 1.15
 1 -7 22 6.72 1.3
 -1 -7 -22 7.29 1.17
 1 -7 22 7.35 1.21
 1 -7 22 7.43 1.16
 -1 7 22 8.54 1.3
 1 -7 22 10.29 1.46
 1 -7 22 5.87 1.12
 1 7 -22 7.83 1.33
 1 -7 22 10.57 1.4
 -1 7 22 9.69 1.32
 -1 7 22 7.53 1.19
 -1 7 22 7.59 1.22
 -1 7 21 19.13 1.69
 -1 -7 -21 19.81 1.73
 1 -7 21 18.89 1.71
 1 7 -21 19.76 1.76
 -1 7 21 22.25 1.85
 1 7 -21 20.14 1.83
 1 -7 21 20.96 1.9
 -1 -7 -21 22.4 1.79
 -1 -7 -21 21.19 1.76
 -1 7 21 21.92 1.85
 1 -7 21 22.04 1.96
 1 -7 21 21.71 1.91
 1 -7 21 22.67 1.8
 1 -7 21 23.1 1.88
 1 -7 21 22.5 2
 -1 7 21 20.14 1.83
 1 -7 20 26.78 2.04
 1 7 -20 23.39 1.77
 1 -7 20 23.24 1.91
 -1 7 20 24.25 1.87
 1 7 -20 22.95 1.86
 1 -7 20 27.36 1.93
 -1 -7 -20 26.62 1.9
 -1 7 20 25.35 1.93
 -1 -7 -20 26.46 1.91
 -1 -7 -20 29.48 2.01
 1 -7 20 28.13 2.19
 1 -7 20 24.28 1.92
 1 -7 20 26.69 2.12
 1 -7 20 25.53 1.88
 -1 7 20 25.68 1.95
 -1 7 20 26.23 1.96
 1 7 -20 28.36 2.09
 -1 7 19 53.52 2.7
 -1 7 19 48.3 2.6
 -1 -7 -19 58.35 2.75
 -1 -7 -19 47.63 2.55
 1 -7 19 48.12 2.68
 1 7 -19 48.72 2.5
 1 -7 19 48.33 2.7
 -1 7 19 47.68 2.58
 -1 -7 -19 49.8 2.43
 1 7 -19 50.04 2.62
 -1 7 19 57.29 2.76
 1 -7 19 52.82 2.85
 1 -7 19 48.82 2.46
 1 -7 19 53.03 2.7
 -1 7 19 53.37 2.74
 1 -7 19 53.35 2.91
 1 -7 19 52.35 2.69
 1 7 -19 49.89 2.71
 -1 7 18 18.41 1.52
 -1 7 18 24.25 1.73
 -1 -7 -18 20.22 1.6
 -1 -7 -18 20.79 1.66
 1 -7 18 19.13 1.69
 1 7 -18 20.99 1.58
 1 -7 18 17.26 1.63
 -1 7 18 19.81 1.6
 -1 -7 -18 19.66 1.49
 1 7 -18 20.25 1.64
 -1 7 18 23.82 1.74
 1 -7 18 18.47 1.71
 1 -7 18 20.7 1.56
 1 -7 18 18.56 1.57
 -1 7 18 19.76 1.58
 1 -7 18 18.17 1.72
 1 7 -18 19.56 1.67
 -1 7 17 125.7 4.2
 -1 7 17 129.84 4.28
 -1 -7 -17 144.33 4.5
 -1 -7 -17 140.88 4.42
 1 -7 17 126.35 4.45
 1 7 -17 125.15 4.11
 1 -7 17 121.21 4.39
 -1 7 17 124.33 4.25
 -1 -7 -17 121.61 4
 1 7 -17 120.94 4.22
 -1 7 17 139.3 4.42
 1 -7 17 131.59 4.58
 1 -7 17 124.06 4.15
 1 -7 17 131.72 4.38
 1 -7 17 140.42 4.7
 1 7 -17 124.87 4.33
 -1 7 17 132.24 4.35
 -1 7 16 30.67 1.91
 -1 7 16 27.84 1.76
 -1 7 16 27.09 1.77
 -1 -7 -16 33.46 1.94
 -1 -7 -16 32.94 1.94
 -1 7 16 27.84 1.83
 -1 -7 -16 29 1.65
 -1 7 16 27.06 1.78
 1 -7 16 27.41 1.83
 1 -7 16 28.6 1.96
 1 7 -16 26.74 4.18
 1 7 -16 22.07 3.84
 1 7 -16 27.49 4.22
 1 7 -16 29.05 4.21
 1 -7 16 26.96 1.89
 1 7 -16 27.57 1.71
 1 -7 16 27.48 1.89
 -1 -7 -16 25.75 1.66
 1 7 -16 24.44 1.7
 -1 7 16 27.44 3.99
 1 -7 16 31.66 4.35
 -1 7 16 29.54 1.85
 -1 -7 -16 24.97 3.85
 1 -7 16 27.65 1.77
 1 7 -16 29.57 1.94
 1 -7 16 29.54 2
 -1 7 15 24.4 1.59
 -1 7 15 25.64 1.72
 -1 7 15 25.9 1.67
 1 -7 15 25.98 1.62
 -1 -7 -15 29.07 1.8
 -1 -7 -15 27.81 1.75
 -1 7 15 23.47 1.65
 -1 -7 -15 25 1.52
 -1 7 15 24.45 1.63
 1 -7 15 22.07 1.64
 1 -7 15 26.47 1.85
 1 7 -15 19.87 3.55
 1 7 -15 31.16 4.28
 1 -7 15 29.4 1.85
 1 7 -15 29.04 4.32
 1 7 -15 20.37 3.59
 1 7 -15 23.72 1.54
 1 -7 15 24.38 1.72
 -1 -7 -15 25.66 1.62
 -1 7 15 23.57 1.55
 1 7 -15 24.21 1.66
 1 7 -15 25.97 4.22
 1 -7 15 25.22 3.72
 -1 7 15 25.31 3.9
 1 7 -15 25.15 1.72
 -1 -7 -15 21.58 3.52
 1 -7 15 22.76 1.6
 -1 7 15 23.7 1.63
 1 -7 15 24.38 1.76
 -1 7 14 0.34 0.46
 -1 -7 -14 0.7 0.41
 -1 7 14 0.61 0.44
 -1 7 14 0.01 0.4
 1 -7 14 0.13 0.46
 1 -7 14 0.54 0.55
 1 7 -14 -0.41 1.24
 1 7 -14 1.61 1.66
 1 7 -14 -0.18 1.3
 1 7 -14 -0.24 1.48
 1 -7 14 2.45 0.69
 1 -7 14 1.16 0.54
 1 7 -14 0.48 0.45
 -1 -7 -14 0.32 0.38
 1 -7 14 0.94 0.58
 -1 -7 -14 0.33 0.51
 -1 7 14 0.14 0.4
 1 7 -14 0.55 0.46
 -1 7 14 0.52 0.44
 1 -7 14 0.85 0.49
 1 7 -14 -0.11 0.45
 -1 -7 -14 1.01 1.17
 -1 7 14 1.02 0.53
 1 -7 14 -0.45 0.48
 1 7 -14 -0.23 1.08
 1 -7 14 1.3 1.03
 -1 7 14 -0.02 1.21
 -1 7 14 0.52 0.4
 -1 7 14 0.28 0.38
 -1 7 13 66.07 2.69
 -1 -7 -13 63.53 2.49
 -1 7 13 67.5 2.64
 -1 7 13 60.19 2.4
 1 -7 13 64.02 2.71
 1 7 -13 67.62 6.06
 1 7 -13 57.56 5.55
 1 7 -13 62.24 5.82
 1 7 -13 65.2 5.91
 1 -7 13 65.3 2.8
 1 -7 13 67.16 2.82
 1 -7 13 64.18 2.78
 -1 -7 -13 63.92 2.58
 -1 7 13 68.67 2.65
 1 7 -13 64.21 2.64
 1 7 -13 68.12 2.74
 1 -7 13 66.15 2.61
 1 7 -13 63.94 6.24
 -1 -7 -13 68.57 5.76
 -1 7 13 68.07 2.69
 1 -7 13 67.19 2.83
 -1 7 13 75.63 6.23
 1 -7 13 71.56 6.12
 1 -7 13 64.96 2.69
 -1 7 13 67.36 2.73
 -1 7 12 7.71 0.83
 1 -7 12 8.16 0.94
 1 -7 12 8.05 0.98
 1 7 -12 11.07 2.59
 1 7 -12 15.81 2.97
 1 7 -12 17.43 3.02
 1 7 -12 11.44 2.57
 1 -7 12 8.48 0.98
 1 -7 12 7.97 0.96
 -1 7 12 9.3 0.97
 1 -7 12 8.25 0.89
 1 -7 12 6.95 0.92
 1 7 -12 8.6 0.94
 -1 -7 -12 8.34 0.87
 -1 7 12 8.01 0.91
 -1 7 12 9.79 0.99
 -1 7 12 8.14 0.93
 -1 7 12 12.91 2.66
 1 -7 12 8.34 2.13
 1 7 -12 9.09 2.26
 1 -7 12 9.29 0.98
 -1 -7 -12 8 1.93
 1 7 -12 8.4 0.95
 1 -7 11 64.66 2.58
 1 -7 11 64.72 2.63
 1 7 -11 64.13 5.65
 -1 -7 -11 63.09 5.46
 -1 -7 -11 63.18 5.61
 1 7 -11 59.93 5.43
 1 7 -11 62.86 5.63
 1 7 -11 53.52 5.11
 1 -7 11 61.96 2.62
 1 -7 11 60.98 2.58
 1 -7 11 65.69 2.69
 -1 7 11 63.96 2.5
 -1 7 11 65.58 2.58
 1 7 -11 63.12 2.51
 -1 7 11 69.04 2.6
 1 7 -11 63.19 2.56
 1 -7 11 64.85 2.65
 -1 -7 -11 63.38 2.44
 -1 7 11 64.13 2.58
 1 7 -11 65.46 5.7
 -1 7 11 66.51 5.76
 1 -7 11 70.47 5.82
 1 -7 11 67.31 2.58
 -1 -7 -11 65.67 5.35
 1 7 -10 1.76 1.04
 1 7 -10 6.14 1.77
 1 7 -10 5.07 1.78
 1 7 -10 6.48 1.8
 1 -7 10 5.91 0.81
 -1 7 10 5.94 0.79
 1 7 -10 7.33 0.84
 -1 7 10 5.4 0.75
 -1 -7 -10 5.41 1.78
 -1 -7 -10 6.84 1.95
 1 -7 10 8.73 2.31
 1 7 -10 7.47 1.98
 -1 7 10 6.21 1.88
 -1 -7 -10 7.45 1.96
 1 -7 10 6.31 0.82
 -1 -7 -9 180.14 8.93
 -1 -7 -9 168.15 8.28
 1 7 -9 175.24 8.96
 -1 7 9 166.69 8.24
 1 7 -9 167.57 8.95
 1 7 -9 167.26 8.85
 -1 7 9 168.27 8.27
 -1 7 9 175.84 8.32
 1 7 -9 185.41 9.3
 -1 7 9 174.52 9.21
 1 -7 9 184.95 9.35
 1 -7 9 170.89 4.64
 -1 -7 -9 181.23 9.24
 -1 -7 -9 183.14 9.09
 1 7 -9 178.56 9.21
 -1 -7 -8 72.07 4.98
 -1 -7 -8 74.92 5.34
 -1 7 8 62.4 4.89
 1 7 -8 70.77 5.44
 -1 7 8 73.81 5.24
 1 7 -8 68.47 5.36
 1 7 -8 71.33 5.56
 1 7 -8 78.37 5.76
 1 -7 8 69.6 5.47
 -1 7 8 64.63 4.87
 -1 7 8 61 5.28
 1 -7 8 68.71 2.52
 1 7 -8 62.07 5.18
 -1 -7 -8 72.26 5.41
 -1 -7 -8 77.32 5.74
 -1 -7 -7 454.96 14.28
 1 7 -7 448.34 15.16
 -1 7 7 495.22 15.2
 1 7 -7 458.69 15.41
 1 7 -7 452.1 15.3
 -1 -7 -7 494.77 15.77
 -1 -7 -7 495.22 15.4
 -1 7 7 470.63 14.93
 1 7 -7 470.34 15.37
 -1 -7 -7 462.75 15.04
 1 -7 7 457.32 9.49
 1 7 -7 492.41 15.65
 -1 7 7 494.07 15.09
 -1 7 7 510.52 16.33
 1 -7 7 489.59 15.91
 -1 7 6 34.05 3.8
 1 7 -6 34.06 3.57
 -1 7 6 36.85 3.6
 1 -7 6 36.46 3.87
 -1 7 6 34.13 3.5
 1 7 -6 31.05 3.42
 -1 -7 -6 41.08 3.98
 -1 -7 -6 36.24 3.62
 1 7 -6 27.69 3.34
 -1 -7 -6 36.94 3.77
 1 7 -6 32.19 3.75
 -1 7 6 31.2 3.36
 1 7 -6 28.98 3.4
 1 7 -6 34.59 3.6
 1 -7 5 368.97 13.2
 -1 7 5 390.46 13.63
 -1 7 5 394.78 13.03
 1 7 -5 406.3 13.21
 -1 7 5 367.29 12.71
 1 7 -5 335.01 12.31
 -1 7 5 376.91 12.81
 -1 -7 -5 397.74 12.83
 1 7 -5 358 12.8
 -1 -7 -5 368.62 12.88
 1 7 -5 365.37 13.34
 -1 7 5 365.73 12.71
 1 7 -5 377.6 13
 1 7 -5 350.6 12.75
 1 -7 4 11.77 2.26
 -1 7 4 11.95 2.36
 1 7 -4 11.89 1.72
 -1 7 4 11.67 2.05
 1 7 -4 12.37 2.16
 -1 7 4 12.01 2.08
 1 7 -4 12.83 2.27
 1 7 -4 10.68 1.99
 -1 -7 -4 9 1.85
 -1 -7 -4 7.86 1.69
 1 7 -4 7.47 1.87
 1 7 -4 7.62 1.7
 -1 7 4 10.34 1.97
 1 7 -4 10.9 2.01
 -1 7 4 8.95 1.85
 -1 7 3 186.04 8.71
 1 -7 3 188.52 8.68
 1 7 -3 194.59 8.34
 1 7 -3 167.56 7.21
 -1 -7 -3 177.52 7.03
 -1 7 3 173.55 8.15
 1 7 -3 182.34 8.06
 -1 7 3 172.02 8.2
 -1 -7 -3 174.47 7.08
 -1 -7 -3 180.19 8.12
 1 7 -3 184.29 8.21
 -1 -7 -3 191.09 7.96
 -1 7 3 176.2 8.29
 1 7 -3 178.16 8.57
 -1 7 3 177.31 8.34
 1 7 -3 177.83 8.04
 1 7 -3 172.72 7.98
 -1 7 2 51.41 4.4
 1 7 -2 56.14 4.16
 1 7 -2 54.66 3.96
 1 -7 2 48.29 4.26
 -1 7 2 56.13 4.44
 -1 -7 -2 53.25 3.73
 1 7 -2 52.88 4.1
 -1 7 2 54.35 4.38
 1 -7 2 55.91 4.61
 -1 -7 -2 50.99 3.72
 -1 -7 -2 54.56 3.98
 -1 -7 -2 60.66 4.41
 1 7 -2 52.01 4.11
 -1 7 2 53.5 4.37
 -1 7 2 53.98 3.7
 1 7 -2 49.5 4.3
 -1 7 2 50.49 4.26
 1 7 -2 49.24 4
 1 7 -2 51.73 4.07
 1 7 -1 360.62 11.45
 -1 7 1 349.49 12.22
 1 7 -1 338.04 11.24
 -1 -7 -1 375.35 11.16
 1 -7 1 346.29 12.2
 -1 7 1 331.41 12.01
 -1 7 1 329.23 11.87
 1 7 -1 328.05 11.07
 1 -7 1 326.67 12.01
 -1 -7 -1 346.36 11.35
 -1 7 1 334.34 12.03
 1 7 -1 332.62 11.25
 -1 7 1 330.51 10.56
 1 7 -1 332.14 11.95
 1 7 -1 341.96 11.36
 1 7 -1 338.3 11.28
 -1 7 1 320.74 11.82
 -1 -7 0 6.35 1.46
 -1 7 0 7.85 1.82
 1 7 0 7.1 1.47
 1 7 0 7.06 1.56
 1 -7 0 5.33 1.45
 1 7 0 8.85 1.66
 1 -7 0 5.53 1.48
 -1 7 0 7.22 1.71
 1 7 0 7.07 1.48
 -1 -7 0 8.17 1.61
 1 7 0 5.78 1.59
 -1 7 0 9.22 1.62
 -1 7 0 7.15 1.75
 -1 7 0 7.36 1.69
 1 7 0 7.75 1.57
 1 7 0 6.55 1.51
 1 7 1 351.37 11.92
 1 -7 -1 333.86 12
 -1 -7 1 367.51 11.61
 -1 7 -1 367.05 12.75
 1 7 1 366.11 11.26
 -1 7 -1 343.44 12.4
 1 7 1 366.65 11.28
 1 -7 -1 342.76 12.13
 1 7 1 347.4 11.15
 -1 -7 1 368.75 11.33
 -1 7 -1 347.9 12.55
 1 7 1 347.54 12.2
 -1 7 -1 357.94 12.64
 1 7 1 364.91 11.33
 1 7 1 357.99 11.24
 1 7 2 54.19 4.32
 1 -7 -2 54.33 4.34
 1 7 2 53.23 3.76
 -1 -7 2 51.34 3.94
 -1 7 -2 56.83 4.67
 1 7 2 52.07 3.75
 -1 7 -2 57.51 4.65
 1 -7 -2 53.22 4.29
 1 7 2 55.42 3.86
 -1 7 -2 53.64 4.55
 1 7 2 53.61 4.31
 1 7 2 54.65 3.85
 -1 7 -2 58.73 4.74
 -1 7 -2 55.78 4.59
 1 7 3 196.9 8.64
 1 -7 -3 182.51 8.31
 -1 -7 3 206.37 8.5
 -1 7 -3 203.06 9.19
 1 -7 -3 186.34 8.4
 -1 7 -3 175.28 8.6
 -1 7 -3 196.39 9.13
 1 7 3 193.49 8.53
 -1 7 -3 179.32 8.75
 -1 7 -3 188.1 8.94
 1 -7 -4 12.55 2.06
 -1 7 -4 9.08 1.86
 -1 7 -4 14.04 2.39
 1 -7 -4 11.71 2.12
 -1 -7 4 13.74 2.19
 -1 7 -4 13.53 2.35
 1 7 4 13.01 2.21
 1 7 4 8.91 1.81
 -1 7 -4 13.39 2.25
 -1 7 -4 9.48 2.03
 -1 7 -5 391.52 13.68
 1 -7 -5 355.32 12.36
 -1 -7 5 387.6 12.74
 1 7 5 373.56 13.02
 1 -7 -5 342.61 12.09
 -1 7 -5 360.38 13.26
 -1 7 -5 344.25 13.11
 1 7 5 364.42 12.39
 -1 7 -5 340.36 13.02
 -1 7 -5 362.99 13.36
 1 -7 -6 30.32 3.25
 -1 7 -6 33.12 3.75
 1 7 6 34.35 3.65
 -1 -7 6 32.83 3.5
 1 -7 -6 31.06 3.28
 -1 7 -6 33.66 3.72
 -1 7 -6 33.83 3.91
 1 7 6 33.46 3.36
 -1 7 -6 31.37 3.76
 1 -7 -6 31.07 3.23
 -1 7 -6 37.18 4
 -1 7 -7 474.32 16.18
 1 -7 -7 495.63 14.92
 -1 7 -7 474.84 16.18
 -1 7 -7 473 16.19
 1 -7 -7 473.15 14.73
 -1 7 -7 481.53 16.18
 1 7 7 486.48 14.9
 -1 -7 7 477.35 9.86
 1 -7 -7 479.46 14.91
 -1 7 -7 512.07 16.5
 1 7 7 495.02 15.98
 -1 -7 7 509.26 15.74
 -1 7 -8 66.53 5.54
 1 -7 -8 71.53 4.96
 -1 7 -8 61.34 5.36
 -1 7 -8 64.85 5.5
 -1 7 -8 67.68 5.58
 1 -7 -8 72.39 5.04
 1 7 8 59.79 4.68
 1 -7 -8 79.42 4.87
 -1 -7 8 66.39 2.58
 -1 7 -8 69.68 5.57
 1 7 8 65.86 5.34
 -1 -7 8 76.19 5.58
 1 -7 -8 68.17 4.95
 -1 7 -9 176.29 9.4
 1 -7 -9 166.95 8.01
 1 -7 -9 178.35 8.23
 -1 7 -9 165.92 9.18
 -1 7 -9 173.86 9.26
 -1 -7 9 171.95 4.74
 -1 7 -9 169.46 9.21
 1 7 9 176.82 8.25
 1 -7 -9 189.62 8.09
 -1 7 -9 183.29 9.52
 1 -7 -9 167.74 8.09
 1 7 9 171.74 9.04
 -1 -7 9 181.96 9.07
 1 -7 -10 7.12 0.77
 -1 -7 10 6.54 0.85
 1 -7 -10 6.08 0.75
 1 7 10 6.62 0.8
 -1 7 -10 7.17 0.84
 -1 7 -10 7.93 0.86
 1 7 10 8.36 1.9
 1 -7 -10 5.23 1.46
 -1 7 -10 5.53 1.81
 -1 7 -10 6.28 1.94
 1 -7 -10 7.33 1.69
 -1 7 -10 6.86 2.19
 -1 7 -10 5.12 1.72
 1 -7 -10 8.3 1.9
 -1 -7 10 6.96 1.83
 1 7 10 7.6 2.08
 -1 7 -10 7.09 2.03
 1 -7 -10 7.87 1.73
 -1 -7 10 6.8 0.86
 1 7 10 6.18 0.78
 -1 7 -11 57.53 5.46
 -1 7 -11 60.48 5.58
 -1 7 -11 62 5.65
 -1 7 -11 52.91 5.23
 -1 -7 11 61.93 2.57
 -1 7 -11 62.69 2.53
 -1 -7 11 59.65 2.52
 1 7 11 60.84 2.38
 1 -7 -11 62.18 2.45
 -1 -7 11 63.38 2.57
 1 -7 -11 65.71 2.43
 1 7 11 66.7 2.57
 1 -7 -11 59.53 2.39
 -1 7 -11 59.38 5.46
 -1 -7 11 71.45 5.82
 1 7 11 68.06 5.74
 -1 -7 11 65.26 2.66
 -1 -7 11 61.72 2.48
 -1 -7 11 61.94 2.63
 -1 -7 11 57.4 2.56
 1 7 11 64.06 2.52
 -1 7 -11 64.41 2.52
 -1 7 -11 64.53 2.54
 -1 -7 12 10.99 1.11
 -1 7 -12 9.51 2.56
 -1 7 -12 8.77 2.35
 -1 7 -12 6.66 2.07
 -1 7 -12 6.27 2.04
 -1 -7 12 8.6 0.99
 -1 -7 12 9.68 1.02
 -1 7 -12 9.71 0.97
 1 -7 -12 9 0.92
 1 7 12 9.38 0.9
 1 -7 -12 7.05 0.86
 -1 -7 12 10.7 1.1
 1 -7 -12 8.58 0.87
 1 7 12 9.43 0.97
 1 7 12 8.86 0.89
 1 7 12 9.14 0.97
 -1 7 -12 9.47 0.98
 -1 7 -12 9.66 0.99
 -1 -7 12 9.72 0.98
 -1 -7 12 9.54 1.03
 -1 -7 12 8.89 0.98
 -1 -7 12 8.93 2.22
 1 7 12 9.47 2.32
 -1 7 -12 11.46 2.49
 -1 -7 13 65.66 2.61
 1 7 13 63.75 2.48
 -1 -7 13 68.07 2.79
 -1 7 -13 62.12 5.98
 -1 7 -13 57.59 5.68
 -1 7 -13 66.89 6.09
 -1 -7 13 63.49 2.73
 -1 7 -13 72.3 6.32
 -1 7 -13 64.13 2.66
 -1 -7 13 64.7 2.74
 1 -7 -13 65.13 2.6
 1 7 13 67.2 2.55
 1 -7 -13 70.14 2.61
 1 -7 -13 63.6 2.54
 1 7 13 68.57 2.72
 1 7 13 64.73 2.54
 -1 -7 13 63.37 2.8
 1 7 13 65.71 2.67
 -1 -7 13 63.98 2.81
 -1 7 -13 71.8 6.26
 -1 -7 13 66.27 6.04
 1 7 13 75.97 6.29
 -1 -7 13 65.46 2.7
 -1 7 -13 64.52 2.66
 -1 7 -13 63.22 2.62
 1 7 14 0.67 0.43
 -1 -7 14 0.86 0.53
 -1 -7 14 0.82 0.57
 -1 7 -14 -0.21 1.08
 -1 7 -14 0.25 1.13
 -1 7 -14 -0.86 1.09
 -1 7 -14 0.11 1.08
 -1 -7 14 0.48 0.45
 -1 7 -14 0.7 0.51
 -1 -7 14 0.81 0.55
 1 -7 -14 0.36 0.45
 1 7 14 0 0.42
 1 7 14 0.13 0.37
 1 7 14 1.59 0.54
 -1 -7 14 -0.07 0.4
 1 -7 -14 0.73 0.43
 1 -7 -14 0.69 0.51
 -1 -7 14 0.62 0.49
 -1 7 -14 0.73 0.5
 1 7 14 -0.24 0.42
 -1 -7 14 0.13 0.4
 -1 -7 14 4.45 2.08
 1 7 14 2.45 1.68
 -1 7 -14 2.11 1.51
 -1 7 -14 0.24 0.45
 1 7 14 0.52 0.52
 -1 -7 15 26.71 1.75
 -1 -7 15 27.16 1.87
 -1 7 -15 22.61 3.79
 -1 7 -15 27.34 4.16
 -1 7 -15 21.87 3.65
 -1 7 -15 19.31 3.6
 -1 -7 15 22.95 1.68
 -1 7 -15 23.99 1.64
 -1 -7 15 23.66 1.71
 1 -7 -15 26.06 1.63
 1 7 15 22.25 1.43
 1 -7 -15 23.46 1.56
 1 7 15 25.42 1.62
 1 -7 -15 26.36 1.61
 -1 -7 15 24.54 1.56
 1 7 15 25.26 1.69
 -1 -7 15 23 1.59
 1 7 15 23.84 1.54
 -1 -7 15 30.71 4.3
 1 7 15 26.76 3.9
 -1 7 -15 23.59 3.74
 -1 -7 15 22.27 1.71
 1 7 15 22.62 1.58
 -1 7 -15 24.74 1.65
 -1 7 -15 21.24 1.54
 -1 -7 16 29.85 1.99
 -1 7 -16 28.59 4.33
 -1 7 -16 23.1 3.94
 -1 -7 16 27.82 1.9
 -1 7 -16 26.85 4.3
 -1 7 -16 25.64 4.1
 -1 7 -16 27.93 1.81
 -1 -7 16 25.81 1.8
 1 7 16 28.07 1.77
 1 -7 -16 28.36 1.74
 1 -7 -16 27.48 1.73
 1 7 16 27.91 1.84
 1 7 16 26.16 1.58
 -1 -7 16 29.47 1.87
 1 7 16 29.07 1.73
 1 -7 -16 26.01 1.62
 1 7 16 29.18 4.22
 -1 7 -16 30.76 4.37
 -1 7 -16 24.81 1.7
 -1 7 -16 28.71 1.82
 -1 -7 16 29.84 1.82
 1 7 16 28.3 1.81
 -1 -7 16 29.16 2.02
 -1 -7 17 127.63 4.34
 -1 7 -17 129.66 9.36
 -1 7 -17 135.97 9.7
 -1 7 -17 118.02 8.9
 -1 -7 17 125.61 4.4
 -1 7 -17 133.64 4.43
 -1 -7 17 126.9 4.43
 1 -7 -17 125.86 4.03
 1 -7 -17 129.65 4.17
 -1 -7 17 125.64 4.2
 -1 -7 17 134.87 4.65
 1 -7 -17 136.49 4.22
 1 7 17 126.49 4.11
 -1 7 -17 123.14 4.26
 -1 7 -17 124.68 4.3
 1 7 17 135.58 4.39
 -1 7 -17 131.4 9.44
 -1 -7 17 131.32 4.6
 1 7 17 128.33 4.28
 1 7 17 130.43 4.27
 -1 -7 18 20.76 1.77
 -1 7 -18 20.17 1.66
 -1 -7 18 20.82 1.73
 -1 -7 18 19.32 1.55
 1 -7 -18 16.86 1.44
 -1 7 -18 21.84 1.69
 -1 7 -18 18.63 1.55
 1 -7 -18 21.3 1.66
 1 -7 -18 22.83 1.67
 -1 -7 18 21.3 1.68
 1 7 18 20.92 1.56
 1 7 18 19.99 1.58
 -1 -7 18 20.7 1.73
 1 -7 -18 19.09 1.43
 1 7 18 18.93 1.56
 -1 -7 18 20.19 1.78
 1 7 18 19.52 1.6
 -1 -7 19 48.85 2.77
 -1 -7 19 51.4 2.82
 -1 7 -19 49.07 2.62
 -1 7 -19 54.08 2.75
 -1 7 -19 51.66 2.69
 1 -7 -19 50.77 2.52
 1 -7 -19 54.17 2.67
 1 -7 -19 50.72 2.56
 -1 -7 19 43.1 2.45
 1 7 19 52.02 2.57
 1 7 19 51.24 2.64
 -1 -7 19 58.53 3.02
 1 7 19 47.31 2.54
 1 -7 -19 48.13 2.38
 -1 -7 19 57.48 2.97
 1 7 19 52.8 2.7
 -1 -7 20 28.99 2.13
 -1 -7 20 28.33 2.12
 -1 7 -20 25.14 1.94
 -1 7 -20 25.43 1.92
 -1 7 -20 25.86 1.99
 1 -7 -20 25.42 1.82
 1 -7 -20 31.01 2.07
 1 -7 -20 23.93 1.82
 -1 -7 20 26.48 1.93
 1 7 20 24.16 1.79
 1 7 20 28.92 2.05
 1 7 20 22.79 1.82
 -1 -7 20 23.52 1.99
 1 -7 -20 24.07 1.72
 -1 -7 20 24.52 2.04
 1 7 20 25.3 1.91
 -1 -7 21 20.72 1.88
 -1 7 -21 19.86 1.83
 -1 -7 21 21.33 1.94
 -1 7 -21 18.7 1.71
 -1 7 -21 18.89 1.73
 1 -7 -21 18.46 1.6
 -1 -7 21 22.24 1.8
 1 -7 -21 23.85 1.9
 -1 -7 21 18.9 1.66
 1 7 21 19.79 1.67
 1 7 21 20.98 1.81
 1 -7 -21 19.61 1.56
 1 7 21 20.33 1.74
 -1 -7 21 19.71 1.88
 -1 -7 21 19.06 1.8
 1 7 21 20.69 1.77
 -1 -7 22 8.23 1.34
 -1 7 -22 6.8 1.18
 -1 -7 22 7.24 1.28
 1 -7 -22 7.57 1.26
 -1 -7 22 6.98 1.25
 1 -7 -22 8.13 1.11
 -1 -7 22 6.96 1.14
 -1 7 -22 6.99 1.2
 1 7 22 6.72 1.17
 1 7 22 8.15 1.15
 -1 -7 22 8.74 1.29
 1 7 22 7.49 1.11
 -1 7 -22 8.17 1.22
 -1 -7 22 8.84 1.36
 1 7 22 8 1.19
 -1 7 -23 4.19 0.98
 -1 -7 23 6.25 1.32
 -1 -7 23 4.97 1.1
 1 -7 -23 6.54 1.16
 -1 -7 23 4.7 1.2
 1 -7 -23 4.17 0.91
 -1 -7 23 6.36 1.16
 -1 7 -23 4.77 1.03
 1 7 23 3.82 1.03
 1 7 23 4.31 0.93
 1 7 23 3.2 0.92
 -1 -7 23 5.31 1.11
 -1 7 -23 4.76 1.04
 -1 -7 23 4.78 1.12
 1 7 23 4.01 0.98
 -1 7 -24 2.57 0.98
 -1 -7 24 1.99 0.99
 -1 -7 24 2.22 1.02
 1 -7 -24 4.87 1.17
 -1 -7 24 3.64 1.08
 1 -7 -24 2.34 0.7
 -1 -7 24 3.47 0.96
 -1 7 -24 2.91 0.94
 1 7 24 2.05 0.93
 1 7 24 2.91 0.88
 1 7 24 3.47 0.94
 -1 -7 24 2.95 0.94
 -1 7 -24 2.75 0.9
 1 -7 -24 1.23 0.9
 -1 -7 24 4.23 1.02
 1 7 24 2.47 0.89
 -1 -7 25 1.74 0.93
 -1 -7 25 1.44 0.89
 -1 -7 25 1.55 0.98
 1 -7 -25 1 0.82
 -1 7 -25 2.57 0.92
 1 7 25 2.58 0.89
 1 7 25 1.9 0.77
 1 -7 -25 0.48 0.83
 -1 -7 25 2.37 0.97
 1 7 25 1.87 0.8
 -1 7 -25 1.57 0.93
 -1 -7 25 -0.15 0.78
 -1 7 -25 3.73 1.09
 -1 -7 25 1.19 0.77
 1 7 25 2.45 0.92
 -1 -7 26 3.43 1.2
 -1 -7 26 3.58 1.07
 -1 -7 26 4.04 1.13
 1 -7 -26 3.48 1.17
 -1 7 -26 1.98 0.86
 1 7 26 2.8 0.97
 1 7 26 2.75 0.88
 1 -7 -26 6.13 1.27
 -1 7 -26 3.28 0.99
 -1 -7 26 4.52 1.19
 -1 7 -26 4.65 1.11
 -1 -7 26 1.92 1.01
 -1 -7 26 5.22 1.18
 1 7 26 1.37 0.83
 -1 -7 27 1.37 0.89
 -1 -7 27 2.13 0.97
 -1 -7 27 2.31 1.05
 1 -7 -27 1.19 0.83
 -1 7 -27 5.09 1.18
 1 7 27 2.55 0.99
 1 7 27 2.84 0.85
 -1 -7 27 1.79 0.91
 -1 7 -27 1.63 0.96
 -1 -7 27 1.92 1.05
 1 7 27 2.68 0.93
 -1 -7 27 1.95 0.91
 -1 7 -27 1.93 0.98
 1 -7 -27 2.71 1.01
 -1 -7 28 4.17 1.08
 -1 -7 28 2.97 1.03
 1 -7 -28 5.99 1.3
 -1 -7 28 3.79 1.19
 1 7 28 4.82 1.13
 1 -7 -28 3.28 1.04
 -1 -7 28 2.9 0.98
 -1 7 -28 3.77 1.1
 -1 7 -28 4.77 1.14
 -1 7 -28 2.71 1.05
 -1 -7 28 4.35 1.15
 1 7 28 1.88 0.87
 -1 -7 28 2.25 0.98
 -1 -7 29 0.41 0.82
 -1 -7 29 1.12 0.85
 1 -7 -29 -0.85 0.99
 -1 -7 29 2.79 0.95
 1 7 29 -0.92 0.76
 -1 7 -29 -1.11 0.98
 1 -7 -29 0.61 0.91
 -1 -7 29 -0.83 0.83
 -1 7 -29 -0.47 0.87
 -1 -7 29 0.62 0.85
 -1 7 -29 -0.02 0.83
 1 7 29 0.45 0.77
 -1 -7 29 -1 0.91
 -1 -7 30 1.48 0.89
 -1 -7 30 0.15 0.84
 1 -7 -30 0.94 0.94
 -1 -7 30 0.42 0.84
 1 7 30 0.12 0.84
 -1 -7 30 0.24 0.82
 -1 7 -30 0.78 0.75
 1 -7 -30 1.46 0.85
 -1 -7 30 1.11 0.92
 -1 7 -30 0.25 0.79
 -1 -7 30 0.53 0.86
 -1 7 -30 1.11 0.83
 1 7 30 1.04 0.73
 1 7 31 0.15 0.72
 1 7 31 0.4 0.84
 -1 -7 31 0.23 0.95
 -1 -7 31 1.62 1.18
 -1 7 -31 0.69 0.83
 -1 -7 31 0.24 0.81
 1 -7 -31 0.85 0.81
 -1 -7 31 -0.6 0.86
 -1 7 -31 0.93 0.84
 1 -7 -31 1.47 0.99
 -1 -7 31 0.49 0.86
 -1 7 -31 -0.23 0.82
 -1 7 -32 0.7 0.88
 -1 7 -32 0.94 0.85
 1 -7 -32 1.69 0.88
 -1 -7 32 0.54 0.87
 -1 7 -32 0.82 0.85
 -1 -7 32 0.45 0.89
 -1 -7 32 1.89 1.07
 1 -7 -32 0.93 0.97
 1 7 32 1.2 0.93
 -1 -7 32 -0.77 1
 -1 7 -33 1.47 1.03
 -1 7 -33 0.83 0.91
 -1 -7 33 -0.44 0.91
 1 -7 -33 0.39 0.83
 -1 -7 33 -0.07 0.81
 -1 7 -33 -0.44 0.89
 1 -7 -33 -0.31 0.97
 1 7 33 0.52 0.82
 -1 -7 33 -0.58 0.97
 -1 -7 33 1.06 0.94
 1 8 -32 0.13 0.79
 -1 8 32 1.02 0.91
 -1 -8 -32 -0.67 0.9
 1 -8 32 -0.02 0.79
 1 -8 32 2.14 1.05
 -1 -8 -32 1.57 0.98
 1 8 -32 0.13 0.82
 -1 8 32 -0.57 0.82
 -1 8 31 1.97 1.03
 1 -8 31 0.72 0.83
 -1 8 31 0.65 0.89
 1 8 -31 0.95 0.97
 1 -8 31 1.36 0.92
 1 8 -31 0.14 0.85
 -1 -8 -31 1.95 1.03
 1 -8 31 0.99 0.93
 -1 -8 -31 1.88 0.97
 1 -8 31 -0.26 0.8
 1 -8 30 2.5 0.98
 -1 8 30 2.66 1.03
 1 -8 30 2.19 1.01
 -1 8 30 1.62 1.05
 1 -8 30 2.59 1.2
 1 8 -30 2.05 1.03
 -1 -8 -30 4.2 1.17
 1 -8 30 1.75 1.02
 -1 8 30 2.12 0.89
 -1 -8 -30 2.21 1
 1 8 -30 0.74 0.81
 1 -8 29 0.51 0.94
 1 -8 29 0.62 0.84
 -1 8 29 1.55 0.94
 1 -8 29 1.08 0.84
 -1 8 29 0.32 0.85
 1 -8 29 0.87 0.9
 1 8 -29 1.76 0.99
 -1 -8 -29 1.28 0.85
 1 -8 29 3.16 1.05
 -1 8 29 0.81 0.77
 1 8 -29 0.53 0.85
 -1 -8 -29 -0.11 0.84
 1 -8 28 1.62 0.96
 1 -8 28 2.04 0.99
 -1 8 28 0.13 0.85
 1 -8 28 0.64 0.74
 -1 8 28 0.51 0.81
 1 8 -28 -0.32 0.81
 -1 -8 -28 1.34 0.92
 1 -8 28 2.11 1.07
 1 -8 28 2.11 0.99
 -1 8 28 1.58 0.87
 1 8 -28 -0.1 0.82
 -1 -8 -28 1.19 0.91
 1 -8 27 2.17 1.09
 1 -8 27 0.33 0.86
 -1 8 27 2.76 0.95
 1 -8 27 3 1.08
 -1 8 27 0.93 0.79
 1 -8 27 1.33 0.91
 -1 -8 -27 1.37 0.88
 1 8 -27 0.89 0.93
 1 -8 27 1.37 0.81
 -1 8 27 2.27 0.89
 1 8 -27 2.2 0.9
 -1 -8 -27 1.29 0.9
 1 -8 26 5.49 1.39
 1 -8 26 7.45 1.39
 -1 -8 -26 6.49 1.29
 1 8 -26 7.42 1.36
 1 -8 26 6.66 1.35
 1 -8 26 9.13 1.56
 -1 8 26 7 1.35
 -1 8 26 8.14 1.37
 1 -8 26 6.54 1.28
 -1 8 26 6.98 1.2
 -1 -8 -26 6.44 1.3
 1 8 -26 7.62 1.34
 1 -8 25 4.11 1.23
 1 -8 25 2.43 0.96
 1 -8 25 3.19 1.09
 1 8 -25 3.37 1.09
 -1 -8 -25 5.24 1.29
 1 -8 25 4.16 1.25
 -1 8 25 1.29 0.85
 1 8 -25 3.71 1.05
 -1 -8 -25 4.68 1.17
 -1 8 25 2 0.9
 1 -8 25 4.5 1.18
 -1 8 25 3.12 1.1
 -1 8 25 3.49 1.05
 -1 8 24 32.83 2.49
 1 -8 24 31.95 2.54
 1 8 -24 32.48 2.41
 -1 -8 -24 35.25 2.48
 1 -8 24 35.9 2.65
 -1 -8 -24 32.84 2.39
 -1 -8 -24 35.34 2.49
 1 8 -24 33.68 2.56
 -1 8 24 35.97 2.55
 1 -8 24 37.79 2.74
 1 -8 24 37.46 2.8
 1 -8 24 35.03 2.56
 -1 8 24 30.16 2.32
 -1 8 24 35.24 2.55
 -1 -8 -23 7.95 1.33
 1 8 -23 5.33 1.12
 1 -8 23 5.68 1.12
 -1 8 23 7.17 1.21
 1 -8 23 6.3 1.26
 1 8 -23 6.98 1.3
 -1 -8 -23 6.52 1.17
 1 -8 23 7.53 1.37
 -1 -8 -23 7.26 1.28
 1 -8 23 5.49 1.28
 -1 8 23 8.5 1.32
 -1 8 23 4.48 1.08
 1 -8 23 7.2 1.32
 -1 8 23 6.24 1.18
 1 -8 23 7.18 1.35
 -1 -8 -22 24.41 2.03
 1 8 -22 19.24 1.83
 1 -8 22 21.52 1.88
 -1 8 22 17.64 1.75
 1 -8 22 20.69 1.97
 -1 -8 -22 21.18 1.86
 -1 -8 -22 20.47 1.87
 -1 8 22 23.31 1.96
 -1 8 22 19 1.8
 1 -8 22 20.55 2
 1 -8 22 23.23 2
 1 8 -22 19.71 1.87
 1 -8 22 23.08 2.12
 -1 8 22 21.09 1.88
 1 -8 22 18.68 1.91
 -1 8 21 3.33 0.97
 1 -8 21 2.06 0.89
 1 8 -21 2.94 0.97
 -1 -8 -21 4.2 1.02
 1 8 -21 2.73 0.9
 -1 -8 -21 4.08 0.92
 1 -8 21 3.33 1.13
 -1 -8 -21 2.12 0.92
 1 -8 21 1.34 0.68
 1 -8 21 3.02 0.91
 -1 8 21 3.56 0.99
 1 -8 21 4.21 1.05
 1 -8 21 4 1.09
 -1 8 21 2.63 0.9
 -1 8 21 2.55 0.92
 1 -8 20 51.73 3.01
 -1 8 20 59.27 3.02
 1 -8 20 56.54 3.11
 -1 8 20 61.9 3.04
 -1 -8 -20 53.58 2.69
 1 8 -20 56.15 2.98
 1 -8 20 58.07 3.03
 -1 -8 -20 57.16 2.95
 -1 -8 -20 61.97 3.06
 1 8 -20 53.95 3
 1 -8 20 61.03 3.32
 1 -8 20 61.85 3.08
 -1 8 20 61.43 3.09
 -1 8 20 57.97 2.95
 1 -8 20 52.29 2.77
 1 -8 20 61.09 3.29
 1 -8 19 3.08 0.88
 1 -8 19 5.82 1.13
 -1 8 19 4.36 0.88
 -1 -8 -19 4.87 0.89
 1 -8 19 4.29 0.9
 1 8 -19 3.52 0.92
 -1 8 19 5.26 0.97
 -1 -8 -19 4.73 1.02
 -1 -8 -19 5.82 1.05
 1 -8 19 5.61 1.2
 -1 8 19 4.41 0.89
 1 -8 19 4.98 1.11
 -1 8 19 5.21 0.96
 1 8 -19 4.21 0.96
 -1 8 19 5.17 1.02
 1 -8 19 3.95 0.91
 1 -8 18 10.97 1.37
 1 -8 18 10.93 1.36
 1 -8 18 10.48 1.28
 -1 -8 -18 10.61 1.17
 1 -8 18 10.28 1.23
 1 8 -18 9.51 1.22
 -1 8 18 11.27 1.27
 -1 8 18 10.27 1.19
 1 -8 18 10.59 1.42
 -1 8 18 9.53 1.17
 -1 8 18 11.02 1.33
 -1 8 18 12.08 1.32
 1 8 -18 10.64 1.32
 -1 -8 -18 12.56 1.35
 -1 -8 -18 9.84 1.24
 1 -8 18 12.62 1.44
 1 -8 17 16.96 1.59
 -1 -8 -17 15.85 3.24
 1 -8 17 16.03 1.59
 1 -8 17 18.32 1.65
 -1 8 17 15.4 1.46
 1 -8 17 17.07 1.63
 -1 -8 -17 16.81 1.42
 1 8 -17 18.26 1.58
 -1 8 17 17.04 1.47
 -1 8 17 17.01 1.55
 -1 -8 -17 18.42 1.42
 1 -8 17 17.95 1.7
 -1 -8 -17 17.47 1.56
 -1 -8 -17 18.88 1.58
 1 -8 17 15.76 1.49
 1 8 -17 20.06 1.68
 1 -8 16 7.08 1.1
 -1 8 16 7.82 1.08
 1 -8 16 8.3 1.15
 1 -8 16 9.7 1.28
 -1 -8 -16 8.38 1.05
 1 -8 16 8.95 1.18
 -1 8 16 7.92 1
 1 8 -16 7.98 1.07
 1 -8 16 7.74 0.99
 1 -8 16 9.57 1.25
 -1 -8 -16 10.51 1.21
 -1 -8 -16 8.79 1.14
 -1 -8 -16 12.63 2.94
 1 8 -16 7.97 1.11
 -1 -8 -16 7.65 0.97
 -1 8 16 6.4 0.99
 -1 8 16 8.55 1.11
 1 -8 16 6.19 0.94
 1 -8 15 22.95 1.76
 -1 8 15 24.56 1.76
 1 -8 15 21.36 1.74
 1 -8 15 22.57 1.79
 1 -8 15 25.44 1.85
 1 -8 15 23 1.8
 -1 -8 -15 21.54 1.59
 -1 8 15 23.08 1.64
 1 8 -15 22.01 1.67
 -1 -8 -15 24.55 1.73
 -1 -8 -15 26.71 1.81
 1 -8 15 24.11 1.69
 -1 -8 -15 23.7 3.86
 -1 8 15 24.99 1.78
 1 -8 15 23.98 1.73
 1 8 -15 24.91 1.78
 -1 -8 -15 20.78 1.52
 -1 8 15 22.65 1.66
 1 -8 14 55.99 2.63
 1 -8 14 58.1 2.74
 -1 8 14 51.36 2.33
 1 8 -14 54.31 5.85
 1 8 -14 54.9 5.87
 1 8 -14 57.31 6.03
 1 -8 14 55.5 2.73
 1 8 -14 45.06 5.23
 1 -8 14 56.94 2.78
 1 -8 14 53.21 2.7
 -1 -8 -14 52.28 2.48
 -1 8 14 54.18 2.59
 -1 8 14 55.54 2.54
 1 8 -14 52.16 2.54
 1 -8 14 54.14 2.52
 -1 8 14 63.95 6.2
 -1 -8 -14 54.67 5.59
 -1 8 14 60.91 2.71
 1 -8 14 57.45 2.79
 -1 -8 -14 54.21 2.43
 -1 8 14 62.11 2.74
 1 8 -14 54.05 2.62
 -1 8 13 21.61 1.49
 1 -8 13 24.39 1.72
 1 -8 13 22.12 1.66
 1 8 -13 17.7 3.35
 1 8 -13 25.1 3.96
 1 -8 13 23.64 1.72
 1 8 -13 16.4 3.19
 1 8 -13 24.31 3.78
 1 -8 13 23.44 1.73
 1 -8 13 27.04 1.85
 -1 -8 -13 23.69 1.62
 -1 8 13 23.42 1.61
 -1 8 13 23.07 1.64
 1 8 -13 23.42 1.63
 1 -8 13 21.24 1.54
 -1 8 13 27.84 4.03
 1 -8 13 31.93 4.3
 1 8 -13 28.07 4.14
 -1 8 13 24.01 1.65
 -1 8 13 28 1.78
 1 8 -13 23.95 1.7
 -1 -8 -13 25.61 1.63
 -1 -8 -13 22.9 3.49
 1 -8 13 25.85 1.72
 1 -8 12 33.58 2.03
 1 8 -12 33.6 4.42
 1 8 -12 30.01 4.25
 1 8 -12 30.97 4.3
 1 8 -12 35.52 4.49
 1 -8 12 32.07 2
 1 -8 12 34.86 2.03
 1 -8 12 34.39 2.03
 -1 8 12 36.7 2
 -1 8 12 36.29 1.97
 -1 8 12 34 1.92
 1 8 -12 32.62 1.89
 1 -8 12 36.91 2
 1 -8 12 33.61 4.38
 1 8 -12 36.3 4.63
 -1 8 12 36.37 4.59
 -1 8 12 34.07 1.91
 1 8 -12 36.22 2.02
 -1 -8 -12 33.67 1.84
 -1 8 12 31.21 1.75
 1 -8 12 37.01 2.07
 -1 -8 -12 35.92 4.23
 1 -8 12 34.54 1.98
 1 -8 11 59.58 2.64
 -1 8 11 54.21 2.37
 1 8 -11 48.74 5.23
 -1 -8 -11 60.12 5.62
 1 8 -11 58.46 5.73
 1 8 -11 52.24 5.32
 1 8 -11 54.43 5.4
 1 -8 11 58.37 2.65
 1 -8 11 57.81 2.58
 1 -8 11 55.17 2.61
 -1 8 11 58.98 2.57
 -1 8 11 61.19 2.58
 -1 8 11 66.15 2.67
 1 8 -11 53.63 2.46
 -1 8 11 59.12 2.6
 1 -8 11 60.18 2.56
 1 8 -11 63.99 5.89
 -1 8 11 61.57 5.89
 1 -8 11 59.09 5.74
 -1 -8 -11 64.87 5.68
 -1 8 11 60.74 2.58
 1 8 -11 58.61 2.6
 1 -8 11 58.2 2.64
 -1 -8 -11 55.42 2.31
 -1 -8 -11 56.74 2.34
 -1 -8 -11 58.17 2.47
 1 -8 11 57.7 2.57
 1 -8 10 161.98 4.69
 -1 8 10 147.96 4.33
 -1 -8 -10 160.82 9.32
 1 8 -10 136.93 8.73
 -1 -8 -10 152.59 8.8
 1 8 -10 155.97 9.28
 1 8 -10 153.21 9.09
 1 -8 10 140.99 4.53
 1 8 -10 145.33 8.84
 1 -8 10 154.83 4.57
 1 -8 10 146.47 4.6
 -1 8 10 157.8 4.52
 -1 8 10 169.4 4.6
 -1 8 10 157.11 4.53
 1 8 -10 154.84 4.5
 -1 8 10 152.73 4.54
 1 -8 10 161 4.59
 1 8 -10 162.66 9.28
 -1 8 10 171.45 9.7
 1 -8 10 164.39 9.49
 -1 -8 -10 164.09 9.04
 -1 8 10 164.54 4.54
 1 8 -10 157.98 4.6
 1 -8 10 157.67 4.66
 -1 -8 -10 145.35 4.23
 -1 -8 -10 148.29 4.24
 1 -8 10 161.31 4.65
 1 -8 9 31.23 1.81
 -1 8 9 28.77 1.65
 -1 -8 -9 20.46 3.2
 -1 -8 -9 22.74 3.48
 1 8 -9 29.85 3.91
 1 8 -9 33.95 4.08
 1 8 -9 27.19 3.71
 1 -8 9 28.66 1.8
 1 8 -9 29.21 3.86
 1 -8 9 31.71 1.76
 1 -8 9 26.92 1.74
 -1 8 9 30.62 1.74
 -1 8 9 32.06 1.76
 -1 8 9 33.2 1.8
 1 8 -9 30.07 1.72
 -1 8 9 32.06 1.8
 1 -8 9 31.82 1.77
 1 -8 9 28.03 3.82
 -1 8 9 30.79 4.08
 1 8 -9 29.4 3.85
 -1 -8 -9 27.09 3.65
 -1 8 9 31.95 1.74
 1 -8 9 33.47 1.84
 1 -8 9 30.09 1.77
 1 8 -9 31.26 1.78
 -1 -8 -9 28.89 1.62
 -1 8 8 45.4 4.4
 1 8 -8 45.09 4.6
 1 8 -8 44.85 4.63
 -1 8 8 39.48 4.11
 1 8 -8 46.95 4.68
 1 -8 8 40.22 2.1
 -1 8 8 41.46 2.05
 1 -8 8 41.08 2.09
 -1 -8 -8 41.69 1.95
 -1 8 8 42.18 2.04
 -1 8 8 42.48 2.05
 1 8 -8 40.77 2
 1 8 -8 43.66 4.56
 -1 8 8 39.94 4.51
 1 -8 8 45.04 4.75
 -1 8 8 47 2.08
 1 -8 8 46.01 2.14
 -1 8 8 43.89 2.11
 1 8 -8 43.84 2.11
 1 -8 8 41.6 2.06
 -1 8 8 38.2 1.91
 1 -8 8 40.87 2.05
 1 -8 8 43.86 2.03
 -1 -8 -8 43.32 4.61
 1 8 -8 42.97 4.52
 -1 -8 -8 40.58 4.22
 -1 8 7 84.45 2.96
 1 -8 7 90.72 3.17
 1 8 -7 80.09 6.08
 1 8 -7 92.25 6.59
 -1 8 7 89.3 6.16
 1 -8 7 85.48 3.15
 1 8 -7 84.96 6.23
 -1 8 7 97.6 6.43
 -1 8 7 92.5 3.17
 1 -8 7 83.21 3.12
 -1 8 7 91.01 3.09
 1 8 -7 89.44 3.09
 -1 8 7 91.7 6.15
 1 -8 7 88.09 6.58
 -1 8 7 80.11 6.36
 1 8 -7 92.24 6.49
 -1 -8 -7 83.53 2.93
 -1 8 7 95.21 3.21
 1 -8 7 89.65 3.12
 1 8 -7 88.76 6.72
 -1 8 7 88.36 3.02
 1 -8 7 92.52 3.17
 -1 8 7 96.04 3.16
 -1 -8 -7 91.19 6.51
 -1 -8 -7 93.33 6.32
 1 8 -7 79.08 6.12
 1 8 -7 94.15 3.2
 1 -8 7 86.47 2.98
 -1 8 6 142.61 4.13
 1 -8 6 146.36 4.15
 1 8 -6 147 8.12
 -1 8 6 142.87 8.43
 1 -8 6 149.71 8.47
 -1 8 6 139.83 7.69
 1 -8 6 142.67 3.91
 1 8 -6 130.72 7.84
 -1 -8 -6 143.36 7.69
 -1 -8 -6 143.41 8.03
 1 8 -6 136.05 7.86
 -1 8 6 145.48 7.95
 1 8 -6 133.66 4.05
 1 8 -6 135.41 8.25
 -1 8 6 137.61 7.73
 1 8 -6 137.28 7.99
 1 8 -6 135.42 7.93
 1 -8 6 131.05 3.99
 -1 8 6 133.17 3.93
 -1 8 5 140.39 4.08
 1 8 -5 140.92 8.28
 1 -8 5 148.93 4.24
 1 8 -5 154.08 4.3
 -1 8 5 154.55 4.3
 1 8 -5 158.94 8.41
 -1 8 5 152.01 8.15
 1 8 -5 154.99 8.24
 -1 8 5 150.98 8.11
 1 8 -5 154.29 8.21
 1 8 -5 146.58 8.1
 -1 8 5 142.74 7.89
 -1 -8 -5 158.9 8.01
 -1 -8 -5 152.09 8.14
 -1 8 5 154.67 8.63
 1 -8 5 161.84 8.73
 -1 8 5 153.08 8.05
 1 8 -5 146.02 7.96
 -1 -8 -4 247.62 10.36
 -1 8 4 225.06 10.08
 1 8 -4 227.93 10.09
 -1 -8 -4 235.14 9.68
 -1 8 4 210.9 9.85
 1 8 -4 223.36 9.97
 1 8 -4 225.9 10.04
 -1 8 4 234.17 10.29
 1 8 -4 226.88 9.99
 1 8 -4 219.86 10.39
 -1 8 4 211.44 10.27
 1 8 -4 239.92 10.21
 -1 8 4 233.22 10.2
 1 -8 4 243.33 10.73
 -1 -8 -3 32.77 3.5
 -1 8 3 27.56 3.37
 -1 -8 -3 32.39 3.29
 -1 8 3 27.99 3.41
 1 8 -3 34.22 3.66
 1 8 -3 24.44 3.12
 1 8 -3 33.12 3.61
 1 8 -3 34.22 3.61
 -1 8 3 32.34 3.67
 1 -8 3 28.64 3.58
 1 8 -3 25.52 3.35
 -1 8 3 33.27 3.84
 1 8 -3 30.63 3.43
 1 -8 3 24.71 3.31
 1 8 -3 25.66 2.91
 -1 8 3 29.85 3.47
 -1 -8 -2 44.49 3.97
 1 8 -2 49.22 4.3
 -1 8 2 41.34 4.15
 -1 -8 -2 53.1 4.12
 -1 8 2 39.87 4.09
 1 8 -2 41.44 3.96
 1 8 -2 41.8 3.97
 -1 8 2 45.93 4.35
 1 8 -2 42.96 3.98
 1 -8 2 40.26 4.22
 1 8 -2 46.46 4.46
 -1 8 2 50.82 4.52
 1 8 -2 47.37 4.12
 1 8 -2 43.27 3.83
 1 -8 2 40.62 4.14
 -1 8 2 39.39 4.19
 -1 -8 -1 23.19 2.8
 1 8 -1 22.8 2.9
 -1 8 1 21.4 3
 1 8 -1 24.76 3.07
 -1 8 1 26.09 3.26
 1 -8 1 21.5 3.04
 1 8 -1 22.33 2.78
 1 8 -1 22.62 2.76
 -1 -8 -1 21.15 2.64
 -1 8 1 28.31 3.42
 1 8 -1 20.71 2.97
 -1 8 1 22.93 3.11
 -1 8 1 20.47 2.97
 1 8 -1 23.52 2.83
 1 8 -1 25.87 2.97
 -1 -8 -1 25.28 2.83
 1 -8 1 27.72 3.37
 -1 -8 0 17.98 2.42
 1 8 0 14.45 2.22
 -1 8 0 15.48 2.58
 1 8 0 11.39 1.94
 -1 8 0 9.91 2.09
 -1 8 0 11.71 2.23
 1 8 0 13.93 2.19
 1 -8 0 13.4 2.33
 1 8 0 13.17 2.07
 -1 8 0 13.79 2.15
 1 8 0 13.31 2.39
 1 -8 0 14.15 2.44
 -1 -8 0 15.57 2.23
 -1 8 0 17.83 2.79
 1 8 0 11.53 2.12
 -1 8 0 11.47 2.32
 1 8 0 13.73 2.13
 -1 8 -1 22.36 3.14
 -1 8 -1 20.9 3.01
 -1 8 -1 27.93 3.46
 1 -8 -1 22.17 3.03
 1 8 1 23.85 3.12
 -1 8 -1 27.1 3.04
 1 -8 -1 23.16 3.11
 1 8 1 27.38 3.2
 -1 8 -1 20.56 3
 -1 -8 1 26.6 2.98
 -1 8 -1 25.55 3.22
 -1 8 -2 50.87 4.72
 -1 8 -2 43.69 4.37
 1 -8 -2 43.52 4.19
 -1 8 -2 46.47 4.5
 -1 8 -2 49.04 4.21
 1 8 2 46.52 4.3
 1 8 2 54.77 4.57
 -1 -8 2 48.83 4.18
 1 -8 -2 44.57 4.22
 -1 8 -2 47.45 4.52
 -1 8 -3 33.55 3.9
 -1 8 -3 30.14 3.73
 -1 8 -3 26.9 3.48
 -1 8 -3 35.97 4.02
 1 -8 -3 27.06 3.34
 1 8 3 34.3 3.73
 1 8 3 38.99 3.95
 1 -8 -3 34.12 3.65
 -1 -8 3 36.31 3.68
 -1 8 -3 34.03 3.93
 -1 8 -4 224.48 10.64
 -1 8 -4 226.03 10.54
 1 -8 -4 222.62 9.9
 -1 8 -4 228.81 10.67
 -1 8 -4 230.21 10.69
 -1 8 -4 229.63 10.61
 1 8 4 234.73 10.32
 1 -8 -4 229.72 10.03
 -1 -8 4 237.21 10.03
 1 8 4 208.83 9.57
 -1 -8 5 151.95 4.32
 1 -8 -5 150.59 7.87
 1 8 5 148.85 8.24
 -1 -8 5 154.49 8.05
 -1 8 -5 147.87 8.46
 1 8 5 150.11 4.15
 -1 -8 5 145.95 4.06
 -1 8 -5 150.07 8.64
 -1 8 -5 157.09 8.71
 1 -8 -5 140.58 7.68
 1 -8 -5 140.95 4.06
 1 -8 -5 150.08 4.13
 -1 8 -5 140.48 8.33
 -1 8 -5 156.54 8.76
 1 8 5 141.45 7.7
 -1 -8 6 144.01 4.18
 -1 8 -6 150.36 8.66
 1 -8 -6 134.99 7.55
 1 8 6 147.3 8.27
 -1 -8 6 157.89 8.25
 -1 8 -6 141.53 4.09
 1 -8 -6 136.11 3.94
 1 -8 -6 144.63 4.04
 1 8 6 139.76 4.01
 -1 -8 6 135.52 4.09
 -1 -8 6 135.46 3.95
 -1 8 -6 120.35 7.9
 -1 8 -6 116.91 7.69
 1 -8 -6 136.41 7.55
 1 -8 -6 136.62 7.5
 -1 8 -6 135.08 8.29
 -1 8 -6 145.25 8.6
 1 8 6 135.98 7.5
 1 -8 -7 94.58 3.11
 -1 8 -7 87.45 6.78
 -1 8 -7 89.2 6.8
 1 -8 -7 88.24 5.9
 -1 -8 7 91.84 3.2
 -1 -8 7 92.41 3.21
 1 -8 -7 85.14 2.96
 1 -8 -7 92.27 3.09
 -1 8 -7 88.55 6.67
 1 8 7 92.75 6.68
 1 -8 -7 100.41 6.34
 -1 -8 7 86.06 6.19
 -1 8 -7 88.34 3.09
 -1 8 -7 89.34 3.11
 1 8 7 86.42 3.01
 -1 -8 7 89.21 3.19
 -1 8 -7 84.6 6.59
 1 -8 -7 89.15 6.03
 -1 8 -7 94.72 6.98
 1 8 7 81.79 5.71
 -1 -8 7 88.2 3.08
 -1 8 -8 40.91 4.66
 1 -8 -8 38.9 3.96
 -1 8 -8 37.49 4.49
 -1 8 -8 46.06 4.91
 1 -8 -8 43.82 4.22
 -1 8 -8 42.15 2.05
 1 -8 -8 46.36 2.08
 -1 -8 8 44.63 2.18
 1 8 8 44.35 2.04
 1 8 8 40.81 1.98
 1 -8 -8 41.12 1.99
 1 -8 -8 40.19 1.93
 -1 8 -8 46.4 4.93
 1 8 8 52.64 5.01
 1 -8 -8 42.52 4.18
 -1 -8 8 47.55 4.69
 -1 8 -8 43.95 2.09
 -1 8 -8 39.95 1.99
 1 8 8 45.86 2.12
 -1 -8 8 40.28 2.02
 1 8 8 44.36 2.02
 -1 -8 8 42.84 2.11
 -1 8 -8 37.8 4.51
 1 -8 -8 38.82 1.89
 1 8 8 44.86 2.01
 -1 -8 8 43.84 2.14
 1 -8 -9 28.89 1.64
 -1 -8 9 32.15 1.85
 -1 8 -9 34.23 4.31
 -1 8 -9 37.12 4.58
 -1 8 -9 31.58 4.18
 -1 -8 9 30.91 1.78
 -1 8 -9 35.7 4.38
 -1 8 -9 32.33 1.8
 -1 -8 9 30.98 1.78
 1 -8 -9 35.78 1.86
 -1 -8 9 33.07 1.88
 1 8 9 32.3 1.74
 1 -8 -9 32.37 1.71
 1 -8 -9 29.41 1.7
 1 8 9 34.67 4.21
 -1 -8 9 32.83 3.97
 -1 8 -9 30.82 4.06
 1 8 9 34.62 1.78
 -1 -8 9 32.29 1.88
 -1 8 -9 32.45 1.8
 -1 8 -9 30.32 1.74
 -1 -8 9 31.04 1.79
 1 8 9 34.07 1.77
 1 8 9 31.9 1.78
 -1 -8 9 33.45 1.85
 1 8 9 30.52 1.72
 1 8 10 160.57 4.5
 -1 -8 10 166.56 4.81
 -1 8 -10 153.4 9.5
 -1 8 -10 148.92 9.31
 -1 8 -10 154.74 9.57
 -1 -8 10 153.04 4.59
 -1 8 -10 155.72 9.46
 -1 8 -10 156.21 4.59
 -1 -8 10 145.94 4.51
 1 -8 -10 166.08 4.59
 1 8 10 159.85 4.48
 1 -8 -10 152.5 4.34
 1 -8 -10 160.21 4.5
 -1 8 -10 171.19 9.85
 -1 -8 10 168.95 9.35
 1 8 10 165.63 9.45
 1 8 10 157.27 4.42
 -1 -8 10 159.15 4.71
 1 8 10 159.93 4.55
 -1 8 -10 154.28 4.53
 -1 8 -10 158.08 4.6
 -1 -8 10 152.86 4.63
 -1 -8 10 160.4 4.74
 1 -8 -10 152.1 4.33
 -1 -8 10 161.99 4.65
 1 8 10 158.04 4.47
 1 8 11 62.39 2.58
 -1 -8 11 62.77 2.75
 -1 8 -11 60.69 5.96
 -1 8 -11 62.15 6.03
 -1 8 -11 56.01 5.71
 -1 8 -11 51.04 5.41
 -1 -8 11 54.67 2.56
 -1 8 -11 62.88 2.64
 -1 -8 11 56.19 2.57
 1 8 11 55.31 2.33
 1 -8 -11 58.85 2.51
 -1 -8 11 60.8 2.67
 1 8 11 58.12 2.46
 1 -8 -11 61.04 2.46
 1 8 11 73.33 6.26
 -1 8 -11 68.21 6.28
 -1 -8 11 60.76 5.68
 1 8 11 57.97 2.46
 1 8 11 62.4 2.6
 -1 -8 11 58.22 2.65
 1 8 11 63.34 2.54
 1 -8 -11 62.3 2.46
 -1 -8 11 61.59 2.72
 -1 -8 11 57.21 2.55
 1 -8 -11 58.05 2.48
 1 -8 -11 57.84 2.39
 -1 8 -11 58.94 2.57
 -1 8 -11 56.45 2.51
 1 -8 -12 32.41 1.84
 1 -8 -12 32.05 1.73
 1 -8 -12 31.22 1.71
 -1 -8 12 30.73 1.93
 -1 8 -12 34.01 4.61
 -1 8 -12 30.47 4.31
 -1 8 -12 35.32 4.56
 -1 8 -12 31.57 4.39
 -1 -8 12 29.19 1.87
 -1 8 -12 33.99 1.94
 -1 -8 12 31.19 1.92
 1 -8 -12 31.64 1.84
 -1 -8 12 34.07 2
 1 8 12 31.11 1.79
 1 -8 -12 34.61 1.82
 1 8 12 33.69 4.34
 -1 -8 12 31.57 4.25
 -1 8 -12 35.53 4.55
 1 8 12 31.3 1.79
 -1 -8 12 36.18 2.03
 -1 -8 12 32.82 1.99
 1 8 12 33.16 1.88
 1 8 12 31.75 1.8
 -1 -8 12 31.36 1.87
 1 8 12 34.51 1.92
 -1 8 -12 30.88 1.85
 -1 8 -12 31.23 1.87
 1 -8 -13 25.31 1.52
 1 -8 -13 23.72 1.59
 -1 -8 13 26.91 1.84
 1 -8 -13 25 1.53
 -1 8 -13 22.88 3.95
 -1 8 -13 25.86 4.04
 -1 -8 13 24.52 1.73
 -1 8 -13 29.4 4.44
 -1 8 -13 25.45 4.07
 -1 8 -13 26.44 1.74
 -1 -8 13 23.9 1.73
 1 -8 -13 23.88 1.63
 -1 -8 13 26.35 1.81
 1 8 13 25.67 1.62
 1 -8 -13 25.17 1.6
 -1 -8 13 27.98 4.14
 1 8 13 35.6 4.56
 -1 8 -13 30.73 4.32
 1 8 13 25.85 1.73
 1 8 13 24.77 1.64
 -1 -8 13 23.59 1.75
 -1 8 -13 22.9 1.63
 -1 8 -13 26.67 1.74
 1 8 13 25.56 1.61
 -1 -8 13 25.12 1.67
 1 8 13 25.58 1.63
 -1 -8 13 25.17 1.72
 1 8 14 51.15 2.35
 -1 8 -14 49.64 5.57
 -1 8 -14 46.39 5.56
 -1 8 -14 48.16 5.59
 -1 -8 14 53.13 2.67
 -1 8 -14 59.36 6.19
 -1 8 -14 60.29 2.71
 -1 -8 14 48.9 2.56
 1 -8 -14 56.55 2.58
 -1 -8 14 53.92 2.71
 1 -8 -14 54.43 2.34
 1 8 14 56.63 2.47
 1 -8 -14 55.37 2.46
 1 8 14 60.39 2.69
 -1 -8 14 55.29 2.52
 1 -8 -14 51.6 2.42
 -1 8 -14 53.06 2.54
 -1 8 -14 53.77 2.55
 -1 -8 14 54.95 2.62
 -1 -8 14 57.85 2.73
 1 8 14 55.92 2.56
 -1 -8 14 54.95 2.73
 1 8 14 53.29 2.45
 -1 -8 15 23.35 1.77
 -1 -8 15 19.17 1.63
 -1 8 -15 21.76 1.65
 -1 -8 15 21.71 1.69
 1 -8 -15 19.59 1.52
 -1 -8 15 23.48 1.84
 1 8 15 24.61 1.7
 1 8 15 22.13 1.53
 1 -8 -15 25.4 1.66
 -1 -8 15 21.8 1.63
 1 8 15 21.33 1.54
 -1 -8 15 19.8 1.55
 1 8 15 22.96 1.68
 -1 -8 15 22.7 1.79
 1 8 15 22.6 1.52
 1 -8 -15 21.74 1.56
 -1 8 -15 20 1.6
 -1 8 -15 22.13 1.68
 -1 -8 16 6.85 1.07
 -1 8 -16 6.69 1.04
 1 8 16 5.86 0.95
 1 -8 -16 7.47 1
 -1 8 -16 7.6 1.11
 -1 8 -16 5.96 0.98
 1 -8 -16 7.3 1
 -1 -8 16 6.99 1.08
 -1 -8 16 7.36 1.08
 1 8 16 5.68 0.8
 1 8 16 6.4 0.97
 1 -8 -16 8.08 1.02
 1 8 16 6.31 0.92
 -1 -8 16 6.14 1.06
 -1 -8 16 6.07 1.01
 -1 -8 16 7.58 0.98
 -1 -8 16 6 0.96
 1 8 17 16.74 1.46
 -1 -8 17 14.08 1.46
 1 8 17 18.89 1.59
 1 -8 -17 16.14 1.43
 -1 -8 17 15.66 1.52
 -1 -8 17 16.37 1.64
 -1 -8 17 18.05 1.52
 -1 8 -17 15.75 1.5
 -1 8 -17 16.65 1.52
 -1 -8 17 14.01 1.44
 -1 8 -17 15.59 1.5
 1 8 17 16.48 1.46
 1 -8 -17 19.71 1.53
 -1 -8 17 15.62 1.62
 1 8 17 18.58 1.4
 1 -8 -17 17.03 1.4
 -1 -8 18 11.68 1.4
 -1 8 -18 11.04 1.28
 -1 -8 18 12.93 1.49
 1 8 18 12.79 1.39
 1 -8 -18 11.94 1.26
 -1 -8 18 13.88 1.49
 -1 -8 18 10.74 1.42
 1 -8 -18 11.75 1.25
 -1 -8 18 11.93 1.33
 -1 8 -18 12.33 1.36
 -1 8 -18 11.4 1.31
 1 8 18 12.66 1.34
 1 8 18 11.36 1.26
 1 -8 -18 12.41 1.26
 1 8 18 12.41 1.32
 -1 -8 18 10.97 1.47
 -1 -8 19 6.15 1.2
 -1 8 -19 4.73 0.95
 -1 -8 19 5.43 1.11
 1 8 19 5.99 1.07
 1 -8 -19 3.89 0.88
 -1 8 -19 3.81 0.97
 -1 8 -19 4.47 1.01
 1 -8 -19 5.45 1.03
 -1 -8 19 4.76 1.06
 1 -8 -19 3.79 0.92
 -1 -8 19 4.96 1.01
 -1 -8 19 5.63 1.11
 1 8 19 6.19 1
 1 -8 -19 3.3 0.87
 -1 -8 19 6 1.01
 1 8 19 5.15 0.94
 1 8 19 4.44 0.93
 -1 8 -20 61.78 3.13
 -1 -8 20 60.25 3.23
 1 8 20 56.6 2.96
 1 -8 -20 55.91 2.82
 1 8 20 59.77 2.91
 1 -8 -20 66.74 3.15
 1 -8 -20 54.33 2.81
 -1 -8 20 54.59 2.93
 -1 -8 20 58.94 3.22
 1 8 20 54.21 2.87
 1 8 20 53.46 2.87
 -1 -8 20 55 3.2
 -1 -8 20 59.96 3.22
 1 -8 -20 55.48 2.74
 -1 8 -20 59.77 3.09
 -1 8 -20 54.86 2.95
 -1 -8 21 1.13 0.82
 -1 8 -21 3.49 0.99
 1 8 21 4.04 1.02
 -1 -8 21 2.05 0.9
 1 -8 -21 1.89 0.78
 1 -8 -21 3.88 1.03
 -1 -8 21 2.86 1.05
 1 -8 -21 3.08 0.87
 1 8 21 2.96 0.81
 -1 8 -21 1.43 0.8
 -1 8 -21 2.29 0.9
 1 8 21 2.22 0.77
 1 -8 -21 3.48 0.84
 -1 -8 21 2.19 0.85
 -1 -8 21 3.88 0.96
 1 8 21 3.32 0.9
 -1 8 -22 18.6 1.86
 -1 -8 22 18.98 1.96
 1 8 22 21.89 1.98
 1 -8 -22 20.25 1.76
 1 -8 -22 23.54 2
 -1 -8 22 21.35 2.07
 1 8 22 23.71 1.98
 -1 -8 22 19.76 1.97
 -1 8 -22 19.01 1.84
 -1 8 -22 21 1.94
 1 8 22 22.06 1.86
 -1 -8 22 19.83 1.8
 1 8 22 22.14 1.88
 -1 -8 22 20.9 2.07
 1 -8 -22 18.56 1.63
 1 -8 -23 6.05 1.23
 1 8 23 7.98 1.26
 -1 -8 23 6.56 1.39
 -1 -8 23 7.19 1.41
 -1 -8 23 7.73 1.43
 1 8 23 8.53 1.25
 1 -8 -23 7.35 1.21
 1 8 23 7.03 1.27
 -1 -8 23 3.73 1.14
 -1 8 -23 6.91 1.34
 -1 -8 23 8.69 1.38
 -1 8 -23 4.96 1.23
 -1 8 -23 8.08 1.33
 1 -8 -24 29.77 2.21
 1 8 24 35.63 2.51
 1 -8 -24 36.2 2.57
 -1 8 -24 36.33 2.6
 1 8 24 35.22 2.53
 -1 8 -24 34.31 2.51
 -1 8 -24 31.34 2.41
 -1 -8 24 29.48 2.49
 -1 -8 24 35.64 2.57
 -1 -8 24 38.04 2.78
 -1 -8 24 34.99 2.65
 -1 -8 24 35.94 2.69
 1 8 24 35.88 2.43
 1 -8 -25 5.8 1.29
 1 8 25 3.56 1.01
 -1 -8 25 3.49 1.09
 -1 -8 25 4.31 1.22
 -1 8 -25 5.52 1.16
 -1 -8 25 4.94 1.25
 1 -8 -25 4.95 1.28
 -1 -8 25 3.74 1.12
 -1 8 -25 3.58 1.05
 1 -8 -25 4.75 1.1
 1 8 25 3.83 1.04
 -1 8 -25 1.87 0.87
 -1 -8 25 4.58 1.21
 1 8 25 4.43 1.14
 -1 -8 26 4.2 1.13
 1 8 26 7.58 1.41
 -1 8 -26 6.5 1.27
 -1 -8 26 6.13 1.3
 1 8 26 6.62 1.22
 1 8 26 7.37 1.31
 -1 -8 26 6.68 1.31
 1 -8 -26 7.39 1.29
 -1 -8 26 5.44 1.32
 -1 8 -26 6.17 1.27
 -1 -8 26 7.15 1.37
 -1 8 -26 4.66 1.14
 1 -8 -26 8.15 1.47
 -1 8 -27 0.36 0.83
 -1 -8 27 0.5 0.79
 1 8 27 1.09 0.83
 -1 -8 27 1.28 0.98
 -1 -8 27 3.19 1.17
 1 8 27 0.08 0.76
 1 -8 -27 2.15 0.99
 -1 -8 27 0.2 0.81
 -1 8 -27 1.25 0.88
 -1 -8 27 0.59 0.81
 -1 8 -27 0.18 0.82
 1 -8 -27 0.37 0.84
 -1 8 -28 -0.54 0.77
 -1 -8 28 0.04 0.81
 1 8 28 2.56 1.03
 -1 -8 28 -0.27 0.84
 -1 -8 28 -0.13 0.78
 1 8 28 1.82 1.03
 1 -8 -28 1.03 0.94
 -1 8 -28 0.06 0.79
 -1 -8 28 1.39 1.04
 -1 -8 28 3.2 1.02
 -1 8 -28 0.8 0.86
 1 -8 -28 1.08 1
 -1 8 -29 2.11 0.99
 -1 -8 29 0.85 0.85
 1 8 29 0.24 0.88
 -1 -8 29 1.82 1.03
 -1 -8 29 3.24 1.27
 1 8 29 1.49 1.03
 1 -8 -29 0.24 0.89
 -1 8 -29 1.84 0.87
 -1 -8 29 1.97 1.14
 -1 -8 29 1.08 0.86
 -1 8 -29 0.06 0.86
 1 -8 -29 -0.43 0.83
 -1 -8 30 1.26 0.99
 1 8 30 4.07 1.11
 -1 -8 30 1.56 0.97
 1 8 30 2.86 1.07
 1 -8 -30 1.39 0.97
 -1 8 -30 0.6 0.86
 -1 8 -30 3.9 1.13
 -1 8 -30 1.75 0.9
 -1 -8 30 4.37 1.35
 -1 -8 30 4.12 1.23
 1 -8 -30 3.34 1.09
 -1 -8 31 1.55 0.88
 1 8 31 0.94 0.8
 -1 -8 31 1.68 1.04
 1 8 31 0.98 0.87
 1 -8 -31 2.21 1.05
 -1 8 -31 2.24 1.04
 -1 8 -31 0.65 0.84
 -1 -8 31 1.23 1.03
 -1 8 -31 0.1 0.82
 1 -8 -31 1.03 0.99
 -1 -8 31 1.08 0.87
 -1 -8 32 -0.08 0.77
 1 8 32 -0.46 0.91
 -1 -8 32 0.69 0.9
 -1 -8 32 0.26 0.82
 1 -8 -32 1.12 0.86
 -1 8 -32 0.24 0.87
 -1 8 -32 1.41 0.93
 1 -8 -32 1.38 1
 1 8 32 -0.55 0.92
 -1 8 -32 1.17 0.95
 -1 -8 32 1.15 0.95
 -1 9 31 -0.17 0.84
 1 -9 31 -0.99 1.02
 -1 9 31 1.67 0.95
 -1 9 31 1.86 0.96
 1 -9 31 -0.69 0.85
 1 -9 31 0.28 0.85
 -1 -9 -31 0.63 0.9
 1 9 -31 3.05 1.25
 -1 -9 -31 1.08 0.91
 1 9 -31 0.99 0.91
 1 -9 31 -0.59 0.87
 -1 9 30 1.56 0.91
 1 -9 30 0.49 0.85
 -1 9 30 1.6 0.9
 -1 9 30 0.86 0.89
 1 -9 30 1.61 0.94
 1 -9 30 -0.44 0.94
 -1 -9 -30 1.45 0.95
 1 9 -30 2.23 0.97
 1 9 -30 -0.05 0.91
 -1 -9 -30 -0.14 0.86
 1 -9 30 1.41 1.01
 -1 9 29 -0.02 0.83
 1 9 -29 -0.1 0.86
 1 -9 29 0.92 0.86
 -1 9 29 0.34 0.83
 -1 9 29 0.58 0.78
 1 -9 29 2.05 0.96
 -1 -9 -29 1.06 0.94
 1 -9 29 1.48 0.94
 1 9 -29 0.81 0.9
 -1 -9 -29 2.13 1.08
 1 -9 29 1.58 1.01
 1 -9 28 -0.38 1.05
 -1 9 28 1.69 0.84
 1 9 -28 -0.12 0.86
 1 -9 28 0.92 1
 -1 9 28 0.87 0.88
 -1 9 28 0.5 0.77
 1 -9 28 1.53 0.92
 -1 -9 -28 0.51 0.84
 1 -9 28 1.81 1
 1 9 -28 -0.34 0.76
 -1 -9 -28 0.11 0.86
 1 -9 28 0.35 0.84
 1 -9 27 1.2 0.95
 -1 9 27 1.85 0.96
 1 9 -27 0.63 0.79
 1 -9 27 0.31 0.84
 -1 9 27 0.91 0.91
 -1 9 27 -0.05 0.75
 1 -9 27 0.12 0.88
 -1 -9 -27 -0.96 1.03
 1 -9 27 -0.26 0.98
 1 9 -27 0.65 0.91
 -1 -9 -27 0.88 0.86
 1 -9 27 -0.21 0.98
 1 -9 26 3.68 1.23
 -1 9 26 2.41 0.92
 1 9 -26 1.09 0.79
 1 -9 26 2.18 1.1
 -1 9 26 3.24 1.09
 -1 9 26 2.42 1.04
 1 -9 26 1.04 0.81
 -1 -9 -26 1.25 0.84
 1 -9 26 2.2 0.96
 -1 -9 -26 2.3 0.94
 1 9 -26 2.95 1
 1 -9 26 2.99 1.05
 -1 -9 -25 0.49 0.75
 1 -9 25 -0.8 0.87
 -1 9 25 0.94 0.87
 1 9 -25 1.77 1.01
 1 -9 25 -0.59 0.87
 -1 9 25 0.03 0.88
 -1 9 25 1.61 1
 1 -9 25 0.67 0.89
 1 -9 25 0.3 0.82
 -1 -9 -25 -1.2 0.97
 1 9 -25 0.1 0.84
 1 -9 25 0.6 0.94
 -1 9 24 -0.21 0.81
 1 -9 24 0.07 0.83
 -1 -9 -24 -0.2 0.72
 1 -9 24 -0.38 0.85
 -1 -9 -24 0.57 0.73
 -1 9 24 0.2 0.69
 1 9 -24 0.02 0.83
 1 -9 24 0.66 1
 -1 9 24 0.56 0.86
 1 -9 24 0.27 0.68
 1 -9 24 0.97 0.99
 -1 -9 -24 -0.62 0.9
 1 9 -24 1.88 0.95
 1 -9 24 -0.19 0.8
 -1 9 23 1.84 0.93
 1 -9 23 0.42 0.82
 -1 -9 -23 -0.22 0.74
 -1 -9 -23 2.06 0.89
 1 -9 23 1.64 1
 -1 9 23 1.89 0.79
 1 -9 23 2.13 0.98
 -1 -9 -23 0.86 0.8
 1 9 -23 2.13 0.9
 1 -9 23 1.95 0.82
 1 -9 23 -0.14 0.87
 1 -9 23 0.21 0.91
 -1 9 23 -0.4 0.82
 1 9 -23 1.12 0.91
 1 9 -22 1.96 0.89
 -1 -9 -22 2.81 0.89
 1 -9 22 2.64 1.08
 -1 9 22 2.45 0.88
 -1 9 22 2.76 0.98
 1 9 -22 2.83 1.02
 1 -9 22 3.21 1.05
 -1 -9 -22 2.43 0.94
 -1 -9 -22 1.31 0.78
 1 -9 22 3.36 1.2
 1 -9 22 3.09 1.07
 1 -9 22 1.17 0.84
 1 -9 22 1.49 0.95
 -1 -9 -21 6.16 1.08
 -1 -9 -21 6.11 1.11
 -1 -9 -21 5.81 1.14
 1 -9 21 11.73 1.64
 1 9 -21 6.19 1.18
 1 -9 21 5.9 1.31
 -1 9 21 4.43 1.06
 -1 9 21 3.85 0.98
 1 -9 21 7.07 1.19
 1 -9 21 7.02 1.25
 1 -9 21 2.98 0.95
 1 -9 21 5.95 1.23
 1 -9 21 5.03 1.08
 1 9 -21 9.1 1.43
 -1 -9 -20 8.21 1.19
 1 -9 20 10.24 1.51
 -1 -9 -20 8.38 1.25
 -1 -9 -20 8.07 1.2
 1 9 -20 7.66 1.22
 1 -9 20 8.72 1.42
 -1 9 20 9.63 1.36
 -1 9 20 8.98 1.35
 1 -9 20 9.01 1.3
 1 -9 20 9.21 1.38
 1 -9 20 9.25 1.43
 1 -9 20 8.03 1.31
 1 9 -20 8.46 1.3
 1 -9 20 5.42 1.07
 1 -9 19 23.98 2.08
 1 -9 19 22.9 2.03
 1 9 -19 24.93 1.99
 1 -9 19 25.83 2.15
 -1 9 19 24.38 1.99
 -1 9 19 25.27 2.06
 1 -9 19 25.34 2.08
 1 -9 19 28.9 2.32
 -1 -9 -19 22.58 1.83
 1 -9 19 21.23 1.9
 1 9 -19 25.53 2.1
 -1 -9 -19 21.69 1.83
 -1 -9 -19 27.61 2.07
 1 -9 18 19.65 1.89
 1 -9 18 20.36 1.94
 -1 -9 -18 19.19 1.67
 1 9 -18 18.71 1.7
 1 -9 18 19 1.85
 -1 9 18 19.97 1.78
 1 -9 18 23.35 1.95
 1 9 -18 20.57 1.87
 1 -9 18 19.95 1.93
 -1 -9 -18 19.87 1.77
 -1 -9 -18 19 1.75
 1 -9 18 20.4 1.78
 -1 9 18 23.12 1.89
 1 -9 17 17.67 1.78
 1 -9 17 18.43 1.79
 1 -9 17 17.91 1.64
 1 -9 17 19.88 1.82
 -1 -9 -17 14.56 1.45
 1 9 -17 15.2 1.51
 -1 9 17 16.27 1.56
 1 -9 17 16.82 1.71
 -1 -9 -17 18.69 1.7
 -1 -9 -17 16.99 1.61
 1 9 -17 16.15 1.61
 1 -9 17 17.57 1.7
 -1 -9 -17 15.74 1.4
 -1 9 17 17.83 1.65
 1 -9 17 16.79 1.52
 -1 -9 -17 14.38 3.25
 1 -9 16 3.99 0.96
 -1 9 16 3.79 0.92
 1 -9 16 4.6 1.08
 1 -9 16 1.57 0.8
 -1 -9 -16 4.04 0.85
 -1 9 16 3.51 0.86
 -1 9 16 3.97 0.86
 1 9 -16 3.95 0.88
 -1 -9 -16 5.15 0.94
 1 -9 16 2.95 0.87
 -1 -9 -16 3.91 0.88
 1 -9 16 2.42 0.72
 -1 -9 -16 1.26 1.24
 1 -9 16 4.45 1.01
 -1 9 16 5.21 1.01
 1 -9 16 3.63 0.94
 1 9 -16 3.11 0.87
 -1 -9 -16 3.96 0.83
 1 -9 15 7.25 1.17
 -1 9 15 6.73 1.08
 1 -9 15 5.64 1.05
 1 -9 15 6.86 1.09
 -1 -9 -15 6.53 1.05
 -1 9 15 7.48 1.1
 -1 9 15 4.74 0.88
 1 9 -15 4.17 0.89
 1 -9 15 4.37 0.93
 -1 -9 -15 5.51 1.02
 1 -9 15 5.19 0.9
 -1 -9 -15 4.11 1.99
 1 -9 15 4.8 0.92
 -1 9 15 7.04 1.07
 -1 9 15 4.98 0.86
 1 -9 15 6.75 1.1
 1 9 -15 8.01 1.18
 -1 -9 -15 4.46 0.84
 1 -9 14 15.87 1.55
 -1 9 14 14.7 1.42
 1 -9 14 14.84 1.49
 1 -9 14 13.7 1.44
 -1 -9 -14 15.63 1.46
 1 9 -14 14.01 1.41
 -1 9 14 14.28 1.35
 1 9 -14 12.4 1.34
 1 -9 14 14.52 1.47
 -1 9 14 14.65 1.42
 -1 -9 -14 12.39 1.26
 -1 9 14 16.66 1.48
 -1 -9 -14 12.78 2.91
 1 -9 14 14.01 1.4
 1 -9 14 13.5 1.32
 1 -9 14 12.87 1.41
 -1 9 14 12.33 1.24
 1 -9 13 41.21 2.42
 1 -9 13 43.79 2.53
 1 -9 13 44.57 2.46
 1 -9 13 43.23 2.52
 -1 -9 -13 42.01 2.3
 -1 9 13 41.38 2.33
 -1 9 13 44.02 2.36
 1 9 -13 42.65 2.33
 1 -9 13 47.64 2.5
 1 -9 13 41.8 2.32
 -1 9 13 44.14 2.4
 -1 9 13 46.71 2.43
 -1 -9 -13 43.38 2.26
 1 -9 13 49.65 2.59
 -1 9 13 40.72 2.17
 1 9 -13 40.92 2.38
 -1 -9 -13 40.19 4.89
 -1 9 12 144.53 4.52
 1 -9 12 151.32 4.89
 1 9 -12 135.13 9.48
 1 9 -12 136.58 9.51
 1 9 -12 160.73 10.27
 1 9 -12 146.07 9.71
 1 -9 12 150.32 4.95
 1 -9 12 152.04 4.82
 1 -9 12 146.5 4.9
 -1 9 12 161 4.83
 -1 9 12 154.24 4.73
 1 9 -12 146.36 4.67
 1 -9 12 152.09 4.84
 1 -9 12 157.49 4.82
 -1 9 12 164 4.88
 -1 -9 -12 150.14 9.35
 -1 -9 -12 144.72 4.42
 1 -9 12 143.55 4.82
 -1 -9 -12 148.21 4.6
 1 9 -12 151.06 4.81
 -1 9 12 153.03 4.7
 1 -9 11 18.46 1.56
 -1 -9 -11 20.23 1.45
 1 9 -11 19.53 3.49
 1 9 -11 17.14 3.3
 1 -9 11 20.19 1.64
 1 9 -11 17.75 3.37
 1 9 -11 22.46 3.91
 1 -9 11 19.59 1.56
 1 -9 11 20.21 1.66
 -1 9 11 21.05 1.58
 -1 9 11 21.17 1.57
 -1 9 11 19.24 1.54
 1 9 -11 18.77 1.5
 -1 9 11 22.01 1.65
 1 -9 11 18.92 1.53
 1 -9 11 23.67 3.97
 1 9 -11 22.8 3.7
 -1 9 11 20.21 1.52
 1 9 -11 20.16 1.59
 -1 -9 -11 19.13 1.44
 -1 -9 -11 19.73 1.48
 -1 9 11 19.18 1.47
 1 -9 11 18.69 1.59
 -1 -9 -11 20.71 3.55
 1 -9 11 20.07 1.62
 1 -9 10 16.4 1.44
 -1 9 10 14.53 1.25
 -1 -9 -10 19.06 3.23
 1 9 -10 18.49 3.39
 1 9 -10 13.41 2.91
 1 9 -10 17.32 3.33
 1 9 -10 13.16 2.86
 1 -9 10 15.1 1.42
 1 -9 10 18.01 1.42
 1 -9 10 14.76 1.38
 -1 9 10 15.68 1.34
 -1 9 10 15.81 1.37
 -1 9 10 15.59 1.34
 1 9 -10 14.04 1.32
 -1 9 10 15.48 1.38
 1 -9 10 16.49 1.4
 1 -9 10 16.08 3.33
 -1 9 10 18.13 3.46
 1 9 -10 16.6 3.15
 1 9 -10 9.56 2.46
 -1 -9 -10 18.52 3.15
 -1 9 10 15.89 1.32
 1 9 -10 17.33 1.43
 1 -9 10 17.92 1.44
 -1 -9 -10 14.15 1.22
 -1 -9 -10 15.45 1.28
 1 -9 10 17.28 1.46
 -1 9 9 19.09 1.42
 1 -9 9 20.27 1.57
 -1 -9 -9 28.57 4.11
 -1 -9 -9 18.47 3.14
 1 9 -9 21.21 3.47
 1 9 -9 24.34 3.8
 1 9 -9 17.79 3.4
 1 -9 9 19.12 1.54
 1 9 -9 17.22 3.06
 1 -9 9 20.38 1.47
 1 -9 9 19.42 1.56
 -1 9 9 21.15 1.51
 -1 9 9 21.99 1.53
 -1 9 9 18.6 1.46
 1 9 -9 21.24 1.54
 1 -9 9 20.04 1.55
 -1 9 9 21.24 1.57
 -1 9 9 21.15 3.6
 1 -9 9 18.84 3.37
 1 9 -9 24.31 3.72
 -1 -9 -9 20.77 3.21
 1 9 -9 23.08 3.82
 -1 9 9 20.98 1.47
 1 9 -9 21.17 1.56
 -1 -9 -9 20.95 1.45
 1 -9 9 21.63 1.57
 -1 -9 -9 20.01 1.45
 1 -9 9 21.58 1.59
 1 -9 8 35.99 1.83
 -1 -9 -8 34.65 1.87
 1 -9 8 32.93 1.97
 -1 9 8 35.88 1.94
 -1 -9 -8 30.61 4.14
 -1 -9 -8 39.49 4.38
 1 9 -8 26.24 3.8
 1 9 -8 45.69 4.94
 1 9 -8 25.81 3.76
 1 9 -8 35.01 4.32
 1 -9 8 35.97 2.07
 -1 9 8 35.46 2.02
 1 -9 8 35.46 2.06
 -1 9 8 37.73 1.99
 1 -9 8 36.71 2.06
 1 9 -8 33.65 1.79
 -1 9 8 34.94 1.96
 1 9 -8 32.12 1.9
 1 -9 8 38.17 2.06
 -1 9 8 36.51 2.04
 1 -9 8 34.92 4.37
 1 9 -8 42.13 4.7
 -1 9 8 33.58 4.46
 1 -9 8 36.83 1.94
 1 9 -8 39.03 4.78
 -1 -9 -8 38.57 4.28
 -1 9 8 34.05 1.86
 -1 -9 -8 33.13 1.84
 1 -9 8 34.89 1.97
 -1 9 8 35.14 1.98
 1 9 -8 33.12 1.96
 1 -9 7 98.46 3.53
 -1 -9 -7 101.02 6.88
 -1 -9 -7 98.25 7.17
 1 9 -7 88.62 6.92
 1 9 -7 93.98 7.08
 1 9 -7 94.32 7.1
 1 9 -7 105.16 7.41
 1 -9 7 104.29 3.67
 -1 9 7 103.6 3.59
 1 -9 7 100.98 3.61
 -1 9 7 102.63 3.45
 1 9 -7 97.98 3.26
 -1 9 7 104.96 3.56
 -1 9 7 111.3 3.66
 1 9 -7 96.47 3.49
 -1 9 7 103.28 3.58
 1 -9 7 102.3 3.59
 1 9 -7 111.62 7.53
 -1 9 7 103.24 7.64
 1 -9 7 103.77 7.56
 1 9 -7 83.53 6.93
 -1 9 7 103.52 3.38
 1 9 -7 97.86 3.56
 1 9 -7 99 3.29
 1 -9 7 101.75 3.25
 1 -9 7 104.46 3.53
 -1 -9 -7 96.97 3.4
 -1 -9 -7 99.18 3.42
 1 -9 7 97.2 3.25
 1 -9 7 96.03 3.5
 -1 9 7 97.92 3.42
 1 -9 6 215.58 5.71
 -1 -9 -6 220.82 10.69
 1 9 -6 198.59 10.44
 -1 -9 -6 222.34 10.24
 1 9 -6 211.46 10.71
 1 9 -6 216.7 10.83
 1 -9 6 206.48 5.71
 1 9 -6 224.67 10.91
 -1 9 6 219.88 5.74
 1 -9 6 208.51 5.72
 -1 9 6 228.29 5.61
 -1 9 6 214.61 5.63
 1 9 -6 203.84 5.36
 -1 9 6 213.78 5.67
 1 9 -6 209.84 5.63
 -1 9 6 216.94 5.73
 1 -9 6 210.16 5.67
 1 9 -6 235.31 11.04
 -1 9 6 223.62 11.34
 1 -9 6 242.47 11.63
 1 9 -6 208.19 10.98
 -1 9 6 219.25 5.47
 -1 9 6 212.51 5.57
 1 -9 6 220.34 5.71
 1 -9 6 211.64 5.36
 1 -9 6 210.78 5.52
 -1 -9 -6 207.49 5.51
 1 9 -6 212.38 5.42
 1 9 -6 216.61 5.75
 1 -9 6 213.11 5.42
 -1 -9 -6 212.36 5.56
 1 -9 5 251.97 6.3
 -1 9 5 248.76 6.23
 1 9 -5 251.83 11.54
 1 9 -5 237.89 11.34
 -1 9 5 239.29 11.14
 1 9 -5 244.71 11.32
 1 -9 5 257.3 6.47
 -1 9 5 243.54 11.18
 -1 9 5 263.69 6.44
 1 -9 5 255.61 6.46
 1 -9 5 264.96 6.21
 -1 -9 -5 242.78 6.22
 1 9 -5 242.59 6.06
 -1 9 5 258.74 6.32
 -1 9 5 253.82 6.33
 1 9 -5 254.5 6.36
 1 9 -5 275.56 11.79
 -1 9 5 246.98 11.89
 -1 9 5 264.91 11.54
 1 -9 5 271.33 12.26
 -1 9 5 260.32 6.17
 1 9 -5 241.87 11.83
 1 -9 5 255.3 6.4
 -1 -9 -5 247.77 6.06
 -1 9 5 255.86 6.41
 1 9 -5 267.55 6.51
 1 9 -5 241.26 5.99
 -1 -9 -5 250.19 6.25
 1 -9 5 250.25 6.08
 1 -9 5 259.85 6.37
 1 9 -5 254.83 11.65
 -1 9 5 244.43 11.18
 -1 -9 -5 259.96 11.52
 1 -9 4 138.03 4.18
 -1 9 4 136.89 4.16
 1 9 -4 135.03 3.92
 -1 9 4 144.59 8.39
 1 9 -4 146.54 8.43
 1 9 -4 137.54 8.22
 1 9 -4 132.63 8
 -1 9 4 123.49 7.82
 1 -9 4 141.31 4.32
 1 -9 4 135.54 8.6
 -1 9 4 143.47 4.31
 1 -9 4 142.32 4.33
 -1 -9 -4 144.04 4.23
 1 -9 4 142.73 4.12
 1 9 -4 138.56 4.08
 -1 9 4 142.32 4.21
 -1 9 4 141.67 4.23
 1 9 -4 140.79 4.25
 1 9 -4 155.49 8.43
 -1 9 4 147.29 8.41
 1 -9 4 143.57 8.66
 -1 9 4 143.33 8.73
 -1 9 4 145.06 4.07
 -1 -9 -4 138.99 4.08
 1 -9 4 145.63 4.3
 1 -9 4 139.06 4.2
 -1 9 4 138.17 4.26
 1 9 -4 146.83 4.37
 -1 -9 -4 153.14 8.4
 -1 9 4 127.77 7.88
 1 9 -4 138.84 8.26
 1 9 -4 142.96 8.68
 1 -9 4 147.51 4.11
 -1 -9 -4 135.79 4.15
 -1 -9 -3 102.84 6.66
 1 9 -3 99.47 6.75
 -1 9 3 94.38 6.74
 -1 9 3 94.37 6.71
 1 9 -3 94.58 6.61
 1 9 -3 91.98 6.51
 -1 9 3 91.01 6.62
 1 9 -3 89.9 6.42
 1 -9 3 96.12 3.36
 1 -9 3 83.53 6.61
 -1 9 3 96.71 3.33
 1 -9 3 94.45 3.34
 -1 -9 -3 92.56 3.26
 1 -9 3 97.77 3.23
 -1 9 3 97.91 3.3
 1 9 -3 98.63 3.24
 1 9 -3 90.54 3.28
 -1 9 3 97.55 7.06
 1 9 -3 108.11 6.87
 1 -9 3 102.72 7.2
 -1 9 3 106.53 7.09
 -1 9 3 98.62 3.33
 1 -9 3 95.64 3.29
 1 9 -3 98.7 3.42
 -1 9 3 100.2 3.4
 1 -9 3 93.37 3.21
 1 9 -3 97.4 3.12
 -1 9 3 92.57 3.23
 -1 -9 -3 95.57 3.28
 1 -9 3 95.32 3.18
 1 9 -3 93.09 6.86
 1 -9 3 97.68 3.35
 -1 -9 -3 92.39 3.18
 -1 -9 -2 235.46 10.12
 -1 9 2 210.23 10.31
 1 9 -2 201.8 9.78
 1 9 -2 212.85 9.92
 -1 9 2 204.82 10.24
 1 9 -2 208.5 9.89
 1 -9 2 212.55 5.54
 1 -9 2 214.02 10.7
 -1 9 2 211.94 10.37
 1 9 -2 207.91 9.8
 -1 9 2 214.83 5.54
 1 -9 2 209.25 5.51
 1 9 -2 216.53 5.52
 1 -9 2 212.74 5.41
 -1 -9 -2 207.7 5.43
 -1 9 2 209.22 5.39
 1 9 -2 202.28 5.31
 1 9 -2 210.9 5.51
 -1 9 2 216.81 5.5
 1 9 -2 218.7 5.49
 -1 9 2 211.53 10.55
 1 9 -2 223.99 9.98
 -1 9 2 211.25 10.34
 1 -9 2 215.99 10.53
 1 -9 2 202.25 5.33
 -1 9 2 207.66 5.5
 1 9 -2 209.35 5.55
 1 9 -2 202.12 10.35
 1 9 -2 206.28 5.24
 1 -9 2 206.54 5.31
 -1 9 2 206.35 5.42
 1 -9 2 210.56 5.46
 -1 -9 -2 209.58 5.41
 1 -9 2 209.73 5.34
 1 -9 1 97.52 6.99
 -1 9 1 92.66 6.66
 -1 9 1 98.22 3.36
 1 9 -1 98.15 3.33
 1 -9 1 96.7 3.26
 -1 -9 -1 91.69 3.22
 1 9 -1 95.17 3.22
 -1 9 1 97.36 3.25
 -1 -9 -1 92.32 3.23
 1 -9 1 94.76 3.24
 1 9 -1 93.03 3.28
 -1 9 1 96.18 6.84
 1 -9 1 102.5 7.04
 -1 9 1 100.01 6.85
 1 9 -1 100.79 6.46
 -1 9 1 109.71 7.22
 1 9 -1 100.63 3.22
 -1 9 1 98.97 3.29
 1 9 -1 95.19 3.34
 -1 9 1 96.57 3.34
 -1 9 1 98.33 3.34
 -1 9 1 100.98 6.98
 1 -9 1 98.98 3.26
 1 9 -1 96.79 3.26
 -1 9 1 94.18 3.26
 1 9 -1 84.73 6.45
 1 9 0 24.19 1.54
 1 -9 0 23.1 1.47
 -1 9 0 25.34 1.5
 1 9 0 24.03 1.48
 -1 9 0 23.08 1.47
 1 9 0 20.71 1.39
 -1 9 0 22.73 1.5
 1 9 0 23.68 1.5
 -1 9 0 25.86 3.54
 1 -9 0 26.02 3.55
 -1 9 0 28.21 3.72
 1 9 0 24.71 3.29
 1 -9 0 22.28 1.45
 -1 -9 0 21.48 1.48
 -1 9 0 17.98 3.03
 -1 9 0 24.48 3.5
 -1 9 0 23.26 1.52
 1 9 0 23.2 1.53
 -1 9 0 21.81 1.45
 1 -9 0 20.53 3.18
 -1 9 0 20.7 3.17
 1 9 0 21.13 3.21
 -1 9 0 23.07 1.53
 1 -9 0 23.18 1.5
 -1 -9 0 22.82 1.49
 -1 9 -1 91.52 6.71
 1 -9 -1 77.58 6.07
 -1 9 -1 92.59 3.21
 1 9 1 99.59 3.3
 -1 9 -1 89.17 6.7
 1 9 1 86.26 3.08
 1 -9 -1 95.74 3.18
 1 9 1 93.09 3.14
 -1 9 -1 91.56 3.17
 -1 9 -1 86.97 6.42
 1 9 1 91.56 6.31
 1 -9 -1 93.23 6.6
 -1 -9 1 97.45 6.22
 -1 9 -1 88.85 6.63
 -1 -9 1 83.26 3.07
 1 9 1 91.06 3.22
 -1 9 -1 90.6 3.21
[truncated: 2,346,025 more chars]
