# Supplementary material for: A quantum crystallographic protocol for general use
Source: Sci Rep. 2025 Apr 19;15:13584. doi: 10.1038/s41598-025-96400-0 (PMC12009286; doi:10.1038/s41598-025-96400-0)
Supplement: Supplementary file 1 — Supplementary Information 1. [file 41598_2025_96400_MOESM1_ESM.zip › Dataset_15_HAR.cif]

data_YLID_SY_292K_Cu
_audit_creation_date               2023-09-22
_audit_creation_method
;
Olex2 1.5-alpha
(compiled 2023.08.24 svn.re1ec1418 for OlexSys, GUI svn.r6817)
;
_audit_contact_author_address      ?
_audit_contact_author_email        ?
_audit_contact_author_name         ''
_audit_contact_author_phone        ?
_publ_contact_author_id_orcid      ?
_publ_section_references
;
Bourhis, L.J., Dolomanov, O.V., Gildea, R.J., Howard, J.A.K., Puschmann, H.
 (2015). Acta Cryst. A71, 59-75.

Dolomanov, O.V., Bourhis, L.J., Gildea, R.J, Howard, J.A.K. & Puschmann, H.
 (2009), J. Appl. Cryst. 42, 339-341.

Kleemiss, F., Dolomanov, O.V., Bodensteiner, M., Peyerimhoff, N., Midgley, M.,
Bourhis, L.J., Genoni, A., Malaspina, L.A., Jayatilaka, D., Spencer, J.L.,
White, F., Grundkoetter-Stock, B, Steinhauer, S., Lentz, D., Puschmann, H.,
Grabowsky, S. (2021), Chem. Sci., 12, 1675-1692.
;
_chemical_formula_moiety           'C11 H10 O2 S'
_chemical_formula_sum              'C11 H10 O2 S'
_chemical_formula_weight           206.267
_chemical_absolute_configuration   unk
loop_
  _atom_type_symbol
  _atom_type_scat_dispersion_real
  _atom_type_scat_dispersion_imag
  _atom_type_scat_source
  _atom_type_scat_dispersion_source
 C 0.01788 0.00908 'NoSpherA2: Chem.Sci. 2021, DOI:10.1039/D0SC05526C'
 'Brennan, Cowan, Rev. Sci. Instrum., 1992, 63, 850'
 H 0.00000 0.00000 'NoSpherA2: Chem.Sci. 2021, DOI:10.1039/D0SC05526C'
 'Brennan, Cowan, Rev. Sci. Instrum., 1992, 63, 850'
 O 0.04960 0.03234 'NoSpherA2: Chem.Sci. 2021, DOI:10.1039/D0SC05526C'
 'Brennan, Cowan, Rev. Sci. Instrum., 1992, 63, 850'
 S 0.33376 0.55840 'NoSpherA2: Chem.Sci. 2021, DOI:10.1039/D0SC05526C'
 'Brennan, Cowan, Rev. Sci. Instrum., 1992, 63, 850'

_space_group_crystal_system        'orthorhombic'
_space_group_IT_number             19
_space_group_name_H-M_alt          'P 21 21 21'
_space_group_name_Hall             ' P 2ac 2ab'
loop_
  _space_group_symop_id
  _space_group_symop_operation_xyz
 1 x,y,z
 2 x+1/2,-y+1/2,-z
 3 -x,y+1/2,-z+1/2
 4 -x+1/2,-y,z+1/2

_symmetry_Int_Tables_number        19
_cell_length_a                     5.96061(3)
_cell_length_b                     9.03791(4)
_cell_length_c                     18.39811(8)
_cell_angle_alpha                  90
_cell_angle_beta                   90
_cell_angle_gamma                  90
_cell_volume                       991.132(8)
_cell_formula_units_Z              4
_cell_measurement_reflns_used      21294
_cell_measurement_temperature      291.96(10)
_cell_measurement_theta_max        79.7040
_cell_measurement_theta_min        2.3800
_exptl_absorpt_coefficient_mu      2.653
_exptl_absorpt_correction_T_max    1.00000
_exptl_absorpt_correction_T_min    0.73038
_exptl_absorpt_correction_type     multi-scan
_exptl_absorpt_process_details
;
CrysAlisPro 1.171.41.105a (Rigaku Oxford Diffraction, 2021)
Empirical absorption correction using spherical harmonics,
implemented in SCALE3 ABSPACK scaling algorithm.
;
_exptl_crystal_colour              'clear yellowish yellow'
_exptl_crystal_colour_lustre       clear
_exptl_crystal_colour_modifier     yellowish
_exptl_crystal_colour_primary      yellow
_exptl_crystal_density_diffrn      1.382
_exptl_crystal_description         block
_exptl_crystal_F_000               434.557
loop_
  _exptl_crystal_face_index_h
  _exptl_crystal_face_index_k
  _exptl_crystal_face_index_l
  _exptl_crystal_face_perp_dist
 1 1 -1 0.1447
 -1 -1 1 0.1381
 0 -1 1 0.1316
 -1 -1 0 0.1407
 -1 0 -1 0.1276
 -1 5 -6 0.1131
 3 3 0 0.1459
 4 0 3 0.1236
 0 6 0 0.1482
 3 3 3 0.1410
 0 -6 0 0.1540
 -3 -3 -3 0.1318
 3 -3 4 0.1232
 0 -5 -5 0.1516
 3 -3 3 0.1267
 -3 3 -3 0.1308
 0 5 5 0.1552
 3 -3 0 0.1372
 3 -3 -3 0.1492
 0 0 -12 0.0994
 4 0 -4 0.1280
 -4 0 4 0.1345
 -1 3 -10 0.0820
 3 2 -6 0.1338
 -3 1 -5 0.1219
 -2 -2 9 0.1249
 0 -2 11 0.1207
 2 -2 8 0.1172
 -1 6 1 0.1337
 3 3 5 0.1332
 3 0 8 0.1111
 2 1 11 0.1116
 -1 3 10 0.1237
 -3 3 3 0.1414
 -2 -1 -9 0.1163
 2 -3 -8 0.1477
 -1 -2 -11 0.1230
 0 0 12 0.0936
 -3 2 5 0.1294
 -2 1 -10 0.1055

_exptl_crystal_size_max            0.3
_exptl_crystal_size_mid            0.27
_exptl_crystal_size_min            0.19
_diffrn_reflns_av_R_equivalents    0.0267
_diffrn_reflns_av_unetI/netI       0.0097
_diffrn_reflns_Laue_measured_fraction_full  1.0000
_diffrn_reflns_Laue_measured_fraction_max  1.0000
_diffrn_reflns_limit_h_max         7
_diffrn_reflns_limit_h_min         -7
_diffrn_reflns_limit_k_max         11
_diffrn_reflns_limit_k_min         -11
_diffrn_reflns_limit_l_max         23
_diffrn_reflns_limit_l_min         -23
_diffrn_reflns_number              24257
_diffrn_reflns_point_group_measured_fraction_full  1.0000
_diffrn_reflns_point_group_measured_fraction_max  1.0000
_diffrn_reflns_theta_full          67.6840
_diffrn_reflns_theta_max           74.75
_diffrn_reflns_theta_min           4.81
_diffrn_ambient_temperature        292.15
_diffrn_detector_area_resol_mean   10.0000
_diffrn_detector_type              HyPix
_diffrn_measured_fraction_theta_full  1.0000
_diffrn_measured_fraction_theta_max  1.0000
_diffrn_measurement_details
;
List of Runs (angles in degrees, time in seconds):

  # Type    Start    End  Width  t~exp~   \w     \q     \k     \f   Frames
--------------------------------------------------------------------------
  1  \w    -49.00  28.00   0.50    0.05    --  -21.00  94.00 155.00  154
  2  \w    -11.00  77.00   0.50    0.05    --   47.91 -94.00  44.00  176
  3  \w    144.00 170.00   0.50    0.15    --  113.25  94.00 155.00   52
  4  \w     73.00  99.00   0.50    0.15    --  113.25 -94.00  44.00   52
  5  \w    -46.00  -6.00   0.50    0.05    --  -21.00 -57.00  30.00   80
  6  \w    -78.00 -50.00   0.50    0.05    --  -21.00 -57.00  30.00   56
  7  \w    -61.00  -6.00   0.50    0.05    --  -21.00 -57.00-150.00  110
  8  \w     -4.00  26.00   0.50    0.05    --   28.00  96.00  11.37   60
  9  \w     14.00  39.00   0.50    0.05    --   44.00  92.00 128.58   50
 10  \w     16.00  41.00   0.50    0.05    --   44.00  89.00-138.74   50
 11  \w    -17.00  30.00   0.50    0.05    --   47.91 -38.00  30.00   94
 12  \w     35.00  96.00   0.50    0.05    --   47.91-125.00-120.00  122
 13  \w     31.00  58.00   0.50    0.05    --   52.00  73.00  21.96   54
 14  \w     90.00 116.00   0.50    0.05    --   52.00  77.00 -48.33   52
 15  \w     86.00 125.00   0.50    0.05    --   52.00  73.00  21.96   78
 16  \w     29.00  54.00   0.50    0.05    --   52.00  77.00 -48.33   50
 17  \w     33.00  75.00   0.50    0.05    --   56.00  77.00-101.26   84
 18  \w     33.00  64.00   0.50    0.05    --   56.00  77.00 -34.00   62
 19  \w     33.00  68.00   0.50    0.05    --   56.00  77.00  70.85   70
 20  \w     37.00  63.00   0.50    0.05    --   60.00  77.00 166.47   52
 21  \w     42.00  74.00   0.50    0.05    --   64.00  76.00-165.30   64
 22  \w    111.00 136.00   0.50    0.05    --   64.00  77.00 128.52   50
 23  \w     42.00  77.00   0.50    0.05    --   64.00  77.00 128.52   70
 24  \w     46.00 107.00   0.50    0.05    --   68.00  77.00 -43.07  122
 25  \w     96.00 131.00   0.50    0.05    --   68.00  58.00  85.81   70
 26  \w     47.00  89.00   0.50    0.05    --   68.00  76.00-158.92   84
 27  \w     47.00  75.00   0.50    0.05    --   68.00  77.00-116.73   56
 28  \w     45.00  75.00   0.50    0.05    --   68.00  77.00  39.22   60
 29  \w     59.00  89.00   0.50    0.05    --   68.00  58.00  85.81   60
 30  \w     99.00 125.00   0.50    0.05    --   68.00  75.00 -96.09   52
 31  \w     48.00  76.00   0.50    0.05    --   68.00  75.00 -96.09   56
 32  \w     84.00 137.00   0.50    0.05    --   68.00  76.00 108.60  106
 33  \w     47.00  79.00   0.50    0.05    --   68.00  76.00 108.60   64
 34  \w    120.00 145.00   0.50    0.05    --   72.00  65.00 170.99   50
 35  \w     57.00  93.00   0.50    0.05    --   72.00  65.00 170.99   72
 36  \w     55.00  90.00   0.50    0.05    --   76.00  73.00 -61.49   70
 37  \w     63.00  92.00   0.50    0.05    --   76.00  46.00  22.04   58
 38  \w    122.00 148.00   0.50    0.15    --   84.00  70.00   3.15   52
 39  \w     64.00  96.00   0.50    0.15    --   84.00  70.00   3.15   64
 40  \w     81.00 113.00   0.50    0.15    --   92.00  31.00 162.79   64
 41  \w     91.00 141.00   0.50    0.15    --  113.25  77.00 150.00  100
 42  \w     86.00 111.00   0.50    0.15    --  113.25-125.00-180.00   50
 43  \w     42.00  72.00   0.50    0.15    --  113.25 -94.00   0.00   60
 44  \w     47.00  92.00   0.50    0.15    --  113.25 -77.00  60.00   90
 45  \w     44.00  69.00   0.50    0.15    --  113.25-125.00-180.00   50
 46  \w     98.00 127.00   0.50    0.15    --  113.25  61.00  60.00   58
 47  \w    104.00 175.00   0.50    0.15    --  113.25 125.00 -30.00  142
 48  \w    101.00 149.00   0.50    0.15    --  113.25  61.00-120.00   96
 49  \w     91.00 168.00   0.50    0.15    --  113.25  77.00 -30.00  154
 50  \w     48.00  74.00   0.50    0.15    --  113.25 -94.00 -30.00   52
 51  \w    144.00 177.00   0.50    0.15    --  113.25  77.00   0.00   66
 52  \w     65.00 105.00   0.50    0.15    --  113.25 -94.00 -60.00   80
 53  \w     79.00 105.00   0.50    0.15    --  113.25 -94.00 -30.00   52
 54  \w     97.00 134.00   0.50    0.15    --  113.25  61.00-180.00   74
 55  \w     42.00  67.00   0.50    0.15    --  113.25 -61.00 -60.00   50
 56  \w     42.00  67.00   0.50    0.15    --  113.25 -61.00 -90.00   50
 57  \w     91.00 140.00   0.50    0.15    --  113.25  77.00   0.00   98
 58  \w    140.00 172.00   0.50    0.15    --  113.25  77.00 -90.00   64
 59  \w    129.00 177.00   0.50    0.15    --  113.25  77.00-180.00   96
 60  \w     91.00 137.00   0.50    0.15    --  113.25  77.00 -90.00   92
 61  \w    143.00 177.00   0.50    0.15    --  113.25  61.00  30.00   68
 62  \w     91.00 125.00   0.50    0.15    --  113.25  77.00-180.00   68
 63  \w     97.00 152.00   0.50    0.15    --  113.25  61.00 -90.00  110
 64  \w     97.00 124.00   0.50    0.15    --  113.25  61.00  90.00   54
 65  \w    134.00 176.00   0.50    0.15    --  113.25  61.00  90.00   84
 66  \w    103.00 145.00   0.50    0.15    --  113.25  61.00 150.00   84
 67  \w     45.00  94.00   0.50    0.15    --  113.25 -77.00  90.00   98
 68  \w     97.00 123.00   0.50    0.15    --  113.25  61.00  30.00   52
 69  \w     91.00 124.00   0.50    0.15    --  113.25  77.00  60.00   66
 70  \w     97.00 160.00   0.50    0.15    --  113.25  61.00-150.00  126
 71  \w     99.00 153.00   0.50    0.15    --  113.25  61.00 -30.00  108
 72  \w     98.00 170.00   0.50    0.15    --  113.25  61.00 -60.00  144
 73  \w    141.00 177.00   0.50    0.15    --  113.25  45.00  60.00   72
 74  \w     81.00 106.00   0.50    0.15    --  113.25 -94.00  90.00   50
 75  \w     45.00  72.00   0.50    0.15    --  113.25 -94.00  90.00   54
 76  \w    101.00 128.00   0.50    0.15    --  113.25  45.00  60.00   54
 77  \w     91.00 129.00   0.50    0.15    --  113.25  77.00 -60.00   76
 78  \w     75.00 106.00   0.50    0.15    --  113.25 -94.00-120.00   62
 79  \w    137.00 177.00   0.50    0.15    --  113.25  77.00-120.00   80
 80  \w     91.00 123.00   0.50    0.15    --  113.25  77.00 120.00   64
 81  \w    139.00 176.00   0.50    0.15    --  113.25  77.00 120.00   74
 82  \w    137.00 175.00   0.50    0.15    --  113.25  77.00-150.00   76
 83  \w     43.00  68.00   0.50    0.15    --  113.25 -94.00-120.00   50
 84  \w     91.00 118.00   0.50    0.15    --  113.25  77.00-120.00   54
 85  \w     86.00 111.00   0.50    0.15    --  113.25-125.00-150.00   50
 86  \w     42.00  72.00   0.50    0.15    --  113.25-125.00-150.00   60
 87  \w    148.00 174.00   0.50    0.15    --  113.25  77.00 150.00   52
 88  \w    138.00 177.00   0.50    0.15    --  113.25  77.00  60.00   78
 89  \w     79.00 105.00   0.50    0.15    --  113.25 -94.00   0.00   52
 90  \w     46.00  84.00   0.50    0.15    --  113.25 -77.00-120.00   76
 91  \w     43.00  86.00   0.50    0.15    --  113.25 -77.00   0.00   86
 92  \w     91.00 117.00   0.50    0.15    --  113.25  77.00-150.00   52
 93  \w    101.00 127.00   0.50    0.15    --  113.25  45.00 120.00   52
 94  \w    144.00 175.00   0.50    0.15    --  113.25  45.00 120.00   62
 95  \w     45.00  97.00   0.50    0.15    --  113.25 -77.00 150.00  104
;
_diffrn_measurement_device         'four-circle diffractometer'
_diffrn_measurement_device_type    'XtaLAB Synergy, Dualflex, HyPix'
_diffrn_measurement_method         '\w scans'
_diffrn_radiation_type             'Cu K\a'
_diffrn_radiation_wavelength       1.54184
_reflns_Friedel_coverage           1.000
_reflns_limit_h_max                7
_reflns_limit_h_min                -7
_reflns_limit_k_max                11
_reflns_limit_k_min                -11
_reflns_limit_l_max                22
_reflns_limit_l_min                -22
_reflns_number_gt                  2033
_reflns_number_total               2041
_reflns_threshold_expression       I>=2u(I)
_computing_cell_refinement         'CrysAlisPro 1.171.41.105a (Rigaku OD, 2021)'
_computing_data_collection         'CrysAlisPro 1.171.41.105a (Rigaku OD, 2021)'
_computing_data_reduction          'CrysAlisPro 1.171.41.105a (Rigaku OD, 2021)'
_computing_molecular_graphics      'Olex2 1.5-alpha (Dolomanov et al., 2009)'
_computing_publication_material    'Olex2 1.5-alpha (Dolomanov et al., 2009)'
_computing_structure_refinement   
 'olex2.refine 1.5-alpha (Bourhis et al., 2015)'
_computing_structure_solution      'SHELXT 2018/2 (Sheldrick, 2018)'
_refine_diff_density_max           0.0696
_refine_diff_density_min           -0.0763
_refine_diff_density_rms           0.0139
_refine_ls_abs_structure_details  
 'Hooft, R.W.W., Straver, L.H., Spek, A.L. (2010). J. Appl. Cryst., 43, 665-668.'
_refine_ls_abs_structure_Flack     0.006(3)
_refine_ls_d_res_high              0.7990
_refine_ls_d_res_low               9.1991
_refine_ls_extinction_coef         0.00566(16)
_refine_ls_extinction_expression   Fc^*^=kFc[1+0.001xFc^2^\l^3^/sin(2\q)]^-1/4^
_refine_ls_goodness_of_fit_ref     1.1366
_refine_ls_hydrogen_treatment      refall
_refine_ls_matrix_type             full
_refine_ls_number_constraints      0
_refine_ls_number_parameters       218
_refine_ls_number_reflns           2041
_refine_ls_number_restraints       0
_refine_ls_R_factor_all            0.0110
_refine_ls_R_factor_gt             0.0110
_refine_ls_restrained_S_all        1.1366
_refine_ls_shift/su_max            -0.0003
_refine_ls_shift/su_mean           0.0001
_refine_ls_structure_factor_coef   Fsqd
_refine_ls_weighting_details      
 'w=1/[\s^2^(Fo^2^)+(0.0034P)^2^+0.0437P] where P=(Fo^2^+2Fc^2^)/3'
_refine_ls_weighting_scheme        calc
_refine_ls_wR_factor_gt            0.0237
_refine_ls_wR_factor_ref           0.0237
_olex2_refinement_description
;
;
_olex2_refine_details
;
Refinement using NoSpherA2, an implementation of
NOn-SPHERical Atom-form-factors in Olex2.
Please cite:
F. Kleemiss et al. Chem. Sci. DOI 10.1039/D0SC05526C - 2021
NoSpherA2 implementation of HAR makes use of
tailor-made aspherical atomic form factors calculated
on-the-fly from a Hirshfeld-partitioned electron density (ED) - not from
spherical-atom form factors.

The ED is calculated from a gaussian basis set single determinant SCF
wavefunction - either Hartree-Fock or DFT using selected funtionals
 - for a fragment of the crystal.
This fragment can be embedded in an electrostatic crystal field by employing cluster charges
or modelled using implicit solvation models, depending on the software used.
The following options were used:
   SOFTWARE:       ORCA
   PARTITIONING:   NoSpherA2
   INT ACCURACY:   Normal
   METHOD:         B3LYP
   BASIS SET:      def2-TZVP
   CHARGE:         0
   MULTIPLICITY:   1
   DATE:           2023-09-22_16-25-10
;
loop_
  _atom_site_label
  _atom_site_type_symbol
  _atom_site_fract_x
  _atom_site_fract_y
  _atom_site_fract_z
  _atom_site_U_iso_or_equiv
  _atom_site_adp_type
  _atom_site_occupancy
  _atom_site_refinement_flags_posn
 S1 S 0.19028(3) 0.318539(17) 0.259601(9) 0.03709(5) Uani 1.000000 .
 O2 O 0.15741(11) 0.58880(6) 0.37073(3) 0.05116(14) Uani 1.000000 .
 O1 O 0.66394(9) 0.19792(6) 0.32302(3) 0.04887(13) Uani 1.000000 .
 C5 C 0.31076(13) 0.49872(7) 0.37457(3) 0.03598(14) Uani 1.000000 .
 C2 C 0.56712(11) 0.30465(8) 0.35029(4) 0.03532(14) Uani 1.000000 .
 C3 C 0.64202(12) 0.38526(7) 0.41732(4) 0.03650(15) Uani 1.000000 .
 C7 C 0.85114(18) 0.44993(10) 0.52272(5) 0.0559(2) Uani 1.000000 .
 C6 C 0.82448(16) 0.35907(9) 0.46167(4) 0.04726(18) Uani 1.000000 .
 C11 C 0.3500(2) 0.32440(14) 0.17708(5) 0.0599(2) Uani 1.000000 .
 C1 C 0.36414(12) 0.37625(7) 0.32768(4) 0.03540(15) Uani 1.000000 .
 C10 C 0.16559(17) 0.12308(9) 0.27107(6) 0.04852(18) Uani 1.000000 .
 C9 C 0.51441(18) 0.58805(9) 0.49245(4) 0.0500(2) Uani 1.000000 .
 C4 C 0.48962(13) 0.49837(8) 0.43213(4) 0.03757(16) Uani 1.000000 .
 C8 C 0.6984(2) 0.56229(9) 0.53792(4) 0.0571(2) Uani 1.000000 .
 H10a H 0.336(2) 0.0761(10) 0.2730(6) 0.078(3) Uani 1.000000 .
 H9 H 0.393(2) 0.6765(10) 0.5034(5) 0.080(3) Uani 1.000000 .
 H10b H 0.080(2) 0.1046(13) 0.3207(7) 0.094(4) Uani 1.000000 .
 H11a H 0.365(3) 0.4415(12) 0.1648(6) 0.098(4) Uani 1.000000 .
 H6 H 0.9412(17) 0.2701(11) 0.4500(5) 0.074(3) Uani 1.000000 .
 H11b H 0.251(2) 0.2660(13) 0.1374(5) 0.105(5) Uani 1.000000 .
 H7 H 0.992(2) 0.4336(12) 0.5589(6) 0.093(4) Uani 1.000000 .
 H11c H 0.502(2) 0.2735(16) 0.1875(6) 0.098(4) Uani 1.000000 .
 H8 H 0.726(2) 0.6311(11) 0.5849(5) 0.090(4) Uani 1.000000 .
 H10c H 0.072(2) 0.0844(11) 0.2254(6) 0.093(4) Uani 1.000000 .

loop_
  _atom_site_aniso_label
  _atom_site_aniso_U_11
  _atom_site_aniso_U_22
  _atom_site_aniso_U_33
  _atom_site_aniso_U_12
  _atom_site_aniso_U_13
  _atom_site_aniso_U_23
 S1 0.03945(8) 0.03361(8) 0.03822(8) 0.00492(7) -0.00825(7) -0.00381(6)
 O2 0.0596(4) 0.0435(3) 0.0504(3) 0.0167(3) -0.0095(3) -0.0091(2)
 O1 0.0411(3) 0.0502(3) 0.0552(3) 0.0111(3) -0.0037(2) -0.0129(3)
 C5 0.0430(4) 0.0307(3) 0.0343(3) 0.0034(3) -0.0026(3) -0.0014(2)
 C2 0.0339(3) 0.0351(3) 0.0369(3) 0.0007(3) -0.0012(3) -0.0027(3)
 C3 0.0376(4) 0.0368(3) 0.0351(3) -0.0037(3) -0.0051(3) 0.0017(3)
 C7 0.0653(6) 0.0562(5) 0.0463(4) -0.0098(5) -0.0226(4) 0.0028(4)
 C6 0.0446(4) 0.0504(4) 0.0467(4) -0.0028(4) -0.0135(4) 0.0022(3)
 C11 0.0878(8) 0.0540(5) 0.0380(4) -0.0040(6) 0.0032(5) -0.0032(4)
 C1 0.0374(4) 0.0332(3) 0.0356(3) 0.0022(3) -0.0037(3) -0.0040(3)
 C10 0.0482(5) 0.0383(4) 0.0590(5) -0.0069(4) -0.0099(5) -0.0011(4)
 C9 0.0751(6) 0.0395(4) 0.0355(4) -0.0007(4) -0.0091(4) -0.0054(3)
 C4 0.0487(4) 0.0328(3) 0.0312(3) -0.0021(3) -0.0041(3) -0.0007(3)
 C8 0.0832(7) 0.0491(4) 0.0392(4) -0.0098(5) -0.0197(5) -0.0021(3)
 H10a 0.056(7) 0.050(6) 0.129(10) 0.016(6) -0.019(8) -0.001(6)
 H9 0.117(10) 0.054(6) 0.069(7) 0.021(7) -0.011(6) -0.016(6)
 H10b 0.103(10) 0.081(8) 0.099(9) -0.025(7) 0.014(8) 0.006(8)
 H11a 0.160(13) 0.058(7) 0.077(8) -0.001(8) 0.005(9) 0.020(6)
 H6 0.057(7) 0.082(8) 0.082(8) 0.005(6) -0.016(6) -0.012(6)
 H11b 0.154(14) 0.108(9) 0.053(6) -0.012(9) -0.009(8) -0.035(6)
 H7 0.085(9) 0.109(9) 0.085(8) 0.002(7) -0.044(7) -0.015(7)
 H11c 0.113(11) 0.123(12) 0.059(8) 0.011(10) 0.012(8) -0.007(7)
 H8 0.117(10) 0.087(7) 0.067(6) -0.012(7) -0.046(7) -0.030(6)
 H10c 0.115(11) 0.071(7) 0.093(9) -0.020(7) -0.044(8) -0.017(7)

loop_
  _geom_bond_atom_site_label_1
  _geom_bond_atom_site_label_2
  _geom_bond_distance
  _geom_bond_site_symmetry_2
  _geom_bond_publ_flag
 S1 C11 1.7928(10) . ?
 S1 C1 1.7073(7) . ?
 S1 C10 1.7851(8) . ?
 O2 C5 1.2262(9) . ?
 O1 C2 1.2309(8) . ?
 C5 C1 1.4389(9) . ?
 C5 C4 1.5027(10) . ?
 C2 C3 1.5002(9) . ?
 C2 C1 1.4337(10) . ?
 C3 C6 1.3802(10) . ?
 C3 C4 1.3945(10) . ?
 C7 C6 1.4004(12) . ?
 C7 C8 1.3924(14) . ?
 C7 H7 1.083(10) . ?
 C6 H6 1.085(10) . ?
 C11 H11a 1.086(10) . ?
 C11 H11b 1.078(11) . ?
 C11 H11c 1.033(14) . ?
 C10 H10a 1.099(11) . ?
 C10 H10b 1.061(13) . ?
 C10 H10c 1.067(11) . ?
 C9 C4 1.3821(10) . ?
 C9 C8 1.3987(13) . ?
 C9 H9 1.099(10) . ?
 C8 H8 1.078(8) . ?

loop_
  _geom_angle_atom_site_label_1
  _geom_angle_atom_site_label_2
  _geom_angle_atom_site_label_3
  _geom_angle
  _geom_angle_site_symmetry_1
  _geom_angle_site_symmetry_3
  _geom_angle_publ_flag
 C1 S1 C11 106.86(5) . . ?
 C10 S1 C11 99.97(5) . . ?
 C10 S1 C1 105.40(4) . . ?
 C1 C5 O2 129.87(6) . . ?
 C4 C5 O2 124.81(6) . . ?
 C4 C5 C1 105.31(6) . . ?
 C3 C2 O1 125.17(6) . . ?
 C1 C2 O1 129.13(6) . . ?
 C1 C2 C3 105.69(6) . . ?
 C6 C3 C2 129.59(7) . . ?
 C4 C3 C2 108.83(6) . . ?
 C4 C3 C6 121.56(7) . . ?
 C8 C7 C6 120.97(9) . . ?
 H7 C7 C6 120.0(6) . . ?
 H7 C7 C8 119.0(6) . . ?
 C7 C6 C3 117.59(9) . . ?
 H6 C6 C3 121.0(5) . . ?
 H6 C6 C7 121.4(5) . . ?
 H11a C11 S1 104.3(7) . . ?
 H11b C11 S1 105.5(7) . . ?
 H11b C11 H11a 112.4(9) . . ?
 H11c C11 S1 107.2(6) . . ?
 H11c C11 H11a 113.7(11) . . ?
 H11c C11 H11b 112.9(9) . . ?
 C5 C1 S1 122.72(5) . . ?
 C2 C1 S1 125.96(5) . . ?
 C2 C1 C5 111.09(6) . . ?
 H10a C10 S1 108.1(5) . . ?
 H10b C10 S1 107.3(6) . . ?
 H10b C10 H10a 110.9(9) . . ?
 H10c C10 S1 105.9(6) . . ?
 H10c C10 H10a 112.4(9) . . ?
 H10c C10 H10b 111.9(9) . . ?
 C8 C9 C4 117.80(8) . . ?
 H9 C9 C4 120.2(5) . . ?
 H9 C9 C8 122.0(5) . . ?
 C3 C4 C5 109.02(6) . . ?
 C9 C4 C5 129.83(7) . . ?
 C9 C4 C3 121.15(7) . . ?
 C9 C8 C7 120.93(8) . . ?
 H8 C8 C7 118.9(6) . . ?
 H8 C8 C9 120.2(6) . . ?

loop_
  _geom_torsion_atom_site_label_1
  _geom_torsion_atom_site_label_2
  _geom_torsion_atom_site_label_3
  _geom_torsion_atom_site_label_4
  _geom_torsion
  _geom_torsion_site_symmetry_1
  _geom_torsion_site_symmetry_2
  _geom_torsion_site_symmetry_3
  _geom_torsion_site_symmetry_4
  _geom_torsion_publ_flag
 S1 C1 C5 O2 -8.55(8) . . . . ?
 S1 C1 C5 C4 172.40(6) . . . . ?
 S1 C1 C2 O1 6.07(8) . . . . ?
 S1 C1 C2 C3 -172.85(6) . . . . ?
 O2 C5 C1 C2 176.63(8) . . . . ?
 O2 C5 C4 C3 -176.94(8) . . . . ?
 O2 C5 C4 C9 3.89(10) . . . . ?
 O1 C2 C3 C6 -0.71(10) . . . . ?
 O1 C2 C3 C4 -179.31(7) . . . . ?
 O1 C2 C1 C5 -179.31(8) . . . . ?
 C5 C1 C2 C3 1.77(6) . . . . ?
 C5 C4 C3 C2 -1.14(6) . . . . ?
 C5 C4 C3 C6 -179.87(6) . . . . ?
 C5 C4 C9 C8 179.50(9) . . . . ?
 C2 C3 C6 C7 -178.10(8) . . . . ?
 C2 C3 C4 C9 178.11(6) . . . . ?
 C3 C6 C7 C8 0.11(9) . . . . ?
 C3 C4 C9 C8 0.42(8) . . . . ?
 C7 C8 C9 C4 0.03(10) . . . . ?

loop_
  _diffrn_refln_index_h
  _diffrn_refln_index_k
  _diffrn_refln_index_l
  _diffrn_refln_intensity_net
  _diffrn_refln_intensity_u
 0 0 -1 10.01 0.44
 0 0 2 1087.79 19.43
 0 0 -2 1073.04 18.91
 0 0 2 1062.36 18.65
 0 0 -3 0.1 0.17
 0 0 3 0.15 0.13
 0 0 4 1666.69 29.42
 0 0 -4 1680.04 29.94
 0 0 5 0.24 0.19
 0 0 -5 0.06 0.25
 0 0 -5 0.39 0.39
 0 0 -6 391.05 10.8
 0 0 -6 384.81 10.94
 0 0 6 408.11 8.32
 0 0 6 421.54 10.36
 0 0 6 415 11.02
 0 0 -6 397.99 11.06
 0 0 6 381.64 8.49
 0 0 -6 411.12 9.39
 0 0 7 0.13 0.17
 0 0 7 -0.12 0.34
 0 0 -7 0.16 0.42
 0 0 -7 0.31 0.42
 0 0 -7 -0.15 0.43
 0 0 7 -0.14 0.46
 0 0 8 761 14.89
 0 0 8 797.28 18.35
 0 0 -8 811.91 19.89
 0 0 -8 762.78 19.2
 0 0 -8 833.99 20.1
 0 0 8 817.72 19.51
 0 0 9 0.93 0.59
 0 0 -9 0.65 0.78
 0 0 -9 0.4 0.63
 0 0 -9 -0.22 0.77
 0 0 9 0.2 0.62
 0 0 -10 2598.28 53.76
 0 0 10 2525.88 50.85
 0 0 -10 2650.48 52.79
 0 0 -10 2545.74 53.68
 0 0 -10 2759.18 53.71
 0 0 10 2617.59 53.02
 0 0 11 0.2 0.47
 0 0 -11 1.16 0.98
 0 0 -11 2.22 1.1
 0 0 -11 0.29 0.9
 0 0 11 -0.26 0.76
 0 0 12 927.71 25.98
 0 0 -12 1022.8 27.12
 0 0 12 959.36 23.86
 0 0 -12 966.36 27.28
 0 0 -12 987.69 26.01
 0 0 -12 946.05 27.22
 0 0 -13 -0.36 1.04
 0 0 13 0.21 0.44
 0 0 -13 0.36 0.97
 0 0 13 -0.23 0.78
 0 0 13 1.62 1.22
 0 0 -13 0.93 0.98
 0 0 -14 583.49 19.97
 0 0 -14 650.03 19.93
 0 0 14 596.21 14.06
 0 0 14 552.41 17.21
 0 0 -14 579.08 13.64
 0 0 14 585.84 14.05
 0 0 14 610.45 20.77
 0 0 -14 611.21 21.49
 0 0 -15 2.09 1.73
 0 0 -15 1.74 1.17
 0 0 15 1.89 1.43
 0 0 -15 -0.12 0.61
 0 0 15 0.36 0.61
 0 0 15 4.2 1.02
 0 0 -15 0.73 1.06
 0 0 -15 0.98 1.23
 0 0 -15 0.54 0.53
 0 0 -16 343.67 16.1
 0 0 16 362.58 15.7
 0 0 -16 350.03 14.78
 0 0 -16 338.58 9.88
 0 0 -16 326.87 9.31
 0 0 -16 346.97 14.3
 0 0 16 334.17 9.79
 0 0 17 -0.13 0.64
 0 0 -17 -0.26 0.72
 0 0 -17 0.44 1.19
 0 0 -17 0.71 1.19
 0 0 -17 -0.21 0.56
 0 0 18 83.17 4.21
 0 0 -18 85.84 4.23
 0 0 -18 94.2 8.03
 0 0 -19 0.43 0.57
 0 0 -19 -0.39 1.05
 0 0 -19 0.14 0.71
 0 0 19 0.66 0.77
 0 0 19 -0.21 0.54
 0 0 -20 155.64 5.28
 0 0 -20 179.12 6.61
 0 0 20 159.57 5.96
 0 0 -20 171.36 6.25
 0 0 20 159.33 5.28
 0 0 -20 165.53 9.64
 0 0 -21 -0.2 0.63
 0 0 -21 0.97 0.69
 0 0 21 0.18 0.59
 0 0 -22 14.51 1.36
 0 0 -22 14.97 1.47
 0 0 23 0.4 0.38
 0 0 -23 -0.05 0.38
 0 0 -23 -0.08 0.32
 0 0 -23 -0.13 0.32
 0 -1 0 0.41 0.22
 0 1 0 0.07 0.14
 0 1 1 1163.24 21.1
 0 1 1 1143.6 21.67
 0 -1 -1 1182.29 21.48
 0 1 -1 1190.59 21.38
 0 -1 -2 4570.34 79.77
 0 1 -2 4560.82 79.4
 0 1 2 4713.5 80.05
 0 -1 2 4696.71 79.38
 0 -1 -2 4654.87 79.65
 0 1 2 4686.54 79.76
 0 1 3 1865.96 34.45
 0 -1 -3 1848.54 34.31
 0 1 -3 1832.02 33.92
 0 1 3 1834.96 34.18
 0 -1 -3 1860.91 33.53
 0 1 3 1938.73 33.6
 0 -1 3 1950.99 33.22
 0 1 3 1871.8 34.15
 0 1 4 560.16 12.4
 0 1 -4 541.6 12.16
 0 -1 -4 559.61 11.78
 0 1 4 547.29 11.26
 0 -1 -4 539.4 12.26
 0 -1 4 521.7 12.39
 0 1 -5 990.26 21.04
 0 -1 5 1013.22 21.24
 0 1 -5 1031.47 21.08
 0 1 5 1046.25 21.17
 0 -1 -5 1058.78 21.63
 0 1 -5 984.43 20.3
 0 -1 -5 996.38 20.53
 0 1 5 1023.21 20.87
 0 -1 5 1028.39 18.52
 0 -1 -5 987.63 18.28
 0 -1 -5 1011.91 20.18
 0 1 5 1034.91 19.48
 0 -1 -5 1027.99 21.16
 0 -1 6 2752.56 48.75
 0 1 -6 2619.63 48.72
 0 1 6 2539.87 48.27
 0 1 -6 2641.13 48.63
 0 1 6 2666.99 48.23
 0 -1 -6 2590.13 47.53
 0 -1 -6 2573.5 48.88
 0 1 -6 2558.18 44.45
 0 1 6 2561.17 44.07
 0 -1 -6 2453.25 43.94
 0 -1 6 2618.94 44.35
 0 -1 -6 2723.02 47.18
 0 1 6 2583.87 45.23
 0 1 6 2658.54 45.99
 0 -1 -6 2663.2 48.58
 0 1 -7 1477.71 30.11
 0 1 -7 1462.54 29.73
 0 1 7 1418.44 29.19
 0 -1 -7 1413.79 29.83
 0 1 7 1386.42 28.95
 0 -1 -7 1384.84 27.6
 0 1 7 1381.48 25.57
 0 -1 -7 1375.35 29.33
 0 -1 7 1366.93 25.37
 0 -1 7 1486.35 29.52
 0 1 7 1380.49 27.21
 0 1 -7 1388.48 29.48
 0 -1 -8 272.82 9.82
 0 -1 8 286.69 6.49
 0 1 -8 297.96 10.36
 0 -1 8 288.9 9.78
 0 1 8 300.61 6.71
 0 -1 -8 289.73 10.32
 0 1 -8 291.14 10.2
 0 1 -8 300.24 10.35
 0 1 8 270.74 6.61
 0 -1 -8 311.68 8.76
 0 -1 9 70.57 4.64
 0 1 -9 78.47 5.17
 0 1 9 77.89 4.08
 0 1 -9 74.28 5.04
 0 1 -9 70.7 4.97
 0 -1 9 73.03 5.03
 0 1 9 80.85 5.02
 0 -1 -9 78.58 5.31
 0 -1 9 61.97 2.09
 0 -1 -9 75.88 5.05
 0 -1 9 64.26 2.09
 0 1 9 70.41 2.99
 0 -1 -9 76.1 4.05
 0 -1 10 29.22 3.13
 0 1 10 24.19 2.36
 0 1 -10 23.03 3.07
 0 -1 -10 23.94 3.15
 0 1 -10 23.24 3.05
 0 1 -10 25.64 3.17
 0 -1 10 22.93 2.97
 0 1 10 25.95 3.06
 0 -1 -10 31.67 3.65
 0 -1 -10 28.01 3.34
 0 1 10 22.4 1.54
 0 -1 -10 26.4 2.43
 0 -1 11 315.51 11.75
 0 1 -11 325.37 13
 0 1 11 312.62 10.22
 0 -1 -11 294.1 12.37
 0 -1 -11 327.12 11.77
 0 1 -11 330.1 12.79
 0 1 -11 327.49 12.44
 0 -1 -11 328.1 13.24
 0 1 11 295.56 11.97
 0 -1 11 297.15 12.41
 0 1 12 539.02 15.29
 0 -1 12 577.12 17.65
 0 -1 -12 565.77 19.14
 0 1 -12 604.69 18.79
 0 -1 -12 592.34 17.87
 0 -1 -12 606.7 20.02
 0 1 -12 601.87 19.29
 0 1 -12 569.13 19.57
 0 -1 12 543.79 18.54
 0 1 12 591.47 18.77
 0 1 -13 711.24 23.24
 0 -1 -13 675.18 22.37
 0 1 -13 703.39 22.66
 0 1 13 697.86 15.79
 0 1 13 710.07 15.84
 0 -1 13 692.05 20.45
 0 1 13 690.08 21.56
 0 -1 13 702.48 22.33
 0 -1 13 669.9 15.62
 0 1 13 668.83 15.49
 0 -1 13 681.89 15.51
 0 -1 -13 692.98 20.74
 0 1 -13 709.01 21.63
 0 -1 -13 744.16 23.66
 0 1 -13 702.71 22.39
 0 1 -14 35.07 4.85
 0 1 14 32.06 2.38
 0 -1 14 29.6 2.34
 0 1 14 32.89 2.52
 0 -1 -14 32.61 2.49
 0 1 14 31.39 2.48
 0 1 -14 33.25 4.45
 0 -1 14 31.39 4.35
 0 1 14 27.27 3.94
 0 1 -14 30.72 4.11
 0 1 -14 29.57 4.24
 0 -1 -14 32.18 3.92
 0 -1 14 31.29 3.82
 0 -1 15 911.05 20.43
 0 1 15 993.39 20.82
 0 -1 -15 997.12 28.92
 0 1 -15 975.86 30
 0 -1 -15 960.33 20.55
 0 1 15 953.09 20.84
 0 1 -15 905.07 20.04
 0 1 -15 944.01 28.23
 0 1 15 936.81 27.77
 0 1 15 944.58 20.3
 0 -1 15 913.6 25.58
 0 1 -15 990.3 27.97
 0 -1 -15 967.56 25.91
 0 -1 -15 919.82 26.47
 0 1 16 30.93 2.46
 0 1 -16 26.98 4.03
 0 -1 -16 28.28 3.89
 0 1 -16 34.15 4.67
 0 1 16 32.1 4.45
 0 -1 -16 38.53 4.31
 0 1 16 34.8 2.71
 0 -1 16 30.16 2.52
 0 -1 -16 35.67 2.67
 0 1 -16 27.33 2.3
 0 -1 -16 32.72 2.77
 0 -1 -16 28.25 4.32
 0 1 -16 34.81 5.07
 0 1 16 35.06 2.81
 0 1 17 77.37 6.82
 0 1 -17 86 7.36
 0 1 17 87.57 4.4
 0 1 -17 91.25 4.75
 0 -1 17 91.75 4.55
 0 1 -17 82.84 6.93
 0 -1 17 97.39 4.92
 0 1 17 90.71 4.64
 0 -1 -17 89.53 4.6
 0 -1 -17 86.11 4.27
 0 -1 -17 84.95 7.44
 0 1 -17 85.84 8.01
 0 1 -18 266.63 13
 0 -1 -18 276.02 8.72
 0 1 -18 249.6 13.86
 0 -1 -18 259.44 13.17
 0 -1 18 276.72 8.9
 0 -1 -18 270.94 8.17
 0 1 -18 278.24 8.9
 0 1 18 263.76 8.34
 0 -1 18 263.92 8.37
 0 1 18 267.92 8.63
 0 -1 -19 182.8 6.51
 0 -1 -19 176.72 10.16
 0 1 -19 183.4 11.22
 0 -1 19 187.14 6.76
 0 -1 -19 178 5.98
 0 1 -19 189.1 7.21
 0 1 -19 185.13 6.75
 0 1 19 168.66 6.15
 0 -1 19 182.94 6.33
 0 1 19 177.54 5.83
 0 1 19 181.83 6.57
 0 -1 -20 1.8 0.76
 0 -1 20 2.13 0.85
 0 1 20 1.91 0.81
 0 -1 -20 0.88 1.05
 0 1 -20 1.44 1.29
 0 -1 -20 1.56 0.65
 0 -1 20 1.82 0.78
 0 1 -20 3.23 0.98
 0 -1 -20 1.57 0.77
 0 1 -20 2.93 0.99
 0 1 20 2.86 0.93
 0 -1 -20 1.26 0.88
 0 1 21 82.88 3.6
 0 -1 21 87.21 3.76
 0 1 21 85.87 3.73
 0 1 -21 87.73 4
 0 -1 -21 91.92 4.1
 0 -1 -21 88.53 3.94
 0 1 -21 86.66 3.7
 0 1 22 1.31 0.55
 0 1 22 0.93 0.53
 0 -1 22 1.29 0.56
 0 -1 -22 1.14 0.64
 0 1 -22 0.85 0.54
 0 -1 -22 1.48 0.63
 0 1 -22 0.25 0.41
 0 -1 -23 80.06 2.68
 0 -1 23 82.28 2.62
 0 1 23 74.41 2.49
 0 1 -23 79.54 2.73
 0 -1 -23 79.62 2.68
 0 -1 23 74 2.48
 0 1 -23 81.31 2.69
 0 2 0 12.35 1.28
 0 -2 0 15.83 1.4
 0 -2 0 13.42 1.23
 0 2 1 2055.81 38.42
 0 2 1 2106.43 38.79
 0 2 -1 2150.33 38.42
 0 -2 1 2112.4 38.22
 0 -2 -1 2042.42 38.02
 0 2 1 2103.65 37.81
 0 2 -1 2122.13 38.69
 0 -2 2 9991.18 166.47
 0 2 -2 9680.82 166.34
 0 2 2 9679.35 165.23
 0 2 2 9585.69 166.25
 0 -2 -2 9678.36 165.83
 0 -2 2 9233.71 165.39
 0 2 -2 9999 165.71
 0 2 2 9765.03 166.16
 0 2 -3 14.5 1.6
 0 -2 -3 15.01 1.37
 0 2 3 14.73 1.38
 0 -2 -3 15.82 1.63
 0 2 3 22.6 1.84
 0 2 3 15.83 1.48
 0 -2 -3 16.35 1.49
 0 2 -3 16.73 1.5
 0 -2 3 16.19 1.39
 0 -2 -3 15.68 1.48
 0 -2 4 399.17 11.11
 0 2 -4 422.75 11.33
 0 2 4 447.53 11.27
 0 -2 -4 421.33 10.54
 0 2 -4 413.46 11.27
 0 -2 -4 434.88 11.09
 0 2 -4 431.4 11.39
 0 2 4 420.39 10.45
 0 -2 -4 410.72 10.76
 0 -2 -4 403.22 10.89
 0 2 4 414.89 10.31
 0 2 4 410.09 10.69
 0 -2 -4 402.78 10.13
 0 2 -4 428.18 10.32
 0 -2 4 405 9.78
 0 -2 -5 1701.24 33.49
 0 2 5 1750.03 33.98
 0 2 -5 1660.04 34.22
 0 2 -5 1724.07 34.35
 0 -2 -5 1656 33.55
 0 2 -5 1777.71 34.51
 0 -2 -5 1699.04 33.83
 0 2 5 1714.88 33.08
 0 -2 -5 1685.06 32.32
 0 -2 5 1666.65 31.66
 0 -2 -5 1691.32 33.83
 0 2 5 1718.7 32.59
 0 -2 -5 1678.46 32.38
 0 -2 6 51.5 2.61
 0 2 6 50.2 2.96
 0 -2 -6 56.09 3.73
 0 -2 6 52.82 3.69
 0 -2 -6 61.43 3.18
 0 2 6 56.07 3.66
 0 -2 -6 56.27 3.7
 0 2 -6 56.66 3.94
 0 -2 6 50.37 3.66
 0 -2 -6 55.06 3.34
 0 -2 6 53.16 2.66
 0 -2 -6 53.2 2.58
 0 -2 -6 54.41 3.73
 0 -2 -6 50.54 3.43
 0 2 6 53.97 3.39
 0 -2 -7 70.58 4.51
 0 -2 7 65.5 2.98
 0 2 7 74.34 3.68
 0 -2 7 71.29 4.55
 0 -2 -7 66.29 3.42
 0 2 7 69.98 4.41
 0 2 -7 69.18 4.62
 0 -2 -7 74.07 4.59
 0 2 7 68.29 2.53
 0 2 -7 65.3 4.59
 0 -2 7 75.59 4.73
 0 -2 -7 66.46 3.87
 0 -2 -7 71.7 4.44
 0 2 7 65.24 4.04
 0 -2 -7 68.54 2.84
 0 -2 7 73.17 3.04
 0 -2 8 41.68 2.26
 0 2 8 40.63 2.74
 0 -2 -8 47.55 3.92
 0 2 -8 41.4 2.17
 0 2 8 41.35 1.92
 0 -2 8 39.04 2
 0 2 8 41.87 2.53
 0 -2 8 47.06 3.87
 0 -2 -8 49.03 3.43
 0 2 8 37.96 2.19
 0 2 8 40.94 3.4
 0 -2 -8 40.05 3.61
 0 -2 -8 60.7 4.41
 0 2 -8 46.6 3.95
 0 2 8 53.06 4
 0 2 -8 49.92 4.25
 0 2 8 47.4 2.12
 0 2 9 15.44 1.67
 0 -2 -9 12.32 2.17
 0 2 -9 19.39 2.69
 0 2 9 15.99 2.39
 0 -2 -9 19.03 2.69
 0 -2 9 15.41 2.43
 0 -2 -9 13.44 1.88
 0 2 9 16.15 1.28
 0 2 -9 16.44 2.61
 0 2 9 11.45 1.96
 0 -2 -9 13.41 2.24
 0 2 10 342.9 9.61
 0 -2 -10 343.04 13.15
 0 -2 -10 376.13 13.74
 0 2 -10 367.85 13.81
 0 2 -10 362.41 13.43
 0 2 10 341.69 12.77
 0 2 -10 375.98 13.89
 0 -2 10 353.43 13.02
 0 -2 -10 367.72 11.49
 0 2 -10 365.03 14.03
 0 2 10 342.73 8.47
 0 -2 -10 352.37 13.31
 0 -2 -10 361.5 13.61
 0 -2 -11 1518.61 37.03
 0 -2 -11 1600.62 33.62
 0 2 -11 1549.12 37.1
 0 2 -11 1551.77 37.71
 0 -2 -11 1581.17 37.66
 0 2 -11 1594.71 37.7
 0 2 11 1547.78 35.85
 0 -2 -11 1556.45 37.3
 0 -2 11 1549.46 36.36
 0 2 -11 1578.79 38.32
 0 -2 -11 1514.4 37.27
 0 2 -12 1076.9 30.59
 0 2 -12 1039.93 29.45
 0 2 12 1106.04 28.42
 0 -2 12 1057.4 25.79
 0 -2 -12 1113.05 25.67
 0 -2 -12 1082.75 26.63
 0 2 -12 1105.03 29.42
 0 -2 -12 1124.09 30.38
 0 2 -12 1083.89 29.84
 0 -2 -12 1022.6 29.26
 0 -2 12 1062.59 28.35
 0 -2 -12 1106.48 30.21
 0 -2 13 582.84 13.71
 0 -2 13 609.84 14.47
 0 2 13 602.79 14.24
 0 -2 -13 612.33 21.3
 0 -2 13 587.11 19.52
 0 2 13 583.59 14.12
 0 2 13 617.35 19.89
 0 2 -13 639.08 21.48
 0 2 13 608.39 14.24
 0 -2 -13 596.64 18.16
 0 -2 -13 630.23 21.84
 0 2 -13 619.6 20.81
 0 -2 -13 551.35 20.41
 0 -2 13 573.64 13.91
 0 -2 14 374.65 10.2
 0 2 14 388.54 15.53
 0 2 -14 388.21 16.67
 0 2 14 388.82 10.71
 0 -2 14 403.43 10.96
 0 -2 14 367.94 15.16
 0 -2 -14 399.22 17.13
 0 2 -14 392.33 16.44
 0 -2 -14 391.04 14.24
 0 2 14 397.89 10.71
 0 2 14 373.7 10.06
 0 -2 14 405.05 11.05
 0 2 14 379.77 10.61
 0 2 15 137.48 8.96
 0 2 -15 165.07 10.66
 0 -2 15 150.31 5.59
 0 -2 15 157.48 9.4
 0 -2 -15 156.19 6.16
 0 -2 15 152.42 6.23
 0 -2 15 159.54 6.31
 0 2 -15 146.69 9.75
 0 2 15 155.84 5.64
 0 2 15 156.53 6.13
 0 2 -15 157.86 6.23
 0 2 15 147.39 5.96
 0 -2 -15 157.6 9.65
 0 2 -16 5.09 1.16
 0 2 16 3.86 0.88
 0 2 16 0.36 0.96
 0 2 -16 2.16 1.36
 0 -2 -16 3.57 1.09
 0 -2 16 1.68 0.78
 0 -2 -16 2.4 0.84
 0 -2 16 1.14 0.68
 0 -2 16 0.56 0.71
 0 2 -16 -0.41 1.08
 0 2 16 0.13 0.66
 0 -2 16 0.34 0.98
 0 2 16 0.54 0.7
 0 -2 -16 0.74 0.88
 0 2 -17 18.59 3.53
 0 2 17 13.5 2.72
 0 -2 17 13.19 1.82
 0 2 -17 11.96 1.7
 0 2 17 12.28 1.68
 0 -2 -17 12.25 1.67
 0 -2 17 10.29 1.63
 0 2 17 20.31 2.15
 0 -2 -17 12.66 2.84
 0 2 -17 14.98 3.51
 0 -2 17 13.06 2.58
 0 2 -17 12.18 2.78
 0 -2 17 15.71 1.89
 0 -2 -17 11.58 1.77
 0 2 18 1.9 1.19
 0 2 -18 1.97 1.56
 0 -2 18 2.83 0.98
 0 -2 18 4.33 1.08
 0 2 -18 2.18 0.84
 0 -2 -18 2.35 1
 0 2 -18 4.16 1.91
 0 -2 -18 2.67 1.43
 0 2 -18 2.12 1.34
 0 -2 -18 2.92 0.96
 0 2 -18 2.69 1.04
 0 2 18 1.59 0.84
 0 2 18 1.43 0.84
 0 2 -19 195.97 10.58
 0 -2 -19 193.07 6.57
 0 2 -19 203.92 11.4
 0 -2 19 205.22 6.82
 0 -2 -19 209.06 7.14
 0 2 -19 206.68 12
 0 2 19 210.69 6.84
 0 2 -19 201.41 6.82
 0 2 -19 204.53 7.4
 0 -2 19 199.32 6.96
 0 2 19 210.6 7.02
 0 -2 20 94.23 3.99
 0 2 -20 99.58 4.54
 0 -2 -20 99.02 4.47
 0 -2 -20 96.71 4.24
 0 2 -20 89.98 7.3
 0 -2 -20 94.05 4.41
 0 2 20 95.33 4
 0 2 -20 92.56 4.01
 0 -2 -20 95.44 3.92
 0 2 20 92.08 4.09
 0 2 20 101.25 4.3
 0 -2 20 93.19 4.2
 0 -2 21 12.85 1.4
 0 2 21 12.74 1.34
 0 -2 21 10.32 1.29
 0 -2 -21 14.74 1.42
 0 -2 -21 13.77 1.22
 0 2 -21 11.57 1.21
 0 -2 -21 11.37 1.38
 0 2 21 11.12 1.28
 0 -2 21 10.51 1.12
 0 2 -21 13.13 1.48
 0 -2 -21 13.66 1.48
 0 2 -22 6.93 0.88
 0 2 22 7.24 0.86
 0 2 -22 5.22 0.64
 0 -2 -22 8.31 1.05
 0 -2 -22 7.81 0.93
 0 2 -22 7.51 0.98
 0 -2 22 8.64 0.97
 0 2 22 9.07 0.96
 0 -2 22 8.56 0.95
 0 -2 23 41.34 1.57
 0 -2 -23 47.38 1.79
 0 3 0 0.73 0.5
 0 3 0 1.93 0.69
 0 -3 0 0.24 0.48
 0 3 0 0.79 0.5
 0 -3 0 0.1 0.35
 0 3 0 1.73 0.73
 0 3 1 341.73 10.15
 0 -3 1 343.89 8.94
 0 -3 -1 353.56 9.74
 0 3 1 346.78 9.41
 0 3 -1 331.49 9.73
 0 3 1 349.77 9.97
 0 3 -1 363.99 9.99
 0 3 1 344.31 9.22
 0 3 -1 349.13 10.15
 0 -3 1 354.12 10.13
 0 -3 -1 357.39 9.65
 0 3 1 341.05 9.75
 0 -3 1 335 9.7
 0 -3 2 140.51 5.78
 0 3 2 134.21 5.74
 0 -3 2 130.82 5.39
 0 -3 -2 129.31 4.18
 0 3 -2 126.7 5.53
 0 -3 -2 135.81 5.12
 0 3 -2 136.83 5.72
 0 -3 -2 133.68 5.53
 0 -3 -2 126.09 4.63
 0 3 2 131.63 5.52
 0 -3 -3 85.08 4.02
 0 3 3 92.01 4.65
 0 3 -3 88.66 4.73
 0 3 3 90.14 4.51
 0 3 -3 88.86 4.34
 0 3 -3 90.64 4.56
 0 -3 3 96.11 4.47
 0 3 3 88.73 4.09
 0 -3 3 104.06 5.05
 0 3 -3 93.16 4.91
 0 -3 -3 88.1 3.7
 0 3 4 521.87 14.08
 0 -3 -4 506.75 13.34
 0 3 -4 551.71 14.71
 0 -3 -4 516.1 14.08
 0 3 4 536.28 13.73
 0 3 -4 522.59 13.45
 0 3 -4 501.54 13.91
 0 -3 4 533.4 13.21
 0 3 4 521.19 13.08
 0 -3 -4 532.86 12.84
 0 3 -4 544.7 14.74
 0 -3 4 523.69 14.38
 0 3 -5 3 0.99
 0 3 -5 1.32 0.78
 0 -3 5 1.81 0.89
 0 -3 5 2.4 0.72
 0 3 -5 5.05 1.08
 0 -3 -5 6.27 1.33
 0 3 5 0.73 0.6
 0 -3 -5 2.76 0.97
 0 3 -5 4.92 1.26
 0 3 5 5.47 1.15
 0 -3 -5 4.54 1.03
 0 3 5 3.12 1.02
 0 3 -6 369.13 12.3
 0 3 -6 389.96 12.76
 0 -3 6 370.84 10.46
 0 -3 -6 355.53 10.22
 0 -3 -6 356.8 10.87
 0 -3 6 356.94 12.17
 0 3 -6 378.67 11.01
 0 -3 -6 364.45 11.96
 0 3 6 360.03 10.96
 0 3 6 380.66 12.17
 0 -3 -6 376.05 11.37
 0 3 -6 367.25 12.52
 0 -3 -6 367.96 11.98
 0 -3 -6 364.18 11.69
 0 -3 -6 371.08 11.12
 0 3 6 377.09 11.23
 0 -3 -7 1187.61 26.04
 0 3 -7 1131.58 27.4
 0 3 -7 1167.08 27.79
 0 -3 -7 1083.89 23.5
 0 -3 7 1154.79 23.87
 0 -3 -7 1102.79 24.7
 0 -3 -7 1132.74 26.85
 0 3 7 1115.62 24.98
 0 3 -7 1144.67 25.15
 0 3 7 1168.5 26.92
 0 -3 -7 1148.73 26.23
 0 -3 -7 1161.53 26.86
 0 -3 -7 1112.79 25.73
 0 3 7 1118.56 25.61
 0 -3 -8 92.57 5.41
 0 3 8 88.91 3.33
 0 3 -8 97.89 6.37
 0 3 -8 85.1 5.97
 0 -3 -8 89.19 5.64
 0 3 8 89.84 5.77
 0 3 8 87.9 4.17
 0 -3 8 88.32 4.16
 0 -3 -8 89.19 4.06
 0 3 8 89 4.89
 0 -3 -8 87.41 5.84
 0 3 -8 87.87 5.06
 0 -3 -8 81.06 5.62
 0 -3 -8 89.04 5.55
 0 3 8 86.62 5.3
 0 -3 -8 84.82 4.72
 0 -3 -9 105.44 5.43
 0 -3 9 136.37 7.77
 0 -3 9 122.62 4.04
 0 3 -9 115.33 7.48
 0 3 9 129.89 4.29
 0 -3 -9 128.98 7.27
 0 3 9 124.8 6.68
 0 -3 -9 125.54 7.53
 0 3 9 117.58 4.55
 0 -3 9 117.81 4.66
 0 -3 -9 117.48 7.27
 0 3 -9 107.78 5.95
 0 3 9 118.75 5.76
 0 -3 -9 127.13 6.66
 0 3 -9 121.73 7.56
 0 -3 -9 118.79 7.1
 0 3 9 118.94 7.09
 0 -3 10 1045.66 20.71
 0 3 10 1039.35 23.9
 0 -3 -10 1014.05 27.9
 0 3 -10 1067.83 25.34
 0 -3 10 1048.48 28.05
 0 -3 -10 1115.91 26.25
 0 -3 10 1112.32 27.07
 0 -3 -10 1076.36 27.87
 0 -3 -10 1071.4 28.52
 0 3 10 1076.28 26.6
 0 3 10 1046.92 27.72
 0 -3 -10 1103.06 28.32
 0 3 -10 1044.89 28.6
 0 3 -10 1076.22 29.27
 0 3 10 1074.18 21.11
 0 3 -11 220.61 11.61
 0 3 11 226.81 10.94
 0 3 -11 211.44 11.14
 0 -3 -11 226.31 11.2
 0 -3 -11 219.2 11.08
 0 3 -11 205.72 9
 0 -3 -11 218.32 9.49
 0 3 -11 218.84 11.61
 0 3 11 228.66 6.62
 0 -3 11 217.13 10.93
 0 -3 -11 214.23 10.76
 0 -3 11 211.78 9.91
 0 -3 11 209.87 6.05
 0 3 12 213.5 6.95
 0 -3 -12 219.49 6.73
 0 -3 12 216.6 7.25
 0 -3 -12 226.13 11.54
 0 -3 12 221.39 11.44
 0 -3 -12 236.28 9.97
 0 3 12 209.91 7
 0 3 12 210.33 7
 0 3 12 225.5 10.69
 0 3 -12 230.64 12.22
 0 -3 -12 218.6 11.58
 0 3 -12 218.44 12.1
 0 3 12 216.27 6.7
 0 -3 12 210.58 7.1
 0 -3 -12 216.09 11.53
 0 -3 -12 210.35 8.97
 0 3 -12 232.12 12.22
 0 -3 12 211.85 10.03
 0 -3 12 218.15 7.18
 0 -3 12 207.47 6.89
 0 -3 -12 217.37 6.89
 0 3 13 2.82 0.89
 0 -3 13 2.12 0.81
 0 3 -13 2.05 0.83
 0 3 13 3.66 1
 0 -3 -13 2.7 1.78
 0 3 13 3.22 0.82
 0 -3 13 3.06 0.82
 0 3 -13 8.41 2.65
 0 3 13 2.86 1.47
 0 -3 -13 2.01 0.79
 0 -3 13 2.92 1.57
 0 3 -13 4.45 1.93
 0 -3 -13 3.62 1.92
 0 -3 13 4.25 1.03
 0 -3 13 3.53 1.34
 0 -3 13 2.4 0.85
 0 -3 -13 4.06 0.91
 0 3 13 3.32 0.92
 0 3 -13 2.63 1.74
 0 -3 -14 694.82 15.64
 0 3 14 714.51 16.52
 0 3 14 676.91 16.5
 0 3 14 690.87 15.53
 0 3 -14 672.71 24.88
 0 3 -14 686.3 24.63
 0 3 14 713.86 22.21
 0 3 -14 699.74 24.27
 0 -3 -14 705.31 16.07
 0 -3 14 723.17 16.88
 0 -3 14 721.19 16.97
 0 -3 -14 710.74 24.21
 0 -3 14 729.25 23.58
 0 3 -14 682.67 16.18
 0 -3 14 705.71 16.81
 0 3 14 703.77 16.59
 0 -3 15 46.75 3.33
 0 3 -15 47.27 3.13
 0 -3 15 46.72 3.25
 0 3 15 42.72 2.7
 0 3 15 37.52 4.57
 0 3 -15 43.55 5.65
 0 3 -15 41.55 5.35
 0 3 15 44.19 3.13
 0 -3 15 45.81 3.29
 0 -3 15 39.78 5.01
 0 3 15 41.42 3
 0 -3 -15 45.75 4.75
 0 3 -15 58.7 6.69
 0 -3 -15 43.11 2.87
 0 -3 16 64.1 3.91
 0 3 -16 63.9 4.03
 0 3 16 64.79 3.76
 0 3 -16 63.11 6.33
 0 -3 16 62.57 6.12
 0 3 16 64.37 5.78
 0 3 -16 58.15 6.53
 0 -3 16 68.06 3.99
 0 -3 -16 68.49 4.01
 0 3 -16 64.37 7.1
 0 -3 16 65.11 3.92
 0 -3 -16 58 3.3
 0 3 -16 68.21 3.8
 0 3 16 72.4 3.99
 0 -3 -16 72.81 4.26
 0 3 -16 65.91 6.73
 0 3 -17 49.18 5.92
 0 3 -17 55.29 5.81
 0 3 -17 47.17 3.05
 0 3 17 55.5 3.44
 0 -3 17 52.81 3.41
 0 -3 17 51.97 3.42
 0 3 -17 48.74 6.2
 0 -3 -17 45.94 3.24
 0 3 -17 50.32 3.48
 0 -3 17 42.14 4.8
 0 -3 -17 52.69 3.57
 0 3 -18 34.84 4.63
 0 -3 -18 33.9 2.59
 0 3 -18 39.87 4.71
 0 -3 -18 31.15 2.67
 0 3 -18 35.31 2.76
 0 3 18 35.1 2.61
 0 -3 18 32.65 2.58
 0 3 18 29.95 2.4
 0 3 -18 32.98 2.35
 0 -3 18 34.52 2.63
 0 3 -19 1.25 0.64
 0 -3 19 1.84 0.71
 0 3 -19 1.28 0.76
 0 3 19 1.44 0.8
 0 -3 -19 1.06 0.68
 0 -3 19 2.09 0.78
 0 3 19 1.5 0.79
 0 -3 19 1.13 0.79
 0 -3 -19 0.36 0.7
 0 3 20 214.76 6.35
 0 -3 -20 214.34 6.78
 0 3 -20 195.11 5.64
 0 3 20 223.16 6.51
 0 -3 20 208.41 6.32
 0 -3 -20 215.48 6.48
 0 3 -20 212.43 6.57
 0 -3 -20 210.47 6.31
 0 -3 20 207.95 6.42
 0 3 20 219 6.43
 0 -3 -20 218.32 6.78
 0 -3 20 221.07 6.59
 0 -3 -21 68.6 3.09
 0 3 21 62.71 2.68
 0 3 21 65.77 2.8
 0 3 -21 68.1 3.2
 0 -3 21 63.47 2.7
 0 -3 -21 61.45 2.68
 0 3 -21 62.95 2.81
 0 3 -21 66.15 3.07
 0 -3 -21 61.66 2.62
 0 3 21 65.6 2.77
 0 -3 21 62.67 2.8
 0 -3 -21 69.83 3.04
 0 -3 21 62.59 2.79
 0 -3 22 94.66 2.84
 0 -3 -22 115.51 3.37
 0 3 -22 100.52 3.18
 0 -3 22 77.05 2.49
 0 3 -22 83.39 2.63
 0 3 -22 108.36 3.44
 0 3 22 97.26 2.88
 0 3 22 88.23 2.71
 0 -4 0 2219.1 44.92
 0 4 0 2286.28 45.12
 0 -4 0 2266.58 43.99
 0 4 0 2260.68 44.55
 0 4 0 2358.12 46.06
 0 4 0 2270.5 40.67
 0 4 0 2298.58 45.86
 0 4 0 2234.73 44.2
 0 4 1 3588.27 66.35
 0 -4 -1 3489.73 62.09
 0 4 -1 3672.38 68.61
 0 4 -1 3585.12 67.42
 0 -4 -1 3705.84 67.34
 0 -4 1 3752.45 68.29
 0 4 1 3653.8 67.98
 0 -4 1 3710.18 66.1
 0 4 1 3548.54 67.37
 0 4 1 3711.75 68.67
 0 4 1 3612.89 63.08
 0 4 -1 3619.41 68.56
 0 4 -1 3604.85 67.62
 0 -4 -1 3661.86 67.25
 0 -4 -2 226.22 6.08
 0 4 -2 228.94 9.02
 0 -4 -2 223.22 8.12
 0 -4 2 222.15 8.9
 0 4 2 230.18 5.97
 0 4 2 249.34 9.39
 0 -4 -2 221.56 6.89
 0 -4 2 223.87 7.29
 0 4 2 222.13 8.57
 0 4 -2 214.96 8.65
 0 -4 -2 214.34 8.42
 0 -4 2 234.72 8.85
 0 -4 -3 836.25 17.79
 0 4 -3 855.65 21.42
 0 -4 3 888.64 21.75
 0 4 3 840.76 19.39
 0 4 3 861.06 16.82
 0 4 3 840.12 20.84
 0 4 3 846.51 21.01
 0 -4 -3 814.53 18.8
 0 -4 -3 849.25 21.03
 0 -4 3 859.96 21.34
 0 4 -3 832.73 21.38
 0 4 -4 504.79 14.94
 0 -4 -4 468.55 13.07
 0 4 4 455.48 14.31
 0 4 4 477.89 10.59
 0 4 -4 480.63 15.05
 0 4 -4 462.62 14.13
 0 -4 -4 487.78 12.23
 0 4 4 488.57 14.32
 0 -4 4 493.02 14.95
 0 -4 4 499.26 15.18
 0 4 4 480.75 13.12
 0 -4 -5 566.43 14.43
 0 -4 -5 577.85 15.74
 0 -4 -5 575.65 16.9
 0 -4 5 576.18 12.35
 0 -4 -5 574.66 14.73
 0 4 5 588.46 17.23
 0 4 -5 616.95 18.07
 0 4 5 565.5 15.25
 0 4 -5 574.24 16.79
 0 4 5 586.23 16.36
 0 -4 5 585.61 17.36
 0 4 -5 581.58 17.52
 0 -4 -6 0.16 0.51
 0 -4 -6 0.41 0.54
 0 -4 6 0.99 0.47
 0 4 -6 0.54 0.64
 0 -4 -6 1.37 0.74
 0 4 6 0.18 0.63
 0 -4 6 -0.24 0.82
 0 4 6 0.83 0.7
 0 -4 6 0.89 0.6
 0 -4 -6 0.18 0.47
 0 -4 -6 0.4 0.68
 0 -4 6 1.26 0.95
 0 -4 -6 0.95 0.85
 0 4 -6 -0.27 0.96
 0 -4 -7 1247.02 29.67
 0 4 7 1243.9 28.65
 0 -4 -7 1239.97 28.18
 0 -4 7 1245.2 24.01
 0 4 -7 1244.37 28.6
 0 4 7 1243.5 28.81
 0 4 7 1335.64 30.96
 0 -4 -7 1263.84 28.59
 0 4 -7 1283.36 31.74
 0 4 -7 1220.85 30.72
 0 -4 7 1299 30.95
 0 -4 -7 1188.64 27.36
 0 -4 7 1262.98 27.77
 0 -4 -7 1241.74 28.76
 0 -4 7 1255.95 30.94
 0 4 -7 1295.33 31.76
 0 -4 -8 61.97 4.96
 0 -4 -8 69.24 5.01
 0 4 8 60.01 4.64
 0 -4 -8 55.24 4.9
 0 -4 8 66.41 2.99
 0 4 8 71.56 4.97
 0 4 -8 61.69 4.59
 0 -4 -8 60.17 4.77
 0 4 8 66.24 5.49
 0 4 -8 63.98 5.53
 0 -4 8 65.32 5.43
 0 -4 8 68.54 4.33
 0 -4 -8 62.66 4.11
 0 -4 -8 63.77 4.66
 0 -4 8 59.96 5.37
 0 4 -8 56.04 5.43
 0 -4 -9 2476.2 50.06
 0 -4 -9 2361.52 49.41
 0 4 9 2397.84 48.99
 0 4 -9 2142.97 47.55
 0 -4 -9 2337.56 51.16
 0 -4 9 2302.34 42.62
 0 -4 9 2346.92 45.64
 0 -4 -9 2288.26 47.75
 0 4 -9 2292.92 47.85
 0 4 9 2389.68 48.27
 0 -4 -9 2317.9 51.22
 0 -4 -9 2340.79 49.72
 0 4 9 2383.25 51.34
 0 4 -9 2445.42 53.25
 0 4 9 2354.48 42.99
 0 4 -9 2389.9 52.45
 0 -4 9 2494.89 51.41
 0 -4 10 2.09 0.63
 0 4 -10 3.45 1.71
 0 -4 -10 2.53 0.8
 0 -4 -10 2.71 1.44
 0 4 10 3.3 1.57
 0 -4 -10 1.72 1.28
 0 4 10 2.6 1.16
 0 -4 10 2.73 0.88
 0 4 10 3.12 0.85
 0 -4 10 2.46 1.42
 0 4 10 1.78 0.88
 0 -4 -10 1.39 1.02
 0 4 -10 1.85 1
 0 4 -10 -0.37 1.26
 0 4 10 2.76 0.78
 0 4 11 163.79 5.96
 0 -4 11 175.84 6.47
 0 -4 -11 164.75 9.42
 0 -4 11 168.67 10.21
 0 4 11 165.87 5.69
 0 -4 11 172.58 6.15
 0 4 -11 154.74 8.65
 0 4 11 170.02 6.14
 0 4 11 169.9 5.8
 0 4 -11 164.07 10.55
 0 -4 -11 174.23 9.08
 0 4 -11 166.05 10.52
 0 -4 -11 165.76 9.67
 0 4 11 182.89 10.27
 0 -4 11 169.63 9.53
 0 -4 11 163.07 6.02
 0 -4 -11 160.99 6.03
 0 -4 -11 165.33 10
 0 4 11 171.93 6.12
 0 4 11 173.33 5.98
 0 -4 -11 170.93 6
 0 -4 11 158.73 5.34
 0 4 12 196.95 6.91
 0 -4 12 202.62 7.27
 0 -4 -12 203.83 10.92
 0 -4 12 205.65 11.55
 0 4 12 200.72 6.54
 0 4 12 205.63 6.82
 0 -4 -12 196.94 6.73
 0 4 -12 176.54 9.72
 0 4 12 207.32 7.03
 0 -4 12 204.18 7.02
 0 -4 -12 213.77 10.22
 0 -4 12 188.8 5.97
 0 -4 -12 199.63 6.95
 0 4 12 200.07 11.2
 0 -4 -12 210.35 11.4
 0 4 -12 211.5 12.26
 0 -4 12 214.94 10.87
 0 4 12 197.55 6.53
 0 4 -12 212.52 12.39
 0 -4 13 124.62 9.13
 0 -4 -13 146.65 9.43
 0 4 13 127.6 5.08
 0 -4 13 134.4 8.42
 0 4 13 145.08 5.78
 0 4 13 135.24 8.3
 0 4 -13 137.01 10.21
 0 4 13 134.97 5.68
 0 4 13 133.86 5.44
 0 -4 -13 138.84 5.46
 0 -4 13 141.81 5.77
 0 4 -13 132.84 5.64
 0 4 -13 122.73 9.57
 0 -4 -13 148.8 5.79
 0 -4 14 48.95 5.73
 0 4 14 54.22 3.44
 0 4 14 53.01 3.06
 0 -4 14 53.54 5.12
 0 4 14 51.21 5.05
 0 4 -14 56.78 6.6
 0 4 14 57.39 3.57
 0 -4 14 53.55 3.45
 0 -4 -14 54.2 3.26
 0 4 14 50.82 3.27
 0 -4 -14 50.6 3.3
 0 4 -14 49.96 3.37
 0 4 -14 54.2 6.52
 0 4 -14 56.44 6.55
 0 4 15 24.05 2
 0 -4 -15 18.62 1.86
 0 4 15 17.44 1.93
 0 4 -15 23.16 4.32
 0 4 15 20.97 2.12
 0 -4 -15 19.71 2.01
 0 -4 15 20.68 2.23
 0 4 -15 21.27 4.14
 0 4 -15 18.85 2.08
 0 -4 15 20.25 2.15
 0 -4 15 17.93 3.59
 0 4 -16 38.01 2.85
 0 4 -16 37.87 5.44
 0 -4 16 41.5 3.1
 0 -4 16 31.31 2.68
 0 4 16 38.05 2.43
 0 -4 -16 42.36 3.17
 0 -4 16 46.34 3.29
 0 -4 -16 38.07 2.68
 0 4 16 34.3 2.76
 0 4 -16 33.18 4.96
 0 4 16 36.05 2.68
 0 -4 -16 36.28 2.5
 0 4 16 37.58 2.83
 0 -4 16 26.17 4.08
 0 4 -17 185.63 11.15
 0 -4 -17 200.66 6.34
 0 -4 17 184.77 5.2
 0 -4 17 198.43 6.31
 0 4 -17 186.06 11.51
 0 -4 -17 186.14 4.94
 0 -4 17 187.05 5.91
 0 -4 17 199.88 6.25
 0 4 -17 182.98 5.78
 0 4 17 203.3 6.13
 0 -4 -18 0.38 0.73
 0 -4 18 0.12 0.64
 0 4 -18 2.21 0.78
 0 4 18 -0.11 0.62
 0 -4 -18 0.47 0.67
 0 -4 18 -0.22 0.7
 0 4 18 0.99 0.75
 0 4 -18 1.17 0.79
 0 4 -18 0.39 1.03
 0 -4 18 1.14 0.79
 0 -4 19 6.12 1.06
 0 -4 19 5.75 1.09
 0 4 -19 5.34 0.95
 0 4 19 7.09 1.13
 0 4 -19 6.32 1.18
 0 4 19 6.49 1.07
 0 -4 -19 6.84 1.15
 0 -4 -19 6.53 1.13
 0 -4 -19 7.03 1.2
 0 -4 19 5.37 1.02
 0 4 20 0.83 0.51
 0 -4 20 0.21 0.47
 0 -4 20 0.08 0.5
 0 4 -20 0.24 0.41
 0 4 20 0.14 0.51
 0 -4 -20 0.15 0.49
 0 -4 -20 0.39 0.49
 0 4 -20 0.26 0.56
 0 4 20 -0.07 0.5
 0 -4 -20 0.51 0.61
 0 -4 20 -0.07 0.52
 0 -4 21 45.55 1.89
 0 -4 21 37.53 1.63
 0 4 -21 45.18 2.11
 0 4 21 44.22 1.8
 0 -4 -21 44.12 1.88
 0 4 21 39.68 1.78
 0 -4 -21 44.53 1.96
 0 5 0 0.42 0.46
 0 -5 0 0.46 0.61
 0 5 0 0.21 0.67
 0 5 0 1.4 0.83
 0 5 1 468.09 13.92
 0 5 -1 477.62 14.83
 0 5 -1 484.17 16
 0 -5 -1 465.23 14.73
 0 -5 1 500.23 15.7
 0 -5 -1 483.17 14.61
 0 5 1 460.63 14.92
 0 5 1 479.49 15.96
 0 5 -1 468.94 15.96
 0 5 1 476.13 11.13
 0 5 -1 479.66 15.1
 0 5 2 117.93 5.87
 0 5 -2 117.48 6.94
 0 -5 2 135.24 7.42
 0 5 2 128.67 7
 0 -5 -2 119.77 6.71
 0 5 -2 120.61 7.21
 0 5 -2 110.65 6.62
 0 5 2 133.44 7.62
 0 5 -2 106.81 6.99
 0 5 2 118.77 4.35
 0 5 -3 63.74 5.17
 0 5 3 63.89 4.26
 0 -5 3 63.8 5.2
 0 5 3 70.84 5.33
 0 5 3 66.4 5.07
 0 -5 -3 60.86 3.69
 0 -5 -3 64.25 5
 0 5 3 65.64 3.11
 0 5 -3 58.56 5.05
 0 5 4 199.59 9.26
 0 -5 -4 165.34 7.03
 0 5 -4 181.43 9.32
 0 5 -4 171.8 9.09
 0 5 4 168.11 7.41
 0 -5 4 193.32 9.53
 0 -5 4 177.26 9.1
 0 -5 -4 184.76 8.7
 0 -5 4 178.77 8.6
 0 5 4 176.82 8.81
 0 5 5 32.01 3.64
 0 -5 -5 26.15 2.84
 0 -5 -5 30.53 2.57
 0 5 5 37.8 3.37
 0 -5 5 30.8 3.84
 0 5 -5 34.81 3.98
 0 -5 5 28.02 3.6
 0 -5 -5 31.29 3.45
 0 -5 5 32.79 3.55
 0 5 -5 32.37 4
 0 -5 -6 45.48 4.07
 0 -5 -6 48.19 3.59
 0 5 6 61.37 5.41
 0 -5 -6 43.94 4.17
 0 -5 6 44.06 4.1
 0 -5 -6 56.88 4.91
 0 -5 6 54.32 5.16
 0 5 -6 66.49 5.6
 0 5 -6 53.27 5.38
 0 5 6 48.46 4.58
 0 5 7 39.77 4.23
 0 -5 7 45.81 4.94
 0 5 7 48.76 4.98
 0 -5 -7 49.08 3.94
 0 -5 -7 46.19 3.73
 0 -5 7 50.29 5.23
 0 -5 -7 51.04 4.69
 0 5 -7 47.09 4.86
 0 5 -7 48.62 5.37
 0 -5 -7 42.11 3.98
 0 -5 7 47.62 4.18
 0 -5 -7 55.91 4.72
 0 5 7 48.64 4.35
 0 -5 8 441 14.12
 0 5 8 412.26 14.34
 0 -5 -8 423.89 13.91
 0 -5 -8 429.33 15.82
 0 5 -8 402.62 16.03
 0 -5 -8 425.27 11
 0 5 -8 462.09 17.97
 0 -5 8 450.38 16.88
 0 5 8 446.12 14.88
 0 -5 8 449.7 11.48
 0 5 8 439.4 16.69
 0 -5 -8 419.33 14.09
 0 -5 -8 404.37 13.6
 0 -5 -8 447.88 15.35
 0 -5 8 459.35 17.36
 0 5 -8 416.4 16.67
 0 -5 9 21.14 2.09
 0 -5 -9 18.96 1.82
 0 5 9 22.98 3.12
 0 -5 9 21.35 2.65
 0 -5 9 17.43 1.89
 0 -5 -9 22.54 1.87
 0 5 9 18.68 1.81
 0 5 -9 19.94 2.01
 0 -5 -9 18.19 3.09
 0 5 -9 20.63 3.51
 0 5 -9 22.12 3.84
 0 -5 9 23.45 3.73
 0 -5 9 20.06 1.88
 0 5 9 18.15 1.88
 0 -5 -9 17.68 1.87
 0 5 9 17.96 1.81
 0 5 -9 20.26 3.55
 0 -5 -9 19.82 1.97
 0 -5 -9 22.98 3.19
 0 -5 -9 21.49 2.92
 0 -5 9 21.25 3.61
 0 5 9 24.26 3.78
 0 -5 -9 19.85 2.9
 0 -5 10 758.67 17.37
 0 -5 10 731.12 16.01
 0 -5 -10 728.36 16.2
 0 5 10 745.07 21.46
 0 -5 10 744.93 17.21
 0 5 10 739.16 16.45
 0 -5 -10 753.31 22.92
 0 -5 10 710.35 16.57
 0 5 -10 760.44 25.73
 0 5 10 732.22 16.81
 0 -5 -10 738.41 16.91
 0 5 10 719.63 16.88
 0 5 10 720.11 16.27
 0 -5 10 696.71 23.18
 0 -5 -10 754.98 21.25
 0 -5 -10 700.4 20.99
 0 5 -10 703.41 24.46
 0 5 10 746.58 16.51
 0 5 10 777.16 24.44
 0 -5 -10 733.35 21.86
 0 -5 -10 736.45 17
 0 -5 11 311.8 9.45
 0 -5 -11 284.07 8.2
 0 5 11 285.16 8.47
 0 -5 -11 310.99 13.51
 0 5 11 276.84 13.91
 0 -5 11 293.04 9.21
 0 5 11 292.48 8.84
 0 5 -11 290.92 15.26
 0 5 -11 294.84 14.93
 0 5 11 301.75 8.68
 0 -5 11 294.62 13.79
 0 5 11 294.72 8.97
 0 5 11 292.55 8.97
 0 -5 -11 299.17 9
 0 5 11 287.33 8.52
 0 -5 -11 284.61 12.39
 0 -5 11 280.07 8.71
 0 -5 -11 294.29 9.1
 0 -5 12 1151.52 33.57
 0 5 12 1133.5 23.62
 0 -5 12 1170.43 24.87
 0 -5 -12 1164.77 24.59
 0 5 -12 1179.67 35.26
 0 -5 -12 1182.44 24.39
 0 5 12 1119.46 23.76
 0 -5 12 1129.53 31.65
 0 5 12 1162.07 24.39
 0 -5 12 1170.8 24.99
 0 5 12 1149.75 23.82
 0 5 -12 1112.15 33.98
 0 -5 -12 1136.81 30.67
 0 5 12 1154.03 33.04
 0 -5 12 1086.01 24.02
 0 5 12 1149.27 24.2
 0 -5 -13 41.18 3.07
 0 -5 13 45.75 3.29
 0 -5 13 46.55 3.36
 0 5 13 44.21 3.16
 0 5 -13 47.45 3.41
 0 5 13 42.14 2.86
 0 -5 -13 45.52 3.14
 0 -5 13 38.16 2.9
 0 -5 13 38.4 4.69
 0 -5 13 46.34 5.69
 0 5 13 40.72 2.97
 0 5 -13 34.54 5.2
 0 5 13 40.64 2.83
 0 5 -14 50.58 5.45
 0 -5 14 46.39 3.33
 0 -5 14 46.86 3.15
 0 -5 14 51.03 3.3
 0 -5 -14 47.97 3.26
 0 5 14 49.99 2.99
 0 -5 14 45.54 5.63
 0 -5 -14 52.08 3.29
 0 5 14 53.05 3.19
 0 -5 14 50.9 3.54
 0 5 14 52.91 3.39
 0 5 14 51.38 3.28
 0 -5 14 43.25 4.82
 0 5 -14 50.17 6.23
 0 5 -14 49.63 3.55
 0 -5 15 159.29 6.32
 0 -5 -15 159.39 6.49
 0 5 15 161.88 5.59
 0 -5 15 159.83 6.11
 0 -5 -15 171.05 6.08
 0 5 15 164.59 5.91
 0 5 -15 168.09 6.67
 0 -5 15 152.1 5.91
 0 -5 -15 151.39 6.04
 0 -5 15 165.15 6.54
 0 5 15 163.91 6.14
 0 5 15 153.93 6.12
 0 5 16 57.29 2.94
 0 -5 -16 64.34 3.79
 0 -5 16 64.78 3.55
 0 5 16 66.22 3.4
 0 -5 -16 64.45 3.36
 0 5 -16 62.91 3.82
 0 5 -16 65.29 6.89
 0 -5 -16 62.88 3.5
 0 -5 16 59.21 3.29
 0 -5 -16 64.25 3.84
 0 -5 16 62.82 3.66
 0 5 16 61.39 3.43
 0 -5 16 62.8 3.3
 0 -5 -17 39.35 2.74
 0 -5 17 38.47 2.49
 0 -5 -17 38.96 2.77
 0 5 17 42.67 2.72
 0 -5 17 40.41 2.64
 0 5 -17 35.1 2.69
 0 5 -17 32.32 4.6
 0 -5 17 38.46 2.31
 0 -5 -17 37.46 2.23
 0 5 -18 13.4 1.66
 0 5 18 13.81 1.49
 0 -5 -18 12.43 1.56
 0 -5 18 11.12 1.33
 0 -5 -18 14.52 1.63
 0 5 18 14.14 1.48
 0 5 -18 13.05 1.57
 0 -5 -18 11.28 1.16
 0 5 -19 16.01 1.52
 0 5 19 17.86 1.47
 0 5 19 16.58 1.47
 0 -5 -19 16.3 1.4
 0 -5 19 15.07 1.47
 0 -5 19 15.9 1.37
 0 -5 -19 17.47 1.59
 0 5 -19 18.02 1.72
 0 5 -20 22.13 1.52
 0 5 20 22.96 1.36
 0 -5 -20 23.99 1.56
 0 5 20 24.86 1.48
 0 5 -20 25.24 1.74
 0 -5 20 25.1 1.54
 0 -5 -21 33.76 1.39
 0 5 -21 35.9 1.61
 0 -5 21 33.6 1.47
 0 -5 21 32.23 1.46
 0 5 -21 29.67 1.34
 0 6 0 751.21 16.86
 0 6 0 761.67 23.54
 0 6 0 772.15 22.13
 0 -6 0 755.33 22.57
 0 -6 0 767.29 22.27
 0 6 0 729.7 20.73
 0 -6 1 200.23 10.07
 0 6 -1 196.97 9.66
 0 6 1 181.96 9.49
 0 6 1 198.96 6.5
 0 6 1 176.98 10.08
 0 6 -1 177.14 6.31
 0 6 -1 189.05 10.56
 0 -6 -1 169.78 9.42
 0 6 1 172.6 7.95
 0 6 -1 186.38 9.18
 0 6 -1 177.66 9.28
 0 6 -2 1218.98 31.89
 0 6 2 1293.63 31.99
 0 6 -2 1269.84 31.47
 0 -6 -2 1284.18 32.31
 0 6 2 1302.61 33.85
 0 6 -2 1270.65 33.73
 0 6 2 1294.87 25.77
 0 6 2 1220.76 28.74
 0 -6 2 1297.08 32.77
 0 6 -2 1257.61 31.71
 0 6 -3 682.17 21.54
 0 -6 3 679.86 21
 0 -6 -3 639.87 20.71
 0 6 3 678.29 15.42
 0 6 -3 617.72 21.73
 0 6 3 684.04 20.96
 0 6 -3 690.46 21.25
 0 6 -3 685.52 22.03
 0 -6 3 663.98 21.52
 0 6 3 650.75 18
 0 6 -4 121.14 8.31
 0 -6 4 126.39 8.51
 0 6 4 119.46 6.45
 0 -6 -4 117.42 4.84
 0 -6 -4 127.48 7.98
 0 -6 4 112.92 7.69
 0 -6 -4 120.14 4.86
 0 6 4 127.91 8.09
 0 6 -4 124.18 5.2
 0 6 -4 116.2 8.07
 0 6 -4 134.89 8.8
 0 -6 4 129.99 5.25
 0 6 5 144.63 5.55
 0 -6 -5 153.51 5.63
 0 -6 -5 151.31 5.56
 0 6 -5 161.36 9.96
 0 -6 5 142.73 9.24
 0 6 5 149.35 7.36
 0 -6 5 152.46 5.67
 0 -6 5 147.08 8.67
 0 -6 -5 155.52 8.96
 0 -6 5 152.43 5.67
 0 -6 5 151.8 5.73
 0 -6 -5 151.13 5.66
 0 6 -5 150.35 9.48
 0 6 -5 152.55 9.59
 0 -6 -5 153.25 9.08
 0 -6 5 156.57 5.91
 0 -6 -5 142.92 5.4
 0 -6 -6 515.78 12.82
 0 6 6 507.14 12.83
 0 -6 6 521.19 12.82
 0 6 -6 541.31 19.67
 0 6 -6 519.83 19.97
 0 -6 6 561.15 19.95
 0 -6 6 568.47 18.23
 0 -6 -6 508.57 17.54
 0 -6 -6 520.64 12.92
 0 -6 6 523.43 12.9
 0 -6 6 529.83 13.2
 0 -6 -6 533.91 12.99
 0 -6 -6 523.11 18.6
 0 -6 -6 519.85 12.85
 0 -6 6 533.44 13.39
 0 6 7 700.14 16.26
 0 -6 -7 703.93 16.22
 0 -6 7 717.07 16.19
 0 6 -7 714.04 23.6
 0 -6 -7 705.34 22.84
 0 -6 -7 717.52 16.43
 0 -6 -7 701.8 16.41
 0 6 -7 708.61 24.54
 0 6 7 714.04 20.9
 0 6 -7 710.07 16.55
 0 -6 7 716.87 16.31
 0 -6 7 729.54 16.83
 0 -6 -7 724.42 16.41
 0 -6 -7 730.91 22.58
 0 -6 7 716.77 21.47
 0 -6 -7 689.62 21.12
 0 6 8 8.67 2.06
 0 -6 8 6.96 1.2
 0 -6 -8 7.42 1.27
 0 -6 8 5.43 1.19
 0 6 8 4.64 1.05
 0 -6 -8 6.64 1.75
 0 -6 8 3.61 1.45
 0 -6 -8 7.36 2.2
 0 6 -8 7.14 2.37
 0 6 -8 2.73 1.88
 0 -6 8 8.03 2.44
 0 6 8 4.42 1.98
 0 6 -8 6.44 1.27
 0 -6 8 6.78 1.33
 0 -6 8 7.14 1.23
 0 -6 -8 11.58 2.59
 0 -6 -8 5.62 1.13
 0 -6 -8 11.05 1.56
 0 -6 9 515.5 13.7
 0 -6 9 530.57 12.96
 0 -6 -9 553.82 18.59
 0 6 9 508.22 17.04
 0 -6 9 513.14 13.48
 0 6 9 513.41 13.07
 0 -6 -9 529.7 12.97
 0 6 -9 521.33 13.74
 0 -6 9 527.68 13.65
 0 6 -9 539.85 21.64
 0 -6 -9 524.27 13.42
 0 -6 9 523.03 12.72
 0 -6 9 484.73 19.52
 0 6 -9 504.5 13.16
 0 6 -9 561.52 20.35
 0 -6 -9 541.16 19.65
 0 6 9 556.72 20.64
 0 6 9 536.52 13.19
 0 -6 9 508.16 16.57
 0 -6 10 532.29 13
 0 -6 10 518.38 14
 0 -6 -10 528.26 13.22
 0 -6 -10 545.6 19.86
 0 6 -10 555.18 20.55
 0 -6 -10 559.27 13.92
 0 6 10 514.85 12.8
 0 6 10 528.9 13.72
 0 6 10 539.41 13.36
 0 -6 10 524.39 13.8
 0 -6 10 568.91 21.1
 0 6 -10 578.59 22.65
 0 6 -10 510.44 13.61
 0 -6 10 536.57 12.78
 0 -6 10 570.72 14.2
 0 6 10 558.57 20.92
 0 -6 -10 573.91 18.6
 0 6 -10 542.26 14.25
 0 6 10 552.38 13.48
 0 6 11 69.59 3.81
 0 6 -11 69.36 6.68
 0 -6 -11 70.58 6.48
 0 6 11 89.51 7.77
 0 -6 11 74.84 4.26
 0 6 -11 74.44 4.38
 0 6 11 72.99 4.07
 0 6 -11 72.35 7.59
 0 -6 11 92.23 7.71
 0 -6 11 73.31 4.21
 0 -6 -11 77.76 4.32
 0 6 -11 72.9 4.14
 0 6 11 69.81 3.87
 0 6 11 74.54 4.18
 0 6 11 76.05 3.75
 0 -6 -11 76.28 4.22
 0 6 11 72.2 3.9
 0 -6 11 71.65 3.61
 0 -6 11 78.93 4.41
 0 6 12 218.06 6.96
 0 -6 -12 221.75 7.66
 0 6 12 219.46 7.21
 0 -6 -12 209.96 6.78
 0 -6 12 218.32 7.75
 0 6 12 213.59 7.55
 0 6 -12 228.44 8.24
 0 6 12 221.84 7.33
 0 6 -12 245.61 14.23
 0 6 12 241.12 13.06
 0 -6 12 219.44 12.09
 0 -6 -12 226.87 7.61
 0 -6 12 219.45 7.7
 0 -6 -12 219.61 7.8
 0 6 12 211.82 7.35
 0 6 -12 212.36 7.61
 0 -6 12 216.84 6.61
 0 -6 12 216.79 7.91
 0 6 -12 217.68 11.96
 0 -6 -12 209.49 11.26
 0 -6 -13 68.32 3.89
 0 -6 13 67.32 3.92
 0 -6 -13 71.38 3.99
 0 6 13 68.25 3.48
 0 -6 -13 69.8 4.02
 0 -6 13 70.66 3.99
 0 6 -13 71.18 7.56
 0 -6 13 68.5 4.11
 0 6 13 66.74 3.85
 0 6 -13 67.97 4.22
 0 6 13 66.83 3.63
 0 6 -13 67.56 3.91
 0 6 13 69.47 3.78
 0 -6 13 64.76 6.24
 0 6 14 166.74 5.75
 0 6 -14 160.01 11.25
 0 -6 -14 175.01 6.56
 0 -6 -14 168.36 6.39
 0 6 -14 173.77 6.89
 0 6 14 175.19 6.37
 0 6 14 169.16 5.71
 0 -6 -14 171.78 6.29
 0 -6 14 168.73 6.6
 0 6 -14 164.96 6.38
 0 -6 -14 173.39 6.51
 0 -6 14 176.9 6.4
 0 6 14 164.92 6.04
 0 -6 14 159.11 6.22
 0 6 15 0.6 0.59
 0 -6 -15 1.19 0.72
 0 -6 15 1.26 0.76
 0 -6 -15 0.86 0.74
 0 6 -15 0.55 0.74
 0 6 15 1.9 0.82
 0 6 15 1.12 0.57
 0 -6 -15 1.08 0.75
 0 -6 15 0.64 0.73
 0 6 15 2.16 0.79
 0 -6 15 2.16 0.8
 0 -6 15 0.43 0.58
 0 -6 -15 2.12 0.81
 0 6 -15 0.96 0.71
 0 -6 -16 90.31 3.86
 0 -6 -16 84.08 4.1
 0 6 -16 89.98 4.09
 0 6 -16 85.52 4.31
 0 -6 16 89.22 3.82
 0 -6 -16 92.31 4.17
 0 6 16 84.99 3.31
 0 -6 16 90.95 3.81
 0 6 -16 80.83 3.63
 0 -6 16 87.83 4.19
 0 -6 -17 0.29 0.46
 0 6 -17 0.32 0.56
 0 6 17 0.45 0.58
 0 6 -17 1.23 0.62
 0 -6 17 0.58 0.58
 0 -6 17 0.07 0.31
 0 -6 17 0.21 0.44
 0 -6 -17 0.55 0.61
 0 6 18 4.13 0.77
 0 6 -18 3.72 0.72
 0 6 -18 3.81 0.87
 0 -6 -18 3.88 0.61
 0 -6 18 5.07 0.94
 0 -6 18 4.97 0.88
 0 6 18 4.54 0.81
 0 -6 -18 4.3 0.86
 0 -6 -19 16.83 1
 0 6 -19 20.65 1.5
 0 -6 -19 20.98 1.43
 0 6 -19 13.77 1
 0 6 19 21.41 1.35
 0 -6 19 21.96 1.47
 0 6 -19 17.71 1.11
 0 6 19 15.55 1.07
 0 -6 19 19.25 1.33
 0 -6 20 0.67 0.28
 0 -6 -20 0.31 0.26
 0 6 -20 0.33 0.29
 0 7 0 0.62 0.51
 0 -7 0 0.47 0.58
 0 -7 0 4.15 1.74
 0 -7 0 1.54 0.75
 0 -7 0 0.25 0.67
 0 -7 0 0.23 0.54
 0 7 0 -0.23 0.55
 0 7 0 0.34 0.99
 0 -7 0 0.11 0.41
 0 7 0 0.69 0.66
 0 7 0 4.7 1.91
 0 7 1 40.31 4.8
 0 7 -1 47.33 4.98
 0 -7 -1 32.9 4.55
 0 -7 -1 46.14 2.99
 0 -7 1 45.54 2.92
 0 -7 1 48.44 3.21
 0 -7 -1 48.36 3.14
 0 -7 1 47.74 3.18
 0 7 1 45.65 3
 0 7 -1 42.12 2.99
 0 7 -1 47.73 3.29
 0 7 1 43.49 3.12
 0 -7 1 45.9 3.09
 0 -7 -1 43.37 2.97
 0 -7 1 43.39 2.87
 0 7 -1 51.4 5.92
 0 7 1 41.6 5.36
 0 7 -1 42.91 2.93
 0 -7 -1 45.39 2.71
 0 -7 1 44.35 2.83
 0 -7 -1 39.89 2.83
 0 7 1 46.88 2.9
 0 -7 -2 224.88 7.46
 0 -7 2 220.13 7.53
 0 -7 2 206.25 6.77
 0 -7 -2 214.43 7.24
 0 7 -2 228.09 11.37
 0 7 2 233.96 11.76
 0 -7 -2 224.88 11.88
 0 -7 2 213.86 11.72
 0 -7 2 219.06 7.04
 0 -7 2 220.71 7.33
 0 7 -2 193.72 10.84
 0 -7 2 215.24 7.23
 0 7 2 210.29 7.04
 0 7 -2 215.68 7.56
 0 -7 2 212.31 11.71
 0 7 2 231.19 7.81
 0 -7 -2 229.35 7.43
 0 -7 2 218.83 7.47
 0 7 -2 207.52 10.86
 0 -7 -2 209.06 6.76
 0 7 -2 205.07 7.23
 0 -7 2 225.66 7.67
 0 7 -2 224.98 12.82
 0 -7 -3 10.93 1.55
 0 -7 3 12.06 1.44
 0 7 -3 12.81 2.71
 0 -7 3 10.41 2.67
 0 -7 -3 8.28 2.25
 0 -7 3 12.94 1.66
 0 7 -3 9.16 2.46
 0 7 -3 15.89 3.05
 0 -7 -3 10.49 1.38
 0 7 -3 14.25 1.73
 0 7 -3 14.07 1.79
 0 7 3 11.87 1.47
 0 -7 3 15.85 3.21
 0 -7 -3 12.12 1.4
 0 -7 3 12.17 1.66
 0 -7 -3 12.49 1.58
 0 -7 -3 8.87 2.49
 0 -7 -3 12.42 1.64
 0 7 3 12.99 1.72
 0 -7 3 12.93 1.5
 0 -7 3 12.49 1.62
 0 7 -3 8.05 2.57
 0 -7 4 136.52 4.95
 0 -7 -4 147.75 5.8
 0 7 -4 123.96 8.3
 0 -7 4 147.7 9.4
 0 -7 -4 140.7 9.22
 0 -7 4 133.14 5.65
 0 7 4 146.34 5.93
 0 -7 4 130.76 5.05
 0 -7 -4 135.41 5.59
 0 -7 4 140.92 5.72
 0 -7 -4 135.02 5.4
 0 7 -4 134.61 9.37
 0 7 -4 138.86 9.35
 0 7 -4 143.57 6.13
 0 -7 4 143.21 9.72
 0 -7 -4 135.75 5.4
 0 7 -4 132.99 5.75
 0 -7 -4 122.02 8.91
 0 -7 4 139.82 5.9
 0 -7 -4 137.06 5.28
 0 -7 4 150.66 5.96
 0 7 4 146.27 9.94
 0 -7 -5 38.64 2.87
 0 7 -5 36.29 4.39
 0 -7 5 36.65 4.62
 0 -7 -5 33.97 4.47
 0 7 5 36.67 2.82
 0 -7 5 38.23 2.47
 0 -7 5 38.42 2.95
 0 -7 -5 40.37 2.93
 0 -7 5 40.07 2.91
 0 -7 -5 38.31 2.7
 0 7 -5 47.83 5.62
 0 7 -5 41.89 5.23
 0 7 -5 43.61 3.23
 0 -7 5 39.11 5.03
 0 -7 -5 36.54 2.73
 0 7 -5 39.38 3.06
 0 -7 -5 38.21 4.9
 0 -7 5 46.59 3.26
 0 -7 -5 36.16 2.62
 0 -7 5 41.2 2.99
 0 7 5 45.59 5.49
 0 7 6 150.96 8.59
 0 -7 6 165.86 6.53
 0 -7 -6 158.61 6.2
 0 7 6 169.25 6.39
 0 7 -6 160.06 6.65
 0 7 -6 170.7 11.13
 0 7 6 158.6 6.33
 0 -7 -6 161.29 6.21
 0 -7 6 170.75 10.97
 0 -7 6 174.58 6.74
 0 -7 -6 160.09 6.08
 0 -7 6 165.16 6.28
 0 -7 -6 154.8 5.68
 0 -7 6 160.26 6.26
 0 7 -6 181.36 11.24
 0 7 -6 161.73 10.72
 0 -7 6 146.57 9.32
 0 -7 -6 141.4 9.18
 0 -7 -6 150.25 6.19
 0 -7 -6 164.53 10.25
 0 -7 -7 110.45 4.98
 0 7 7 108.29 4.99
 0 -7 7 110.06 5.25
 0 7 -7 100.16 5.16
 0 7 -7 104.52 8.93
 0 -7 -7 102.44 4.94
 0 -7 7 111.82 8.74
 0 -7 7 103.13 4.81
 0 -7 7 104.1 5.02
 0 -7 7 110.18 4.97
 0 -7 7 99.42 6.91
 0 -7 -7 118.06 8.55
 0 7 -7 91.78 8.01
 0 7 -7 94.71 8.36
 0 -7 -7 112.13 8.57
 0 -7 -7 106.56 4.99
 0 -7 7 103.44 7.53
 0 -7 -7 99.89 7.39
 0 -7 7 108.86 5.26
 0 -7 -7 104.13 4.87
 0 -7 -8 99.89 4.77
 0 -7 8 97.91 4.98
 0 7 8 95.6 4.64
 0 -7 -8 93.98 4.61
 0 7 -8 90.4 4.89
 0 7 -8 94.67 8.57
 0 7 -8 100.54 8.76
 0 7 -8 97.51 8.12
 0 -7 -8 97.18 8.02
 0 -7 -8 94.97 4.73
 0 -7 8 99 4.57
 0 -7 -8 98.35 7.71
 0 -7 -8 97.75 4.76
 0 7 -8 90.44 4.55
 0 -7 8 98.81 7.01
 0 -7 8 96.74 4.87
 0 -7 8 100.1 4.67
 0 7 -9 189.8 12.46
 0 -7 9 185.32 6.48
 0 -7 9 161.99 10.91
 0 -7 -9 189.49 7.01
 0 -7 9 197.06 7.41
 0 7 9 191.74 6.89
 0 7 9 190.88 6.86
 0 7 -9 185.14 7.24
 0 7 -9 177.88 6.86
 0 -7 -9 182.77 6.78
 0 7 -9 185.8 11.29
 0 7 -9 186.07 12.21
 0 -7 -9 182.99 11.12
 0 -7 9 186.2 7.15
 0 -7 9 193.47 6.73
 0 -7 -9 187.18 10.49
 0 -7 10 98.97 4.98
 0 -7 10 100.9 4.48
 0 7 -10 98.84 8.86
 0 -7 -10 103.13 8.13
 0 7 -10 100.83 8.01
 0 7 10 105.46 8.55
 0 -7 10 84.51 4.7
 0 7 10 97.34 4.58
 0 7 -10 87.62 8.37
 0 -7 10 99.55 4.32
 0 -7 10 87.02 7.87
 0 -7 10 96.27 4.9
 0 -7 -10 95.16 4.79
 0 7 10 96.83 4.59
 0 7 -10 98.75 5
 0 -7 -10 104.28 4.96
 0 7 10 98.77 4.53
 0 -7 -10 92.53 4.11
 0 7 10 91.21 4.59
 0 7 -10 85 4.54
 0 7 11 277.08 14.16
 0 7 11 260.84 8.1
 0 7 -11 267.07 14.98
 0 -7 11 272.52 8.93
 0 7 -11 256.83 14.62
 0 7 11 262.66 8.06
 0 -7 -11 276.6 8.7
 0 -7 11 256.82 8.62
 0 7 -11 269.86 8.71
 0 7 11 273.23 8.51
 0 -7 11 251.62 8.56
 0 -7 11 262.48 7.73
 0 -7 -11 266.92 7.82
 0 7 -11 274.19 8.84
 0 7 11 281.3 8.41
 0 -7 11 250.92 7.38
 0 7 12 79.78 3.86
 0 -7 12 76.11 4.26
 0 -7 -12 76.43 3.71
 0 7 -12 78.14 7.67
 0 -7 -12 79.96 4.19
 0 -7 -12 81.65 4.09
 0 7 -12 77.56 4.16
 0 7 12 80.67 3.93
 0 7 -12 73.16 3.71
 0 7 -12 76.34 4.18
 0 7 12 75.34 3.96
 0 -7 12 84.68 4.33
 0 -7 12 73.11 4.14
 0 -7 12 72.63 3.36
 0 -7 -12 73.7 4.11
 0 -7 12 72.85 4.03
 0 7 12 76.17 3.77
 0 -7 -12 70.43 3.54
 0 7 13 112.44 4.55
 0 -7 -13 115 4.27
 0 -7 13 123.29 5.33
 0 -7 -13 124.04 5.14
 0 7 -13 114.19 9.16
 0 -7 -13 116.16 4.63
 0 -7 -13 120.24 4.98
 0 7 -13 119.28 4.74
 0 7 -13 112.49 5.07
 0 7 13 112.09 4.81
 0 -7 13 118.14 5.06
 0 -7 13 115.66 5.12
 0 7 -13 113 4.93
 0 7 13 118.81 4.71
 0 -7 -13 114.75 5.07
 0 -7 13 113.75 4.95
 0 7 14 39.12 2.38
 0 -7 14 36.45 2.7
 0 -7 -14 38.3 2.6
 0 7 14 38.75 2.3
 0 7 -14 36.02 4.88
 0 -7 -14 38.26 2.61
 0 -7 -14 36.43 2.36
 0 7 -14 32.57 4.51
 0 7 -14 37.19 2.52
 0 7 -14 36.52 2.36
 0 -7 14 39.38 2.62
 0 7 -14 37.74 2.71
 0 7 14 40.25 2.6
 0 -7 14 36.97 2.69
 0 -7 14 38.04 2.64
 0 -7 -14 45.51 2.88
 0 -7 15 11.31 1.32
 0 -7 15 13.65 1.56
 0 -7 15 11.25 1.44
 0 7 15 9.61 1.06
 0 -7 -15 15.33 1.56
 0 -7 -15 11.12 1.24
 0 7 15 13.53 1.29
 0 -7 15 13.71 1.42
 0 7 -15 10.78 1.24
 0 7 -15 13.89 2.86
 0 7 -15 10.47 1.19
 0 7 -15 11.77 1.5
 0 -7 -15 12.74 1.42
 0 -7 -16 4.83 0.88
 0 -7 16 4.03 0.79
 0 -7 -16 5.31 0.9
 0 7 16 5.03 0.94
 0 -7 16 4.95 0.81
 0 7 -16 5.24 0.72
 0 7 -16 4.12 0.9
 0 -7 16 4.4 0.94
 0 -7 16 5.07 0.87
 0 -7 -16 5.45 0.81
 0 -7 17 36.21 1.86
 0 7 17 39.85 1.9
 0 7 -17 42.48 2.35
 0 -7 -17 41.1 1.9
 0 7 17 42.54 2.15
 0 -7 -17 41.46 2.12
 0 7 -17 43.86 2.23
 0 7 -17 38.17 2.09
 0 -7 17 39.95 2.13
 0 -7 18 1.3 0.33
 0 -7 -18 0.89 0.41
 0 7 -18 1.06 0.37
 0 -7 18 1.45 0.42
 0 7 18 1.44 0.43
 0 -7 18 1.04 0.33
 0 7 -18 1.2 0.41
 0 7 -18 1.85 0.53
 0 -8 0 278.69 8.89
 0 -8 0 257.95 13.65
 0 8 0 261.94 8.5
 0 8 0 273.65 9.14
 0 -8 0 263.92 8.69
 0 -8 0 262.66 8.32
 0 -8 0 271.39 8.49
 0 -8 0 256.28 7.98
 0 8 0 268.3 12.85
 0 -8 0 273.01 13.79
 0 8 0 255.66 8.17
 0 8 -1 221.39 11.52
 0 8 1 235.65 11.98
 0 -8 1 218.98 7.35
 0 -8 -1 228.63 7.84
 0 8 1 231.35 8.22
 0 8 -1 229.5 8.26
 0 -8 1 231.66 7.94
 0 -8 1 240.08 8.15
 0 -8 -1 225.29 7.87
 0 -8 -1 232.07 12.7
 0 8 -1 223.07 7.51
 0 8 1 209.52 7.14
 0 8 -1 221.23 7.81
 0 8 1 214.67 7.44
 0 -8 -1 221.76 7.58
 0 -8 1 221.17 7.32
 0 -8 1 232.53 12.58
 0 -8 1 238.01 7.68
 0 -8 -1 222.92 7.66
 0 8 1 229.44 8.15
 0 -8 -1 213.68 6.75
 0 8 -1 226.08 13.47
 0 8 -2 388.31 15.53
 0 -8 2 363.15 10.29
 0 -8 -2 357.76 10.45
 0 -8 2 360.8 10.08
 0 8 2 358.47 10.87
 0 -8 -2 375.35 10.6
 0 -8 2 371.62 10.75
 0 -8 2 375.45 10.85
 0 -8 -2 368.63 10.51
 0 -8 2 359.81 9.86
 0 -8 2 371.18 16.38
 0 -8 -2 323.31 15.68
 0 8 -2 344.44 10.26
 0 8 -2 373.71 17.81
 0 -8 -2 381.43 16.94
 0 -8 2 369.89 16.13
 0 8 -2 362.15 10.78
 0 8 2 345.47 9.97
 0 -8 -2 354.56 9.63
 0 -8 3 34.4 2.44
 0 -8 -3 34.45 2.83
 0 8 -3 30.27 4.98
 0 8 -3 34.84 2.95
 0 8 3 32.89 2.48
 0 8 3 31.73 2.85
 0 -8 3 34.05 2.54
 0 -8 -3 36.28 2.81
 0 -8 3 35.67 2.83
 0 8 -3 32.37 2.7
 0 -8 -3 33.54 2.5
 0 -8 3 32.75 4.49
 0 -8 -3 35.97 5.05
 0 -8 3 34.43 4.72
 0 -8 -3 36.21 4.84
 0 8 3 37.79 5.3
 0 8 -3 35.86 4.43
 0 -8 -3 28.69 2.25
 0 -8 3 37.05 3.03
 0 8 -4 458.89 17.18
 0 -8 4 471.55 11.79
 0 -8 -4 503.95 12.96
 0 8 4 493.9 13.12
 0 -8 -4 457.45 11.68
 0 -8 4 486.84 13.21
 0 -8 -4 480.77 12.21
 0 8 -4 486.7 13.04
 0 8 -4 498.77 13.47
 0 -8 -4 491.91 12.52
 0 8 -4 491.15 13.58
 0 -8 4 479.65 18.15
 0 -8 -4 475.92 19.26
 0 8 4 452.23 19.61
 0 -8 4 477.1 11.53
 0 -8 4 483.27 12.88
 0 -8 -4 430.15 18.18
 0 -8 4 496.66 19.08
 0 -8 -5 7.16 1.46
 0 -8 -5 7.74 2.46
 0 8 -5 7.94 1.56
 0 -8 5 7.34 1.37
 0 -8 -5 8.07 1.48
 0 -8 5 8.08 1.22
 0 8 5 6.78 1.33
 0 8 5 6.81 2.43
 0 8 -5 4.28 1.85
 0 8 -5 9.7 1.71
 0 -8 -5 5.45 1.08
 0 -8 5 8.67 1.64
 0 -8 5 9.09 1.55
 0 -8 5 8.07 1.48
 0 8 5 4.4 1.23
 0 8 -5 6.11 1.38
 0 -8 -5 7.58 1.3
 0 -8 -5 7.89 2.67
 0 -8 5 7.9 2.21
 0 -8 5 7.71 1.43
 0 -8 -5 7.37 2.22
 0 -8 5 7.21 2.18
 0 -8 -6 5.61 1.28
 0 -8 -6 1.28 1.45
 0 8 -6 5.97 1.41
 0 -8 6 4.39 0.86
 0 -8 6 3.78 1.03
 0 -8 -6 3.24 1.09
 0 8 6 2.89 0.99
 0 8 6 4.5 1.94
 0 8 -6 7.97 2.59
 0 8 -6 4.51 1.23
 0 -8 -6 6.07 1.16
 0 -8 6 6.1 1.4
 0 -8 6 5.39 1.19
 0 -8 6 6.36 1.26
 0 8 6 4.77 1.21
 0 8 -6 3.41 1.12
 0 -8 -6 4.27 1.09
 0 -8 6 5.07 1.73
 0 -8 -6 5.26 2.16
 0 -8 6 6.8 1.33
 0 -8 6 4.33 1.72
 0 -8 -6 4.78 1.86
 0 8 -7 9.12 2.54
 0 -8 7 9.68 1.67
 0 -8 -7 7.6 1.31
 0 8 -7 9.69 1.72
 0 -8 7 10.38 1.54
 0 8 7 5.53 1.25
 0 8 -7 4.96 2.29
 0 8 7 8.64 1.52
 0 -8 7 8.78 1.49
 0 -8 -7 8.29 1.42
 0 -8 -7 8.73 1.53
 0 -8 7 6.79 1.41
 0 -8 7 6.77 1.27
 0 8 7 4 1.92
 0 8 -7 6.93 1.38
 0 -8 -7 10.11 2.67
 0 -8 7 8.5 2.09
 0 -8 -7 10.85 1.55
 0 8 -7 7.02 1.46
 0 -8 -8 273.28 8.43
 0 -8 8 272.4 8.95
 0 -8 -8 259.43 7.51
 0 -8 8 285.7 8.56
 0 -8 8 263.1 8.61
 0 8 8 274.77 8.58
 0 8 -8 276.19 14.48
 0 -8 -8 279.36 8.72
 0 -8 8 283.79 8.98
 0 -8 8 273.61 8.31
 0 8 8 281.93 14.42
 0 8 8 264.98 8.7
 0 8 -8 274.46 9.07
 0 -8 -8 278.72 8.65
 0 -8 -8 274.99 13.2
 0 8 8 260.12 8.47
 0 8 -8 278.42 9.15
 0 -8 -9 79.66 4.08
 0 -8 -9 73.54 3.49
 0 8 -9 75.69 7.32
 0 -8 9 77.46 4.16
 0 8 9 81.13 4.06
 0 -8 9 77.22 4.26
 0 8 9 81.36 4.14
 0 8 -9 78.11 4.33
 0 8 9 75.08 3.96
 0 -8 -9 81.53 4.16
 0 8 -9 75.41 4.33
 0 -8 9 79.37 3.92
 0 8 9 73.98 3.66
 0 -8 9 75.89 3.75
 0 -8 -10 173.59 6.12
 0 8 10 184.83 6.26
 0 -8 -10 184.52 6.46
 0 -8 -10 167.93 5.67
 0 8 -10 177.35 11.18
 0 -8 10 167.68 6.33
 0 -8 10 171.28 6.48
 0 8 10 174.97 6.25
 0 8 -10 154.35 5.71
 0 8 -10 172.94 6.55
 0 8 10 174.49 6.16
 0 8 -10 165.95 11.12
 0 8 -10 183.08 6.87
 0 -8 10 184.81 6.02
 0 8 10 168.94 5.76
 0 -8 10 173.11 5.72
 0 8 -11 0.41 0.98
 0 -8 -11 1.43 0.64
 0 8 -11 1.37 0.63
 0 8 11 1.16 0.7
 0 8 -11 0.42 0.86
 0 8 11 0.21 0.53
 0 8 -11 -0.12 0.61
 0 8 -11 0.26 0.66
 0 -8 -11 0.39 0.6
 0 -8 -11 0.45 0.63
 0 -8 11 0.59 0.69
 0 -8 11 1.42 0.83
 0 8 11 0.43 0.55
 0 8 11 0.2 0.61
 0 -8 11 1.15 0.7
 0 -8 12 81.17 3.62
 0 -8 12 81.52 3.65
 0 -8 -12 83.6 3.71
 0 -8 -12 82.94 3.27
 0 8 -12 85.65 4.11
 0 8 12 89.9 3.52
 0 8 -12 83.11 3.64
 0 8 -12 80.07 6.88
 0 8 -12 84.55 3.96
 0 -8 -12 88.11 3.75
 0 -8 -12 89.19 3.32
 0 8 -12 78.48 3.27
 0 8 12 86.17 3.54
 0 -8 13 8.71 1.25
 0 8 -13 7.95 1.13
 0 8 -13 7.66 2.18
 0 8 13 7.03 1.02
 0 8 -13 8.28 1.1
 0 8 13 8.08 1.11
 0 -8 -13 8.6 1.22
 0 8 -13 8.19 1.3
 0 -8 -13 9.69 1.02
 0 -8 13 9.33 1.24
 0 -8 -13 7.99 1.09
 0 -8 13 8.43 1.2
 0 8 14 132.74 4.03
 0 8 -14 136.31 4.33
 0 -8 -14 156.93 4.92
 0 8 -14 153.99 5.2
 0 -8 14 136.08 4.64
 0 -8 14 141.75 4.65
 0 -8 14 149.69 4.82
 0 -8 -14 137.38 4.38
 0 -8 -15 47.56 2.12
 0 8 -15 52.91 2.61
 0 -8 15 51.04 2.3
 0 8 -15 41.91 1.92
 0 8 -15 53.3 2.61
 0 -8 -15 58.21 2.48
 0 8 15 54.42 2.48
 0 -8 15 50.44 2.3
 0 -8 16 2.09 0.43
 0 8 -16 3.22 0.6
 0 -8 -16 1.78 0.39
 0 -8 16 2.09 0.44
 0 -8 16 2.48 0.52
 0 8 16 2.73 0.56
 0 -8 -16 2.41 0.5
 0 8 -16 3.19 0.61
 0 9 0 0.44 0.63
 0 -9 0 0.72 0.57
 0 -9 0 0.34 0.65
 0 -9 0 0.13 0.65
 0 9 0 0.52 0.57
 0 9 0 0.71 0.63
 0 -9 0 1.18 1.32
 0 -9 1 87.66 4.22
 0 9 1 91.33 4.76
 0 -9 -1 90.79 4.42
 0 -9 1 85.32 4
 0 -9 -1 100.27 4.7
 0 -9 1 90.88 4.61
 0 9 1 84.47 4.09
 0 9 -1 85.59 4.3
 0 -9 1 91.47 4.18
 0 -9 -1 90.02 4.33
 0 9 -1 89.4 4.14
 0 -9 1 93.7 7.63
 0 -9 2 239.42 12.41
 0 -9 -2 244.89 12.92
 0 9 2 258.75 8.56
 0 -9 -2 260.4 8.2
 0 -9 2 254.97 7.7
 0 9 -2 236.84 7.62
 0 -9 -2 271.15 8.26
 0 -9 2 259.46 8.34
 0 -9 -2 265.52 8.22
 0 -9 -2 236.29 6.93
 0 9 -2 248.6 8.15
 0 9 2 231.83 7.32
 0 -9 2 242.39 7.64
 0 -9 -3 74.26 6.94
 0 -9 3 79.76 6.66
 0 -9 -3 75.82 3.54
 0 9 3 80.99 4.37
 0 -9 3 78.41 3.72
 0 9 -3 76.64 3.96
 0 -9 -3 82.5 4.21
 0 9 -3 81.2 4.29
 0 -9 3 70.96 3.82
 0 -9 3 79.72 4.22
 0 9 -4 110 5
 0 -9 -4 96.59 3.81
 0 9 4 101.47 4.56
 0 9 -4 103.21 4.37
 0 -9 4 89.45 6.71
 0 -9 -4 100.12 7.79
 0 -9 -4 105.43 4.55
 0 9 4 101.7 4.6
 0 -9 4 98.62 3.72
 0 9 -4 109.25 4.77
 0 -9 4 102.51 4.35
 0 -9 -5 2.57 0.85
 0 -9 5 2.11 0.89
 0 9 5 2.03 0.87
 0 -9 5 2.06 0.84
 0 9 -5 5.04 1.11
 0 -9 -5 2.32 0.8
 0 9 -5 2.13 0.97
 0 9 5 2.29 0.89
 0 -9 -5 1.73 0.89
 0 -9 5 2.88 0.95
 0 -9 5 2.08 1.18
 0 -9 -5 3.01 1.56
 0 9 -5 3.14 1.07
 0 -9 -6 9.21 1.34
 0 9 6 12.39 1.68
 0 9 -6 11.68 1.58
 0 -9 -6 10.42 1.27
 0 9 6 13.03 1.65
 0 9 -6 10.15 1.57
 0 -9 6 9.58 1.44
 0 -9 6 9.41 2.08
 0 -9 -6 10.74 2.6
 0 9 -6 8.33 1.44
 0 -9 6 10.34 1.53
 0 -9 6 10.34 1.51
 0 9 7 38.09 2.71
 0 -9 7 33.57 2.59
 0 9 -7 37.83 2.87
 0 9 7 37.9 2.68
 0 -9 -7 35.58 2.51
 0 9 7 37.7 2.73
 0 9 -7 35.89 2.66
 0 9 -7 35.03 2.74
 0 -9 7 35.92 2.54
 0 9 -8 113.24 4.95
 0 -9 8 111.08 4.44
 0 -9 -8 106.42 4.59
 0 9 8 116.7 4.71
 0 -9 8 115.85 4.84
 0 9 -8 110.06 5.01
 0 9 8 117.73 4.86
 0 -9 -8 116.5 4.62
 0 9 -8 113.35 4.78
 0 9 8 113.77 4.59
 0 9 8 116.98 4.75
 0 9 -9 0.37 0.88
 0 9 9 0.67 0.6
 0 9 -9 0.98 0.59
 0 9 9 0.61 0.57
 0 9 9 0.93 0.62
 0 9 -9 0.24 0.69
 0 9 9 0.37 0.57
 0 -9 9 1.24 0.76
 0 -9 -9 0.66 0.68
 0 9 -9 -0.1 0.65
 0 -9 -9 0.38 0.64
 0 9 -10 61.07 5.71
 0 9 10 61.64 3
 0 9 -10 60.54 3.14
 0 9 -10 64.48 3.45
 0 9 10 63.15 3.01
 0 -9 -10 60.73 2.97
 0 9 10 64.1 3
 0 9 10 54.88 2.52
 0 -9 10 62.3 3.2
 0 -9 -10 62.81 3.1
 0 9 -10 57.33 3.11
 0 -9 -11 20.58 1.6
 0 -9 11 19.1 1.66
 0 9 11 22.16 1.6
 0 9 -11 23.64 1.96
 0 9 -11 22.29 1.78
 0 -9 -12 41.77 1.92
 0 -9 12 40.88 2.26
 0 9 -12 42.42 2.34
 0 9 -12 44.52 2.51
 0 9 12 43.03 1.99
 0 9 12 41.63 2.02
 0 -9 13 69.04 2.67
 0 9 -13 70.71 2.69
 0 -9 -13 66.94 2.61
 0 9 -13 70.3 2.85
 0 -9 14 19.19 1.21
 0 9 -14 19.15 1.17
 0 -9 -14 21.81 1.24
 0 -9 14 19.43 1.15
 0 -10 0 414.66 9.82
 0 10 0 416.43 10.85
 0 -10 0 406.64 15.33
 0 10 0 385.2 9.48
 0 10 1 159.65 5.77
 0 10 -1 141.81 4.93
 0 -10 1 144.15 4.73
 0 -10 -1 153.72 5.14
 0 10 1 156.45 5.52
 0 -10 -1 144.76 8.71
 0 -10 1 139.26 8.33
 0 10 -2 74.96 3.19
 0 -10 -2 77.7 3.33
 0 -10 2 69.97 2.71
 0 -10 -2 75.81 3.26
 0 10 2 75.4 3.45
 0 10 2 79.92 3.71
 0 10 -3 355.72 8.74
 0 10 -3 389.12 10.15
 0 10 3 398.41 10.13
 0 -10 -3 388.75 9.44
 0 10 -3 369.39 9.49
 0 -10 3 367.1 8.98
 0 -10 -3 382.04 9.6
 0 -10 -3 385.52 14.82
 0 10 3 390.04 9.89
 0 10 -4 35.25 2.53
 0 10 4 38.14 2.55
 0 -10 4 37.55 2.23
 0 10 -4 35.52 2.39
 0 10 4 38.56 2.53
 0 10 -4 34.65 2.07
 0 -10 -4 37.74 2.44
 0 -10 -4 38.26 2.23
 0 -10 -5 202.99 5.64
 0 -10 5 209.64 6.12
 0 10 5 217.28 6.59
 0 10 -5 217.87 6.54
 0 10 5 223.78 6.6
 0 10 -5 206.6 5.86
 0 10 -5 231.38 6.83
 0 10 5 225.85 6.7
 0 -10 6 8.73 0.94
 0 -10 -6 10.47 1.08
 0 10 6 11.97 1.4
 0 10 6 11.13 1.22
 0 10 6 11.67 1.37
 0 10 -6 11.15 1.34
 0 -10 6 10.49 1.25
 0 -10 -6 14.46 1.48
 0 10 -6 10.08 1.31
 0 10 -6 11.05 1.13
 0 10 6 10.53 1.29
 0 -10 -7 103.58 3.37
 0 -10 -7 104.66 3.59
 0 10 7 114.79 4.12
 0 -10 7 98.99 3.4
 0 10 -7 114.26 4.11
 0 -10 7 107.89 3.91
 0 10 -7 111.62 4.14
 0 10 -7 105.62 3.64
 0 10 7 121.3 4.15
 0 -10 -7 117.92 4.15
 0 10 7 108.18 3.75
 0 10 7 115.71 4.1
 0 10 8 32.47 1.77
 0 -10 8 31.05 1.88
 0 -10 8 32.8 1.79
 0 10 -8 33.62 2.06
 0 -10 -8 35.16 2.04
 0 10 8 31.61 1.89
 0 10 8 32.7 1.77
 0 -10 -8 32.61 1.78
 0 -10 8 30.41 1.66
 0 10 -8 28.17 1.65
 0 10 -8 33.88 1.95
 0 10 -9 117.3 3.86
 0 -10 -9 110.92 3.4
 0 -10 9 106.6 3.25
 0 10 -9 93.27 3.1
 0 10 -9 114.94 3.44
 0 -10 -9 118.76 3.64
 0 10 9 117.68 3.54
 0 -10 9 108.73 3.59
 0 10 9 93.86 2.86
 0 -10 9 90.42 2.92
 0 -10 -10 6.62 0.74
 0 10 10 6.15 0.67
 0 -10 10 6.61 0.7
 0 -10 10 6.44 0.81
 0 -10 -10 6.69 0.76
 0 10 -10 4.5 0.56
 0 10 -10 6.04 0.82
 0 -10 11 40.44 1.68
 0 10 -11 40.6 1.76
 0 -10 -11 38.19 1.56
 0 -11 0 -0.05 0.41
 0 11 0 -0.05 0.34
 0 11 1 45.9 2.05
 0 11 -1 45.26 1.98
 0 -11 -1 50.01 2.13
 0 -11 1 50.53 2.23
 0 11 1 52.71 2.4
 0 -11 -1 49.52 1.9
 0 11 2 48.08 2.03
 0 11 -2 42.61 1.83
 0 -11 2 51.79 2.22
 0 -11 -2 42.99 1.86
 0 11 2 51.69 2.32
 0 -11 -2 48.87 1.96
 0 11 3 41.41 1.82
 0 -11 3 42.05 1.95
 0 11 -3 42.01 2
 0 11 3 40.6 1.98
 0 -11 -3 39.9 1.79
 0 -11 -4 4.18 0.61
 0 11 4 4.47 0.62
 0 -11 4 5.06 0.62
 0 -11 -4 3.53 0.57
 0 11 4 6.26 0.77
 0 11 -4 4.84 0.68
 0 11 5 6.05 0.68
 0 -11 -5 7.04 0.72
 0 11 5 6.42 0.74
 0 -11 5 4.97 0.56
 0 11 -5 5.2 0.64
 0 -11 5 6.59 0.7
 0 -11 6 0.37 0.26
 0 11 6 0.33 0.24
 0 11 6 0.44 0.29
 0 11 -6 0.41 0.24
 0 -11 -7 2.5 0.38
 1 0 0 0.58 0.31
 -1 0 0 1.65 0.28
 -1 0 1 1098.51 19.44
 1 0 -1 1077.07 18.69
 -1 0 -1 1119.17 19.99
 1 0 -1 1100.4 20.56
 -1 0 -1 1056.22 20.66
 1 0 -1 1109.68 20.63
 1 0 -1 1086.1 20
 -1 0 1 1068.93 20.19
 -1 0 1 1079.06 18.85
 1 0 -1 1040.8 20.01
 -1 0 2 327.36 6.52
 1 0 -2 350.46 7.25
 1 0 -2 342.24 7.58
 1 0 2 353.06 7.9
 -1 0 2 342.1 7.98
 1 0 -2 341.55 7.91
 1 0 -2 341.99 7.95
 1 0 2 344.45 7.93
 -1 0 -2 345.7 8.06
 -1 0 2 346 8.08
 -1 0 3 2911.42 52.23
 1 0 3 3040.14 54.18
 1 0 -3 3042.85 52.1
 1 0 -3 3011.39 52.19
 -1 0 3 3128.28 54.13
 1 0 -3 2975.71 53.39
 -1 0 -3 3078.6 53.53
 -1 0 3 3107.87 53.51
 1 0 -3 3118.2 53.38
 1 0 3 3104.28 53.33
 1 0 3 2948.23 53.36
 -1 0 3 3094.48 54.25
 1 0 -4 21.53 1.39
 -1 0 4 39.83 1.79
 1 0 -4 24.39 0.88
 1 0 -4 29.86 2.08
 1 0 4 24.09 1.85
 -1 0 -4 27.2 1.97
 -1 0 -4 26.48 0.9
 -1 0 4 27.97 1.93
 1 0 4 31 1.68
 -1 0 -4 25.76 1.64
 1 0 -4 26.71 1.64
 1 0 -4 26.64 1.62
 -1 0 4 35.09 1.85
 1 0 4 27.65 1.63
 -1 0 4 29.87 2.18
 1 0 5 1928.93 35.31
 -1 0 5 1864.05 36.45
 1 0 -5 1868.09 34.05
 -1 0 -5 1847.4 34.18
 -1 0 5 1875.61 34.11
 1 0 5 1869.01 34.03
 1 0 -5 1863.13 34.37
 -1 0 -5 1842.91 34.32
 -1 0 5 1932.54 35.4
 -1 0 5 1910.36 36.58
 -1 0 -5 1938.61 36.05
 1 0 5 1883.02 35.66
 1 0 -5 1953.75 36.04
 -1 0 -6 11.05 1.52
 1 0 6 12.96 1.52
 -1 0 -6 12.35 1.19
 -1 0 6 15.43 1.7
 -1 0 6 11.92 1.64
 1 0 -6 12.23 1.63
 1 0 6 10.41 1.37
 -1 0 -6 13.55 1.34
 1 0 -6 14.53 1.52
 -1 0 6 12.06 1.04
 -1 0 -6 12.42 1.09
 -1 0 6 10.98 1.6
 -1 0 -7 3149.98 57.87
 1 0 -7 3040.22 55.01
 1 0 7 3051.24 55.6
 1 0 -7 3024.02 55.62
 -1 0 -7 2964.21 54.31
 1 0 7 3061.51 56.2
 1 0 7 3012.69 54.77
 -1 0 7 3055.31 57.2
 1 0 -7 3050.03 57.19
 -1 0 -7 2901.38 53.67
 -1 0 7 3072.21 56.12
 1 0 -8 410.9 12.62
 1 0 -8 402.37 10.91
 -1 0 -8 414.42 12.89
 1 0 8 403 11.08
 -1 0 -8 430.11 13.48
 -1 0 -8 412.46 12.52
 -1 0 8 402.31 12.38
 1 0 8 398.46 10.58
 1 0 -8 402.33 11.44
 -1 0 -8 371.73 9.9
 1 0 8 387.95 11.64
 -1 0 8 400.03 11.42
 1 0 -9 1038.89 25.32
 1 0 -9 1063.83 23.05
 -1 0 -9 1120.11 26.13
 1 0 9 1012.01 22.67
 -1 0 9 1040.36 22.43
 -1 0 -9 1079.26 26.36
 -1 0 -9 1076.77 25.25
 1 0 9 1023.61 22.36
 -1 0 9 1027.86 24.77
 1 0 -9 1039.28 23.76
 -1 0 9 1023.71 25.6
 1 0 9 1014.81 24.16
 -1 0 9 1048.57 23.44
 1 0 -10 5064.9 92.12
 -1 0 -10 5023.51 92.73
 1 0 -10 4886.94 88.49
 1 0 10 4602.54 87.3
 1 0 -10 4910.63 90.04
 -1 0 10 4740.8 86.9
 -1 0 -10 4928.74 91.6
 -1 0 -10 5129.02 92.84
 1 0 10 4827.93 87.45
 1 0 -10 4854.95 89.45
 1 0 10 4977.72 90.41
 -1 0 10 4763.14 88.29
 1 0 -11 161.2 8.66
 1 0 -11 151.58 7.47
 1 0 11 146.11 7.69
 -1 0 -11 148.48 8.54
 1 0 -11 147.98 6.93
 -1 0 11 145.7 5.97
 1 0 -11 154.77 7.76
 1 0 11 131.09 6.05
 -1 0 -11 160.65 8.46
 -1 0 -11 166.37 9.04
 -1 0 11 159.25 8.16
 1 0 11 153.67 6.52
 1 0 12 660.99 19.71
 1 0 -12 636.12 18.8
 1 0 -12 671.31 20.93
 1 0 -12 632.38 17.8
 -1 0 -12 649.12 21.2
 -1 0 -12 688.83 20.82
 -1 0 -12 656.05 21.2
 -1 0 12 657.21 19.74
 1 0 -12 647.47 19.46
 -1 0 -12 695.12 22.14
 -1 0 -13 165.16 10.02
 -1 0 -13 161.64 9.48
 1 0 13 161.12 5.62
 1 0 13 161.36 5.82
 -1 0 13 159.67 5.94
 1 0 -13 161.98 8.44
 -1 0 -13 168.19 9.87
 -1 0 -13 160.67 9.95
 1 0 -13 152.51 7.7
 1 0 -13 160.85 5.79
 -1 0 13 160.79 5.88
 1 0 13 167.06 5.87
 1 0 -13 171.21 6.08
 -1 0 13 149.34 8.63
 -1 0 -13 156.2 10.13
 1 0 -13 167.61 9.09
 1 0 -13 152.14 9.39
 1 0 -14 67.32 5.43
 -1 0 14 68.56 6.59
 1 0 -14 69.57 3.83
 -1 0 14 67.13 3.77
 1 0 14 61.3 3.56
 -1 0 14 63.2 3.33
 1 0 -14 63.36 3.51
 1 0 14 69.81 3.71
 -1 0 14 68.32 3.78
 1 0 14 70.93 3.57
 -1 0 14 62.26 5.56
 -1 0 -14 69.92 6.79
 -1 0 -14 59.51 6.25
 -1 0 -14 63.19 6.21
 -1 0 14 64.99 3.64
 1 0 -14 63.61 6.23
 1 0 15 176.69 6.14
 -1 0 15 196.41 11.61
 1 0 15 191.35 6.77
 -1 0 15 175.26 6.19
 -1 0 15 184.22 6.77
 1 0 15 180.95 6.52
 1 0 -15 171.37 6.61
 -1 0 15 184.67 6.84
 1 0 15 181.08 6.6
 -1 0 -15 180.36 11.3
 -1 0 15 178.52 9.73
 -1 0 -15 203.12 12.06
 -1 0 -15 178.02 10.88
 1 0 -15 171.92 6.37
 -1 0 15 173.63 6.57
 1 0 -15 178.03 10.89
 1 0 -16 217.47 7.96
 1 0 16 207.53 7.31
 -1 0 16 196.8 6.73
 1 0 -16 196.04 6.9
 1 0 16 216.88 7.68
 1 0 16 209.03 7.16
 -1 0 16 188.14 11.64
 1 0 -16 189.17 7.15
 1 0 16 207.65 7.27
 -1 0 16 208.33 7.47
 -1 0 16 201.71 10.25
 -1 0 -16 199.27 12.3
 1 0 -16 200.44 11.74
 1 0 16 201.24 6.63
 -1 0 16 204.37 7.35
 -1 0 16 202.96 6.91
 -1 0 -16 192.68 11.6
 -1 0 -16 208.22 11.76
 -1 0 17 55.45 3.25
 1 0 -17 55.61 3.35
 1 0 17 60.92 3.52
 1 0 17 61.3 3.81
 -1 0 17 59.8 6.42
 -1 0 -17 63.89 3.62
 1 0 -17 59.26 3.65
 -1 0 17 57.72 3.67
 1 0 17 59.53 3.62
 -1 0 -17 64.65 6.93
 1 0 -17 61.5 6.31
 -1 0 -17 59.85 6.34
 -1 0 -17 67.18 6.42
 1 0 17 57.56 3.18
 -1 0 17 60.26 3.69
 -1 0 17 53.92 3.2
 1 0 -17 63.58 4.08
 1 0 17 60.9 3.72
 -1 0 18 363.71 9.43
 1 0 -18 366.8 17.37
 -1 0 -18 372.7 9.92
 1 0 -18 378.65 10.26
 1 0 18 385.44 10.35
 -1 0 18 388.57 10.71
 1 0 -18 387.79 16.17
 -1 0 -18 380.63 17.07
 -1 0 -18 350.74 15.04
 1 0 18 388.48 10.73
 1 0 18 375.75 9.93
 1 0 -18 366.7 9.73
 -1 0 18 361.66 9.55
 1 0 -18 381.5 11.05
 1 0 18 366.27 10.28
 -1 0 18 354.35 16.05
 -1 0 -18 383.58 16.01
 1 0 19 152.74 5.67
 -1 0 19 155.21 5.93
 1 0 -19 151.89 9.24
 -1 0 -19 146.17 9.88
 1 0 -19 150.73 6.13
 1 0 -19 144.67 10.14
 1 0 -19 138.15 5.05
 -1 0 -19 146.25 5.28
 1 0 19 145.8 5.83
 1 0 19 143.1 5.2
 -1 0 -19 144.67 8.91
 -1 0 -20 90.98 7.2
 -1 0 20 90.89 4.02
 -1 0 -20 89.51 3.57
 1 0 20 88.12 3.91
 -1 0 20 96.15 4.25
 1 0 20 83.28 3.48
 1 0 20 96.78 4.29
 -1 0 20 101.93 4.43
 1 0 -20 97.6 4.49
 -1 0 -20 101.04 4.44
 -1 0 21 6.38 1.04
 1 0 21 5.11 0.94
 -1 0 21 7.12 1
 -1 0 21 5.66 1.05
 1 0 -21 6.27 1.02
 1 0 -21 6.87 1.18
 -1 0 -21 4.73 0.97
 -1 0 22 31.58 1.79
 1 0 22 31.63 1.77
 -1 0 -22 34.51 2.06
 1 0 -22 31.37 1.65
 -1 0 22 29.65 1.73
 -1 0 -22 33.39 1.82
 1 0 -22 33.5 1.95
 1 0 -23 2.11 0.45
 -1 0 -23 2.32 0.53
 1 0 -23 2.57 0.5
 -1 0 23 1.97 0.43
 1 0 23 1.74 0.37
 1 1 -23 1.45 0.43
 1 -1 23 1.54 0.37
 -1 1 23 2.19 0.44
 1 -1 23 1.65 0.42
 -1 -1 -23 1.72 0.38
 1 -1 22 21.95 1.61
 1 1 -22 19.77 1.47
 -1 1 22 21.23 1.49
 -1 1 22 23.86 1.61
 1 1 -22 21.09 1.65
 -1 -1 -22 21.98 1.57
 1 1 -22 22.94 1.57
 1 1 -21 36.39 2.37
 -1 -1 -21 35.6 2.36
 1 1 -21 35.11 2.32
 -1 1 21 36.85 2.3
 -1 -1 -21 31.58 1.91
 -1 1 21 34.11 2.25
 1 1 -21 35.29 2.45
 -1 1 21 27.4 1.74
 -1 1 20 20.65 1.94
 -1 -1 -20 21.12 3.32
 1 1 -20 21.04 2.11
 1 1 -20 18.17 1.88
 1 -1 20 20.15 1.57
 1 1 -20 19.07 1.73
 -1 -1 -20 21.14 1.83
 -1 1 19 21.47 3.54
 -1 1 19 21.3 2.07
 1 -1 19 18.87 1.87
 -1 -1 -19 21.2 1.99
 -1 -1 -19 20.47 3.53
 1 -1 19 18.46 1.69
 1 1 -19 21.64 2.16
 -1 1 19 17.9 1.67
 1 1 -19 21.03 2.24
 1 1 -19 17.41 3.51
 -1 1 18 72.07 6.79
 -1 -1 -18 56.84 5.61
 -1 -1 -18 77.59 4.06
 -1 -1 -18 73.27 3.55
 -1 1 18 76.28 4.16
 1 -1 18 71.59 3.89
 1 1 -18 67.31 6.74
 -1 -1 -18 64.33 6.6
 1 -1 18 66.2 3.54
 -1 1 18 75.32 3.71
 1 1 -18 75.5 4.31
 1 1 -18 72.55 4.41
 -1 1 18 43.87 2.73
 1 1 -18 86.25 7.98
 1 -1 18 72.97 3.57
 -1 1 18 75.22 3.92
 1 1 -17 62.45 7.04
 -1 1 17 52.24 5.9
 1 1 -17 59.3 4.03
 1 -1 17 54.54 3.44
 -1 1 17 53.04 3.58
 -1 -1 -17 54.63 3.19
 -1 -1 -17 56.17 6.24
 1 1 -17 57.36 6.41
 1 -1 17 52.86 3.25
 -1 1 17 54.19 3.21
 1 1 -17 51.17 3.66
 -1 -1 -17 50.63 5.38
 -1 -1 -17 47.08 5.34
 -1 1 17 46.36 2.98
 1 -1 17 49.48 3.11
 -1 1 17 53.79 3.4
 1 1 -16 701.28 17.33
 -1 1 16 682.61 16.35
 1 -1 16 657.15 15.93
 1 1 -16 636.59 21.18
 -1 1 16 655.12 23.38
 1 -1 16 672.27 15.71
 -1 -1 -16 666.21 15.48
 -1 1 16 665.82 15.98
 -1 1 16 660.97 15.46
 1 1 -16 669.73 16.6
 1 -1 16 646.49 15.84
 -1 1 16 663.42 16.14
 1 1 -16 656.5 23.89
 1 -1 16 658.65 15.48
 -1 -1 -16 662.82 24.54
 -1 -1 -16 633.89 22.49
 -1 -1 -16 680.72 24.68
 1 1 -16 618.44 15.32
 1 -1 15 215.14 7.38
 1 1 -15 206.55 6.82
 -1 1 15 229.14 12.46
 1 1 -15 192.27 10.59
 1 -1 15 212.97 7.08
 1 -1 15 218.39 7.29
 1 -1 15 201.45 7.18
 -1 1 15 213.27 6.99
 -1 1 15 208.86 7.32
 1 1 -15 209.23 7.72
 -1 1 15 205.54 7.31
 -1 -1 -15 223.81 11.96
 -1 -1 -15 210.17 12.63
 1 1 -15 207.05 7.07
 -1 -1 -15 221.17 12.77
 1 1 -15 216.16 12.57
 1 1 -14 28.97 2.35
 -1 -1 -14 35.07 4.73
 1 -1 14 32.41 2.53
 1 1 -14 29.66 2.28
 1 1 -14 26.22 3.73
 -1 1 14 23.43 3.84
 1 1 -14 28.2 4.26
 1 -1 14 32.69 2.52
 -1 1 14 27.04 2.21
 1 1 -14 29.39 2.58
 -1 1 14 29.99 2.49
 1 -1 14 27.6 2.36
 1 -1 14 28.1 2.3
 -1 1 14 32.04 2.57
 -1 1 14 36.29 2.72
 -1 -1 -14 26.83 4.21
 -1 1 14 27.66 3.46
 -1 -1 -14 27.37 4
 -1 -1 -14 30.27 4.58
 1 1 -14 29.84 3.76
 1 1 -13 655.12 15.36
 -1 -1 -13 715.54 23.27
 -1 -1 -13 671.37 22.45
 1 -1 13 693.89 15.55
 -1 1 13 663.46 15.66
 1 1 -13 692.28 21.39
 -1 -1 -13 700.8 23.83
 1 -1 13 671.64 15.62
 -1 1 13 675.01 15.79
 1 1 -13 708.12 16.36
 -1 1 13 695.44 15.28
 -1 1 13 638.37 19.66
 1 -1 13 648.16 19
 1 1 -13 671.34 20.17
 -1 -1 -13 746.61 23.8
 1 1 -13 693.31 23.14
 1 -1 13 679.77 15.62
 1 -1 13 690.03 16.06
 1 -1 13 695.47 15.62
 -1 1 13 665.62 22.29
 1 1 -13 686.03 21.17
 -1 1 13 702.23 15.88
 1 1 -12 60.54 5.82
 -1 -1 -12 69.33 6.22
 -1 -1 -12 59.68 5.57
 -1 -1 -12 62.98 5.93
 1 1 -12 56.87 4.84
 -1 -1 -12 64.43 6.08
 1 -1 12 57.45 4.56
 -1 1 12 62.51 5
 1 1 -12 62.56 5.33
 -1 1 12 67.13 5.95
 1 1 -11 641.67 20.52
 -1 -1 -11 654.52 20.56
 -1 -1 -11 661.81 20.29
 -1 -1 -11 689.16 20.97
 1 1 -11 633.62 18.29
 -1 1 11 611.34 15.96
 -1 -1 -11 654.83 20.98
 1 1 -11 653.85 19.19
 1 -1 11 628.45 17.79
 1 1 -10 342.76 12.22
 1 1 -10 337.01 13.17
 -1 -1 -10 320.25 10.49
 -1 -1 -10 334.32 12.85
 1 1 -10 326.18 11.59
 -1 -1 -10 350.99 13.37
 -1 1 10 344.64 10.39
 1 -1 10 335.31 11.33
 -1 1 10 334.4 11.67
 -1 1 10 324.31 10.08
 -1 -1 -9 514.54 14.07
 1 1 -9 527.3 15.62
 1 1 -9 548.41 15.21
 -1 -1 -9 555.65 16.78
 1 1 -9 547.7 16.77
 -1 1 9 525.39 13.72
 -1 1 9 546.7 14.04
 -1 1 9 522.38 15.16
 1 -1 9 538.07 14.93
 -1 -1 -9 543.58 16.43
 1 -1 8 1041.32 23.17
 -1 1 8 1030.31 23.56
 -1 -1 -8 1022.6 22.52
 1 1 -8 1008.34 23.81
 -1 1 8 1018.62 22.8
 -1 -1 -8 1094.79 25.12
 1 1 -8 1093.73 23.58
 -1 -1 -8 1080.1 20.19
 1 -1 8 1013.05 22.74
 1 -1 8 1029.28 21.38
 -1 1 8 1055.31 22.21
 -1 1 8 915.82 18.76
 1 1 -8 1023.67 19.1
 1 -1 8 994.95 19.03
 -1 1 8 1054.74 22.46
 -1 -1 -8 1109.15 25.08
 1 1 -8 1085.07 25.25
 1 -1 7 1936.59 38.72
 -1 1 7 1991.78 39.2
 1 1 -7 2006.76 38.87
 -1 1 7 1939.78 38.25
 -1 -1 -7 2065.95 40.5
 -1 -1 -7 2035.99 36.05
 1 -1 7 1998.41 38.7
 1 1 -7 1946.74 35.75
 -1 1 7 1957.54 35.53
 1 -1 7 1936.31 35.67
 -1 1 7 2022.18 38.28
 -1 -1 -7 2108 40.99
 -1 -1 -7 1914.81 38.23
 1 1 -7 1978.73 39.43
 -1 -1 -7 1915.94 37.86
 1 -1 7 1935.93 37.25
 1 1 -7 1938.9 40.34
 -1 1 6 1004.81 21.66
 1 -1 6 980.29 21.3
 -1 -1 -6 952.1 20.98
 1 1 -6 1018.18 21.79
 1 1 -6 980.19 21.18
 -1 1 6 940.16 20.65
 -1 -1 -6 998.71 22.19
 1 -1 6 994.78 21.29
 -1 1 6 985.81 19.16
 1 -1 6 966.22 19.24
 1 1 -6 967.71 19.31
 -1 1 6 989.43 19.84
 -1 1 6 981.67 20.98
 -1 -1 -6 1033.56 22.74
 -1 -1 -6 971.22 18.05
 1 -1 6 968.1 20.19
 -1 -1 -6 986.88 20.75
 1 1 -6 1006.95 22.58
 1 -1 5 1730.64 33.34
 1 1 -5 1752.17 33.69
 -1 -1 -5 1740.76 33.21
 -1 1 5 1759.49 32.73
 1 1 -5 1779.01 33.29
 -1 -1 -5 1764.55 34.13
 1 -1 5 1727.4 33.43
 -1 -1 -5 1723.74 32.95
 1 -1 5 1732.23 32.52
 -1 1 5 1770.17 34.31
 1 -1 5 1749.34 31.81
 -1 1 5 1715.42 31.77
 1 1 -5 1710.99 31.94
 -1 1 5 1811.23 33.32
 -1 1 5 1740.39 32.14
 -1 -1 -5 1588.42 30.05
 -1 -1 -5 1637.69 34.18
 -1 -1 -5 1724.88 30.72
 -1 1 5 1754.79 34.24
 1 1 -5 1736.71 34.41
 1 1 -4 3348.43 60.28
 1 1 -4 3401.41 59.88
 -1 1 4 3358.19 59.33
 -1 -1 -4 3212.18 60.64
 1 -1 4 3333.71 60.3
 -1 -1 -4 3354.16 59.86
 -1 1 4 3493.13 60.94
 -1 -1 -4 3319.59 58.85
 1 -1 4 3407.23 59.04
 -1 1 4 3420.79 59.08
 1 1 -4 3212.07 59.08
 -1 1 4 3480.65 60.13
 -1 -1 -4 3366.9 58.13
 -1 -1 -4 3149.76 57.67
 -1 -1 -4 3419.96 60.98
 -1 1 4 3401.82 60.23
 1 -1 4 3306.42 60.03
 1 -1 3 8577.04 139.37
 1 -1 3 7646.82 135.76
 -1 -1 -3 8314.66 138.3
 -1 1 3 8509.06 138.47
 1 1 -3 8074.2 138.49
 1 -1 3 8346.39 138.34
 -1 -1 -3 7765.86 137.3
 -1 -1 -3 8218.67 137.61
 -1 -1 -3 8253.64 139.53
 1 1 -3 8538.27 139.26
 -1 1 3 8376.03 139.04
 1 1 -3 8539.82 139.83
 -1 -1 -2 6302.92 106.81
 -1 -1 -2 6080.8 106.11
 -1 1 2 6239.29 107.04
 -1 1 2 6198.87 104.65
 -1 -1 -2 6237.15 107.33
 1 1 -2 6190.74 106.96
 -1 1 2 6262.88 106.91
 -1 -1 -2 6362.14 107.13
 1 -1 2 6347.9 106.8
 1 1 -2 6332.75 107.55
 1 1 -2 6117.22 104.5
 1 -1 2 6059.88 104.98
 -1 1 1 3099.93 56.21
 -1 -1 -1 3179.62 55.99
 1 1 -1 3215.18 55.83
 -1 -1 -1 3269.83 56.39
 -1 1 1 3203.82 56.1
 -1 1 1 3208.34 54.3
 1 -1 1 3013.06 55.11
 -1 1 1 3228.57 55.85
 1 1 -1 3274.52 56.58
 -1 -1 -1 3165.16 56.59
 -1 1 0 157.8 4.67
 -1 -1 0 161.37 4.89
 1 1 0 157.89 4.65
 -1 1 0 160.56 4.86
 1 1 0 156.14 3.81
 1 -1 0 162.61 4.56
 1 1 0 166.04 5.08
 -1 1 -1 2963.68 51.77
 1 -1 -1 2770.31 51.41
 1 1 1 2872.21 50.54
 1 1 1 2944.06 51.4
 1 -1 -1 2874.9 51.21
 -1 1 -1 2951.22 50.91
 1 -1 -1 2901.22 50.99
 -1 -1 1 2892.27 51.7
 1 -1 -2 6304.02 109.08
 1 1 2 5975.09 109.37
 -1 1 -2 6445.26 108.29
 1 1 2 6116.23 108.9
 1 1 2 6557.58 109.47
 -1 -1 2 6568.55 109.67
 -1 1 -2 6252.08 109.43
 1 -1 -2 6431.78 109.21
 1 -1 -2 6406.42 108.39
 1 -1 -3 8170.04 143.53
 -1 1 -3 8496.51 142.12
 1 -1 -3 8570.34 142.08
 1 1 3 8287.81 143.94
 -1 -1 3 8266.58 144.06
 -1 1 -3 8193.45 143.56
 1 -1 -3 8245.65 143.33
 1 1 3 8582.24 143.55
 1 -1 -4 3284.19 60.63
 -1 1 -4 3219.19 59.46
 1 1 4 3486.72 59.47
 1 -1 -4 3241.46 59.24
 1 1 4 3393.74 60.74
 -1 1 -4 3454.32 57.68
 1 -1 -4 3319.76 58.72
 -1 -1 4 3374.9 60.94
 -1 -1 4 3452.76 61.35
 1 -1 -5 1735.81 31.09
 -1 1 -5 1809.24 34.07
 -1 1 -5 1722.52 32.62
 1 1 5 1815.98 32.49
 1 -1 -5 1723.01 32.31
 1 -1 -5 1755.53 32.64
 -1 -1 5 1816.77 34.98
 -1 1 -5 1749.93 33.09
 1 1 5 1802.89 33.84
 1 -1 -5 1799.51 34.39
 -1 -1 5 1784.63 34.71
 1 -1 -6 877.22 17.72
 -1 1 -6 900.63 19.75
 -1 1 -6 873.67 18.65
 1 1 6 887.02 19.03
 1 -1 -6 908.34 19.83
 1 -1 -6 886.96 17.35
 1 1 6 884.74 17.28
 -1 1 -6 864.42 17.6
 1 -1 -6 870.88 18.41
 1 1 6 870.09 18.37
 -1 -1 6 853.51 20.3
 -1 -1 6 873.35 19.9
 -1 -1 7 1899.91 38.43
 -1 -1 7 1966.53 38.91
 1 1 7 1889.84 36.31
 -1 1 -7 1920.06 37.95
 1 -1 -7 1901.55 35.51
 1 1 7 1934.79 36.49
 1 -1 -7 1952.29 37.63
 -1 -1 7 1853.26 35.01
 -1 -1 7 1870.63 37.65
 1 -1 -7 1857.39 33.89
 -1 1 -7 1835.24 34.21
 1 1 7 1893.01 33.76
 -1 1 -7 1848.86 36.95
 1 -1 -7 1785.86 36.1
 1 1 7 1892.32 33.68
 1 -1 -7 1841.89 36.85
 1 -1 -8 1016.21 23.3
 1 1 8 1034.2 19.7
 1 1 8 1023.51 22.17
 1 -1 -8 1058.57 23.49
 1 -1 -8 1003.05 22.52
 -1 1 -8 1051.48 23.31
 -1 1 -8 1051.09 24.34
 -1 -1 8 1024.78 23.6
 -1 -1 8 976.18 20.41
 1 -1 -8 1037.11 21.84
 1 -1 -8 1021.84 20.87
 -1 1 -8 1057.01 24.27
 1 1 8 1025.93 22.61
 -1 -1 8 1034.23 24.8
 1 -1 -9 533.67 15.37
 -1 -1 9 542.74 16.41
 -1 -1 9 514.66 14.95
 -1 -1 9 593.06 17.01
 1 -1 -9 534.86 13.65
 1 1 9 539.85 14.8
 1 -1 -9 510.65 14.63
 1 -1 -9 542.13 14.02
 1 -1 -9 540.02 13.13
 -1 1 -9 570.33 16.35
 1 -1 -9 558.08 15.31
 1 1 9 549.62 13.95
 -1 1 -9 534.09 15.21
 -1 1 -9 580.04 16.47
 1 -1 -10 319.91 11.52
 -1 -1 10 314.89 12.08
 1 1 10 327.43 11.1
 1 -1 -10 302.03 9.82
 -1 -1 10 285.13 11.88
 1 -1 -10 287.71 10.64
 1 -1 -10 322.39 9.46
 -1 1 -10 318.3 12.11
 1 -1 -10 310.26 10.19
 1 -1 -10 304.7 10.88
 1 1 10 309.49 9.62
 -1 1 -10 316.01 12.07
 -1 1 -10 309.84 11.19
 1 1 11 656.38 18.53
 -1 -1 11 676.32 20.78
 1 -1 -11 671.03 17.38
 1 -1 -11 697.4 19.79
 -1 -1 11 679.92 20.26
 1 -1 -11 674.59 16.59
 -1 1 -11 696.51 20.59
 -1 1 -11 688.21 20.55
 -1 1 -11 668.87 19.14
 -1 -1 11 648.25 15.83
 1 -1 -11 658.36 18.85
 1 -1 -12 69.59 5.48
 -1 1 -12 80.3 6.59
 -1 1 -12 76.22 6.35
 -1 1 -12 77.09 6.32
 -1 -1 12 76.75 6.09
 -1 -1 12 73.97 6.24
 1 1 12 70.62 5.35
 1 -1 -12 73.1 4.8
 1 -1 -12 65.76 5.47
 1 -1 -13 629.31 14.79
 -1 -1 13 599.59 19.9
 -1 1 -13 588.24 20.58
 1 1 13 589.18 13.84
 1 1 13 616.83 14.3
 -1 -1 13 603.88 14.53
 1 1 13 597.83 18.54
 1 -1 -13 588.77 14.29
 -1 -1 13 581.74 14.05
 -1 1 -13 617.61 21.26
 -1 1 -13 614.83 20.76
 -1 1 -13 630.73 21.94
 1 -1 -13 567.11 18.97
 1 -1 -13 581.49 19.34
 -1 -1 13 626.04 14.5
 1 -1 -14 33.01 2.56
 1 1 14 31.88 3.86
 1 -1 -14 33.83 2.76
 1 1 14 31.4 2.47
 -1 -1 14 36.23 2.71
 1 1 14 30.81 2.36
 1 1 14 29.84 2.48
 -1 -1 14 30.19 2.52
 -1 -1 14 32.05 2.34
 -1 1 -14 32.16 4.49
 -1 -1 14 35.5 4.34
 -1 -1 14 30.78 2.43
 1 -1 -14 34.17 4.31
 -1 1 -14 27.59 4.25
 -1 1 -14 35.29 4.64
 1 1 15 241.86 7.55
 -1 -1 15 236.08 7.71
 1 -1 -15 239.36 7.87
 -1 -1 15 234.02 7.97
 1 -1 -15 242.49 8.21
 -1 -1 15 243.53 8.11
 1 1 15 231.95 7.71
 -1 1 -15 235.1 12.89
 -1 -1 15 230.36 11.74
 1 1 15 237.1 7.88
 -1 -1 15 222.48 7.18
 1 -1 -15 247.44 12.28
 -1 1 -15 244.15 13.03
 -1 1 -15 231.99 12.95
 1 1 16 672.58 15.66
 1 -1 -16 675.57 16.3
 1 -1 -16 686.39 16.74
 -1 -1 16 637.09 23.36
 -1 -1 16 689.2 16.57
 1 1 16 690.45 16.26
 1 -1 -16 681.5 22.57
 1 1 16 696.58 16.48
 -1 -1 16 663.87 21.77
 -1 -1 16 686.33 15.99
 -1 -1 16 683.89 16.59
 -1 1 -16 647.87 23.82
 -1 1 -16 704.29 24.02
 -1 1 -17 44.07 5.51
 1 -1 -17 41.37 3.17
 -1 -1 17 44.77 2.97
 1 -1 -17 45.95 3.15
 -1 -1 17 44.42 3.23
 1 1 17 41.49 2.97
 1 -1 -17 35.39 4.56
 1 1 17 49.18 3.29
 1 1 17 46.03 3.26
 1 1 17 50.49 3.21
 -1 -1 17 44.89 4.81
 -1 1 -17 45.97 5.68
 -1 1 -17 45.86 5.54
 1 -1 -18 56.78 3.41
 1 -1 -18 56.73 3.58
 -1 1 -18 59.3 6.26
 -1 -1 18 60.99 3.72
 1 1 18 61.72 3.56
 -1 -1 18 67.53 3.9
 1 1 18 63.69 3.74
 1 1 18 63.67 3.49
 -1 1 -18 56.85 5.97
 1 -1 -18 65.76 4.08
 -1 -1 18 59.49 3.24
 -1 1 -18 60.78 6.67
 1 -1 -18 64.99 5.82
 1 1 18 61.4 3.65
 -1 1 -19 28.46 4.11
 1 -1 -19 27.51 2.52
 -1 -1 19 30.47 2.48
 1 1 19 28.45 2.34
 -1 1 -19 31.08 2.45
 1 -1 -19 31.78 2.67
 1 -1 -19 29.18 2.39
 1 -1 -19 25.73 2.14
 -1 1 -19 29.97 4.47
 1 1 19 29.42 2.31
 -1 -1 19 27.46 2.41
 1 1 19 28.19 2.36
 1 1 19 28.26 2.17
 -1 -1 19 30.31 2.49
 -1 -1 20 16.25 1.69
 1 -1 -20 14.8 1.78
 -1 1 -20 15.86 1.66
 -1 -1 20 16.11 1.73
 1 1 20 15.99 1.58
 1 -1 -20 15.67 1.8
 1 -1 -20 14.93 1.47
 -1 1 -20 10.6 2.59
 -1 -1 20 17.74 1.79
 1 1 20 13.93 1.35
 1 1 20 15.3 1.64
 1 1 21 33.5 2.05
 -1 -1 21 37.74 2.23
 1 -1 -21 29.99 1.65
 -1 -1 21 35.24 2.16
 1 1 21 29.73 1.84
 -1 1 -21 39.31 2.49
 1 -1 -21 35.03 2.32
 -1 -1 21 36.98 2.14
 -1 1 -21 33.82 2.01
 1 -1 -21 34.79 2.29
 -1 -1 22 23.09 1.51
 1 1 22 21.13 1.4
 -1 -1 22 21.07 1.33
 -1 1 -22 19.18 1.54
 1 -1 -22 20.66 1.53
 -1 -1 22 18.71 1.27
 -1 1 -22 16.71 1.14
 1 -1 -22 22.47 1.63
 -1 1 -23 2.34 0.45
 -1 -1 23 2.75 0.4
 -1 1 -23 2.4 0.5
 1 -1 -23 3.57 0.53
 1 1 23 1.89 0.42
 -1 -2 -22 121.58 3.81
 1 2 -22 118.58 3.83
 1 -2 22 107.8 3.59
 1 -2 22 117.17 3.73
 1 2 -22 113.77 3.72
 -1 2 22 115.53 3.63
 1 2 -22 102.73 3.26
 -1 -2 -22 118.63 3.84
 -1 2 21 37.87 2.29
 1 2 -21 38.36 2.4
 1 -2 21 37.53 2.31
 1 2 -21 37.9 2.21
 -1 -2 -21 40.5 2.48
 1 2 -21 39.37 2.47
 1 2 -21 37.1 2.1
 -1 -2 -21 37.88 2.19
 1 -2 21 37.53 2.33
 -1 -2 -20 57.95 2.75
 1 2 -20 60.13 3.42
 -1 2 20 61.76 3.26
 1 2 -20 59.56 3.43
 1 2 -20 60.25 3.22
 1 -2 20 59.47 3.25
 -1 -2 -20 65.48 3.31
 -1 2 20 58.59 2.76
 1 2 -20 63.39 3.27
 1 -2 20 66.83 3.48
 -1 2 19 39.53 4.49
 -1 -2 -19 45.16 3
 -1 -2 -19 43.22 4.76
 1 2 -19 41.86 3.14
 -1 2 19 43.02 2.96
 1 -2 19 45.24 2.64
 1 2 -19 45.75 3.01
 -1 2 19 44.75 2.64
 1 2 -19 38.58 4.92
 1 -2 19 37.12 2.36
 1 -2 19 46.15 3.05
 -1 -2 -19 40.18 2.55
 -1 2 18 4.44 1.77
 -1 -2 -18 7.48 1.45
 1 2 -18 3.77 1.07
 -1 2 18 5.09 1.07
 -1 2 18 5.26 1.21
 1 2 -18 5.72 1.36
 -1 2 18 6.94 1.21
 1 2 -18 7.46 2.46
 -1 -2 -18 8.65 2.33
 1 2 -18 5.19 2.25
 1 -2 18 4.87 1.19
 1 -2 18 4.55 0.97
 -1 -2 -18 6.27 1.18
 1 -2 18 5.37 1.04
 -1 2 17 269.78 8.41
 1 2 -17 259.49 8.82
 -1 2 17 284.39 8.4
 1 -2 17 269.67 8.64
 1 2 -17 278.04 14.68
 1 2 -17 285.03 14.96
 -1 -2 -17 289.1 14.07
 1 2 -17 287.07 9.55
 1 -2 17 252.19 8.13
 1 -2 17 273.98 8.93
 1 -2 17 272.42 8.42
 -1 2 17 271.59 13.67
 1 2 -17 258.38 12.81
 -1 -2 -17 279.49 8.5
 1 2 -16 53.81 6.48
 1 -2 16 65.56 3.98
 1 -2 16 50.14 3.27
 1 -2 16 55.41 3.56
 1 2 -16 53.15 6.29
 1 -2 16 52.93 3.36
 -1 2 16 55.48 6.06
 1 2 -16 60.82 6.14
 -1 2 16 53.93 3.55
 -1 2 16 55.57 3.44
 1 2 -16 56.44 3.71
 -1 2 16 57.62 3.41
 -1 -2 -16 64.46 5.95
 1 2 -16 56.02 3.92
 1 2 -15 255.09 14.1
 1 -2 15 225.73 7.54
 1 -2 15 228.09 8.02
 1 -2 15 225.12 7.76
 1 2 -15 232.77 13.42
 1 -2 15 241.5 7.79
 1 2 -15 217.04 11.96
 -1 2 15 225.82 12.44
 -1 2 15 224.63 7.83
 1 2 -15 229.78 8.08
 -1 2 15 226.84 7.42
 -1 2 15 228.68 7.68
 -1 -2 -15 220.14 12.07
 1 2 -15 227.94 8.43
 -1 2 14 287.05 8.92
 1 2 -14 294.18 9.61
 1 -2 14 295.93 8.91
 1 -2 14 279.42 8.79
 1 2 -14 301.48 15.31
 -1 2 14 304.3 8.7
 -1 2 14 281.85 8.78
 1 2 -14 288.46 9.17
 -1 -2 -14 286.93 14.53
 1 2 -14 277.58 13.51
 -1 2 14 287.93 13.95
 1 -2 14 296.04 9.23
 1 -2 14 293.79 8.78
 -1 -2 -13 53.37 5.87
 1 -2 13 61.16 3.47
 1 2 -13 59.34 3.57
 -1 2 13 54.92 3.35
 1 2 -13 56.27 3.64
 -1 2 13 54.11 3.35
 1 2 -13 57.58 6.21
 1 -2 13 52.28 3.24
 1 -2 13 58.82 3.36
 1 -2 13 61.91 3.62
 1 2 -13 66.85 6.17
 -1 2 13 58.19 5.83
 -1 2 13 50.98 4.38
 1 -2 13 54.74 5.1
 1 2 -13 57.19 5.45
 1 2 -12 379.01 15.34
 1 -2 12 384.75 10.28
 -1 2 12 382.13 10.26
 1 -2 12 362.41 10.05
 1 -2 12 402.83 14.54
 -1 -2 -12 395.71 16.21
 1 -2 12 410.9 10.7
 1 2 -12 381 14.81
 -1 2 12 392.65 10.39
 1 2 -12 419.92 17.13
 -1 -2 -12 375.79 16.53
 1 2 -11 22.02 3.33
 -1 -2 -11 27.74 3.94
 1 2 -11 19.71 2.97
 1 2 -11 20.19 3.49
 -1 -2 -11 24.08 3.64
 -1 2 11 22.82 2.8
 1 -2 11 22.24 3.02
 -1 2 10 6.13 1.56
 1 2 -10 1.79 1.14
 -1 2 10 3.26 1.37
 -1 -2 -10 2.9 1.38
 1 -2 10 1.75 0.84
 -1 2 10 3.09 1.06
 -1 -2 -10 1.95 1.22
 -1 2 10 3.79 1.21
 1 -2 10 2.17 1.04
 1 2 -10 1.11 0.93
 -1 -2 -10 2.15 0.96
 1 -2 9 61.37 4.63
 -1 2 9 51.65 3.96
 -1 2 9 56.14 3.95
 1 2 -9 52.62 2.7
 1 2 -9 56.13 4.56
 -1 -2 -9 61.47 5.01
 -1 2 9 54 4.63
 -1 2 9 53.78 3.39
 1 -2 9 52.49 3.87
 -1 2 9 54.4 2.27
 -1 -2 -9 54.54 3.43
 1 2 -9 54.24 4.69
 -1 -2 -9 56.36 4.3
 -1 2 8 1799.72 36.66
 -1 2 8 1868.3 37.5
 1 2 -8 1794.1 38.37
 -1 -2 -8 1857.51 39.15
 -1 2 8 1842.41 38.68
 1 -2 8 1795.55 36.58
 1 2 -8 1804.84 34.01
 1 -2 8 1804.94 33.79
 -1 -2 -8 1862.1 35.28
 1 -2 8 1851.82 38.26
 -1 2 8 1830.04 36.94
 -1 -2 -8 1786.74 37.46
 1 2 -8 1850.03 39.04
 1 2 -7 358.11 11.56
 -1 2 7 359.43 11
 -1 -2 -7 351.42 11.74
 -1 2 7 359.76 11.89
 1 2 -7 351.47 9.48
 1 -2 7 348.76 9.17
 -1 2 7 358.05 9.2
 1 -2 7 345.2 10.7
 -1 -2 -7 338.25 10.8
 -1 2 7 354.99 10.77
 -1 2 7 346.9 8.7
 1 2 -7 323.32 7.96
 -1 -2 -7 348.29 11.19
 1 2 -7 357.12 11.91
 1 -2 7 364.16 11.65
 -1 -2 -6 24.43 2.49
 1 2 -6 27.92 2.78
 1 2 -6 24.64 2.08
 -1 2 6 25.33 2.02
 1 -2 6 29.78 2.18
 1 -2 6 23.17 2.33
 -1 -2 -6 26.2 2.6
 1 2 -6 22.04 1.37
 -1 2 6 22.73 2.3
 -1 -2 -6 24.67 2.74
 -1 -2 -6 35.27 2.25
 1 -2 6 23.36 2.5
 1 2 -6 21.63 2.4
 -1 2 6 24.79 2.42
 1 -2 5 3224.14 60.37
 -1 2 5 3335.61 59.73
 -1 -2 -5 3358.38 61.4
 -1 2 5 3095.76 59.62
 -1 -2 -5 3140.01 57.8
 1 2 -5 3228.78 60.49
 -1 2 5 3255.31 60.46
 1 2 -5 3289.07 61.29
 -1 -2 -5 3165.32 58.3
 -1 -2 -5 3270.67 60.16
 1 2 -5 3311.72 60.85
 1 -2 5 3306.61 58.46
 1 2 -5 3076.3 58.66
 -1 2 5 3222.37 58.48
 -1 -2 -5 3216.22 59.92
 1 -2 5 3240.28 59.72
 -1 -2 -4 3968.34 71.96
 -1 2 4 4044.44 70.87
 -1 2 4 3881.22 68.78
 1 -2 4 3794.88 68.24
 -1 -2 -4 3888.28 71.1
 1 2 -4 4080.12 71.77
 1 2 -4 3919.25 71.14
 -1 2 4 3939.25 71.39
 1 -2 4 3892.87 70.77
 -1 -2 -4 3972.09 71.07
 1 2 -4 3919.86 71.92
 -1 -2 -4 3831.72 69.8
 1 2 -4 3783 70.2
 1 -2 4 3930.62 69.85
 1 -2 4 3970.74 71.44
 1 2 -3 221.53 5.94
 -1 -2 -3 223.83 7.31
 1 -2 3 219.35 7.21
 -1 2 3 228.03 7.49
 1 2 -3 210.9 7.08
 -1 -2 -3 219.62 6.9
 1 2 -3 220.84 7.21
 1 -2 3 221.47 6.88
 -1 -2 -3 212.06 6.6
 -1 2 3 220.15 6.02
 1 -2 3 212.98 6.05
 -1 -2 -3 211.94 7.52
 1 2 -2 5469.3 96.9
 1 -2 2 5762.64 96.92
 1 2 -2 5445.34 97.2
 -1 2 2 5745.31 97.29
 1 2 -2 5469.82 95.21
 -1 -2 -2 5424.17 96.48
 -1 -2 -2 5337.17 97.57
 1 -2 2 5546.76 95.88
 -1 -2 -2 5569.55 96.86
 -1 2 2 5460.43 95.39
 -1 2 2 5419.23 97.07
 -1 -2 -2 5523.76 96.95
 -1 -2 -2 5537.89 97.15
 -1 -2 -2 5646.89 97.32
 -1 -2 -1 1253.14 25.35
 1 2 -1 1295.26 25.61
 -1 2 1 1277.94 25.3
 1 2 -1 1323.51 25.89
 1 2 -1 1260.77 25.63
 -1 -2 -1 1252.02 25.24
 1 2 -1 1256.53 25.31
 -1 -2 -1 1217.09 24.83
 -1 2 1 1265.49 23.94
 1 -2 1 1217.28 24.42
 -1 2 1 1232.23 25
 -1 -2 0 86.72 3.74
 1 2 0 91.61 4.17
 1 2 0 81.24 3.97
 -1 2 0 86.33 3.92
 -1 2 0 84.25 2.84
 -1 2 0 86.37 3.24
 1 -2 0 85.32 3.78
 -1 2 0 87.73 3.79
 -1 2 0 96.78 4.19
 1 2 0 88.14 4.02
 1 -2 0 85.43 3.7
 -1 -2 1 1334.5 26.68
 -1 2 -1 1329.65 25.84
 -1 2 -1 1305.91 25.24
 1 -2 -1 1374.79 26.61
 -1 -2 1 1340.81 26.12
 -1 2 -1 1335.91 27.06
 -1 2 -1 1352.96 26.03
 1 2 1 1410.55 27.14
 -1 -2 2 5592.74 96.09
 -1 -2 2 5577.45 95.78
 1 -2 -2 5492.78 95.27
 1 2 2 5532.06 95.72
 1 2 2 5390.29 95.01
 -1 2 -2 5386.23 94.77
 1 -2 -2 5549.06 95.68
 -1 -2 2 5418.41 95.56
 -1 -2 2 5301.94 92.85
 -1 2 -2 5329.44 96.04
 -1 2 -3 191.84 5.7
 -1 -2 3 189.86 6.34
 1 -2 -3 199.2 6.34
 1 2 3 211.77 6.69
 1 -2 -3 197.79 6.71
 -1 2 -3 198.19 6.53
 1 2 3 197.6 6.54
 -1 2 -3 193.55 5.16
 1 -2 -3 189.99 6.57
 -1 -2 3 202.64 6.99
 -1 -2 3 203.76 6.62
 -1 2 -4 3964 67.61
 1 2 4 3958.86 70
 -1 2 -4 3692.73 67.66
 -1 2 -4 3909.59 70.12
 -1 -2 4 3900.8 69.3
 1 -2 -4 3650.05 68.67
 1 2 4 3857.19 69.18
 1 -2 -4 3970.52 70.26
 -1 -2 4 3838 70.53
 1 -2 -4 3851.78 69.79
 -1 -2 4 3910.82 69.92
 1 -2 -5 3251.97 59.18
 1 2 5 3347.94 61.13
 -1 2 -5 3340.09 61.58
 -1 2 -5 3172.52 59.17
 -1 -2 5 3308.93 61.28
 -1 2 -5 3210.8 59.24
 -1 -2 5 3330.02 59.83
 1 -2 -5 3378.01 61.21
 -1 2 -5 3248.77 57.71
 -1 -2 5 3301.62 61.79
 1 2 5 3475.38 59.67
 1 -2 -5 3223.95 59.06
 -1 2 -5 3250.34 59.69
 -1 -2 6 33.85 3.17
 -1 2 -6 35.98 3.2
 1 -2 -6 34.78 1.61
 -1 2 -6 29.81 2.48
 -1 2 -6 36.68 2.74
 -1 2 -6 29.7 2.1
 -1 -2 6 32.24 2.43
 1 2 6 34.66 1.75
 1 -2 -6 31.49 2.85
 -1 -2 6 37.38 3.19
 -1 -2 6 33.06 3.02
 1 2 6 31.76 2.28
 1 -2 -6 29.98 2.16
 -1 2 -6 35.64 2.51
 1 -2 -7 362.87 10.61
 -1 2 -7 380.14 12.41
 1 -2 -7 369.29 8.56
 -1 2 -7 370.02 10.95
 -1 2 -7 363.89 9.94
 -1 2 -7 364.04 11.03
 -1 -2 7 344.99 9.83
 -1 -2 7 369.55 12.08
 1 2 7 362.91 10
 1 2 7 375.53 9.46
 -1 2 -7 354.56 9.66
 1 -2 -7 362.42 9.31
 1 -2 -7 386.15 11.73
 1 2 7 379.71 10.78
 1 2 7 376.13 8.41
 1 -2 -8 1824.29 34.08
 -1 2 -8 1857.67 37.66
 -1 2 -8 1851.92 39.68
 -1 -2 8 1819.73 35.85
 1 -2 -8 1774.2 36.84
 -1 2 -8 1684.09 35.66
 -1 2 -8 1798.19 37.74
 -1 -2 8 1875.22 39.54
 1 2 8 1853.42 36.17
 1 -2 -8 1777.22 33.81
 1 2 8 1887.04 33.96
 1 2 8 1843.17 36.41
 1 -2 -8 1868.14 38.26
 1 -2 -8 1792.27 36.12
 1 2 8 1855.52 33.36
 1 -2 -9 72.09 3.61
 -1 2 -9 80.77 5.9
 -1 2 -9 79.38 5.11
 -1 -2 9 72.31 3.96
 -1 -2 9 83.42 5.81
 1 -2 -9 78.87 4.87
 -1 2 -9 79.63 5.21
 -1 2 -9 77.97 4.5
 -1 -2 9 69.65 5.39
 1 2 9 71.36 4.36
 1 2 9 75.61 2.79
 1 2 9 77.38 4.37
 1 -2 -9 77.65 5.11
 1 2 9 75.09 3.15
 1 -2 -9 90.45 4.95
 1 2 10 5.81 0.93
 1 -2 -10 4.62 1.22
 1 -2 -10 4.96 1
 -1 2 -10 4.98 1.47
 -1 2 -10 4.42 1.76
 1 -2 -10 1.76 0.87
 1 2 10 5.18 1.18
 1 -2 -10 5.14 1.44
 1 2 10 4.97 1.26
 -1 -2 10 3.11 1.39
 -1 -2 10 8.63 1.99
 -1 2 -10 2.91 1.23
 -1 2 -11 43.28 4.74
 -1 2 -11 36.58 3.93
 1 -2 -11 37.15 3.64
 -1 2 -11 37.54 4.02
 -1 -2 11 38.27 4.32
 1 2 11 35.51 3.44
 -1 -2 11 48.97 4.93
 1 -2 -11 42.94 4.02
 1 -2 -11 34.33 3.68
 1 -2 -12 432.73 14.7
 1 -2 -12 401.94 14.02
 1 2 12 384.59 13.46
 -1 -2 12 421.99 16.39
 1 -2 -12 416.08 11.05
 -1 -2 12 426.59 16.24
 -1 2 -12 382.65 15.06
 1 -2 -12 410.83 10.82
 -1 -2 12 403.6 10.7
 -1 -2 12 413.23 10.86
 -1 2 -12 435.89 16.96
 -1 2 -12 405.87 15.26
 1 -2 -12 403.84 14.6
 1 2 13 51.13 3.04
 1 2 13 51.62 4.52
 -1 -2 13 49.2 5.48
 -1 2 -13 59.24 6.08
 1 -2 -13 50.73 3.22
 -1 -2 13 45.8 2.8
 -1 2 -13 48.16 5.19
 -1 -2 13 55.38 5.55
 -1 2 -13 48.66 5.62
 1 -2 -13 47.08 4.53
 -1 -2 13 49.01 3.11
 1 -2 -13 46.64 2.75
 1 2 13 45.3 2.88
 1 -2 -13 48.91 3.26
 -1 -2 13 46.16 3.04
 1 2 14 286.39 8.5
 1 2 14 272.11 11.51
 -1 -2 14 290.05 14.22
 -1 2 -14 277.78 14.13
 -1 2 -14 318.49 15.25
 1 -2 -14 294.35 9.05
 -1 -2 14 276.71 8.2
 -1 -2 14 301.18 13.9
 -1 2 -14 302.67 15.21
 1 -2 -14 290.57 12.31
 -1 -2 14 285.11 8.91
 1 -2 -14 286.35 8.1
 -1 -2 14 285.63 8.78
 1 -2 -14 290.19 9.24
 1 2 14 293.04 8.16
 -1 -2 15 219.81 7.45
 1 -2 -15 218.75 7.64
 -1 2 -15 216.63 12.68
 -1 -2 15 205.53 11.55
 1 2 15 200.47 6.95
 1 -2 -15 199.7 10.24
 -1 2 -15 215.45 13.04
 -1 -2 15 201.23 6.54
 1 -2 -15 222.59 8
 1 2 15 214.03 7.49
 -1 -2 15 213.97 6.82
 -1 2 -15 214.91 12.49
 -1 2 -15 207.83 12.63
 -1 -2 15 227.24 7.71
 1 2 15 225.22 7.42
 -1 -2 16 46.97 5.37
 1 -2 -16 48.35 3.47
 1 2 16 46.71 2.99
 -1 2 -16 46.78 5.95
 1 2 16 53.77 3.44
 1 -2 -16 46.26 3.26
 1 2 16 48.62 3.22
 -1 -2 16 50.19 3.41
 -1 -2 16 44 2.66
 -1 2 -16 52.2 6.07
 -1 -2 16 46.59 3.13
 -1 2 -16 48.55 6.1
 -1 -2 16 49.48 3.34
 -1 -2 17 296.05 8.9
 1 2 17 295.54 8.62
 -1 2 -17 272.07 14.63
 -1 2 -17 319.03 16.13
 1 -2 -17 307.41 9.75
 -1 -2 17 305.92 9.32
 1 2 17 299.82 9.26
 -1 2 -17 302.99 9.05
 1 -2 -17 306.76 9.77
 -1 -2 17 281.01 13.3
 1 -2 -17 308.07 9.76
 1 -2 -17 304.18 9.35
 1 2 17 310.55 9.15
 -1 -2 17 309.36 9.44
 -1 2 -17 300.39 14.94
 1 2 18 7.44 1.38
 1 -2 -18 6.79 1.36
 -1 2 -18 10.13 2.76
 -1 -2 18 10.64 1.61
 1 -2 -18 7.55 1.4
 1 2 18 7.51 1.29
 -1 -2 18 6.09 1.24
 1 2 18 6.99 1.22
 -1 -2 18 7.54 1.34
 1 2 18 7.45 1.27
 -1 2 -18 8.71 2.85
 -1 -2 18 6.59 1.88
 -1 2 -18 5.32 1.1
 1 -2 -18 6.25 1.36
 1 -2 -18 8.37 1.35
 1 -2 -19 29.47 2.36
 -1 2 -19 23.55 3.81
 -1 2 -19 29.66 2.18
 1 2 19 28.49 2.32
 1 -2 -19 28.79 2.47
 -1 -2 19 26.08 2.29
 1 -2 -19 30.68 2.53
 1 -2 -19 29.4 2.44
 -1 -2 19 30.31 2.36
 1 2 19 29.05 2.15
 1 2 19 29.23 2.3
 1 2 19 29.58 2.23
 -1 -2 19 25.9 2.24
 1 -2 -19 26.16 4.18
 1 2 20 48.89 2.63
 1 2 20 46.89 2.73
 -1 2 -20 47.96 2.51
 1 -2 -20 48.87 2.99
 -1 -2 20 44.68 2.76
 1 -2 -20 52.63 2.84
 1 2 20 48.74 2.48
 1 2 20 49.3 2.71
 -1 -2 20 48.75 2.78
 1 -2 -20 51.17 2.97
 -1 2 -20 48.2 2.98
 -1 -2 21 44.7 2.35
 1 2 21 39.94 2.14
 1 2 21 40.74 2.09
 1 -2 -21 44.4 2.56
 1 -2 -21 43.53 2.41
 -1 2 -21 47.79 2.56
 1 -2 -21 40.85 2.17
 -1 -2 21 43.84 2.19
 -1 -2 21 45.94 2.44
 -1 -2 22 107.96 3.19
 -1 2 -22 117.83 3.41
 1 -2 -22 98.93 3.04
 1 -2 -22 112.03 3.55
 -1 -2 22 76.3 2.44
 1 2 22 71 2.52
 -1 -2 22 100.76 3.06
 1 3 -22 17.43 1.07
 1 -3 22 17.93 1.01
 1 -3 22 16.83 0.98
 -1 3 22 22.91 1.25
 1 -3 22 20.96 1.26
 1 -3 22 16.08 0.95
 1 3 -21 11.21 0.98
 1 -3 21 13.84 1.35
 1 -3 21 14.73 1.32
 -1 3 21 15.53 1.36
 -1 -3 -21 15.32 1.32
 1 3 -21 15.32 1.34
 -1 -3 -21 13.67 1.04
 -1 -3 -21 13.66 1.28
 1 3 -21 12.06 1.21
 1 3 -20 24.45 1.97
 -1 3 20 23.38 1.91
 -1 3 20 21.67 1.58
 1 3 -20 23.53 1.75
 1 -3 20 24.42 2.01
 1 -3 20 21.58 1.84
 1 3 -20 22.24 1.91
 -1 -3 -20 23.5 1.74
 -1 -3 -20 27.18 2.06
 1 -3 20 20.73 1.57
 1 3 -19 130.94 5.35
 1 -3 19 130.05 5.22
 -1 -3 -19 133.16 5.3
 -1 -3 -19 132.46 4.95
 -1 3 19 140.04 5.3
 1 3 -19 127.89 4.92
 -1 3 19 134.14 4.75
 1 -3 19 121.39 4.66
 1 3 -19 131.03 5.32
 1 -3 19 133.61 5.36
 1 3 -18 25.54 2.46
 1 3 -18 20.56 3.54
 -1 3 18 27.38 3.82
 1 3 -18 24.55 3.65
 -1 -3 -18 32.19 2.65
 1 -3 18 23.87 2.28
 -1 3 18 29.43 2.49
 1 3 -18 27.05 2.6
 -1 3 18 26.75 2.34
 1 -3 18 27.48 2.46
 -1 -3 -18 26.15 3.59
 -1 3 18 27.46 2.21
 1 3 -18 26.95 2.29
 -1 -3 -18 26.54 2.26
 -1 3 18 25.52 2.02
 1 -3 18 26.64 2.24
 -1 -3 -17 210.16 7.25
 -1 -3 -17 206.62 10.96
 -1 3 17 200.94 6.66
 1 3 -17 196.21 7.08
 -1 3 17 211.45 6.94
 -1 3 17 187.4 10.85
 1 3 -17 184.74 11.03
 1 -3 17 199.9 7.02
 1 3 -17 205.86 7.63
 -1 3 17 208.7 7.27
 1 -3 17 184.54 6.55
 1 -3 17 206.48 7.43
 1 3 -17 188.05 11.34
 -1 -3 -16 112.85 4.69
 -1 3 16 122.23 8.81
 1 3 -16 132.04 9.43
 1 -3 16 125.73 5.43
 1 -3 16 112.13 5.39
 1 -3 16 115.48 5.06
 1 3 -16 108.2 9.25
 1 3 -16 116.98 5.64
 -1 3 16 125.24 5.49
 -1 -3 -16 121 9.4
 -1 3 16 123.46 5.19
 1 3 -16 121.6 5.41
 -1 3 16 121.98 5.1
 -1 -3 -16 116.79 9.46
 1 3 -16 124.43 9.27
 1 3 -15 18.92 2.1
 -1 3 15 18.17 1.94
 1 3 -15 19.2 2.28
 -1 3 15 20.05 2.16
 -1 -3 -15 15.06 1.71
 1 3 -15 18.69 3.72
 -1 3 15 18.18 3.55
 1 -3 15 17.82 2.05
 1 3 -15 15.29 3.31
 -1 -3 -15 13.09 3.24
 -1 -3 -15 15.88 3.45
 1 -3 15 19.91 2.21
 1 -3 15 17.44 1.93
 -1 -3 -14 690.94 24.32
 1 3 -14 657.73 23.42
 -1 3 14 685.21 16.23
 -1 -3 -14 658.4 15.46
 -1 3 14 684.89 23.21
 1 3 -14 673.28 23.79
 1 -3 14 628.05 15.86
 1 3 -14 659.2 16.15
 1 3 -14 682.05 16.85
 -1 3 14 683.63 16.3
 1 -3 14 659.37 15.79
 1 -3 14 676.68 16.42
 -1 -3 -14 701.44 24.49
 -1 -3 -14 686.32 24.04
 1 -3 14 668.97 16.14
 1 3 -13 77.83 7.12
 1 -3 13 71.66 3.93
 1 3 -13 74.88 4.26
 1 -3 13 72.06 3.95
 -1 3 13 73.58 3.98
 1 -3 13 72.57 3.76
 -1 -3 -13 82.43 7.42
 1 3 -13 69.6 3.95
 1 -3 13 76.39 4.16
 1 -3 13 70.13 3.84
 -1 3 13 72.32 3.97
 -1 -3 -13 66.16 6.56
 1 3 -13 81.31 7.15
 -1 -3 -13 74.64 7.12
 1 -3 12 995.41 21.48
 1 -3 12 970.03 20.92
 1 -3 12 938.32 20.93
 1 3 -12 944.59 28.86
 -1 -3 -12 1067.05 29.93
 -1 -3 -12 980.68 28.73
 1 3 -12 973.36 28.55
 1 -3 12 998.82 21.18
 1 3 -12 972.95 21.07
 1 3 -12 989.55 21.67
 1 -3 12 981.25 27.64
 -1 3 12 979.85 21.11
 -1 -3 -12 951.84 20.12
 1 -3 12 992.61 20.77
 -1 3 12 984.97 21.09
 -1 -3 -11 24.21 3.66
 -1 3 11 23.25 3.47
 1 3 -11 21.47 3.42
 1 3 -11 20.82 3.77
 -1 3 11 21.24 1.61
 1 -3 11 18.59 2.7
 -1 3 11 28.4 2.26
 1 -3 11 23.71 2.11
 -1 3 11 21.17 2.73
 -1 -3 -11 20.17 3.59
 1 3 -11 20.3 3.48
 1 -3 11 21.13 1.95
 -1 -3 -11 21.38 3.54
 -1 3 11 25.54 3.42
 1 -3 11 24 3.49
 -1 3 11 20.27 2.54
 1 3 -10 322 14.2
 -1 3 10 309.77 7.69
 1 -3 10 324.18 11.93
 -1 3 10 290.24 10.6
 1 -3 10 338.24 13.38
 1 3 -10 318.3 13.74
 -1 -3 -10 324.37 12.62
 1 3 -10 329.6 13.39
 -1 3 10 305.48 13.02
 -1 -3 -10 310.06 10.77
 -1 -3 -10 354.28 14.09
 -1 3 10 315.69 12.44
 -1 -3 -10 313.94 14.02
 -1 3 10 290.95 11.18
 -1 3 9 284.01 7.16
 1 3 -9 290.05 12.87
 1 -3 9 303.3 11.35
 1 -3 9 306.48 12.31
 -1 3 9 297.31 10.37
 1 3 -9 304.44 12.85
 -1 -3 -9 299.16 11.8
 1 3 -9 286.69 11.94
 -1 3 9 292.13 12.16
 1 -3 9 301.52 8.87
 -1 -3 -9 306.38 10.39
 -1 3 9 287.68 11.56
 -1 -3 -9 301.4 12.28
 -1 -3 -9 284.63 12.86
 1 -3 8 66.38 5.2
 -1 -3 -8 70.75 5.2
 1 3 -8 62.63 5.27
 1 3 -8 71.77 5.28
 -1 -3 -8 65.17 5.28
 -1 3 8 65.7 5.12
 1 3 -8 69.21 4.12
 1 -3 8 63.52 3.74
 1 -3 8 71.28 5
 -1 3 8 66.54 4.95
 -1 -3 -8 77.93 5.51
 1 3 -8 74.7 5.86
 -1 3 8 64.02 2.62
 1 3 -7 970.85 25.46
 1 -3 7 964.55 24.55
 1 3 -7 962.02 25.16
 -1 -3 -7 997.36 24.32
 1 3 -7 934.01 23.8
 -1 3 7 959.81 24.32
 1 3 -7 942.79 22.08
 1 -3 7 996.03 21.65
 1 -3 7 1005.22 24.01
 -1 3 7 957.89 24.32
 -1 3 7 1003.12 24.04
 -1 -3 -7 984.56 24.31
 -1 3 7 955.58 23.25
 1 3 -6 36.09 3.69
 1 -3 6 33.55 2.32
 1 -3 6 34.54 3.5
 -1 -3 -6 33.63 3.3
 1 3 -6 33.09 3.19
 1 -3 6 35.56 2.82
 1 3 -6 32.38 2.91
 1 -3 6 26.49 2.94
 -1 3 6 32.15 3.22
 -1 3 6 37.47 3.41
 -1 3 6 34.75 3.16
 1 -3 6 30.1 2.18
 -1 3 5 270.26 9.73
 1 -3 5 251.47 9.5
 -1 -3 -5 275.01 9.76
 1 -3 5 251.32 7.76
 -1 -3 -5 259.84 9.62
 -1 3 5 264.16 9.8
 1 3 -5 255.93 9.12
 1 3 -5 249.61 8.99
 1 -3 5 262.11 8.66
 1 3 -5 259.07 10.1
 -1 3 5 258.13 9.25
 -1 -3 -5 271.54 10.24
 -1 3 4 1967.08 39.07
 1 -3 4 1956.88 39.11
 -1 -3 -4 1931.63 39.12
 -1 -3 -4 1852.78 34.84
 1 -3 4 1904.6 36.76
 -1 -3 -4 1950.81 39.12
 -1 3 4 1987.11 39.49
 1 3 -4 1860.08 37.89
 1 -3 4 2007.96 38
 1 3 -4 1824.31 38.22
 1 3 -4 1905.19 36.89
 -1 -3 -4 1923.38 38.2
 -1 -3 -4 1829.21 39.44
 -1 -3 -3 1084.31 23.95
 -1 -3 -3 1099.88 24.45
 1 -3 3 1054.07 22.78
 1 3 -3 1088.16 24.83
 -1 3 3 1120.82 24.7
 1 3 -3 1020.67 23.97
 1 -3 3 1131.27 23.78
 -1 -3 -3 1105.3 23.79
 1 3 -3 1110.03 22.72
 -1 3 3 1074.81 24.19
 -1 3 3 1029.71 22.56
 1 -3 2 3643.09 66.56
 1 -3 2 3615.99 65.21
 1 3 -2 3481.91 66.78
 -1 3 2 3542.9 66.46
 1 3 -2 3605.79 64.58
 1 3 -2 3672.3 67.17
 -1 -3 -2 3590.11 65.28
 -1 3 2 3670.74 66.08
 -1 3 2 3480.11 64.67
 1 -3 2 3525.25 65.71
 1 3 -2 3492.33 66.34
 -1 3 2 3475.9 65.84
 -1 -3 -2 3647.89 66.22
 -1 -3 -1 134.82 5.82
 -1 -3 -1 137.45 5.76
 1 3 -1 138.26 6.17
 1 3 -1 129.18 5.94
 -1 3 1 129.05 4.01
 -1 3 1 137.88 6.13
 1 3 -1 141.02 6.22
 -1 -3 -1 132.11 5.16
 1 -3 1 130.66 5.55
 -1 3 1 133.09 5.38
 -1 -3 -1 136.99 5.98
 1 3 -1 133.27 5.68
 -1 3 1 136.39 5.76
 1 -3 0 2109.18 42.09
 -1 -3 0 2175.11 40.78
 1 3 0 2233.51 42.97
 1 -3 0 2127.95 42.3
 1 3 0 2206.58 42.94
 -1 -3 0 2151.94 40.46
 -1 3 0 2283.86 43.17
 1 3 0 2175.58 42.16
 -1 -3 0 2185.4 42.75
 -1 3 0 2229.91 42.35
 -1 -3 0 2213.21 42.18
 1 3 1 166.19 6.48
 -1 -3 1 158.12 6.08
 -1 -3 1 161.34 6.01
 -1 3 -1 163.73 5.78
 1 3 1 157.98 5.34
 -1 3 -1 161.17 6.8
 1 3 1 172.35 6.75
 -1 3 -1 164.76 6.12
 -1 3 -1 162.44 6.27
 -1 -3 1 156.83 5.08
 1 -3 -1 164.35 6.5
 1 3 2 3384.05 63.2
 -1 -3 2 3450.11 62.94
 1 -3 -2 3388.45 63.31
 -1 -3 2 3467.5 63.49
 1 -3 -2 3560.03 63.26
 1 3 2 3444.11 63.67
 -1 3 -2 3313.78 62.31
 -1 -3 2 3416.55 62.22
 -1 3 -2 3396.59 62.87
 -1 3 -2 3489.52 62.41
 -1 -3 2 3315.83 59.85
 1 -3 -3 1118.31 24.71
 -1 -3 3 1134.32 24.7
 -1 -3 3 1122.56 24.83
 -1 3 -3 1123.38 24.42
 -1 3 -3 1080.92 24.06
 1 3 3 1106.1 24.41
 -1 3 -3 1124.7 24.77
 -1 3 -3 1170.86 23.61
 -1 -3 3 1114.37 23.19
 1 3 3 1123.42 24.79
 1 -3 -3 1120.1 24.22
 -1 -3 4 1968.74 36.74
 -1 -3 4 2034.12 38.94
 -1 -3 4 2037.97 39.77
 1 -3 -4 2015.66 39.11
 1 3 4 2097.84 39.06
 1 -3 -4 1939.17 38.11
 -1 3 -4 2001.33 38.23
 1 -3 -4 1980.24 39.1
 -1 3 -4 2007.18 39.14
 -1 3 -4 2028.94 39.83
 1 3 4 2051.97 39.35
 -1 3 -4 2085.12 40.08
 -1 3 -4 2113.78 37.46
 -1 -3 5 240.35 7.14
 -1 -3 5 256.22 8.79
 -1 -3 5 264.42 9.72
 1 -3 -5 250.58 8.95
 1 3 5 234.04 6.88
 1 -3 -5 231.1 8.07
 1 3 5 249.76 8.61
 -1 3 -5 238.14 8.76
 1 -3 -5 241.8 9.03
 -1 3 -5 242.02 9.19
 -1 3 -5 254.08 9.68
 1 3 5 260.11 9.36
 -1 3 -5 250.35 9.41
 -1 -3 6 45.01 2.53
 -1 -3 6 57.92 3.87
 1 -3 -6 46.84 3.67
 -1 -3 6 56.18 4.39
 -1 3 -6 41.6 2.83
 1 -3 -6 59.96 3.67
 1 3 6 72.65 4.18
 -1 3 -6 51.54 4.01
 1 -3 -6 52.64 4.08
 -1 3 -6 45.9 3.93
 -1 3 -6 48.58 4.13
 1 3 6 52.25 4.12
 -1 3 -6 47.5 4.06
 1 3 6 47.97 2.83
 -1 -3 7 999.15 19.37
 1 3 7 1026.07 21.98
 1 -3 -7 955.09 21.29
 -1 3 -7 929.85 21.23
 -1 3 -7 1027.76 25.08
 -1 3 -7 1025.38 25.48
 1 -3 -7 982.09 24.03
 1 3 7 974.78 19.14
 -1 3 -7 960.74 24.26
 -1 -3 7 956.31 22.38
 -1 3 -7 875.96 21.34
 -1 -3 7 995.47 24.96
 -1 3 -7 991.76 24.51
 -1 -3 8 42.04 2.35
 1 3 8 43.23 3.02
 1 -3 -8 44.39 3
 -1 3 -8 40.6 4.13
 -1 3 -8 36.55 4.12
 1 -3 -8 39.17 3.76
 1 3 8 45.97 2.42
 -1 -3 8 47.66 3.54
 -1 3 -8 42.63 4.16
 -1 -3 8 43.19 4.28
 -1 3 -8 35.12 3.16
 -1 3 -8 38.68 3.86
 1 -3 -8 38.35 3.41
 -1 3 -9 272.34 11.9
 -1 3 -9 256.24 11.82
 1 3 9 238.97 8.83
 -1 -3 9 245.39 8.79
 -1 3 -9 260.65 11.52
 1 3 9 262.83 7.16
 -1 -3 9 257.27 7.13
 1 3 9 243.51 9.12
 1 -3 -9 257.46 10.66
 1 3 9 250.24 7.75
 -1 3 -9 267.87 11.14
 1 -3 -9 222.02 9.47
 -1 -3 10 320.39 8.45
 -1 3 -10 306.42 13.4
 1 3 10 318.15 8.49
 -1 3 -10 308.96 12.69
 1 -3 -10 299.72 11.65
 1 3 10 306.13 10.58
 1 3 10 303.59 10.44
 1 -3 -10 334.67 12.72
 -1 3 -10 306.83 13.56
 -1 3 -10 335.12 14.2
 1 -3 -11 25.09 3.33
 -1 3 -11 32.73 4
 1 -3 -11 23.01 3.08
 1 3 11 29.96 3.1
 -1 3 -11 28.51 4.24
 -1 -3 11 25.89 3.81
 -1 -3 11 30.23 2.38
 -1 3 -11 32.13 4.3
 1 3 11 28.84 2.23
 -1 3 -11 30.81 4.24
 -1 -3 11 29.51 2.2
 1 -3 -11 30.55 2.42
 -1 -3 12 995.03 21.38
 1 -3 -12 985.17 20.91
 1 3 12 966.81 20.59
 -1 3 -12 1005.27 29.8
 -1 -3 12 987.95 29
 -1 -3 12 1012.54 21.11
 1 -3 -12 1039.55 27.18
 1 -3 -12 999.81 21.77
 1 3 12 999.61 20.95
 -1 3 -12 1049.06 30.32
 1 -3 -12 1026.26 21.68
 -1 -3 12 990 21.17
 1 3 12 968.68 20.78
 -1 3 -12 1030.24 30.05
 -1 3 -12 1020.49 27.94
 1 3 12 999.18 20.83
 -1 -3 12 1004.51 21.49
 1 -3 -12 999.72 21.07
 -1 -3 12 1011.24 20.77
 -1 3 -13 89.24 7.81
 -1 3 -13 83.27 7.59
 1 3 13 84.53 4.02
 1 -3 -13 84.02 6.43
 1 3 13 88.93 4.15
 1 3 13 80.1 3.9
 1 -3 -13 76.84 3.85
 1 -3 -13 83.05 4.36
 -1 3 -13 85.45 7.71
 -1 3 -13 79.63 6.6
 -1 -3 13 77.68 4
 -1 -3 13 82.15 4.24
 -1 -3 13 85.2 4.16
 -1 -3 13 78.17 7.04
 -1 -3 13 81.77 3.87
 1 -3 -13 88.49 4.17
 -1 -3 13 85.51 4.31
 -1 -3 14 704.57 16.34
 1 -3 -14 667.27 15.74
 1 3 14 713 16.18
 -1 3 -14 702.78 24.73
 1 -3 -14 710.67 16.86
 -1 -3 14 689.96 16.08
 -1 -3 14 688.67 16.53
 -1 -3 14 699.42 16.6
 -1 -3 14 685.88 23.78
 -1 -3 14 688.09 15.56
 -1 3 -14 717.82 25.2
 -1 -3 15 12.74 2.91
 -1 -3 15 12.51 1.7
 -1 -3 15 12.44 1.65
 1 3 15 14.28 1.68
 -1 3 -15 14.74 3.41
 -1 -3 15 12.81 1.85
 1 -3 -15 13.61 1.87
 -1 -3 15 10.3 1.44
 1 3 15 15.98 1.64
 1 -3 -15 11.41 1.8
 -1 -3 15 12.41 1.69
 1 -3 -15 12.04 1.53
 -1 3 -15 12.02 3.04
 -1 -3 15 11.25 1.39
 -1 3 -15 16.81 3.53
 -1 -3 16 123.83 5.46
 1 3 16 125.98 5.24
 1 3 16 120.1 5.37
 1 -3 -16 110.7 4.61
 -1 -3 16 125.43 5.29
 1 3 16 122.32 5.03
 -1 3 -16 112.99 9.39
 -1 -3 16 115.65 4.77
 1 -3 -16 122.61 5.53
 -1 3 -16 104.96 8.86
 -1 -3 16 110.64 4.38
 1 -3 -16 114.5 5.55
 -1 -3 16 117.87 8.79
 -1 3 -16 128.06 10.02
 -1 -3 16 115.82 5.19
 1 -3 -17 199.53 7.16
 1 3 17 210.53 6.78
 1 -3 -17 219.81 7.78
 -1 3 -17 215.05 12.72
 -1 -3 17 202.64 7.05
 -1 -3 17 199.26 11.15
 1 -3 -17 214.16 7.52
 -1 3 -17 198.75 12.21
 -1 3 -17 214.42 12.96
 1 3 17 211.2 7.3
 1 -3 -17 203.95 7.46
 1 3 17 203.92 6.93
 -1 -3 17 209.53 7.3
 1 -3 -18 23.79 3.89
 1 3 18 22.69 1.87
 -1 3 -18 20.08 3.78
 -1 -3 18 17.89 1.86
 1 3 18 21.74 1.96
 1 3 18 22.19 1.97
 -1 -3 18 19.76 3.18
 1 3 18 23.17 2.18
 1 -3 -18 22.08 2.18
 1 -3 -18 20.77 2.12
 1 -3 -18 22.36 2.26
 -1 3 -18 21.94 2.14
 1 -3 -18 21.05 2.04
 -1 3 -18 17.09 3.6
 1 3 19 116.73 4.46
 -1 3 -19 112.86 8.51
 -1 3 -19 121.83 4.84
 1 -3 -19 119.69 4.68
 1 -3 -19 124.03 5.12
 1 3 19 125.45 4.93
 1 -3 -19 123.34 5.07
 -1 -3 19 123.52 4.65
 1 -3 -19 124.34 4.95
 1 3 19 128.77 4.59
 -1 -3 19 118.42 4.64
 1 3 19 118.52 4.5
 -1 -3 20 19.31 1.69
 -1 3 -20 19.31 1.62
 -1 -3 20 15.94 1.43
 1 3 20 18.17 1.4
 1 3 20 17.19 1.36
 1 3 20 17.3 1.58
 1 -3 -20 19.76 1.74
 -1 -3 20 19.19 1.47
 1 -3 -20 16.5 1.55
 1 3 20 18.38 1.45
 -1 -3 21 16.95 1.41
 -1 3 -21 16.49 1.25
 -1 -3 21 14.29 1.03
 1 -3 -21 18.17 1.4
 1 -3 -21 19.48 1.5
 1 3 21 18.55 1.45
 -1 3 -21 19.55 1.61
 -1 -3 21 17.65 1.26
 -1 -3 22 25.3 1.31
 -1 3 -22 28.5 1.57
 1 -3 -22 24.13 1.3
 -1 3 -22 25.11 1.44
 -1 4 21 27.18 1.48
 -1 -4 -21 22.65 1.27
 1 4 -21 29.12 1.72
 -1 -4 -21 29.55 1.65
 1 -4 21 26.39 1.53
 1 4 -21 26.81 1.58
 1 -4 21 28.2 1.55
 1 -4 21 25.31 1.51
 -1 -4 -21 27.53 1.59
 -1 -4 -20 12.31 1.34
 1 4 -20 11.96 1.35
 -1 4 20 11.15 1.05
 1 -4 20 13.22 1.33
 -1 -4 -20 11.2 1.17
 1 4 -20 12.05 1.18
 1 -4 20 11.26 1.1
 1 4 -20 12.7 1.43
 -1 -4 -19 202.47 6.46
 1 4 -19 198.63 6.55
 -1 4 19 188.14 5.65
 1 4 -19 192.44 6.51
 -1 -4 -19 204.42 6.16
 1 -4 19 187.63 6.1
 1 4 -19 183.34 5.91
 1 -4 19 186.76 6.21
 1 -4 19 186.57 5.82
 1 -4 18 16.16 1.85
 -1 -4 -18 20.13 1.94
 1 4 -18 18.01 1.84
 1 -4 18 16.04 1.82
 -1 -4 -18 16.46 1.88
 1 4 -18 12.77 1.76
 -1 4 18 15.63 1.71
 1 -4 18 15.89 1.7
 1 4 -18 16.37 1.94
 1 4 -18 16.32 1.55
 -1 4 18 16.33 1.67
 -1 -4 -17 226.68 7.5
 1 -4 17 218 7.46
 -1 4 17 214.31 7.19
 1 -4 17 217.73 7.27
 1 4 -17 209.93 7.3
 -1 -4 -17 205.68 6.53
 1 4 -17 220.55 12
 -1 4 17 194.27 10.36
 1 4 -17 219.22 7.85
 1 -4 17 223.35 7.68
 -1 4 17 199.44 6.32
 -1 4 17 229.54 7.11
 1 4 -17 211.68 6.84
 1 -4 16 93.12 4.77
 -1 -4 -16 82.91 4.04
 -1 4 16 87.77 7.14
 1 4 -16 77.54 7.38
 1 4 -16 87.28 4.85
 1 -4 16 78.79 4.36
 -1 4 16 82.43 4.33
 1 -4 16 88.82 4.47
 -1 -4 -16 77.08 7.17
 1 4 -16 86.33 4.53
 -1 4 16 86.11 4.23
 1 4 -16 85.27 4.18
 -1 4 16 81.54 3.9
 1 4 -15 86.24 4.61
 1 4 -15 77.84 6.93
 1 4 -15 93.1 5.07
 1 -4 15 89.26 4.8
 -1 -4 -15 94 4.4
 1 -4 15 79.11 3.69
 1 -4 15 80.62 4.47
 -1 4 15 80.19 4.31
 -1 -4 -15 80.34 3.84
 1 -4 15 80.82 3.74
 1 -4 15 87.7 4.55
 1 4 -15 85.47 7.82
 -1 4 15 84.64 7.2
 -1 4 15 80.61 4.01
 1 4 -15 75.68 4.06
 -1 -4 -15 90.41 7.84
 -1 -4 -15 89.42 8.03
 1 4 -14 80.79 4.51
 1 4 -14 74.08 6.76
 -1 -4 -14 81.73 3.99
 -1 4 14 83.72 4.4
 1 -4 14 87.18 4.76
 -1 -4 -14 88.24 4.35
 1 -4 14 81.8 3.87
 1 -4 14 83.05 4.55
 -1 -4 -14 70.25 7.06
 1 -4 14 80.8 3.91
 1 -4 14 79.27 3.99
 -1 4 14 78.78 4.39
 1 4 -14 74.51 4.06
 -1 -4 -14 85.52 7.55
 1 4 -14 71.98 7.44
 -1 4 14 91.54 7.57
 1 -4 14 87.96 4.6
 1 4 -13 376.36 11.1
 -1 -4 -13 402.15 17.73
 1 4 -13 387.28 16.15
 -1 -4 -13 436.9 17.66
 1 -4 13 393.14 11.24
 1 -4 13 403.98 11.55
 1 -4 13 392.89 10.29
 -1 -4 -13 393.91 10.89
 1 -4 13 359.91 10.59
 1 -4 13 385.05 11.13
 1 -4 13 353.08 10.3
 1 -4 13 384.05 10.35
 -1 4 13 390.37 11.06
 1 4 -13 388.61 18.3
 1 4 -13 394.97 17.97
 1 4 -13 370.92 10.6
 -1 -4 -13 405.47 10.56
 -1 4 13 384.54 10.94
 -1 -4 -13 408.62 17.39
 1 4 -12 63.63 3.6
 1 4 -12 60.36 3.72
 -1 4 12 57.87 5.84
 -1 -4 -12 73.82 6.99
 1 4 -12 51.92 5.44
 -1 -4 -12 78.95 6.89
 1 -4 12 65.84 3.83
 1 -4 12 67.89 4
 1 -4 12 59.5 3.32
 1 -4 12 63.92 3.68
 1 -4 12 70.34 3.98
 -1 -4 -12 63.43 3.48
 -1 4 12 69.76 3.83
 -1 4 12 56.69 3.59
 -1 4 12 57.84 3
 1 4 -12 68.39 7.14
 1 4 -12 58.07 6.48
 1 -4 12 60.67 3.51
 -1 -4 -12 63.89 6.35
 -1 4 12 54.25 5.6
 -1 4 12 55.35 3.52
 -1 -4 -11 65.71 3.54
 -1 4 11 67.74 3.63
 1 -4 11 74.81 3.99
 1 4 -11 64.51 3.56
 1 -4 11 68 3.94
 -1 -4 -11 79.36 6.99
 1 4 -11 72.25 6.17
 -1 -4 -11 72.27 6.34
 -1 4 11 72.18 6.29
 1 -4 11 64.16 3.64
 1 -4 11 71.47 3.91
 1 -4 11 72.32 3.77
 1 4 -11 75.39 7.09
 1 4 -11 75.1 7.26
 -1 4 11 65.68 3.15
 -1 4 11 70.29 3.81
 -1 -4 -11 65.94 6.25
 -1 4 11 69.83 6.22
 -1 4 11 59.89 5.15
 1 4 -11 64.14 3.71
 1 -4 11 72.98 3.61
 1 -4 10 50.35 3.29
 1 -4 10 52.7 3.21
 1 -4 10 47.78 3.04
 1 4 -10 47.61 5.48
 1 4 -10 49.63 5.72
 -1 4 10 51.67 2.66
 -1 4 10 47.4 3.01
 1 -4 10 45.69 3.05
 -1 -4 -10 47.39 5.01
 -1 4 10 52.52 5.15
 -1 4 10 48.6 2.91
 1 -4 10 52.45 4.96
 -1 4 10 47.09 4.56
 -1 -4 -10 48.61 5.6
 -1 -4 -10 58.49 5.45
 1 4 -10 45.31 4.68
 -1 -4 -10 61.59 5.87
 -1 4 10 46.27 4.94
 -1 -4 -10 44.54 4.86
 -1 -4 -10 49.58 4.43
 -1 4 9 540.21 15.26
 -1 -4 -9 560 16.87
 -1 4 9 531.31 11.96
 1 4 -9 534.93 19.62
 -1 -4 -9 544.04 18.53
 1 4 -9 511.16 17.23
 -1 4 9 569.3 18.51
 -1 -4 -9 572.85 18.99
 1 -4 9 536.11 17.87
 -1 -4 -9 530.45 19.42
 -1 4 9 512.61 16.97
 1 4 -9 531.58 19.39
 1 -4 9 541.35 14.87
 -1 4 9 532.44 17.96
 -1 -4 -9 555.59 18.13
 -1 4 8 27.48 3.57
 -1 -4 -8 26.77 3.36
 -1 -4 -8 33.69 3.93
 1 4 -8 24.68 3.16
 -1 4 8 21.97 3.31
 1 -4 8 28.51 3.55
 -1 4 8 21.85 2.98
 -1 -4 -8 25.19 3.66
 -1 -4 -8 23.54 3.36
 1 4 -8 25.69 2.92
 1 -4 8 23.33 2.58
 1 4 -8 24.05 2.86
 -1 -4 -7 121.07 6.8
 -1 4 7 116.79 7.15
 -1 -4 -7 101.97 6.65
 1 4 -7 102.84 6.21
 1 -4 7 113.05 7
 -1 4 7 103.51 6.57
 -1 4 7 96.71 6.3
 -1 -4 -7 97.56 7.07
 -1 -4 -7 114.39 7.22
 1 4 -7 94.19 5.88
 1 -4 7 113.08 5.94
 1 4 -7 105.49 5.89
 1 4 -6 753.53 19.44
 -1 4 6 772.19 21.34
 -1 -4 -6 764.15 20.09
 1 -4 6 797.72 19.76
 1 4 -6 698.15 19.91
 -1 4 6 747.12 20.89
 1 -4 6 879.26 22.34
 -1 4 6 731.92 20.67
 -1 -4 -6 798.26 21.77
 1 4 -6 781.86 22.61
 1 -4 6 744.75 18.18
 1 4 -6 708.02 19.44
 -1 -4 -6 790.28 21.05
 -1 4 6 779.67 21.84
 -1 4 5 174.63 8.64
 1 4 -5 167.04 8.08
 1 -4 5 167.64 7.63
 -1 -4 -5 179.78 8.61
 1 -4 5 179.45 8.67
 -1 4 5 185.3 8.45
 -1 4 5 171.6 8.23
 1 4 -5 187.8 9.35
 -1 -4 -5 186.43 8.77
 1 -4 5 175.5 7.12
 1 4 -5 181.96 7.63
 1 -4 4 1283.16 28.32
 1 4 -4 1173.85 28.61
 1 -4 4 1204.37 27.08
 -1 4 4 1269.71 28.89
 -1 -4 -4 1288.86 29.46
 1 4 -4 1249.81 30.1
 1 4 -4 1195.52 27.42
 -1 4 4 1260.94 23.5
 -1 4 3 562.53 11.92
 -1 4 3 553.44 16.08
 1 -4 3 590.24 16.11
 1 4 -3 527.59 16.15
 -1 -4 -3 539.64 14.04
 1 -4 3 576.41 16.66
 -1 -4 -3 591.85 16.46
 1 4 -3 571.04 12.01
 1 4 -3 557.47 17.01
 1 4 -3 608.5 17.5
 1 4 -3 562.91 15.26
 1 -4 3 553.17 15.25
 1 -4 2 842.68 20.67
 1 -4 2 862.81 21.88
 -1 -4 -2 823.76 19.72
 -1 4 2 886.38 21.62
 -1 -4 -2 877.29 21.52
 1 4 -2 869.06 22.33
 1 4 -2 863.9 22.34
 1 4 -2 833.6 16.88
 1 4 -2 880.51 21.65
 -1 4 2 869.07 16.92
 -1 4 2 846.66 21.46
 -1 -4 -2 858.77 21.64
 -1 4 1 273.28 6.8
 -1 -4 -1 274.66 10.23
 1 4 -1 270.91 6.77
 -1 4 1 259.09 9.84
 1 4 -1 270.71 10.02
 1 4 -1 263.96 8.19
 -1 -4 -1 302.49 10.24
 -1 4 1 283.8 10.07
 -1 -4 -1 270.18 9.72
 1 4 -1 278.03 10.41
 -1 4 1 269.27 8.05
 -1 -4 -1 251.38 8.11
 1 -4 1 262.82 9.65
 1 4 -1 289.6 10.67
 -1 4 1 276.64 10.57
 -1 4 1 261.31 7.43
 1 -4 0 15.12 2.15
 -1 -4 0 9.47 1.46
 -1 -4 0 6.82 1.63
 1 4 0 9.72 1.02
 -1 4 0 8.25 1.67
 1 4 0 13.08 2.03
 1 4 0 11.67 1.51
 -1 -4 0 8.65 1.65
 -1 4 0 6.88 1.45
 -1 -4 0 20.61 2.38
 -1 4 0 8.82 1.37
 1 4 0 10.05 1.82
 1 -4 0 16.49 2.21
 1 4 0 8.97 1.76
 -1 4 0 13.1 1.52
 -1 4 0 8.48 1.77
 -1 -4 1 254.65 8.96
 1 4 1 264.8 6.69
 1 4 1 266.87 9.93
 1 4 1 262.27 8.43
 1 4 1 254.04 6.31
 -1 -4 1 263.6 9.29
 -1 4 -1 278.28 9.8
 -1 4 -1 254.21 8.69
 -1 -4 1 262.4 9.04
 1 -4 -1 277.77 9.94
 -1 4 -1 281.94 10.61
 -1 -4 2 860.89 21.12
 1 -4 -2 917.62 21.96
 -1 -4 2 910.83 17.62
 1 4 2 871.15 17.34
 1 4 2 850.29 21.7
 -1 -4 2 882.87 21.96
 -1 4 -2 875.5 21.39
 -1 -4 2 870.74 20.57
 -1 4 -2 892.97 21.12
 -1 -4 2 868.73 20.13
 -1 4 -2 805.36 20.49
 1 -4 -2 874.01 21.59
 -1 4 -2 902.24 22.8
 -1 -4 3 598.94 16.74
 1 -4 -3 595.73 16.24
 1 4 3 541.21 16.4
 -1 -4 3 578.34 14.95
 -1 4 -3 590.72 15.61
 -1 4 -3 591.48 17.3
 -1 4 -3 551.05 15.95
 -1 -4 3 571.08 14.48
 -1 -4 3 577.12 16.26
 1 -4 -3 616.46 16.81
 1 4 3 612.47 16.57
 -1 4 -3 584.67 16.6
 -1 -4 4 1124.43 26.54
 -1 4 -4 1059.72 25.03
 1 4 4 1136.58 26.84
 1 -4 -4 1122.01 26.08
 -1 -4 4 1128.13 24.36
 -1 4 -4 1176.99 27.9
 -1 -4 4 1161.52 23.87
 -1 4 -4 1140.8 27
 -1 4 -4 1172.42 27.55
 1 4 4 1140.53 26.86
 -1 -4 4 1134.43 26.99
 1 -4 -4 1153.03 26.92
 1 4 5 155.03 5.7
 1 -4 -5 145.39 7.5
 -1 4 -5 141.77 6.97
 -1 -4 5 146.19 7.21
 -1 4 -5 161.96 8.11
 1 -4 -5 155.1 7.1
 1 4 5 148.86 7.31
 -1 -4 5 156.11 5.02
 -1 4 -5 155.78 8.11
 1 4 5 156.7 7.78
 -1 -4 5 145.55 5.34
 -1 4 -5 152.28 7.81
 1 -4 -5 145.85 7.39
 -1 -4 5 146.94 7.69
 -1 -4 5 144.47 5.75
 1 -4 -6 800.19 21
 -1 -4 6 796.35 21.86
 -1 4 -6 778.4 22.1
 1 4 6 750.71 21.13
 -1 4 -6 779.56 21.82
 -1 -4 6 785.33 16.35
 -1 -4 6 769.07 20.17
 -1 4 -6 733.99 20.36
 -1 4 -6 795.43 21.76
 1 -4 -6 765.94 21.08
 1 4 6 784.83 20.24
 1 -4 -6 728.01 19.32
 1 -4 -7 87.87 5.88
 -1 -4 7 84.12 6.28
 -1 4 -7 110.54 7.28
 1 4 7 97.35 6.5
 -1 4 -7 90.79 6.55
 -1 -4 7 105.12 4.12
 -1 -4 7 98.3 5.79
 -1 4 -7 98.23 6.4
 -1 4 -7 92.35 6.4
 1 -4 -7 89.22 6.16
 1 4 7 98.2 5.69
 1 -4 -7 89.45 5.27
 -1 -4 8 21.37 3.28
 1 4 8 22.1 3.21
 -1 4 -8 19.86 3.22
 -1 4 -8 19.07 3.24
 -1 -4 8 17.1 1.63
 -1 -4 8 18.25 2.44
 1 4 8 18.93 1.68
 -1 4 -8 17.83 2.87
 -1 4 -8 17.96 2.87
 1 -4 -8 20.75 3.13
 1 4 8 17.71 2.36
 1 -4 -8 16.56 2.16
 -1 4 -9 492.45 17.33
 1 4 9 511.41 12.25
 -1 -4 9 498.31 14.89
 -1 4 -9 518.36 18.08
 -1 4 -9 504.89 18.69
 1 -4 -9 538.7 17.63
 -1 -4 9 476.68 17.71
 -1 4 -9 517.51 18.83
 -1 -4 9 518.03 12.29
 -1 -4 10 64.18 6.16
 1 4 10 56.05 3.16
 1 -4 -10 54.95 3.3
 1 -4 -10 59.46 5.4
 1 4 10 56.84 3.21
 -1 4 -10 56.78 5.72
 -1 4 -10 55.85 5.93
 -1 4 -10 65.16 5.75
 -1 -4 10 58.95 3.39
 -1 -4 10 55.24 3.15
 1 -4 -10 63.08 3.37
 -1 -4 10 55.41 3.33
 1 -4 -10 57.52 3.31
 -1 4 -10 64.77 6.31
 -1 -4 10 64.1 3.55
 1 -4 -11 69.68 3.68
 -1 -4 11 74.1 3.99
 -1 4 -11 82.46 7.49
 1 4 11 70.06 3.64
 1 -4 -11 74.88 3.99
 1 4 11 73.24 3.49
 -1 -4 11 71.24 3.84
 -1 4 -11 74.33 7.11
 1 4 11 70.91 3.7
 -1 4 -11 71.45 6.68
 1 4 11 67.51 3.51
 1 -4 -11 73.83 6.15
 -1 4 -11 73.73 6.25
 -1 -4 11 65.32 3.78
 1 -4 -11 65.69 3.68
 1 4 11 70.91 3.52
 -1 -4 11 70.51 3.62
 1 4 12 52.99 3.26
 -1 4 -12 53.94 6.08
 1 -4 -12 51.09 3.19
 1 4 12 51.97 2.93
 -1 -4 12 55.77 3.53
 -1 4 -12 47.76 6
 1 -4 -12 53.1 5.3
 1 -4 -12 59.28 3.66
 -1 4 -12 61.57 6.62
 1 4 12 53.74 3.15
 1 -4 -12 50.38 3.33
 -1 -4 12 53.95 3.18
 -1 -4 12 52.32 3.43
 1 -4 -12 51.43 3.3
 -1 -4 12 50.42 3.31
 -1 4 -12 42.91 4.9
 1 4 12 55.1 3.13
 -1 -4 12 49.92 3.04
 1 4 13 412.64 11.16
 -1 4 -13 455.44 19.07
 -1 -4 13 410.04 17.89
 1 -4 -13 452 16.85
 1 4 13 425.98 10.92
 1 -4 -13 440.28 11.55
 -1 -4 13 444.57 11.66
 -1 -4 13 424.39 11.25
 1 4 13 435.12 11.44
 -1 4 -13 439.08 19.27
 -1 -4 13 421.91 11.04
 -1 -4 13 451.92 12.25
 1 -4 -13 418.22 11.57
 1 -4 -13 439 12.16
 1 4 13 427.44 11.17
 -1 -4 13 428.78 16.92
 -1 -4 13 439 11.76
 1 -4 -14 77.48 4.05
 -1 -4 14 85.17 4.58
 -1 -4 14 78.69 7.35
 1 -4 -14 77.16 4.44
 -1 -4 14 80.69 4.18
 1 4 14 82.09 4.14
 -1 4 -14 75.19 7.58
 1 -4 -14 85.06 6.77
 -1 4 -14 94 8.47
 -1 -4 14 80.21 6.69
 1 4 14 83.06 4.04
 -1 -4 14 80.23 4.22
 -1 -4 14 79.55 3.84
 -1 -4 14 79.2 4.06
 1 -4 -15 76.08 3.88
 1 -4 -15 80.47 3.92
 -1 -4 15 80.44 4.47
 -1 -4 15 72.55 3.93
 -1 4 -15 71.18 7.48
 1 4 15 73.5 3.89
 -1 -4 15 75.08 3.92
 1 -4 -15 76.93 4.4
 -1 -4 15 70.51 6
 -1 -4 15 71.08 3.85
 -1 4 -15 76.54 7.56
 -1 -4 15 75.31 7.16
 1 -4 -15 66.08 4.08
 -1 -4 15 68.19 3.43
 1 -4 -16 77.3 3.82
 -1 4 -16 73.57 3.85
 -1 -4 16 81.67 4.07
 1 4 16 86.49 4.06
 -1 -4 16 85.75 4.51
 1 -4 -16 84.78 4.47
 1 4 16 75.07 3.51
 -1 4 -16 84.94 7.98
 -1 -4 16 76.61 7.08
 -1 4 -16 80.02 7.69
 -1 -4 16 85.26 4.08
 1 -4 -16 75.94 3.79
 1 -4 -17 214.08 6.25
 -1 -4 17 211.53 5.88
 1 -4 -17 200.27 10.35
 1 4 17 209.66 5.62
 -1 -4 17 209.59 5.74
 1 -4 -17 228.29 6.69
 -1 4 -17 197.28 11.65
 1 4 17 210.7 5.79
 -1 -4 17 209.85 6.47
 -1 4 -17 203.72 11.64
 -1 4 -17 205.27 5.66
 -1 -4 17 184.59 10.14
 1 -4 -17 208.6 5.4
 -1 -4 18 14.57 1.49
 1 -4 -18 16.2 1.78
 -1 4 -18 12.18 2.93
 -1 -4 18 14.87 1.5
 1 4 18 17.12 1.79
 1 -4 -18 15.72 1.67
 1 -4 -18 14.24 1.31
 -1 4 -18 16.57 1.54
 -1 -4 18 17.22 1.86
 1 4 18 15.12 1.46
 -1 4 -18 18.05 3.47
 1 4 18 16.73 1.58
 -1 -4 19 171.62 5.26
 1 4 19 182.46 5.41
 -1 4 -19 195.08 6.26
 -1 -4 19 179.06 5.38
 -1 4 -19 186.92 10.31
 1 -4 -19 197.73 5.97
 1 4 19 197.53 6.06
 1 -4 -19 196.28 6.22
 -1 -4 19 184.27 5.43
 1 4 19 201.95 5.7
 1 4 20 10.55 1.18
 1 -4 -20 9.85 1.08
 -1 4 -20 11.64 1.25
 1 -4 -20 10.1 1.22
 1 4 20 10.45 0.96
 -1 -4 20 9.52 0.9
 1 4 21 27.09 1.49
 -1 4 -21 23.55 1.44
 1 -4 -21 25.09 1.44
 -1 4 -21 27.72 1.7
 -1 5 20 17.44 1.15
 -1 -5 -20 19.08 1.33
 -1 -5 -20 17.91 1.23
 -1 5 20 15.88 0.99
 1 -5 20 21.48 1.43
 1 -5 20 19.6 1.4
 1 5 -20 14.83 1.07
 1 5 -20 18.79 1.39
 -1 -5 -19 19.19 1.6
 1 -5 19 16.64 1.18
 1 -5 19 20.33 1.63
 -1 5 19 18.79 1.42
 1 5 -19 20.26 1.71
 -1 5 18 25.38 1.85
 1 -5 18 24.61 1.73
 1 5 -18 22.76 1.61
 1 -5 18 22.27 1.94
 1 -5 18 23.37 1.92
 -1 -5 -18 27.73 2.13
 1 5 -18 26.33 2.19
 1 -5 17 83.75 4.15
 1 5 -17 83.55 4.38
 -1 5 17 84.89 3.99
 -1 5 17 87.34 3.94
 -1 -5 -17 80.43 3.29
 -1 -5 -17 88.86 4.18
 -1 -5 -17 86.91 3.76
 1 -5 17 84.24 4.04
 1 5 -17 77.26 3.56
 -1 5 17 88.24 3.89
 1 5 -17 85.95 4.35
 -1 -5 -17 92.56 4.37
 1 -5 16 76.63 3.84
 1 5 -16 79.69 4.22
 1 5 -16 77.52 7.15
 1 5 -16 80.41 4.3
 -1 5 16 79.03 3.86
 1 -5 16 81.1 4.09
 -1 5 16 77.34 3.68
 -1 -5 -16 78.81 3.33
 1 5 -16 71.37 3.42
 -1 -5 -16 79.68 3.68
 1 -5 16 70 3.71
 1 5 -15 309.84 9.25
 -1 5 15 333.7 9.6
 -1 -5 -15 338.84 9.21
 1 -5 15 336.58 10.2
 1 5 -15 351.83 10.68
 1 -5 15 317.12 9.7
 1 5 -15 326.63 16.21
 -1 5 15 311.43 13.78
 1 5 -15 339.95 10.48
 -1 5 15 329.33 9.78
 1 -5 15 322.25 8.91
 1 -5 15 336.12 10.01
 -1 -5 -15 338.81 9.67
 1 -5 15 310.28 8.66
 -1 -5 -15 326.61 14.51
 -1 5 15 317.78 8.72
 -1 -5 -14 216.92 11.66
 1 -5 14 215.55 7.9
 1 -5 14 211.73 7.69
 1 -5 14 205.66 7.49
 1 5 -14 225.48 8.18
 1 5 -14 209.37 13.05
 -1 5 14 209 11.36
 1 5 -14 219.73 8.28
 -1 5 14 208.89 7.54
 1 -5 14 219.41 7.16
 -1 -5 -14 227.35 7.3
 -1 5 14 210.79 7.39
 -1 -5 -14 225.75 12.28
 1 -5 14 201.02 6.78
 -1 -5 -14 216.36 7.49
 1 5 -14 200.7 7.13
 -1 -5 -13 69.02 6.43
 1 5 -13 64.35 3.77
 1 -5 13 75.22 4.38
 -1 5 13 74.26 4.18
 1 -5 13 67 3.7
 -1 -5 -13 80.17 4.29
 1 5 -13 78.09 7.81
 1 -5 13 77.81 4.38
 1 5 -13 71.18 4.43
 1 -5 13 67.92 4.08
 -1 -5 -13 72.76 6.75
 -1 5 13 72.23 6.81
 1 5 -13 75.22 4.6
 1 -5 13 80.3 4.1
 -1 5 13 71.82 4.03
 -1 -5 -13 76.03 4.01
 -1 -5 -12 264.37 13.79
 -1 5 12 254.24 12.77
 -1 -5 -12 247.53 12.5
 -1 5 12 261.54 8.61
 1 -5 12 261.37 8.94
 1 -5 12 259.29 8.32
 -1 -5 -12 261.15 13.09
 -1 5 12 260.22 13.2
 1 5 -12 263.58 9.31
 -1 5 12 265.17 7.58
 1 -5 12 245.6 8.46
 1 -5 12 254.32 8.07
 1 5 -12 272.23 15.02
 1 5 -12 259.13 9.07
 -1 5 12 255.04 8.37
 -1 -5 -12 266.13 8.41
 1 -5 11 354.04 10.44
 1 -5 11 342.7 9.9
 1 5 -11 354.5 10.86
 1 5 -11 377.82 11.24
 1 -5 11 357.12 10.8
 -1 -5 -11 346.54 15.02
 -1 5 11 345.58 15.46
 -1 -5 -11 352.22 10.13
 -1 5 11 353.02 10.14
 -1 5 11 353.23 9.31
 -1 -5 -11 368.4 15.1
 -1 -5 -11 352.76 15.92
 -1 5 11 349.25 15.11
 1 -5 10 227.19 7.89
 -1 5 10 228.23 11.99
 -1 -5 -10 199.2 10.76
 -1 -5 -10 224.75 10.87
 1 -5 10 205.81 7.37
 1 -5 10 221.26 7.29
 -1 5 10 227.77 11.64
 -1 -5 -10 220.43 11.81
 -1 -5 -10 233.97 11.34
 1 5 -10 216.06 7.97
 -1 5 10 214.95 6.65
 -1 5 10 221.66 7.36
 -1 -5 -10 210.59 6.81
 1 5 -10 216.95 7.85
 -1 5 9 122.11 5.15
 -1 -5 -9 126.12 7.31
 -1 -5 -9 127.63 4.98
 -1 -5 -9 114.81 8.34
 -1 -5 -9 132.55 8.08
 -1 5 9 130.82 8.63
 -1 -5 -9 131.02 8.62
 1 -5 9 123.93 6.8
 1 -5 9 134.16 5.7
 1 5 -9 126.12 7.52
 -1 -5 -9 126.44 7.94
 1 -5 9 131.34 5.28
 1 -5 9 123.08 5.29
 1 -5 9 120.9 8.31
 1 5 -9 126.87 5.69
 1 5 -9 133.09 5.7
 -1 5 9 125.72 4.74
 -1 5 9 129.83 8.74
 -1 -5 -9 131.34 8.17
 -1 5 9 119.59 8.03
 1 -5 8 82.19 4.17
 -1 -5 -8 77.08 3.73
 -1 -5 -8 72.06 6.52
 -1 -5 -8 76.73 6.24
 -1 5 8 79.15 6.43
 1 -5 8 71 3.72
 1 -5 8 74.89 4.06
 1 5 -8 77.29 7.07
 1 5 -8 72.47 5.51
 -1 5 8 65.48 5.78
 1 -5 8 72.32 3.86
 -1 5 8 86.65 6.87
 -1 -5 -8 70.69 5.64
 1 5 -8 73.44 4
 -1 5 8 72.65 3.72
 1 -5 8 83.53 5.62
 1 -5 8 81.29 6.66
 1 5 -8 80.86 4.26
 -1 -5 -7 298.75 13.14
 1 5 -7 284.72 13.74
 1 5 -7 264.97 11.07
 -1 5 7 268.71 12.15
 -1 -5 -7 277.66 11.94
 -1 5 7 273.48 12.65
 -1 -5 -7 283.99 11.4
 -1 5 7 269.09 11.92
 1 -5 7 287.09 12.85
 1 -5 7 264.32 9.78
 1 -5 7 265.58 10.86
 1 5 -7 240.15 11.17
 -1 -5 -6 788.27 23.3
 1 5 -6 800.09 24.59
 1 5 -6 772.04 21.25
 -1 5 6 773.14 23.27
 -1 -5 -6 769.41 20.57
 -1 5 6 776.49 22.7
 -1 -5 -6 757.35 21.5
 -1 5 6 774.74 22.28
 1 -5 6 762.1 23.15
 1 -5 6 762.81 19.95
 1 -5 6 770.38 21.23
 1 5 -6 728.46 22.1
 1 5 -5 969.26 27.27
 1 5 -5 942.54 27.07
 1 5 -5 959.32 24.17
 -1 5 5 966.78 25.21
 -1 -5 -5 961.93 23.03
 -1 5 5 970.81 25.83
 -1 -5 -5 930.46 23.87
 1 5 -5 925.83 19.38
 1 -5 5 899.32 23.17
 1 -5 5 950.16 24.57
 1 -5 4 1138.69 29.44
 -1 5 4 1134.72 28.13
 -1 -5 -4 1111.55 25.54
 1 -5 4 1202.43 28.32
 1 5 -4 1028.14 28.46
 -1 -5 -4 1112.52 26.48
 1 -5 4 1126.61 27.07
 1 5 -4 1199.8 30.52
 1 5 -4 1163.75 27.58
 1 5 -4 1116.72 22.53
 1 5 -4 1144.67 30.17
 -1 -5 -4 1127.87 28.86
 -1 5 4 1115.2 22.32
 -1 5 3 771.56 21.2
 -1 -5 -3 762.65 19.11
 -1 5 3 758.6 16.01
 1 -5 3 772.17 20.59
 -1 5 3 753.32 21.59
 1 5 -3 731.23 18.35
 1 5 -3 758.32 22.49
 1 5 -3 756.52 16.08
 1 5 -3 751.39 21.89
 -1 -5 -3 808.55 21.99
 1 5 -3 762.28 22.52
 1 5 -3 689.59 21.54
 1 -5 3 757.96 21.16
 -1 -5 -2 852.32 21.39
 -1 5 2 860.59 17.68
 1 -5 2 904.46 22.84
 -1 5 2 860.5 23.24
 -1 5 2 876.99 23.84
 1 5 -2 816.49 19.96
 1 5 -2 863.04 23.87
 1 5 -2 846.18 17.69
 -1 5 2 858.55 23.54
 1 5 -2 824.91 23.31
 1 5 -2 834.08 23.72
 -1 -5 -2 872.9 23.13
 1 5 -2 820.09 23.62
 -1 -5 -1 798.92 21.29
 -1 -5 -1 802.55 22.03
 1 5 -1 833.57 22.85
 -1 5 1 847.39 22.64
 1 5 -1 789.17 19.6
 -1 5 1 850.5 23.28
 1 -5 1 843.07 22.29
 -1 5 1 823.31 17.23
 -1 5 1 824.03 22.89
 1 5 -1 826.44 22.83
 1 5 -1 815 22.93
 -1 -5 -1 854.55 22.06
 1 5 -1 829.68 17.19
 -1 5 0 2757.51 55.93
 -1 -5 0 2946.45 58.06
 -1 5 0 3072.09 61.41
 -1 5 0 2754.55 55.06
 -1 -5 0 2993.15 58.77
 -1 -5 0 2888.85 58.73
 1 5 0 3011.64 59.7
 -1 5 0 3051.38 59.52
 1 5 0 2861.34 56.15
 1 -5 0 2956.54 59.17
 -1 5 0 2936.11 52.97
 -1 -5 0 3177.25 60.64
 1 5 0 2947.54 59.91
 -1 5 0 3040.6 60.38
 1 -5 0 2938.85 59.48
 1 5 0 2976.68 52.86
 -1 -5 1 859.1 21.73
 1 5 1 834.54 17.34
 -1 -5 1 820.65 21.05
 -1 5 -1 840.56 22.3
 1 5 1 819.32 20.35
 1 5 1 834.03 22.98
 -1 5 -1 853.88 23.44
 -1 5 -1 868.18 24
 -1 5 -1 805.49 20.23
 -1 -5 1 846.41 21.14
 -1 5 -1 773.29 20.54
 1 -5 -1 886.09 22.86
 1 -5 -2 852.84 23.08
 1 5 2 851.7 23.94
 1 -5 -2 900.01 23.7
 -1 -5 2 844.48 22.19
 -1 5 -2 887.84 24.2
 -1 -5 2 867.94 23.55
 1 5 2 859.61 17.94
 -1 -5 2 863 21.16
 -1 5 -2 827.49 21.86
 -1 -5 2 876.32 21.69
 -1 5 -2 875.5 22.67
 1 -5 -3 749.9 21.37
 1 5 3 778.71 22.33
 -1 -5 3 756.33 18.89
 -1 5 -3 754.64 20.98
 1 5 3 817.91 21.89
 -1 -5 3 756.94 21.67
 1 -5 -3 806.78 22.19
 -1 -5 3 789.86 21.42
 1 5 4 1035.33 27.66
 1 -5 -4 1129.49 27.38
 1 5 4 1102.96 27.87
 1 -5 -4 1132.32 28.14
 -1 -5 4 1086.41 27.62
 -1 -5 4 1069.62 27.5
 -1 5 -4 1087.14 27.59
 -1 -5 4 1041.45 23.59
 -1 -5 5 857.04 23.91
 1 -5 -5 879.19 23.84
 -1 5 -5 827.54 24.98
 1 -5 -5 834.38 23.56
 1 5 5 797.57 23.46
 -1 -5 5 863.88 18.16
 -1 5 -5 805.67 23.66
 -1 -5 5 850 23.16
 1 -5 -5 868.55 22.83
 1 5 5 830.35 23.45
 1 -5 -6 807.93 23.08
 -1 -5 6 783.1 23.51
 -1 5 -6 825.65 25.05
 1 -5 -6 808.08 23.42
 -1 5 -6 869.09 24.98
 1 5 6 822.81 23.69
 -1 -5 6 825.18 17.59
 -1 5 -6 818.68 24.07
 -1 5 -6 757.76 21.69
 -1 -5 6 791.19 22.26
 1 -5 -6 771.16 21.66
 1 5 6 790.68 22.48
 1 -5 -7 266.03 11.76
 -1 -5 7 256.62 12.35
 -1 5 -7 251.68 12.32
 1 5 7 241.15 10.8
 1 -5 -7 257.4 10.57
 -1 -5 7 265.88 7.85
 1 -5 -7 255.02 11.88
 -1 5 -7 255.32 12.73
 1 5 7 286.78 12.61
 -1 5 -7 247.17 11.25
 -1 -5 7 258.71 10.92
 1 -5 -8 93.05 7
 1 5 8 70.72 3.58
 1 5 8 70.37 3.62
 -1 -5 8 73.87 3.73
 1 5 8 69.03 5.29
 1 -5 -8 62.84 4.92
 -1 -5 8 68.63 3.74
 -1 -5 8 67.78 6.3
 -1 5 -8 64.9 6.02
 -1 -5 8 68.89 3.55
 -1 -5 8 67.53 3.61
 1 5 8 68.75 6.2
 -1 5 -8 71.41 6.73
 -1 5 -8 74.04 6.71
 -1 5 -8 62.92 5.69
 1 5 8 64.22 3.51
 1 5 9 123.22 5.07
 1 -5 -9 125.9 5.16
 -1 -5 9 121.9 4.97
 -1 -5 9 119.75 5.21
 -1 -5 9 109.44 8.37
 1 -5 -9 130.26 8.59
 1 5 9 123.67 5.05
 1 5 9 117.19 4.66
 -1 5 -9 120.27 9.1
 1 5 9 136.36 8.93
 -1 -5 9 122.83 5.05
 -1 -5 9 129.46 4.91
 1 -5 -9 127.71 5.06
 1 5 9 117.09 4.73
 -1 5 -9 106.62 8.42
 -1 5 -9 115.63 8.18
 1 5 9 122.37 5.04
 -1 5 -9 111.38 7.98
 -1 -5 9 116.96 6.62
 1 5 10 261.47 8.13
 1 -5 -10 265.23 8.27
 -1 -5 10 254.4 7.85
 -1 -5 10 257.56 8.33
 -1 -5 10 270.04 13.62
 1 -5 -10 245.69 7.65
 1 5 10 255.59 8.07
 1 -5 -10 269.65 8.39
 -1 5 -10 280.89 14.32
 1 -5 -10 261 12.73
 1 5 10 251.54 7.55
 1 5 10 256.33 8.06
 -1 5 -10 262.7 13.06
 -1 5 -10 250.39 12.46
 -1 -5 10 254.21 7.99
 -1 -5 10 257.72 7.56
 1 -5 -10 257.93 8.07
 1 5 10 249.89 7.69
 -1 5 -10 259.8 14
 1 5 10 251.28 7.46
 1 5 11 398.54 10.65
 1 -5 -11 404.54 11.14
 -1 -5 11 386.98 10.49
 -1 -5 11 416.08 11.49
 -1 -5 11 392.73 17.6
 1 5 11 421.55 11.11
 1 -5 -11 396.23 10.39
 -1 5 -11 406.44 17.25
 1 5 11 415.12 11.11
 1 -5 -11 389.61 16.27
 -1 5 -11 419.86 18.45
 1 5 11 395.24 10.24
 1 5 11 412.3 10.52
 1 -5 -11 400.72 11.18
 1 -5 -11 404.45 11.27
 -1 -5 11 425.35 11.52
 -1 -5 11 401.77 10.84
 -1 5 -11 413.01 18.5
 1 -5 -11 401.86 11.14
 -1 -5 11 376.36 16.57
 1 5 12 265.87 8.09
 1 -5 -12 273.72 8.55
 -1 -5 12 239.21 7.51
 -1 -5 12 261.83 8.68
 -1 -5 12 255.47 13.79
 1 5 12 260.67 8.27
 -1 -5 12 252.77 8.05
 1 5 12 255.06 7.73
 -1 5 -12 285.97 15.18
 1 -5 -12 249.6 8.37
 1 -5 -12 266.72 8.63
 -1 -5 12 248.49 13.01
 1 -5 -12 262.62 12.91
 -1 -5 12 250.62 7.93
 -1 5 -12 277.38 15.05
 1 5 12 258.5 8.31
 -1 5 -12 272.86 13.98
 1 -5 -12 255.9 8.46
 -1 -5 12 257.88 8.55
 1 -5 -13 79.44 4.2
 -1 -5 13 74.52 4.27
 -1 -5 13 73.05 3.5
 1 -5 -13 79.96 4.3
 1 -5 -13 72.77 6.47
 -1 -5 13 69.24 3.79
 1 -5 -13 72.98 4.17
 -1 -5 13 75.67 4.19
 -1 5 -13 72.25 7.5
 -1 -5 13 77.54 3.86
 1 5 13 85.45 4.27
 -1 5 -13 66.3 6.91
 -1 5 -13 78.05 7.88
 1 -5 -13 73.89 4.2
 1 5 13 68.81 3.59
 1 5 13 68.99 3.75
 -1 -5 13 70.94 6.61
 -1 -5 14 197.09 6.86
 1 -5 -14 208.61 7.5
 1 5 14 198.63 6.6
 1 5 14 221.28 7.24
 -1 5 -14 205.04 13.08
 -1 -5 14 196.08 6.51
 1 -5 -14 211.68 7.25
 -1 5 -14 204.47 12.32
 -1 -5 14 205.94 11.26
 -1 -5 14 216.28 7.72
 -1 -5 14 185.02 11.71
 1 -5 -14 210.94 7.55
 -1 -5 15 292.42 8.8
 1 -5 -15 333.14 9.86
 1 5 15 315.99 9.09
 1 -5 -15 335.93 9.2
 -1 5 -15 329.96 16.43
 -1 -5 15 309.42 15.03
 1 -5 -15 338.19 9.41
 -1 5 -15 307.89 15.28
 -1 -5 15 282.21 12.97
 -1 -5 15 314.44 8.75
 1 -5 -15 326.31 9.79
 -1 -5 15 329.89 9.84
 1 -5 -16 76.34 3.76
 1 5 16 82.55 3.81
 -1 -5 16 72.22 3.55
 -1 5 -16 81.32 4.08
 1 -5 -16 74.28 4.11
 1 5 16 75.94 3.37
 -1 -5 16 77.48 4.14
 1 -5 -16 80.4 3.83
 -1 5 -16 74.69 7.23
 -1 5 -16 73.17 6.91
 -1 -5 16 70.14 3.38
 -1 -5 16 79.81 6.96
 -1 -5 17 65.99 3.11
 -1 -5 17 75.42 3.85
 1 -5 -17 76.49 3.43
 -1 -5 17 73.11 3.57
 -1 5 -17 79.67 3.8
 1 5 17 76.55 3.38
 1 5 17 74.47 3.36
 -1 -5 17 66.88 3.03
 1 -5 -17 78.43 3.91
 1 -5 -17 66.82 3.25
 1 -5 -18 26.78 1.68
 -1 5 -18 28 1.98
 -1 -5 18 26.08 1.81
 1 -5 -18 28.67 2.13
 1 5 18 25.42 1.63
 -1 -5 18 24.34 1.98
 1 -5 -18 23.24 1.93
 -1 5 -19 15.28 1.34
 1 -5 -19 16.43 1.49
 -1 -5 19 16.16 1.45
 -1 -5 19 11.9 1.04
 1 -5 -19 15.34 1.14
 -1 5 -19 16.28 1.58
 1 5 19 16.51 1.25
 1 5 20 23.27 1.43
 -1 5 -20 25.34 1.63
 1 -5 -20 25.26 1.56
 -1 -5 20 21.76 1.45
 1 -6 19 67.18 2.55
 1 6 -19 69.6 2.69
 -1 -6 -19 66.63 2.49
 1 6 -19 67.14 2.44
 1 6 -19 63.63 2.4
 -1 6 19 70.17 2.51
 -1 -6 -19 70.49 2.57
 1 -6 18 74.92 3.19
 1 6 -18 80.42 3.44
 -1 -6 -18 80.43 3.26
 1 6 -18 78.71 3.25
 1 6 -18 75.8 3.17
 1 -6 18 80.04 3.35
 -1 6 18 73.23 2.89
 -1 -6 -18 76.87 3.15
 -1 6 17 22.38 1.73
 1 -6 17 22.2 1.9
 -1 -6 -17 23.34 1.9
 1 6 -17 21.58 1.87
 1 -6 17 20.81 1.63
 1 6 -17 19.96 1.9
 1 -6 17 20.61 1.89
 1 6 -17 20.85 1.62
 -1 -6 -17 21.98 1.86
 -1 -6 -17 22.83 1.53
 -1 6 17 21.09 1.61
 1 -6 16 19.04 1.97
 -1 -6 -16 15.83 1.48
 -1 6 16 16.69 1.56
 1 6 -16 16.31 1.83
 1 -6 16 18.2 1.78
 1 6 -16 17.22 1.8
 -1 -6 -16 14.49 1.57
 -1 6 16 17.18 1.7
 -1 -6 -16 17 1.74
 1 6 -15 52.99 6.01
 1 -6 15 65.92 3.14
 -1 -6 -15 62.65 3.5
 -1 6 15 71.56 3.72
 1 -6 15 66.25 3.3
 -1 6 15 62.44 3.33
 -1 -6 -15 64.84 3.35
 1 6 -15 66.02 3.92
 1 -6 15 63.24 3.65
 1 6 -15 64.02 3.73
 1 6 -14 77.02 7.73
 1 6 -14 91.29 4.88
 1 6 -14 89.43 4.7
 1 -6 14 97.38 4.79
 -1 6 14 93.81 4.34
 -1 -6 -14 97.4 4.45
 1 -6 14 93.98 4.33
 1 -6 14 89.21 4.03
 -1 6 14 94.03 4.54
 -1 -6 -14 98.82 4.69
 1 -6 14 93.73 4.16
 1 -6 13 146.52 6.19
 1 -6 13 141.57 5.73
 1 -6 13 149.91 5.56
 1 6 -13 132.57 10.53
 -1 6 13 145.18 5.92
 1 6 -13 133.43 6.2
 1 6 -13 144.05 6.16
 -1 6 13 138.34 9.49
 -1 -6 -13 153.32 5.94
 -1 6 13 136.82 5.58
 1 6 -13 140.56 5.29
 1 -6 13 141.09 5.56
 -1 -6 -13 147.28 6.05
 -1 -6 -12 170.62 6.53
 -1 6 12 176.65 6.48
 -1 6 12 167.85 6.47
 -1 -6 -12 164.02 5.76
 -1 6 12 157.84 9.65
 1 -6 12 162.91 6.73
 1 -6 12 163.74 6.79
 1 -6 12 166.3 6.16
 1 6 -12 173.14 12.16
 1 6 -12 162.41 6.8
 1 -6 12 174.57 6.6
 -1 6 12 175.29 6.68
 1 -6 12 167.59 6.31
 -1 -6 -12 177.15 6.81
 -1 6 12 163.29 10.54
 1 6 -12 165.75 6.06
 -1 6 12 167.15 5.76
 1 6 -12 178.14 7.21
 -1 -6 -11 124.12 5.06
 -1 6 11 122.19 4.8
 1 -6 11 120.39 5.77
 1 6 -11 126.06 10.41
 1 -6 11 133.99 5.72
 1 6 -11 126.28 6.02
 -1 -6 -11 127.66 5.69
 1 -6 11 128.25 5.46
 1 -6 11 131.14 5.91
 1 6 -11 129.42 5.91
 -1 -6 -11 129.94 5.63
 -1 6 11 134 5.69
 -1 6 11 131.01 8.75
 -1 6 11 122.04 4.89
 1 6 -11 122.72 5.19
 -1 6 11 118.77 9.04
 -1 6 10 78.44 6.8
 -1 -6 -10 73.31 6.54
 1 6 -10 69.86 7.68
 -1 -6 -10 79.31 6.64
 1 6 -10 68.62 4.32
 1 -6 10 63.69 4.09
 -1 -6 -10 76.56 3.73
 -1 6 10 70.05 3.55
 1 6 -10 75.93 7.85
 1 -6 10 77.49 4.26
 1 -6 10 65.8 3.87
 1 -6 10 62.45 3.27
 1 -6 10 68.68 4.15
 1 6 -10 74.36 4.35
 -1 6 10 71.78 6.91
 -1 6 10 75.95 4.13
 -1 -6 -10 66.67 3.96
 1 6 -10 66.36 3.74
 -1 6 10 66.56 3.53
 -1 -6 -10 71.57 3.77
 -1 6 9 95.98 4.66
 1 -6 9 101 4.29
 1 -6 9 96.26 4.91
 -1 -6 -9 89.07 4.35
 -1 6 9 96.37 7.62
 -1 -6 -9 85.64 6.99
 -1 -6 -9 93.22 7.28
 1 6 -9 92.51 8.61
 1 6 -9 96.37 5.1
 1 -6 9 93.72 4.94
 -1 6 9 86.72 4.09
 -1 -6 -9 93.37 4.28
 1 6 -9 91.86 8.5
 1 -6 9 93.08 4.65
 1 -6 9 99.29 4.84
 1 -6 9 91.26 6.25
 1 6 -9 93.44 4.84
 -1 6 9 94.6 7.92
 1 6 -9 87.26 4.38
 -1 6 9 91.37 4.18
 -1 -6 -9 97.39 6.93
 1 -6 9 90.35 4.05
 -1 6 8 426.92 11.53
 1 -6 8 412.16 10.84
 1 -6 8 428.86 11.94
 -1 -6 -8 417.18 11.29
 -1 -6 -8 421.09 16.05
 -1 6 8 442.85 17.08
 1 6 -8 417.01 15.5
 1 6 -8 421.04 18.89
 1 6 -8 425.86 12.03
 -1 6 8 404.4 10.81
 -1 -6 -8 422.03 11.08
 1 -6 8 423.02 11.98
 1 6 -8 417.07 18.83
 1 -6 8 429.72 11.61
 1 -6 8 411.86 11.57
 1 6 -8 433.02 11.45
 1 6 -8 423.82 11.81
 -1 -6 -8 416.75 15.88
 1 -6 8 427.23 15.23
 1 -6 8 426.1 10.87
 -1 6 8 429.37 17.78
 1 -6 7 288.33 8.43
 1 -6 7 295.25 9.17
 -1 6 7 286.82 8.78
 -1 -6 -7 281.45 8.61
 -1 -6 -7 276.13 12.11
 1 6 -7 272.99 12.16
 1 6 -7 282.28 14.89
 1 6 -7 286.4 9.13
 -1 -6 -7 279.09 8.43
 -1 6 7 279.17 8.27
 1 -6 7 307.03 9.59
 1 6 -7 291.98 14.94
 1 -6 7 288.2 8.4
 -1 6 7 276.58 12.56
 1 -6 7 263.37 10.71
 1 6 -7 292.39 9.04
 1 -6 7 270.29 12.08
 -1 -6 -7 278.45 12.37
 1 6 -7 285.41 8.72
 -1 6 7 288.37 14.01
 1 -6 7 290.45 8.92
 1 6 -6 38.2 2.75
 1 6 -6 36.13 4.78
 1 -6 6 40.1 2.74
 1 -6 6 34.07 2.72
 -1 -6 -6 38.01 2.78
 -1 -6 -6 37.73 4
 1 6 -6 38.8 5.26
 1 6 -6 33.81 2.71
 -1 -6 -6 38.32 2.68
 -1 6 6 32.27 2.45
 1 -6 6 41.34 3.1
 1 6 -6 36.54 5.1
 -1 6 6 41.95 4.58
 1 -6 6 39.18 2.87
 1 -6 6 40.57 2.71
 1 -6 6 39.3 3.94
 1 6 -6 35.35 2.72
 -1 6 6 31.5 4.44
 1 -6 6 33.65 4.04
 1 6 -6 36.41 4.58
 1 -6 6 35.28 2.81
 1 6 -5 331.49 9.42
 1 6 -5 336.51 15.12
 1 -6 5 347.14 9.39
 -1 -6 -5 326.17 9.39
 -1 6 5 380.09 15.64
 -1 -6 -5 331.19 12.22
 -1 -6 -5 347.21 14.88
 1 6 -5 338.13 15.61
 1 6 -5 324.08 9.41
 1 -6 5 338 10.05
 -1 6 5 316.64 9.1
 -1 -6 -5 325.06 9.27
 1 6 -5 322.95 15.37
 -1 6 5 321.36 13.47
 1 -6 5 335.97 9.65
 1 -6 5 331.47 9.26
 1 -6 5 339.48 12.98
 1 6 -5 318.33 9.41
 1 -6 5 328.17 9.58
 -1 6 5 304.87 14.05
 1 -6 5 339.19 13.74
 1 6 -5 288.06 13.89
 1 -6 4 90.29 4.22
 -1 -6 -4 92.05 4.3
 -1 -6 -4 92.7 5.65
 -1 6 4 102.51 7.8
 1 6 -4 92.3 7.6
 1 -6 4 95.26 4.65
 -1 -6 -4 89.77 4.21
 -1 -6 -4 101.11 7.49
 1 6 -4 96.89 7.73
 -1 6 4 87.4 4.12
 1 -6 4 108.19 4.52
 -1 6 4 95.81 6.82
 1 -6 4 90.4 6.4
 1 -6 4 95.22 4.46
 1 -6 4 98.48 4.52
 1 6 -4 93.11 4.34
 1 6 -4 92.98 7.39
 1 6 -4 85.22 4.42
 1 -6 4 96.04 6.99
 1 6 -4 86.33 7.21
 1 -6 3 345.15 13.58
 -1 6 3 338.15 14.71
 1 6 -3 352.11 15.1
 -1 -6 -3 335.27 9.33
 1 6 -3 335.52 14.81
 -1 -6 -3 337.7 13.99
 1 6 -3 342.42 9.53
 -1 6 3 345.78 9.44
 1 -6 3 353.19 9.49
 -1 6 3 347.17 13.71
 1 6 -3 303.52 14.28
 1 -6 3 345.7 14.09
 -1 6 3 330.7 14.21
 1 6 -3 353.41 15.06
 1 -6 3 343.64 9.44
 1 -6 3 342.27 9.56
 1 6 -3 336.19 9.84
 1 6 -3 330.45 9.73
 -1 -6 -2 144.51 8.47
 1 6 -2 140.38 8.97
 1 6 -2 140.69 5.41
 -1 6 2 140.41 5.37
 1 -6 2 143.67 8.53
 1 6 -2 143.95 9.34
 -1 6 2 144.41 9.08
 1 6 -2 128.69 6.75
 -1 -6 -2 131.95 7.49
 -1 6 2 137.28 8.15
 1 6 -2 148.14 9.09
 -1 6 2 139.68 8.7
 -1 6 2 145.16 9.1
 1 6 -2 138.24 9.04
 -1 -6 -1 149.62 8.39
 1 6 -1 146.89 5.61
 -1 6 1 157.99 5.72
 1 -6 1 175.2 9.46
 1 6 -1 142.36 9.29
 -1 6 1 147.98 9.3
 1 6 -1 148 7.29
 -1 -6 -1 140.96 8.04
 1 6 -1 147.77 8.92
 -1 6 1 167.85 9.71
 1 6 -1 151.5 9.44
 -1 6 1 148.16 8.9
 -1 -6 0 335.3 13.44
 1 6 0 347.5 9.6
 1 -6 0 363.37 14.51
 1 6 0 308.98 14.37
 1 6 0 342.25 12
 -1 6 0 360.66 14.91
 1 -6 0 354.71 14.28
 -1 6 0 375.18 14.58
 -1 6 0 362.81 9.76
 1 6 0 332.36 14.51
 -1 6 0 356.21 15.02
 -1 -6 0 328.21 12.83
 -1 -6 1 174.35 8.47
 -1 6 -1 163.43 8.27
 1 6 1 177.86 6.17
 1 -6 -1 169.94 9.56
 1 6 1 180.21 10.29
 -1 6 -1 178.77 10.26
 -1 6 -1 178.16 6.33
 -1 -6 1 187.43 9.85
 -1 -6 2 149.08 8.94
 1 -6 -2 166.55 9.29
 1 6 2 143.3 9.3
 -1 -6 2 154.77 7.64
 -1 6 -2 141.93 7.98
 1 -6 -2 157.53 9.15
 -1 6 -2 162.39 6.02
 -1 6 -2 154.61 9.62
 1 6 3 310.5 9.05
 -1 6 -3 317.66 12.54
 -1 6 -3 327.27 13.17
 1 -6 -3 324.97 13.56
 1 6 3 301.79 13.98
 -1 -6 3 309.55 11.03
 -1 -6 3 353.39 14.56
 -1 -6 3 330.63 9.27
 1 -6 -3 344.08 14.19
 -1 -6 3 329.31 13.29
 1 6 3 335.03 13.78
 -1 6 -3 330.55 14.77
 -1 -6 4 103.31 7.3
 1 -6 -4 122.63 8.08
 1 -6 -4 104.37 4.54
 -1 6 -4 126.56 9.06
 -1 -6 4 104.33 7.75
 1 -6 -4 96.45 4.22
 1 -6 -4 105.09 4.55
 -1 6 -4 107.43 7.47
 1 6 4 96.03 4.31
 -1 -6 4 105.28 4.57
 1 -6 -4 107.19 7.42
 1 6 4 95.96 7.48
 -1 -6 4 102.13 4.57
 1 6 4 110.42 7.68
 1 6 4 98.58 4.36
 -1 6 -4 128.19 8.9
 -1 -6 4 102.23 4.68
 1 6 5 302.33 8.8
 1 -6 -5 327.14 8.95
 -1 -6 5 312.48 9.2
 1 -6 -5 316.52 9.11
 -1 6 -5 308.14 15.08
 -1 -6 5 307.7 14.25
 1 6 5 309.75 9.06
 1 -6 -5 322.65 9.11
 -1 6 -5 309.94 13.77
 -1 -6 5 331.91 9.34
 1 6 5 312.25 8.84
 1 6 5 305.6 8.82
 1 -6 -5 309.84 13.17
 1 6 5 296.06 13.68
 -1 -6 5 321.87 9.2
 1 6 5 303.03 13.76
 1 -6 -5 308.16 8.76
 -1 -6 5 342.59 9.59
 1 -6 -5 324.16 13.98
 -1 -6 5 317.1 13.86
 1 -6 -6 47.2 3.01
 1 6 6 50.64 3.08
 -1 -6 6 51.12 3.21
 -1 -6 6 53.82 3.19
 1 -6 -6 50.03 3.13
 -1 6 -6 55.78 6.1
 1 -6 -6 52.4 5.61
 -1 -6 6 47.86 5.52
 1 6 6 48 3.11
 1 -6 -6 50.51 5.01
 1 6 6 45.37 5.05
 1 6 6 52.44 3.05
 -1 6 -6 46.68 5.33
 -1 -6 6 50.76 3.25
 1 6 6 51.17 3.07
 1 -6 -6 50.63 2.89
 1 -6 -6 49.28 3.06
 -1 -6 6 40.59 4.83
 1 -6 -6 51 5.42
 -1 -6 6 53.12 3.24
 1 6 6 48.5 5.3
 1 -6 -7 299.14 8.94
 -1 6 -7 301.9 15.21
 1 -6 -7 311.8 14.31
 -1 -6 7 320.17 15.04
 1 6 7 303.51 9.07
 1 -6 -7 283.81 12.45
 -1 -6 7 296.93 12.78
 1 6 7 295.58 8.59
 1 6 7 309.12 8.98
 1 -6 -7 302.5 9
 -1 6 -7 307.94 14.62
 -1 -6 7 296.96 9.2
 -1 -6 7 293.45 8.86
 1 -6 -7 332.12 14.22
 -1 -6 7 303.9 14.37
 1 6 7 319.9 14.48
 1 -6 -7 304.97 9.02
 -1 -6 7 307.64 9.1
 -1 -6 7 293.84 8.88
 -1 -6 8 410.49 17.21
 -1 6 -8 395.74 17.94
 1 -6 -8 370.75 16.27
 -1 -6 8 395.96 14.74
 1 6 8 404.4 10.98
 1 6 8 385.04 10.33
 1 6 8 396.61 10.81
 1 -6 -8 405.02 10.98
 -1 6 -8 410.68 17.82
 -1 -6 8 405.9 11.3
 -1 -6 8 382.23 10.59
 -1 -6 8 400.9 10.97
 -1 -6 8 400.67 10.92
 1 6 8 400.46 10.94
 1 6 8 425.78 17.26
 1 -6 -8 377.32 10.83
 1 6 9 96.52 4.64
 1 6 9 100.6 4.68
 -1 -6 9 98.47 4.76
 -1 -6 9 90.65 4.47
 -1 -6 9 105.38 8.47
 1 -6 -9 93.1 7.7
 -1 6 -9 95.76 8.44
 -1 -6 9 87.25 6.2
 1 6 9 97.56 4.67
 1 6 9 87.85 4.11
 1 -6 -9 94.09 4.4
 -1 6 -9 103.13 8.62
 1 -6 -9 90.76 4.18
 -1 -6 9 99.02 4.48
 1 6 9 99.62 8.06
 1 6 9 92.33 4.29
 1 -6 -9 104.63 4.88
 -1 -6 9 98.25 4.87
 -1 -6 10 65.19 3.63
 -1 -6 10 56.27 3.67
 -1 -6 10 59.82 6.46
 1 6 10 57.63 3.57
 1 -6 -10 59.86 3.49
 1 -6 -10 61.01 3.43
 1 -6 -10 60.19 6.26
 -1 6 -10 64.83 6.94
 1 6 10 62.92 3.32
 -1 -6 10 58.8 3.3
 -1 6 -10 52.75 6.42
 1 6 10 62.71 3.73
 1 6 10 57.91 3.34
 1 6 10 63.62 6.5
 1 -6 -10 59.9 3.55
 1 6 10 63.81 3.73
 1 -6 -10 59.43 3.69
 -1 -6 10 59.71 6.38
 1 -6 -11 151.83 6.11
 -1 -6 11 145.77 10.27
 1 -6 -11 141.24 5.51
 1 6 11 141.69 5.83
 1 -6 -11 145.46 5.67
 -1 6 -11 154.71 10.79
 1 -6 -11 142.81 9.62
 -1 -6 11 154.33 10.3
 -1 6 -11 153.47 10.94
 1 -6 -11 147.41 5.88
 -1 -6 11 140.37 5.26
 -1 -6 11 139.27 6.02
 -1 -6 11 140.79 5.55
 1 6 11 137.48 5.32
 1 6 11 137.67 5.15
 1 6 11 130.91 9.61
 1 -6 -11 149.28 6.13
 1 6 11 153.68 6.07
 1 6 11 148.4 5.63
 -1 -6 12 183.1 6.89
 -1 -6 12 167.91 5.99
 1 -6 -12 172.3 6
 1 6 12 181.49 6.61
 -1 -6 12 165.63 5.6
 -1 6 -12 179.8 11.64
 1 -6 -12 179.77 10.62
 1 -6 -12 183.12 6.91
 1 6 12 187.92 6.75
 1 -6 -12 181.93 6.7
 -1 6 -12 162.18 11.56
 -1 -6 12 187.7 11.32
 1 6 12 167.23 6.1
 1 -6 -12 179.88 6.76
 1 6 12 165.4 5.73
 1 6 12 176.57 5.87
 -1 -6 12 161.99 11.06
 1 -6 -12 173.29 6.36
 -1 -6 13 132.71 9.65
 1 -6 -13 125.99 4.74
 1 6 13 131.09 5.1
 -1 -6 13 129.98 5.65
 -1 -6 13 122.06 4.72
 -1 6 -13 127.09 10.03
 -1 -6 13 113.23 8.52
 1 -6 -13 133.35 5.6
 1 6 13 126.81 4.74
 1 6 13 133.11 5.48
 -1 6 -13 126.17 9.48
 1 -6 -13 132.95 5.43
 1 -6 -13 138.14 5.65
 -1 -6 14 103.09 4.9
 1 6 14 106.26 4.64
 -1 6 -14 121.92 9.53
 1 -6 -14 100.48 4.7
 1 -6 -14 107.65 4.75
 -1 -6 14 106.23 4.92
 1 -6 -14 109.86 4.94
 -1 -6 14 99.19 7.54
 1 -6 -15 76.1 3.81
 1 -6 -15 76.71 3.91
 -1 6 -15 75.28 7.11
 1 6 15 76.7 3.65
 -1 -6 15 75.33 3.88
 -1 -6 15 76.08 3.95
 1 -6 -15 76.11 3.79
 -1 6 -15 66.94 3.39
 -1 -6 16 18.37 1.74
 1 -6 -16 20.01 1.89
 -1 6 -16 17.48 1.53
 1 6 16 15.69 1.53
 1 -6 -16 19.56 1.79
 1 6 16 14.85 1.3
 1 6 16 16.28 1.68
 -1 -6 16 15.93 1.72
 -1 6 -16 19.34 1.89
 1 -6 -16 18.03 1.68
 -1 -6 17 23.3 1.68
 -1 -6 17 23.12 1.76
 1 -6 -17 23.36 1.88
 1 -6 -17 24.41 1.76
 -1 -6 17 23.81 1.9
 1 6 17 24.55 1.66
 -1 6 -17 24.62 2.01
 1 -6 -18 75.24 2.88
 -1 -6 18 73.49 2.8
 -1 6 -18 73.04 3.16
 1 -6 -18 72.56 2.62
 1 -6 -18 76.53 3.14
 1 6 18 69.94 2.43
 -1 -6 18 73.61 3.08
 -1 6 -19 63.59 2.4
 -1 -6 19 61.4 2.24
 -1 -6 19 65.49 2.43
 1 -7 18 21.62 1.25
 -1 7 18 19.72 1.11
 -1 7 18 18.18 0.95
 1 7 -18 21.05 1.2
 1 7 -18 19.88 1.2
 1 -7 18 17.61 1.02
 1 -7 17 138.55 4.4
 -1 -7 -17 133.06 3.87
 -1 -7 -17 152.57 4.41
 1 7 -17 150.46 4.48
 1 7 -17 139.43 3.93
 -1 7 17 154.54 4.18
 1 7 -17 146.7 4.47
 -1 -7 -17 129.96 3.56
 1 -7 17 137.05 3.94
 1 -7 17 135.43 4.12
 1 -7 16 30.24 1.97
 -1 -7 -16 31.79 1.85
 -1 7 16 33.4 2.01
 -1 -7 -16 34.28 2.13
 1 7 -16 31.13 1.95
 -1 7 16 32.7 1.95
 -1 -7 -16 30.74 1.86
 1 7 -16 31.92 2.16
 1 -7 16 31.6 1.97
 1 -7 16 33.83 2.24
 1 7 -16 31.79 1.92
 1 7 -15 26.77 2.06
 -1 -7 -15 29.57 2.17
 -1 -7 -15 28 1.97
 -1 -7 -15 31.93 2.21
 -1 7 15 28.18 1.99
 1 -7 15 28.54 2.22
 1 -7 15 27.47 1.87
 1 7 -15 24.61 2.07
 -1 7 15 31.7 2.24
 1 7 -15 28.46 2.04
 1 -7 15 24.56 1.99
 -1 -7 -15 28.48 1.94
 1 -7 14 1.79 0.89
 1 -7 14 0.76 0.64
 1 -7 14 0.73 0.65
 -1 7 14 1.08 0.59
 -1 -7 -14 0.39 0.57
 1 7 -14 0.8 0.64
 -1 -7 -14 0.75 0.6
 1 -7 14 1.19 0.6
 -1 -7 -14 1.02 0.57
 -1 7 14 0.9 0.7
 1 7 -14 0.24 0.6
 -1 7 14 0.85 0.66
 1 7 -14 0.1 0.61
 1 7 -14 0.99 1.04
 1 -7 13 81.19 4.33
 1 -7 13 77.45 3.9
 1 -7 13 77.73 3.97
 1 7 -13 84.02 7.68
 -1 -7 -13 84.55 4.07
 -1 7 13 79.23 3.69
 1 7 -13 79.38 4.22
 -1 -7 -13 86.96 4.21
 1 -7 13 78.13 3.74
 -1 7 13 82.06 4.01
 -1 7 13 79.39 4.07
 1 7 -13 81.9 4.32
 1 7 -13 81.18 4.04
 1 7 -13 72.41 6.59
 -1 -7 -13 78.4 3.74
 1 7 -12 12.05 1.64
 1 -7 12 10.98 1.71
 1 -7 12 10.86 1.56
 1 7 -12 10.35 2.81
 1 -7 12 12.4 1.65
 -1 7 12 11.08 1.55
 1 -7 12 13.08 1.63
 -1 -7 -12 14.65 1.82
 -1 7 12 11.74 1.63
 1 7 -12 11.77 1.75
 -1 7 12 10.82 1.46
 -1 -7 -12 13.11 1.71
 1 7 -12 12.7 1.5
 1 7 -12 15.19 3.22
 -1 -7 -11 79.71 3.91
 -1 7 11 79.3 3.65
 1 -7 11 84.96 4.69
 1 7 -11 73.62 4.32
 -1 7 11 81.39 4.35
 1 -7 11 78.76 4.19
 1 7 -11 80.66 7.94
 1 -7 11 75.65 4.07
 1 -7 11 85.83 4.42
 1 7 -11 80.33 4.29
 -1 7 11 85.58 6.62
 -1 7 11 82.12 4.01
 -1 7 11 83.49 4.34
 -1 -7 -11 78.33 4.23
 -1 7 11 77.21 3.69
 1 7 -11 77.6 3.93
 1 7 -11 80.79 7.45
 -1 7 11 83.61 4.32
 -1 -7 -10 9.55 1.47
 -1 7 10 7.63 2.15
 1 7 -10 7.75 2.69
 1 7 -10 7.12 1.35
 1 -7 10 8.35 1.65
 -1 7 10 7.46 1.2
 -1 -7 -10 8.86 1.33
 1 -7 10 5.58 1.22
 1 7 -10 5.08 2.35
 1 -7 10 8.16 1.46
 -1 -7 -10 6.85 1.34
 1 7 -10 9.23 1.6
 1 -7 10 7.79 1.43
 -1 7 10 9.9 2.77
 1 7 -10 8.17 2.6
 -1 7 10 7.81 1.23
 1 7 -10 9.88 1.46
 -1 7 10 6.13 1.27
 -1 7 9 214.15 11.4
 -1 -7 -9 196.23 11.26
 1 7 -9 210.69 13.48
 1 7 -9 218.9 7.62
 -1 7 9 210.03 6.96
 -1 -7 -9 219.58 7.26
 1 -7 9 214.47 8.08
 1 -7 9 207.28 7.4
 1 7 -9 227 13.79
 1 -7 9 216.64 7.68
 -1 -7 -9 215.1 7.67
 -1 -7 -9 212.19 7.38
 1 7 -9 210.3 7.8
 -1 7 9 217.79 12.62
 -1 7 9 215.77 7.67
 -1 -7 -9 214.29 7.64
 1 7 -9 220.58 8.27
 1 7 -9 215.97 7.45
 -1 7 9 206.26 6.93
 1 7 -9 233.23 13.33
 -1 -7 -9 198.66 10.66
 1 7 -8 80.17 4.74
 -1 7 8 87.46 4.56
 1 -7 8 80.91 4.09
 -1 -7 -8 79.58 4.29
 -1 7 8 72.98 6.61
 1 7 -8 89.2 8.43
 -1 -7 -8 77.25 7.03
 1 7 -8 82.34 4.38
 1 -7 8 90.16 4.92
 -1 7 8 84.47 4.14
 -1 -7 -8 86.58 4.31
 1 -7 8 82.19 4.28
 1 -7 8 84.94 4.1
 1 7 -8 78.78 7.98
 1 -7 8 77.44 4.35
 -1 -7 -8 73.89 6.58
 1 7 -8 77.67 4.44
 1 7 -8 82.7 4.35
 1 7 -8 82.33 7.85
 1 -7 8 85.8 6.55
 -1 7 8 80.21 7.55
 1 7 -7 586.44 15.13
 1 7 -7 580.52 14.83
 1 7 -7 613.4 15.9
 -1 7 7 616.72 15.27
 1 -7 7 608.73 14.64
 -1 -7 -7 619.65 15.16
 -1 7 7 633.44 21.62
 1 -7 7 613.66 15.86
 -1 7 7 571.25 14.39
 -1 -7 -7 623.44 14.98
 1 -7 7 609.03 15.41
 1 -7 7 594.33 14.68
 1 -7 7 616.96 14.66
 1 7 -7 635.53 24.11
 1 7 -7 618.2 23.98
 -1 -7 -7 601.39 21.01
 -1 -7 -7 562.01 20.11
 1 -7 7 599.04 20.15
 1 7 -7 614.02 15.17
 1 7 -7 612.11 23.14
 1 -7 7 607.68 15.32
 -1 7 7 597.16 22.74
 -1 -7 -6 36.6 4.61
 1 -7 6 32.4 4.38
 1 7 -6 40.47 2.93
 1 7 -6 36.34 3.09
 1 -7 6 41.52 2.98
 -1 -7 -6 45.11 3.17
 1 7 -6 46.28 5.9
 1 -7 6 37.12 3.01
 -1 7 6 40.5 2.91
 -1 -7 -6 41.58 3.03
 1 -7 6 41.83 3.34
 1 7 -6 38.64 2.94
 1 -7 6 33.86 2.66
 1 7 -6 44.92 3.49
 1 7 -6 43.97 5.8
 1 7 -6 38.82 5.3
 1 -7 6 37.6 2.8
 1 7 -6 41.88 3.08
 -1 7 6 28.63 4.61
 1 -7 6 42.48 3.18
 -1 -7 -6 38.98 5
 1 -7 6 43.09 4.38
 -1 7 6 39.85 4.49
 1 -7 5 474.22 17.77
 -1 -7 -5 407.04 17.02
 1 7 -5 420.03 11.58
 1 7 -5 446.9 12.63
 -1 -7 -5 441.76 11.3
 1 -7 5 457.1 11.98
 -1 -7 -5 453.68 12.13
 -1 -7 -5 460.65 12.1
 -1 7 5 432.88 11.8
 1 -7 5 453.21 12.71
 1 7 -5 436.67 19.18
 1 7 -5 471.41 19.32
 1 -7 5 449.03 12.29
 1 -7 5 485.98 16.71
 -1 7 5 434.09 16.42
 1 7 -5 429.31 18.96
 -1 7 5 459.59 19.17
 1 7 -5 450.84 12.8
 1 7 -5 458.76 12.32
 -1 -7 -5 432.16 11.29
 1 -7 5 449.69 11.91
 1 7 -5 433.45 11.86
 1 7 -4 10.58 3.03
 1 7 -4 12.9 1.83
 1 -7 4 15.28 1.86
 -1 -7 -4 13.2 1.62
 -1 -7 -4 16.11 1.9
 1 -7 4 12.13 1.35
 -1 7 4 12.65 1.69
 1 -7 4 11.3 1.36
 -1 -7 -4 14.98 1.83
 1 -7 4 12.91 1.86
 1 7 -4 15.41 3.37
 1 7 -4 12.83 1.63
 1 -7 4 11.69 1.65
 1 7 -4 13.39 3.2
 1 7 -4 11.55 1.75
 1 -7 4 14.76 3.03
 -1 7 4 14.87 3.21
 1 -7 4 14.72 2.82
 1 -7 4 11.65 1.65
 -1 -7 -4 12.55 1.59
 1 7 -4 10.59 1.64
 -1 7 4 13.9 2.77
 -1 7 3 286.49 14.27
 1 7 -3 269.75 8.9
 1 -7 3 260.57 8.85
 1 -7 3 263.21 7.74
 -1 -7 -3 272.62 8.55
 1 7 -3 257.71 13.53
 1 -7 3 277.51 8.75
 1 7 -3 265.77 8.94
 -1 7 3 253.25 12.14
 1 -7 3 263.15 13.01
 -1 7 3 266.2 8.56
 -1 -7 -3 261.48 8.23
 1 -7 3 265.85 8.52
 1 7 -3 270.59 8.71
 1 -7 3 278.11 8.87
 1 -7 3 271.63 12.66
 -1 -7 -3 275.54 8.33
 1 -7 3 265.07 8.53
 1 7 -3 265.72 13.97
 -1 -7 -2 61.42 5.82
 -1 7 2 71.56 6.86
 1 7 -2 58.08 3.66
 1 -7 2 61.82 3.64
 1 7 -2 68.65 6.9
 -1 -7 -2 64.61 3.63
 -1 7 2 58.03 5.55
 1 -7 2 65.57 6.31
 1 -7 2 61.23 3.31
 -1 -7 -2 65.9 3.74
 1 -7 2 64.82 3.95
 1 -7 2 61.42 3.29
 -1 -7 -2 56.71 3.51
 1 -7 2 63.85 6
 1 7 -2 59.79 3.68
 -1 7 2 58.48 3.64
 -1 -7 -2 63.14 3.65
 1 7 -2 63.3 3.92
 1 -7 1 456.32 11.62
 1 7 -1 449.72 12.29
 1 -7 1 475.21 12.16
 -1 7 1 461.48 18.94
 1 7 -1 473.41 19.07
 1 -7 1 454.27 12.19
 -1 -7 -1 451.12 12.04
 1 7 -1 451.98 12.4
 -1 7 1 444.04 16.82
 -1 -7 -1 469.17 16.8
 -1 7 1 466.35 18.82
 1 -7 1 449.65 11.52
 -1 -7 -1 452.38 12.03
 1 -7 1 455.64 17.61
 -1 -7 -1 451.24 12.08
 1 7 -1 471.69 12.42
 -1 7 1 477.84 12.5
 1 -7 1 470.68 12.3
 -1 7 0 8.23 2.41
 1 7 0 6.24 1.29
 1 -7 0 9.35 1.42
 1 7 0 7.18 1.38
 -1 -7 0 9.22 1.45
 1 7 0 7.11 2.29
 -1 7 0 8.11 2.6
 -1 7 0 8.5 1.44
 1 -7 0 7.56 1.3
 1 7 0 6.41 1.29
 -1 -7 0 9.45 1.49
 1 -7 0 9.49 2.56
 1 -7 0 6.98 1.23
 -1 -7 0 8.65 1.36
 1 -7 0 6.67 2.12
 -1 -7 0 7.02 1.24
 -1 -7 0 8.17 1.38
 1 -7 0 7.22 1.35
 1 7 0 11.81 1.65
 -1 7 -1 407.63 17.5
 -1 -7 1 432.36 11.63
 -1 -7 1 431.23 11.32
 1 7 1 407 11.43
 1 -7 -1 409.12 11.08
 1 7 1 400.56 16.4
 1 -7 -1 406.86 10.93
 -1 7 -1 406.32 11.01
 1 7 1 433.17 11.61
 -1 -7 1 418.55 16.66
 1 -7 -1 436.19 17.23
 1 -7 -1 415.95 11.36
 -1 -7 1 416.68 11.47
 -1 -7 1 423.35 11.33
 -1 7 -1 441.44 18.44
 -1 7 -1 436.63 11.94
 1 -7 -1 426.19 11.17
 -1 -7 1 405.84 10.98
 1 7 1 415.67 11.39
 1 -7 -2 61.78 3.2
 -1 -7 2 64.54 3.79
 1 -7 -2 67.39 3.71
 -1 -7 2 63.73 3.46
 -1 7 -2 66.95 6.6
 1 7 2 63.25 3.72
 1 -7 -2 58.43 3.45
 -1 -7 2 64.11 3.56
 1 -7 -2 59.65 3.33
 1 7 2 57.54 3.54
 1 -7 -2 57.18 5.94
 -1 -7 2 67.03 3.75
 1 -7 -2 59.22 3.55
 -1 -7 2 55.65 3.52
 1 7 2 66.53 6.26
 1 7 2 59.43 3.53
 -1 7 -2 56.24 3.68
 -1 7 -2 53.78 6.22
 -1 -7 2 55.27 5.82
 1 7 3 204.43 7.12
 -1 -7 3 205.68 7.37
 1 -7 -3 199.66 7.1
 -1 -7 3 192.07 6.53
 -1 7 -3 192.51 11.63
 -1 -7 3 211.69 7
 -1 -7 3 201.87 11.65
 1 7 3 206.92 11.43
 -1 7 -3 216.16 10.78
 1 7 3 205.92 7.13
 -1 7 -3 200.24 7.55
 -1 7 -3 210.36 12.44
 -1 -7 3 216.38 7.46
 1 -7 -3 212.22 11.6
 1 -7 -3 219.04 11.99
 1 -7 -3 207.89 11.51
 -1 -7 3 213.52 7.41
 1 -7 -3 206.88 6.47
 1 -7 -3 199.43 6.6
 -1 -7 4 13.42 1.79
 -1 -7 4 9.33 1.29
 -1 7 -4 12.96 3.19
 1 -7 -4 8.68 2.5
 -1 -7 4 12.8 3
 -1 -7 4 10.8 1.46
 -1 7 -4 8.57 2.38
 1 7 4 10.48 1.49
 1 7 4 12.47 1.6
 1 -7 -4 12.07 1.46
 -1 -7 4 14.74 1.83
 1 -7 -4 11.09 2.88
 -1 7 -4 11.63 1.76
 -1 7 -4 13.84 3.22
 1 7 4 22.6 3.75
 1 -7 -4 10.81 2.67
 1 -7 -4 12.57 1.53
 1 -7 -5 485.74 12.65
 -1 -7 5 445.64 11.17
 -1 7 -5 514.04 20.92
 -1 7 -5 472.16 12.41
 1 7 5 456.1 12.2
 1 -7 -5 463.13 12.02
 1 7 5 487.24 12.69
 -1 -7 5 458.6 11.74
 -1 7 -5 498.26 13.39
 -1 7 -5 471.44 20.14
 1 7 5 479.86 12.22
 -1 7 -5 456.25 18.03
 -1 -7 5 492.18 19.5
 -1 -7 5 473.46 18.09
 1 -7 -5 440.89 17.48
 -1 -7 5 470.17 12.64
 1 -7 -5 487.79 19.02
 1 7 5 473.32 12.23
 1 7 5 493.92 19.07
 -1 -7 5 508.54 13.1
 1 -7 -5 471.81 11.96
 1 7 6 32.91 2.6
 1 -7 -6 30.06 2.51
 1 7 6 36.39 2.75
 1 -7 -6 28.61 4.41
 -1 7 -6 37.51 5.46
 -1 -7 6 35.65 2.83
 -1 -7 6 33.16 2.57
 -1 -7 6 35.78 2.46
 1 7 6 34.24 2.8
 1 -7 -6 33.75 2.6
 -1 -7 6 38.36 3
 1 7 6 36.31 2.67
 1 -7 -6 35.55 4.8
 -1 -7 6 37.51 5.1
 -1 -7 6 39.18 2.94
 1 -7 -6 30.81 4.22
 -1 -7 6 27.62 4.01
 1 -7 -6 33.64 2.52
 1 7 6 27.77 4.26
 -1 7 -6 30.49 4.49
 -1 7 -6 36.78 3.09
 -1 7 -6 37.24 5.38
 1 7 7 550.64 13.91
 1 -7 -7 568.86 14
 -1 -7 7 584.9 14.35
 -1 -7 7 538.26 13.69
 1 -7 -7 561.01 20.53
 -1 7 -7 595.92 23.06
 -1 7 -7 556.8 20.81
 1 -7 -7 566.64 21.27
 -1 -7 7 540.38 12.72
 1 7 7 562.57 14.22
 1 7 7 546.27 13.42
 -1 -7 7 546.25 21.38
 -1 7 -7 527.99 20.83
 -1 -7 7 547.01 19.27
 1 -7 -7 531.49 18.87
 -1 7 -7 569.91 22.55
 1 -7 -7 547.51 13.1
 1 7 7 554.9 20.83
 -1 -7 7 543.95 13.9
 -1 -7 7 573.19 14.64
 1 -7 -7 554.11 13.84
 1 7 8 88.02 7.75
 1 -7 -8 90.32 4.5
 -1 7 -8 88.03 8.35
 1 -7 -8 86.47 7.63
 -1 -7 8 88.95 4.53
 -1 -7 8 84.94 4.38
 -1 -7 8 95.51 4.52
 1 7 8 84.01 4.45
 1 7 8 85.51 4.07
 1 -7 -8 86.18 3.95
 -1 7 -8 90.82 8.13
 -1 -7 8 86.91 6.63
 1 7 8 88.74 4.47
 1 -7 -8 84.38 4.42
 -1 -7 8 87.41 4.42
 -1 -7 8 86.11 7.8
 -1 7 -8 94.77 8.65
 1 7 8 89.61 4.57
 -1 -7 8 101.85 5.03
 1 -7 -8 82.46 4.35
 1 7 9 211.55 12.35
 1 -7 -9 221.28 7.55
 -1 7 -9 226.85 13.5
 1 -7 -9 229.94 12.68
 1 7 9 228 7.75
 -1 -7 9 224.96 7.57
 1 7 9 208.74 6.82
 1 -7 -9 214.53 6.97
 -1 -7 9 221.95 7.54
 -1 -7 9 220.11 7.58
 1 7 9 221.09 7.66
 1 -7 -9 221.05 7.67
 1 7 9 223.42 7.6
 -1 -7 9 226.36 8.06
 1 -7 -9 220.26 7.65
 -1 7 -9 213.2 12.77
 1 7 9 220.87 7.17
 -1 -7 9 233.74 7.49
 1 -7 -10 7.65 1.33
 1 -7 -10 6.52 2.18
 -1 7 -10 10.52 2.91
 -1 -7 10 7.66 1.35
 1 7 10 9.63 1.53
 1 7 10 7.73 1.27
 -1 7 -10 11.68 2.95
 1 -7 -10 6.4 1.18
 -1 -7 10 6.48 2.42
 -1 -7 10 8.16 1.5
 1 -7 -10 6.99 1.39
 -1 -7 10 6.45 1.2
 -1 -7 10 8.03 1.34
 -1 -7 10 6.31 1.25
 1 7 10 6.85 1.31
 1 7 10 8.73 1.49
 1 7 10 5.56 1.1
 1 7 10 7.18 2.37
 -1 -7 11 87.77 4.56
 1 -7 -11 78.99 3.89
 -1 7 -11 80.81 7.7
 -1 -7 11 75.22 3.59
 -1 -7 11 77.53 4.08
 1 7 11 76.83 3.71
 1 7 11 84.75 4.23
 1 -7 -11 83.21 4
 -1 -7 11 86.86 4.35
 -1 -7 11 80.36 3.91
 1 7 11 78.27 3.77
 -1 7 -11 72.88 3.86
 1 7 11 85.49 4.29
 -1 -7 11 75.24 7.07
 1 -7 -11 83.59 4.33
 1 -7 -12 7.73 1.29
 -1 7 -12 14.27 3.37
 -1 -7 12 2.84 0.67
 -1 -7 12 10.11 1.45
 1 7 12 8.79 1.18
 1 -7 -12 10.52 1.52
 1 7 12 10.23 1.32
 -1 7 -12 9.61 1.4
 1 -7 -12 11.67 1.43
 1 7 12 10.82 1.49
 1 7 12 8.27 1.35
 -1 -7 12 7.7 2.34
 1 -7 -12 3.08 0.76
 -1 -7 12 8.01 1.38
 -1 -7 12 11.92 1.43
 1 -7 -13 74.37 3.08
 -1 -7 13 79.67 3.67
 1 -7 -13 80.43 3.8
 -1 7 -13 74.64 7
 1 7 13 72.77 3.15
 -1 7 -13 77.38 3.56
 -1 -7 13 74.23 6.29
 1 7 13 86.54 3.83
 -1 -7 13 69.27 3.52
 1 -7 -13 80.66 3.59
 1 -7 -14 2.47 0.78
 -1 7 -14 0.29 0.59
 -1 -7 14 0.11 0.64
 -1 -7 14 0.41 0.65
 1 7 14 0.65 0.62
 -1 -7 14 0.78 0.65
 1 -7 -14 0.92 0.69
 1 -7 -15 34.52 2.21
 -1 7 -15 31.67 2.12
 -1 -7 15 32.05 2.25
 1 7 15 33.05 2.24
 -1 7 -15 34.6 2.35
 -1 7 -15 33.6 4.34
 1 -7 -15 35.98 2.32
 -1 -7 15 35.33 2.3
 -1 -7 15 33.41 2.16
 -1 -7 15 32.45 2.21
 1 7 15 33.36 2.1
 -1 -7 16 32.53 1.97
 1 -7 -16 36.84 2.09
 -1 -7 16 30.9 1.99
 1 7 16 33.22 2.04
 -1 -7 16 27.35 1.79
 1 7 16 31.54 1.78
 -1 7 -16 30.67 1.87
 1 -7 -16 32.06 1.98
 -1 -7 16 32.89 2.01
 -1 -7 17 135.38 3.81
 1 7 17 143.64 4.02
 -1 -7 17 122.23 3.49
 -1 7 -17 147.44 4.35
 1 -7 -17 142.22 3.82
 1 7 17 113.79 3.18
 -1 7 -17 115.96 3.44
 1 -7 -17 137.01 3.88
 -1 -7 17 127.74 3.62
 1 -7 -17 141.44 4.02
 -1 7 -18 20.63 1.22
 1 -7 -18 17.66 0.99
 1 7 18 20.15 1.12
 1 -7 -18 17.62 1
 -1 7 -18 20.28 1.22
 1 8 -16 5.66 0.57
 -1 -8 -16 5.44 0.59
 -1 -8 -16 5.64 0.57
 1 -8 16 4.87 0.6
 -1 8 16 7.24 0.7
 1 8 -15 24.91 1.68
 -1 -8 -15 22.37 1.45
 1 8 -15 22.48 1.43
 1 8 -15 21.25 1.49
 -1 -8 -15 20.41 1.38
 1 -8 15 19.48 1.47
 1 -8 15 20.85 1.3
 -1 8 15 24.27 1.52
 1 -8 15 18.83 1.17
 1 -8 15 23.02 1.54
 -1 -8 -14 65.61 2.82
 1 8 -14 65.02 3.01
 1 8 -14 54.9 2.29
 -1 -8 -14 66.41 3.01
 -1 8 14 63.3 2.72
 1 -8 14 68.59 3.11
 1 -8 14 60.16 2.52
 1 8 -14 66.8 2.92
 -1 8 14 63.84 2.92
 1 -8 14 62.47 2.76
 1 8 -14 64.36 3.14
 -1 -8 -14 64.85 2.88
 -1 -8 -13 34.89 2.26
 1 8 -13 30.31 2.3
 1 8 -13 33.19 2.35
 -1 -8 -13 31.64 2.06
 1 -8 13 30.22 2.26
 -1 8 13 33.61 2.11
 1 8 -13 26.41 1.75
 1 -8 13 27.36 1.84
 1 -8 13 34.19 2.22
 1 8 -13 31.58 2.16
 -1 8 13 31.45 2.19
 1 -8 12 34 2.52
 1 -8 12 33.8 2.37
 1 -8 12 33.66 2.18
 1 8 -12 34.22 2.15
 1 8 -12 32.67 2.56
 -1 -8 -12 36.44 2.46
 1 8 -12 40.72 2.79
 -1 -8 -12 33.06 2.06
 -1 8 12 31.76 2.25
 1 8 -12 37.44 4.43
 -1 8 12 35.07 2.46
 1 8 -12 35.43 2.43
 -1 8 11 68.71 2.83
 1 -8 11 66.15 3.46
 1 -8 11 71.31 3.73
 1 8 -11 60.93 2.89
 1 -8 11 66.55 3.05
 1 8 -11 75.93 3.91
 -1 8 11 72.1 3.43
 1 8 -11 71.73 6.75
 1 8 -11 67.81 3.41
 -1 8 11 75.07 3.63
 1 8 -11 72.33 6.36
 1 8 -11 73.81 3.89
 -1 8 11 73.76 3.57
 -1 -8 -11 80.4 3.72
 -1 -8 -11 80.22 3.75
 1 8 -11 65.83 3.04
 1 -8 10 190.57 7.01
 -1 8 10 191.9 5.98
 -1 8 10 198.9 6.83
 -1 -8 -10 193.72 6.77
 1 8 -10 207.77 7.44
 1 -8 10 179.29 6.06
 1 8 -10 190.74 6.62
 -1 8 10 201.11 6.96
 1 8 -10 183.76 11.56
 1 8 -10 188.13 6.32
 1 -8 10 187.67 5.72
 -1 -8 -10 189.5 6.41
 -1 8 10 184.08 5.99
 1 8 -10 203.39 11.56
 -1 8 10 184.55 5.96
 -1 -8 -10 187.82 6.63
 1 8 -10 176.89 6.05
 -1 -8 -9 38.77 4.37
 -1 -8 -9 52.16 3.21
 1 8 -9 40.35 2.69
 -1 -8 -9 47.86 2.95
 -1 8 9 42.25 2.7
 1 -8 9 43.36 3.18
 1 -8 9 43.75 2.71
 1 -8 9 42.4 3.06
 1 -8 9 39.72 2.96
 -1 -8 -9 46.07 3.05
 1 -8 9 29.86 2.07
 1 8 -9 42.62 2.95
 1 8 -9 43.89 2.91
 1 8 -9 44.34 5.74
 -1 8 9 45.79 2.81
 1 8 -9 51.72 5.85
 -1 8 9 42.56 3.06
 1 8 -9 40.98 3.22
 -1 8 9 41.33 2.62
 -1 -8 -8 52.4 3.27
 1 -8 8 54.46 3.66
 -1 8 8 56.51 3.26
 -1 -8 -8 51.8 5.34
 1 8 -8 55.36 6.4
 1 8 -8 54.11 3.79
 1 8 -8 53.06 3.32
 1 -8 8 57.88 3.64
 -1 -8 -8 52.8 3.41
 1 8 -8 60.65 3.95
 -1 8 8 54.86 3.55
 1 -8 8 58.91 3.66
 -1 -8 -8 54.35 3.38
 -1 8 8 51.63 5.18
 -1 -8 -8 59.4 3.57
 -1 8 8 55.41 3.26
 1 8 -8 62.12 6.55
 1 8 -8 51.69 3.34
 -1 -8 -7 107.69 4.97
 -1 8 7 102.53 4.68
 1 -8 7 110.66 5.37
 -1 -8 -7 107.82 5.06
 -1 -8 -7 109.7 4.9
 1 8 -7 109.27 5.48
 -1 8 7 97.2 7.41
 1 8 -7 95.76 4.61
 1 -8 7 108.02 5.14
 -1 -8 -7 108.77 8.09
 1 8 -7 91.45 8.32
 -1 8 7 96.87 8.32
 1 8 -7 94.88 8.46
 1 8 -7 109.01 5.42
 -1 8 7 109.91 5.17
 -1 -8 -7 114.03 5.11
 1 8 -7 103.26 4.95
 -1 8 6 172.15 6.44
 1 -8 6 176.09 7.06
 -1 -8 -6 181.2 6.7
 -1 -8 -6 169.12 6.62
 -1 -8 -6 167.36 6.23
 1 8 -6 178.82 7.24
 -1 8 6 171.08 10.21
 1 8 -6 160.54 6.14
 1 -8 6 171.59 6.44
 1 8 -6 176.46 6.77
 -1 8 6 177.95 6.86
 -1 -8 -6 169.53 6.52
 1 8 -6 182.29 7.2
 1 -8 6 168.66 8.98
 -1 -8 -6 166.63 10.42
 1 -8 6 183.76 6.96
 1 8 -6 161.57 11.11
 -1 8 6 159.38 11.04
 1 8 -6 176.26 11.6
 -1 -8 -5 170.69 6.71
 1 -8 5 176.25 6.83
 1 8 -5 172.62 7.16
 1 8 -5 178.28 11.8
 -1 8 5 180.71 6.71
 -1 -8 -5 174.9 6.74
 1 -8 5 181.43 7.1
 -1 -8 -5 160.03 10.25
 1 -8 5 176.99 10.48
 -1 -8 -5 166.78 6.02
 1 8 -5 173.85 6.77
 1 -8 5 178.73 6.68
 1 8 -5 171.81 7.03
 -1 -8 -5 169.52 6.48
 1 -8 5 173.96 9.56
 -1 -8 -5 159.35 10.46
 -1 8 5 160.92 11.19
 1 8 -5 169.38 11.16
 -1 -8 -5 164.48 6.13
 -1 -8 -4 269.69 8.75
 1 -8 4 254.21 7.29
 -1 8 4 266.12 8.64
 -1 -8 -4 249.3 8.49
 1 -8 4 266.81 8.71
 1 8 -4 265.42 9.14
 -1 -8 -4 252.96 7.82
 1 -8 4 261.39 13.27
 -1 -8 -4 232.29 12.9
 1 -8 4 279.76 8.77
 -1 -8 -4 262.87 8.17
 1 8 -4 265.94 8.83
 -1 8 4 258.07 14.42
 -1 -8 -4 259.36 8.28
 1 8 -4 274.09 9.12
 1 -8 4 262.96 12.46
 -1 -8 -4 274.01 14.03
 1 8 -4 270.74 14.56
 1 -8 3 40.16 2.58
 -1 8 3 42.87 5.53
 1 8 -3 45.74 3.35
 -1 -8 -3 45.2 3.25
 -1 8 3 44.91 3.23
 1 -8 3 40.13 4.58
 1 8 -3 42.22 3.32
 1 -8 3 42.05 3.15
 1 -8 3 43.21 5.28
 -1 -8 -3 39.29 5.12
 1 8 -3 38.63 5.44
 1 -8 3 47.81 5.22
 -1 -8 -3 44.98 3.06
 -1 -8 -3 41.3 2.67
 -1 -8 -3 43.87 3.06
 1 8 -3 49.43 3.45
 -1 -8 -2 57.8 3.65
 1 -8 2 59.81 3.31
 1 8 -2 57.95 3.73
 -1 8 2 63.6 3.93
 1 -8 2 61 3.7
 1 -8 2 60.24 5.69
 1 -8 2 65.37 3.89
 -1 -8 -2 64.53 3.76
 1 -8 2 64.51 3.59
 1 8 -2 59.69 3.83
 1 8 -2 58.66 3.88
 -1 -8 -2 55.9 3
 -1 -8 -2 61.62 6.46
 1 -8 2 62.5 6.49
 -1 -8 -2 62.24 3.72
 1 -8 2 55.32 5.81
 -1 8 2 70.75 7.03
 1 8 -2 60.52 3.87
 1 8 -2 62.36 6.9
 1 8 -1 32.46 2.77
 1 -8 1 26.76 2.42
 1 -8 1 26.42 3.94
 1 8 -1 25.81 3.98
 1 -8 1 33.33 2.78
 -1 8 1 34.52 2.9
 -1 -8 -1 34.42 2.76
 -1 -8 -1 26.66 4.26
 -1 8 1 33.15 4.83
 -1 -8 -1 35.6 2.81
 1 -8 1 36.88 4.82
 -1 -8 -1 29.96 2.57
 1 8 -1 31.01 2.74
 1 8 -1 32.71 2.82
 1 8 0 15.82 1.99
 1 -8 0 16.19 1.82
 -1 -8 0 19.66 2.09
 1 -8 0 17.14 1.92
 1 -8 0 17.36 3.32
 1 8 0 10.85 2.63
 -1 8 0 18.41 2.15
 1 -8 0 16.19 1.96
 -1 -8 0 19.16 2.08
 1 8 0 14.75 1.9
 -1 -8 0 17.37 1.94
 1 -8 0 16.53 3.34
 -1 -8 0 19.75 3.63
 1 -8 0 19.63 3.53
 -1 8 0 12.8 3.21
 -1 -8 0 14.88 1.91
 1 8 0 27.97 2.53
 -1 -8 1 35.95 2.91
 -1 -8 1 30.89 2.5
 -1 8 -1 29.48 4.64
 1 -8 -1 29.4 2.4
 -1 -8 1 33.29 2.65
 1 8 1 30.62 2.71
 1 -8 -1 31.26 4.38
 -1 8 -1 37.36 5.39
 -1 8 -1 31.61 2.85
 -1 -8 1 30.32 2.65
 -1 8 -1 34.64 4.41
 1 -8 -1 26.28 4.2
 1 8 1 28.78 4.19
 1 8 1 32.67 2.7
 1 -8 -1 38.25 5.01
 1 8 1 30.9 2.68
 -1 8 -1 35.72 2.64
 -1 -8 2 58.87 3.73
 -1 -8 2 54.67 3.25
 -1 8 -2 53.48 6.12
 -1 -8 2 52.73 3.21
 1 -8 -2 47.03 2.96
 1 8 2 57.02 3.73
 -1 -8 2 55.86 3.44
 -1 -8 2 57.19 3.58
 1 -8 -2 49.89 5.67
 1 -8 -2 50.24 2.85
 -1 -8 2 56.09 3.63
 -1 8 -2 56.94 3.85
 -1 -8 2 52.98 5.8
 -1 8 -2 67.33 7.27
 -1 8 -2 52.41 5.49
 1 8 2 59.27 6.11
 1 8 2 56.22 3.51
 -1 -8 2 52.59 5.97
 1 -8 -2 56.3 6.08
 -1 8 -2 53.67 3.37
 1 8 2 56.7 3.59
 1 8 3 33.37 2.66
 1 -8 -3 34.07 2.39
 -1 -8 3 31.9 2.76
 1 8 3 33.78 2.68
 -1 -8 3 36.61 2.53
 -1 8 -3 35.29 4.93
 -1 -8 3 31.85 2.58
 -1 -8 3 33.23 2.57
 1 -8 -3 34.6 4.85
 -1 -8 3 29.97 2.68
 -1 8 -3 35.16 3.07
 1 8 3 30.57 2.55
 -1 8 -3 31.55 2.64
 -1 -8 3 37.04 4.95
 1 -8 -3 38.37 5.02
 -1 -8 3 35.47 4.85
 1 8 3 30.42 4.42
 -1 8 -3 27.9 4.7
 1 -8 -3 34.05 4.89
 -1 -8 3 30.71 2.71
 1 8 4 265.24 8.36
 1 8 4 260.56 8.37
 1 -8 -4 248.04 7.75
 -1 -8 4 263.46 8.8
 -1 -8 4 261.03 7.64
 -1 8 -4 268.38 13.92
 -1 -8 4 276.64 8.59
 -1 -8 4 266.48 8.07
 -1 -8 4 223.53 12.58
 1 -8 -4 245.22 13
 1 8 4 255.53 8.23
 -1 8 -4 266.11 8.74
 1 -8 -4 244.91 13.29
 -1 -8 4 271.53 8.79
 -1 -8 4 271.46 13.89
 1 8 4 276.29 13.86
 1 -8 -4 279.89 14.02
 1 -8 -4 258 8.29
 -1 8 -4 281.77 9.4
 -1 8 -4 268.1 14.94
 1 8 5 188.09 6.67
 -1 8 -5 184.32 6.62
 1 8 5 191.03 6.84
 1 -8 -5 194.19 6.62
 1 -8 -5 200.71 11.67
 -1 -8 5 174.27 5.77
 -1 8 -5 219.49 12.23
 -1 -8 5 179.37 11.5
 -1 -8 5 182.45 6.26
 1 8 5 204.34 7.32
 1 8 5 188.56 6.63
 -1 8 -5 191.38 7.24
 -1 -8 5 190.1 7.07
 -1 -8 5 180.33 10.76
 1 -8 -5 165.41 10.41
 -1 8 -5 193.39 7.58
 -1 8 -5 187.66 12.29
 1 -8 -5 165.58 10.95
 -1 -8 5 188.15 7.12
 1 -8 -5 180.15 6.51
 1 8 5 197.21 11.61
 1 -8 -6 168.52 6.48
 -1 8 -6 158.77 10.4
 1 8 6 160.65 6.45
 -1 -8 6 164.37 5.64
 1 8 6 160.21 5.92
 -1 -8 6 159.63 10.64
 -1 -8 6 170.96 6.72
 -1 8 -6 185.41 7.24
 -1 8 -6 167.96 11.64
 -1 8 -6 163.88 6.25
 1 8 6 169.44 6.38
 1 -8 -6 163.7 6.09
 -1 -8 6 162.76 6.49
 -1 -8 6 167.86 6.47
 1 -8 -6 156.45 5.83
 1 8 6 160.77 10.44
 1 -8 -7 105.21 4.92
 -1 8 -7 114.34 8.56
 -1 -8 7 100.48 8.38
 1 8 7 116.9 5.23
 -1 -8 7 102.67 4.06
 1 8 7 103.29 4.46
 -1 -8 7 106.45 5.21
 -1 8 -7 101.32 7.99
 1 8 7 107.07 5.01
 -1 8 -7 112.99 9.4
 -1 8 -7 113.94 5.05
 1 8 7 102.83 4.79
 1 -8 -7 107.7 4.79
 -1 -8 7 112.73 5.17
 -1 -8 7 105.48 4.88
 1 -8 -7 110.37 4.46
 1 8 7 103.23 8.24
 1 -8 -8 50.9 3.29
 -1 8 -8 54.69 5.69
 -1 8 -8 50 3.27
 1 -8 -8 54.68 3.34
 1 8 8 48.43 3.18
 1 8 8 54.77 3.44
 1 8 8 53.64 2.94
 -1 -8 8 53.36 3.38
 -1 -8 8 56.84 3.38
 -1 -8 8 45.94 5.56
 -1 -8 8 52.29 3.48
 -1 -8 8 48.9 4.6
 1 8 8 55.25 3.5
 -1 8 -8 55.57 6.45
 -1 8 -8 60.8 6.12
 1 8 8 56.18 3.1
 -1 8 -9 32.04 4.52
 -1 -8 9 36.23 2.66
 -1 -8 9 35.45 2.55
 1 8 9 34.34 2.36
 -1 8 -9 38.31 4.68
 -1 8 -9 31.36 2.61
 1 8 9 36.41 2.67
 1 -8 -9 34.1 2.62
 -1 -8 9 33.61 4.72
 1 8 9 41.24 2.9
 -1 8 -9 40.73 5.53
 -1 -8 9 36.31 2.88
 1 -8 -9 35.23 2.65
 1 8 9 36.89 2.75
 -1 8 -10 172.79 10.52
 1 8 10 196.66 6.65
 -1 8 -10 179.68 6.92
 -1 8 -10 183.4 11.47
 -1 -8 10 180.29 6.17
 1 -8 -10 181.86 6.25
 1 8 10 188.35 6.53
 -1 -8 10 181.07 6.68
 1 8 10 176.67 5.72
 -1 -8 10 180.2 5.93
 -1 8 -10 175.77 6.45
 1 -8 -10 184.6 6.46
 1 8 10 171.87 5.92
 -1 8 -11 73.39 3.58
 -1 8 -11 64.96 3.6
 1 8 11 71.27 3.44
 -1 8 -11 79.46 7.16
 -1 -8 11 63.4 2.92
 -1 -8 11 64.72 2.92
 -1 -8 11 70.69 3.56
 1 -8 -11 69.24 3.21
 1 8 11 71.44 3.42
 -1 -8 11 69.02 3.12
 1 8 11 63.92 2.89
 -1 -8 11 68.57 3.59
 -1 -8 12 45.06 2.4
 -1 8 -12 45.42 2.82
 -1 -8 12 42.74 2.79
 -1 -8 12 41.74 2.33
 -1 -8 12 48.02 2.88
 -1 8 -12 39.32 2.76
 1 8 12 44.37 2.7
 -1 8 -12 34.64 4.59
 1 -8 -12 42.55 2.42
 1 8 12 41.36 2.16
 -1 -8 13 24.01 1.62
 1 8 13 27.4 1.92
 1 -8 -13 27.31 1.66
 -1 8 -13 29 2.11
 1 -8 -13 27.4 2.03
 -1 8 -13 25.16 2.04
 1 -8 -14 65.04 2.94
 -1 8 -14 64.7 2.97
 1 8 14 65.72 2.78
 1 8 14 66.08 2.9
 1 -8 -15 27.27 1.64
 -1 8 -15 26.56 1.64
 1 8 15 25.28 1.55
 -1 -8 15 26.32 1.61
 -1 8 -15 28.46 1.87
 1 8 15 25.63 1.43
 -1 -8 15 24.72 1.58
 -1 -8 16 10.45 0.83
 1 8 16 10.49 0.83
 1 -8 -16 10.34 0.89
 -1 -8 16 9.09 0.78
 -1 8 -16 8.72 0.76
 1 -8 -16 10.34 0.85
 -1 8 -16 10.23 0.96
 1 -9 14 17.31 1.05
 1 9 -14 18.96 1.13
 -1 9 14 16.66 0.99
 1 9 -14 16.27 0.98
 -1 -9 -14 17.67 1.02
 1 -9 13 42.56 1.93
 1 -9 13 41.1 1.82
 1 9 -13 41.27 2.03
 -1 9 13 39.77 1.9
 1 9 -13 46.53 2.17
 1 -9 13 45.37 2.06
 -1 -9 -13 44.99 2.02
 -1 9 12 170.58 4.1
 1 9 -12 163.92 4.27
 1 -9 12 169 4.14
 -1 -9 -12 164.7 4.04
 1 -9 11 24.15 1.81
 1 9 -11 25.55 1.97
 -1 -9 -11 26.79 1.81
 -1 -9 -11 22.49 1.55
 -1 9 11 27.57 1.89
 -1 9 11 24.52 1.61
 1 -9 10 18.85 1.71
 -1 -9 -10 15.76 1.5
 1 9 -10 17.81 1.83
 -1 9 10 15.12 1.26
 -1 -9 -10 20.13 1.61
 1 -9 10 17.75 1.66
 1 9 -10 18.47 1.78
 -1 9 10 20.36 1.61
 -1 9 10 17.66 1.68
 -1 9 9 28.05 2.19
 1 -9 9 30.69 2.28
 1 9 -9 28.22 2.31
 -1 9 9 26.93 2
 1 -9 9 25.65 1.75
 1 -9 9 28.46 2.18
 1 9 -9 26.63 2.23
 -1 -9 -9 28.8 2.18
 -1 9 9 27.8 2.19
 -1 9 9 26.38 1.82
 -1 9 9 27.11 1.86
 1 9 -9 24.91 3.62
 -1 -9 -9 25.49 1.94
 1 9 -8 51.07 3.26
 -1 9 8 43.31 2.85
 -1 -9 -8 49.3 2.93
 1 -9 8 53.39 2.74
 1 -9 8 50.85 2.96
 1 9 -8 48.12 2.74
 1 9 -8 49.73 2.66
 -1 9 8 49.04 2.65
 -1 -9 -8 49.52 2.73
 -1 -9 -8 46 2.83
 1 -9 8 48.87 2.98
 -1 9 8 42.44 2.52
 1 9 -8 48.76 5.22
 1 9 -8 47.03 3.06
 -1 9 7 116.37 4.58
 1 9 -7 115.03 4.57
 -1 -9 -7 112 4.7
 -1 -9 -7 108.83 7.46
 1 9 -7 119.8 5.27
 -1 9 7 115.2 4.95
 -1 -9 -7 115.53 4.7
 1 -9 7 116.22 4.54
 1 9 -7 110.58 4.99
 1 -9 7 108.45 4.8
 -1 -9 -7 103.5 4.27
 -1 9 7 109.16 4.47
 1 9 -7 114.54 8.44
 1 -9 7 118.98 4.82
 1 9 -7 109.98 4.66
 -1 -9 -7 114.45 4.81
 1 -9 6 279.39 8.41
 -1 9 6 274.32 8.48
 -1 -9 -6 279.44 8.08
 1 -9 6 267.44 8.07
 1 9 -6 268.29 8.55
 -1 -9 -6 235.67 11.95
 -1 -9 -6 261.05 7.48
 1 9 -6 258.11 7.93
 -1 -9 -6 277.82 8.3
 -1 9 6 265.9 8
 1 9 -6 261.98 13.45
 1 9 -6 281.63 8.88
 -1 -9 -6 282.36 8.46
 1 9 -5 293.43 9.39
 -1 9 5 312.82 9.32
 -1 -9 -5 298.91 8.59
 -1 -9 -5 297.74 13.85
 -1 -9 -5 292.57 8.04
 -1 -9 -5 319.24 9.17
 1 9 -5 305.57 8.93
 -1 9 5 308 8.95
 1 -9 5 314.9 9.16
 1 -9 5 304.35 8.73
 -1 -9 -5 312.28 9.16
 1 9 -5 293.5 9.18
 -1 -9 -4 174.72 5.44
 1 -9 4 186.15 5.67
 -1 -9 -4 157.42 9.82
 1 9 -4 175.08 6.32
 -1 -9 -4 177.57 5.51
 1 -9 4 176.43 5.91
 -1 9 4 174.74 5.93
 1 9 -4 176.34 5.97
 -1 -9 -4 182.67 6.09
 1 9 -4 187.05 6.31
 -1 -9 -3 112.98 4.78
 1 -9 3 101.68 4.37
 -1 -9 -3 107.38 4.94
 1 9 -3 114.54 5.33
 -1 -9 -3 103.29 4.39
 1 -9 3 116.84 7.86
 -1 -9 -3 103.08 8.19
 1 -9 3 113.89 4.19
 1 -9 3 106.3 4.82
 -1 9 3 113.39 5.1
 -1 -9 -3 117.34 5.13
 1 9 -3 117.7 5.16
 1 9 -3 108.9 5.06
 -1 -9 -2 254.75 8.01
 -1 -9 -2 259.7 8.16
 1 9 -2 254.58 8.47
 -1 -9 -2 242.23 7.26
 1 9 -2 268.71 8.43
 1 -9 2 245.83 7.24
 1 -9 2 246.59 7.89
 1 9 -2 266.89 8.48
 -1 9 2 262.47 8.48
 1 -9 2 238.67 12.08
 -1 -9 -2 257.39 13.25
 -1 -9 -1 93.42 3.88
 1 -9 1 92.77 4.33
 -1 -9 -1 96.11 4.6
 -1 -9 -1 101.39 4.69
 -1 -9 -1 98.64 4.58
 1 9 -1 95.24 4.63
 1 -9 1 94.67 4.14
 1 9 -1 90.74 4.65
 1 9 -1 98.12 4.78
 -1 9 1 101.46 4.92
 -1 -9 -1 97.07 4.62
 1 -9 1 89.48 7.23
 -1 -9 -1 88.15 7.62
 1 -9 0 29.5 2.27
 -1 -9 0 31.65 2.58
 -1 -9 0 33.85 2.52
 -1 -9 0 33.2 2.61
 1 9 0 34.33 2.62
 1 -9 0 31.64 2.32
 -1 9 0 31.7 4.5
 1 9 0 27.95 2.44
 1 -9 0 30.35 4.24
 1 9 0 31.7 2.63
 -1 9 0 32.23 2.74
 -1 -9 0 34.17 2.58
 1 9 1 126.53 5.15
 1 -9 -1 128.68 5.04
 -1 -9 1 130 5.58
 1 9 1 134.86 5.53
 1 -9 -1 121.66 5.07
 -1 9 -1 126.6 8.93
 -1 9 -1 128.88 5.77
 -1 -9 1 137.78 5.69
 -1 -9 1 128.45 5.12
 1 -9 -1 138.16 9.27
 -1 -9 1 136.86 9.39
 1 9 1 126.16 5.3
 1 9 1 130.86 5.64
 -1 -9 1 134.44 5.39
 -1 -9 2 265.33 7.8
 1 -9 -2 269.56 8.18
 -1 9 -2 260.75 13.07
 1 9 2 275.92 8.74
 -1 -9 2 270.28 8.13
 1 9 2 274.8 8.19
 -1 -9 2 255.35 7.54
 1 -9 -2 267.68 8.33
 -1 9 -2 271.14 9
 -1 -9 2 277.44 8.69
 1 -9 -2 267.45 7.64
 -1 -9 2 262.89 13.14
 -1 -9 2 281.93 8.76
 -1 9 -2 249.24 7.72
 1 9 2 271.05 8.33
 1 9 2 258.19 8.06
 1 -9 -3 119.01 4.79
 -1 -9 3 115.76 4.51
 1 9 3 121.08 4.71
 1 9 3 119.65 4.7
 -1 -9 3 116.82 4.23
 -1 -9 3 117.38 4.48
 -1 -9 3 120.6 8.28
 1 -9 -3 121.47 8.51
 1 -9 -3 116.68 4.76
 -1 9 -3 123.3 5.42
 -1 -9 3 120.08 5.06
 -1 9 -3 111.64 8.04
 -1 -9 3 122.86 5.14
 -1 9 -3 110.63 4.51
 1 9 3 117.42 4.63
 -1 -9 4 174.98 5.54
 -1 9 -4 186.47 10.47
 -1 -9 4 193.12 6.9
 -1 -9 4 180.81 6
 -1 -9 4 178.7 6.21
 1 9 4 177.28 6.13
 1 -9 -4 190.11 6.42
 -1 9 -4 186.2 11.76
 1 -9 -4 171.98 5.61
 1 9 4 190.46 6.45
 -1 9 -4 194.07 7.32
 -1 -9 4 172.84 9.94
 -1 9 -4 186.61 6.49
 1 9 5 312.07 9.2
 -1 -9 5 300.87 8.05
 -1 9 -5 278.02 12.94
 -1 9 -5 299.42 8.88
 -1 -9 5 294.63 12.86
 -1 -9 5 307.04 8.75
 1 -9 -5 287.57 8.04
 1 9 5 306.93 8.71
 -1 -9 5 305.91 9.07
 -1 9 -5 323.43 9.76
 1 9 5 290.46 8.24
 1 -9 -5 300.09 8.42
 -1 9 -5 310.88 15.37
 1 9 6 271.4 7.07
 -1 9 -6 269.03 7.53
 -1 -9 6 269.16 6.83
 1 9 6 249.87 5.69
 -1 9 -6 273.78 7
 1 -9 -6 248.86 5.77
 1 9 6 262.41 6.92
 -1 9 -6 274.53 13.4
 -1 -9 6 264.83 6.96
 -1 -9 6 251.45 10.24
 1 -9 -6 262.41 6.76
 1 9 6 263.84 6.49
 1 -9 -6 256.1 5.97
 -1 -9 6 273.19 6.73
 1 9 7 127.77 5.1
 1 -9 -7 118.9 4.17
 -1 9 -7 125.02 5.17
 -1 -9 7 118.96 5.05
 -1 -9 7 121.68 4.98
 -1 9 -7 112 4.34
 1 -9 -7 128.47 5.07
 -1 -9 7 123.87 4.91
 -1 -9 7 123.44 4.95
 1 -9 -7 122.88 4.64
 1 9 7 123.41 4.81
 1 9 7 117.84 4.97
 -1 9 -7 120.86 8.97
 1 -9 -8 40.59 2.5
 1 9 8 43.48 2.64
 -1 9 -8 39.98 2.39
 -1 -9 8 42.59 2.82
 1 9 8 38.35 2.54
 1 9 8 41.09 2.71
 -1 9 -8 44.34 5.25
 1 9 8 42.53 2.76
 1 -9 -8 44.34 2.78
 -1 -9 8 42.19 2.59
 -1 -9 8 44.52 2.78
 -1 9 -8 48.4 3.03
 1 -9 -8 37.07 2.13
 -1 -9 8 41.55 2.66
 -1 9 -9 24.54 2.07
 1 -9 -9 22.54 1.89
 1 9 9 21.8 1.94
 -1 9 -9 23.19 1.75
 1 -9 -9 24.33 1.9
 -1 9 -9 21.46 3.54
 1 9 9 22.81 1.92
 -1 9 -9 23.15 2.11
 -1 -9 9 26.26 1.88
 -1 -9 9 21.37 1.89
 1 9 9 20.88 1.75
 -1 -9 9 23.26 1.87
 -1 -9 9 21.13 1.94
 -1 9 -10 26.33 2.1
 1 -9 -10 23.62 1.79
 1 9 10 23.66 1.86
 -1 9 -10 21.07 1.61
 1 -9 -10 20.52 1.72
 1 9 10 21.13 1.78
 -1 9 -10 22.71 1.97
 -1 -9 10 22.7 1.6
 -1 -9 10 25.28 1.95
 1 9 10 23.34 1.65
 -1 -9 10 23.72 1.95
 -1 -9 10 23.69 1.77
 -1 9 -11 19.99 1.44
 1 -9 -11 18.66 1.55
 1 -9 -11 20.54 1.52
 -1 -9 11 21.21 1.73
 -1 9 -11 20.6 1.75
 1 9 11 17.72 1.28
 -1 -9 11 17.5 1.57
 -1 9 -11 18.37 1.65
 1 9 11 20.22 1.59
 -1 -9 12 173.17 5.05
 1 9 12 180.5 4.9
 1 -9 -12 168.68 4.45
 1 -9 -12 174.61 4.96
 -1 9 -12 174.65 5.24
 -1 -9 12 177.17 5.12
 1 9 13 48.78 1.99
 1 -9 -13 48.31 2.06
 -1 -9 13 52.36 2.21
 1 9 13 45.38 1.95
 -1 9 -13 54.35 2.34
 -1 9 -14 13.35 0.96
 1 -9 -14 12.27 0.85
 -1 -9 14 12.38 0.88
 -1 -10 -11 65.29 2.03
 1 10 -11 67.54 2.21
 1 10 -10 61.92 2.41
 1 10 -10 57.28 2.2
 -1 10 10 58.13 2.17
 -1 -10 -10 62.06 2.21
 -1 -10 -10 57.56 2
 1 -10 9 54.24 2.34
 -1 -10 -9 54.26 2.26
 1 10 -9 57.1 2.53
 -1 -10 -9 55.54 2.26
 1 10 -9 57.54 2.41
 -1 10 9 55.79 2.37
 1 -10 9 49.33 2.08
 1 -10 9 56.71 2.42
 1 10 -8 24.92 1.67
 -1 10 8 25.85 1.69
 -1 10 8 20.17 1.27
 -1 -10 -8 24.98 1.64
 -1 -10 -8 23.95 1.51
 -1 10 8 26.04 1.75
 -1 10 8 17.21 1.07
 1 -10 8 21.62 1.41
 1 10 -8 26.16 1.82
 1 -10 8 23.55 1.37
 1 -10 8 22.82 1.61
 1 10 -7 92.27 3.58
 -1 10 7 97.65 3.72
 -1 -10 -7 98.07 3.39
 -1 10 7 99.8 3.81
 1 -10 7 93.25 3.55
 1 10 -7 101.59 3.92
 -1 10 7 92.91 3.28
 -1 -10 -7 96.37 3.64
 1 -10 7 85.56 3.12
 1 -10 7 90.79 3.27
 1 -10 6 29.7 1.96
 1 10 -6 29.68 1.82
 -1 10 6 30.24 1.9
 1 10 -6 33.13 2.23
 1 -10 6 28.69 1.74
 1 -10 6 27.04 1.65
 1 -10 6 29.34 1.88
 -1 10 6 29.27 2.1
 -1 -10 -6 28.7 1.76
 1 10 -6 30.65 2.05
 -1 -10 -5 8.91 1.03
 -1 10 5 10.29 1.33
 1 -10 5 8.1 1.12
 -1 10 5 8.71 1.16
 1 10 -5 8.14 1.07
 1 10 -5 9.73 1.32
 1 -10 5 9.43 1.14
 1 -10 5 9.08 1.18
 1 -10 5 8.36 0.92
 1 10 -5 9.71 1.22
 -1 10 5 9.22 1.14
 -1 10 4 66.08 2.99
 1 10 -4 65.32 2.9
 -1 -10 -4 58.26 2.37
 1 10 -4 66.98 3.16
 1 10 -4 64.26 2.93
 1 -10 4 62.23 2.78
 1 -10 3 73 3.32
 -1 -10 -3 77.37 3.51
 1 10 -3 76.01 3.47
 -1 10 3 74.87 3.53
 1 10 -3 69.51 3.32
 1 10 -3 69.67 3.47
 1 -10 2 13.41 1.39
 -1 10 2 16.04 1.67
 1 10 -2 14.22 1.54
 1 10 -2 15.53 1.59
 -1 -10 -2 14.57 1.55
 1 -10 2 12.23 1.44
 1 10 -2 14.1 1.46
 -1 -10 -1 16.51 1.65
 -1 -10 -1 20.22 1.71
 1 -10 1 17.45 1.54
 -1 10 1 17.96 1.8
 1 10 -1 17.45 1.76
 -1 -10 -1 16.08 1.62
 1 10 -1 19.27 1.77
 1 10 -1 16.74 1.57
 1 -10 1 16.52 1.38
 1 -10 1 18.21 1.77
 1 -10 0 93.06 3.7
 1 10 0 93.29 3.43
 1 10 0 89.7 3.54
 -1 -10 0 91.56 3.67
 -1 -10 0 92.44 3.57
 -1 10 0 87.05 3.8
 1 10 0 93.76 3.82
 1 -10 0 82.42 3
 1 -10 0 86.57 3.15
 -1 -10 0 89.33 6.39
 -1 -10 0 87.78 3.32
 1 10 1 15 1.42
 1 10 1 11.99 1.27
 1 -10 -1 16.63 1.51
 -1 -10 1 14.42 1.6
 1 10 1 15.02 1.65
 -1 10 -1 15.14 1.73
 -1 -10 1 14.11 1.47
 1 10 1 16.52 1.55
 1 -10 -1 15.72 1.63
 1 10 2 14.51 1.38
 1 -10 -2 15.5 1.51
 -1 -10 2 16.39 1.69
 1 10 2 16.63 1.74
 -1 10 -2 17.99 1.85
 -1 -10 2 16.4 1.51
 1 10 2 16.18 1.49
 1 -10 -2 16.08 1.61
 1 10 3 76.85 3.28
 1 -10 -3 83.44 3.56
 -1 -10 3 83.6 3.77
 -1 10 -3 85.21 4.01
 -1 -10 3 81.52 3.28
 1 -10 -3 85.43 3.56
 1 10 3 75.89 3.17
 -1 -10 4 57.21 2.44
 -1 10 -4 53.13 2.43
 1 10 4 60.58 2.75
 1 -10 -4 65.96 3.08
 -1 -10 4 65.91 3.17
 1 -10 -4 62.25 2.81
 -1 10 -4 62.11 3.28
 1 10 4 56.69 2.47
 1 -10 -5 7.15 0.92
 -1 10 -5 6.71 0.9
 -1 10 -5 9.37 1.29
 1 10 5 10.53 1.32
 1 -10 -5 7.88 1.1
 1 10 5 7.82 1.02
 -1 -10 5 7.33 0.9
 1 10 6 24.98 1.87
 -1 10 -6 22.68 1.57
 1 10 6 22.16 1.77
 1 -10 -6 24.14 1.82
 -1 -10 6 20.65 1.5
 -1 10 -6 27.82 2.08
 -1 -10 6 24.26 1.82
 1 10 6 22.66 1.8
 1 -10 -6 23.17 1.57
 1 10 7 92.55 3.52
 -1 10 -7 89.12 3.26
 1 -10 -7 99.85 3.65
 1 10 7 102.46 3.8
 -1 -10 7 96.07 3.5
 1 -10 -7 85.02 2.86
 -1 -10 7 93.69 3.32
 1 10 7 96.96 3.69
 1 10 8 25.96 1.57
 -1 10 -8 27.63 1.8
 -1 -10 8 27.83 1.57
 -1 10 -8 25.74 1.51
 1 10 8 28.26 1.73
 1 -10 -8 23.1 1.58
 -1 -10 9 40.36 1.63
 1 10 9 49.36 1.97
 -1 10 -9 50.78 2.1
 1 -10 -9 49.09 1.9
 -1 -10 9 50.88 2.13
 1 -10 -9 54.83 2.27
 -1 10 -9 60.49 2.49
 -1 10 -10 56.13 2.05
 -1 -10 10 63.36 2.23
 -1 10 -10 67.15 2.38
 1 -10 -10 67.64 2.26
 1 10 10 68.85 2.36
 1 -10 -10 57.1 1.96
 -1 -10 11 54.74 1.78
 1 10 11 55.12 1.77
 -1 -11 -6 66.47 2.05
 1 11 -5 7.16 0.65
 1 -11 5 9.1 0.72
 -1 11 5 8.21 0.72
 1 11 -4 49.28 1.86
 1 -11 4 52 1.89
 -1 11 4 57.98 2.11
 1 -11 4 56.79 2.07
 -1 11 4 51.82 1.88
 -1 -11 -4 56.37 2.05
 1 -11 3 44.22 1.71
 1 11 -3 36.23 1.46
 -1 -11 -3 43.49 1.68
 1 11 -3 38.76 1.51
 -1 11 3 41.03 1.67
 -1 11 2 80.9 2.73
 1 11 -2 78.8 2.59
 -1 -11 -2 80.94 2.54
 1 -11 2 84.08 2.81
 -1 11 2 84.75 2.9
 1 11 -2 81.94 2.55
 1 -11 2 79.43 2.73
 -1 11 1 20.12 1.41
 1 11 -1 21.75 1.36
 -1 -11 -1 19.38 1.12
 -1 11 1 23.35 1.52
 1 11 -1 23.12 1.37
 -1 -11 -1 20.63 1.22
 1 -11 1 22.49 1.41
 -1 11 0 375.31 8.17
 1 11 0 367.44 7.95
 -1 11 0 361.18 8.12
 1 -11 0 348.41 7.85
 -1 -11 0 340 7.69
 1 11 0 363.03 7.98
 1 -11 0 359.44 7.99
 1 11 1 21.62 1.42
 -1 11 -1 23.66 1.55
 -1 11 -1 23.97 1.51
 -1 -11 1 23.33 1.41
 1 -11 -1 21.29 1.33
 1 11 1 22.65 1.46
 1 -11 -1 23.45 1.48
 1 -11 -2 85.08 2.77
 1 -11 -2 83.93 2.61
 1 -11 -2 91.61 3
 -1 11 -2 101.04 3.19
 -1 -11 2 96.8 3.07
 -1 11 -2 96.87 3.24
 1 11 2 95.18 3.12
 1 -11 -3 43.27 1.73
 1 -11 -3 41.48 1.79
 -1 11 -3 42.65 1.92
 1 11 3 42.9 1.95
 -1 -11 3 45.84 1.95
 -1 11 -3 45.1 2.05
 1 -11 -4 58.05 2.09
 1 -11 -4 53.39 1.92
 1 11 4 67.79 2.39
 -1 11 -4 61.32 2.22
 -1 -11 4 63.13 2.25
 -1 11 -4 64.79 2.4
 1 11 5 7.71 0.75
 1 -11 -5 7.29 0.68
 -1 11 -5 6.31 0.63
 -1 -11 6 60.94 1.89
 2 0 0 4796.46 86.18
 -2 0 0 4918.01 83.62
 2 0 0 4859.96 86.71
 2 0 0 4780.03 86.67
 -2 0 1 493.07 11.1
 -2 0 -1 511.88 11.18
 2 0 -1 517.93 12.9
 2 0 -1 515.37 12.84
 2 0 -1 521.31 12.35
 -2 0 1 482.76 9.75
 -2 0 1 484.2 11.85
 -2 0 2 2823.8 49.94
 -2 0 -2 2830.36 51.33
 -2 0 2 2726.93 51.65
 -2 0 2 2831.71 51.91
 2 0 -2 2807.52 52.63
 2 0 2 2940.3 52.84
 2 0 -2 2864.31 52.72
 2 0 2 2863.06 52.64
 2 0 -2 2798.12 51.56
 2 0 -3 4774.36 83.13
 2 0 3 4684.87 85.2
 -2 0 -3 4852.75 84.28
 2 0 -3 4718.12 85.59
 -2 0 3 4659.91 84.38
 -2 0 3 4683.94 84.43
 2 0 -3 4620.46 84.66
 2 0 3 4794.7 84.8
 2 0 -3 4742.87 84.65
 2 0 3 4843.09 84.6
 2 0 -3 4668.67 83.27
 2 0 -4 435.43 10.15
 2 0 4 432.17 12.33
 -2 0 4 432.71 12.42
 -2 0 -4 427.93 11.91
 2 0 -4 431.49 12.64
 -2 0 4 435.15 11.97
 -2 0 4 430.15 11.91
 2 0 -4 427.82 10.83
 2 0 4 437.29 11.71
 2 0 -4 432.1 11.61
 2 0 -4 426.97 11.7
 2 0 4 445.9 11.56
 2 0 -5 14.28 1.46
 -2 0 -5 12.51 1.87
 -2 0 5 17.81 2.12
 2 0 -5 12.72 0.81
 2 0 -5 12.28 1.94
 -2 0 5 12.16 1.79
 -2 0 5 15.29 2.1
 2 0 -5 15.76 1.68
 2 0 -5 14.6 1.18
 2 0 5 19.56 2.22
 2 0 5 15.56 1.82
 2 0 -5 16.58 1.89
 2 0 5 17.19 1.82
 -2 0 6 581.61 15.1
 -2 0 -6 595.5 15.48
 2 0 -6 563.02 11.12
 -2 0 -6 502.77 10.11
 -2 0 -6 523.15 10.11
 -2 0 -6 564.2 15.6
 2 0 -6 551.49 15.96
 -2 0 6 556.11 15.32
 2 0 -6 540.23 12.84
 2 0 -6 564.26 13.8
 2 0 -6 505.59 9.88
 2 0 6 590.7 15.32
 2 0 -6 582.09 13.67
 2 0 -7 287.64 7.54
 -2 0 -7 290.21 11.02
 -2 0 7 305.26 10.86
 -2 0 -7 298.07 9.17
 -2 0 -7 299.65 10.64
 2 0 7 303.18 10.5
 2 0 -7 292.08 8.7
 -2 0 7 307.11 11.12
 2 0 -8 732.1 16.43
 -2 0 -8 809.3 21.74
 -2 0 -8 757.36 17.72
 -2 0 8 784.64 20.48
 -2 0 -8 792.69 20.45
 2 0 8 796.92 20
 2 0 -8 749.34 20.06
 -2 0 -8 761.34 18.22
 2 0 -8 748.52 17.69
 -2 0 8 762.57 21.01
 -2 0 9 61.66 5.07
 -2 0 -9 66.59 5.35
 -2 0 9 58.08 4.65
 2 0 -9 60.06 4.79
 -2 0 -9 62.38 4.83
 2 0 9 62.56 4.65
 2 0 -9 56.61 3.7
 2 0 -9 56.88 3.38
 -2 0 -9 66.73 5.52
 -2 0 -10 712.21 20.55
 -2 0 10 675.99 20.62
 -2 0 -10 693.48 21.01
 -2 0 10 644.85 19.29
 2 0 -10 651.45 19.78
 2 0 10 687.76 18.97
 -2 0 10 668.12 20.94
 -2 0 10 672.88 18.69
 -2 0 -10 689.76 21.64
 -2 0 -11 68.82 5.74
 2 0 -11 58.99 5.27
 -2 0 11 68.13 5.28
 -2 0 11 73.73 6.27
 -2 0 11 64.44 5.74
 -2 0 -11 73.79 6.26
 -2 0 -11 56.09 5.75
 -2 0 11 59.67 4.66
 2 0 11 69.29 5.08
 -2 0 -12 21.8 3.6
 -2 0 12 14.96 1.78
 2 0 12 23.93 2.04
 2 0 -12 19.8 2.1
 2 0 12 15.41 2.45
 -2 0 -12 22.75 3.75
 -2 0 -12 23.16 3.43
 2 0 12 22.69 2.02
 2 0 12 26.05 2.12
 -2 0 12 17.07 3.27
 -2 0 12 15.15 2.56
 2 0 -12 16.46 2.9
 2 0 -12 21.18 2.04
 2 0 12 23.16 1.96
 -2 0 12 17.35 1.75
 -2 0 -12 16.78 3.37
 -2 0 12 26.22 2.09
 2 0 -12 17.2 1.82
 -2 0 13 516.4 13.3
 2 0 13 527.44 12.95
 -2 0 -13 551.41 20.09
 -2 0 -13 543.21 19.15
 2 0 13 523.69 13.06
 2 0 -13 512.58 13.72
 2 0 13 517.73 12.79
 -2 0 13 500.02 12.77
 -2 0 13 487.22 19.28
 2 0 13 507.38 12.54
 2 0 -13 485.12 13.04
 2 0 -13 521.76 13.1
 -2 0 -13 565.13 20.44
 2 0 13 500.56 12.29
 2 0 -13 506 18.36
 -2 0 13 516.52 18.94
 2 0 -14 1089.77 24.35
 2 0 14 1109.89 23.4
 2 0 14 1168.52 23.83
 2 0 14 1054.49 22.94
 2 0 -14 1090.15 23.34
 -2 0 14 1058.53 30.64
 2 0 14 1057.46 22.65
 2 0 -14 1076.91 23.58
 2 0 14 1055.2 22.53
 -2 0 14 1121.39 23.35
 -2 0 14 1058.33 23.01
 2 0 14 1105.4 23.29
 -2 0 -14 1145.99 33.22
 -2 0 -14 1133.87 32.66
 -2 0 -14 1133.11 32.68
 -2 0 -14 1096.75 30.89
 -2 0 14 1095.48 32.19
 -2 0 -15 104.2 8.06
 2 0 15 100.56 4.56
 -2 0 -15 101.72 8.67
 -2 0 15 104.6 8.03
 2 0 15 110.24 5.14
 2 0 15 108.84 5.07
 2 0 15 102.58 4.58
 -2 0 15 110.81 5.09
 -2 0 15 111.09 4.98
 2 0 15 104.72 4.93
 2 0 -15 111.91 5.67
 2 0 -15 100.88 4.89
 -2 0 15 112.98 8.98
 -2 0 -15 114.29 9.07
 -2 0 -15 109.77 8.92
 -2 0 16 14.3 3.25
 -2 0 16 9.41 2.41
 -2 0 16 8.53 1.46
 2 0 16 9.05 1.33
 2 0 16 6.86 1.32
 2 0 -16 8.84 1.67
 -2 0 16 10.3 1.54
 2 0 -16 9.94 1.58
 -2 0 -16 9.16 2.74
 -2 0 -16 8.75 2.64
 2 0 16 10.8 1.59
 2 0 16 8.38 1.48
 -2 0 -16 10.44 2.97
 -2 0 -17 118.11 9.14
 -2 0 -17 112.74 9.05
 -2 0 -17 122.66 9.39
 2 0 -17 117.82 5.12
 -2 0 17 121.06 5.25
 -2 0 -17 129.86 9.64
 -2 0 17 104.85 7.53
 2 0 -17 126.31 5.94
 2 0 17 126.26 5.38
 2 0 17 123.09 5.33
 -2 0 17 126.78 5.4
 2 0 17 120.14 4.9
 -2 0 18 134.94 5.31
 2 0 -18 131.92 5.22
 2 0 18 139.38 5.53
 2 0 18 143.21 5.59
 2 0 18 135.52 5.04
 2 0 -18 138.98 6.06
 2 0 18 125.37 4.88
 -2 0 18 144.48 5.61
 2 0 -18 137.49 5.49
 -2 0 -18 131.36 9.76
 2 0 -18 137.66 5.93
 -2 0 18 137.97 5.67
 -2 0 -18 135.42 5.07
 2 0 19 170.92 5.84
 2 0 19 162.2 5.8
 -2 0 -19 175.69 10.63
 2 0 -19 150.34 5.62
 -2 0 19 169.75 5.63
 2 0 -19 171.35 6.47
 -2 0 19 172.12 5.96
 2 0 -19 175.24 5.86
 2 0 -19 168.95 6.35
 2 0 -20 24.34 2.06
 -2 0 -20 26.19 1.98
 2 0 -20 22.09 2
 2 0 20 21.26 1.7
 2 0 20 21.54 1.72
 -2 0 20 25.15 1.91
 -2 0 -20 20.02 3.25
 -2 0 20 20.89 1.74
 2 0 -21 147.27 4.9
 -2 0 -21 154.56 4.49
 2 0 21 155.79 4.73
 2 0 -21 129.59 3.96
 2 0 -21 152.71 4.94
 -2 0 21 145.14 4.46
 -2 0 21 152.51 4.66
 2 0 21 133.41 4.13
 2 0 21 132.77 4.23
 -2 0 21 150.08 4.54
 -2 0 22 4.24 0.59
 -2 0 -22 5.74 0.8
 2 0 -22 4.73 0.72
 -2 0 22 4.18 0.6
 2 0 -22 4.62 0.72
 2 0 22 4.06 0.6
 -2 1 22 2.14 0.45
 -2 1 22 1.71 0.45
 -2 -1 -22 1.91 0.56
 2 -1 22 1.88 0.48
 -2 1 22 1.23 0.34
 -2 -1 -22 1.55 0.42
 2 1 -22 2.41 0.53
 2 1 -21 72.86 3.16
 -2 -1 -21 78.24 3.14
 -2 1 21 67.36 2.85
 2 1 -21 66.29 2.71
 2 -1 21 70.25 2.99
 -2 1 21 71.34 3
 2 -1 21 70.69 2.88
 -2 1 21 71.25 2.87
 -2 1 20 63.92 3.12
 2 1 -20 67 3.19
 2 -1 20 62.54 3.12
 2 -1 20 61.78 2.94
 2 1 -20 65.17 3.37
 -2 -1 -20 67.81 2.96
 2 -1 20 66.5 3.33
 -2 -1 -19 106.1 4.32
 -2 1 19 103.57 4.44
 2 1 -19 104.09 4.55
 -2 -1 -19 101.05 7.82
 -2 1 19 97.02 4.34
 2 -1 19 106.91 4.53
 2 -1 19 101.19 4.29
 2 1 -19 97.36 3.95
 2 1 -19 102.17 7.95
 -2 1 19 99.03 4
 -2 1 19 102.29 7.52
 2 1 -19 100.76 4.71
 -2 1 18 31.91 4.56
 2 -1 18 32.43 2.29
 2 1 -18 34.58 2.42
 -2 1 18 28.52 2.31
 -2 1 18 29 2.46
 -2 -1 -18 27.79 4.35
 2 1 -18 33.3 2.78
 -2 1 18 33.83 2.63
 2 1 -18 29.32 2.53
 -2 -1 -18 30.49 4.58
 2 -1 18 32.25 2.58
 2 -1 18 27.49 2.35
 2 1 -18 33.65 4.9
 -2 1 17 314.7 15.6
 2 1 -17 351.49 10.77
 -2 1 17 346.53 10.32
 2 1 -17 342.08 16.86
 -2 1 17 346.37 10.13
 -2 -1 -17 358.93 17.01
 2 -1 17 349.1 9.7
 2 1 -17 353.85 9.91
 -2 1 17 375.72 10.46
 2 1 -17 367.1 10.73
 -2 -1 -17 332.56 16.22
 2 -1 17 361.91 10.26
 2 -1 17 370.85 10.5
 2 1 -17 339.7 9.53
 2 1 -16 37.52 3.15
 -2 1 16 36.46 2.94
 2 1 -16 36.85 5.38
 -2 1 16 43.19 3.09
 -2 -1 -16 42.43 5.49
 -2 -1 -16 41.39 5.63
 2 1 -16 34.65 2.72
 2 -1 16 38.94 2.84
 2 -1 16 34.21 2.6
 -2 1 16 38.7 2.94
 -2 1 16 32.2 4.1
 -2 -1 -16 38.86 5.42
 2 -1 16 42.07 3.12
 2 -1 16 41.92 3.06
 2 1 -16 35.77 2.67
 -2 1 15 286.84 9.15
 2 1 -15 278.29 9.38
 2 1 -15 272.9 15.27
 -2 -1 -15 297.34 14.67
 -2 -1 -15 293.82 15.13
 -2 1 15 282.47 8.9
 2 -1 15 276.39 8.98
 2 -1 15 280.1 8.95
 -2 1 15 283.12 13.12
 2 1 -15 287.66 8.9
 2 -1 15 268.07 8.37
 -2 -1 -15 285.71 15.19
 -2 -1 -15 281.04 14.55
 2 1 -15 269.41 8.51
 -2 1 14 27.99 2.42
 -2 1 14 28.97 2.61
 2 -1 14 26.78 2.37
 2 1 -14 29.53 2.72
 2 -1 14 28.32 2.31
 -2 1 14 28.07 2.47
 -2 1 14 29.07 4.09
 2 1 -14 28.44 2.4
 -2 -1 -14 38.89 5.31
 2 -1 14 32.64 2.7
 2 -1 14 33.65 2.73
 -2 -1 -14 32.01 4.63
 2 1 -14 32.72 5.06
 -2 -1 -14 29.91 4.61
 2 1 -13 86.16 4.22
 -2 1 13 84.22 7.53
 2 -1 13 82.74 4.2
 2 1 -13 87.34 4.67
 2 -1 13 78.01 3.93
 -2 -1 -13 89.46 7.79
 2 -1 13 88.35 4.42
 2 -1 13 96.68 4.6
 2 1 -13 90.72 7.58
 -2 1 13 89.87 4.38
 2 1 -13 95.22 8.35
 -2 -1 -13 84.6 7.6
 -2 -1 -13 92.47 7.59
 -2 1 13 80.31 4.13
 -2 1 12 539.97 18.39
 2 -1 12 505.26 12.71
 2 1 -12 539.45 13.55
 -2 1 12 519.31 12.88
 2 1 -12 530.39 20.34
 -2 -1 -12 551.72 19.6
 2 -1 12 535 13.12
 2 -1 12 540.89 13.13
 2 1 -12 500.25 12.7
 2 1 -12 510 16.62
 -2 1 12 541.96 19.91
 -2 -1 -12 556.68 20.16
 2 -1 12 506.54 12.48
 2 1 -12 538.61 19.43
 -2 1 12 529.74 12.84
 -2 1 12 493.12 16.03
 2 -1 12 522.64 12.44
 -2 1 12 501.36 16.15
 -2 1 11 0.61 0.96
 -2 1 11 0.98 0.71
 2 1 -11 0.34 0.81
 2 -1 11 0.25 0.74
 2 1 -11 2.68 1.52
 -2 -1 -11 0.33 0.98
 2 1 -11 0.5 0.89
 -2 1 11 1.45 1
 -2 1 10 282.03 12.02
 -2 1 10 276.54 10.92
 -2 -1 -10 280.26 13.06
 2 1 -10 275.63 12.36
 2 -1 10 300.52 11.42
 2 1 -10 274 12.83
 -2 -1 -10 282.23 10.38
 2 1 -10 275.54 10.84
 -2 -1 -10 289.22 12.79
 -2 1 10 279.65 11.05
 -2 1 9 420.97 14.68
 -2 1 9 460.4 14.17
 -2 -1 -9 393.02 15.35
 -2 -1 -9 415.43 13.11
 2 1 -9 384.59 13.06
 2 1 -9 395.4 14.71
 2 -1 9 405.62 13.81
 2 1 -9 428.43 15.92
 -2 1 9 405.5 14.74
 -2 -1 -9 438.15 15.45
 -2 1 9 435.67 14.03
 -2 -1 -9 399.98 12.52
 -2 1 8 392.57 12.89
 -2 -1 -8 408.56 14.61
 -2 1 8 397.06 12.07
 -2 -1 -8 386.56 12.05
 2 -1 8 400.76 13.12
 -2 -1 -8 412.95 13.96
 2 1 -8 392.78 14.54
 -2 1 8 390.54 13.76
 2 -1 8 377.46 10.73
 2 1 -8 397.88 11.04
 -2 1 8 395.63 13.69
 -2 -1 -8 393.77 12.43
 2 1 -8 381.15 12.34
 -2 -1 -7 1395.72 29.97
 2 1 -7 1369.93 29.76
 -2 -1 -7 1251.45 26.42
 -2 1 7 1410.29 30.67
 -2 -1 -7 1373.56 31.98
 -2 1 7 1437.18 29.8
 -2 -1 -7 1395.16 29.66
 -2 -1 -7 1327.65 27.45
 2 -1 7 1405.74 30.74
 -2 -1 -7 1425.98 31.62
 2 1 -7 1428.4 32.63
 -2 1 7 1367.52 31.46
 2 1 -7 1355.24 28.39
 2 -1 7 1428.79 28.43
 -2 1 7 1371.86 27.51
 -2 1 7 1380 31.52
 -2 1 6 2042.54 40.39
 -2 -1 -6 1897.25 37.83
 -2 -1 -6 2059.44 42.18
 -2 1 6 1963.5 37.68
 2 1 -6 2019.56 36.85
 -2 -1 -6 2101.02 42.05
 2 -1 6 2030.56 41.31
 -2 1 6 2051.65 41.78
 2 1 -6 2069.75 42.77
 2 -1 6 2024.73 39.33
 2 1 -6 1950.63 39.35
 -2 1 6 2088.66 41.94
 -2 -1 -6 2052.45 40.3
 -2 -1 -6 1955.8 38.67
 2 1 -6 2048 40.25
 -2 -1 -5 911.32 21.61
 -2 -1 -5 848.21 19.08
 -2 1 5 908.35 20.8
 -2 -1 -5 868.4 18.16
 -2 -1 -5 846.06 21.34
 -2 1 5 853.37 18.18
 2 1 -5 912.9 20.94
 2 -1 5 951.72 21.55
 2 1 -5 941.02 22.43
 -2 1 5 924.19 21.66
 2 1 -5 858.92 20.07
 2 -1 5 909.52 20.21
 -2 -1 -5 879.12 19.76
 -2 1 5 892.54 21.57
 2 1 -5 871.27 20.26
 -2 -1 -4 859.46 19.49
 2 1 -4 875.65 18.16
 -2 -1 -4 867.96 20.87
 -2 1 4 863.09 18.02
 2 -1 4 902.76 21.14
 2 1 -4 922.25 20.68
 2 1 -4 944.03 21.92
 -2 1 4 893.42 19.75
 2 1 -4 904.88 20.34
 2 -1 4 946.06 20.44
 -2 1 4 924.51 21.25
 2 1 -4 916.15 20.26
 2 1 -3 155.37 6.12
 2 -1 3 172.55 6.78
 2 1 -3 165.2 6.44
 -2 1 3 151.84 5.76
 2 1 -3 155.83 6.79
 2 1 -3 167.71 6.56
 2 -1 3 170.85 6.5
 -2 1 3 171.6 6.81
 -2 -1 -3 155.87 6.09
 -2 -1 -3 172.86 6.59
 2 1 -3 154.91 4.93
 -2 1 2 2687.56 49.16
 -2 1 2 2684.25 50.3
 2 1 -2 2848.53 51.79
 2 -1 2 2814.35 51.67
 -2 1 2 2790.66 51.73
 2 1 -2 2735.74 51.37
 -2 -1 -2 2664.86 51.17
 2 1 -2 2703.49 48.88
 -2 -1 -2 2823.31 51.12
 2 1 -1 143.99 5.89
 -2 -1 -1 133.15 3.87
 -2 1 1 140.42 5.28
 -2 -1 -1 144.02 5.83
 2 1 -1 143.88 4.61
 -2 -1 -1 148.14 5.31
 -2 1 1 138.21 4.75
 2 -1 1 137.4 5.74
 2 -1 0 794.74 17.58
 2 1 0 747.55 17.47
 2 -1 0 765.28 16.23
 2 -1 0 750.61 17.05
 -2 -1 0 747.76 17.53
 -2 1 0 777.04 16.87
 2 1 0 733.12 15.52
 -2 1 0 731.7 13.92
 -2 -1 0 695.67 14.48
 -2 -1 1 159.58 6.49
 2 1 1 157.65 5.42
 2 -1 -1 171.08 6.4
 2 -1 -1 159.56 5.81
 2 -1 -1 169.56 6
 -2 -1 1 169.69 6.13
 -2 -1 1 160.14 4.82
 2 1 2 2600.35 51.56
 2 -1 -2 2854.25 51.43
 2 -1 -2 2886.81 50.68
 2 1 2 2865.84 51.8
 2 -1 -2 2771.45 51.61
 -2 -1 2 2852 51.85
 -2 -1 2 2897.62 52.5
 -2 -1 2 2631.76 47.1
 -2 1 -2 2880.57 50.41
 -2 1 -3 165.65 5.38
 2 1 3 160.34 6.59
 2 -1 -3 152.74 5.34
 2 -1 -3 162.68 6.39
 2 -1 -3 154.35 6.15
 2 1 3 160.51 6.28
 -2 -1 3 155.96 6.5
 -2 -1 3 165.19 6.8
 -2 1 -4 850.89 17.19
 2 -1 -4 831.6 17.26
 2 1 4 877.49 20.13
 2 -1 -4 828.69 19.87
 2 1 4 861.1 19.27
 2 -1 -4 827.38 19.07
 -2 -1 4 850.15 20.35
 -2 -1 4 827.51 20.26
 2 1 5 922.13 17.84
 2 -1 -5 942.29 22.16
 2 1 5 962.47 22.11
 2 -1 -5 956.3 22.43
 2 -1 -5 933.03 20.82
 2 1 5 978.08 20.92
 -2 -1 5 965.92 22.77
 -2 1 -5 934.33 18.16
 -2 -1 6 2196.91 41.55
 -2 1 -6 2207.85 40.44
 -2 -1 6 2221.15 42.26
 2 1 6 2286.77 41.43
 2 -1 -6 2169.03 41.37
 2 -1 -6 2243.93 42.38
 2 -1 -6 2165.73 39.26
 2 1 6 2176.25 39.13
 -2 -1 6 2211.51 42.41
 -2 -1 7 1368.24 30.52
 2 -1 -7 1301.87 25.17
 -2 1 -7 1392.5 29.18
 2 -1 -7 1328.68 30.02
 2 1 7 1389.13 29.83
 2 -1 -7 1417.78 31.3
 2 -1 -7 1365.84 27.44
 2 1 7 1414.61 27.38
 -2 -1 7 1381.94 31.11
 -2 -1 7 1413.69 30.64
 -2 -1 8 357.91 12.77
 2 -1 -8 327.08 8.56
 2 1 8 372.85 10.01
 -2 1 -8 368.39 11.77
 2 1 8 360.75 12.1
 -2 -1 8 369.15 13.03
 2 -1 -8 370.97 13.46
 -2 1 -8 380.45 12.73
 2 -1 -9 387.56 12.59
 -2 1 -9 403.27 15.05
 2 -1 -9 375.14 10.17
 -2 -1 9 443.95 15.09
 -2 1 -9 436.27 13.42
 2 1 9 430.05 13.51
 -2 -1 9 407.45 12.03
 -2 -1 9 414.7 14.3
 -2 1 -9 416.91 14.25
 -2 -1 10 237.54 10.71
 -2 -1 10 236.55 8.57
 2 -1 -10 236.96 9.74
 -2 1 -10 264.3 12.14
 2 1 10 245.19 9.97
 -2 -1 10 263.15 11.82
 -2 1 -10 254.7 10.5
 -2 1 -10 262.43 11.31
 -2 -1 11 1.41 1.12
 -2 1 -11 3.49 1.32
 2 1 11 3.97 1.34
 -2 -1 11 4.38 1.71
 2 -1 -11 1.97 0.98
 -2 1 -11 2.61 1.41
 -2 1 -11 4.71 1.63
 -2 -1 12 548.05 19.64
 -2 -1 12 561.59 13.76
 2 1 12 558.94 13.32
 2 -1 -12 540.32 13.73
 2 -1 -12 553.14 13.96
 2 1 12 543.55 16.69
 -2 1 -12 565.48 19.56
 -2 1 -12 550.53 18.08
 2 1 12 539.65 13.67
 2 1 12 557.53 13.29
 -2 -1 12 570.27 13.32
 -2 -1 12 571.87 20.19
 2 1 12 560.47 13.23
 2 -1 -12 538.3 13.73
 2 1 12 550.16 13.13
 2 -1 -12 550.03 13.63
 -2 1 -12 610.45 21.11
 -2 1 -12 549.47 19.3
 2 -1 -12 534.43 12.77
 -2 -1 12 539.91 12.95
 2 -1 -12 538.45 17.4
 2 1 13 95 4.42
 2 -1 -13 89.9 4.64
 -2 -1 13 82.97 4.42
 -2 1 -13 100.48 7.84
 2 -1 -13 92.63 8.13
 -2 1 -13 93.56 6.89
 2 -1 -13 91.4 4.55
 -2 -1 13 97.57 7.96
 2 1 13 95.29 4.44
 2 -1 -13 95.54 4.82
 -2 -1 13 85.06 4.22
 2 1 13 87.41 3.94
 2 1 13 98.25 4.43
 2 -1 -13 85.56 4.54
 2 1 13 96.11 4.31
 -2 1 -13 93.64 7.46
 2 -1 -13 81.58 3.86
 -2 -1 13 88.96 4.17
 2 -1 -13 78.59 6.09
 -2 -1 13 92.62 7.53
 2 -1 -14 43.74 3.32
 2 -1 -14 36.37 2.88
 -2 -1 14 33.66 4.94
 2 -1 -14 43.47 5.7
 2 1 14 40.66 2.9
 -2 -1 14 35.39 2.74
 2 1 14 38.52 2.61
 2 1 14 41.53 2.91
 2 1 14 39.05 2.77
 2 -1 -14 39.56 3.06
 -2 1 -14 38.9 5.11
 -2 -1 14 38.16 4.95
 2 -1 -14 34.64 2.43
 2 1 14 39.75 2.87
 -2 -1 14 38.94 2.99
 2 -1 -14 39.61 3.12
 -2 1 -14 45.74 5.39
 2 -1 -15 331.99 10.39
 -2 -1 15 316.99 9.86
 2 -1 -15 321.81 9.85
 -2 -1 15 305.19 15.36
 2 -1 -15 328.9 16.52
 2 1 15 315.22 9.51
 -2 1 -15 335.45 15.57
 -2 -1 15 319.43 14.94
 2 1 15 319.58 9.48
 2 1 15 312.74 9.15
 2 -1 -15 331.48 10.2
 -2 -1 15 308.16 8.95
 2 -1 -15 333.09 10.33
 2 1 15 329.3 9.68
 -2 -1 15 315.06 9.95
 -2 1 -15 334.73 15.54
 -2 1 -15 337.47 16.46
 2 1 15 320.84 9.07
 -2 -1 15 335.95 9.76
 2 -1 -16 33.89 2.94
 -2 1 -16 29.8 4.71
 -2 1 -16 33.15 4.73
 -2 1 -16 27.98 4.66
 2 -1 -16 29.24 4.86
 -2 -1 16 31.51 2.28
 -2 -1 16 26.52 4.38
 2 -1 -16 33.04 2.73
 -2 -1 16 28.91 2.58
 2 1 16 28.3 2.3
 2 1 16 30.49 2.32
 -2 -1 16 31.95 2.64
 -2 -1 16 30.91 2.73
 2 1 16 30.77 2.52
 -2 1 -16 36.19 4.98
 -2 -1 16 31.02 4.37
 2 1 16 30.33 2.6
 2 -1 -16 28.98 2.74
 2 -1 -17 300.08 15.69
 -2 -1 17 277.28 13.47
 -2 -1 17 312.84 15.36
 -2 -1 17 330.09 9.72
 2 1 17 332.11 9.7
 2 -1 -17 339.44 10.39
 2 -1 -17 342.01 9.89
 2 1 17 311.1 8.82
 -2 1 -17 370.97 17.27
 2 -1 -17 337.85 10.36
 2 1 17 338.56 9.57
 2 1 17 350.47 9.99
 -2 -1 17 338.47 9.7
 2 1 17 320.79 8.95
 -2 1 -17 338.61 16.32
 -2 1 -17 322.37 15.84
 -2 1 -18 38.74 5.15
 2 -1 -18 35.04 2.66
 -2 -1 18 42.09 4.5
 2 1 18 34.8 2.55
 -2 -1 18 38.23 2.72
 2 1 18 33.28 2.58
 2 -1 -18 38.97 2.98
 2 1 18 34.68 2.31
 2 -1 -18 34.73 2.38
 -2 -1 18 34.63 2.61
 -2 1 -18 30.58 4.82
 -2 -1 18 34.75 2.28
 2 -1 -18 34.93 5.03
 -2 -1 18 39.43 2.73
 2 1 18 32.32 2.54
 2 -1 -18 35.16 2.86
 -2 -1 19 99.75 3.93
 2 -1 -19 97.13 4.26
 -2 1 -19 94.91 3.69
 -2 -1 19 94.17 3.69
 2 -1 -19 104.71 4.41
 2 -1 -19 93.76 7.43
 2 -1 -19 89.38 3.73
 2 1 19 100.6 3.77
 -2 -1 19 98.91 3.87
 2 1 19 95.36 3.84
 -2 -1 20 65.66 3.05
 2 1 20 64.39 2.9
 2 1 20 63.28 2.99
 2 -1 -20 65.38 3.3
 -2 -1 20 66.33 3.32
 2 -1 -20 65.72 3.39
 -2 1 -20 66.38 2.89
 2 -1 -20 66.68 3.02
 -2 -1 20 65.99 3.09
 -2 1 -21 61.97 2.91
 2 -1 -21 58.29 2.71
 -2 -1 21 60.29 2.48
 2 1 21 58.12 2.41
 -2 -1 21 59.09 2.74
 2 -1 -22 3.96 0.65
 2 1 22 2.87 0.47
 2 -1 -22 3.06 0.49
 -2 1 -22 3.87 0.62
 -2 -1 22 3.65 0.58
 2 2 -22 37.71 1.54
 -2 -2 -22 43.5 1.74
 2 -2 22 39.89 1.67
 2 -2 22 47.07 1.86
 -2 -2 -22 45.13 1.88
 2 2 -22 43.04 1.85
 -2 2 22 44.88 1.74
 -2 2 22 39.74 1.57
 -2 -2 -21 7.39 0.82
 -2 2 21 7.83 0.85
 -2 2 21 6.63 0.88
 2 2 -21 8.52 0.97
 2 -2 21 7.28 0.98
 2 2 -21 7.41 1.06
 -2 2 21 8.14 0.99
 2 2 -21 8.74 1.02
 -2 -2 -21 9.93 1.12
 2 2 -20 54.64 2.84
 -2 2 20 54.9 2.74
 2 2 -20 51.87 2.75
 2 -2 20 49.81 2.74
 2 -2 20 49.83 2.66
 -2 -2 -20 48.8 2.55
 2 2 -20 52.5 2.94
 2 2 -19 102.96 4.74
 2 -2 19 111.47 4.7
 -2 -2 -19 110.52 4.52
 -2 -2 -19 104.83 3.82
 -2 2 19 103.93 4.39
 2 2 -19 107.85 4.65
 2 2 -19 100.91 4.14
 2 2 -19 112.88 4.73
 -2 2 19 103.07 4.28
 2 -2 19 98.17 4.13
 2 -2 19 99.32 4.39
 -2 -2 -19 103.69 7.32
 -2 2 18 1.12 1.26
 -2 2 18 3.52 0.9
 2 2 -18 4.07 1.13
 -2 2 18 2.82 0.94
 -2 2 18 3.11 0.93
 2 2 -18 3.53 1.06
 -2 2 18 4.09 1.04
 2 2 -18 3.52 0.95
 2 -2 18 2.81 0.77
 2 -2 18 3.83 1.06
 2 -2 18 2.78 0.91
 2 -2 18 2.83 0.94
 -2 -2 -18 0.82 1.21
 2 2 -18 4.54 1.84
 -2 -2 -18 2.99 0.81
 2 2 -18 3.39 1.08
 2 -2 17 132 5.58
 2 -2 17 122.42 5.16
 -2 2 17 125.86 5.3
 -2 2 17 125.16 5.37
 2 2 -17 132.23 5.69
 -2 2 17 126.01 5.32
 2 2 -17 130.46 5.73
 -2 2 17 131.64 9.32
 2 2 -17 109.95 8.94
 2 -2 17 124.32 4.87
 2 2 -17 123.99 5.31
 2 2 -17 120.58 5.69
 -2 -2 -17 101.42 8.77
 -2 -2 -17 119.86 9.29
 2 2 -16 169.21 7.14
 2 -2 16 160.39 6.13
 2 2 -16 176.86 6.81
 2 -2 16 163.57 6.39
 2 -2 16 167.76 6.64
 -2 2 16 171.02 6.55
 -2 2 16 163.41 6.52
 2 2 -16 167.44 6.84
 2 2 -16 175.51 7.03
 -2 2 16 165.07 6.44
 -2 2 16 139.46 10.18
 2 -2 16 158.9 5.75
 2 2 -16 173.71 11.54
 -2 -2 -16 165.91 11.24
 -2 -2 -16 203.4 12.48
 -2 -2 -16 170.45 10.68
 -2 -2 -15 140.33 10.36
 -2 -2 -15 161.73 10.88
 2 2 -15 140.66 10.68
 2 -2 15 153.11 6.03
 2 2 -15 152.15 6.34
 2 -2 15 143.86 6.2
 2 -2 15 141.49 6.04
 -2 2 15 144.32 6.04
 -2 2 15 151.85 6.27
 2 2 -15 146.08 6.41
 -2 -2 -15 155.25 10.98
 -2 2 15 147.87 10.45
 2 -2 15 139.72 5.44
 2 2 -15 156.15 6.85
 -2 2 15 154.45 6.18
 -2 2 15 150.82 8.76
 2 -2 14 225.7 7.91
 2 -2 14 224.98 7.73
 2 2 -14 222.43 11.4
 -2 2 14 227.75 7.77
 2 2 -14 207.97 7.01
 2 -2 14 202.38 6.94
 2 2 -14 230.38 8.18
 2 2 -14 224.64 13.27
 -2 -2 -14 232.14 13.12
 -2 -2 -14 229.71 13.15
 2 -2 14 228.55 7.69
 2 2 -14 227.27 8.44
 -2 -2 -14 262.68 14.09
 -2 2 14 211.41 7.51
 2 2 -13 333.89 10.55
 -2 2 13 334.41 9.78
 2 -2 13 339.46 9.95
 2 -2 13 338.97 9.38
 2 2 -13 342.28 16.35
 -2 -2 -13 362.61 16.2
 -2 -2 -13 328.53 15.72
 2 -2 13 333.42 10.03
 2 -2 13 341.6 9.94
 2 2 -13 312.9 13.94
 2 2 -13 338.86 10.29
 2 -2 13 327.02 9.41
 -2 2 13 342.06 9.96
 2 2 -13 327.63 9.29
 -2 2 13 333.33 9.83
 -2 -2 -13 360 16.54
 -2 2 13 309.44 13.47
 2 2 -12 650.24 16.21
 -2 2 12 654.5 15.25
 2 -2 12 657.13 15.65
 2 -2 12 659.95 15.47
 -2 -2 -12 674.74 22.84
 2 2 -12 641.81 23.05
 -2 -2 -12 656.04 19.38
 -2 2 12 640.63 15.39
 2 2 -12 663.93 21.06
 2 2 -12 612.51 14.66
 2 2 -12 640.91 15.8
 -2 2 12 651.51 20.63
 -2 2 12 630.56 15.19
 -2 -2 -12 709.4 23.64
 2 -2 12 652.12 14.81
 2 -2 12 615.72 14.73
 2 2 -11 30.86 2.62
 -2 -2 -11 31.52 4.4
 2 2 -11 35.9 4.73
 2 -2 11 29.11 2.38
 2 -2 11 30.39 2.4
 2 2 -11 29.49 2.49
 -2 -2 -11 30.69 3.55
 2 2 -11 34.3 4.06
 -2 2 11 28.41 3.7
 -2 -2 -11 41.61 4.97
 -2 -2 -11 23.3 3.99
 -2 2 11 32.32 3.72
 -2 2 11 39.67 2.66
 -2 2 11 30.02 2.3
 -2 2 11 28.01 3.24
 -2 -2 -10 41.02 4.06
 2 2 -10 40.1 4.32
 -2 2 10 39.35 3.84
 -2 2 10 40.82 4.36
 -2 -2 -10 36.42 4.46
 -2 2 10 42.86 4.18
 -2 -2 -10 42.46 5.07
 2 2 -10 38.88 4.73
 -2 2 10 37.31 4.45
 -2 -2 -9 205.67 9.04
 -2 2 9 197.08 9.59
 -2 -2 -9 195.86 9.17
 2 2 -9 210.43 9.83
 2 -2 9 195.26 7.16
 -2 2 9 195.32 8.15
 2 2 -9 200.55 10.52
 -2 2 9 201.89 10.2
 -2 2 9 187.23 9
 -2 2 9 188.62 7.52
 -2 -2 -9 217.29 11.08
 -2 -2 -8 303.82 11.14
 -2 2 8 287.38 11.6
 2 -2 8 293.7 11.42
 -2 -2 -8 308.46 12.43
 -2 -2 -8 304.39 11.5
 2 2 -8 303.39 11.8
 2 2 -8 285.59 9.65
 2 -2 8 301.39 9.59
 -2 2 8 290.31 10.03
 -2 2 8 284.81 9.8
 -2 -2 -8 318.58 13.13
 -2 2 8 297.31 11.36
 2 2 -8 297.17 12.6
 -2 2 8 293.53 12.11
 -2 2 7 12.27 2.29
 -2 -2 -7 13.93 2.23
 2 2 -7 16.84 2.54
 2 -2 7 13.17 2.23
 2 2 -7 12.19 1.83
 2 -2 7 11.83 1.77
 -2 2 7 10.74 1.69
 -2 2 7 10.52 2.12
 -2 -2 -7 16.32 2.31
 -2 2 7 13.28 1.91
 -2 -2 -7 11.47 2.22
 -2 2 7 10.46 1.98
 -2 -2 -7 15.29 2.64
 -2 2 6 578.18 16.85
 -2 -2 -6 550.18 15.87
 -2 -2 -6 533.71 14.06
 2 -2 6 554.97 16.4
 -2 -2 -6 569.21 16.74
 2 2 -6 535.54 16.02
 -2 -2 -6 563.41 16.08
 2 -2 6 546.62 14.71
 2 2 -6 532.83 14.89
 -2 2 6 573.96 14.55
 -2 2 6 562.73 16.21
 -2 -2 -6 553.23 17.07
 2 2 -6 551.65 16.91
 -2 2 6 575.22 16.83
 2 2 -5 2360.24 48.57
 -2 2 5 2361.08 47.11
 2 2 -5 2376.98 47.7
 2 2 -5 2406.14 48.26
 -2 -2 -5 2347.85 48.05
 2 -2 5 2428.23 47.93
 2 -2 5 2436.76 46.4
 2 2 -5 2325.79 46.51
 -2 -2 -5 2289.67 45.58
 -2 -2 -5 2404.04 47.56
 -2 -2 -5 2322.52 46.23
 -2 2 5 2367.57 48.23
 -2 -2 -5 2458.42 48.76
 -2 2 4 1526.21 32.66
 -2 -2 -4 1449.87 31.15
 2 2 -4 1461.35 32.36
 2 -2 4 1522.41 32.31
 2 2 -4 1472.68 31.97
 -2 -2 -4 1480.12 30.79
 2 2 -4 1434.55 31.26
 2 -2 4 1543.41 31.31
 -2 -2 -4 1543.03 32.69
 2 2 -4 1458.39 32.55
 -2 2 4 1461.29 31.45
 -2 2 3 1107.06 24.73
 2 2 -3 1147.68 25.72
 2 -2 3 1126.66 25.38
 2 -2 3 1078.46 21.36
 2 2 -3 1095.43 24.91
 2 -2 3 1117.14 24.67
 2 2 -3 1122.34 25.22
 -2 -2 -3 1082.13 22.61
 -2 2 3 1106.86 25.57
 -2 -2 -3 1145.59 25.08
 -2 2 3 1161.84 25.21
 -2 -2 -3 1131.64 25.34
 -2 2 2 543.28 13.63
 2 -2 2 517.62 12.07
 2 -2 2 528.7 14.17
 2 2 -2 535.69 14.53
 2 2 -2 510.32 14.6
 -2 -2 -2 559.6 14.52
 -2 2 2 535.4 14.33
 -2 -2 -2 528.92 13.09
 -2 -2 -2 535.08 14.51
 2 2 -2 531.77 14.51
 -2 2 1 528.59 13.21
 2 -2 1 529.74 13.9
 2 -2 1 557.94 12.45
 2 2 -1 535.03 14.12
 2 2 -1 517.44 14.24
 -2 2 1 476.18 10.27
 -2 2 1 476.48 9.82
 -2 -2 -1 486.69 11.65
 -2 -2 -1 504.82 12.97
 -2 -2 -1 534.06 14.2
 -2 2 1 486.75 10.1
 -2 2 1 517.34 13.68
 -2 2 1 511.09 13.5
 2 -2 0 499.84 12.36
 -2 2 0 490.76 12.89
 2 -2 0 485.52 13.19
 2 2 0 472.01 13.46
 2 -2 0 518.07 13.55
 2 2 0 485.85 10.4
 -2 -2 0 470.36 11.99
 -2 -2 0 500.3 13.73
 -2 -2 0 483.22 13.05
 -2 2 0 486.33 13.38
 -2 2 0 484.27 12.9
 2 -2 -1 474.08 12.47
 2 -2 -1 472.35 12.22
 2 -2 -1 465.19 12.77
 2 2 1 449.2 10.53
 -2 -2 1 419.39 11.81
 -2 -2 1 452.43 12.76
 -2 -2 1 442.2 12.98
 -2 2 -1 462.73 12.97
 -2 2 -1 462.2 12.18
 -2 -2 2 474.98 12.99
 -2 -2 2 464.15 12.32
 2 -2 -2 481.15 12.43
 2 2 2 467.28 12.77
 2 -2 -2 458.35 12.49
 2 2 2 459.68 10.94
 -2 -2 2 438.08 10.49
 -2 2 -2 497.88 13.45
 -2 2 -2 476.72 11.66
 -2 -2 3 1008.39 23.38
 -2 -2 3 947.48 22.51
 2 -2 -3 973.23 22.49
 2 2 3 1002.69 22.66
 2 -2 -3 1007.78 22.43
 -2 2 -3 989.3 20.93
 -2 2 -3 1024.26 23.55
 2 2 3 977.43 21.19
 2 -2 -3 1003 21.43
 -2 -2 3 959.93 20.98
 -2 -2 4 1319.3 29.26
 -2 -2 4 1379.58 30.28
 -2 -2 4 1356.32 29.64
 -2 -2 4 1310.81 28.13
 2 2 4 1394.97 29
 2 -2 -4 1332.76 28.55
 2 2 4 1349.19 24.74
 2 -2 -4 1360.45 28.31
 -2 2 -4 1355.67 26.67
 -2 -2 5 2286.32 46.91
 -2 -2 5 2291.23 45.74
 -2 -2 5 2332.32 46.87
 2 2 5 2237.49 46.02
 -2 -2 5 2284.98 45.38
 2 -2 -5 2338.6 44.92
 2 2 5 2381.89 45.25
 2 2 5 2273.85 41.01
 2 -2 -5 2304.01 45.43
 -2 2 -5 2328.5 42.23
 2 -2 -6 551.18 15.54
 -2 -2 6 535.83 15.47
 -2 -2 6 538.11 15.15
 -2 -2 6 531.94 16.12
 2 2 6 573.97 15.9
 2 -2 -6 546.05 15.78
 2 -2 -6 531.51 14.28
 2 2 6 541.12 14.37
 -2 2 -6 531.8 14.33
 -2 2 -6 539.37 13.97
 -2 2 -6 523.91 11.37
 2 2 6 545.85 11.54
 -2 2 -7 29.64 2.87
 2 -2 -7 24.94 3.01
 -2 -2 7 26.41 3.21
 -2 -2 7 29.78 2.92
 2 2 7 26.32 1.79
 2 2 7 23.95 2.38
 2 -2 -7 29.82 2.66
 -2 -2 7 28.62 3.16
 2 2 7 28.37 3.08
 -2 2 -7 28.36 2.6
 2 -2 -7 30.56 3.32
 -2 2 -8 365.03 12.08
 2 -2 -8 365.12 13.27
 -2 2 -8 342.44 11.04
 -2 -2 8 352.62 13.26
 -2 -2 8 358.53 11.56
 2 2 8 357.03 8.94
 2 2 8 365.21 10.67
 2 -2 -8 360.86 10.73
 -2 -2 8 353.15 13.03
 2 2 8 382.44 12.67
 2 -2 -8 390.03 13.39
 -2 2 -8 343.71 10.93
 -2 2 -9 228.81 10.97
 -2 2 -9 220.79 9.47
 -2 -2 9 221.65 10.89
 -2 -2 9 218.72 8.51
 2 2 9 219.82 7.39
 -2 2 -9 212.13 9.43
 -2 2 -9 208.04 8.51
 -2 -2 9 222.1 10.46
 -2 -2 9 219.27 10.37
 2 -2 -9 241.11 10.42
 2 2 9 216.3 9.36
 -2 -2 10 24.54 2.54
 -2 2 -10 19.47 2.9
 -2 2 -10 24.94 3.77
 -2 2 -10 24.41 3.18
 -2 -2 10 22.25 3.35
 2 2 10 23.49 2.95
 2 -2 -10 25.69 3.46
 2 2 11 45.17 2.83
 -2 -2 11 44.97 4.96
 2 -2 -11 45.24 2.96
 -2 2 -11 40.69 4.96
 -2 2 -11 47.51 4.69
 2 2 11 44.03 2.92
 -2 2 -11 45.63 4.6
 2 2 11 44.85 4.14
 2 -2 -11 44.86 2.77
 2 2 11 40.24 2.67
 2 -2 -11 43.95 2.88
 -2 2 -12 608.18 20.06
 2 -2 -12 618.03 15.24
 2 2 12 601.18 14.93
 -2 -2 12 612.97 15.05
 2 -2 -12 613.34 14.98
 -2 -2 12 604.22 21.17
 2 2 12 620.66 14.64
 -2 -2 12 620.06 14.91
 2 2 12 625.52 14.54
 2 -2 -12 629.11 14.98
 -2 -2 12 600.77 14.34
 -2 -2 12 647.98 21.96
 2 -2 -12 596.37 14.22
 -2 2 -12 641.47 22.31
 -2 2 -12 640.16 20.24
 2 -2 -12 613.73 14.89
 -2 -2 13 332.15 10.02
 2 -2 -13 344.27 10.28
 2 2 13 352.6 9.92
 2 -2 -13 352.75 10.28
 2 -2 -13 360.37 10.55
 2 -2 -13 343.4 16.09
 -2 -2 13 362.94 10.41
 2 2 13 344.31 9.9
 2 2 13 354.16 9.58
 -2 -2 13 336.2 15.56
 2 -2 -13 344.31 10.26
 2 2 13 331.14 9.09
 -2 -2 13 345.64 9.78
 -2 -2 13 378.81 16.4
 -2 2 -13 344.38 14.69
 2 -2 -13 344.28 9.56
 -2 2 -13 357.02 16.63
 -2 2 -13 344.06 14.55
 -2 -2 13 344.83 9.9
 -2 -2 14 254.97 8.41
 2 2 14 245.21 8.03
 2 -2 -14 256.2 8.49
 2 -2 -14 244.11 8.3
 2 -2 -14 235.33 8.36
 2 2 14 230.82 7.65
 2 -2 -14 240.97 13.51
 -2 -2 14 241.32 8.3
 2 2 14 245.61 7.96
 2 2 14 252.18 7.73
 -2 -2 14 240.11 13.21
 2 -2 -14 237.94 8.23
 -2 -2 14 236.95 7.87
 2 2 14 234.12 7.28
 -2 2 -14 251.35 13.95
 -2 2 -14 245.29 12.38
 2 -2 -14 246.12 7.63
 -2 -2 14 261.2 13.52
 -2 2 -14 239.42 12.28
 -2 -2 14 242.29 7.85
 2 -2 -15 142.61 5.4
 -2 -2 15 154.47 6.25
 2 2 15 143.16 5.88
 2 -2 -15 145.75 6.18
 2 -2 -15 146.72 6.16
 2 -2 -15 150.81 6.4
 2 2 15 145.95 5.63
 2 -2 -15 153.85 10.66
 -2 -2 15 147.58 6.14
 2 2 15 140.72 5.78
 2 2 15 143.21 5.54
 -2 -2 15 132.18 9.73
 2 -2 -15 146.22 6.17
 2 2 15 137.24 5.25
 -2 -2 15 140.91 5.76
 -2 -2 15 142.86 9.85
 -2 2 -15 132.11 9.12
 -2 2 -15 149.8 10.76
 -2 2 -15 144.4 10.63
 -2 2 -15 148.49 10.7
 -2 -2 15 138.52 5.57
 2 -2 -15 144.18 5.48
 -2 -2 16 140.79 9.61
 2 -2 -16 139.95 6.04
 2 2 16 137.98 5.7
 2 -2 -16 131.88 5.8
 2 -2 -16 129.87 5.94
 2 2 16 142.64 5.38
 2 -2 -16 143.54 10.29
 2 2 16 137.41 5.62
 -2 -2 16 140.84 5.47
 2 -2 -16 138.43 5.95
 -2 -2 16 133.05 5.76
 2 2 16 128.62 5.03
 -2 -2 16 138.06 5.64
 2 -2 -16 134.21 5.07
 -2 -2 16 133.98 5.27
 -2 2 -16 146.62 10.64
 -2 2 -16 152.56 10.77
 2 2 16 140.2 5.4
 -2 -2 16 141.26 5.57
 -2 -2 17 126.43 8.68
 2 2 17 120.52 5.19
 2 -2 -17 120.84 5.43
 2 -2 -17 124.4 5.38
 2 2 17 110.36 4.54
 2 -2 -17 108.12 8.71
 -2 -2 17 119.01 5.22
 2 2 17 115.03 4.94
 -2 -2 17 113.18 4.64
 2 2 17 115.43 4.52
 -2 -2 17 119.41 5.07
 -2 2 -17 114.45 9.44
 -2 2 -17 108.4 8.98
 -2 -2 17 112.98 4.5
 2 -2 -17 127.63 5.49
 -2 -2 17 124.18 5.01
 2 2 17 119.49 4.79
 -2 2 -17 123.64 9.49
 -2 2 -18 7.1 2.39
 2 -2 -18 6.82 1.29
 -2 -2 18 8.09 2.08
 -2 -2 18 7.62 1.21
 2 2 18 6.19 1.05
 2 2 18 7.62 1.31
 2 2 18 7.94 1.32
 2 -2 -18 8.31 1.37
 -2 -2 18 6.26 1.18
 -2 -2 18 6.27 1.18
 2 2 18 -0.08 0.27
 -2 2 -18 8.14 2.56
 -2 -2 18 3.22 0.73
 2 -2 -18 5.58 2.02
 2 -2 -18 7.84 1.42
 -2 2 -19 108.72 7.95
 2 2 19 103.7 3.92
 2 -2 -19 102.72 4.16
 2 -2 -19 102.56 4
 -2 -2 19 101.04 4.14
 2 -2 -19 103.29 3.96
 -2 -2 19 99.03 3.56
 2 2 19 108.3 3.98
 -2 -2 20 47.31 2.34
 2 2 20 51.37 2.59
 2 -2 -20 51.15 2.6
 2 -2 -20 54.02 2.86
 2 -2 -20 55.19 2.77
 -2 2 -21 10.12 0.99
 2 -2 -21 8.12 0.99
 -2 -2 21 7.19 0.7
 2 2 21 9.35 0.92
 2 -2 -22 37.84 1.51
 -2 2 -22 40.02 1.67
 2 -2 -22 39.72 1.59
 2 3 -21 34.61 1.74
 2 3 -21 27.97 1.37
 -2 -3 -21 33.99 1.81
 -2 3 21 31.8 1.62
 2 3 -21 31.89 1.69
 -2 -3 -21 32 1.59
 2 -3 21 33.82 1.72
 -2 3 21 35.6 1.76
 2 3 -20 48.5 2.62
 2 3 -20 47.88 2.4
 2 -3 20 44.76 2.33
 2 3 -20 46.49 2.56
 -2 3 20 50.25 2.51
 -2 -3 -20 48.71 2.06
 2 3 -20 42.57 2.21
 -2 -3 -20 52.81 2.6
 -2 -3 -19 111.49 4.46
 -2 3 19 97.59 3.89
 2 -3 19 100.82 4.15
 -2 -3 -19 105.36 3.92
 -2 3 19 114.32 4.39
 2 3 -19 108.4 4.56
 2 3 -19 108.45 4.27
 2 3 -19 104.68 4.25
 2 3 -19 98.61 4.4
 -2 -3 -18 40.25 2.59
 -2 3 18 34.88 4.36
 -2 -3 -18 41.47 5.03
 2 -3 18 30.56 2.03
 2 3 -18 43.03 2.86
 -2 3 18 40.59 2.76
 2 3 -18 36.33 2.83
 -2 3 18 42.04 2.64
 2 3 -18 35.3 2.64
 -2 3 18 40.5 2.76
 2 3 -18 37.67 2.89
 2 3 -17 82.56 7.31
 -2 3 17 98.92 4.52
 -2 3 17 90.27 3.76
 2 3 -17 85.81 4.44
 2 -3 17 86.06 4.26
 -2 3 17 88.78 7.46
 2 -3 17 92.39 4.03
 2 -3 17 89.45 4.02
 2 3 -17 93.63 4.86
 -2 -3 -17 88.13 7.78
 2 3 -17 91.83 4.81
 2 3 -17 104.77 4.89
 -2 3 17 98.32 4.62
 2 -3 16 55.17 3.19
 -2 3 16 52.22 3.37
 2 3 -16 48.38 3.38
 -2 3 16 48.6 2.81
 2 3 -16 50.71 3.66
 2 3 -16 38.94 5.27
 2 -3 16 53.59 3.62
 -2 3 16 50.06 3.37
 2 -3 16 49.34 3.3
 2 -3 16 53.29 3.22
 2 3 -16 53.92 3.62
 2 3 -16 46.82 3.56
 -2 3 16 54.85 6.08
 -2 3 16 51.35 3.43
 -2 -3 -16 51.54 6.18
 -2 -3 -16 47.26 5.94
 2 -3 15 15.31 1.77
 2 3 -15 13.43 1.84
 -2 3 15 12.8 1.48
 2 3 -15 12.44 1.88
 -2 -3 -15 10.69 2.94
 -2 -3 -15 13.42 3.27
 2 3 -15 11.04 3.01
 -2 3 15 12.79 1.77
 2 -3 15 12.01 1.84
 2 -3 15 11.72 1.41
 -2 -3 -15 12.99 1.53
 -2 3 15 11.8 1.73
 2 -3 15 12.39 1.74
 2 -3 15 10.89 1.6
 2 3 -15 11.93 1.81
 2 3 -15 14.65 2.03
 2 3 -15 12.97 3.1
 2 3 -15 13.39 2.96
 -2 3 15 17.24 3.5
 -2 -3 -15 13.78 3.41
 -2 -3 -14 171.1 11.44
 2 3 -14 175.83 11.56
 -2 -3 -14 190.4 11.95
 2 3 -14 172.31 11.16
 -2 3 14 174.6 6.8
 2 -3 14 175.24 6.49
 2 3 -14 173.57 10.65
 -2 3 14 188.85 7.06
 2 3 -14 179.55 7.08
 2 3 -14 179.13 7.37
 2 3 -14 186.39 7.48
 2 3 -14 196.21 7.51
 -2 3 14 187.83 6.93
 2 -3 14 176.42 6.69
 2 -3 14 165.37 6.68
 -2 -3 -14 174.9 11.57
 -2 -3 -13 131.19 9.74
 2 3 -13 133.71 9.82
 -2 -3 -13 142.88 10.29
 2 -3 13 131.42 5.61
 2 3 -13 132.22 6.02
 -2 3 13 125.97 5.53
 -2 3 13 129.1 5.64
 2 -3 13 126.78 5.38
 2 3 -13 125.61 8.99
 -2 3 13 132.29 8
 -2 3 13 139.79 5.83
 2 3 -13 128.95 5.88
 2 3 -13 125.79 6
 2 -3 13 120.23 5.47
 -2 -3 -13 133.75 9.9
 2 3 -13 136.61 6.22
 -2 -3 -12 148.68 8.77
 2 3 -12 137.9 9.85
 -2 3 12 160 10.24
 -2 -3 -12 158.71 10.43
 2 3 -12 147.99 6.34
 2 -3 12 148.49 5.96
 -2 3 12 151.51 5.95
 -2 3 12 145.36 5.93
 2 -3 12 133.71 5.5
 2 3 -12 139.66 9.45
 -2 3 12 128.34 8.06
 2 3 -12 143.85 6.29
 -2 3 12 147.22 5.97
 2 -3 12 145.92 5.96
 2 3 -12 146.95 6.37
 -2 -3 -12 152.21 10.3
 2 3 -12 149.08 6.17
 2 3 -11 182.85 10.97
 -2 -3 -11 197.94 11.36
 -2 3 11 172.28 8.93
 -2 -3 -11 184.94 11.06
 -2 3 11 182.23 9.58
 2 3 -11 178.74 6.92
 -2 3 11 181.75 6.47
 2 3 -11 180.29 6.91
 2 -3 11 182.77 6.66
 -2 -3 -11 187.58 9.96
 2 3 -11 188.22 10.79
 2 3 -11 171.72 6.64
 2 -3 11 178.17 6.6
 2 -3 11 181.08 6.4
 -2 3 11 177.67 6.49
 -2 3 11 184.98 9.69
 2 -3 10 202.99 6.96
 2 -3 10 218.23 7.2
 -2 3 10 197.43 6.68
 2 3 -10 205.71 7.24
 -2 -3 -10 219.08 11.53
 -2 3 10 201.57 9.44
 2 3 -10 190.89 7.06
 -2 3 10 199.96 10.04
 -2 -3 -10 212.43 12.14
 2 3 -10 206.17 11.32
 -2 3 10 205.76 10.18
 2 3 -10 197.92 7
 -2 -3 -10 206.61 10.45
 2 3 -10 212.48 11.27
 -2 3 9 525.71 17.21
 2 -3 9 500.02 14.31
 -2 -3 -9 476.54 18.95
 -2 3 9 523.39 17.24
 2 3 -9 489.83 18.13
 -2 3 9 515.6 16.19
 -2 -3 -9 541.95 18.92
 -2 -3 -9 531.18 17.79
 2 3 -9 532.71 18.41
 -2 -3 -9 524.51 17.25
 2 -3 8 236.55 8.99
 2 3 -8 228.34 9.23
 -2 3 8 246.53 9.95
 -2 3 8 229.78 10.53
 -2 3 8 229.92 8.66
 -2 -3 -8 237.67 11.87
 2 3 -8 247.2 11.56
 -2 -3 -8 261.66 11.26
 2 3 -8 257.71 11.68
 -2 -3 -8 242.78 10.8
 2 -3 7 2887.84 55.1
 2 3 -7 2676.22 55.34
 -2 3 7 2848.54 55.86
 -2 -3 -7 2841.25 57.75
 -2 3 7 2877.21 57.69
 -2 -3 -7 2885.42 59.98
 2 3 -7 2705.44 58.42
 -2 3 7 2810.14 58.77
 2 3 -7 2845.68 59.54
 -2 -3 -7 2807.21 57.94
 2 3 -7 2820.37 58.75
 -2 -3 -6 1723.43 37.49
 2 3 -6 1627.77 37.72
 2 3 -6 1552.14 35.42
 2 -3 6 1713.56 35.32
 -2 -3 -6 1594.78 34.86
 -2 -3 -6 1686.88 37.27
 -2 3 6 1630.54 36.87
 -2 -3 -6 1630.75 38.41
 -2 3 6 1675.26 37.16
 2 3 -6 1621.01 37.48
 2 3 -6 1724.2 38.77
 -2 3 6 1642.34 35.5
 2 3 -5 450.97 14.33
 2 -3 5 519.48 14.57
 -2 -3 -5 474.15 14.1
 -2 -3 -5 472.46 15.23
 -2 3 5 470.4 15.54
 -2 -3 -5 468.07 15.76
 -2 3 5 469.36 15.06
 2 3 -5 472.35 15.81
 -2 -3 -5 456.63 15.17
 -2 -3 -5 467.98 15.23
 2 3 -5 486.86 15.72
 2 3 -4 620.8 17.87
 2 -3 4 689.59 17.9
 -2 -3 -4 643.95 17.65
 -2 -3 -4 689.13 18.77
 -2 3 4 680.26 18.96
 -2 -3 -4 669.02 18.99
 -2 3 4 652 18.42
 2 3 -4 654.96 19.05
 -2 -3 -4 660.28 18.32
 2 -3 4 640.63 14.06
 2 3 -4 655.22 18.86
 2 3 -3 174.61 8.31
 2 3 -3 174.76 8.01
 2 -3 3 186.49 7.9
 -2 -3 -3 182.67 7.96
 2 3 -3 179.17 6.91
 -2 -3 -3 183.69 8.25
 -2 -3 -3 184.34 8.17
 -2 3 3 197.07 8.36
 -2 3 3 186.88 8.25
 2 -3 3 176.38 5.99
 -2 -3 -3 183.25 8.04
 -2 3 3 192.21 8.57
 2 3 -3 169.09 4.7
 2 3 -2 15.99 2.26
 2 -3 2 14.8 2.1
 2 3 -2 11.22 1.08
 -2 -3 -2 22.27 2.53
 -2 3 2 15.02 2.18
 -2 -3 -2 17.08 2.35
 -2 -3 -2 13.8 2.12
 2 3 -2 13.12 1.7
 -2 3 2 15.21 2.16
 2 -3 2 14.76 1.67
 -2 -3 -2 13.12 2.09
 2 3 -1 69.65 4.8
 2 3 -1 65.02 3.01
 -2 3 1 67.74 4.49
 -2 -3 -1 74.55 4.9
 2 3 -1 64.3 3.8
 -2 3 1 68.18 3.97
 -2 3 1 71.25 4.67
 2 -3 1 76.26 4.13
 -2 -3 -1 67.37 4.64
 -2 -3 0 2656.25 51.09
 -2 -3 0 2476.27 47.71
 2 3 0 2521.44 50.79
 2 -3 0 2680.71 50.45
 -2 3 0 2409.4 46.55
 2 3 0 2539.57 46.57
 -2 3 0 2573.85 50.99
 -2 3 0 2568.42 49.83
 -2 -3 0 2692.08 51.22
 2 3 0 2495.44 48.12
 -2 3 0 2461.73 48.27
 -2 -3 0 2496.65 49.45
 2 -3 0 2601.21 48.85
 -2 3 0 2597.45 50.49
 2 -3 -1 34.75 3.26
 -2 -3 1 36.45 3.27
 -2 3 -1 32.34 2.41
 -2 3 -1 32.1 2.93
 -2 3 -1 35.22 3.43
 -2 -3 1 32.64 3.32
 2 -3 -1 40.18 3.26
 -2 3 -1 36.52 3.38
 -2 -3 1 36.44 2.97
 -2 3 -1 32.33 2.27
 -2 3 -1 36 2.73
 2 3 1 36.85 2.58
 2 3 2 18.24 1.97
 -2 3 -2 18.04 1.87
 -2 3 -2 16.05 2
 -2 3 -2 18.9 2.16
 -2 3 -2 17.76 2.51
 -2 -3 2 14.65 2.2
 2 3 2 20.86 2.6
 2 -3 -2 15.83 2.2
 -2 -3 2 19.98 2.29
 2 -3 -2 18.15 2.29
 2 -3 -3 242.25 9.5
 2 3 3 266.51 9.97
 2 -3 -3 269.44 9.71
 -2 -3 3 269.89 6.94
 -2 3 -3 261.77 10.44
 -2 -3 3 256.01 10.02
 -2 -3 3 263.7 10.17
 -2 3 -3 250.79 9.22
 -2 3 -3 243.77 8.64
 2 3 3 262.67 8.85
 -2 -3 3 256.21 9.68
 -2 -3 4 706.23 18.99
 -2 -3 4 710.76 19.51
 2 3 4 695.85 18.63
 2 -3 -4 688.61 18.24
 -2 3 -4 694.43 18.57
 -2 3 -4 672.79 17.71
 2 3 4 701.61 17.78
 -2 -3 4 693.45 18.82
 -2 3 -4 699.88 16.74
 -2 3 -4 734.99 20.08
 2 -3 -4 678.44 16.19
 2 -3 -4 664.05 18.53
 -2 -3 4 713.62 14.82
 2 -3 -5 404.19 11.92
 2 3 5 434.62 13.37
 2 -3 -5 404.08 12.87
 -2 3 -5 419.87 13.5
 2 3 5 451.47 13.47
 -2 -3 5 445.47 14.4
 -2 -3 5 425.9 14.41
 -2 3 -5 438.06 11.49
 2 3 5 416.1 9.68
 -2 -3 5 424.06 13.68
 2 -3 -6 1530.23 33.2
 -2 -3 6 1594.09 34.67
 2 3 6 1583.59 34.01
 2 -3 -6 1547.84 33.49
 -2 3 -6 1583.15 35.33
 2 3 6 1633.35 34.9
 -2 -3 6 1623.76 36.3
 -2 -3 6 1524.05 34.24
 -2 -3 6 1553.76 36.1
 -2 3 -6 1583.04 30.66
 2 3 6 1555.56 29.4
 2 -3 -6 1557.58 35.28
 2 -3 -7 2739.83 55.46
 -2 -3 7 2778.68 55.69
 2 -3 -7 2760.81 54.47
 2 3 7 2823.43 54.92
 -2 3 -7 2831.16 57.83
 -2 -3 7 2964.38 58.97
 -2 -3 7 2758.65 56.61
 -2 3 -7 2823.14 59.01
 2 3 7 2800.88 50.55
 2 3 7 2746.8 56.57
 2 -3 -7 3003.41 58.17
 2 -3 -8 239.24 10.22
 -2 -3 8 248.94 9.82
 2 3 8 235.73 6.97
 -2 -3 8 234.86 9.97
 -2 -3 8 236.31 11.36
 -2 -3 8 238.1 10.84
 2 3 8 242.73 10.39
 2 -3 -8 258.46 11.16
 -2 3 -8 239.92 11.54
 2 -3 -8 238.71 8.99
 2 3 8 250.99 9.18
 -2 3 -8 261.15 11.53
 -2 -3 9 474.49 16.71
 -2 3 -9 521.81 18.07
 -2 3 -9 467.85 17.61
 -2 -3 9 480.37 17.55
 -2 -3 9 462.98 15.18
 -2 3 -9 504.52 18.19
 2 -3 -9 489.46 16.4
 2 3 9 480.19 15.82
 2 -3 -9 495.5 17.05
 2 -3 -10 219.22 10.83
 2 -3 -10 226.01 7.46
 2 3 10 235.85 7.25
 -2 -3 10 237.15 11.57
 2 -3 -10 226.01 7.19
 2 -3 -10 224.38 7.33
 2 3 10 213.5 9.94
 2 -3 -10 254.19 11.67
 2 3 10 227.84 7.33
 -2 -3 10 228.52 7.54
 -2 -3 10 227.17 7.25
 -2 3 -10 253.84 12.41
 -2 3 -10 234.43 12.32
 -2 -3 10 226.8 9.73
 -2 -3 10 225.3 11.97
 -2 3 -10 220.66 11.89
 -2 -3 11 180.28 6.26
 2 -3 -11 186.38 6.44
 -2 -3 11 184.19 6.59
 2 -3 -11 186.72 6.42
 2 -3 -11 202.67 10.62
 2 3 11 183.38 8.98
 -2 -3 11 180.3 6.61
 2 -3 -11 178.31 10.2
 2 3 11 184.9 6.48
 -2 -3 11 180.82 10.43
 2 -3 -11 191.9 6.77
 2 3 11 179.41 5.98
 -2 3 -11 178.7 10.87
 -2 -3 11 183.1 6.77
 2 3 11 188.38 6.66
 -2 -3 11 195.32 11.29
 -2 3 -11 187.79 11.12
 -2 3 -11 187.17 11.37
 2 -3 -11 182.13 6.72
 -2 -3 11 182.45 8.42
 -2 3 -12 128.79 9.44
 -2 3 -12 127.74 9.57
 2 -3 -12 123.01 5.22
 2 -3 -12 118.1 4.95
 2 3 12 126.48 5.2
 2 -3 -12 134.64 8.71
 2 -3 -12 122.26 8.66
 -2 3 -12 119.96 9.08
 2 3 12 120.98 5.2
 2 3 12 123.5 4.77
 -2 -3 12 119.78 5.04
 -2 -3 12 122.8 5.36
 2 -3 -12 120.65 5.08
 -2 -3 12 123.95 5.32
 2 -3 -12 123.35 5.49
 2 3 12 128.16 5.44
 -2 3 -12 118.49 8.87
 2 3 13 117.97 5.11
 2 -3 -13 118.88 5.22
 2 -3 -13 117.04 5.05
 2 -3 -13 109.11 5.38
 2 -3 -13 116.97 8.67
 2 3 13 114.39 5.11
 -2 -3 13 113.44 4.99
 2 -3 -13 114.85 5.03
 -2 -3 13 119.5 5.28
 -2 3 -13 114.11 9.18
 -2 3 -13 128.89 9.86
 -2 -3 13 116.2 5.14
 -2 3 -13 114.71 9.05
 -2 -3 13 112.76 8.92
 2 3 14 207.46 7.22
 2 -3 -14 203.87 7.29
 2 -3 -14 200.74 7.01
 -2 -3 14 206.81 7.55
 2 -3 -14 204.34 7.54
 -2 3 -14 206.51 12.76
 2 -3 -14 206.05 11.86
 2 3 14 200.62 7.14
 -2 -3 14 196.43 6.98
 2 3 14 200.06 6.44
 -2 3 -14 216.75 12.98
 -2 3 -14 222.81 13.38
 -2 -3 14 193.15 7.09
 -2 3 -14 217.95 12.77
 -2 -3 14 201.77 12.07
 2 -3 -14 195.97 6.89
 -2 -3 14 203.53 7.1
 -2 -3 15 17.61 3.56
 2 -3 -15 19.13 2.09
 2 3 15 19.5 2.06
 2 -3 -15 17.7 1.92
 2 3 15 19.55 1.98
 2 -3 -15 16.32 3.44
 -2 -3 15 20.15 2.21
 2 3 15 19.47 2.03
 2 -3 -15 18.92 1.96
 -2 3 -15 14.05 3.53
 -2 -3 15 18.3 1.94
 -2 -3 15 18.7 2
 2 3 15 17.66 1.72
 -2 -3 15 17.7 1.79
 2 3 15 18.42 1.73
 -2 -3 15 17.19 1.89
 2 -3 -15 19.2 2.19
 -2 3 -15 17.31 3.63
 -2 -3 16 48.03 5.66
 2 3 16 58.35 3.5
 2 -3 -16 62.76 3.7
 2 -3 -16 55.02 3.29
 2 3 16 59.68 3.3
 2 -3 -16 58.94 6.13
 -2 -3 16 57.8 3.61
 2 3 16 60.83 3.52
 2 -3 -16 55.38 3.14
 -2 3 -16 53.55 6.44
 2 3 16 50.49 2.83
 -2 -3 16 57.28 3.28
 2 -3 -16 56.72 3.65
 -2 3 -16 64.4 6.85
 -2 -3 16 54.38 3.1
 2 3 16 55.36 2.98
 2 -3 -16 55.39 3.21
 -2 -3 16 54.95 3.25
 -2 -3 17 86.97 4.25
 2 -3 -17 94.46 3.88
 -2 3 -17 102.71 8.35
 2 -3 -17 83.75 6.96
 2 3 17 90.11 3.92
 2 -3 -17 91.45 4.29
 -2 -3 17 76.95 6.65
 -2 -3 17 80.44 3.41
 2 -3 -17 94.33 4.19
 2 3 17 92.29 4.07
 2 3 17 87.52 3.57
 2 -3 -17 82.82 3.48
 -2 -3 17 93.5 3.73
 -2 -3 17 92.5 4.19
 -2 -3 17 86.51 3.55
 -2 -3 18 37.48 2.65
 -2 3 -18 43.71 5.23
 2 -3 -18 35.64 2.05
 2 3 18 38.37 2.51
 2 -3 -18 39.64 2.6
 2 -3 -18 40.76 2.75
 2 3 18 36.6 2.08
 -2 -3 18 36.63 2.17
 -2 -3 19 101.09 4.28
 -2 3 -19 107.88 7.75
 -2 -3 19 98.03 3.44
 2 3 19 104.67 4.1
 2 3 19 102.26 4.08
 2 -3 -19 106.49 4.19
 2 -3 -19 108.82 4.36
 -2 3 -19 101.66 3.86
 2 3 20 46.15 2.27
 2 -3 -20 49.18 2.52
 2 -3 -20 44.86 2.3
 -2 -3 20 46.56 2.49
 -2 -3 21 28.31 1.61
 -2 3 -21 27.61 1.47
 2 -3 -21 25.77 1.34
 2 4 -21 1.09 0.36
 -2 4 21 1.3 0.34
 -2 -4 -21 1.38 0.37
 2 4 -20 29.74 1.63
 2 4 -20 27.65 1.61
 2 -4 20 27.77 1.48
 -2 4 20 30.44 1.74
 -2 -4 -20 29.26 1.48
 2 -4 20 33.11 1.76
 2 -4 20 29.53 1.69
 -2 -4 -20 34.81 1.92
 -2 -4 -19 51.59 2.78
 2 4 -19 46.78 2.29
 2 4 -19 52.17 2.65
 -2 4 19 50.71 2.64
 2 -4 19 51.12 2.54
 2 -4 19 45.81 2.58
 2 -4 19 51.84 2.69
 -2 -4 -19 50.62 2.5
 2 4 -19 50.61 2.67
 -2 4 18 106.99 4.33
 2 4 -18 95.07 4.15
 -2 -4 -18 102.58 4.14
 -2 4 18 91.45 3.73
 -2 4 18 91.21 3.28
 2 4 -18 88.36 3.78
 2 4 -18 91.31 4.19
 2 -4 18 98.83 4.32
 -2 4 17 48.92 3.06
 2 -4 17 42.72 2.96
 -2 4 17 46.32 2.82
 2 4 -17 53.62 3.1
 -2 4 17 43.86 2.45
 2 -4 17 49.2 2.82
 2 4 -17 49.82 3.2
 -2 -4 -17 48.29 2.61
 -2 4 17 46 4.99
 -2 -4 -17 46.2 5.25
 2 4 -17 50.24 3.29
 2 -4 16 46.4 3.25
 -2 4 16 50.56 3.14
 2 4 -16 51.5 3.23
 -2 4 16 50.72 2.84
 -2 -4 -16 48.16 2.89
 2 4 -16 50.03 3.46
 -2 4 16 48.9 3.23
 2 -4 16 43.23 2.82
 2 4 -16 47.85 3.3
 2 -4 16 46.17 2.93
 -2 -4 -16 53.62 5.95
 2 -4 16 43.88 2.63
 -2 4 16 50.61 5.57
 2 4 -16 44.38 5.08
 -2 4 15 158.74 5.7
 2 4 -15 159.77 6.27
 2 4 -15 152.09 6.46
 2 -4 15 159.46 6.48
 -2 -4 -15 160.1 10.68
 -2 -4 -15 165.95 6.05
 2 -4 15 157.25 6.05
 2 4 -15 180.42 10.8
 -2 4 15 154.65 10.33
 2 -4 15 156.46 6.03
 2 4 -15 166.73 6.87
 -2 4 15 168.34 6.48
 -2 4 15 158.49 6.35
 2 4 -15 158.02 6.84
 -2 -4 -15 167.95 11.08
 2 -4 15 164.72 5.88
 2 4 -14 39.47 3.18
 -2 4 14 35.89 2.94
 2 4 -14 34.23 2.81
 -2 -4 -14 34.87 4.95
 2 4 -14 38.05 5.42
 2 4 -14 38.65 5.16
 2 -4 14 33.11 2.77
 2 -4 14 39.88 3.12
 -2 4 14 39.56 3.03
 2 4 -14 32.44 2.97
 2 4 -14 37.07 3.21
 2 -4 14 34.65 2.78
 2 -4 14 32.81 2.69
 -2 -4 -14 36.59 2.51
 -2 -4 -14 32.79 4.9
 2 4 -13 92.56 4.96
 -2 4 13 90.96 4.72
 2 4 -13 92.19 4.73
 -2 -4 -13 80.71 7.55
 2 4 -13 95.76 8.51
 2 4 -13 95.55 8.22
 2 -4 13 86.58 4.61
 2 -4 13 91.26 4.87
 2 4 -13 87.99 5.02
 2 -4 13 86.74 4.57
 -2 4 13 95.83 4.78
 2 4 -13 91.6 5.11
 2 -4 13 84.8 3.93
 2 -4 13 90.74 4.64
 -2 -4 -13 91.73 4.25
 -2 -4 -13 92.14 8.17
 -2 -4 -12 377.75 16.67
 -2 4 12 361.16 16.45
 -2 -4 -12 387.33 17.29
 2 4 -12 348.63 16.05
 -2 -4 -12 371.36 15.64
 -2 4 12 361.96 10.65
 2 4 -12 376.27 17.58
 2 4 -12 362.93 16.76
 2 4 -12 345.07 10.79
 2 -4 12 355.51 10.74
 2 -4 12 348.03 10.47
 2 4 -12 373.9 11.4
 -2 4 12 345.92 14.32
 -2 -4 -12 371.23 16.76
 2 4 -12 348.78 10.46
 -2 4 12 372.93 10.61
 2 4 -12 369.96 11.3
 2 -4 12 354.18 10.52
 2 -4 12 350.44 9.65
 2 -4 12 352.49 10.42
 2 4 -11 169.98 6.64
 2 4 -11 175.8 6.92
 2 -4 11 171.95 6.15
 -2 -4 -11 176.54 11.16
 2 4 -11 178.71 10.77
 -2 4 11 174.98 10.88
 -2 -4 -11 186.64 10.86
 2 4 -11 180.04 11.72
 2 4 -11 177.59 11.28
 2 -4 11 165.83 6.63
 2 -4 11 172.03 6.78
 2 4 -11 184.22 7.35
 -2 4 11 178.86 6.23
 -2 4 11 178.13 9.33
 -2 4 11 187.26 6.81
 2 -4 11 181.73 6.88
 2 -4 11 179.85 6.7
 -2 -4 -11 208.14 11.81
 -2 4 11 177.47 9.77
 2 4 -10 314.06 9.5
 2 4 -10 304.02 9.61
 -2 -4 -10 312.97 14.89
 -2 4 10 324.1 14.92
 2 -4 10 313.55 9.02
 2 -4 10 325.83 9.89
 2 4 -10 338.35 16.17
 -2 -4 -10 336.65 14.82
 2 4 -10 356.6 16.05
 2 -4 10 318.44 9.59
 2 -4 10 321.65 9.72
 2 4 -10 323.69 10.15
 -2 4 10 313.64 8.85
 2 -4 10 333.18 9.63
 -2 4 10 329.61 9.52
 2 -4 10 319.94 9.7
 -2 4 10 309.52 12.89
 -2 4 10 312.76 13.26
 -2 -4 -10 331.58 15.07
 2 -4 9 479.99 12.5
 2 4 -9 475.64 12.65
 2 -4 9 509.67 13
 2 -4 9 498.32 12.22
 2 4 -9 493.61 19.66
 2 -4 9 499.97 12.86
 2 -4 9 480.16 14.87
 2 -4 9 482.69 12.61
 2 -4 9 483.03 12.66
 -2 -4 -9 493.36 18.17
 2 4 -9 526.5 19.7
 -2 4 9 502.62 17.12
 -2 -4 -9 506.96 18.62
 2 4 -9 492.56 13.13
 2 4 -9 481.36 12.54
 -2 -4 -9 510.43 18.97
 -2 4 9 512.08 18.88
 -2 4 9 481.51 11.81
 2 4 -8 292.27 14.21
 2 -4 8 290.4 11.03
 2 -4 8 285.31 8.6
 2 -4 8 292.2 8.75
 2 -4 8 303 8.91
 2 4 -8 293.59 9.04
 -2 4 8 289.08 12.11
 -2 -4 -8 302.93 13.18
 2 4 -8 303.51 13.97
 -2 -4 -8 286.19 13
 2 -4 8 281.54 8.73
 -2 4 8 269.43 12.95
 -2 -4 -8 293.27 13.11
 2 4 -8 287.3 9
 -2 -4 -8 269.65 13.65
 -2 -4 -7 926.9 26.52
 -2 4 7 1001.49 27.4
 2 4 -7 871.06 24.35
 2 -4 7 947.58 24.1
 2 4 -7 970.2 28.28
 -2 4 7 965.07 25.5
 -2 4 7 945.72 26.21
 -2 -4 -7 982.1 27.02
 2 4 -7 935.37 27.56
 2 4 -6 631.67 13.31
 -2 4 6 617.58 19.68
 -2 4 6 672.49 20.65
 -2 -4 -6 675.28 20.65
 2 4 -6 628.36 20.89
 -2 4 6 638.54 20.46
 -2 -4 -6 666.49 20.48
 2 4 -6 604.61 18.95
 2 -4 6 702.34 19.01
 2 4 -5 903.21 24.7
 2 -4 5 1006.05 24.51
 -2 4 5 956.86 25.99
 -2 -4 -5 901.18 24.21
 2 4 -5 914.08 18.24
 -2 -4 -5 988.16 26.08
 2 4 -5 966.58 26.52
 -2 4 5 940.71 25.9
 -2 -4 -5 956.32 25.83
 -2 -4 -4 389.85 14.11
 2 4 -4 353.48 13.45
 2 -4 4 369.42 13.05
 -2 4 4 375.63 14.11
 2 -4 4 371.73 10.37
 -2 -4 -4 378.09 13.41
 -2 4 4 355.36 8.37
 2 4 -4 367.4 8.47
 -2 4 4 357.21 13.37
 2 4 -4 363.2 12.33
 -2 -4 -4 348.51 13.01
 -2 -4 -4 374.14 13.86
 -2 -4 -3 793.24 21.39
 2 4 -3 766.64 19.81
 2 4 -3 696.32 21
 2 -4 3 835.81 21.25
 -2 4 3 766.84 21.87
 -2 -4 -3 771.01 20.45
 2 -4 3 746.32 17.95
 2 4 -3 759.3 22.17
 -2 4 3 747.93 21.08
 -2 4 3 751.94 15.18
 2 4 -3 739.06 15.17
 -2 -4 -3 768.83 21.68
 -2 4 2 75.42 2.98
 -2 -4 -2 74.52 5.47
 -2 4 2 74.81 4.94
 2 4 -2 65.39 4.66
 2 4 -2 76.55 3.89
 2 4 -2 77.07 5.82
 2 4 -2 78.5 5.79
 -2 4 2 72.91 5.64
 -2 4 2 77.19 5.44
 2 4 -2 69.67 2.87
 2 -4 2 67.99 4.81
 -2 -4 -2 64.78 4.66
 2 -4 2 76.98 4.5
 -2 -4 -2 71.82 5.36
 2 4 -1 478.74 12.51
 2 4 -1 483.93 16.11
 2 4 -1 464.86 15.68
 -2 4 1 492.7 15.96
 2 -4 1 479.46 13.81
 -2 -4 -1 473.89 14.11
 2 4 -1 497.51 10.56
 2 -4 1 477.58 14.84
 -2 -4 -1 471.09 15.68
 -2 4 1 466.48 10.52
 2 4 -1 466.67 14.23
 -2 4 1 463.59 14.33
 -2 -4 -1 482.96 15.33
 -2 -4 -1 479.24 15.41
 -2 -4 0 383.96 13.08
 2 4 0 351.21 13.38
 2 -4 0 381.9 13.13
 -2 4 0 367.2 13.54
 2 -4 0 377.77 12.11
 -2 -4 0 376.49 11.7
 2 -4 0 362.77 12.73
 -2 -4 0 344.97 10.78
 2 4 0 362.7 12.11
 -2 4 0 358.21 12.22
 -2 -4 0 377.73 13.5
 -2 -4 0 388.92 9.14
 2 4 0 366.72 10.79
 2 4 1 537.45 14.56
 2 -4 -1 549 16.74
 -2 4 -1 581.63 17.81
 2 -4 -1 546.06 15.92
 -2 -4 1 560.7 12.37
 2 -4 -1 546.66 16.62
 -2 -4 1 540.53 15.08
 -2 -4 1 567.65 17.36
 -2 4 -1 531.34 15.94
 -2 -4 1 558.83 16.56
 -2 4 -1 574.07 16.39
 -2 -4 1 541.19 14.61
 -2 4 -2 59.23 4.33
 2 4 2 67.37 4.38
 2 4 2 68.11 5.3
 2 -4 -2 68.64 5.08
 -2 4 -2 70.3 5.52
 2 -4 -2 74.99 5.14
 -2 4 -2 68.99 5.6
 -2 4 -2 75.32 4.98
 -2 -4 2 70.94 4.09
 -2 -4 2 64.86 4.6
 -2 -4 2 71.77 4.98
 -2 4 -2 62.61 4.12
 -2 -4 2 70.97 3.26
 -2 4 -3 781.49 20.59
 2 4 3 778.53 20.05
 2 4 3 773.5 21.78
 2 -4 -3 790.42 21.19
 -2 4 -3 779.03 22.62
 2 -4 -3 803.03 21.47
 -2 4 -3 801.22 20.21
 -2 4 -3 823.49 23.14
 -2 -4 3 750.61 17.82
 -2 -4 3 815.13 21.18
 -2 -4 3 760.62 21.7
 -2 -4 3 777.12 20.44
 -2 4 -3 765.51 19.91
 -2 -4 3 832.66 16.89
 2 4 4 347.47 12.12
 -2 4 -4 342.67 12.73
 2 4 4 351.98 13.07
 2 -4 -4 355.4 12.62
 2 -4 -4 350.42 13.04
 -2 -4 4 355.44 12.97
 -2 -4 4 357.09 13.4
 -2 -4 4 338.22 11.6
 -2 4 -4 331.91 12.11
 -2 -4 4 372.83 9.33
 -2 4 -4 349.62 11.49
 -2 -4 5 888.14 18.35
 -2 4 -5 850.34 20.61
 -2 -4 5 839.17 23.39
 -2 -4 5 879.73 23.6
 -2 4 -5 820.76 22.24
 -2 4 -5 870.77 23.56
 2 4 5 855.3 22.54
 -2 4 -5 841.99 22.8
 -2 -4 5 826.87 20.89
 2 4 5 870.57 23.19
 2 -4 -5 839.98 22.31
 2 4 6 689.64 19.79
 2 -4 -6 669.97 19.24
 -2 4 -6 679.64 20.09
 -2 4 -6 690.36 21.06
 2 4 6 740.32 20.46
 -2 -4 6 722.4 15.74
 -2 4 -6 691.17 22
 -2 -4 6 667.12 17.63
 -2 -4 6 676.34 21.02
 -2 -4 6 696.31 20.5
 2 4 6 693.53 15.15
 -2 4 -6 659.19 18.82
 -2 4 -6 693.5 20.69
 -2 4 -7 980.13 26.99
 -2 4 -7 995.34 26.64
 -2 4 -7 957.87 27.34
 2 4 7 1021.34 26.5
 -2 -4 7 964.68 25.76
 2 4 7 989.09 20.25
 -2 4 -7 937.55 25.02
 2 -4 -7 1021.48 26.99
 2 4 7 947.89 24.71
 2 -4 -7 942.71 24.28
 -2 -4 7 978.98 27.4
 -2 4 -7 968.24 27.98
 2 4 8 244.88 11.2
 2 -4 -8 254.51 11.83
 2 -4 -8 235.33 9.6
 2 -4 -8 245.87 9.99
 2 4 8 232.22 9.88
 -2 4 -8 260.36 12.33
 -2 -4 8 246.13 12.22
 -2 -4 8 251.84 7.86
 -2 4 -8 267.36 13
 2 4 8 246.22 7.46
 -2 -4 8 236.05 10.74
 -2 4 -8 243.22 11.09
 -2 -4 8 256.44 7.93
 -2 4 -8 254.31 12.42
 -2 4 -8 255.4 12.03
 2 4 8 252.29 11.72
 2 4 9 565.05 13.46
 -2 -4 9 590.39 20.6
 2 -4 -9 575.1 13.39
 2 4 9 566.73 18.38
 2 -4 -9 618.49 20.28
 2 4 9 564.98 13.61
 -2 -4 9 584.93 14.31
 2 -4 -9 551.51 17.22
 2 4 9 574 13.69
 2 -4 -9 582.86 13.84
 -2 4 -9 618.92 21.02
 2 -4 -9 592.36 13.95
 2 -4 -9 564.86 13.73
 -2 -4 9 589.46 14.17
 -2 -4 9 540.36 17.65
 -2 4 -9 569.02 19.21
 -2 4 -9 572.98 20.85
 -2 4 -9 570.46 20.14
 -2 4 -9 576.42 20.89
 2 4 10 338.65 9.37
 -2 -4 10 321.3 15.14
 2 -4 -10 341.13 9.24
 2 4 10 362.8 9.9
 2 4 10 330.56 13.3
 2 -4 -10 344.71 14.77
 2 4 10 342.55 9.66
 -2 -4 10 344.16 10.21
 2 -4 -10 326.15 13.04
 2 4 10 349.18 9.73
 2 -4 -10 338.29 9.78
 -2 4 -10 344.93 15.77
 -2 4 -10 334.74 15.55
 -2 -4 10 351.83 10.06
 -2 4 -10 355.96 15.77
 -2 4 -10 352.55 16.06
 2 -4 -10 349.32 9.83
 2 -4 -10 345.07 9.88
 -2 -4 10 336.29 12.83
 -2 4 -10 341.98 14.72
 2 -4 -11 203.18 7.29
 -2 -4 11 199.39 11.77
 2 -4 -11 191.64 6.42
 2 -4 -11 189.12 10
 2 4 11 194.84 6.6
 -2 -4 11 209.68 7.4
 2 4 11 218.35 7.14
 2 -4 -11 208.36 7.28
 -2 4 -11 216.26 12.51
 2 4 11 212.25 7.19
 -2 4 -11 208.29 11.52
 2 -4 -11 207.15 7.17
 2 -4 -11 228.03 11.84
 -2 -4 11 207.99 7.27
 -2 -4 11 201.01 7.43
 2 4 11 203.09 7.02
 -2 4 -11 216.13 12.67
 -2 -4 12 372.46 10.68
 2 -4 -12 348.01 9.78
 2 -4 -12 369.26 15.75
 2 -4 -12 361.59 10.69
 -2 -4 12 369.14 10.72
 2 -4 -12 357.08 14.63
 2 4 12 378.78 10.52
 2 -4 -12 374.92 10.72
 2 4 12 348.37 9.66
 -2 4 -12 366.65 17.1
 -2 4 -12 374.69 16.45
 2 -4 -12 373.67 10.5
 -2 -4 12 387.85 17.29
 -2 -4 12 364.7 10.51
 -2 -4 12 361.69 10.83
 2 4 12 349.69 10.18
 -2 4 -12 408.02 18.13
 2 -4 -13 102.94 7.95
 -2 -4 13 106.71 5.1
 2 4 13 119.32 5.22
 -2 -4 13 106.02 4.97
 2 4 13 103.09 4.37
 2 -4 -13 106.73 5.15
 2 -4 -13 107.35 7.69
 -2 4 -13 109.33 9.22
 2 -4 -13 108.86 5.23
 -2 -4 13 107.74 5.17
 -2 4 -13 109.59 9.22
 2 4 13 111.21 4.98
 2 -4 -13 95.36 4.52
 -2 4 -13 109.69 8.7
 2 -4 -13 112.52 5.07
 -2 -4 14 29.65 2.58
 2 -4 -14 23.86 3.68
 2 -4 -14 32.26 2.76
 2 4 14 34.37 2.73
 2 -4 -14 34.49 2.69
 -2 -4 14 30.59 2.52
 2 -4 -14 29.65 2.67
 -2 -4 14 29.71 2.66
 -2 4 -14 32.58 5.12
 2 4 14 28.48 2.46
 2 -4 -14 26.48 2.29
 -2 4 -14 27.45 4.42
 -2 4 -14 28.15 4.66
 2 4 15 146.35 5.78
 2 -4 -15 143.37 5.57
 2 -4 -15 133.49 8.69
 2 4 15 151.39 5.87
 -2 -4 15 148.37 6.09
 -2 4 -15 152.9 10.44
 -2 -4 15 138.23 5.68
 -2 -4 15 138.72 9.78
 2 -4 -15 135.73 5.52
 -2 -4 15 136.74 8.8
 -2 4 -15 140.44 10.5
 -2 -4 15 146.17 5.6
 -2 4 -15 144.11 10.6
 2 -4 -15 143.95 6.1
 2 4 16 41.9 2.85
 -2 -4 16 39.71 2.62
 -2 -4 16 42.89 3.08
 -2 4 -16 40.47 5.15
 2 -4 -16 44.8 3.18
 2 4 16 42.21 2.68
 2 -4 -16 42.74 2.76
 -2 -4 16 39.97 2.77
 2 4 16 44.45 2.94
 2 -4 -16 40.29 2.71
 -2 -4 16 35.39 4.77
 -2 4 -16 43.48 5.63
 2 4 17 46.7 2.83
 -2 -4 17 46.58 3.05
 -2 4 -17 43.87 5.39
 2 -4 -17 46.49 2.65
 2 -4 -17 43.79 2.66
 -2 -4 17 45.04 2.69
 -2 4 -17 40.84 5
 2 4 17 44.34 2.55
 2 4 17 45.43 2.86
 2 -4 -17 44.14 2.68
 2 -4 -17 47.27 3.12
 -2 -4 17 36.89 4.57
 -2 -4 17 42.17 2.41
 2 -4 -18 101.52 4.1
 2 4 18 98.99 3.65
 2 4 18 96.36 3.74
 2 4 18 91.97 3.08
 2 -4 -18 97.33 3.38
 -2 4 -18 95.05 7.01
 -2 -4 18 95.1 3.92
 2 -4 -19 61.07 2.96
 -2 4 -19 54.66 2.58
 -2 -4 19 58.63 2.9
 2 4 19 62.72 2.8
 2 4 19 58.2 2.75
 2 -4 -20 28.04 1.69
 -2 -4 20 26.52 1.41
 2 4 20 29.13 1.56
 -2 -4 20 27.7 1.67
 -2 -4 21 1.19 0.34
 -2 4 -21 0.57 0.35
 -2 -5 -20 21.34 1.2
 -2 -5 -20 19.68 1.09
 2 5 -20 17.63 1.02
 -2 5 20 20.86 1.13
 2 5 -20 21.09 1.21
 2 -5 20 19.31 1.1
 2 -5 19 39.12 1.82
 2 -5 19 43.97 2.03
 2 5 -19 43.59 2.18
 -2 -5 -19 48.39 2.32
 -2 -5 -19 47.97 2.14
 2 5 -19 46.27 2.33
 -2 5 19 49.98 2.24
 -2 -5 -18 83.3 3.41
 -2 5 18 70.79 3.18
 2 5 -18 69.94 3.43
 -2 5 18 79.03 3.36
 2 -5 18 73.93 3.13
 2 5 -18 77.52 3.5
 2 -5 18 83.14 3.44
 -2 5 17 60.05 3.16
 -2 -5 -17 57.43 2.76
 2 5 -17 51.7 3.16
 -2 5 17 56.2 2.71
 -2 5 17 54.84 2.55
 2 5 -17 56.51 2.91
 -2 5 17 58.79 3.11
 2 5 -17 58.71 3.39
 2 5 -17 56.93 2.9
 2 -5 17 57.27 3.04
 2 -5 17 60.58 3.3
 2 -5 17 57.85 3.21
 2 -5 16 68 3.79
 2 -5 16 64.79 3.52
 -2 -5 -16 66.63 3.34
 2 -5 16 67.87 3.75
 2 -5 16 63.75 3.69
 2 5 -16 66.58 3.53
 -2 5 16 65.86 3.53
 -2 5 16 63.27 3.23
 2 5 -16 58.71 3.05
 -2 5 16 65.07 3.11
 2 5 -16 62.46 3.78
 2 5 -16 62.9 3.35
 -2 5 16 68.64 3.67
 2 -5 16 63.88 3.18
 2 5 -15 76.16 3.73
 -2 -5 -15 74.3 3.26
 -2 5 15 76.71 3.86
 2 -5 15 70.89 3.89
 2 5 -15 62.07 6.19
 -2 5 15 82.9 6.89
 -2 5 15 85.27 4.05
 -2 5 15 80.04 3.99
 2 5 -15 80.24 4.29
 -2 -5 -15 74.66 6.46
 2 5 -15 73.13 3.44
 -2 -5 -15 79.91 3.74
 2 -5 15 78.64 3.65
 2 -5 14 46.82 3.23
 2 5 -14 44.64 2.96
 2 5 -14 51 3.32
 -2 -5 -14 43.42 5.2
 -2 -5 -14 55.14 6.25
 2 -5 14 43.59 3.31
 2 5 -14 51.68 6.01
 2 5 -14 51.49 3.67
 2 5 -14 46.73 2.99
 -2 5 14 51.72 3.46
 -2 -5 -14 49.89 3.24
 -2 5 14 53.03 3.44
 -2 5 14 53.99 3.45
 -2 -5 -14 49.27 3.01
 -2 -5 -14 42.13 5.3
 2 -5 14 52.74 2.93
 2 -5 13 43.76 3.17
 2 5 -13 47.4 3.25
 -2 -5 -13 45.96 5.43
 -2 -5 -13 46.94 5.89
 2 5 -13 40.92 2.95
 2 -5 13 42.71 3.35
 2 5 -13 45.24 5.81
 -2 5 13 49.07 3.38
 -2 -5 -13 48.69 3.11
 2 5 -13 50.68 6.44
 -2 5 13 46.36 3.34
 2 5 -13 49.07 3.19
 -2 -5 -13 46.86 5.54
 2 5 -13 48.62 3.64
 2 -5 13 48.61 2.97
 -2 5 13 45.16 3.26
 2 5 -12 6.82 1.35
 -2 -5 -12 6.27 1.3
 -2 5 12 6.44 2.35
 -2 -5 -12 8.94 2.67
 -2 -5 -12 5.26 1.99
 2 5 -12 8.2 2.67
 2 -5 12 6.56 1.31
 -2 5 12 6.98 1.36
 2 5 -12 9.48 1.75
 2 -5 12 6.45 1.37
 -2 5 12 6.94 1.41
 2 5 -12 7.64 1.58
 2 5 -12 6.09 1.25
 2 5 -12 4.8 2.29
 2 -5 12 6.35 1.23
 -2 -5 -12 8.36 2.55
 -2 5 12 6.36 2.07
 -2 -5 -11 289.66 14.08
 -2 -5 -11 295.34 14.39
 -2 -5 -11 301.11 14.99
 -2 5 11 285.87 14.47
 2 -5 11 270.2 9.1
 2 5 -11 295.43 15.94
 2 -5 11 289.9 8.84
 2 -5 11 278.8 9.24
 2 5 -11 269.4 8.73
 2 5 -11 303.85 15.67
 -2 5 11 299.86 9.36
 2 5 -11 295.93 9.9
 2 5 -11 300.57 9.95
 2 -5 11 275.99 8.2
 2 5 -11 269.87 8.99
 -2 5 11 294.23 8.7
 -2 -5 -11 298.1 14.32
 -2 5 11 291.83 13.44
 2 5 -10 452.63 12.56
 2 -5 10 467.78 12.79
 -2 5 10 472.57 19.16
 -2 -5 -10 489.04 19.24
 -2 -5 -10 506.15 19.54
 -2 5 10 468.52 16.26
 2 5 -10 482.86 20.73
 2 5 -10 500.96 20.58
 2 5 -10 480.81 13.48
 2 -5 10 495.05 12.61
 2 -5 10 475.39 12.96
 -2 5 10 458.63 17.69
 -2 -5 -10 505.13 19.05
 -2 5 10 479.3 12.78
 2 5 -10 485.79 13.58
 2 5 -10 452.44 12.33
 -2 -5 -10 479.1 11.92
 -2 5 10 473.73 12.14
 2 -5 10 474.19 11.89
 2 5 -9 306.78 9.2
 -2 -5 -9 307.93 8.93
 2 5 -9 299.45 9.32
 -2 -5 -9 311.07 14.72
 -2 5 9 344.84 15.68
 2 5 -9 325.99 10.19
 2 5 -9 325.41 15.99
 -2 -5 -9 341.7 15.48
 2 -5 9 312.38 12.08
 2 5 -9 303.28 9.95
 2 -5 9 303.41 8.82
 2 -5 9 303.43 9.51
 -2 5 9 308.13 9
 -2 5 9 315.99 14.01
 -2 -5 -9 323.97 14.34
 2 -5 9 308.32 9.7
 2 -5 9 320.61 9.38
 -2 5 8 549.74 13.63
 2 -5 8 548.51 14.3
 2 5 -8 551.1 13.84
 2 5 -8 560.98 14.06
 -2 -5 -8 572.48 13.38
 -2 5 8 548.12 20.45
 2 -5 8 579.84 14.65
 2 -5 8 569.37 13.02
 2 5 -8 601.26 22.27
 -2 -5 -8 598.78 21.19
 2 -5 8 596.09 14.31
 2 -5 8 569.32 14.55
 -2 5 8 598.05 20.15
 -2 -5 -8 601.76 20.13
 2 5 -8 583.9 14.93
 -2 -5 -8 614.49 21.06
 -2 5 8 562.24 20.98
 2 -5 8 565.47 13.64
 2 -5 8 588.12 13.09
 2 -5 8 607.04 18.4
 2 5 -8 600.76 15.04
 -2 5 7 150.85 5.58
 -2 5 7 159.25 9.49
 -2 -5 -7 154.04 9.05
 2 5 -7 147.31 5.67
 -2 -5 -7 149.05 5.42
 2 -5 7 154.41 6.17
 2 -5 7 159.18 6.22
 2 5 -7 152 6.24
 -2 -5 -7 155.86 9.99
 -2 5 7 153.59 9.7
 2 5 -7 148.23 5.06
 2 -5 7 148.08 5.56
 2 -5 7 144.32 5.77
 2 -5 7 147.49 6.05
 2 5 -7 134.8 8.51
 2 -5 7 157.93 8.55
 2 5 -7 160 6.39
 2 5 -6 279.17 8.63
 -2 5 6 251.8 12.09
 2 5 -6 242.36 11.9
 2 -5 6 254.91 11.47
 2 5 -6 277.68 14.16
 2 5 -6 268.56 8.63
 -2 5 6 274.81 13.24
 2 5 -6 267.01 8.56
 2 -5 6 275.74 8.59
 2 -5 6 272.83 8.49
 2 5 -6 271.99 8.48
 2 -5 6 270.62 8.29
 2 -5 6 274.31 8.59
 -2 -5 -6 297.74 13.65
 -2 5 6 270.4 13.03
 2 -5 6 265.82 7.92
 -2 5 6 262.46 12.7
 -2 -5 -6 273.3 13.17
 2 5 -6 259.17 7.31
 2 5 -6 244.91 11.58
 2 -5 5 669.5 15.45
 2 5 -5 667.71 14.43
 2 5 -5 676.13 22.99
 2 5 -5 615.96 20.95
 2 -5 5 707.68 20.8
 2 5 -5 662.54 15.7
 2 5 -5 634.97 19.98
 -2 5 5 657.17 21.97
 -2 -5 -5 656.82 21.8
 -2 5 5 688.97 22.21
 2 5 -4 227.59 6.57
 -2 5 4 212.34 6.4
 -2 5 4 236.57 11.48
 2 5 -4 216.52 11.72
 2 -5 4 213.7 8.32
 2 5 -4 237.75 12.28
 2 5 -4 215.51 11.15
 2 -5 4 251.43 11.16
 -2 -5 -4 223.28 10.94
 2 5 -4 224.83 10.45
 -2 5 4 248.95 12.1
 -2 5 4 241.41 11.84
 -2 -5 -4 249.37 11.87
 -2 5 3 1170.52 31.16
 -2 5 3 1119.68 30.42
 2 5 -3 1133.39 22.58
 -2 5 3 1110.7 22.5
 -2 5 3 1217.73 30.69
 2 5 -3 1115.17 31
 -2 -5 -3 1187.37 30.67
 2 -5 3 1183.83 26.6
 2 5 -3 1062.95 30.06
 2 -5 3 1214.24 29.89
 2 5 -3 1140.34 28.76
 -2 -5 -3 1187.41 30.32
 2 -5 3 1150.13 28.37
 2 5 -3 1162.26 31.63
 -2 5 2 239.58 11.85
 -2 -5 -2 253.73 11.6
 2 5 -2 233.63 6.79
 -2 5 2 237.81 6.87
 -2 5 2 249.96 11.41
 -2 -5 -2 243.02 11.32
 2 -5 2 222.02 9.26
 2 5 -2 229.25 11.54
 -2 -5 -2 241.2 11.37
 2 5 -2 246.25 10.67
 2 -5 2 250.83 10.72
 2 5 -2 241.75 8.84
 2 5 -2 249.77 12.1
 -2 5 1 90.51 7
 -2 -5 -1 85.72 6.39
 2 -5 1 80.7 5.44
 -2 -5 -1 82.77 6.18
 2 5 -1 83.64 6.7
 -2 5 1 88.59 3.74
 -2 -5 -1 91.11 6.76
 2 5 -1 78.28 5.74
 -2 5 1 86.92 6.17
 -2 5 1 95.95 6.67
 2 5 -1 80.75 3.58
 2 -5 1 94.42 6.49
 2 5 -1 97.21 5.35
 -2 -5 0 524.51 17.26
 2 5 0 512.56 18.43
 2 -5 0 613.86 18.71
 -2 5 0 539.9 12.57
 -2 -5 0 579.13 18.91
 2 5 0 545.34 17.2
 -2 5 0 544.19 17.57
 2 5 0 537.93 15.52
 -2 5 0 534.45 17.57
 -2 5 0 580.8 19.37
 2 -5 0 515.26 16.46
 -2 -5 0 540.86 17.75
 2 -5 0 554.37 17.83
 -2 -5 1 58.06 5.01
 2 -5 -1 55.99 4.83
 -2 5 -1 69.79 6.14
 -2 -5 1 60.99 4.99
 2 -5 -1 53.41 5.02
 -2 -5 1 59.89 5.47
 -2 5 -1 69.34 5.49
 -2 5 -1 60.44 5.09
 -2 -5 1 65.05 3.34
 2 5 1 61.17 4.53
 2 -5 -1 61.18 5.33
 -2 -5 1 61.24 4.45
 -2 -5 2 202.07 9.49
 2 -5 -2 200.07 9.79
 -2 5 -2 197.52 10.89
 -2 -5 2 203.05 9.29
 2 5 2 189.6 10.28
 2 -5 -2 206.69 10.1
 -2 5 -2 215.71 10.34
 -2 5 -2 195.31 9.4
 -2 -5 2 206.06 6.64
 2 5 2 204.24 8.95
 -2 -5 2 181.76 8.68
 -2 -5 3 1168.75 28.37
 -2 5 -3 1181.69 31.94
 2 -5 -3 1153.11 29.69
 -2 5 -3 1072.88 27.4
 -2 -5 3 1147.82 27.74
 2 5 3 1120.38 30.57
 2 -5 -3 1191.22 30
 -2 5 -3 1137.47 30.02
 -2 -5 3 1172.01 30.99
 -2 5 -3 1206.96 28.88
 -2 -5 3 1212.42 24.11
 2 5 3 1179.32 28.46
 -2 -5 3 1184.83 29.03
 -2 -5 4 232.52 9.74
 -2 5 -4 238.08 12.21
 2 -5 -4 218.96 10.73
 2 5 4 203.97 10.64
 2 -5 -4 216.22 10.52
 -2 -5 4 228.88 7.27
 -2 5 -4 218.92 9.95
 -2 -5 4 212.98 9.06
 -2 -5 4 225.99 11.11
 -2 5 -4 227.22 9.79
 -2 -5 4 227.38 10.58
 -2 5 -4 221.27 10.55
 2 5 4 219.86 10.01
 2 -5 -5 686.06 21.43
 -2 5 -5 709.17 23.39
 -2 5 -5 678.75 21.33
 2 5 5 651.9 20.19
 2 5 5 660.77 15.3
 2 5 5 645.15 20.89
 2 -5 -5 698.63 20.71
 -2 -5 5 665.14 18.42
 -2 -5 5 702.95 15.86
 2 5 5 684.45 15.46
 -2 -5 5 689.09 21.17
 -2 -5 5 610.3 17.34
 -2 5 -5 632.72 20.03
 -2 -5 5 650.98 21.03
 2 -5 -5 680.45 15.3
 2 -5 -6 258.4 7.71
 -2 5 -6 254.99 12.43
 2 5 6 254.73 11.61
 -2 -5 6 265.89 12.31
 2 -5 -6 251.56 7.71
 -2 5 -6 240.68 13.05
 2 5 6 238.24 7.56
 2 5 6 253.07 7.78
 -2 -5 6 258.33 8.03
 2 5 6 246.24 11.61
 2 -5 -6 248.57 11.19
 -2 5 -6 252.76 13.11
 -2 -5 6 250.16 8.07
 -2 5 -6 264.97 12.07
 2 5 6 253.72 7.68
 -2 -5 6 261.88 12.05
 -2 -5 6 240.47 9.35
 2 5 6 261.62 7.9
 -2 -5 7 129.56 8.68
 2 -5 -7 135.27 5.26
 2 -5 -7 124.76 8.46
 2 5 7 138.87 5.33
 -2 -5 7 119.37 7.89
 2 5 7 130.91 5.25
 2 5 7 130.27 5.25
 -2 5 -7 144.91 9.07
 2 -5 -7 128.89 4.89
 2 5 7 136.88 8.17
 2 -5 -7 141.26 7.96
 2 -5 -7 124.74 4.79
 -2 -5 7 122.8 5.36
 -2 5 -7 134.05 9.09
 2 5 7 143.5 8.72
 -2 5 -7 133.78 9.45
 2 -5 -7 131.45 5.25
 2 5 7 122.72 4.78
 -2 -5 8 549.74 18.57
 -2 -5 8 569.67 13.52
 -2 -5 8 583.32 20.74
 2 -5 -8 548.88 13.48
 2 -5 -8 557.51 17.53
 2 -5 -8 556.19 19.94
 2 -5 -8 541.36 13.23
 2 5 8 550.73 13.62
 -2 -5 8 578.63 14.16
 2 5 8 549.97 13.55
 2 -5 -8 547.91 13.13
 -2 5 -8 577.14 21.18
 2 5 8 581.09 19.74
 -2 5 -8 538.09 20.87
 -2 5 -8 559.42 20.31
 -2 -5 8 572.6 14.15
 2 -5 -8 545.88 13.66
 -2 -5 9 329.39 15.36
 2 -5 -9 321.23 9.33
 2 5 9 344.89 9.58
 2 5 9 335.13 14.01
 2 -5 -9 320.67 14.67
 2 5 9 341.37 9.63
 2 -5 -9 325.1 9.32
 -2 5 -9 335.22 15.59
 -2 -5 9 336.86 10.03
 -2 -5 9 347.28 10.09
 -2 -5 9 330.23 9.45
 -2 -5 9 337.09 9.56
 -2 -5 9 330.55 13.42
 2 -5 -9 323.42 9.4
 -2 5 -9 323.74 15.66
 -2 -5 10 519.02 13.14
 -2 -5 10 541.52 20.58
 2 5 10 525.28 13.16
 2 -5 -10 492.62 12.53
 2 5 10 516.95 12.77
 2 -5 -10 499.57 12.81
 2 5 10 469.14 17.2
 2 -5 -10 513.71 19.49
 2 5 10 509.04 12.94
 -2 5 -10 540.8 20.77
 2 -5 -10 516.38 13.02
 -2 -5 10 526.8 13.55
 -2 -5 10 493.79 12.52
 -2 -5 10 512.78 13.37
 -2 5 -10 513.74 20.87
 2 5 10 470.01 12.35
 -2 5 -10 504.56 18.43
 -2 -5 10 482.98 16.69
 2 -5 -10 520.53 13.22
 -2 -5 11 295.87 14.88
 2 -5 -11 266 8.12
 2 5 11 271.19 8.27
 2 -5 -11 269.27 8.6
 2 -5 -11 292.19 14.08
 2 5 11 279.65 8.53
 -2 5 -11 303.64 15.16
 2 -5 -11 284.21 8.81
 2 -5 -11 289.07 8.96
 -2 -5 11 267.51 8.8
 -2 -5 11 267.21 8.03
 2 5 11 260.25 8.15
 -2 5 -11 262.79 14.66
 -2 -5 11 271.22 8.69
 2 5 11 275.69 8.78
 -2 5 -11 282.93 13.5
 2 -5 -12 3.89 0.93
 2 -5 -12 2.78 1.5
 2 -5 -12 2.27 0.97
 2 -5 -12 3.38 1.08
 -2 5 -12 3.78 2.04
 -2 -5 12 6.35 1.34
 -2 -5 12 3.75 0.87
 -2 -5 12 4.83 1.25
 -2 5 -12 1.97 1.33
 2 5 12 8.29 1.45
 2 5 12 4.5 1.02
 -2 -5 12 5.79 2.25
 -2 5 -12 5.42 2.42
 2 -5 -12 3.1 1.06
 2 5 13 46.23 2.85
 2 -5 -13 54.81 3.52
 -2 5 -13 58.52 6.62
 2 -5 -13 49.24 3.3
 2 5 13 52.93 3.39
 -2 -5 13 52.97 6.09
 -2 -5 13 51.55 3.3
 -2 5 -13 45.08 5.39
 2 -5 -13 50.9 3.37
 2 -5 -13 50.52 5.58
 -2 -5 13 51.04 3.44
 -2 5 -13 55.24 6.63
 -2 -5 13 48.52 2.99
 -2 -5 13 52.62 3.42
 2 5 14 67.18 3.68
 2 -5 -14 68.13 3.83
 2 5 14 59.22 3.56
 -2 5 -14 58.53 6
 -2 5 -14 66.16 7.11
 -2 5 -14 68.43 7.25
 -2 -5 14 58.17 3.12
 -2 -5 14 63.28 3.74
 -2 -5 14 68.72 6.74
 2 -5 -14 69.39 3.82
 2 -5 -14 64.15 3.78
 -2 -5 14 53.62 3.33
 -2 -5 14 54.05 5.69
 -2 -5 14 60.11 3.68
 -2 5 -15 72.54 7.14
 2 -5 -15 68.66 3.66
 -2 -5 15 68.34 3.76
 2 5 15 69.92 3.65
 2 5 15 64.05 3.58
 -2 -5 15 65.2 3.65
 -2 -5 15 58.91 3.27
 -2 -5 15 69.41 6
 -2 5 -15 61.61 6.01
 2 -5 -15 67.75 3.79
 -2 5 -16 61.87 5.81
 2 5 16 71.9 3.6
 -2 -5 16 69.56 3.66
 2 -5 -16 72.67 3.64
 2 5 16 72.86 3.57
 2 -5 -16 72.08 3.78
 -2 5 -16 71.77 6.79
 2 -5 -16 70.34 3.47
 -2 -5 16 65.9 6.2
 2 5 16 74.03 3.41
 -2 -5 17 50.85 2.89
 2 5 17 49.63 2.44
 2 -5 -17 48.29 2.69
 2 5 17 51.02 2.74
 2 5 17 49.59 2.74
 2 -5 -17 47.38 2.84
 2 -5 -17 49.33 2.6
 2 5 18 59.9 2.3
 -2 -5 18 65.56 2.97
 2 5 18 72.43 2.98
 -2 -5 18 69.33 3.09
 2 5 18 66.58 2.84
 2 -5 -18 69.24 2.8
 -2 5 -19 49.94 2.32
 2 5 19 47.53 2.06
 -2 -5 19 48.66 2.2
 2 5 19 49.89 2.16
 -2 -5 19 47.61 2.07
 2 -5 -20 19.73 1.07
 -2 -5 20 21.54 1.11
 -2 6 19 5.67 0.57
 2 6 -19 5.84 0.59
 2 -6 19 6.08 0.61
 -2 -6 -19 6.71 0.6
 2 -6 18 10.59 1
 2 -6 18 11.14 1.11
 2 6 -18 10.45 1.05
 -2 6 18 10.21 1
 -2 -6 -18 9.64 0.98
 -2 -6 -18 9.44 0.98
 -2 -6 -17 46.21 2.44
 2 6 -17 39.32 2.38
 2 6 -17 38.62 2.09
 -2 6 17 39.6 2.17
 -2 -6 -17 40.28 2.05
 -2 -6 -17 44.8 2.42
 -2 6 17 36.53 1.73
 2 -6 17 41.08 2.36
 2 6 -17 41.61 2.46
 2 -6 17 38.1 1.9
 2 -6 17 43.47 2.43
 2 -6 16 134.18 5.02
 2 -6 16 129.85 4.44
 2 6 -16 135.23 5.19
 2 6 -16 126.71 5.02
 2 6 -16 137.26 4.84
 -2 6 16 138.81 4.82
 -2 -6 -16 130.51 4.09
 2 -6 16 126.17 4.4
 -2 6 16 130.57 4.22
 2 -6 16 132.57 5
 -2 -6 -16 134.23 4.65
 2 -6 15 171.12 5.54
 2 6 -15 180.21 5.87
 -2 6 15 176.16 5.34
 2 -6 15 157.32 4.74
 2 -6 15 167.34 5.46
 2 6 -15 170.71 5.62
 -2 -6 -15 166.06 5.06
 -2 6 15 161.32 4.5
 2 -6 15 177.34 5.09
 2 6 -15 167.44 5.26
 -2 6 15 173.42 5.2
 -2 -6 -15 174.95 4.68
 2 6 -14 162.97 5.83
 2 6 -14 170.88 10.65
 2 -6 14 185.11 6.69
 2 -6 14 165.82 6.02
 2 -6 14 169.61 5.62
 2 6 -14 168.33 6.6
 -2 -6 -14 178.41 6.34
 2 6 -14 179.76 6.55
 -2 -6 -14 173.68 5.91
 -2 6 14 168.2 6.2
 2 -6 14 165.69 6.5
 2 6 -14 176.65 6.86
 -2 6 14 176.04 6.42
 2 -6 14 177.89 6.26
 -2 6 13 113.37 5.21
 2 6 -13 118.14 5.62
 2 -6 13 115.14 5.05
 2 -6 13 109.05 5.23
 2 6 -13 116.09 5.02
 2 6 -13 107.75 8.84
 2 -6 13 118.4 4.82
 2 6 -13 116.21 5.5
 2 -6 13 119.42 5.23
 -2 -6 -13 112.42 5.14
 2 6 -13 102.11 7.3
 2 6 -13 116.81 5.38
 -2 6 13 112.59 5.06
 -2 -6 -13 112.91 4.86
 2 6 -12 141.52 10.55
 -2 -6 -12 141.46 9.67
 -2 6 12 150.7 10.01
 -2 -6 -12 143.33 8.92
 2 6 -12 148.97 6.61
 -2 6 12 157.53 6.31
 2 6 -12 153.8 6.59
 2 6 -12 145.33 6.32
 -2 6 12 153.12 6.19
 -2 -6 -12 155.97 6.03
 2 -6 12 150.57 6.08
 2 -6 12 154.46 6.44
 2 6 -12 149.59 11.1
 2 -6 12 158.61 5.94
 2 6 -12 153.38 6.12
 2 6 -12 140.57 8.98
 -2 -6 -11 29.05 2.3
 2 -6 11 37.6 2.91
 2 -6 11 27.02 2.65
 -2 6 11 30.51 2.72
 2 6 -11 33.97 3.05
 2 6 -11 34.12 5.23
 2 6 -11 31.93 2.97
 2 6 -11 30.1 2.79
 -2 -6 -11 32.16 2.71
 -2 6 11 31.46 2.51
 2 -6 11 29.86 2.56
 -2 -6 -11 38.67 4.65
 -2 6 11 31.33 4.33
 -2 -6 -11 24.82 3.71
 -2 -6 -11 31.8 4.59
 -2 6 11 34.44 4.88
 2 6 -11 32.06 2.79
 2 6 -11 30.07 4.19
 -2 -6 -10 298.79 8.81
 -2 -6 -10 281.57 13.02
 -2 -6 -10 302.28 14.38
 -2 -6 -10 308.73 15.32
 -2 6 10 308.55 15.16
 -2 6 10 300.66 9.47
 2 6 -10 287.57 9.89
 2 -6 10 303.95 9.45
 2 -6 10 299.59 9.71
 2 6 -10 306.26 9.65
 2 6 -10 297.77 15.89
 2 6 -10 294.11 9.84
 -2 6 10 286.57 8.91
 2 6 -10 297.05 9.83
 2 -6 10 294.15 9.19
 -2 6 10 286.23 13.87
 -2 -6 -10 285.59 13.29
 2 -6 10 280.79 8.64
 2 6 -10 278.1 13.59
 -2 6 9 87.74 7.42
 -2 -6 -9 89.02 7
 -2 -6 -9 83.44 4.25
 -2 -6 -9 86.16 7.34
 -2 -6 -9 68.04 6.99
 -2 6 9 86.57 7.82
 2 6 -9 81.62 8.37
 -2 -6 -9 84.06 4
 2 -6 9 86.94 4.75
 2 -6 9 82.76 4.51
 2 6 -9 81.31 4.75
 2 6 -9 87.36 4.72
 2 -6 9 84.13 3.77
 2 -6 9 86.85 4.54
 2 6 -9 80.12 7.01
 2 6 -9 89.04 4.92
 -2 6 9 80.43 4.22
 2 6 -9 82.69 4.79
 2 -6 9 78.13 4.1
 2 -6 8 488.14 12.85
 2 6 -8 475.66 13.24
 2 6 -8 462.27 13.18
 -2 6 8 483.75 12.43
 -2 6 8 442.6 18.22
 -2 -6 -8 457.44 17.02
 -2 -6 -8 461.66 12.32
 -2 -6 -8 475.28 18.12
 -2 6 8 506.94 19.99
 2 6 -8 479.15 20.9
 2 6 -8 471.58 13.3
 2 -6 8 467.36 13.42
 -2 -6 -8 466.57 11.97
 2 -6 8 469.48 12.81
 2 -6 8 483.4 13.04
 2 6 -8 476.83 13.07
 -2 -6 -8 505.62 19.96
 2 -6 8 468.07 11.55
 2 -6 8 472.82 16.73
 2 -6 8 468.45 11.63
 2 6 -8 482.88 18.33
 2 6 -8 465.14 11.45
 -2 6 8 464.88 18.77
 2 -6 8 465.02 12.26
 2 6 -7 282.25 9.49
 2 6 -7 289.63 9.55
 -2 6 7 276.49 8.78
 2 -6 7 295.87 8.48
 -2 -6 -7 287.1 12.54
 -2 6 7 279.96 13.83
 -2 -6 -7 280.03 13.16
 2 6 -7 301.43 15.88
 2 -6 7 294 9.78
 -2 -6 -7 292.95 8.71
 2 -6 7 291.71 9.17
 2 -6 7 285.8 9.23
 2 -6 7 267.81 9.03
 2 6 -7 294.82 9.45
 -2 -6 -7 299.07 14.91
 2 -6 7 288.72 8.83
 -2 6 7 300.5 14.43
 2 6 -7 280.62 8.12
 2 6 -7 277.13 9.36
 2 6 -7 289.55 13.63
 2 -6 7 279.74 12.71
 2 -6 6 189.06 7.38
 -2 -6 -6 186.45 6.59
 -2 6 6 185.69 11.05
 -2 -6 -6 170.72 9.21
 2 6 -6 194.99 12.28
 2 -6 6 175.23 6.84
 2 -6 6 182.1 6.91
 2 -6 6 162.55 9.69
 2 6 -6 170.86 11.57
 2 6 -6 190.33 7.17
 2 6 -6 182.24 7.09
 -2 6 6 180.37 10.94
 2 6 -6 181.87 6.12
 2 6 -6 183.36 7.08
 2 6 -6 177.73 10.37
 -2 6 6 180.8 11.37
 -2 -6 -6 185.68 10.06
 2 -6 5 458.52 12.79
 -2 -6 -5 457.15 11.94
 2 6 -5 461.47 19.52
 -2 -6 -5 451.72 15.59
 2 -6 5 447.67 12.16
 2 -6 5 439.25 12.28
 2 -6 5 452.44 17.12
 2 6 -5 458.18 19.37
 2 6 -5 463.18 12.57
 2 6 -5 457.45 12.44
 -2 6 5 473.05 18.53
 2 6 -5 448.14 12.36
 2 6 -5 438.77 11.23
 2 6 -5 463.14 17.5
 -2 6 5 461.01 18.97
 -2 -6 -5 453.39 16.26
 2 6 -4 479.95 12.83
 2 6 -4 482.92 19.78
 -2 6 4 520.17 19.87
 2 -6 4 500.62 13.39
 2 -6 4 477.29 12.78
 2 -6 4 462.25 12.48
 2 -6 4 526 18.53
 -2 -6 -4 492.22 18.71
 2 6 -4 486.16 11.94
 -2 -6 -4 481.13 11.98
 -2 6 4 487.01 18.9
 2 -6 4 479.16 12.7
 2 6 -4 495.85 17.93
 2 6 -4 484.82 12.86
 2 6 -4 484.55 12.96
 2 6 -3 234.86 11.62
 -2 -6 -3 225.3 7.09
 2 -6 3 249.79 11.31
 2 -6 3 232.35 6.78
 -2 6 3 253.08 13.17
 2 6 -3 227.78 7.72
 2 6 -3 222.96 7.02
 2 -6 3 225.98 8.06
 2 -6 3 224.85 7.73
 2 -6 3 222.77 7.46
 2 -6 3 234.2 11.8
 2 -6 3 227.77 9.82
 -2 6 3 218.26 12
 2 -6 3 230.73 7.68
 -2 6 3 232.06 7.18
 2 6 -3 224.36 7.13
 -2 -6 -3 225.43 7.28
 2 -6 3 234.32 7.72
 2 6 -3 218.49 7.6
 2 6 -3 229.06 12.86
 -2 -6 -3 233.8 12.12
 2 6 -2 330.8 9.64
 2 6 -2 361.72 10.03
 2 6 -2 328.34 9.9
 -2 -6 -2 330.78 9.28
 2 -6 2 357.15 14.21
 2 -6 2 337.03 8.95
 -2 6 2 349.12 15.76
 2 6 -2 323.13 9.13
 2 -6 2 355.65 10.44
 2 -6 2 328.73 9.86
 2 -6 2 325.41 9.48
 -2 -6 -2 344.66 14.66
 2 -6 2 335.12 14.51
 2 -6 2 341.76 9.83
 -2 -6 -2 329.99 9.45
 -2 6 2 330.81 9.24
 2 -6 2 342.71 9.7
 2 6 -2 351 9.36
 2 -6 2 316.02 12.42
 2 6 -2 328.3 14.11
 -2 6 2 340.42 15.28
 -2 -6 -2 334.76 14.69
 -2 -6 -1 167.79 6.03
 2 -6 1 159.96 9.37
 2 -6 1 162.84 5.67
 2 -6 1 170.15 8.92
 2 6 -1 163.94 5.86
 2 -6 1 167.91 6.4
 2 6 -1 165.2 6.21
 2 6 -1 163.51 6.33
 -2 -6 -1 152.89 9.2
 2 -6 1 158.39 6.11
 -2 6 1 172.49 6.08
 2 -6 1 171.19 6.12
 -2 -6 -1 165.36 6.15
 2 6 -1 165.56 8.11
 2 6 -1 166.35 9.61
 -2 6 1 164.21 9.59
 -2 -6 -1 163.1 10.16
 2 6 -1 165.01 6.33
 -2 -6 -1 170.08 9.93
 -2 -6 -1 157.73 8.76
 -2 6 0 260.2 8.02
 -2 6 0 275.04 12.74
 -2 -6 0 260.86 13.25
 -2 -6 0 260.34 8.07
 2 -6 0 275.5 12.7
 2 -6 0 266.61 7.77
 2 -6 0 255.64 11.55
 2 6 0 257.06 8.1
 2 6 0 258.26 8.28
 2 6 0 255.05 7.79
 2 -6 0 256.34 8.33
 2 -6 0 261.27 12.65
 2 6 0 261.8 8.35
 2 -6 0 251.3 8.02
 -2 -6 0 261.69 8.13
 2 -6 0 255.82 7.85
 2 6 0 264.09 10.76
 -2 6 0 234.8 11.93
 -2 -6 0 254.89 11.8
 -2 -6 0 258.41 12.16
 -2 -6 0 266.43 11.92
 2 6 1 135.29 5.45
 2 6 1 132.46 5.55
 -2 6 -1 143.3 5.63
 -2 6 -1 139.8 9.01
 -2 -6 1 121.62 8.74
 -2 -6 1 145.49 5.64
 2 -6 -1 148.97 9.17
 2 -6 -1 147.15 5.48
 -2 6 -1 140.27 9.79
 2 -6 -1 142.3 8.54
 2 6 1 137.36 5.35
 -2 -6 1 137.27 8.17
 2 -6 -1 133.87 5.17
 2 -6 -1 142.4 9.05
 2 6 1 132.05 7.59
 -2 -6 1 143.68 8.55
 -2 6 -1 129.89 8.46
 -2 -6 1 139.9 5.6
 2 6 1 138.82 5.64
 2 -6 -1 135.32 5.42
 -2 -6 2 310.31 9.17
 2 6 2 303.09 9.13
 2 6 2 314.49 9.04
 2 -6 -2 294.06 8.1
 -2 -6 2 303.99 9.08
 2 6 2 300.4 12.3
 2 -6 -2 312.12 8.86
 -2 6 -2 333.95 15.65
 2 -6 -2 304.46 13.29
 2 -6 -2 307.09 8.85
 -2 -6 2 295.56 8.54
 2 6 2 308.04 8.85
 -2 -6 2 280.72 11.88
 2 6 2 303.81 9.13
 2 -6 -2 290.21 13.54
 -2 6 -2 282.5 12.85
 -2 -6 2 296.24 8.58
 -2 -6 2 295.64 12.61
 -2 6 -2 305.59 9.13
 -2 6 -2 324.97 14.25
 2 -6 -2 311.27 8.9
 2 -6 -2 309.76 8.99
 2 -6 -3 239.18 7.56
 -2 -6 3 235.66 7.79
 2 6 3 229.42 7.7
 2 6 3 246.95 7.74
 2 -6 -3 228.23 7
 -2 -6 3 242.81 7.93
 -2 -6 3 219.04 10.56
 2 -6 -3 242.17 7.62
 -2 6 -3 251.93 13.64
 2 -6 -3 249.12 12.03
 -2 -6 3 243.9 10.89
 2 6 3 227.89 7.49
 -2 -6 3 223.54 10.1
 2 6 3 239.44 7.79
 2 -6 -3 235.5 11.92
 -2 -6 3 228.43 7.4
 2 -6 -3 232.19 7.4
 -2 -6 3 237.83 7.54
 -2 6 -3 245.27 11.47
 2 6 3 229.53 10.75
 -2 6 -3 238.99 12.38
 -2 -6 3 245.07 12.48
 2 6 4 468.06 12.21
 2 6 4 457.09 11.21
 2 -6 -4 449.89 11.46
 -2 -6 4 486.47 12.44
 -2 -6 4 452.75 16.76
 2 -6 -4 494.76 18.18
 -2 6 -4 474.15 19.79
 2 6 4 460.03 11.93
 -2 -6 4 441.93 14.51
 -2 -6 4 471.18 12.12
 2 6 4 450.16 12.07
 -2 -6 4 465.55 12.04
 2 -6 -4 478.65 17.63
 2 -6 -4 457.64 11.88
 2 6 4 495.69 17.03
 -2 -6 4 479.98 18.26
 -2 6 -4 455.24 18.18
 2 -6 -4 468.13 11.7
 2 6 5 449.93 16.93
 -2 -6 5 478.15 17.67
 2 -6 -5 485.51 12.35
 2 -6 -5 457.54 17.98
 -2 6 -5 490.92 20.39
 2 6 5 461.57 11.53
 2 -6 -5 481.11 12.04
 2 6 5 475.76 12.28
 2 6 5 474.38 12.37
 -2 6 -5 449.12 16.67
 2 -6 -5 470.35 11.76
 -2 -6 5 484.41 12.44
 -2 -6 5 490.69 12.81
 -2 -6 5 471.85 12.47
 2 6 5 479.24 12.51
 2 -6 -5 477.36 12.07
 -2 6 -5 522.7 19.5
 -2 -6 5 496.75 18.45
 2 -6 -5 450.02 17.25
 -2 -6 6 150.23 9.52
 2 -6 -6 149.25 5.81
 -2 6 -6 143.36 10.54
 2 -6 -6 143.04 5.44
 2 6 6 145.29 5.79
 2 6 6 141.56 5.76
 -2 6 -6 136.7 8.87
 2 6 6 136.28 5.21
 2 -6 -6 145.83 5.64
 -2 -6 6 137.11 5.77
 -2 -6 6 147.34 5.92
 -2 -6 6 135.58 5.95
 2 6 6 147.75 5.88
 2 -6 -6 129.02 8.43
 -2 -6 6 132.97 9
 2 6 6 134.71 8.7
 -2 -6 7 279.38 8.88
 -2 -6 7 277.87 13.74
 2 -6 -7 290.78 8.77
 -2 6 -7 264.67 14.97
 2 6 7 282.15 8.79
 2 6 7 286.7 8.74
 -2 -6 7 289.2 9.04
 -2 6 -7 259.58 13.05
 2 -6 -7 266.07 8.08
 2 -6 -7 258.93 12.28
 2 -6 -7 282.1 8.68
 2 6 7 273.9 8.19
 2 -6 -7 277.27 8.23
 2 6 7 280.06 13.31
 -2 -6 7 282.4 8.79
 2 6 7 277.09 8.73
 -2 -6 7 283.01 13.19
 -2 -6 8 531.96 20.22
 2 -6 -8 521.63 13.28
 -2 -6 8 541.17 13.83
 -2 -6 8 516.94 13.28
 -2 -6 8 541.42 13.87
 2 -6 -8 518.07 19.95
 2 6 8 520.37 13.21
 2 -6 -8 526.86 12.55
 -2 6 -8 519.99 19.94
 2 -6 -8 512.26 12.53
 2 -6 -8 531.1 13.4
 2 6 8 513.64 13.3
 -2 -6 8 506.74 13.43
 -2 -6 8 518.28 18.5
 2 6 8 478.2 18.73
 2 6 9 67.98 3.84
 -2 -6 9 71.38 4.15
 -2 6 -9 71.25 6.92
 2 6 9 66 3.78
 -2 -6 9 66.4 3.8
 -2 -6 9 66.53 4.04
 -2 -6 9 61.49 3.56
 -2 -6 9 64.04 3.84
 2 -6 -9 70.07 3.86
 2 -6 -9 62.38 3.48
 -2 -6 9 64.72 6.64
 2 6 9 62.74 5.92
 2 -6 -9 77.88 7.24
 2 -6 -9 67.71 3.95
 2 6 10 254.35 8.02
 -2 -6 10 246.26 8.5
 -2 6 -10 256.33 13.72
 2 6 10 250.38 7.98
 -2 -6 10 250.01 8.43
 -2 -6 10 243.9 7.8
 -2 -6 10 242.05 8.09
 -2 -6 10 248.99 8
 2 -6 -10 244.7 7.91
 2 6 10 253.78 8.28
 -2 -6 10 274.55 14.07
 -2 6 -10 245.01 14.48
 2 -6 -10 254.66 13.34
 2 -6 -10 242.6 7.76
 2 6 11 21.08 2.17
 2 -6 -11 22.97 2.08
 2 6 11 20.21 2.13
 2 -6 -11 19.85 3.73
 -2 6 -11 16.33 3.82
 2 -6 -11 18.49 1.96
 2 6 11 17.07 1.85
 2 -6 -11 20.41 2.2
 -2 6 -11 19.4 3.78
 -2 -6 11 19.8 2.16
 -2 -6 11 18.65 1.86
 -2 -6 11 21.81 2.13
 -2 -6 11 19.08 2.02
 -2 -6 11 19.01 2.19
 2 6 11 21.65 2.04
 -2 -6 11 20.78 3.91
 -2 -6 11 23.42 4.06
 -2 -6 12 142.93 9.83
 -2 -6 12 140.75 5.66
 -2 -6 12 143.51 5.53
 -2 6 -12 166.73 10.85
 -2 -6 12 150.68 10.21
 2 6 12 149.79 5.95
 2 -6 -12 150.8 6
 -2 -6 12 144.03 5.8
 -2 -6 12 134.92 5.04
 2 6 12 147.94 5.43
 2 -6 -12 139.59 5.6
 2 -6 -12 141.87 5.34
 -2 6 -12 133.78 10.35
 -2 -6 13 117.04 8.26
 -2 -6 13 111.63 8.55
 2 -6 -13 114.51 3.99
 2 6 13 118.73 4.73
 -2 -6 13 120.87 4.7
 -2 -6 13 124.37 4.37
 -2 6 -13 103.75 8.43
 2 -6 -13 126.5 4.91
 2 6 13 121.63 4.11
 2 -6 -13 128.61 4.76
 2 -6 -14 169.44 6.03
 -2 6 -14 158.15 10.39
 -2 -6 14 156.14 9.94
 2 -6 -14 180.31 6.25
 2 6 14 174.81 5.95
 -2 -6 14 160.88 5.29
 -2 -6 14 162.57 5.91
 2 6 14 173.36 6.1
 2 6 15 173.28 5.79
 2 6 15 167.07 5.59
 2 -6 -15 178.94 5.93
 2 -6 -15 162.84 5.72
 -2 -6 15 167.35 5.74
 2 -6 -16 130.91 4.68
 2 6 16 129.09 4.29
 2 6 16 131.21 4.48
 2 -6 -16 136.65 4.67
 -2 -6 16 123.62 4.53
 2 6 16 137.85 4.67
 -2 6 -16 129.98 4.6
 2 -6 -16 128.23 4.69
 2 -6 -17 42.05 2.26
 -2 -6 17 42.22 2.3
 2 6 17 43.03 1.88
 2 6 17 45.23 2.19
 2 -6 -17 45.59 2.21
 -2 -6 17 45.77 2.28
 -2 -6 17 35.16 1.78
 2 6 17 43.19 2.18
 -2 6 -17 44 2.21
 2 -6 -17 46.77 2.33
 -2 -6 18 7.66 0.85
 -2 6 -18 6.55 0.68
 2 -6 -18 7.51 0.79
 -2 -6 18 6.01 0.66
 -2 -6 18 7.43 0.79
 2 6 18 8.23 0.79
 2 -6 -18 8.07 0.87
 -2 7 17 30.23 1.51
 2 7 -17 27.12 1.38
 2 -7 17 26.37 1.47
 2 7 -17 29.94 1.56
 2 -7 17 28.27 1.43
 -2 -7 -16 32.01 1.69
 -2 7 16 31.27 1.67
 2 7 -16 31.73 1.83
 -2 -7 -16 27.7 1.41
 2 7 -16 34.64 1.91
 2 7 -16 33.65 2.01
 -2 -7 -16 34.68 1.85
 2 -7 16 31.83 1.85
 -2 7 16 27.27 1.38
 2 -7 16 31.35 1.67
 -2 7 16 33.19 1.88
 -2 -7 -15 30.74 1.9
 -2 7 15 27.23 1.66
 2 7 -15 28.71 1.99
 -2 7 15 25.5 1.73
 -2 -7 -15 29.17 1.77
 2 7 -15 28.8 2.11
 2 -7 15 27.46 1.84
 2 7 -15 28.36 2
 2 -7 15 25.17 1.86
 -2 -7 -15 30.06 1.99
 2 7 -14 28.57 2
 2 -7 14 30.68 1.94
 -2 -7 -14 31.92 2.29
 2 7 -14 30.79 2.37
 -2 7 14 33.17 2.34
 2 7 -14 34.74 2.41
 -2 7 14 34.39 2.22
 -2 -7 -14 32.12 2.1
 2 7 -14 34.3 2.39
 2 -7 14 34.1 2.29
 2 -7 14 28.35 1.78
 2 -7 14 32.91 2.29
 2 7 -13 12.72 1.5
 2 7 -13 11.46 1.55
 -2 -7 -13 11.33 1.42
 -2 7 13 13.2 1.52
 2 -7 13 12.23 1.56
 -2 -7 -13 12.93 1.59
 2 -7 13 10.66 1.24
 2 -7 13 10.26 1.42
 2 7 -13 12.4 1.56
 2 -7 13 11.02 1.35
 2 7 -13 10.83 1.54
 -2 7 13 11.2 1.55
 2 7 -12 88.14 4.25
 2 -7 12 88.84 4.09
 2 7 -12 81.96 4.27
 -2 7 12 82.34 6.63
 -2 7 12 88.12 4.31
 2 7 -12 80.83 4.38
 -2 -7 -12 87.72 3.59
 2 -7 12 79.81 3.74
 2 -7 12 87.92 4.32
 -2 -7 -12 89.03 4.37
 2 -7 12 92.78 4.63
 2 7 -12 84.81 4.51
 -2 7 12 83.73 4.08
 -2 -7 -12 89.63 4.21
 2 -7 11 55.12 3.48
 2 -7 11 55.22 3.21
 2 -7 11 56.81 3.43
 2 7 -11 61.36 3.75
 2 7 -11 59.53 3.63
 2 -7 11 59.96 3.85
 -2 7 11 65.93 3.81
 2 7 -11 58.14 3.79
 -2 -7 -11 64.68 3.3
 -2 7 11 55.62 5.71
 -2 -7 -11 60.27 3.66
 -2 -7 -11 60.38 3.53
 2 7 -11 60.3 3.84
 -2 7 11 59.81 3.37
 2 7 -11 57.09 5.5
 2 -7 10 230.03 7.58
 -2 -7 -10 232.56 6.05
 2 7 -10 228.68 7.21
 2 7 -10 224.29 7.45
 -2 -7 -10 235.32 7.11
 -2 7 10 229.98 6.71
 2 -7 10 216.84 6.9
 2 -7 10 208.65 6.38
 -2 7 10 233 7.15
 2 7 -10 221.81 7.36
 2 7 -10 235 7.38
 2 7 -10 209.03 10.77
 2 -7 10 229.36 6.96
 -2 -7 -10 218.56 6.38
 -2 7 10 231.31 11.9
 2 -7 10 241.2 7.46
 -2 -7 -9 177.4 9.82
 -2 7 9 184.82 11.33
 2 -7 9 178.8 5.78
 -2 7 9 179.83 6.64
 2 -7 9 185.92 7.46
 -2 -7 -9 195.6 6.47
 2 -7 9 181.39 6.9
 2 -7 9 181.79 6.63
 2 7 -9 184.4 7.27
 2 -7 9 185.97 6.96
 -2 7 9 176.11 10.97
 2 7 -9 159.15 11.69
 2 7 -9 182.8 7.12
 2 7 -9 183.57 10.65
 -2 -7 -9 180.69 6.6
 2 -7 9 177.63 5.89
 2 7 -9 187.73 7.24
 -2 -7 -8 282.39 8.88
 -2 7 8 292.9 14.62
 2 -7 8 273.07 8
 -2 7 8 285.91 8.86
 2 -7 8 291.47 9.72
 -2 -7 -8 283.9 8.56
 2 -7 8 272.34 8.67
 2 -7 8 280.06 9.03
 2 7 -8 276.84 9.31
 2 7 -8 268.92 9.13
 2 -7 8 277.05 9.04
 2 7 -8 275.69 15.42
 -2 7 8 281.14 14.27
 2 -7 8 283.1 8.21
 -2 -7 -8 264.61 12.42
 2 7 -8 273.79 9.3
 2 7 -8 296.3 13.98
 -2 7 7 43.88 3.13
 2 7 -7 41.13 5.77
 -2 7 7 37.22 5.06
 -2 -7 -7 38.72 2.99
 -2 7 7 48.28 5.83
 2 -7 7 46.72 3.59
 -2 -7 -7 43.16 2.99
 2 7 -7 40.23 2.7
 2 -7 7 46.41 3.23
 2 -7 7 43.08 3.08
 2 7 -7 46.34 5.45
 2 7 -7 48.53 3.54
 -2 7 7 42.98 5.24
 2 -7 7 42.7 2.9
 2 -7 7 41.18 2.78
 2 -7 7 48.3 5.12
 2 7 -7 41.59 3.26
 2 7 -7 38.7 3.1
 -2 -7 -6 0.98 0.73
 2 -7 6 1.58 0.74
 2 -7 6 0.83 0.82
 -2 7 6 1.4 0.64
 2 7 -6 1.27 0.6
 -2 -7 -6 0.53 0.74
 2 7 -6 0.91 0.78
 2 -7 6 0.81 0.77
 2 -7 6 1.51 0.82
 2 7 -6 1.01 1.35
 2 -7 6 0.37 0.87
 -2 -7 -6 2.18 1.47
 2 -7 6 2.05 0.89
 2 7 -6 -0.4 1.17
 2 7 -6 0.91 0.58
 2 7 -6 1.11 0.8
 -2 7 6 0.41 1.1
 -2 7 6 1.77 1.67
 2 -7 6 0.74 0.75
 2 7 -6 1.76 0.88
 -2 7 5 10.39 2.62
 -2 7 5 6.27 2.27
 2 -7 5 6.43 2.12
 -2 -7 -5 6.79 1.32
 2 7 -5 5.19 1.21
 -2 7 5 6.87 1.19
 2 7 -5 8.35 1.27
 -2 -7 -5 7.43 1.34
 2 -7 5 14.36 2.01
 2 -7 5 5.28 1.19
 2 -7 5 5.62 1.2
 -2 -7 -5 9.39 2.74
 2 7 -5 5.94 2.21
 2 -7 5 5.84 1.34
 2 7 -5 5.59 1.35
 2 7 -5 4.42 1.2
 2 7 -5 6.78 2.13
 2 7 -5 7.41 1.26
 2 -7 5 6.43 1.32
 2 -7 4 26.89 1.98
 -2 7 4 29.26 4.43
 -2 -7 -4 28.77 2.58
 2 -7 4 28.19 2.49
 2 -7 4 31.41 2.61
 2 -7 4 33.82 4.64
 2 7 -4 27.63 2.69
 2 7 -4 25.95 2.46
 2 7 -4 28.99 2.61
 -2 -7 -4 34.27 4.8
 2 -7 4 29.05 2.63
 2 7 -4 28.58 4.21
 -2 7 4 27.05 2.35
 -2 -7 -4 31.77 2.65
 2 7 -4 25.19 2.19
 2 -7 4 25.07 2.62
 2 -7 4 27.74 2.59
 -2 -7 -4 25.92 2.24
 2 7 -4 26.73 2.32
 -2 -7 -3 33.3 4.62
 2 -7 3 35.89 2.42
 2 -7 3 34.96 2.83
 -2 -7 -3 33.46 2.65
 -2 7 3 37.32 2.73
 2 7 -3 34.45 2.59
 -2 -7 -3 35.92 2.85
 2 -7 3 37.39 2.92
 -2 -7 -3 33.46 2.58
 2 -7 3 30.91 4.45
 2 7 -3 39.23 2.97
 -2 7 3 37.45 4.98
 2 -7 3 38.65 2.97
 2 7 -3 35.29 3.02
 2 7 -3 29.59 4.35
 2 7 -2 425.95 11.43
 -2 -7 -2 447.42 12.1
 2 7 -2 426.7 12.21
 2 7 -2 423.63 11.79
 2 -7 2 431.04 10.98
 2 -7 2 424.87 11.89
 2 -7 2 440.72 15.73
 2 -7 2 435.28 12.01
 2 -7 2 437.82 11.8
 -2 7 2 442.45 11.7
 -2 -7 -2 440.03 11.77
 2 7 -2 425.44 12.3
 -2 -7 -2 461.71 17.77
 -2 -7 -2 431.75 11.59
 -2 7 2 421.74 17.91
 2 -7 2 458.52 18.16
 2 7 -1 191.15 6.77
 2 -7 1 190.16 6.82
 -2 -7 -1 196.58 10.81
 2 -7 1 186.7 6.98
 2 -7 1 178.92 9.8
 2 -7 1 187.59 6.44
 -2 7 1 183.11 6.84
 -2 -7 -1 191.94 7.02
 -2 -7 -1 195.46 6.92
 2 7 -1 183.51 6.84
 2 7 -1 192.28 7.33
 2 7 -1 191.23 7.32
 -2 7 1 221.45 12.29
 2 7 0 250.11 8.26
 2 7 0 264.18 8.79
 -2 -7 0 261.98 8.55
 -2 7 0 258.95 13.76
 2 -7 0 263.08 8.11
 -2 7 0 259.63 14.35
 2 -7 0 268.18 8.22
 2 7 0 261.5 8.29
 -2 -7 0 272.76 12.49
 2 -7 0 248.97 12.03
 -2 7 0 270.14 8.63
 -2 -7 0 268.41 8.69
 2 7 0 253.74 8.72
 -2 7 0 261.74 13.49
 2 -7 0 275.49 13.72
 2 -7 0 269.03 8.55
 -2 -7 0 249.17 12.11
 2 -7 0 253.4 8.4
 -2 -7 1 199.57 7.23
 2 -7 -1 188.54 11.3
 2 -7 -1 189.85 6.76
 -2 7 -1 191.1 12.27
 2 7 1 190.23 6.9
 -2 -7 1 207.39 10.38
 -2 -7 1 198.82 7.23
 2 -7 -1 186.77 10.52
 2 -7 -1 204.47 7.23
 2 7 1 183.93 7.13
 2 7 1 188.82 7.21
 2 7 1 200.43 7.03
 -2 7 -1 199.32 7.28
 -2 7 -1 208.14 12.01
 2 -7 -1 192.6 6.96
 -2 -7 1 207.27 11.2
 -2 -7 2 414.09 11.54
 2 -7 -2 388.04 9.98
 -2 -7 2 414.55 11.53
 2 7 2 394.91 15.18
 2 -7 -2 407.17 11.09
 -2 7 -2 414.4 18.57
 2 7 2 394.22 11.03
 2 -7 -2 422.28 16.82
 -2 -7 2 367.43 14.21
 2 7 2 396.76 11.41
 2 -7 -2 377.68 16.64
 2 -7 -2 392.86 10.93
 -2 -7 2 401.68 16.81
 2 7 2 406.81 11.48
 2 7 2 403.57 11.03
 -2 7 -2 418.68 11.7
 -2 7 -2 411.18 17.49
 -2 -7 2 410.65 10.89
 2 -7 -2 412.79 11.3
 2 7 3 32.82 2.32
 2 -7 -3 30.73 2.29
 -2 -7 3 28.57 2.63
 2 7 3 29.42 3.87
 2 -7 -3 29.58 2.52
 2 7 3 33.77 2.68
 2 -7 -3 30.76 2.57
 -2 -7 3 28.67 2.43
 2 7 3 28.88 2.59
 2 7 3 27.96 2.55
 -2 -7 3 33.48 2.81
 2 -7 -3 31.09 2.48
 -2 7 -3 32.41 2.81
 -2 7 -3 33.67 4.75
 -2 7 -3 35.82 5.38
 2 -7 -3 27.33 4.16
 -2 -7 3 30.08 4.42
 2 -7 -3 28.63 4.27
 2 -7 -4 22.11 1.96
 2 7 4 16.31 1.7
 -2 -7 4 23.83 2.39
 2 7 4 17.38 3.12
 -2 7 -4 21.8 4.26
 2 -7 -4 16.74 3.38
 2 7 4 17.96 1.99
 2 7 4 26.58 2.43
 2 -7 -4 18.01 2.01
 2 7 4 23.63 2.33
 2 -7 -4 14.46 3
 2 -7 -4 23.39 2.11
 -2 -7 4 18.03 2.09
 -2 -7 4 21.09 3.78
 -2 -7 4 34.61 2.66
 -2 7 -4 22.47 2.38
 -2 7 -4 20.3 3.85
 -2 -7 5 4.58 0.97
 2 -7 -5 3.88 1.02
 -2 7 -5 7.33 2.5
 2 -7 -5 2.04 1.29
 -2 7 -5 3.16 1.79
 -2 7 -5 3.93 1.19
 2 7 5 5.11 1.18
 -2 -7 5 4.77 1.13
 2 -7 -5 3.84 1.05
 2 7 5 3.25 1.01
 2 7 5 5.3 1.84
 2 -7 -5 4.79 0.97
 2 -7 -5 5.69 1.97
 2 7 5 4.08 0.9
 -2 -7 5 5.33 1.24
 2 7 5 3.86 1.02
 2 -7 -5 5.54 1.11
 -2 -7 5 4.77 2.01
 -2 7 -6 3.67 2.05
 2 7 6 4.84 1.21
 2 -7 -6 5.08 1.1
 2 7 6 5.37 1.08
 -2 -7 6 4.95 0.9
 2 -7 -6 4.03 1.08
 2 -7 -6 4.96 1.91
 2 7 6 4.73 1.18
 -2 -7 6 7.99 1.4
 -2 -7 6 5.2 1.19
 2 7 6 5.04 1.1
 2 7 6 9.49 2.46
 2 -7 -6 5.85 2.05
 -2 -7 6 4.1 1.67
 2 -7 -6 4.04 0.98
 -2 -7 6 4.87 1.16
 -2 -7 6 4.87 2.24
 2 -7 -7 44.82 3.17
 2 -7 -7 44.97 3.06
 2 7 7 44.53 2.85
 2 7 7 46.32 3.25
 2 7 7 43.27 5.11
 2 7 7 45.99 3.15
 -2 -7 7 45.33 3.28
 2 7 7 41.92 3.05
 -2 7 -7 47.85 5.94
 2 -7 -7 44.96 2.92
 -2 -7 7 49.52 5.95
 -2 -7 7 38.52 4.88
 -2 -7 7 44.88 3.16
 2 -7 -7 39.46 2.73
 -2 -7 7 46.96 3.29
 -2 7 -8 317.96 15.8
 2 -7 -8 309.69 9.25
 -2 -7 8 311.06 9.5
 -2 -7 8 296.37 14.27
 2 -7 -8 300.68 9.31
 -2 -7 8 290.95 8.21
 2 7 8 310.78 9.17
 2 -7 -8 295.28 8.42
 -2 -7 8 306.74 9.26
 -2 -7 8 292.05 15.1
 2 -7 -8 287.81 8.4
 2 7 8 317.2 9.39
 -2 -7 8 307.33 9.61
 2 7 8 307.92 14.2
 2 -7 -9 203.12 7.05
 -2 -7 9 209.44 12.38
 -2 -7 9 200.24 6.95
 2 7 9 196.39 6.84
 -2 7 -9 175.04 10.85
 -2 7 -9 193.77 12.78
 2 -7 -9 183.06 6.02
 -2 -7 9 197.95 7.17
 -2 -7 9 198.46 11.52
 2 7 9 199.48 7.02
 -2 7 -9 216.91 12.84
 -2 -7 9 212.56 7.55
 2 -7 -9 209.48 7.22
 -2 -7 10 202.74 7.36
 2 -7 -10 191.68 6.23
 -2 7 -10 203.72 11.61
 -2 7 -10 201.46 12.26
 2 7 10 207.79 6.82
 -2 -7 10 208.29 7.1
 -2 -7 10 195.1 6.51
 -2 -7 10 207.2 6.81
 2 7 10 204.56 6.92
 2 7 10 214.04 7.24
 2 -7 -10 203.12 6.91
 2 -7 -10 201.64 7.1
 -2 -7 10 187.67 11.18
 2 7 11 56.91 3.13
 -2 7 -11 56.97 5.93
 -2 7 -11 57.65 6.32
 2 7 11 57.12 3.45
 2 -7 -11 54.73 2.96
 -2 -7 11 54.32 3.24
 -2 -7 11 55.93 3.1
 -2 -7 11 55.01 3.01
 2 -7 -11 57.73 3.24
 -2 -7 11 53.97 3.46
 2 7 11 58.74 3.23
 -2 -7 11 57.12 5.91
 2 7 12 96.65 4
 2 -7 -12 94.62 3.93
 -2 7 -12 95.79 7.56
 -2 -7 12 96.36 4.58
 -2 -7 12 94.65 7.5
 -2 -7 12 89.97 7.29
 -2 -7 12 90.24 3.72
 -2 7 -12 86.23 7.59
 2 7 12 102.56 4.47
 2 -7 -12 96.32 4.04
 -2 -7 12 99.34 4.13
 -2 -7 12 95.51 4.12
 2 7 13 7.61 1.1
 -2 -7 13 6.19 1.02
 -2 -7 13 7.79 1.07
 -2 7 -13 7.06 2.17
 2 7 13 6.28 1.11
 2 7 13 6.04 0.89
 2 -7 -13 7.71 1.06
 2 -7 -13 6.76 1.18
 2 -7 -13 8.6 1.09
 -2 -7 13 7.02 1.21
 2 -7 -14 33.9 2.28
 -2 -7 14 33.37 2.32
 2 -7 -14 30.07 1.94
 2 7 14 28.73 1.95
 2 7 14 30.61 2.15
 -2 -7 14 28.75 1.93
 2 -7 -15 25.35 1.64
 2 7 15 25.15 1.79
 -2 -7 15 22.18 1.55
 2 7 15 29.85 1.78
 2 -7 -15 29.48 2
 2 -7 -15 28.77 1.91
 2 7 15 27.48 1.69
 -2 -7 15 24.03 1.87
 -2 7 -15 22.92 1.89
 2 -7 -16 33.17 1.88
 -2 -7 16 30.41 1.75
 2 7 16 32.45 1.75
 2 7 16 29.96 1.49
 2 -7 -16 28.26 1.52
 -2 7 -16 29.91 1.67
 2 -7 -16 32.39 1.79
 2 7 16 31.63 1.61
 -2 -7 17 26.33 1.3
 2 -7 -17 30.74 1.48
 -2 -7 17 30.06 1.48
 2 7 17 29.51 1.33
 -2 -8 -15 66.39 2.26
 2 -8 15 59.95 2.2
 -2 8 15 67.53 2.31
 -2 -8 -15 61.06 2
 2 8 -15 68.28 2.36
 -2 -8 -14 49.15 2.22
 2 -8 14 50.97 2.34
 -2 8 14 47.2 2.25
 -2 -8 -14 50.38 2.35
 -2 8 14 54.29 2.45
 2 8 -14 48.71 2.06
 2 8 -14 51.37 2.39
 -2 8 14 46.73 1.98
 -2 -8 -14 52.5 2.22
 2 8 -13 -0.2 0.43
 -2 8 13 0.52 0.49
 2 -8 13 0.17 0.56
 -2 -8 -13 -0.15 0.49
 -2 8 13 0.08 0.54
 2 8 -13 0.39 0.48
 2 8 -13 0.33 0.56
 -2 -8 -13 0.49 0.55
 -2 8 13 0.59 0.47
 2 -8 13 0.06 0.41
 2 -8 13 0.28 0.41
 2 -8 13 0.7 0.47
 2 8 -13 0.4 0.47
 -2 8 12 74.74 3.41
 2 -8 12 62.69 3.33
 2 8 -12 72.68 3.33
 2 -8 12 69.44 3.17
 2 8 -12 68.96 3.32
 -2 8 12 72.12 3.41
 2 8 -12 64.06 3.07
 2 -8 12 72.92 3.1
 2 -8 12 64.53 3.02
 2 -8 12 64.25 3.28
 -2 -8 -12 68.63 3.24
 -2 8 12 69.56 3.05
 2 -8 11 51 3.12
 -2 -8 -11 45.29 2.47
 2 -8 11 47.13 2.81
 -2 8 11 45.59 2.85
 2 8 -11 50.9 2.97
 2 -8 11 49.42 2.96
 2 8 -11 44.97 2.83
 -2 8 11 45.89 2.66
 -2 -8 -11 50.91 2.9
 -2 8 11 47.28 2.88
 2 -8 11 45.21 2.63
 2 8 -11 46.25 2.73
 2 -8 10 78.93 3.72
 -2 8 10 82.89 4.1
 2 8 -10 79.88 4
 2 8 -10 85.26 4.2
 2 -8 10 81.58 4.1
 2 -8 10 82.3 4.24
 2 8 -10 77.85 3.8
 2 -8 10 83.88 4
 -2 -8 -10 85.41 3.77
 -2 -8 -10 82.48 3.99
 -2 8 10 83.27 3.91
 -2 8 10 83.7 3.86
 -2 -8 -10 85.08 4.05
 -2 8 9 43.45 4.83
 2 -8 9 45.2 2.44
 -2 -8 -9 43.36 2.65
 2 -8 9 41.32 3.09
 2 -8 9 39.02 2.65
 -2 8 9 48.65 3.17
 2 8 -9 44.23 2.99
 2 8 -9 45.32 3.13
 2 -8 9 46.6 3.15
 2 8 -9 43.58 2.89
 -2 -8 -9 45.49 2.98
 -2 -8 -9 44.86 2.87
 -2 -8 -9 38.58 2.82
 -2 8 9 43.85 2.87
 2 8 -9 45.87 4.77
 -2 -8 -8 2.37 0.9
 -2 8 8 4.06 1.76
 2 -8 8 2.34 0.75
 2 -8 8 1.72 0.86
 -2 -8 -8 3.31 0.91
 -2 -8 -8 3.32 1.02
 2 -8 8 1.96 0.76
 2 -8 8 3.68 0.81
 2 8 -8 2.99 1.02
 2 -8 8 1.94 0.93
 -2 8 8 1.67 0.82
 2 8 -8 2.49 0.95
 2 8 -8 2.65 0.94
 2 8 -8 3.06 1.46
 2 8 -8 2.26 0.85
 -2 8 7 29.75 2.13
 -2 -8 -7 31.78 2.52
 2 -8 7 34.99 2.95
 2 8 -7 27.91 2.43
 2 -8 7 30.99 2.36
 2 -8 7 33.7 2.37
 2 -8 7 32.05 2.69
 -2 -8 -7 34.92 4.31
 -2 8 7 35.39 4.65
 2 -8 7 32.82 2.73
 2 8 -7 24.9 3.79
 -2 -8 -7 33.81 2.69
 2 8 -7 28.15 2.68
 -2 8 7 31.03 2.58
 2 8 -7 30.54 2.73
 2 -8 6 185.39 6.47
 2 -8 6 179.92 6.88
 -2 -8 -6 179.77 10.5
 -2 -8 -6 197.12 7.05
 2 8 -6 180.89 7.19
 2 8 -6 187.12 6.69
 2 -8 6 187.52 6.43
 -2 8 6 182.88 6.78
 -2 8 6 170.45 5.96
 2 8 -6 176.35 5.9
 -2 -8 -6 185 6.68
 -2 8 6 198.11 11.67
 2 -8 6 182.93 6.87
 2 8 -6 172.56 10.45
 -2 8 5 75.77 6.64
 -2 8 5 65.43 3.52
 2 8 -5 67.62 3.49
 -2 -8 -5 65.84 3.83
 2 -8 5 65.41 3.9
 -2 -8 -5 61.26 3.26
 2 -8 5 66.91 4.02
 -2 -8 -5 69.13 4.02
 2 -8 5 70.29 3.82
 -2 8 5 66.23 6.84
 2 8 -5 66.48 3.78
 2 8 -5 72.63 4.34
 2 8 -4 254.2 7.93
 -2 8 4 263.91 8.18
 -2 -8 -4 260.68 8.6
 2 -8 4 263.58 8.74
 2 8 -4 281.14 9.28
 -2 8 4 262.67 13.14
 -2 -8 -4 275.86 8.8
 2 8 -4 275.12 9.17
 2 8 -4 254.79 8.25
 -2 -8 -4 261.41 7.75
 2 -8 4 256.21 8.46
 -2 -8 -4 261.13 8
 -2 8 4 270.52 14.51
 2 -8 4 278.22 8.58
 -2 -8 -3 291.38 9.17
 2 8 -3 285.43 8.6
 -2 8 3 288.2 8.84
 -2 8 3 289.02 15.34
 2 -8 3 282.08 7.91
 2 -8 3 287.27 9.19
 2 -8 3 285.64 14.06
 -2 -8 -3 279.91 8.44
 2 -8 3 280.54 8.85
 2 -8 3 293.2 9.07
 2 8 -3 292.5 8.82
 2 8 -3 294.59 9.59
 -2 8 3 280.68 13.86
 -2 -8 -3 295.33 8.79
 2 8 -3 292.35 9.57
 -2 -8 -2 95.49 4.82
 2 8 -2 97.96 4.55
 -2 8 2 90.16 4.55
 -2 8 2 75.45 7.67
 2 -8 2 94.42 4.14
 2 -8 2 96.27 4.78
 2 -8 2 97.81 8.01
 -2 8 2 96.34 7.88
 -2 -8 -2 93.49 4.71
 2 -8 2 89.86 4.41
 2 8 -2 90.15 4.92
 2 8 -2 90.56 4.89
 2 8 -2 91.13 4.43
 -2 -8 -2 95.66 4.51
 -2 -8 -2 87.3 4.48
 -2 -8 -1 192.99 7.06
 2 -8 1 187.54 6.44
 -2 8 1 193.37 12.38
 2 8 -1 180.1 6.68
 -2 -8 -1 204.59 7.08
 2 -8 1 186.53 6.97
 2 -8 1 200.53 7.21
 2 -8 1 192.06 6.66
 2 8 -1 200.63 6.82
 2 8 -1 196.13 7.43
 -2 8 1 185.44 11.27
 2 8 -1 190.93 7.38
 -2 8 1 183.64 6.94
 -2 -8 -1 191.62 7.03
 -2 -8 0 98.25 4.8
 2 -8 0 107.86 4.7
 -2 8 0 101.42 8.84
 -2 -8 0 99.71 4.81
 2 8 0 106.78 4.87
 2 -8 0 81.74 6.76
 2 -8 0 88.33 7.74
 -2 8 0 100.29 4.93
 -2 -8 0 97.29 4.85
 2 -8 0 93.31 4.32
 -2 8 0 97.93 8.11
 2 -8 0 103.27 4.89
 2 8 0 104.11 5.18
 2 8 0 105.93 5.2
 2 8 0 101.49 4.59
 2 -8 0 107.99 5.03
 -2 -8 1 182.55 6.64
 2 -8 -1 185.44 6.57
 -2 8 -1 185.27 12.08
 2 8 1 179.98 6.69
 -2 -8 1 172.58 6.66
 2 -8 -1 151.4 9.57
 2 8 1 191.58 7.18
 2 -8 -1 156.93 10.59
 2 -8 -1 187.15 6.92
 2 -8 -1 174.73 6.56
 -2 -8 1 173.06 6.77
 -2 8 -1 194.87 7.19
 -2 -8 1 186.06 6.99
 -2 -8 1 163.78 9.81
 -2 8 -1 180.42 11.19
 2 8 1 181.84 7.05
 -2 -8 2 118.86 5.4
 -2 8 -2 103.79 5.19
 2 8 2 114.25 5.3
 2 8 2 101.31 4.22
 -2 -8 2 112.73 5.25
 -2 -8 2 108.23 4.78
 2 -8 -2 102.27 4.8
 -2 8 -2 126.8 9.84
 2 8 2 100.7 4.85
 -2 -8 2 108.26 4.99
 2 -8 -2 91.97 7.54
 2 8 2 104.63 5.12
 -2 -8 2 103.1 7.89
 2 -8 -2 110.22 5.09
 -2 8 -2 104 8.44
 -2 -8 2 105.28 4.66
 -2 8 -2 120.58 9.15
 2 -8 -2 94.48 7.95
 2 -8 -2 101.74 4.73
 2 8 3 253.44 7.58
 2 -8 -3 255.73 7.43
 -2 -8 3 276.7 8.16
 2 -8 -3 273.44 8.58
 2 8 3 274.5 8.67
 -2 -8 3 267.72 8.42
 2 -8 -3 269.58 8.56
 -2 -8 3 269.85 8.35
 2 8 3 275.45 8.85
 2 -8 -3 268.17 13.66
 -2 8 -3 280.21 9.19
 -2 -8 3 273.5 8.86
 2 8 3 284.37 8.94
 2 -8 -3 255.82 8.1
 -2 8 -3 278.06 14.35
 -2 8 -3 274.23 14.82
 -2 -8 3 272.71 8.94
 -2 -8 3 251.7 13.14
 2 8 4 269.27 7.85
 2 -8 -4 275.91 7.92
 -2 -8 4 271.03 7.98
 -2 8 -4 277.12 14.96
 2 -8 -4 291.23 8.75
 2 8 4 285.16 8.87
 -2 -8 4 271.51 8.43
 2 8 4 289.61 8.99
 -2 -8 4 301.26 9.27
 -2 -8 4 280.74 9.03
 2 8 4 280.13 8.91
 -2 8 -4 286.18 9.4
 -2 8 -4 275.18 14.38
 -2 -8 4 279.61 8.63
 -2 -8 4 274.55 13.8
 2 -8 -4 268.06 8.04
 -2 8 -5 65.22 6.89
 2 -8 -5 57.28 3.39
 2 8 5 59.16 3.58
 -2 -8 5 56.4 3.27
 2 8 5 59.97 3.59
 2 -8 -5 54.8 3.39
 -2 8 -5 55.03 3.34
 -2 8 -5 59.74 3.92
 2 8 5 59.9 3.59
 -2 8 -5 68.13 6.88
 -2 -8 5 50.2 2.83
 -2 -8 5 57.8 3.72
 -2 -8 5 60.5 6.39
 -2 -8 5 54.13 3.41
 2 -8 -5 53.2 3.06
 2 8 5 54.09 3.02
 2 8 6 177.7 6.65
 -2 -8 6 167.92 5.9
 -2 8 -6 177.14 11.55
 -2 -8 6 175.66 6.54
 2 8 6 176.13 6.42
 2 -8 -6 178.32 6.35
 2 -8 -6 184.69 6.3
 -2 -8 6 176.81 6.78
 -2 8 -6 184.9 7.21
 2 8 6 169.91 6.5
 -2 8 -6 170.37 11.18
 2 -8 -6 186.26 6.73
 2 -8 -6 176.9 6.12
 2 8 6 180.07 5.97
 -2 -8 6 192.27 11.36
 -2 -8 6 178.46 6.66
 2 -8 -7 44.91 3.03
 2 8 7 37.02 2.83
 -2 8 -7 42.89 5.44
 -2 -8 7 37.75 2.42
 2 8 7 40.8 2.93
 2 8 7 41.38 2.83
 -2 -8 7 43.01 5.35
 2 -8 -7 38.51 2.65
 -2 -8 7 38.76 2.87
 -2 -8 7 44.12 3.06
 -2 8 -7 44.61 3.3
 2 8 7 43.8 3.02
 -2 8 -7 40.49 5.28
 2 -8 -7 40.03 2.63
 2 -8 -7 43.96 2.68
 2 -8 -8 0.23 0.61
 2 8 8 0.47 0.64
 2 -8 -8 0.53 0.51
 2 8 8 0.53 0.63
 -2 -8 8 0.24 0.73
 -2 -8 8 0.11 0.66
 -2 -8 8 0.39 1.05
 -2 -8 8 -0.15 0.2
 2 -8 -8 0.21 0.61
 -2 -8 8 1.12 0.75
 -2 8 -8 -0.42 1.11
 -2 8 -8 1.16 0.79
 2 8 8 -0.24 0.63
 2 8 9 59.53 3.11
 -2 -8 9 52.69 3.08
 -2 -8 9 51.63 5.62
 -2 -8 9 55.06 3.25
 -2 -8 9 59.64 3.44
 -2 8 -9 59.15 3.7
 -2 8 -9 57.42 6.18
 2 -8 -9 58.91 3.3
 2 -8 -9 55.68 3.2
 2 8 9 56.04 3.22
 -2 -8 10 88.26 3.79
 -2 8 -10 87.17 4.38
 -2 8 -10 94.91 7.55
 2 8 10 86.87 3.63
 -2 -8 10 87.25 3.96
 2 -8 -10 82.19 3.83
 2 8 10 89.96 4.1
 2 8 10 87.8 3.89
 2 -8 -10 85.48 3.93
 -2 -8 10 83.34 4.08
 2 -8 -11 48.9 2.69
 -2 8 -11 53.08 3.25
 2 8 11 52.99 2.96
 -2 8 -11 44.82 5.02
 -2 -8 11 49.09 2.72
 -2 -8 11 48.03 2.47
 2 8 11 50.2 2.66
 -2 -8 11 44.85 2.84
 2 -8 -11 51.46 2.86
 2 -8 -12 57.93 2.7
 -2 8 -12 62.13 3.33
 2 8 12 63.52 2.73
 2 -8 -12 62.99 3.08
 -2 -8 12 61.69 2.78
 -2 -8 12 63.61 3.16
 2 8 12 67.75 3.15
 2 8 12 58.21 2.62
 2 8 13 0.21 0.3
 2 -8 -13 2.24 0.53
 2 8 13 1.57 0.44
 -2 -8 13 1.75 0.7
 2 8 13 1.91 0.63
 2 -8 -13 1.68 0.63
 -2 -8 13 2.12 0.67
 2 8 14 49.8 2.22
 -2 -8 14 44.11 2.21
 -2 -8 14 45.14 2.24
 2 -8 -14 49.02 2.25
 2 -8 -15 74 2.49
 -2 -8 15 69.85 2.49
 2 8 15 70.94 2.37
 -2 8 -15 73.29 2.61
 -2 -9 -13 28.57 1.29
 2 -9 13 27.35 1.31
 2 -9 12 80.45 2.55
 2 -9 12 79.34 2.84
 -2 9 12 80.46 2.71
 -2 9 12 82.81 2.9
 2 9 -12 76.86 2.65
 -2 -9 -12 81.6 2.8
 -2 -9 -12 82.15 2.76
 2 -9 11 6.39 0.83
 2 -9 11 5.14 0.83
 2 9 -11 6.67 0.9
 -2 9 11 7.42 0.92
 -2 -9 -11 6.74 0.87
 -2 -9 -11 5.33 0.65
 2 9 -11 5.6 0.93
 -2 -9 -11 5.89 0.87
 -2 9 11 6.82 0.94
 -2 9 10 58.45 2.86
 2 -9 10 59.26 2.72
 2 9 -10 58.09 2.84
 -2 9 10 63.01 2.86
 2 -9 10 57.83 2.79
 -2 -9 -10 58.93 2.68
 2 9 -10 55.99 2.88
 -2 -9 -9 99.3 3.74
 -2 9 9 101.36 4.04
 -2 -9 -9 92.08 3.59
 2 9 -9 91.43 3.92
 -2 9 9 95.96 3.77
 2 9 -9 97.7 4.09
 2 9 -9 83.1 3.07
 -2 9 9 92.7 3.84
 2 -9 9 92.13 3.81
 2 -9 8 42.65 2.64
 -2 9 8 44.23 2.6
 -2 -9 -8 41.86 2.56
 -2 -9 -8 48.54 2.71
 2 -9 8 43.2 2.6
 -2 -9 -8 44.38 2.44
 2 -9 8 43.43 2.24
 2 9 -8 40.82 2.72
 2 9 -8 37.21 2.09
 -2 -9 -8 45.15 2.48
 -2 9 8 44.31 2.75
 2 -9 7 40.53 2.58
 -2 -9 -7 38.52 2.52
 -2 9 7 42.86 2.67
 -2 -9 -7 40.32 2.49
 -2 -9 -7 39.09 2.6
 2 -9 7 39.36 2.31
 2 -9 7 36.88 2.56
 2 -9 7 38.8 2.22
 2 9 -7 41.34 2.81
 2 9 -7 34.2 2.06
 -2 -9 -7 37.78 2.31
 -2 9 6 49.16 2.55
 -2 -9 -6 51.89 2.96
 -2 -9 -6 52.06 3.08
 2 -9 6 47.67 2.97
 -2 -9 -6 45.34 4.64
 -2 9 6 51.61 3.07
 -2 -9 -6 50.62 2.95
 2 -9 6 52.17 2.83
 2 -9 6 56.42 2.86
 2 -9 6 51.72 2.96
 2 9 -6 52.58 3.27
 2 9 -6 47.53 2.53
 -2 -9 -6 47.56 2.63
 -2 9 5 47.21 2.64
 -2 -9 -5 52.88 3.09
 -2 -9 -5 43.34 2.76
 -2 9 5 46.91 3.03
 2 -9 5 46.42 2.77
 2 9 -5 50.05 3.26
 2 -9 5 48.33 3.06
 -2 -9 -5 47.24 3.01
 2 -9 5 49.33 2.93
 -2 -9 -5 46.13 4.88
 2 9 -5 47.79 3.16
 -2 -9 -5 48.11 2.59
 2 -9 5 45.87 2.79
 -2 -9 -4 45.61 4.99
 -2 9 4 41.66 4.84
 2 9 -4 38.72 2.29
 -2 9 4 41.78 2.54
 -2 -9 -4 46.43 2.89
 -2 -9 -4 39.73 2.31
 2 -9 4 39.9 2.62
 2 -9 4 42.56 2.81
 2 9 -4 47.07 3.1
 2 -9 4 43.38 2.81
 -2 -9 -4 46.29 2.91
 2 -9 4 44 2.74
 2 9 -4 42.4 2.94
 -2 -9 -4 43.82 2.63
 -2 9 4 43.88 2.91
 2 -9 4 39.23 2.52
 2 -9 3 124.87 5.14
 2 -9 3 121.91 5.01
 -2 -9 -3 114.66 4.6
 2 -9 3 126.4 5.09
 -2 -9 -3 120.03 4.69
 -2 -9 -3 117.15 8.41
 2 9 -3 120.53 4.64
 -2 9 3 114.78 4.74
 -2 -9 -3 127.28 5.21
 2 9 -3 119.04 5.29
 2 -9 3 115.4 4.61
 2 9 -3 119.73 5.27
 -2 -9 -2 81.17 3.71
 -2 -9 -2 87.21 4.05
 2 -9 2 78.16 3.62
 2 9 -2 84.01 3.9
 -2 9 2 86.18 4.1
 -2 -9 -2 82.42 4.19
 2 9 -2 85.7 4.43
 2 9 -2 82.25 4.29
 -2 -9 -2 84.27 4.13
 2 -9 2 85.89 4.18
 2 -9 2 86.35 3.54
 -2 -9 -2 83.94 3.87
 2 -9 1 93.78 3.93
 -2 9 1 102.93 8.23
 -2 -9 -1 100.28 4.49
 2 9 -1 96.06 4.28
 -2 9 1 100.25 4.56
 -2 -9 -1 94.94 3.95
 2 9 -1 98.54 4.74
 2 9 -1 103.66 4.81
 -2 -9 -1 98.93 4.47
 2 -9 1 94.15 4.37
 2 -9 1 98.05 4.59
 -2 -9 -1 103.26 4.46
 2 -9 0 109.96 4.44
 -2 9 0 119.44 8.89
 -2 -9 0 103.54 4.02
 -2 -9 0 113.5 4.9
 2 -9 0 115.62 4.95
 2 9 0 115.51 5.14
 -2 -9 0 110.87 4.71
 2 9 0 109.61 4.97
 2 9 0 109.49 4.66
 -2 9 0 115.09 5.01
 -2 -9 0 105.37 4.78
 -2 -9 0 117.09 4.88
 2 -9 0 109.5 4.68
 -2 9 -1 89.46 4.42
 -2 -9 1 86.63 4.32
 2 -9 -1 89.79 4.31
 2 -9 -1 98.81 4.21
 -2 9 -1 92.39 7.85
 -2 -9 1 94.79 4.18
 2 9 1 100.99 4.67
 -2 -9 1 95.81 4.45
 2 9 1 92.81 4.3
 -2 -9 1 91.8 4.34
 2 9 1 92.42 4.47
 2 -9 -1 89.81 4.09
 2 9 2 89.65 4.39
 2 -9 -2 88.3 4.26
 -2 9 -2 91.97 4.49
 -2 -9 2 87.71 4.35
 2 9 2 94.82 4.46
 2 -9 -2 95.48 4.44
 -2 -9 2 89.52 3.96
 -2 -9 2 100.44 4.56
 -2 -9 2 89.04 4.18
 2 9 2 94.69 4.34
 -2 9 -2 98.61 8
 2 -9 -2 93.22 4.17
 2 -9 -2 91.06 3.97
 2 9 3 111.22 4.74
 -2 -9 3 113.76 4.62
 -2 9 -3 115.88 8.6
 -2 -9 3 115.12 4.96
 2 9 3 112.36 4.82
 -2 9 -3 112.05 5.03
 -2 -9 3 112.51 4.9
 2 9 3 103.89 4.64
 -2 -9 3 102.83 4.15
 2 -9 -3 111.91 4.73
 2 9 3 112.99 4.85
 2 -9 -3 106.44 4.17
 2 -9 -3 112.21 4.68
 2 -9 -3 112.75 4.82
 2 9 4 42.63 2.79
 -2 -9 4 45.37 2.99
 -2 -9 4 45.96 3.01
 -2 9 -4 45.04 3.09
 -2 -9 4 41.79 2.44
 2 9 4 47.95 2.96
 2 9 4 45.66 2.91
 -2 -9 4 44.71 2.69
 -2 9 -4 48.81 5.49
 2 -9 -4 47.59 2.9
 2 -9 -4 47.53 2.93
 2 -9 -4 49.1 2.89
 2 9 5 50.57 2.84
 2 9 5 54.27 3.01
 2 9 5 56.64 3.08
 -2 -9 5 51.96 2.63
 2 9 5 57.01 3.19
 2 -9 -5 57 2.87
 -2 9 -5 53.66 3.24
 -2 -9 5 63.5 3.33
 2 -9 -5 51.25 2.8
 -2 -9 5 54.08 2.7
 2 9 6 35.91 2.53
 2 -9 -6 38.52 2.56
 2 -9 -6 35.64 2.3
 -2 -9 6 35.67 2.11
 2 9 6 38.07 2.44
 -2 -9 6 35.05 2.55
 2 9 6 37.6 2.62
 -2 -9 6 34.4 2.3
 -2 9 -6 42.75 2.92
 2 -9 -6 35.12 2.09
 2 -9 -6 32.83 2.16
 2 9 6 37.01 2.53
 -2 9 -6 40.57 4.7
 -2 -9 6 43.33 2.61
 -2 9 -7 38.25 2.19
 2 9 7 44.15 2.63
 -2 -9 7 37.52 2.27
 -2 -9 7 39.61 2.46
 -2 9 -7 40.49 2.73
 -2 -9 7 41.54 2.46
 2 -9 -7 38.14 2.1
 2 -9 -7 40.05 2.47
 2 9 7 41.32 2.52
 2 9 7 38.93 2.45
 -2 9 -7 38.88 4.5
 2 9 7 39.01 2.25
 2 -9 -7 38.91 2.11
 -2 9 -8 34.3 2.11
 2 9 8 30.67 2.16
 2 -9 -8 32.05 2.2
 -2 -9 8 32.38 2.25
 -2 9 -8 34.16 2.48
 -2 -9 8 36.64 2.29
 -2 -9 8 33.34 2.21
 2 -9 -8 31.3 1.97
 2 9 8 37.82 2.38
 2 9 8 30.94 1.93
 2 -9 -8 32.96 1.93
 -2 -9 8 31.85 2.13
 2 -9 -9 95.73 3.5
 2 -9 -9 90.2 3.65
 -2 -9 9 90.4 3.68
 -2 9 -9 86.97 3.44
 -2 -9 9 95.69 3.77
 2 -9 -9 94.01 3.4
 -2 -9 9 89.24 3.62
 -2 9 -9 89.84 3.98
 -2 -9 9 94.13 3.55
 2 9 9 94.54 3.67
 2 -9 -10 62.68 2.69
 2 -9 -10 68.22 2.88
 -2 -9 10 64.26 2.9
 -2 9 -10 66.13 2.79
 2 9 10 63.54 2.71
 -2 -9 10 67.73 2.85
 2 9 10 68.23 2.98
 -2 -9 10 69.62 2.95
 2 -9 -10 66.13 2.67
 -2 -9 10 65.73 2.62
 -2 -9 11 2.51 0.59
 2 9 11 3.33 0.71
 2 9 11 2.69 0.56
 -2 -9 11 4.15 0.74
 2 -9 -11 2.08 0.57
 2 -9 -11 3.59 0.65
 -2 -9 11 3.33 0.67
 -2 9 -11 3.32 0.66
 2 -9 -11 3.22 0.63
 2 -9 -12 79.83 2.61
 -2 -9 12 81.6 2.72
 2 -9 -12 72.62 2.47
 2 9 12 81.41 2.74
 -2 9 -12 70.81 2.42
 2 -9 -12 64.71 2.15
 2 9 13 30.84 1.34
 -2 -9 13 27.27 1.29
 -2 10 9 42.04 1.79
 -2 -10 -9 39.62 1.6
 -2 -10 -9 35.87 1.46
 2 10 -9 38.39 1.73
 -2 10 9 34.36 1.42
 2 -10 8 25.02 1.31
 -2 10 8 28.12 1.49
 -2 10 8 31.64 1.72
 -2 -10 -8 31.51 1.55
 -2 -10 -8 31.43 1.58
 2 10 -8 29.54 1.68
 2 -10 8 29.32 1.6
 -2 10 7 37.89 1.96
 -2 -10 -7 37.27 1.81
 -2 10 7 41.54 1.98
 2 10 -7 42.03 2.15
 2 10 -7 36.22 1.98
 -2 10 7 38.46 2.06
 2 -10 7 39.62 1.99
 2 -10 7 34.4 1.58
 2 -10 6 69.3 2.89
 2 -10 6 72.85 2.67
 2 10 -6 73.15 3.07
 -2 -10 -6 69.57 2.65
 -2 10 6 73.82 2.98
 2 -10 6 60.37 2.36
 -2 -10 -6 73.93 2.98
 2 -10 6 71.2 2.54
 2 10 -6 75.13 3.13
 -2 10 6 70.37 3.07
 -2 10 5 126.59 4.27
 -2 -10 -5 120.81 3.74
 -2 -10 -5 127.85 4.25
 2 -10 5 124.39 4.17
 2 -10 5 122.44 3.84
 -2 -10 -5 127.02 4.2
 2 -10 5 124.18 3.97
 2 10 -5 130.97 4.4
 2 10 -5 129.16 4.42
 2 10 -4 56.25 2.81
 -2 -10 -4 55.77 2.74
 -2 10 4 52.75 2.31
 2 -10 4 59.1 2.67
 2 -10 4 59.74 2.77
 2 -10 4 59.5 2.7
 2 10 -4 60.43 2.96
 -2 10 4 60.47 2.9
 -2 -10 -4 54.91 2.34
 2 10 -3 117.9 3.87
 -2 -10 -3 114.01 3.68
 2 -10 3 110.06 3.53
 2 10 -3 116.34 3.93
 2 -10 3 116.22 3.63
 -2 10 3 116.36 3.87
 -2 10 3 104.96 3.2
 -2 -10 -3 108.36 3.66
 2 10 -2 99.22 3.74
 -2 -10 -2 99.32 3.6
 -2 10 2 93.87 3.37
 2 -10 2 88.53 3.34
 2 10 -2 97.94 3.36
 -2 -10 -2 92.88 3.28
 2 10 -2 91.28 3.7
 -2 10 2 101.93 3.88
 2 -10 1 131.7 4.59
 2 10 -1 130.47 4.73
 2 10 -1 129.62 4.6
 2 10 -1 124.63 4.16
 -2 10 1 127.12 4.45
 2 -10 1 128.11 4.3
 -2 -10 -1 131.08 4.43
 2 10 -1 131.07 4.42
 -2 -10 -1 124.87 4.32
 2 -10 0 0.82 0.6
 2 -10 0 1.17 0.56
 -2 -10 0 0.7 0.61
 -2 -10 0 1.33 0.66
 2 10 0 0.77 0.69
 2 10 0 0.63 0.52
 -2 10 0 0.97 0.67
 -2 -10 0 0.55 0.54
 2 -10 0 0.24 0.6
 2 -10 0 0.92 0.48
 2 10 0 1.18 0.66
 2 10 0 0.57 0.63
 2 -10 -1 103.77 3.55
 2 -10 -1 112.8 3.81
 2 -10 -1 115.97 4.22
 -2 -10 1 118.65 4.28
 2 10 1 114.34 4.03
 -2 10 -1 117.81 4.34
 -2 -10 1 117.49 4.18
 2 -10 -1 114.91 4.28
 2 10 1 113.18 4.25
 -2 -10 1 112.56 3.83
 2 10 1 109.48 4.02
 2 10 1 117.47 4.29
 -2 -10 2 95.03 3.67
 2 10 2 98.1 3.56
 -2 10 -2 99.28 3.81
 -2 -10 2 94.14 3.43
 2 10 2 100.72 3.79
 2 -10 -2 100.27 3.73
 2 10 2 95.12 3.6
 2 10 2 93.44 3.5
 2 -10 -2 91.46 3.31
 2 -10 -2 98.13 3.62
 2 10 3 112.71 3.96
 2 -10 -3 112.49 3.91
 2 10 3 110.2 3.99
 -2 -10 3 110.5 4.13
 -2 -10 3 114.5 4.16
 -2 10 -3 110.8 4.24
 -2 -10 3 109.69 3.76
 2 -10 -3 111.35 4.02
 2 -10 -3 112.04 3.94
 2 10 3 102.5 3.88
 2 -10 -4 66.24 2.88
 2 10 4 66.11 2.94
 -2 -10 4 69.19 3.08
 -2 -10 4 67.7 3.06
 2 10 4 64.63 2.77
 2 -10 -4 62.11 2.79
 -2 10 -4 71.33 3.23
 -2 -10 4 63.96 2.55
 -2 10 -5 120.54 4.32
 -2 -10 5 116.82 4.09
 -2 -10 5 125.94 4.23
 2 10 5 112.76 3.64
 2 10 5 124.21 4.1
 2 -10 -5 113.79 3.95
 2 -10 -5 114.55 3.75
 2 10 5 128.06 4.28
 -2 10 -6 77.59 3.21
 2 10 6 79.12 3.1
 -2 -10 6 78.84 3.09
 2 10 6 75.03 2.97
 2 -10 -6 69.75 2.48
 -2 10 -7 42.14 2.23
 -2 -10 7 42.17 2.01
 2 10 7 43.29 2.11
 2 -10 -7 40.62 2.02
 -2 -10 8 25.35 1.37
 2 10 8 25.03 1.43
 -2 10 -8 26.34 1.62
 2 -10 -8 27.76 1.53
 2 -10 -9 43.5 1.73
 -2 10 -9 47.86 1.97
 -2 11 3 45.2 1.71
 -2 11 3 45.24 1.64
 -2 11 2 0.24 0.3
 2 -11 2 0.21 0.25
 -2 11 1 66.17 2.24
 -2 11 0 56.8 2.05
 2 -11 0 51.67 1.9
 2 -11 -1 66.24 2.12
 -2 11 -1 70.71 2.31
 2 -11 -2 0.09 0.25
 -2 -11 2 0.08 0.23
 -2 11 -2 0.62 0.33
 2 11 2 0.26 0.27
 2 11 3 44.02 1.59
 -2 11 -3 47.81 1.73
 3 0 0 0.21 0.7
 3 0 0 0.21 0.66
 3 0 0 1.32 0.78
 -3 0 0 0.27 0.46
 -3 0 0 0.14 0.35
 3 0 -1 508.82 14.91
 3 0 -1 465.56 14.66
 -3 0 1 471.35 13.19
 3 0 -1 489.96 14.08
 3 0 1 490.56 14.58
 -3 0 1 471.08 12.51
 -3 0 -1 481.36 11.37
 -3 0 1 498.55 15.43
 -3 0 1 461.32 12.09
 3 0 -2 241.98 9.62
 3 0 -2 254.15 9.7
 3 0 2 234.28 9.49
 3 0 2 237.47 9.44
 -3 0 2 233.22 8.54
 3 0 -2 246.91 8.88
 3 0 2 239.69 9.63
 -3 0 2 217.71 8
 -3 0 2 246.97 10.21
 -3 0 2 226.26 7.01
 -3 0 -2 246.8 7.82
 3 0 -3 410.54 13.34
 3 0 3 417.83 13.56
 3 0 -3 413.15 13.65
 3 0 3 439.47 13.59
 -3 0 3 418.2 12.74
 3 0 -3 443.73 12.45
 -3 0 3 407.95 12.43
 -3 0 -3 434.42 12.26
 3 0 4 0.62 0.81
 3 0 -4 0.44 0.74
 3 0 -4 1.43 0.66
 3 0 4 0.23 0.78
 -3 0 4 0.38 0.67
 -3 0 4 0.19 0.51
 -3 0 4 -0.25 0.97
 -3 0 -4 1.11 0.8
 -3 0 5 4003.81 76.99
 -3 0 5 4131.15 79.57
 3 0 -5 4139.66 73.63
 3 0 5 4080.98 78.59
 3 0 -5 3910.02 77.28
 -3 0 5 4104.85 79.07
 -3 0 -5 4128.48 77.23
 -3 0 -6 2.24 1.19
 -3 0 6 1.58 1.04
 -3 0 6 -0.24 0.69
 3 0 -6 0.87 0.91
 3 0 6 0.52 0.98
 -3 0 6 2.28 1.32
 -3 0 7 1633.16 38.02
 -3 0 -7 1518.15 36.44
 -3 0 -7 1664.09 37.14
 3 0 -7 1557.71 37.95
 -3 0 7 1462.4 35.85
 -3 0 7 1597.31 37.59
 3 0 7 1613.04 36.71
 -3 0 8 0.33 1.11
 -3 0 -8 1.03 0.88
 -3 0 8 0.62 1.05
 -3 0 -8 0.89 1.11
 -3 0 -8 -0.32 0.86
 3 0 -8 0.34 1.08
 3 0 8 2.01 1.24
 3 0 -9 2013.74 38.64
 -3 0 -9 2075.68 46.16
 3 0 9 1987.34 45.36
 -3 0 9 2053.9 46.37
 -3 0 -9 1977.48 46.91
 3 0 -9 1995.9 47.62
 3 0 10 46.19 2.75
 3 0 -10 43.65 3.09
 3 0 -10 47.37 3.26
 3 0 10 44.43 4.75
 -3 0 -10 53.47 5.32
 3 0 10 50.14 3.05
 3 0 10 52.85 3.11
 3 0 -10 45.58 5.47
 3 0 10 48.19 2.95
 3 0 10 47.52 2.91
 3 0 -10 52.12 3.27
 -3 0 10 42.82 5.09
 3 0 -10 46.41 2.8
 -3 0 10 52.58 5.07
 -3 0 -10 49.34 5.58
 -3 0 10 56.44 5.47
 -3 0 -10 56.54 5.74
 3 0 10 52.45 3.18
 3 0 10 47.9 3.11
 -3 0 11 156.1 5.63
 -3 0 11 172.72 10.54
 3 0 11 154.88 5.67
 3 0 -11 171.19 6.57
 3 0 -11 162.27 6.56
 3 0 11 148.42 9.04
 3 0 11 159.49 6.17
 3 0 -11 165.41 10.95
 -3 0 -11 164.38 9.83
 3 0 11 159.36 5.94
 -3 0 11 173.21 10.46
 3 0 -11 152.67 5.73
 -3 0 11 167.77 9.8
 3 0 11 160.38 5.78
 3 0 -11 153.44 5.63
 3 0 11 164.98 5.9
 3 0 -11 158 6.25
 3 0 11 172.56 6.17
 3 0 11 157 5.86
 -3 0 -11 168.63 10.43
 -3 0 12 106.79 5.07
 3 0 12 99.9 4.46
 3 0 -12 96.54 4.94
 3 0 -12 97.66 5.06
 3 0 12 101.23 4.66
 3 0 12 97.14 4.46
 -3 0 -12 101.95 7.82
 3 0 -12 91.82 8.26
 -3 0 12 93.48 7.23
 -3 0 12 98 8.11
 3 0 12 95.59 4.36
 3 0 -12 104.28 4.94
 3 0 12 103.29 7.36
 3 0 12 95.17 4.74
 -3 0 12 93.15 7.94
 -3 0 -12 97.5 8.09
 -3 0 12 95.4 4.33
 3 0 12 106.39 4.95
 3 0 12 93.94 4.39
 3 0 -12 92.61 4.4
 -3 0 13 122.08 9.2
 -3 0 13 117.49 4.95
 3 0 13 118.89 5.03
 -3 0 13 127.53 5.61
 3 0 13 108.3 4.86
 3 0 -13 116.71 5.58
 -3 0 13 115.49 4.86
 3 0 -13 112.28 4.92
 -3 0 -13 135.29 9.76
 3 0 -13 116.36 5.67
 3 0 13 107.48 4.98
 -3 0 -13 135.74 9.78
 3 0 -13 110.77 9.35
 -3 0 -13 110.64 8.31
 -3 0 13 110.07 7.96
 3 0 -13 122.4 5.47
 3 0 13 110.95 4.73
 -3 0 14 52.69 6.14
 -3 0 14 44.63 5.54
 3 0 14 47.48 3.05
 3 0 -14 49.51 3.6
 3 0 14 44.23 3.08
 3 0 -14 46.93 3.32
 3 0 14 43.15 2.74
 3 0 -14 42.31 2.92
 -3 0 14 44.87 2.95
 -3 0 14 47.53 3.38
 3 0 -14 49.59 3.56
 -3 0 14 41.6 2.88
 -3 0 -14 54.17 6.28
 -3 0 -14 52.43 6.12
 3 0 -14 48.04 6.16
 -3 0 -14 43.05 5.17
 3 0 15 25.01 2.22
 3 0 15 24.84 2.44
 -3 0 15 25.17 2.45
 3 0 -15 26.83 2.62
 3 0 -15 26.58 2.47
 3 0 -15 29.51 2.77
 -3 0 15 24.01 2.13
 3 0 -15 23.47 2.13
 -3 0 -15 27.05 4.01
 -3 0 -15 25.81 4.33
 3 0 -15 29.42 4.81
 -3 0 15 29.21 4.38
 -3 0 15 29.03 4.59
 -3 0 -15 24.7 4.27
 -3 0 15 23.37 2.1
 -3 0 16 0.84 1.42
 3 0 -16 1.8 0.91
 -3 0 -16 0.43 0.89
 3 0 16 0.93 0.76
 3 0 16 1.32 0.68
 3 0 -16 1.42 0.77
 -3 0 16 1.37 0.66
 3 0 -16 0.89 0.9
 -3 0 16 1.51 0.9
 -3 0 -16 2.99 1.61
 3 0 -16 1.41 1.12
 -3 0 16 -0.38 1.28
 -3 0 16 0.32 0.58
 3 0 -16 1.38 0.67
 3 0 17 11.98 1.66
 3 0 17 10.31 1.31
 3 0 17 15.15 1.76
 3 0 -17 11.8 1.7
 -3 0 17 18.22 3.46
 -3 0 17 12.79 1.66
 -3 0 17 10.25 2.43
 -3 0 17 10.51 1.35
 -3 0 -17 12.2 2.85
 3 0 -17 9.06 2.63
 3 0 -17 11.2 1.67
 -3 0 17 12.21 1.68
 -3 0 18 0.84 0.69
 -3 0 18 0.25 0.57
 3 0 18 0.45 0.58
 3 0 -18 0.83 0.76
 -3 0 18 1.76 0.84
 3 0 18 0.38 0.54
 3 0 -18 0.36 0.71
 3 0 -18 -0.31 0.63
 3 0 18 0.41 0.45
 3 0 18 0.32 0.6
 -3 0 -18 -0.39 1.14
 3 0 -19 82.34 3.46
 3 0 19 81.54 3.24
 -3 0 19 78.94 3.2
 3 0 19 79.97 3.53
 3 0 19 81.46 3.25
 -3 0 19 83.19 3.53
 -3 0 19 75.67 3.13
 -3 0 19 74.13 2.99
 3 0 -19 77.89 3.67
 -3 0 20 48.15 2.21
 3 0 -20 53.51 2.55
 3 0 -20 49.13 2.17
 3 0 20 48.27 2.35
 -3 0 20 47.6 1.98
 3 0 21 45.45 1.84
 3 0 21 50.03 1.92
 3 0 -21 49.12 1.96
 -3 1 21 24.53 1.34
 3 1 -21 23.98 1.41
 3 -1 21 24.95 1.37
 3 1 -21 26.01 1.46
 3 -1 20 82.14 3.1
 -3 1 20 82.64 2.93
 3 1 -20 82.68 3.37
 3 1 -20 86.89 3.42
 -3 1 20 83.9 2.86
 3 -1 20 77.59 2.81
 3 -1 19 66.22 2.98
 -3 -1 -19 66.8 2.83
 -3 1 19 68.72 3.1
 3 1 -19 69.9 3.5
 3 1 -19 66.79 2.79
 -3 1 19 59.84 2.74
 3 -1 19 66.13 2.82
 3 -1 19 67.99 3.17
 3 1 -19 69.26 3.42
 3 -1 18 27.79 2.08
 -3 1 18 28.13 2
 3 1 -18 28.51 2.03
 3 -1 18 26.44 2.16
 3 -1 18 28.83 2.1
 -3 1 18 27.49 2.19
 3 -1 18 25.97 2.05
 3 1 -18 28.27 2.06
 3 1 -18 27.38 2.36
 3 -1 17 49.41 2.95
 3 -1 17 49.95 3.08
 3 -1 17 45.96 2.78
 -3 1 17 45.49 4.53
 -3 -1 -17 49.39 5.59
 -3 1 17 50.97 2.84
 3 1 -17 45.43 2.77
 3 -1 17 53.85 3.05
 3 1 -17 44.4 5.54
 -3 1 17 47.25 3.08
 3 1 -17 48.87 3.27
 -3 1 17 47.08 5.39
 3 1 -17 47.73 2.86
 -3 1 16 218.65 7.74
 3 1 -16 217.6 7.93
 3 -1 16 226.21 7.46
 3 -1 16 208.37 6.81
 -3 1 16 223.72 7.15
 3 1 -16 214.82 7.3
 -3 1 16 220.17 7.22
 -3 -1 -16 221.18 12.87
 3 1 -16 212.74 7.32
 -3 -1 -16 238.08 13.22
 -3 -1 -16 223.96 12.17
 3 1 -16 198.49 12.53
 -3 1 16 207.43 12.26
 -3 1 16 196.27 10.83
 3 -1 16 221.09 7.57
 3 -1 16 213.69 7.23
 3 -1 16 232.34 7.69
 -3 -1 -15 6.95 2.54
 -3 -1 -15 6.74 2.25
 3 1 -15 4.96 2.22
 -3 1 15 5.69 1.18
 3 -1 15 7.2 1.46
 3 -1 15 7.41 1.33
 -3 1 15 5.46 2.03
 3 1 -15 7.1 1.17
 3 1 -15 8.34 1.43
 -3 1 15 6.26 1.18
 3 1 -15 8.68 1.72
 -3 1 15 6.28 1.32
 -3 1 15 7.58 2.55
 3 -1 15 5.26 1.11
 -3 -1 -15 7.52 2.51
 3 -1 14 165.73 6.25
 -3 1 14 180.56 11.54
 3 -1 14 172.54 6.73
 3 -1 14 167.84 6.44
 3 1 -14 160.64 6.03
 -3 1 14 174.45 6.31
 3 1 -14 175.21 6.65
 3 1 -14 164.25 7.14
 -3 1 14 172.01 6.42
 -3 1 14 173.96 6.89
 -3 -1 -14 197.71 12.28
 3 1 -14 164.38 11.6
 -3 -1 -14 173.9 11.12
 -3 -1 -14 162.79 11.36
 3 1 -13 29.82 2.86
 -3 1 13 27.7 4.26
 -3 -1 -13 38.05 5.15
 3 1 -13 26.79 4.65
 -3 1 13 27.2 2.29
 3 -1 13 33.41 2.63
 -3 1 13 29.47 4.51
 -3 1 13 26.81 3.75
 3 1 -13 28.88 2.56
 3 -1 13 28.49 2.28
 3 1 -13 26.51 2.45
 3 1 -13 27.93 2.32
 -3 1 13 30.39 2.51
 -3 -1 -13 34.39 5.01
 3 -1 13 31.4 2.58
 -3 1 12 485.8 12.48
 -3 1 12 477.04 19.01
 3 1 -12 490.53 12.94
 3 -1 12 479.73 12.14
 -3 1 12 498.99 19.82
 -3 -1 -12 534.7 20.05
 3 1 -12 500.11 20.8
 3 -1 12 493.19 12.72
 3 1 -12 468.48 12.31
 -3 1 12 484.57 17.59
 -3 1 12 486.17 12.28
 3 1 -12 503.66 12.96
 3 -1 12 488.56 12.62
 3 -1 12 482.52 12.56
 3 -1 12 495.98 12.68
 -3 -1 -12 537.24 20.78
 3 1 -12 493.08 13.7
 -3 1 11 208.94 6.94
 -3 1 11 211.91 11.82
 3 -1 11 197.05 6.96
 3 1 -11 196.4 7.11
 3 -1 11 197.81 6.68
 3 1 -11 215.5 7.83
 3 -1 11 206.83 10.91
 3 1 -11 204.56 12.41
 3 -1 11 210.56 7.14
 -3 1 11 216.45 11.1
 -3 1 11 209.56 6.76
 3 -1 11 189.76 6.9
 3 -1 11 201.84 6.95
 3 1 -11 202.42 7.16
 -3 -1 -11 226.24 12.53
 3 1 -11 204.7 6.85
 3 -1 11 203.06 6.95
 3 -1 11 216.01 7.3
 3 -1 10 505.08 12.56
 3 -1 10 515.87 12.81
 3 1 -10 501.1 12.43
 3 1 -10 500.83 12.76
 -3 1 10 507.43 12.43
 -3 1 10 507.63 19.05
 3 1 -10 498.02 13.19
 3 1 -10 507.83 13.46
 3 -1 10 494.88 17.82
 -3 -1 -10 527.6 19.2
 3 -1 10 542.08 12.98
 3 -1 10 509.53 12.54
 3 1 -10 488.79 19.78
 3 -1 10 521.1 12.76
 3 1 -10 506.14 12.85
 3 -1 10 499.05 12.38
 -3 1 10 509.41 18.1
 -3 1 10 473.79 17.57
 -3 -1 -10 473.63 19.28
 3 -1 10 511.58 12.62
 -3 -1 -10 505.83 16.49
 3 1 -10 507.12 16.24
 -3 -1 -10 551.63 20.08
 -3 1 10 494.98 12.12
 3 -1 10 503.35 13.05
 3 1 -9 199.38 7.17
 -3 1 9 192.91 10.56
 3 -1 9 202.97 6.93
 3 1 -9 198.73 6.78
 3 -1 9 194.75 6.45
 -3 -1 -9 202.88 9.57
 -3 1 9 188.85 10.28
 -3 -1 -9 206.25 9.32
 3 1 -9 196.41 9.09
 -3 1 9 206.57 11.17
 3 -1 9 209.96 6.79
 3 1 -9 200.59 7.03
 -3 -1 -9 210.18 10.97
 3 -1 9 201.8 10.33
 -3 1 9 212.34 10.58
 -3 -1 -9 195.12 11.12
 3 -1 9 197.88 6.54
 3 -1 9 201.09 6.77
 -3 1 8 416.34 15.68
 -3 1 8 420.62 14.84
 -3 1 8 409.5 15.46
 -3 -1 -8 417.75 16.2
 3 1 -8 433.47 14.18
 -3 -1 -8 437.91 14.47
 3 -1 8 409.85 15.45
 -3 -1 -8 411.69 15.98
 3 1 -8 415.86 13.7
 -3 1 7 460.68 16.03
 -3 1 7 462.61 15.62
 -3 1 7 454.71 15.96
 -3 -1 -7 467.79 16.45
 3 1 -7 441.96 14.26
 -3 -1 -7 440.07 13.57
 -3 -1 -7 455.76 14.91
 -3 -1 -7 480.79 16.61
 3 -1 7 460.09 16.03
 3 -1 7 457.89 14.35
 3 1 -7 434.52 14.41
 -3 1 6 314.54 12.44
 -3 -1 -6 315.5 12.71
 -3 -1 -6 331.51 11.23
 -3 1 6 316.72 12.38
 -3 -1 -6 300.19 12.28
 3 1 -6 324.46 11.39
 -3 1 6 309.5 12.4
 -3 -1 -6 306.02 11.05
 3 -1 6 327.31 11.6
 3 1 -6 303.54 11.54
 3 -1 6 300.16 12.31
 3 1 -6 318.35 9.29
 -3 -1 -5 238.27 9.56
 -3 1 5 266.71 10.97
 -3 -1 -5 242.24 10.22
 3 -1 5 249.15 10.59
 3 1 -5 260.98 8.67
 -3 -1 -5 246.74 9.84
 -3 1 5 263.72 10.69
 -3 1 5 265.22 10.62
 3 1 -5 233.84 9.92
 3 -1 5 242.22 9.93
 -3 1 4 9.84 2
 -3 -1 -4 8.48 1.72
 -3 -1 -4 8.33 1.73
 -3 1 4 10.68 2.05
 3 1 -4 11.56 1.72
 3 -1 4 7.67 1.79
 -3 1 4 10.92 1.96
 -3 1 4 7.25 1.34
 3 -1 4 38.73 3.61
 3 1 -4 31.14 3.27
 -3 -1 -3 168.4 7.95
 -3 -1 -3 172.84 7.47
 3 1 -3 172.15 7.28
 -3 1 3 159.39 7.8
 -3 1 3 167.12 7.72
 3 -1 3 182.18 8.26
 3 1 -3 168.06 8.02
 -3 -1 -2 314.84 11.59
 -3 -1 -2 329.23 10.34
 3 1 -2 340.02 11.12
 3 -1 2 335.3 11.82
 -3 1 2 335.05 11.47
 3 -1 2 313.84 11.59
 3 1 -2 329.86 11.76
 -3 1 2 315.72 9.9
 -3 1 1 799.82 20.17
 3 1 -1 790.94 20.09
 -3 1 1 754.66 16.96
 3 -1 1 819.39 20.65
 -3 -1 -1 781.42 21.06
 -3 1 1 807.9 19
 3 1 -1 798.25 20.79
 3 1 0 57.43 4.27
 -3 1 0 48.76 3.08
 3 -1 0 61.87 4.39
 3 -1 0 54.72 4.33
 3 1 0 57.34 4.48
 -3 -1 0 49.19 4.4
 -3 1 0 56.03 3.91
 -3 -1 1 832.35 20.85
 3 1 1 857.26 21.5
 3 -1 -1 855.94 20.75
 -3 -1 1 789.92 17.82
 3 -1 -1 854.23 21.63
 -3 -1 1 877 22.4
 -3 1 -1 900.48 20.95
 -3 -1 1 833.72 17.27
 -3 1 -1 783.44 16.35
 3 -1 -2 367.69 11.52
 3 -1 -2 356.46 12.39
 3 1 2 366.91 12.46
 -3 -1 2 357.37 13.06
 -3 1 -2 374.35 12.28
 -3 1 -2 392.87 11.75
 -3 1 -2 346.51 9.59
 -3 -1 2 375.11 12.46
 -3 -1 3 136.18 7.24
 3 -1 -3 137.34 6.24
 -3 -1 3 141.2 7.62
 3 -1 -3 125.93 6.79
 3 1 3 138.01 7.04
 -3 -1 3 135.59 7.47
 -3 1 -3 150.76 6.4
 -3 1 -3 136.69 5.79
 -3 -1 4 12.69 2.23
 3 -1 -4 15.29 1.87
 3 1 4 15.51 2.43
 -3 1 -4 12.49 1.83
 -3 1 -4 13.78 1.78
 -3 -1 4 10.3 2.16
 3 1 4 14.17 2.2
 3 -1 -4 14.07 2.24
 -3 -1 5 301.76 12.22
 -3 1 -5 288.2 10.51
 -3 1 -5 288.59 8.68
 -3 -1 5 290.39 11.79
 3 1 5 293.92 11.63
 -3 -1 5 268.25 10.21
 3 1 5 293.57 10.77
 3 -1 -5 273.61 10.57
 3 -1 -6 296.99 12.34
 -3 1 -6 287.86 11.42
 -3 -1 6 315.43 12.87
 3 1 6 326.75 12.57
 3 -1 -6 306.33 11.29
 3 1 6 309.82 11.26
 3 -1 -7 400.75 15.23
 -3 1 -7 401.29 14.2
 -3 1 -7 412.27 14.5
 -3 -1 7 404.9 15.32
 3 1 7 409.15 14.69
 -3 -1 7 399.64 14.16
 3 1 7 394 12.98
 3 -1 -8 422.8 16.41
 -3 -1 8 466.54 17.03
 -3 -1 8 436.13 15.73
 -3 -1 8 442.27 16.44
 -3 1 -8 442.32 16.02
 -3 1 -8 445.29 15.38
 3 1 8 449.4 15.92
 3 1 9 179.89 6.09
 -3 -1 9 178.72 10.07
 -3 1 -9 203.48 10.29
 -3 -1 9 186.69 9.95
 -3 1 -9 198.83 9.7
 3 1 9 179.42 9.57
 3 -1 -9 183.9 6.21
 3 -1 -9 184.47 10.54
 3 1 9 175.92 6.03
 -3 1 -9 171.65 9.97
 -3 -1 9 179.43 10.29
 3 -1 -10 495.27 12.67
 -3 1 -10 502.13 17.06
 3 1 10 493.07 17.32
 -3 1 -10 525.22 18.26
 3 -1 -10 482.87 18.88
 3 1 10 482.97 12.14
 -3 -1 10 504.46 18.32
 3 1 10 496.09 12.33
 3 1 10 498.32 12.03
 3 -1 -10 479.18 12.16
 -3 1 -10 540.62 19.44
 3 1 10 480.49 12.25
 -3 -1 10 479.23 15.73
 -3 -1 10 505.82 18.47
 -3 -1 10 495.98 12.48
 3 -1 -10 495.94 12.62
 3 1 10 478.06 11.65
 3 -1 -10 488.74 12.71
 3 1 10 480.19 12.03
 3 1 11 189.54 6.68
 -3 -1 11 183.04 10.79
 -3 -1 11 193.97 6.97
 3 -1 -11 180.55 6.85
 3 1 11 192.01 6.39
 3 1 11 184.24 6.43
 3 -1 -11 203.91 7.16
 3 -1 -11 191.34 7.03
 3 1 11 189.59 10.16
 -3 1 -11 177.62 10.43
 3 -1 -11 200.6 11.88
 -3 1 -11 201.57 10.34
 3 -1 -11 188.51 6.59
 -3 -1 11 186.29 10.63
 3 1 11 200.71 6.82
 3 1 12 487.84 12.64
 3 -1 -12 471.09 12.25
 -3 1 -12 533.01 19.53
 -3 -1 12 494.36 13.03
 3 -1 -12 486.23 13.03
 3 1 12 486.99 12.21
 3 1 12 500.53 17.63
 3 -1 -12 472.22 13.03
 3 -1 -12 479.47 19.85
 -3 1 -12 520.91 19.25
 -3 1 -12 520.63 18.03
 -3 -1 12 476.89 18.36
 -3 -1 12 503.64 19.32
 3 1 12 496.97 12.31
 3 -1 -12 499.08 13.18
 -3 -1 13 38.77 5.07
 3 -1 -13 40.16 2.77
 -3 1 -13 38.25 5.51
 -3 1 -13 43.85 5.26
 3 1 13 35.9 2.59
 3 -1 -13 42.16 3.18
 -3 -1 13 37.54 2.97
 3 1 13 41.8 2.84
 3 -1 -13 41.49 3.19
 -3 -1 13 36.66 5.18
 3 1 13 42.43 3
 3 -1 -13 38.58 3.07
 -3 1 -13 44.19 5.34
 3 -1 -13 40.4 5.61
 -3 1 -13 41.95 4.68
 3 -1 -14 145.95 6.25
 3 1 14 149.76 5.9
 3 1 14 139.69 5.82
 3 -1 -14 150.99 6.29
 3 1 14 134.97 5.24
 -3 1 -14 167.33 11.47
 -3 1 -14 137.79 9.55
 -3 -1 14 144.17 10.24
 3 1 14 132.83 5.21
 -3 -1 14 145.98 5.48
 -3 -1 14 147.76 6.16
 3 1 14 147.04 5.69
 3 -1 -14 151.77 6.34
 -3 -1 14 156.04 10.38
 -3 1 -14 146.06 9.88
 3 -1 -14 134.25 10.17
 3 -1 -14 141.14 5.41
 -3 1 -15 3.26 1.82
 3 -1 -15 2.81 1.68
 -3 -1 15 2.06 0.72
 -3 -1 15 2.98 1.68
 -3 1 -15 2.86 1.69
 -3 1 -15 2.44 1.75
 3 1 15 4.32 1.1
 3 -1 -15 2.95 1.07
 -3 -1 15 2.54 1
 -3 -1 15 4.36 1.06
 3 1 15 2.97 0.84
 3 1 15 2.63 1.05
 3 1 15 2.6 0.9
 3 -1 -15 2.92 1.02
 3 -1 -15 3.86 1.09
 3 -1 -16 208.26 12.43
 3 1 16 225.29 7.58
 3 1 16 209.18 6.55
 -3 -1 16 206.92 11.87
 3 1 16 211.71 7.04
 3 -1 -16 211.84 7.48
 -3 -1 16 223.12 7.76
 -3 -1 16 207.57 6.81
 -3 -1 16 210.59 6.74
 3 -1 -16 210.5 7.56
 -3 -1 16 199.31 11.55
 -3 1 -16 218.73 11.92
 3 -1 -16 217.35 7.72
 -3 -1 16 215.22 7.53
 -3 -1 17 51.15 5.54
 3 -1 -17 49.81 3.21
 -3 -1 17 46.72 2.65
 -3 1 -17 55.84 6.27
 3 -1 -17 54.27 3.34
 3 -1 -17 54.47 3.4
 -3 -1 17 45.74 2.69
 -3 -1 17 44.04 4.98
 -3 -1 17 50.71 3.25
 3 1 17 55.66 3.34
 3 -1 -17 51.91 5.81
 -3 -1 18 35.58 2.52
 -3 -1 18 37.38 2.38
 3 -1 -18 34.8 2.51
 3 -1 -18 38.43 2.69
 -3 -1 18 31.62 2.04
 3 1 18 33.01 2.42
 -3 1 -18 41.43 5.11
 -3 -1 18 28.25 1.94
 -3 -1 19 66.99 3.1
 3 1 19 58.3 2.98
 -3 -1 19 52.8 2.33
 3 -1 -19 61.78 2.99
 3 1 19 62.06 2.76
 3 -1 -19 61.52 3.13
 -3 -1 19 53.55 2.54
 3 -1 -19 62.27 3.07
 3 1 20 90.62 3.22
 3 -1 -20 82.92 2.99
 -3 -1 20 91.9 3.39
 3 -1 -20 85.91 3.17
 3 -1 -20 86.2 3.26
 3 1 21 18.63 1.13
 3 -1 -21 22.33 1.25
 -3 -1 21 21.86 1.3
 3 -1 -21 18.2 1.04
 3 2 -20 54.72 2.47
 3 -2 20 45.75 2.01
 -3 -2 -20 43.77 1.88
 -3 2 20 39.2 1.73
 3 2 -20 49.83 2.44
 3 -2 19 35.06 1.92
 -3 -2 -19 47.4 2.43
 3 2 -19 42.44 2.54
 -3 2 19 42.9 2.43
 3 -2 19 39.53 2.26
 3 -2 19 39.36 2.3
 3 2 -19 43.94 2.65
 3 2 -19 40.53 2.22
 -3 2 19 42.74 2.17
 -3 2 19 43.47 2.26
 -3 2 18 53.06 2.63
 3 2 -18 56.02 2.86
 3 -2 18 55.61 2.93
 3 -2 18 52.91 2.64
 3 2 -18 61.63 3.35
 3 -2 18 53.1 2.79
 -3 2 18 54.76 2.94
 3 2 -18 57.89 3.19
 -3 2 18 52.51 2.8
 3 -2 17 8.49 1.22
 -3 2 17 10.46 1.45
 -3 2 17 5.27 1.96
 3 -2 17 7.98 1.24
 3 -2 17 8.6 1.34
 3 2 -17 8.32 1.14
 3 -2 17 9.99 1.38
 3 -2 17 10.75 1.46
 -3 -2 -17 7.19 2.38
 3 2 -17 9.79 1.58
 3 2 -17 10.98 1.6
 -3 2 17 8.62 1.23
 3 2 -17 10.65 1.48
 3 -2 16 2.92 0.85
 -3 2 16 1.56 0.83
 -3 2 16 2.92 1.72
 3 -2 16 1.61 0.85
 3 -2 16 1.67 0.9
 3 2 -16 2.48 0.8
 3 -2 16 2.35 0.91
 3 2 -16 2.99 0.85
 3 -2 16 0.18 0.15
 3 -2 16 3.61 1.03
 -3 -2 -16 4.94 2.02
 -3 -2 -16 3.07 1.65
 3 2 -16 3.34 1.12
 3 2 -16 2.35 0.96
 -3 2 16 2.24 0.86
 -3 2 15 0.36 0.95
 3 2 -15 1.63 1.01
 -3 -2 -15 1.32 1.39
 -3 -2 -15 4.65 2.29
 3 2 -15 1.86 0.98
 3 -2 15 2.54 0.93
 3 -2 15 1.56 0.82
 -3 2 15 1.78 1.41
 -3 2 15 1.8 0.86
 3 2 -15 2.34 0.91
 3 -2 15 2.45 0.96
 3 2 -15 2 0.78
 -3 2 15 2.54 0.94
 -3 -2 -15 1.42 1.5
 3 -2 15 2.26 0.91
 3 -2 15 1.37 0.91
 3 2 -15 3.7 1.15
 3 2 -14 356.39 11.2
 -3 -2 -14 377.82 17.5
 3 2 -14 335.16 17.05
 -3 -2 -14 337.05 16.45
 3 2 -14 331.3 10.77
 3 -2 14 357.01 10.41
 3 -2 14 351.31 10.35
 -3 2 14 336.7 16.5
 -3 2 14 352.15 10.22
 3 2 -14 335 9.83
 3 2 -14 336.18 10.07
 3 -2 14 357.6 10.51
 -3 -2 -14 368.97 17.48
 -3 2 14 334.92 9.84
 3 -2 14 342.98 10.39
 3 -2 14 333.42 10.13
 3 2 -14 339 10.48
 -3 2 13 67.11 6.62
 3 2 -13 86.93 4.8
 3 2 -13 71.52 4.57
 -3 -2 -13 84.01 7.79
 3 2 -13 77.6 7.85
 3 -2 13 83.68 4.4
 3 -2 13 76.09 4.28
 -3 2 13 81.52 4.3
 -3 2 13 88.84 8.1
 3 2 -13 75.76 4.1
 3 -2 13 74.68 4.32
 3 2 -13 78.83 4.25
 -3 -2 -13 75.16 7.69
 -3 2 13 81.91 4.17
 3 2 -13 74.31 4.35
 3 -2 13 77.8 4.28
 3 2 -12 32.54 2.82
 -3 2 12 33.15 2.67
 -3 2 12 30.22 4.43
 3 2 -12 39.59 3.18
 3 2 -12 39.49 3.28
 3 2 -12 32.05 5.05
 -3 -2 -12 40.36 5.32
 3 -2 12 33.95 2.73
 3 -2 12 33.62 2.78
 3 -2 12 27.73 2.54
 3 -2 12 38.1 3.01
 3 2 -12 35.56 2.81
 -3 2 12 35.69 2.66
 3 2 -12 29.61 2.53
 3 2 -12 36.6 4.37
 -3 -2 -12 36.03 5.11
 -3 2 12 33.92 4.15
 3 -2 11 39.4 2.73
 3 2 -11 35.85 4.06
 -3 -2 -11 39.35 4.38
 3 2 -11 37.75 4.55
 -3 2 11 44.31 5.34
 3 2 -11 40.01 3.18
 3 2 -11 37.56 3.19
 3 2 -11 46.03 5.86
 -3 2 11 40.43 5.28
 3 -2 11 53.7 3.34
 3 -2 11 43.7 3.12
 3 -2 11 43.25 3.07
 3 -2 11 41.94 2.99
 3 2 -11 39.53 2.95
 -3 2 11 36.95 2.63
 -3 2 11 30.7 4.03
 3 -2 11 45.48 2.79
 -3 2 11 38.28 2.75
 3 2 -11 38.42 3.01
 3 2 -11 37.2 2.8
 -3 -2 -11 39.59 5.37
 3 2 -10 512.57 13.31
 3 -2 10 473.69 12.37
 3 2 -10 477.57 16.58
 -3 -2 -10 511.64 17.72
 3 2 -10 514.72 18.06
 -3 2 10 520.07 19.31
 3 2 -10 506.75 13.47
 3 2 -10 509.51 13.68
 3 2 -10 541.76 20.89
 -3 2 10 520 19.51
 3 -2 10 513.19 12.92
 3 -2 10 514.51 13.18
 3 -2 10 516.03 13.06
 3 -2 10 498.12 12.85
 -3 -2 -10 544.03 20.32
 -3 2 10 529.12 18.26
 -3 -2 -10 502.38 17.05
 3 2 -10 508.49 12.87
 3 2 -10 519.47 13.11
 -3 2 10 492.6 12.23
 3 -2 10 512.39 13
 -3 2 10 500.87 12.49
 3 -2 10 509.8 12.35
 3 2 -9 678.54 16.03
 3 2 -9 691.35 16.27
 3 -2 9 706.08 16.15
 -3 2 9 699.15 22.99
 3 2 -9 678.82 16.43
 3 2 -9 707.38 16.79
 3 2 -9 698.95 23.99
 -3 2 9 689.49 22.96
 3 -2 9 697.89 16.28
 3 -2 9 702.46 15.88
 3 -2 9 704.17 16.31
 3 -2 9 679.09 18.7
 3 -2 9 708.89 16.03
 3 -2 9 666.15 15.79
 -3 2 9 671.37 20.01
 -3 -2 -9 707.59 23.89
 -3 2 9 655.02 21.61
 3 2 -9 671.05 20.24
 -3 -2 -9 700.29 21.46
 3 -2 9 666.5 15.57
 3 -2 9 666.38 21.76
 -3 -2 -9 726.94 23.46
 3 2 -9 698.21 21.55
 -3 -2 -9 708.91 20.96
 3 2 -9 663 15.84
 3 -2 8 26.34 3.11
 3 2 -8 27.68 2.38
 -3 -2 -8 27.63 3.7
 3 -2 8 26.34 2.23
 -3 2 8 29.53 4.13
 3 2 -8 27.21 3.64
 -3 -2 -8 30.56 3.78
 -3 -2 -8 31.8 4.28
 3 -2 8 28.13 3.83
 3 2 -8 29.01 2.49
 -3 2 8 28.13 3.51
 -3 2 8 32.5 4.04
 -3 -2 -8 24.33 3.8
 -3 2 8 32.01 4.23
 -3 -2 -7 902.52 24.45
 -3 -2 -7 852.34 22.22
 -3 2 7 884.06 25.37
 -3 2 7 874.93 25.24
 -3 2 7 875.08 23.91
 -3 2 7 864.46 24.75
 -3 -2 -7 835.49 25.18
 3 -2 7 900.34 22.93
 3 2 -7 821.97 22.79
 3 -2 7 868.8 24.81
 -3 -2 -7 902.3 25.74
 3 2 -7 875.09 24.19
 3 2 -6 197.8 9.67
 -3 -2 -6 202.77 9.72
 -3 -2 -6 194.98 8.95
 -3 2 6 206.18 10.23
 -3 2 6 207.34 10.17
 -3 2 6 206.26 9.78
 -3 -2 -6 194.71 10
 3 -2 6 183.59 8.76
 3 2 -6 182.09 8.98
 3 2 -6 193.85 7.7
 -3 -2 -6 200.53 10.2
 3 -2 6 200.34 9.97
 -3 -2 -6 183.82 8.14
 3 2 -5 286.56 11.74
 -3 2 5 291.03 12.23
 -3 -2 -5 302.93 11.62
 -3 2 5 290.39 10.95
 -3 2 5 304.67 12.36
 -3 -2 -5 308.43 12.76
 -3 2 5 318.49 12.56
 -3 -2 -5 314.56 12.42
 3 2 -5 293.87 11.67
 3 -2 5 276.6 11.19
 -3 -2 -5 296.1 10.92
 3 2 -5 301.29 10.43
 3 -2 5 320.29 12.59
 -3 2 4 1323.67 30.26
 -3 2 4 1358.85 32.24
 -3 -2 -4 1278.49 31.33
 3 2 -4 1269.64 31.38
 3 -2 4 1376.39 31.5
 3 2 -4 1425.83 30.25
 -3 -2 -4 1326.85 31.6
 -3 2 4 1386.73 32.62
 -3 2 3 527.12 15.42
 -3 2 3 529.33 16.51
 3 2 -3 545.01 16.73
 3 -2 3 526.6 16.32
 3 2 -3 517.67 15.38
 -3 -2 -3 513.83 14.58
 -3 2 3 519.32 16.79
 -3 -2 -3 530.81 16.57
 -3 -2 -2 83.94 5.14
 -3 -2 -2 86.65 5.89
 -3 2 2 80.59 5.14
 -3 2 2 90.62 5.89
 3 2 -2 84.83 5.74
 3 -2 2 83.93 5.65
 -3 2 2 93.6 6.08
 3 2 -2 92.51 5.67
 3 -2 2 77.92 5.53
 -3 -2 -1 189.62 7.39
 -3 -2 -1 225.17 9
 -3 -2 -1 202.93 9.36
 3 2 -1 195.65 9.15
 -3 2 1 200.53 7.73
 3 2 -1 184.45 8.55
 3 -2 1 207.25 9.08
 -3 2 1 208.94 8.7
 -3 2 1 199.9 8.88
 -3 -2 0 3.26 1.03
 -3 -2 0 4.59 1.33
 3 2 0 3.12 1.18
 3 -2 0 5.12 1.47
 3 -2 0 4.1 1.34
 -3 2 0 7.8 1.47
 3 2 0 6.52 1.61
 -3 2 0 5.31 1.37
 -3 2 0 1.93 0.89
 -3 -2 1 150.73 7.09
 -3 -2 1 158.09 7.92
 3 -2 -1 156.35 7.81
 -3 2 -1 167.52 7.98
 -3 2 -1 167.7 7.53
 3 2 1 150.21 7.82
 -3 2 -1 149.16 6.93
 3 -2 -1 160.28 7.11
 3 -2 -1 156.61 7.45
 3 -2 -2 129.29 6.41
 3 -2 -2 120.22 6.37
 3 2 2 120.55 6.92
 3 -2 -2 130.1 7.04
 3 2 2 116.64 3.54
 -3 -2 2 123.4 7.09
 -3 -2 2 119.22 6.49
 -3 2 -2 126.09 7.06
 -3 2 -2 118.7 4.78
 -3 2 -2 133.39 6.44
 3 -2 -3 543.23 15.99
 3 2 3 521.56 16.38
 3 -2 -3 536.94 16.28
 3 2 3 529.72 11.05
 -3 -2 3 523.23 16.89
 -3 -2 3 501.37 15.89
 -3 2 -3 540.08 16.91
 -3 2 -3 524.67 13.71
 -3 2 -3 542.6 14.81
 3 2 4 1387.56 32.65
 3 -2 -4 1381.25 31.74
 3 2 4 1314.85 31.41
 3 -2 -4 1377.02 31.56
 3 2 4 1317.53 25.33
 -3 2 -4 1413.38 29.08
 -3 2 -4 1359.46 32.95
 -3 2 -4 1386.16 29.6
 -3 -2 4 1378.14 33.12
 -3 -2 4 1341.92 32.1
 -3 -2 5 300.98 10.81
 3 2 5 331.7 12.12
 3 -2 -5 324.46 12.03
 -3 -2 5 334.65 12.99
 3 2 5 325.16 12.86
 3 -2 -5 330.9 12.6
 -3 -2 5 336.84 13.41
 -3 2 -5 345.92 13.61
 -3 2 -5 325.44 11.4
 -3 -2 6 179.42 8.41
 -3 -2 6 183.49 9.63
 3 -2 -6 174.33 8.42
 3 2 6 187.74 8.68
 3 2 6 189.33 9.65
 -3 -2 6 184.57 9.91
 -3 -2 6 183.72 9.21
 -3 2 -6 198.11 9.06
 -3 -2 7 860.3 23.21
 3 2 7 930.63 24.96
 -3 -2 7 808.52 24.53
 3 -2 -7 847.41 22.32
 3 2 7 843.45 22.3
 -3 2 -7 891.1 22.84
 -3 2 -7 884.93 23.92
 -3 -2 7 861.04 23.89
 3 -2 -7 860.64 24
 3 -2 -8 24.01 3.48
 3 -2 -8 17.92 2.54
 3 2 8 21.06 2.76
 -3 -2 8 20.66 3.1
 -3 2 -8 18.67 3.04
 -3 -2 8 18.75 2.87
 3 -2 -8 20.51 1.9
 -3 2 -8 18.78 2.79
 -3 2 -8 21.33 2.86
 3 2 8 21.88 3.29
 3 2 8 30.86 2.35
 3 -2 -9 679.51 15.4
 3 2 9 766.85 22.35
 3 2 9 730.03 16.43
 3 -2 -9 726.13 22.55
 3 2 9 713.82 16.13
 3 2 9 695.79 15.83
 3 2 9 692.98 15.79
 3 -2 -9 701.06 16.29
 -3 -2 9 667.75 21.37
 3 -2 -9 697.95 16.1
 -3 -2 9 684.46 22.63
 -3 -2 9 700.27 20.51
 3 -2 -9 700.35 16.05
 -3 2 -9 711.91 20.9
 -3 -2 9 696.59 15.86
 -3 2 -9 709.89 22.56
 -3 2 -10 499.41 17.08
 3 -2 -10 460.11 17.96
 3 2 10 473.92 17.28
 3 -2 -10 469.54 12.26
 3 2 10 494.83 12.18
 3 2 10 477.05 12.03
 3 -2 -10 482.18 12.53
 -3 -2 10 472.44 17.48
 -3 -2 10 470.14 18.43
 -3 -2 10 452.08 15.59
 3 -2 -10 470.65 12.15
 3 -2 -10 462.17 11.97
 3 -2 -10 463.6 11.44
 -3 -2 10 476.23 12.16
 3 2 10 468.22 11.47
 3 -2 -10 465.45 12.01
 3 2 10 490.06 12.56
 -3 2 -10 526.29 19.57
 -3 2 -10 529.79 17.39
 3 -2 -11 25.61 2.3
 3 2 11 28.98 3.87
 -3 2 -11 26.42 3.66
 3 -2 -11 27.97 4.2
 3 2 11 28.31 2.39
 -3 -2 11 21.87 3.75
 3 2 11 25.37 2.22
 -3 2 -11 27.09 4.28
 -3 2 -11 26.03 3.77
 3 -2 -11 27.44 2.34
 -3 -2 11 27.2 2.37
 3 2 11 24.8 2.08
 3 -2 -11 25.17 2.27
 3 2 11 23.79 2.32
 -3 -2 11 35.02 4.91
 3 -2 -11 25.07 2.29
 -3 -2 12 51.91 5.7
 3 2 12 53.04 3.35
 3 -2 -12 53.82 3.4
 3 2 12 54.87 5.28
 3 -2 -12 52.95 3.35
 3 -2 -12 49.04 3.23
 -3 2 -12 54.87 6.28
 -3 2 -12 54.44 5.43
 3 -2 -12 57.1 6.17
 3 2 12 52.82 3.52
 -3 -2 12 53.75 3.63
 3 2 12 54.93 3.24
 -3 -2 12 55.58 3.48
 3 2 12 49.85 3.05
 3 -2 -12 51 3.34
 3 -2 -13 77.54 7.26
 3 2 13 68.36 3.91
 -3 -2 13 63.23 6.42
 3 2 13 66.8 4.05
 -3 -2 13 76.63 4.4
 3 2 13 68.34 3.64
 3 -2 -13 76.55 4.35
 -3 -2 13 74.68 4.13
 3 -2 -13 77.16 4.2
 3 2 13 67.1 3.65
 -3 2 -13 80.59 7.75
 3 -2 -13 71.38 3.99
 3 -2 -13 78.2 4.06
 -3 2 -13 74.69 6.49
 3 -2 -14 335.72 15.97
 3 2 14 340.53 9.9
 -3 -2 14 334.05 10.41
 3 2 14 329.92 9.94
 -3 -2 14 325.66 15.4
 3 2 14 325.56 9.17
 3 -2 -14 352.16 10.52
 3 -2 -14 337.09 10.12
 3 2 14 353.29 9.69
 3 -2 -14 345.19 10.02
 -3 2 -14 351.14 17.31
 -3 2 -14 348.99 17.19
 -3 -2 14 336.89 10.15
 -3 -2 14 329.66 15.96
 3 -2 -14 338.31 9.69
 -3 -2 14 345.55 10.13
 3 2 15 0.25 0.71
 3 -2 -15 0.86 0.95
 -3 -2 15 -0.43 1.24
 -3 -2 15 2.83 1.6
 3 2 15 0.37 0.54
 3 2 15 0.57 0.61
 3 -2 -15 0.76 0.72
 3 2 15 1.1 0.74
 -3 -2 15 0.87 0.73
 3 -2 -15 1.21 0.73
 -3 2 -15 0.49 1.43
 -3 2 -15 0.48 1.15
 3 -2 -15 0.13 0.7
 3 -2 -15 -0.43 1.14
 3 -2 -16 4.54 1.12
 3 2 16 5.44 1.07
 3 -2 -16 6.86 1.22
 3 2 16 4.89 1.06
 3 -2 -16 2.41 1.44
 3 2 16 4.02 1.02
 -3 2 -16 4.41 2.11
 -3 -2 16 4.67 0.92
 -3 -2 16 4.41 1.03
 3 -2 -16 7.38 1.14
 3 2 16 6.53 1.3
 3 -2 -16 4.92 1.21
 -3 -2 16 5.2 1.08
 -3 -2 16 3.54 1.76
 3 -2 -17 13.3 2.82
 -3 2 -17 18.46 3.58
 3 -2 -17 13.65 1.7
 3 2 17 13.16 1.48
 3 -2 -17 15.47 1.74
 -3 -2 17 13.27 1.64
 -3 -2 17 12.33 1.39
 3 2 17 14.89 1.75
 -3 -2 17 11.42 2.65
 3 -2 -17 11.61 1.44
 3 2 17 13.56 1.5
 -3 -2 17 13.31 1.54
 -3 2 -17 11.34 2.87
 -3 -2 18 50.27 2.57
 -3 2 -18 49 5.22
 -3 -2 18 51.05 2.84
 3 2 18 55.9 2.94
 3 -2 -18 57.99 3.03
 -3 -2 18 54.65 2.97
 3 -2 -18 50.39 2.73
 3 -2 -19 43.08 2.39
 3 2 19 46.14 2.55
 3 -2 -19 45.8 2.61
 -3 -2 19 51.22 2.7
 3 2 19 46.02 2.26
 3 2 20 44.16 2.11
 -3 -2 20 47.13 2.24
 3 -2 -20 46.56 2.24
 3 -2 -20 39.8 1.92
 3 2 21 8.56 0.69
 3 -2 -21 10.09 0.76
 -3 -2 21 10.49 0.79
 -3 -3 -20 49.1 1.95
 3 -3 20 50.37 2.19
 3 3 -19 75.61 3.07
 -3 3 19 75.02 2.79
 -3 -3 -19 80.76 2.98
 3 -3 19 72.72 2.72
 3 3 -19 75.02 2.79
 -3 3 19 74.89 2.54
 3 -3 19 8.59 0.99
 3 -3 19 77.3 3.1
 -3 3 19 7.1 0.93
 3 3 -19 74.53 2.9
 3 3 -18 65.77 3.06
 -3 3 18 62.92 2.71
 3 3 -18 66.02 3.24
 -3 3 18 65.12 2.99
 3 3 -18 58.64 2.95
 3 -3 18 61.52 2.89
 -3 -3 -18 63.78 2.5
 3 -3 18 63.9 2.79
 3 -3 18 56.97 2.52
 -3 3 18 63.83 2.92
 3 -3 17 137.35 5.31
 -3 3 17 150.87 5.6
 3 3 -17 149.26 5.69
 3 3 -17 151.91 5.7
 -3 3 17 148.51 5.23
 3 3 -17 144.11 5.23
 3 -3 17 149.86 5.49
 3 3 -17 155.76 5.95
 3 -3 17 151.37 5.44
 3 -3 17 146.82 5.25
 -3 3 17 145.51 5.36
 3 -3 16 8.14 1.36
 3 3 -16 8.67 1.53
 -3 -3 -16 9.26 2.63
 3 3 -16 7.31 1.4
 3 -3 16 8.4 1.33
 3 3 -16 7.6 1.26
 3 -3 16 8.66 1.22
 3 -3 16 10.84 1.55
 -3 3 16 8.24 1.43
 3 3 -16 9.73 1.57
 3 -3 16 8.31 1.38
 -3 3 16 9.15 1.37
 -3 3 16 9.58 1.42
 3 -3 15 179.46 6.73
 3 3 -15 177.87 7.15
 -3 -3 -15 178.21 11.42
 3 -3 15 172.24 6.66
 3 3 -15 180.76 7.01
 3 -3 15 174.58 6.59
 3 3 -15 170.44 6.59
 3 -3 15 175.45 6.24
 3 -3 15 185.01 6.8
 -3 3 15 187.85 6.94
 3 3 -15 170.63 6.84
 -3 3 15 172.06 6.37
 -3 3 15 186.22 6.73
 3 -3 14 41.03 3.14
 3 -3 14 42.7 3.17
 3 -3 14 37.96 3.01
 3 3 -14 43.69 3.43
 -3 -3 -14 44.12 5.74
 -3 3 14 48.35 5.85
 3 3 -14 39.5 3.2
 3 3 -14 43.46 3.23
 3 -3 14 38.56 3.03
 3 -3 14 40.15 2.9
 3 -3 14 42.36 3.11
 3 3 -14 42.26 3.32
 -3 3 14 40.58 3.04
 -3 3 14 39.37 2.92
 3 -3 14 37.7 2.46
 3 3 -13 40.12 3.23
 3 3 -13 40.34 3.34
 -3 -3 -13 36.45 5.24
 3 -3 13 35.53 2.79
 3 -3 13 41.97 3.13
 3 -3 13 36.44 3.02
 3 -3 13 35.24 2.93
 3 -3 13 34.8 2.91
 3 3 -13 38.89 3.2
 3 -3 13 38.08 3.03
 3 3 -13 37.44 3.03
 -3 3 13 39.32 2.87
 3 3 -13 35.01 4.64
 -3 3 13 39.72 4.79
 -3 3 13 37.7 2.98
 -3 3 13 34.85 2.81
 3 -3 13 37.3 2.6
 3 3 -12 44.68 3.5
 -3 -3 -12 42.57 5.7
 -3 3 12 45.07 5.71
 3 -3 12 43.94 3.22
 3 -3 12 44.15 3.23
 3 -3 12 45.65 3.37
 -3 -3 -12 43.94 4.94
 3 3 -12 45.46 4.97
 3 3 -12 41.75 5.19
 -3 3 12 48 3.3
 3 3 -12 45.65 3.33
 3 -3 12 46.38 3.39
 -3 3 12 38.48 2.85
 3 3 -12 44.4 3.44
 3 3 -12 44.61 3.46
 3 -3 12 41.91 2.86
 -3 3 12 42.79 3.07
 -3 3 12 49.19 5.43
 3 3 -11 207.88 7.84
 3 3 -11 218.62 8.16
 -3 3 11 234.96 13.09
 -3 -3 -11 221.69 12.85
 -3 3 11 208.54 7.28
 3 -3 11 212.96 7.16
 3 -3 11 218.15 7.65
 3 -3 11 214.53 7.85
 3 3 -11 200.2 11.66
 3 -3 11 210.97 7.6
 3 3 -11 199.63 6.88
 -3 3 11 199.32 11.43
 3 3 -11 215.93 7.96
 -3 3 11 206.22 10.64
 3 3 -11 188.76 10.67
 -3 -3 -11 215.7 11.38
 3 3 -11 215.8 7.82
 -3 3 11 197.49 6.94
 3 -3 11 208.74 7.69
 3 3 -10 353.37 10.6
 3 3 -10 330.88 10.52
 -3 3 10 352.84 16.27
 3 3 -10 324.38 9.44
 3 -3 10 353.86 10.08
 3 -3 10 341.9 10.12
 3 -3 10 337.46 10.32
 3 3 -10 337.95 15.42
 3 -3 10 336.19 10.1
 3 -3 10 319.86 9.99
 -3 -3 -10 366.1 14.77
 3 3 -10 357.15 14.93
 -3 -3 -10 342.45 14.84
 -3 3 10 337.54 15.21
 3 3 -10 356.91 10.65
 -3 3 10 331.87 9.55
 3 -3 10 355.42 10.41
 3 3 -10 346.85 10.39
 3 -3 10 337.08 9.77
 3 3 -9 143.52 6.07
 -3 3 9 140.77 7.78
 -3 3 9 163.6 9.95
 3 3 -9 142.02 6.02
 3 3 -9 145.94 6.22
 -3 3 9 147.83 9.95
 3 -3 9 135.97 5.07
 3 3 -9 137.65 5.39
 3 -3 9 146.08 5.77
 3 -3 9 136.3 5.71
 3 -3 9 144.57 6.09
 3 3 -9 135.32 9.28
 3 -3 9 134.73 5.7
 3 -3 9 142.95 5.68
 3 3 -9 147.57 9.09
 -3 -3 -9 156.46 9.46
 -3 3 9 142.01 5.41
 3 -3 9 148.5 6.06
 3 3 -9 147.87 6.09
 3 -3 9 144.71 5.88
 -3 -3 -9 154.68 9.26
 3 -3 9 133.44 7.34
 -3 3 8 117.57 7.27
 -3 -3 -8 110.9 8.62
 3 3 -8 122.32 8.6
 3 3 -8 116.51 5.31
 3 3 -8 117.85 5.4
 -3 3 8 119.33 8.74
 3 3 -8 116.78 5.35
 3 -3 8 123.4 5.12
 3 -3 8 123.32 5.19
 3 -3 8 125.59 5.45
 3 -3 8 114.14 6.95
 3 -3 8 124.33 5.25
 -3 3 8 135.06 9.18
 -3 -3 -8 135.5 8.53
 3 -3 8 126.08 5.17
 3 -3 8 119.25 5.18
 -3 3 8 121.66 4.8
 3 3 -8 125.15 5.38
 3 -3 8 120.88 5.14
 3 3 -8 114.92 7.96
 -3 -3 -8 132.89 8.64
 3 3 -8 116.64 4.81
 3 3 -7 162.64 6.24
 -3 3 7 151.03 9.54
 3 3 -7 149.26 9.38
 3 -3 7 157.54 6.06
 3 -3 7 163.05 6.11
 3 3 -7 157.06 6.04
 -3 3 7 166.08 9.62
 -3 3 7 137.7 8.15
 -3 -3 -7 137.24 9.35
 -3 -3 -7 163.55 9.59
 3 3 -7 153.58 6.02
 3 3 -7 150.46 8.42
 3 -3 7 171.06 8.56
 3 -3 7 147.73 5.65
 3 3 -7 152.15 6.02
 -3 -3 -7 159.64 9.28
 -3 3 7 167 10.04
 3 -3 7 150.6 5.77
 3 -3 7 148.66 5.78
 -3 -3 -6 276.17 12.49
 -3 -3 -6 269.13 12.75
 -3 -3 -6 273.52 12.41
 -3 3 6 293.06 13.25
 3 3 -6 281.69 12.84
 -3 -3 -6 257.6 10.74
 3 3 -6 253.2 11.48
 3 -3 6 266.99 11.27
 -3 3 6 279.6 12.82
 -3 3 6 260.84 11.56
 -3 3 5 234.79 11.23
 -3 -3 -5 243.99 11.59
 -3 -3 -5 251.55 11.05
 -3 3 5 238.24 11.65
 3 3 -5 238.83 11.53
 -3 -3 -5 242.05 11.58
 -3 -3 -5 248.71 10.58
 -3 3 5 233.82 10.66
 3 3 -5 232.38 10.81
 3 -3 5 233.11 10.5
 -3 -3 -4 189.2 9.72
 -3 3 4 176.74 9.77
 -3 -3 -4 176.47 9.16
 -3 -3 -4 165.84 8.56
 -3 -3 -4 164.92 9.11
 -3 3 4 188.26 9.58
 3 -3 4 162.24 8.66
 3 3 -4 162.65 8.94
 -3 3 4 174.53 8.92
 3 3 -4 172.74 9.51
 3 -3 3 560.35 17.4
 3 3 -3 478.83 16.79
 -3 -3 -3 510.62 16.89
 -3 -3 -3 531.62 17.35
 -3 3 3 547.66 17.57
 -3 3 3 500.12 16.56
 -3 3 3 547.93 18.19
 -3 -3 -3 531.08 17.42
 -3 -3 -2 574.77 16.63
 -3 -3 -2 626.94 19.26
 3 -3 2 606.67 18.52
 3 3 -2 593.01 18.79
 3 -3 2 584.46 14.94
 -3 -3 -2 621.77 18.87
 -3 3 2 608.83 18.58
 -3 3 2 624.95 19.44
 -3 3 2 583.22 18.18
 3 3 -1 138.27 8.05
 -3 3 1 142.26 7.32
 3 -3 1 142.68 6.38
 -3 3 1 146.39 7.9
 -3 -3 -1 128.66 7.04
 -3 -3 -1 146.66 8.42
 -3 -3 -1 138.04 4.45
 3 -3 0 282.14 11.57
 3 3 0 273.2 11.7
 -3 3 0 267.75 10.67
 3 -3 0 271.17 9.87
 -3 3 0 292.78 11.32
 -3 -3 0 275.11 11
 -3 -3 0 283.48 12.09
 -3 -3 0 280.77 7.31
 -3 -3 1 134.2 7.68
 -3 -3 1 141.53 8.35
 3 3 1 137.71 4.09
 3 -3 -1 143.02 7.88
 -3 3 -1 142.2 7.55
 3 -3 -1 144.55 7.11
 -3 3 -1 149.29 8.3
 -3 3 -1 139.16 7.36
 -3 -3 1 148.05 4.9
 -3 -3 2 544.41 12.32
 -3 -3 2 533.4 17.31
 3 3 2 528.65 11.26
 -3 3 -2 530.29 16.81
 3 -3 -2 548.49 16.31
 3 -3 -2 536.91 17.22
 3 3 2 528.06 17.35
 -3 3 -2 533.02 15.92
 -3 3 -2 538.14 17.89
 -3 3 -2 506.91 14.64
 -3 -3 3 539.94 12.39
 -3 -3 3 521.73 17.43
 -3 -3 3 512.25 17.42
 3 3 3 524.52 11.34
 3 -3 -3 508.05 16.33
 3 -3 -3 502.74 16.77
 3 3 3 525.08 17.16
 -3 3 -3 557.93 15.68
 -3 3 -3 536.22 18.01
 -3 3 -3 515.49 15.24
 -3 3 -3 491.23 14.41
 -3 -3 4 216.79 6.63
 -3 -3 4 196.49 10.24
 -3 -3 4 208.98 10.23
 3 3 4 203.96 10.11
 3 -3 -4 191.74 9.39
 3 3 4 205.99 5.84
 3 -3 -4 197.27 9.51
 3 3 4 201.68 9.74
 -3 3 -4 186.82 8.43
 -3 3 -4 198.38 10.44
 -3 -3 5 237.64 11.51
 -3 -3 5 240.79 11.18
 3 3 5 235.16 11.27
 3 -3 -5 237.86 10.88
 3 3 5 247.49 6.82
 3 -3 -5 246.35 10.68
 3 3 5 230.22 10.54
 -3 3 -5 242.11 10.41
 -3 3 -5 255.44 12.22
 -3 3 -6 291.54 12.13
 -3 3 -6 316.56 14.17
 -3 -3 6 304.46 13.21
 -3 -3 6 307.8 13.62
 -3 -3 6 299.9 12.73
 3 3 6 314.96 13.26
 3 -3 -6 313.02 13.05
 3 3 6 301.88 12.09
 3 -3 -6 287.95 11.84
 3 3 6 298.54 8.06
 -3 -3 7 181.79 10.3
 3 -3 -7 168.76 5.92
 3 3 7 160.62 9.43
 3 3 7 174.25 8.82
 3 -3 -7 162.2 8.49
 -3 -3 7 182.12 8.85
 -3 -3 7 169.6 10.12
 3 3 7 176.3 6.11
 -3 3 -7 192.63 11.12
 3 3 7 179.52 5.95
 -3 -3 7 178.91 9.52
 3 3 7 203.98 6.55
 -3 3 -7 183.33 9.67
 3 -3 -8 150.34 5.43
 3 3 8 144.55 8.86
 -3 -3 8 148.01 5.84
 3 3 8 147.76 5.7
 3 -3 -8 143.72 8.16
 3 3 8 148.11 5.62
 3 3 8 146.36 5.44
 3 3 8 137.1 5.42
 3 -3 -8 137.1 5.44
 -3 -3 8 136.56 8.01
 3 -3 -8 140.44 7.66
 3 3 8 139.92 7.7
 -3 3 -8 139.18 8.86
 -3 -3 8 139.37 9.23
 -3 3 -8 153.7 10.16
 -3 -3 8 143.48 8.42
 3 -3 -8 149.99 5.68
 3 -3 -9 117.2 4.78
 3 3 9 124.37 8.32
 3 -3 -9 118.71 8.34
 -3 -3 9 107.1 7.16
 3 -3 -9 120.88 7.78
 3 3 9 119.31 4.96
 3 3 9 117.03 5.09
 3 3 9 120.33 5.03
 3 -3 -9 115.88 5.1
 -3 -3 9 122.3 7.86
 -3 3 -9 130.71 8.87
 -3 -3 9 115.91 4.82
 3 3 9 120.15 5.17
 -3 -3 9 118.77 5.26
 3 -3 -9 123.32 5.24
 -3 -3 9 109.3 8.42
 3 -3 -9 116.99 5.04
 3 -3 -10 321.91 9.16
 3 3 10 346.37 14.51
 3 -3 -10 330.75 9.93
 3 -3 -10 317.52 13.88
 3 3 10 352.07 9.96
 3 3 10 349.67 9.76
 -3 -3 10 324.35 14.09
 3 -3 -10 343.58 10.03
 3 3 10 333.08 9.54
 -3 3 -10 341.54 15.5
 -3 3 -10 367.67 16.43
 3 3 10 335.14 9.06
 -3 -3 10 312.93 9.39
 -3 -3 10 327.88 13.68
 -3 -3 10 362.77 16.31
 3 3 10 352.37 10.1
 -3 -3 10 337.52 10.15
 3 -3 -10 343.69 9.92
 3 3 11 218.63 7.42
 3 3 11 209.21 7.14
 3 -3 -11 219.78 7.68
 3 -3 -11 216.25 7.02
 3 3 11 212.11 6.82
 -3 3 -11 220.98 12.57
 -3 3 -11 220.5 12.83
 3 -3 -11 211.36 11.19
 3 3 11 198.97 10.72
 -3 -3 11 194.04 10.05
 -3 -3 11 230.41 12.9
 3 3 11 205.13 7.43
 -3 -3 11 216.87 7.82
 3 -3 -11 197.87 6.62
 3 -3 -11 213.78 7.48
 3 -3 -11 222.73 7.5
 3 3 12 50.03 3.14
 3 -3 -12 53.92 3.55
 3 -3 -12 50.75 5.44
 3 -3 -12 49.75 3.33
 -3 -3 12 45.28 3.35
 3 -3 -12 46.48 3.21
 -3 -3 12 48.77 3.46
 3 3 12 51.92 3.08
 3 -3 -12 48.8 3.11
 -3 -3 12 46.1 4.51
 -3 -3 12 45.83 5.73
 3 3 12 47.47 3.35
 -3 -3 12 51.96 3.56
 -3 3 -12 54.83 6.34
 -3 3 -12 46.68 5.99
 3 3 13 23.41 2.29
 -3 -3 13 22.99 2.37
 3 -3 -13 24.93 3.87
 -3 -3 13 22.95 4.1
 3 -3 -13 21.71 2.28
 3 3 13 23.68 2.12
 3 -3 -13 23.11 2.27
 -3 -3 13 22.07 2.3
 3 -3 -13 20.72 2.12
 3 3 13 21.65 2.28
 -3 -3 13 20.4 2.31
 3 3 13 21.35 2.01
 3 -3 -13 21.23 2.06
 -3 3 -13 22.94 3.98
 -3 3 -13 15.13 3.65
 -3 3 -13 17.9 3.83
 3 -3 -14 33.33 4.43
 -3 -3 14 34.69 2.79
 3 3 14 33.48 2.71
 -3 3 -14 27.09 4.63
 -3 3 -14 35.18 4.89
 3 3 14 27.67 2.2
 -3 -3 14 33.09 2.74
 3 -3 -14 33.41 2.65
 3 -3 -14 31.33 2.55
 -3 -3 14 30.28 2.75
 3 3 14 31.2 2.65
 3 -3 -14 28.66 2.38
 3 3 14 30.45 2.38
 -3 3 -14 34.08 5.08
 -3 3 -14 36.11 5.3
 3 -3 -15 159.22 9.74
 3 3 15 190.93 6.72
 -3 3 -15 201.89 12.37
 3 -3 -15 189.77 6.52
 -3 -3 15 180.93 6.61
 3 3 15 168.62 5.71
 -3 3 -15 205.49 11.95
 3 -3 -15 191.25 6.53
 3 3 15 184.64 6.24
 -3 -3 15 183.3 6.98
 -3 -3 15 178.11 11.16
 -3 -3 15 180.78 6.69
 3 3 15 189.45 6.6
 -3 3 -15 182.83 11.87
 -3 3 -16 19.52 3.74
 -3 -3 16 13.78 1.74
 3 -3 -16 15.51 1.63
 -3 -3 16 12.14 1.53
 -3 3 -16 13.45 3.07
 -3 -3 16 14.64 1.69
 3 3 16 13.46 1.52
 3 -3 -16 14.47 1.62
 3 3 16 13.64 1.61
 3 -3 -16 14.16 1.8
 -3 -3 16 12.45 2.82
 3 3 16 11.73 1.56
 3 3 17 152.89 5.21
 -3 -3 17 170.2 5.81
 -3 3 -17 152.07 9.52
 -3 -3 17 151.62 5.31
 3 -3 -17 144.82 4.91
 -3 -3 17 147.61 5.14
 3 3 17 152.13 5.12
 3 -3 -17 148.47 5.16
 3 3 17 168.19 5.88
 3 -3 -17 160.5 5.83
 3 -3 -18 54.59 2.1
 -3 -3 18 55.88 2.47
 3 3 18 67.43 3.05
 -3 -3 18 60.9 2.91
 3 -3 -18 63.52 3.02
 -3 -3 18 9.04 1
 3 -3 -19 79.74 3.32
 3 3 19 81.34 3.19
 -3 -3 19 73.24 3.07
 3 -3 -20 57.2 2.31
 3 3 20 53.39 2.14
 -3 -3 20 57.8 2.21
 -3 4 19 5.13 0.64
 3 4 -19 6.95 0.83
 3 4 -19 5.28 0.75
 3 -4 19 7 0.87
 3 -4 19 5.02 0.68
 -3 4 19 5.32 0.68
 -3 -4 -18 6.77 0.89
 3 -4 18 6.31 1.04
 3 -4 18 5.12 0.85
 3 4 -18 6.13 0.99
 -3 4 18 3.66 0.78
 3 4 -18 4.61 0.78
 -3 4 18 5.01 0.88
 -3 4 18 6.65 0.93
 -3 4 17 13.81 1.5
 3 -4 17 9.32 1.26
 -3 4 17 13.87 1.49
 3 4 -17 14.75 1.52
 3 -4 17 14.47 1.53
 3 -4 17 14.14 1.61
 3 4 -17 12.09 1.38
 3 4 -17 13.93 1.58
 -3 4 17 12.79 1.37
 3 4 -17 15.15 1.65
 3 -4 16 127.22 4.76
 3 -4 16 123.24 5.04
 3 -4 16 133.5 5.4
 3 -4 16 124.88 5.14
 3 4 -16 126.23 5.13
 -3 4 16 130.38 5.01
 3 4 -16 132.48 5.43
 3 -4 16 123.71 4.87
 3 4 -16 129.16 5.33
 -3 4 16 130.39 5.14
 3 4 -16 124.77 5.06
 -3 4 16 119.69 4.95
 -3 -4 -16 125.99 4.45
 3 -4 15 36.86 2.57
 3 -4 15 37.37 2.72
 -3 -4 -15 34.29 4.71
 -3 -4 -15 37.26 4.93
 3 4 -15 35.4 2.82
 3 -4 15 38.24 2.94
 3 -4 15 36.95 2.79
 -3 4 15 35.46 4.68
 -3 4 15 37.01 2.65
 -3 4 15 42.69 2.79
 3 4 -15 34.69 2.75
 3 4 -15 35.44 2.69
 3 4 -15 37.87 2.79
 3 -4 15 35.76 2.61
 3 -4 14 27.26 2.55
 3 4 -14 28.02 2.67
 3 -4 14 23.16 2.29
 -3 -4 -14 33.97 4.9
 -3 4 14 24.01 2.33
 3 4 -14 25.12 2.06
 -3 4 14 26.13 2.35
 3 -4 14 27.43 2.19
 3 -4 14 25.76 2.32
 3 -4 14 25.78 2.4
 -3 -4 -14 26.56 4.33
 3 4 -14 24.73 2.4
 3 4 -14 25.97 2.52
 3 4 -14 25.41 2.51
 3 4 -13 90.95 4.78
 3 -4 13 91.14 4.59
 3 -4 13 89.37 4.73
 -3 -4 -13 96.92 8.34
 -3 -4 -13 89.38 7.18
 3 -4 13 84.09 4.74
 3 4 -13 89.3 4.89
 3 4 -13 90.45 5.04
 3 -4 13 88.44 4.65
 -3 4 13 87.62 6.77
 3 4 -13 84.84 4.13
 -3 -4 -13 87.54 3.98
 -3 4 13 94.39 4.76
 -3 4 13 93.95 4.67
 3 -4 13 92.44 4.36
 -3 -4 -13 104.99 8.76
 3 4 -13 77.52 7.32
 3 4 -13 86.46 4.8
 -3 4 13 93.91 4.53
 3 -4 13 96.18 4.83
 3 4 -12 245.86 8.73
 3 -4 12 256.4 8.46
 3 -4 12 239.64 8.39
 3 -4 12 240.18 8.66
 3 4 -12 243.75 8.82
 -3 -4 -12 235.56 12.35
 3 4 -12 236.8 7.75
 -3 4 12 228.56 11.87
 3 4 -12 237.99 8.47
 3 4 -12 234.18 13.22
 -3 -4 -12 282.09 14.72
 3 4 -12 254.86 8.83
 3 -4 12 235.77 8.4
 -3 4 12 241.26 7.99
 -3 4 12 259.34 8.43
 3 -4 12 245.75 8
 3 4 -11 259.07 8.89
 3 4 -11 256.96 9.04
 -3 4 11 263.9 14.3
 3 4 -11 277.17 9.39
 3 -4 11 249.92 8.62
 3 -4 11 258.02 8.77
 3 -4 11 260.47 9.02
 -3 -4 -11 276.45 13.55
 3 4 -11 252.32 13.29
 -3 4 11 263.08 12.94
 3 -4 11 266 8.56
 3 -4 11 249.08 7.6
 3 4 -11 257.46 8.22
 -3 -4 -11 260.36 14.17
 3 4 -11 262.3 14.2
 3 4 -11 264.06 9.19
 -3 4 11 253.53 8.24
 3 -4 11 258.08 8.87
 -3 4 11 251.35 8.46
 3 4 -10 177.79 7.23
 -3 4 10 190.09 11.91
 -3 -4 -10 177.51 11.5
 -3 4 10 179.63 10.72
 3 -4 10 174.09 6.93
 3 -4 10 181.82 7.05
 3 -4 10 176.91 7.1
 3 4 -10 190.52 7.42
 -3 4 10 183.53 6.65
 3 4 -10 189.54 11.27
 -3 -4 -10 191.05 11.23
 3 -4 10 186.83 6.98
 3 4 -10 188.59 11.81
 -3 -4 -10 176.06 11.5
 3 -4 10 177.02 6.25
 3 -4 10 183.54 6.18
 3 -4 10 166.05 6.81
 3 4 -10 183.8 7.23
 3 4 -10 187.84 7.48
 3 4 -10 187.82 6.74
 3 4 -9 643.27 16.69
 3 4 -9 675.89 15.93
 -3 4 9 690.58 23.06
 3 4 -9 660.22 16.51
 3 4 -9 661.8 16.67
 -3 4 9 672.4 23.92
 3 -4 9 689.99 16.54
 3 -4 9 658.41 16.31
 -3 -4 -9 667.65 22.86
 3 4 -9 681.14 23.37
 -3 -4 -9 696.4 23.43
 3 -4 9 675.76 16.67
 3 4 -9 689.3 16.93
 -3 4 9 664.41 15.75
 3 -4 9 701.8 16.44
 -3 -4 -9 715.65 24.29
 3 4 -9 667.75 24.03
 3 -4 9 660.79 15.48
 3 -4 9 649.96 19.57
 3 -4 9 646.44 16.13
 -3 4 8 576.4 18.28
 3 4 -8 556.99 14
 3 4 -8 600.76 14.82
 3 4 -8 570.84 14.74
 -3 4 8 588.46 21.62
 3 4 -8 575 21.78
 3 -4 8 579.49 14.6
 3 -4 8 547.8 14.27
 3 -4 8 603.21 15.24
 -3 -4 -8 610.17 21.47
 3 4 -8 565.35 13.56
 3 -4 8 538.04 14.15
 3 -4 8 577.67 14.55
 3 -4 8 569.67 13.06
 3 -4 8 559.66 18.14
 3 4 -8 572.44 14.86
 3 -4 8 567.78 13.84
 -3 4 8 584.38 21.63
 -3 -4 -8 602.11 21.05
 3 4 -7 57.65 3.36
 3 4 -7 60.61 6.35
 3 4 -7 57.45 3.6
 3 4 -7 54.64 3.58
 -3 4 7 64.16 6.51
 3 -4 7 49.93 3.35
 3 -4 7 50.23 3.3
 3 -4 7 55.5 3.69
 3 -4 7 55.87 3.64
 3 4 -7 50.5 3.04
 -3 -4 -7 55.53 5.93
 3 -4 7 51.2 3.35
 3 -4 7 56.33 3.52
 3 4 -7 54.11 3.62
 3 -4 7 52.73 3.21
 -3 4 7 53.09 5.88
 -3 -4 -7 62.44 6.13
 3 -4 7 57.38 3.05
 3 -4 7 46.48 4.77
 3 4 -7 55.68 5.38
 -3 -4 -6 194.79 9.86
 3 4 -6 193.33 6.65
 -3 4 6 179.29 9.12
 3 4 -6 203.74 11.6
 3 4 -6 196.71 7.03
 3 4 -6 197.95 7.12
 -3 4 6 191.8 10.64
 -3 4 6 211.49 11.79
 -3 -4 -6 198.21 11.24
 3 -4 6 199.69 7.08
 3 -4 6 186.75 6.77
 3 -4 6 200.6 7.37
 3 -4 6 204.03 7.26
 -3 -4 -6 192.82 10.93
 -3 -4 -6 195.37 11.08
 3 -4 6 196.9 6.16
 3 -4 6 203.02 6.81
 3 -4 6 197.93 7
 3 4 -6 186.49 6.4
 3 -4 6 193.79 6.32
 3 -4 6 203.02 10.15
 3 4 -6 182.68 10.15
 3 -4 6 197.31 6.69
 3 -4 6 199.72 7.12
 3 4 -5 27.11 2.36
 -3 4 5 27.65 3.93
 3 -4 5 23.89 2.15
 3 -4 5 31.88 2.53
 3 -4 5 26.06 2.43
 3 -4 5 26.54 2.38
 -3 -4 -5 28 4.09
 -3 4 5 26.85 4.12
 -3 -4 -5 25.54 3.83
 3 -4 5 27.24 2.11
 3 -4 5 31.32 3.87
 3 4 -5 23.62 3.56
 -3 -4 -5 24.17 3.48
 -3 4 5 24.99 3.77
 3 -4 5 21.33 2.03
 -3 -4 -5 30.2 4.3
 3 -4 5 25.92 2.3
 3 4 -5 21.99 3.71
 -3 -4 -4 140.06 8.67
 -3 -4 -4 148.14 9.31
 3 -4 4 134.75 5.61
 3 -4 4 144.77 5.88
 -3 4 4 151.48 9.14
 3 -4 4 141.42 8.42
 3 4 -4 128.01 8.45
 -3 -4 -4 134.81 8.92
 -3 4 4 137.67 9.22
 -3 4 4 133.46 8.63
 -3 -4 -4 127.51 8.09
 -3 -4 -3 157.51 9.1
 -3 -4 -3 157.68 8.93
 -3 4 3 147.8 8.93
 -3 4 3 163.62 9.88
 -3 -4 -3 158.81 9.46
 -3 4 3 153.26 9.13
 3 -4 3 147.51 8.71
 3 4 -3 139.66 8.85
 -3 -4 -2 1041.24 28.24
 3 4 -2 963.81 27.92
 -3 4 2 1013.28 28.92
 -3 4 2 1007.25 28.16
 -3 4 2 1008.34 27.66
 -3 -4 -2 1060.19 27.39
 3 -4 2 1023.79 23.46
 -3 -4 -1 128.64 7.56
 -3 4 1 129.62 7.9
 -3 -4 -1 123.41 4.55
 -3 -4 -1 119.35 7.95
 -3 -4 -1 117.54 8.17
 -3 4 1 122.18 7.71
 3 -4 1 120.28 6.3
 3 4 -1 119.98 8.13
 -3 -4 0 1791.18 40.52
 -3 4 0 1840.31 41.68
 -3 4 0 1895.05 42.45
 3 -4 0 1780.07 39.16
 -3 -4 0 1844.75 34.74
 -3 -4 0 1870.15 43.29
 3 4 0 1867.08 43.35
 3 -4 0 1904.54 42.78
 -3 -4 0 1888.35 43.66
 -3 -4 0 1804.69 42.6
 -3 4 -1 137.38 7.76
 -3 4 -1 116.82 7.68
 3 -4 -1 128.31 7.14
 -3 -4 1 120.98 4.72
 3 -4 -1 131.39 8.05
 -3 -4 1 138.71 8.69
 3 4 1 118.32 4.1
 -3 -4 1 110.78 7.58
 -3 -4 1 119.77 8.16
 -3 4 -2 1019.05 28.44
 3 -4 -2 1038.87 26.64
 -3 -4 2 1077.54 21.73
 -3 -4 2 1083.39 29.38
 -3 -4 2 1022.75 25.99
 3 4 2 1026.3 20.54
 3 -4 -2 1016.66 27.97
 3 4 2 1074.13 28.91
 -3 4 -3 152.52 7.98
 -3 4 -3 152.84 9.66
 -3 -4 3 165.83 5.83
 -3 4 -3 161.02 9.46
 3 -4 -3 153.96 8.47
 3 -4 -3 165.72 9.13
 3 4 3 154.75 9.17
 -3 -4 3 161.25 8.49
 -3 -4 3 155.52 9.34
 3 4 3 149.25 5.01
 -3 -4 4 184.52 9.48
 -3 4 -4 170.18 8.66
 3 -4 -4 177.2 6.1
 3 -4 -4 167.85 9.42
 3 4 4 183.38 9.95
 -3 4 -4 168.59 10.04
 3 -4 -4 173.88 9.39
 3 4 4 179.93 6.2
 3 4 4 177.5 5.65
 -3 4 -4 168.55 10.44
 3 -4 -4 176 6.02
 3 4 4 174.66 6.12
 -3 -4 4 174.91 10
 -3 -4 4 178.53 6.35
 3 4 4 175.18 6.11
 3 4 4 182.01 6.38
 3 -4 -5 26.16 2.12
 -3 -4 5 28.91 3.97
 -3 -4 5 25.9 3.73
 -3 4 -5 26.67 3.54
 3 -4 -5 26.18 2.2
 3 -4 -5 28.73 2.18
 3 -4 -5 24.36 3.48
 3 4 5 24.29 3.52
 3 4 5 27.46 3.9
 3 -4 -5 27.74 3.79
 3 4 5 26.26 2.16
 -3 4 -5 27.39 3.39
 -3 -4 5 30.57 2.46
 3 -4 -5 26.36 2.15
 3 4 5 29.79 2.12
 3 4 5 26.43 2.22
 -3 -4 5 29.02 3.93
 -3 4 -5 23.95 3.93
 3 -4 -6 190.93 6.44
 -3 -4 6 164.31 9.9
 -3 -4 6 184.57 10.37
 -3 4 -6 208.69 11.95
 3 -4 -6 192.33 6.53
 3 4 6 179.86 6.14
 3 4 6 175.56 9.66
 3 -4 -6 184.6 6.11
 3 -4 -6 176.83 9.48
 3 4 6 187.88 6.49
 -3 -4 6 192.64 6.62
 3 4 6 194.08 10.78
 3 -4 -6 187.94 10.42
 3 4 6 182.49 6.52
 3 -4 -6 178.54 5.99
 -3 4 -6 171.07 9.41
 3 -4 -6 181.17 6.31
 -3 -4 6 166.81 8.68
 -3 -4 6 186.03 10.24
 -3 -4 6 194.3 6.88
 3 4 6 181.78 6.08
 3 4 6 189.32 6.56
 -3 4 -6 182.79 9.33
 -3 4 -6 182.15 9.98
 -3 -4 7 47.07 5.29
 -3 -4 7 50.74 5.41
 -3 4 -7 49.47 5.88
 3 4 7 51.25 3.08
 3 -4 -7 48 3.05
 3 4 7 46.59 3.03
 -3 -4 7 50.7 3.21
 3 -4 -7 45.95 2.94
 3 -4 -7 45.27 2.87
 -3 4 -7 49.01 5.11
 3 4 7 55.72 5.65
 3 -4 -7 52.93 5.49
 3 4 7 51.7 3.22
 3 4 7 49.22 3.14
 -3 -4 7 40.3 3.98
 -3 -4 7 52.32 3.39
 -3 4 -7 48.68 4.91
 -3 4 -7 50.86 5.33
 3 -4 -7 48.77 3.15
 3 4 7 52.15 3.03
 3 -4 -7 44.59 2.72
 3 4 7 38.49 4.35
 3 -4 -7 40.9 4.36
 3 4 8 521.65 19.3
 3 4 8 557.01 13.67
 3 4 8 570.13 13.92
 -3 4 -8 559.66 19.84
 3 -4 -8 556.92 13.3
 -3 -4 8 557.25 14.04
 3 4 8 535.59 13.62
 3 -4 -8 531.77 13.35
 -3 -4 8 570.79 14.27
 3 4 8 547.56 13.39
 -3 4 -8 547.23 19.32
 -3 4 -8 576.09 20.51
 3 -4 -8 539.21 13.4
 3 -4 -8 505.09 17.25
 -3 -4 8 550.26 19.35
 -3 -4 8 559.54 20.56
 3 4 9 650.34 15.47
 3 4 9 660.85 15.74
 -3 4 -9 647.61 22.49
 -3 -4 9 653.7 16.05
 3 4 9 650.8 15.53
 3 -4 -9 645.95 15.49
 3 4 9 650.67 15.34
 -3 4 -9 637.29 21.89
 -3 4 -9 618.33 22.67
 -3 -4 9 657.78 16.21
 3 4 9 670.31 15.75
 -3 -4 9 652.31 16.02
 3 4 9 646.02 21.75
 3 -4 -9 633.7 22.2
 -3 -4 9 640.41 22.84
 -3 -4 9 623 20.98
 3 -4 -10 187.65 11.23
 3 4 10 188.71 10.64
 3 4 10 201.52 7.16
 -3 -4 10 200.33 7.37
 3 4 10 198.47 6.94
 3 -4 -10 191.06 6.95
 -3 4 -10 198.38 11.77
 3 4 10 195.9 7.08
 3 4 10 192.66 6.96
 3 4 10 187.6 6.27
 -3 -4 10 169.6 9.83
 3 -4 -10 206.32 7.24
 -3 -4 10 180.63 11.43
 3 -4 -10 185.54 6.58
 -3 -4 10 197.05 7.38
 -3 4 -10 198.95 11.61
 -3 4 -10 181.93 11.55
 3 -4 -11 284.6 8.38
 3 4 11 298.46 9.13
 -3 -4 11 288.69 9.33
 3 -4 -11 271.73 8.82
 3 4 11 273.97 8.59
 -3 4 -11 286.17 14.59
 3 4 11 251.52 12.45
 3 4 11 288.34 8.89
 -3 -4 11 285.51 12.39
 -3 4 -11 289.72 13.46
 3 -4 -11 279.07 8.92
 -3 -4 11 273.87 8.56
 3 -4 -11 284.28 9.08
 3 4 11 268.52 8.04
 -3 -4 11 294.63 14.9
 -3 4 -11 277.19 14.26
 -3 4 -11 257.17 14.74
 3 4 12 240.93 7.42
 -3 4 -12 230.06 13.35
 -3 4 -12 227.76 12.12
 3 4 12 241 7.7
 3 -4 -12 239.36 8.13
 -3 4 -12 243.43 13.85
 3 -4 -12 239.98 8.07
 -3 -4 12 241.81 8.47
 3 4 12 232.12 8
 -3 -4 12 242.04 13.49
 -3 -4 12 238.39 8.33
 3 -4 -12 228.07 7.21
 3 -4 -12 246.82 8.25
 -3 -4 12 243.04 7.95
 -3 -4 13 99.76 4.97
 3 -4 -13 103.53 4.93
 -3 4 -13 91.71 7.6
 -3 4 -13 97.85 8.6
 -3 -4 13 100.08 4.7
 3 4 13 100.23 4.45
 3 -4 -13 102.72 4.95
 3 -4 -13 102.48 4.83
 3 4 13 104.35 4.41
 -3 -4 13 91.72 3.93
 -3 -4 13 98.53 4.89
 -3 -4 13 100.73 5.06
 3 4 13 96.63 4.73
 -3 4 -13 107.73 9.13
 -3 -4 13 89.02 8.02
 -3 -4 14 20.75 2.14
 3 -4 -14 18.78 2.01
 3 4 14 19.23 2
 -3 4 -14 18.89 3.51
 3 4 14 19.21 2.04
 -3 4 -14 21.55 3.95
 -3 -4 14 18.77 2
 3 4 14 17.27 1.69
 3 -4 -14 19.82 2.14
 3 -4 -14 19.02 2.02
 -3 -4 14 21.59 2.24
 -3 -4 14 17.58 1.98
 -3 4 -14 20.57 4.03
 3 4 14 20.61 1.88
 -3 -4 14 17.56 3.47
 -3 4 -15 25.1 4.22
 -3 -4 15 32.26 2.5
 3 4 15 33.6 2.49
 3 4 15 30.52 2.03
 3 -4 -15 28.56 2.47
 3 4 15 28.23 2.41
 -3 4 -15 28.91 4
 -3 -4 15 33.14 4.63
 3 -4 -15 31.8 2.47
 -3 -4 15 31.63 2.51
 3 4 15 29.47 2.15
 -3 -4 15 33.17 2.5
 -3 -4 16 126.24 4.91
 -3 -4 16 134.13 5.04
 3 4 16 135.27 4.68
 3 4 16 134.71 4.95
 3 -4 -16 130.49 4.89
 -3 -4 16 130.18 5.01
 -3 4 -16 134.51 8.41
 3 4 16 141.96 5.18
 3 -4 -16 134.85 5.3
 -3 -4 17 13.21 1.33
 3 4 17 13.46 1.47
 3 -4 -17 14.6 1.37
 -3 -4 17 12.83 1.36
 3 4 17 13.38 1.37
 -3 -4 17 9.67 1.25
 3 4 17 12.35 1.22
 3 -4 -18 4.77 0.69
 3 4 18 5.07 0.88
 -3 -4 18 4.81 0.84
 3 4 18 4.93 0.75
 3 -4 -19 4.46 0.71
 3 4 19 2.63 0.43
 -3 -4 19 3.72 0.6
 3 4 19 4.44 0.7
 -3 -5 -19 77.77 2.32
 -3 -5 -18 17.17 1.18
 3 5 -18 13.11 0.94
 3 -5 18 16.23 1.22
 3 -5 18 16.36 1.21
 -3 -5 -18 19.12 1.39
 -3 5 18 13.85 1
 -3 5 18 14.34 1.04
 3 5 -17 77.05 3.01
 -3 -5 -17 74.33 2.63
 -3 5 17 85.88 3.36
 3 -5 17 82.83 3.36
 3 -5 17 85.74 3.42
 -3 5 17 86.03 3.19
 -3 5 17 87.76 3.22
 3 5 -17 81.6 3.33
 -3 5 16 53.9 2.9
 -3 5 16 50.11 2.77
 -3 -5 -16 49.81 2.5
 -3 5 16 49.19 2.74
 3 5 -16 51.35 2.73
 3 -5 16 49.86 2.65
 3 5 -16 46.11 2.79
 3 -5 16 49.31 2.86
 3 -5 16 50.61 2.91
 3 -5 15 316.71 8.74
 -3 5 15 322.11 8.88
 3 -5 15 307.43 8.08
 -3 -5 -15 321.44 8.53
 3 5 -15 324.38 9.25
 -3 5 15 327.11 9.03
 3 -5 15 304.67 9.02
 3 -5 14 29.21 2.59
 -3 -5 -14 34 4.44
 -3 -5 -14 35.49 4.83
 3 -5 14 34.47 2.62
 3 5 -14 40.05 3.01
 -3 5 14 39.36 2.68
 -3 5 14 39.52 2.77
 3 -5 14 36.44 2.49
 -3 5 14 39.95 2.87
 3 5 -14 35.34 2.41
 -3 -5 -14 36.7 2.3
 -3 5 13 326.44 9.51
 3 -5 13 319.47 9.11
 3 -5 13 298.53 9.31
 3 -5 13 305.2 9.66
 3 5 -13 299.84 9.32
 -3 -5 -13 310.84 14.61
 -3 -5 -13 295.86 14.78
 3 -5 13 321.74 9.54
 3 5 -13 306.23 9.22
 3 5 -13 298.32 8.82
 -3 -5 -13 307.66 8.62
 -3 5 13 329.17 9.61
 3 5 -13 301.54 9.75
 -3 5 13 317.64 9.17
 3 5 -12 12.79 1.76
 3 5 -12 10.78 1.69
 -3 -5 -12 11.91 2.9
 -3 -5 -12 14.47 3.31
 3 -5 12 10.29 1.63
 3 -5 12 8.94 1.55
 3 -5 12 9.64 1.68
 3 -5 12 9.53 1.64
 -3 -5 -12 10.02 2.61
 -3 5 12 10.46 1.65
 3 -5 12 11.97 1.67
 3 -5 12 10.72 1.68
 -3 5 12 12.52 1.67
 3 5 -12 12.74 1.91
 -3 -5 -12 9.3 2.63
 3 -5 12 9.1 1.23
 3 5 -12 12.1 1.64
 3 -5 12 9.32 1.33
 3 5 -11 10.46 1.78
 -3 5 11 10.48 2.42
 3 5 -11 12.26 1.76
 3 5 -11 11.32 1.69
 3 -5 11 9.47 1.65
 3 -5 11 12.4 1.82
 3 5 -11 10.64 1.62
 3 -5 11 11.29 1.76
 3 -5 11 10.98 1.84
 3 5 -11 10.02 2.79
 -3 -5 -11 8.25 2.56
 3 -5 11 10.14 1.38
 3 -5 11 9.6 1.7
 -3 5 11 7.58 1.4
 3 5 -11 8.37 1.33
 3 -5 11 11.29 1.49
 -3 -5 -11 12.03 3.06
 -3 -5 -11 11.6 2.91
 3 -5 11 10.16 1.65
 3 5 -10 518.47 13.49
 -3 -5 -10 529.29 20.77
 3 -5 10 501.08 13.79
 3 -5 10 496.92 12.8
 3 -5 10 534.35 14.01
 3 -5 10 531.15 13.76
 3 -5 10 512.02 14.09
 3 -5 10 531.19 14.17
 -3 -5 -10 533 20.59
 -3 5 10 505.75 18.74
 -3 5 10 490.71 13.15
 3 5 -10 510.23 14.25
 3 5 -10 497.74 12.69
 3 -5 10 510.97 12.71
 3 5 -10 513.9 13.59
 -3 -5 -10 505.51 12.55
 3 5 -10 519.11 21.54
 -3 -5 -10 528.81 20.4
 3 -5 9 163.28 6.84
 -3 5 9 164.68 6.44
 3 -5 9 172.5 7.15
 3 -5 9 173.79 7.1
 3 5 -9 164.63 6.17
 -3 -5 -9 167.92 11
 -3 -5 -9 170.37 11.03
 3 5 -9 160.08 6.5
 3 5 -9 167.42 7.1
 -3 5 9 161.85 10.13
 3 -5 9 170.99 6.78
 3 5 -9 169.36 11.53
 -3 -5 -9 181.31 11.16
 3 -5 9 164.74 6.31
 3 -5 9 162.47 6.8
 -3 5 8 156.97 10.83
 3 -5 8 153.69 6.52
 3 -5 8 160.76 6.75
 3 -5 8 161.87 6.91
 3 -5 8 162.57 6.82
 3 5 -8 166.45 6.22
 -3 -5 -8 150.35 10.43
 3 5 -8 162.81 11.33
 -3 -5 -8 158.78 10.36
 3 5 -8 164.55 6.5
 3 -5 8 149.7 5.32
 3 -5 8 158.25 5.6
 3 -5 8 164.84 9.23
 3 -5 8 156.55 6.22
 3 -5 8 154.19 6.57
 3 5 -8 167 6.99
 3 -5 7 863.54 18.54
 3 -5 7 842.25 24.96
 3 5 -7 830 19.43
 -3 5 7 878.63 28.36
 3 5 -7 861.56 20.23
 3 -5 7 839.29 19.97
 3 -5 7 864.03 20.33
 3 -5 7 886.9 20.26
 -3 -5 -7 889.76 27.91
 3 5 -7 848.2 19.12
 3 -5 7 837.8 18.21
 3 -5 7 876.68 19.44
 -3 -5 -7 892.29 28.02
 3 5 -7 840.8 19.43
 3 5 -7 844.49 20.12
 3 5 -7 846.57 28.62
 -3 5 7 819.72 24.51
 3 -5 6 233.57 7.34
 3 -5 6 239.92 11.75
 3 5 -6 226.07 7.79
 -3 5 6 227.64 12.51
 3 5 -6 228.1 8.24
 3 -5 6 219.78 8.03
 3 -5 6 234.91 8.23
 3 -5 6 221.93 8.26
 3 5 -6 225.35 7.62
 -3 -5 -6 240.78 13.06
 3 -5 6 230.69 7.17
 3 -5 6 226.57 7.74
 3 -5 6 225.74 8.09
 3 5 -6 218.79 7.76
 3 5 -6 232.11 8.23
 3 5 -6 219.78 13.03
 -3 5 6 212.91 10.99
 -3 -5 -6 244.75 13.11
 3 -5 5 353.17 9.81
 3 -5 5 384.7 15.44
 3 5 -5 350.88 10.11
 -3 -5 -5 369.5 16.23
 3 -5 5 346.12 10.57
 -3 5 5 353.75 15.94
 3 5 -5 351.63 10.67
 3 -5 5 351.29 10.65
 3 -5 5 352.3 10.84
 -3 -5 -5 379.86 16.48
 3 5 -5 347.16 10.25
 3 -5 5 356.44 10.27
 3 -5 5 347.7 10.49
 3 5 -5 343.35 10.55
 3 5 -5 344.25 10.16
 3 -5 5 350.79 9.67
 -3 -5 -5 363.7 15.1
 3 -5 5 375.06 10.67
 3 5 -4 17.43 1.93
 3 5 -4 11.31 1.53
 -3 -5 -4 10.56 2.65
 3 5 -4 18.22 1.92
 -3 5 4 12.45 3.03
 3 -5 4 6.62 1.32
 3 -5 4 9.83 1.67
 3 -5 4 7.93 1.44
 3 -5 4 9.9 1.39
 3 5 -4 9.11 1.54
 3 -5 4 8.22 1.48
 3 -5 4 9.52 1.45
 3 -5 4 9.51 2.38
 3 -5 4 7.61 1.38
 3 5 -4 9.11 1.55
 -3 -5 -4 7.69 2.42
 3 -5 4 7.81 1.36
 3 5 -3 250.84 7.99
 3 -5 3 256.11 7.3
 -3 5 3 221.26 12.42
 3 -5 3 255.76 7.9
 3 -5 3 249.27 8.45
 3 -5 3 249.26 8.56
 3 -5 3 259.33 8.43
 -3 -5 -3 260.59 13.02
 -3 -5 -3 238.22 11.7
 3 5 -3 242.62 8.26
 3 -5 3 265.79 8.04
 3 -5 3 248.99 12.33
 3 5 -3 242.4 7.21
 3 -5 3 252.68 8.3
 3 5 -3 253.79 8.08
 -3 -5 -3 248.45 12.66
 3 5 -3 248.97 8.09
 3 5 -3 253.71 8.43
 -3 5 2 250.57 12.99
 3 5 -2 247.15 7.95
 -3 -5 -2 245.43 12.55
 -3 -5 -2 236.38 11.16
 3 -5 2 240.95 8.36
 3 -5 2 251.37 7.84
 3 -5 2 243.94 12.19
 3 5 -2 235.58 7.86
 3 5 -2 238.3 8.1
 -3 -5 -2 246.95 12.71
 -3 -5 -2 236.45 12.42
 3 -5 2 242.96 7.67
 3 -5 2 258.77 8.19
 3 5 -2 243.91 7.77
 3 -5 2 245.96 7.27
 3 5 -1 64.63 3.64
 -3 -5 -1 71.06 6.39
 -3 -5 -1 68.22 5.53
 3 -5 1 58.01 4.66
 3 -5 1 64.98 3.36
 3 5 -1 63.84 3.57
 -3 5 1 62.17 6.26
 3 -5 1 66.22 3.99
 3 -5 1 66.03 3.74
 -3 -5 -1 67.48 6.36
 3 5 -1 69.92 3.8
 3 5 -1 64.92 3.78
 -3 -5 -1 66.21 6.24
 3 5 -1 63.09 3.39
 3 -5 1 68.32 3.64
 3 -5 1 68.91 3.82
 3 -5 0 212.57 6.82
 3 5 0 212.81 7.05
 3 5 0 204.41 7.14
 3 5 0 209.6 7.34
 -3 5 0 214.37 11.59
 -3 -5 0 199.78 9.55
 3 -5 0 202.92 9.57
 3 -5 0 209.31 7.64
 3 -5 0 209.41 7.37
 -3 -5 0 209.97 11.06
 3 -5 0 224.33 7.28
 3 -5 0 206.36 11.18
 3 5 0 208.71 7.11
 3 -5 0 208.66 7.13
 3 -5 0 209.24 7.17
 -3 5 0 209.88 6.45
 -3 -5 0 236.46 12.21
 -3 5 0 223.34 11.26
 -3 -5 0 203.58 11.12
 -3 5 -1 55.41 3.04
 -3 -5 1 49.94 5.58
 3 -5 -1 54.01 3.34
 3 5 1 56.35 3.4
 -3 -5 1 54.09 5.35
 3 -5 -1 62.29 3.48
 3 -5 -1 51.29 5.38
 3 -5 -1 61.65 3.38
 3 5 1 62.21 3.44
 -3 5 -1 64.01 6.24
 -3 -5 1 61.99 4.86
 3 -5 -1 53.53 4.88
 3 -5 -1 59.74 3.61
 3 -5 -1 52.81 3.57
 -3 -5 1 57.99 3.35
 3 5 1 51.42 3.24
 3 5 1 58.12 3.52
 -3 5 -1 56.74 5.42
 3 -5 -1 55.53 3.34
 3 -5 -1 54.72 2.94
 3 -5 -1 53.6 3.25
 -3 -5 1 54.29 5.52
 3 5 2 252.27 8.17
 3 5 2 238.45 7.87
 3 -5 -2 245.35 7.17
 3 -5 -2 255.02 8
 3 5 2 239.09 7.93
 3 -5 -2 259.91 7.9
 3 5 2 235.48 7.2
 3 -5 -2 268.15 8.4
 3 -5 -2 253.17 7.47
 3 -5 -2 265.28 8.09
 3 -5 -2 261.02 12.6
 3 5 2 248.64 7.21
 -3 -5 2 249.06 12.91
 -3 -5 2 261.17 8.09
 -3 5 -2 247.3 11.59
 -3 -5 2 250.79 11.74
 -3 5 -2 257.18 13.19
 3 -5 -2 244.15 11.35
 3 5 2 251.18 7.85
 3 -5 -2 250.66 7.88
 3 -5 -2 258.09 8
 -3 -5 2 251.36 12.05
 3 5 3 243.25 7.92
 3 5 3 229 7.62
 -3 -5 3 217.43 10.3
 3 -5 -3 237.01 7.6
 -3 5 -3 229.14 12.68
 3 -5 -3 235.26 11.39
 -3 -5 3 254.15 7.94
 3 5 3 219.68 7
 3 -5 -3 237.09 7.89
 3 5 3 229.18 7.27
 3 -5 -3 219.67 6.93
 -3 -5 3 214.86 10.67
 -3 -5 3 229.85 11.27
 3 -5 -3 233.46 7.52
 3 -5 -3 248.76 12.18
 3 -5 -3 235.92 7.6
 3 -5 -3 228.64 7.18
 -3 -5 3 238.55 7.43
 3 5 3 228.52 7.52
 3 5 3 219.11 6.86
 3 5 4 3.67 1.06
 3 -5 -4 3.31 0.89
 -3 -5 4 3.13 1.81
 -3 -5 4 3.42 1.39
 3 -5 -4 9.96 1.45
 3 -5 -4 5.11 1.05
 3 -5 -4 3.73 1.62
 -3 5 -4 17.59 3.51
 -3 5 -4 2.73 1.3
 3 5 4 3.4 0.9
 3 5 4 12.9 1.52
 3 -5 -4 2.51 0.92
 -3 -5 4 3.44 1.41
 3 -5 -4 4.29 1.01
 3 5 4 3.36 0.84
 3 -5 -4 4.08 1.01
 -3 -5 4 10.37 1.47
 -3 -5 4 3.97 1.5
 3 5 4 4.17 0.98
 3 -5 -4 3.55 0.96
 3 -5 -4 3.54 1.74
 -3 -5 4 3.82 1.08
 3 5 4 4.09 1.04
 3 -5 -5 350.13 9.92
 3 5 5 335.77 9.42
 3 5 5 337.36 9.59
 -3 -5 5 337.33 12.98
 -3 5 -5 346.96 16.44
 3 -5 -5 340.09 14.73
 3 5 5 345.35 10.02
 3 -5 -5 344.41 9.67
 3 -5 -5 319.29 14.12
 -3 -5 5 349.92 14.48
 -3 -5 5 328.21 9.81
 -3 -5 5 336.03 13.34
 3 -5 -5 332.3 9.5
 -3 -5 5 340.56 15.31
 3 5 5 357.83 9.53
 -3 5 -5 334.51 13.91
 3 -5 -5 356.25 9.82
 3 -5 -5 346.51 9.71
 -3 -5 5 358.41 10.34
 3 -5 -6 256.39 8.04
 -3 -5 6 237.65 12.22
 3 -5 -6 258.1 8.01
 3 5 6 252.49 7.9
 3 -5 -6 249.67 8.11
 3 5 6 259.52 8.04
 3 5 6 234.56 12.76
 -3 5 -6 276.13 14.57
 3 -5 -6 252.86 12.73
 3 5 6 244.59 8.18
 3 -5 -6 248.27 7.78
 3 -5 -6 243.73 11.98
 -3 -5 6 265.28 8.45
 -3 -5 6 250.22 8.52
 3 5 6 260.04 7.9
 -3 -5 6 273.87 13.37
 -3 5 -6 240.28 11.98
 3 5 6 264.97 8.37
 -3 -5 6 232.9 10.57
 3 5 7 824.24 18.36
 3 -5 -7 813.99 18.12
 3 -5 -7 803 17.63
 -3 5 -7 786.74 24.19
 3 -5 -7 805.81 18.53
 3 5 7 834.75 18.43
 3 5 7 834.55 18.71
 3 5 7 785.08 25.84
 -3 5 -7 813.32 27.88
 3 -5 -7 811.49 25.75
 3 5 7 839.87 18.84
 -3 -5 7 832.16 19.01
 -3 -5 7 859.84 19.31
 3 5 7 822.75 18.24
 -3 -5 7 825.39 25.9
 3 -5 -7 823.08 18.48
 -3 -5 7 767.54 25.3
 -3 5 -7 790.46 25.33
 3 -5 -7 780.55 17.73
 3 -5 -7 795.65 23.98
 3 5 8 144.53 5.78
 3 -5 -8 142.98 5.77
 3 5 8 138.23 5.81
 -3 -5 8 150.74 6.31
 3 5 8 127.59 9.07
 -3 5 -8 142.24 10.61
 3 5 8 141.37 5.94
 3 -5 -8 134.87 5.32
 -3 5 -8 129.89 8.93
 -3 -5 8 146.22 9.37
 3 5 8 144.81 5.7
 3 -5 -8 144.19 5.89
 -3 -5 8 142.73 6.08
 -3 -5 8 137.93 9.7
 3 5 8 136.97 5.61
 3 -5 -8 139.6 5.4
 -3 5 -8 124.64 9.15
 3 -5 -9 198.06 7.03
 3 5 9 198.3 7.14
 3 5 9 186.15 11.01
 -3 5 -9 222.15 13.57
 3 5 9 206.98 7.13
 -3 -5 9 192.67 10.74
 3 5 9 196.39 7.19
 3 -5 -9 195.82 6.77
 -3 5 -9 196.62 11.32
 -3 -5 9 197.4 7.48
 3 -5 -9 192.26 7.12
 -3 -5 9 198.54 11.79
 -3 -5 9 209.18 7.69
 3 5 9 199.24 7.02
 -3 5 -9 190.03 11.61
 3 5 10 528.56 13.4
 3 5 10 530.41 13.56
 -3 5 -10 498.77 19.68
 3 5 10 514.92 12.35
 3 5 10 523.74 13.34
 3 -5 -10 502.43 12.96
 -3 -5 10 539.31 13.98
 -3 5 -10 527.09 20.9
 3 -5 -10 533.92 13.18
 -3 -5 10 509.39 18.18
 3 5 10 529.35 13.3
 3 5 10 484.03 18.6
 3 -5 -10 525.88 20.18
 -3 -5 10 500.42 20
 -3 -5 11 18.82 1.89
 3 -5 -11 18.45 1.89
 -3 -5 11 23.45 3.34
 3 -5 -11 22.1 3.83
 3 5 11 22.05 2.21
 3 5 11 21.27 2.18
 3 5 11 18.46 1.99
 3 -5 -11 20.43 2.04
 -3 -5 11 21.52 4.02
 -3 5 -11 22.99 3.95
 -3 5 -11 19.27 3.81
 3 5 11 20.53 2.08
 3 -5 -11 23.4 2.33
 3 5 11 22.14 1.92
 -3 -5 11 17.89 2.11
 3 -5 -11 18.94 2.15
 -3 -5 11 21.06 2.01
 3 -5 -12 11.39 1.71
 -3 -5 12 10.85 1.68
 3 -5 -12 9.64 1.51
 3 5 12 11.55 1.54
 -3 -5 12 10.57 1.47
 -3 5 -12 11.91 3
 3 -5 -12 11.58 1.66
 -3 -5 12 12.22 3.06
 3 -5 -12 10.15 1.37
 3 5 12 12.12 1.46
 -3 5 -12 6.83 2.39
 3 5 12 11.1 1.54
 -3 -5 12 9.65 1.58
 -3 -5 12 10.24 1.36
 3 -5 -13 295.04 6.85
 3 5 13 300.08 7.35
 3 -5 -13 311.17 7.99
 -3 5 -13 291.52 13.84
 -3 -5 13 285.33 7.35
 3 -5 -13 311.49 8.22
 3 5 13 295.17 6.97
 -3 -5 13 301.11 8.13
 -3 -5 13 299.78 13.91
 3 -5 -13 316.87 8.14
 3 5 14 35 2.55
 -3 -5 14 33.89 2.57
 3 -5 -14 38.63 2.71
 -3 -5 14 36.23 2.38
 -3 -5 14 35.33 2.43
 3 -5 -14 37.94 2.74
 -3 -5 14 35.44 2.7
 3 5 14 33.69 2.22
 -3 5 -14 34.72 4.72
 3 -5 -14 35.82 2.6
 3 5 14 35.2 2.27
 -3 -5 14 36.34 4.75
 3 5 15 283.73 7.33
 3 -5 -15 303.87 8.47
 3 -5 -15 316.9 8.58
 -3 -5 15 304.51 8.53
 -3 -5 15 291.52 8.27
 -3 -5 15 296.41 8.05
 3 5 15 319.27 8.58
 3 5 15 328.01 8.49
 3 -5 -15 300.53 8.37
 3 5 15 290.69 7.59
 3 5 16 59.82 2.68
 3 5 16 57.37 2.73
 -3 -5 16 49.87 2.41
 -3 -5 16 52.94 2.55
 3 -5 -16 55.77 2.72
 -3 -5 16 55.12 2.71
 3 -5 -16 55.73 2.77
 3 -5 -17 87.52 3.4
 3 5 17 85.12 3.09
 3 -5 -17 88.24 3.35
 3 -5 -17 85.33 3.2
 3 5 17 85.24 3.28
 -3 -5 17 80.24 3.01
 -3 -5 18 12.59 0.91
 3 -5 -18 15.79 1.13
 3 -5 -18 13.43 0.93
 3 5 19 77.6 2.23
 3 -6 17 4.77 0.59
 -3 -6 -17 6.45 0.76
 -3 6 17 4.81 0.59
 3 6 -17 4.76 0.73
 -3 -6 -17 5.76 0.72
 3 6 -16 12.08 1.24
 3 6 -16 14.61 1.39
 -3 -6 -16 13.69 1.12
 -3 6 16 13.88 1.13
 -3 6 16 13.43 1.23
 3 -6 16 11.14 1.11
 3 -6 16 13.36 1.32
 3 -6 16 13.83 1.18
 3 6 -15 12.68 1.12
 -3 -6 -15 12.85 1.06
 3 6 -15 15.07 1.59
 -3 -6 -15 13.68 1.36
 -3 6 15 13.23 1.32
 3 -6 15 12.38 1.35
 3 -6 15 12.65 1.34
 3 -6 15 15.21 1.55
 -3 6 15 14.98 1.49
 3 -6 15 12.18 1.21
 -3 -6 -14 15.87 1.63
 -3 6 14 16.83 1.7
 3 -6 14 16.37 1.56
 3 -6 14 16.88 1.72
 -3 6 14 17.02 1.63
 3 6 -14 14.84 1.4
 3 6 -14 16.94 1.86
 3 -6 14 16.16 1.66
 3 -6 14 15.86 1.71
 3 6 -14 16.27 1.51
 -3 -6 -14 16.08 1.42
 -3 6 13 45.05 2.94
 3 -6 13 44.63 2.82
 -3 6 13 44.32 2.81
 3 6 -13 41.57 3.03
 3 -6 13 41.06 2.83
 3 6 -13 44.94 2.63
 -3 -6 -13 45.74 2.66
 3 6 -13 44.12 2.74
 3 -6 13 46.04 3.09
 3 -6 13 43.02 2.91
 3 6 -12 155.09 5.22
 -3 -6 -12 150.98 4.97
 -3 6 12 154.88 5.4
 3 -6 12 154.64 5.33
 -3 6 12 149.01 5.11
 3 6 -12 151.82 5.78
 3 -6 12 149.91 5.49
 -3 -6 -12 124.21 7.83
 -3 -6 -12 136.94 8.82
 -3 6 12 136.97 9.09
 3 -6 12 143.43 4.31
 3 6 -12 144.99 4.75
 3 -6 12 151.51 5.47
 3 -6 12 152.48 5.61
 3 6 -12 154.5 5.8
 3 -6 11 312.05 9.68
 -3 -6 -11 312.69 13.86
 -3 -6 -11 300.3 14.33
 -3 6 11 301.32 14.91
 -3 -6 -11 294.17 14.33
 3 6 -11 296.07 8.8
 3 -6 11 304.04 9.54
 3 -6 11 303.73 9.66
 -3 -6 -11 310.38 8.41
 3 6 -11 303.03 8.67
 3 -6 11 317.51 8.92
 3 6 -11 320.42 10.05
 -3 6 11 331.34 9.42
 3 6 -11 304.84 9.85
 3 6 -11 313.89 9.34
 3 -6 11 301.8 8.57
 3 -6 11 336.41 9.69
 -3 -6 -10 47.73 5.32
 -3 -6 -10 50.09 3.1
 3 6 -10 56.36 3.36
 -3 -6 -10 52.29 6.02
 -3 6 10 46.77 5.86
 -3 -6 -10 60.01 6.18
 3 -6 10 58.51 3.82
 3 -6 10 51.89 3.59
 3 -6 10 56.83 3.76
 3 6 -10 52.71 3.26
 3 -6 10 58.53 3.48
 3 6 -10 56.31 3.83
 -3 6 10 53.48 3.41
 3 6 -10 54.66 3.79
 3 6 -10 58.43 3.64
 -3 6 10 51.36 2.93
 3 -6 10 52.05 3.19
 3 -6 10 57.43 3.72
 3 6 -9 18.19 2.15
 -3 6 9 21.61 1.94
 -3 6 9 21.35 3.43
 -3 -6 -9 21.73 2.1
 3 6 -9 20.09 2.06
 -3 -6 -9 20.18 3.59
 -3 -6 -9 27.7 4.06
 3 -6 9 19.67 2.32
 3 -6 9 23.46 2.44
 3 -6 9 19.05 2.27
 -3 -6 -9 20.25 3.87
 3 6 -9 19.89 4.08
 3 -6 9 23.71 2.27
 3 6 -9 19.38 2.34
 3 6 -9 18.12 1.98
 3 6 -9 16.34 2.17
 -3 6 9 19.64 2.11
 3 -6 9 17.85 2.02
 3 -6 9 18.73 1.69
 -3 6 8 19.67 3.8
 -3 -6 -8 18.28 3.35
 3 6 -8 18.14 1.98
 -3 -6 -8 23.23 3.81
 -3 -6 -8 19.32 1.89
 3 -6 8 18.43 2.31
 3 -6 8 20.95 2.33
 3 -6 8 20.6 2.35
 3 -6 8 23.47 2.32
 -3 -6 -8 16.68 3.58
 3 -6 8 19.61 1.83
 3 -6 8 19.59 3.22
 3 6 -8 22.82 2.51
 3 6 -8 19.73 2.33
 3 6 -8 18.82 2.12
 -3 6 8 20.15 1.92
 3 -6 8 20.33 1.82
 3 6 -8 21.09 2.23
 3 -6 7 207.96 6.82
 3 -6 7 192.09 10.62
 -3 6 7 192.99 10.85
 -3 -6 -7 210.85 11.36
 3 6 -7 197.83 7.07
 -3 -6 -7 207.01 11.6
 -3 -6 -7 195.57 6.83
 3 -6 7 201.1 7.84
 3 -6 7 203.68 7.4
 3 -6 7 212.11 7.84
 3 -6 7 203.04 7.83
 -3 -6 -7 193.93 12.1
 3 -6 7 208.15 7.7
 3 6 -7 203.34 7.56
 -3 6 7 191.7 6.66
 3 6 -7 190.69 7.74
 3 6 -7 201.07 7.32
 3 6 -7 203.21 7.89
 3 -6 7 204.28 6.68
 -3 6 7 220.43 12.96
 3 -6 6 36.79 2.69
 3 -6 6 35.89 4.66
 3 6 -6 32.15 2.64
 -3 -6 -6 41.3 4.81
 -3 6 6 30.4 4.29
 -3 -6 -6 33.89 2.66
 3 -6 6 32.95 3.01
 3 -6 6 34.18 3
 3 -6 6 34.8 3.09
 3 -6 6 34.87 2.6
 3 6 -6 35.61 2.96
 -3 6 6 37.61 2.67
 3 6 -6 39.22 3
 3 6 -6 30.31 2.92
 3 6 -6 35.22 3.05
 3 -6 6 38.83 3.15
 -3 6 6 30.25 4.81
 3 -6 6 37.1 2.96
 -3 6 5 880.42 27.34
 3 6 -5 873.63 20.08
 -3 6 5 937.8 29.72
 3 -6 5 933.22 21.65
 3 -6 5 930.38 21.57
 3 -6 5 919.7 21.19
 3 6 -5 921.61 21.08
 3 6 -5 919.97 21.41
 3 -6 5 939.27 20.98
 -3 6 5 929.17 29.87
 -3 -6 -5 963.68 29.87
 3 -6 5 931.01 21.17
 3 6 -5 917.24 20.86
 3 -6 5 960.6 20.45
 3 -6 5 924.61 27.84
 3 -6 5 941.11 20.21
 3 6 -5 889 21.15
 3 -6 4 146.75 6.27
 3 -6 4 140.94 6.37
 -3 -6 -4 142.88 5.56
 -3 -6 -4 144.52 10.13
 -3 6 4 148.83 10.66
 3 -6 4 146.44 5.91
 3 -6 4 152.7 9.81
 3 6 -4 141.75 6.06
 -3 6 4 142.81 10.28
 3 6 -4 148.07 6.26
 3 6 -4 156.35 6.57
 3 6 -4 138.73 5.67
 3 -6 4 147.71 5.11
 3 -6 4 147.66 6.27
 3 -6 4 144.93 5.77
 3 -6 3 297.17 8.32
 3 6 -3 270.43 8.64
 3 6 -3 298.11 9.64
 3 6 -3 297.52 9.48
 -3 6 3 309.66 15.48
 3 -6 3 289.03 9.38
 3 6 -3 294.46 8.48
 3 -6 3 295.76 9.86
 -3 -6 -3 307.57 14.92
 -3 -6 -3 291.72 8.85
 -3 -6 -3 311.93 14.86
 3 -6 3 306.96 9.22
 3 -6 3 301.93 14.36
 3 -6 3 303.88 9.09
 3 -6 3 313.27 9.59
 3 6 -3 290.2 9.32
 -3 6 3 315.16 15.73
 -3 -6 -3 317.16 15.3
 -3 -6 -2 338.15 9.66
 3 6 -2 352.72 10.49
 -3 -6 -2 351.68 15.94
 3 -6 2 357.73 9.63
 3 6 -2 348.65 10.55
 3 6 -2 343.34 10.59
 -3 6 2 362.76 17.04
 3 -6 2 369.45 11.15
 -3 -6 -2 361.4 16.36
 -3 -6 -2 337.58 10.07
 3 -6 2 355.86 10.5
 3 -6 2 362.82 10.36
 3 -6 2 352.86 15.83
 3 -6 2 349.05 10.42
 3 -6 2 370.19 10.38
 -3 6 2 353.02 16.81
 -3 -6 -2 356.04 16.31
 3 -6 2 357.56 10.51
 -3 -6 -1 91.37 8.05
 -3 -6 -1 98.77 4.61
 -3 6 1 87.25 8.11
 3 -6 1 98.36 4.41
 -3 6 1 90.34 8.28
 3 -6 1 99.28 5.19
 3 -6 1 100.18 4.97
 3 -6 1 91.19 4.64
 -3 -6 -1 101.85 7.96
 -3 -6 -1 101.74 4.84
 3 6 -1 103.89 5.11
 3 6 -1 91.02 4.77
 3 -6 1 102.79 4.97
 -3 -6 -1 96.13 8.02
 3 -6 1 92.5 4.69
 3 6 -1 96.63 4.85
 -3 -6 0 1419.39 37.58
 -3 -6 0 1333.05 27.12
 3 -6 0 1348.82 27.47
 3 -6 0 1400.34 36.31
 3 -6 0 1326.12 26.76
 -3 6 0 1380.95 38.03
 3 6 0 1237.89 25.86
 3 -6 0 1314.02 27.53
 3 -6 0 1335.78 28.32
 3 -6 0 1266.09 31.95
 -3 6 0 1278.44 26.25
 3 -6 0 1290.91 27.26
 3 6 0 1329.1 27.55
 -3 -6 0 1365.92 35.38
 3 -6 0 1306.52 27.38
 3 6 0 1305.52 27.5
 3 6 0 1294.32 27.62
 -3 -6 0 1323.24 35.64
 3 -6 -1 141.56 5.81
 3 -6 -1 127.25 9.15
 3 -6 -1 138.99 5.52
 -3 6 -1 134.02 10.09
 3 6 1 119.71 4.9
 3 -6 -1 134.31 5.73
 3 -6 -1 130.66 8.1
 3 -6 -1 134.4 5.68
 -3 -6 1 130.83 8.74
 3 -6 -1 130.35 5.52
 -3 -6 1 133.78 5.64
 -3 6 -1 124.25 5.16
 -3 -6 1 128.41 9.7
 3 6 1 125.58 5.12
 -3 -6 1 132.39 9.09
 3 -6 -1 131.73 5.58
 3 6 1 129.98 5.78
 3 -6 -2 344.99 10.07
 3 -6 -2 342.27 15.42
 3 -6 -2 327.3 9.83
 3 -6 -2 338.06 9.8
 -3 6 -2 339.19 16.39
 3 -6 -2 319.43 13.82
 3 6 2 340.72 9.39
 3 -6 -2 351.17 10.22
 3 -6 -2 332.92 9.91
 3 6 2 350.49 10.32
 -3 -6 2 338.86 14.23
 3 -6 -2 319.36 8.78
 3 6 2 331.25 9.33
 3 -6 -2 340.72 9.15
 -3 -6 2 320.13 14.35
 3 6 2 356.31 10.09
 -3 6 -2 329.54 9.63
 -3 -6 2 339.58 16.01
 3 6 2 336.69 9.26
 3 -6 -3 331.4 9.66
 3 -6 -3 310.86 14.69
 3 -6 -3 315.48 9.51
 3 -6 -3 332.09 9.65
 3 6 3 308.3 9.01
 3 -6 -3 316.96 9.64
 3 -6 -3 316.61 8.78
 3 6 3 319.76 9.79
 3 -6 -3 314.79 9.48
 -3 -6 3 293.21 12.89
 3 6 3 309.9 8.93
 -3 -6 3 313.77 13.74
 3 6 3 332.34 9.75
 -3 6 -3 312.03 9.44
 3 6 3 321.66 9.05
 -3 6 -3 288.05 13.19
 3 -6 -3 312.01 8.88
 -3 -6 3 315.84 9.16
 3 6 3 327.06 9.94
 -3 6 -3 310.46 16.01
 3 -6 -3 317.72 14.1
 3 -6 -4 129.18 5.26
 -3 -6 4 132.08 5.45
 -3 6 -4 117.24 9.62
 3 -6 -4 120.82 8.6
 3 -6 -4 133.55 5.2
 3 6 4 128.78 5.26
 3 6 4 126.89 5.68
 -3 -6 4 124.94 7.68
 3 6 4 125.39 5.62
 -3 -6 4 129.17 5.22
 3 6 4 127.77 5.11
 -3 -6 4 127.85 8.12
 3 6 4 132.39 5.71
 3 -6 -4 129.59 5.57
 3 -6 -4 129.89 5.5
 -3 -6 4 121.59 9.43
 3 6 4 132.64 5.28
 -3 6 -4 117.52 8.22
 3 -6 -4 132.49 5.53
 3 -6 -4 125.43 8.94
 3 6 5 938.97 20.55
 3 -6 -5 976.61 21.19
 3 6 5 907.79 20.12
 -3 6 -5 986.79 32.02
 3 -6 -5 903.01 27.93
 3 -6 -5 967.01 20.72
 3 -6 -5 950.61 20.8
 3 6 5 948.05 21.22
 -3 -6 5 897.09 26.47
 3 -6 -5 964.43 20.67
 -3 -6 5 919.14 20.82
 3 6 5 988.66 21.42
 -3 -6 5 971.78 29.41
 3 6 5 942.48 20.45
 -3 6 -5 967.47 27.76
 3 -6 -5 964.62 20.47
 -3 -6 5 999.35 21.77
 -3 -6 5 861.23 24.95
 3 -6 -5 939.84 20.68
 3 -6 -5 882.13 27.59
 3 6 6 50.11 3.24
 3 -6 -6 47.93 3.3
 3 6 6 50.59 3.43
 3 6 6 46.45 3.28
 3 -6 -6 52.08 3.33
 -3 -6 6 41.87 3.11
 3 -6 -6 49.55 3.14
 -3 6 -6 51.95 6.48
 3 6 6 45.44 5.56
 3 -6 -6 34.9 4.79
 -3 -6 6 45.97 5.55
 3 6 6 48.26 3.14
 -3 6 -6 41.57 4.97
 3 -6 -6 45.75 3.09
 3 6 6 42.92 2.88
 -3 -6 6 47.31 5.17
 -3 -6 6 46.73 3.42
 3 -6 -6 42.66 2.97
 3 -6 -6 49.81 5.39
 3 6 7 182.49 6.82
 3 6 7 170.56 6.17
 3 -6 -7 170.01 6.13
 3 6 7 159.23 10.55
 -3 6 -7 167.78 11.99
 3 -6 -7 175.74 10.82
 3 -6 -7 178.52 6.68
 -3 -6 7 169.68 6.69
 3 6 7 184.04 6.89
 -3 -6 7 165.91 10.44
 3 6 7 171.7 6.44
 -3 6 -7 164.74 10.23
 3 -6 -7 174.76 6.53
 3 6 7 179.6 6.57
 3 -6 -7 174.12 6.63
 -3 -6 7 182.78 10.63
 -3 -6 7 184.41 7.18
 3 -6 -7 168.82 6.14
 3 6 8 23.54 2.31
 3 6 8 21.67 2.03
 -3 6 -8 18.34 3.97
 3 6 8 17.68 3.41
 3 -6 -8 30.32 4.5
 3 6 8 24.85 2.42
 3 -6 -8 26.4 2.46
 -3 -6 8 20.21 2.23
 -3 6 -8 21.57 3.67
 3 6 8 26.44 2.33
 -3 -6 8 25.05 3.91
 3 -6 -8 23.98 2.29
 3 -6 -8 21.81 2.25
 3 6 8 21.84 2.18
 -3 -6 8 20.82 3.65
 -3 -6 8 22.77 2.29
 -3 -6 8 20.63 2.31
 3 -6 -8 22.18 1.96
 3 6 9 13.71 1.75
 -3 6 -9 11.46 3.29
 3 -6 -9 10.1 1.32
 3 6 9 9.69 1.37
 -3 -6 9 13.09 1.79
 3 -6 -9 10.95 1.64
 3 -6 -9 11.14 1.64
 3 -6 -9 13.02 1.75
 -3 6 -9 11.83 2.87
 3 6 9 12.2 1.62
 -3 -6 9 13.03 1.7
 -3 -6 9 11.71 1.78
 -3 -6 9 12.07 2.74
 -3 -6 9 12.36 2.82
 3 6 9 12.75 1.71
 3 6 10 55.49 3.42
 3 6 10 53.93 3.35
 3 6 10 50.27 2.99
 3 6 10 54.11 3.37
 3 -6 -10 53.83 3.04
 -3 6 -10 56.97 5.93
 3 6 10 56.51 3.42
 -3 -6 10 39.93 4.53
 3 -6 -10 51.93 3.43
 -3 -6 10 50.91 3.48
 3 -6 -10 53.86 3.43
 -3 -6 10 53.33 3.42
 3 6 10 45.95 2.63
 -3 -6 10 50.05 3.18
 -3 -6 10 55.94 5.9
 3 -6 -10 48.96 3.14
 -3 -6 11 315.92 8
 3 -6 -11 318.21 7.26
 -3 -6 11 311.25 7.6
 3 6 11 316.85 7.62
 3 6 11 327.12 7.76
 3 6 11 322.89 7.5
 3 -6 -11 302.95 6.82
 -3 6 -11 291.42 12.92
 -3 -6 11 288.33 13.2
 -3 -6 11 310.39 7.1
 -3 -6 12 153.79 5.36
 -3 -6 12 152.15 4.56
 3 -6 -12 153.91 4.77
 3 6 12 163.08 5.03
 -3 -6 12 163.37 5.18
 3 -6 -12 158.27 4.76
 -3 6 -12 166.42 9.48
 -3 -6 12 162.78 9.61
 3 -6 -12 163.74 5.55
 -3 -6 12 152.99 5.43
 3 -6 -12 155.04 5.3
 -3 -6 12 137.62 8.96
 3 -6 -13 42.12 2.37
 -3 -6 13 46.25 4.98
 -3 -6 13 43.17 2.63
 3 -6 -13 45.32 2.87
 3 -6 -13 48.95 3.03
 -3 -6 13 43.22 2.91
 3 6 13 46.11 2.62
 3 -6 -13 47.11 2.72
 -3 -6 14 17.52 1.47
 -3 -6 14 19.09 1.42
 3 -6 -14 22.44 1.92
 3 -6 -14 22.02 1.84
 3 -6 -14 20.64 1.63
 3 6 14 19.07 1.45
 3 6 15 22.21 1.7
 3 -6 -15 19.71 1.66
 3 6 15 18.68 1.55
 -3 -6 15 17.66 1.26
 3 -6 -15 17.59 1.44
 -3 -6 15 19.98 1.7
 3 -6 -16 12.48 1.18
 3 6 16 12.18 1.09
 -3 -6 16 10.04 1.13
 3 6 16 11.46 1.12
 -3 -6 17 5.9 0.75
 3 -6 -17 6.17 0.69
 3 6 17 4.89 0.56
 3 6 17 6.31 0.75
 3 -7 16 12.82 0.89
 -3 -7 -16 15.2 0.95
 -3 7 16 12.67 0.82
 3 7 -16 12.7 0.88
 -3 -7 -15 9.27 0.85
 3 7 -15 10.95 1.04
 -3 7 15 9.36 0.95
 -3 -7 -15 11.28 0.99
 -3 7 15 10.38 1.01
 3 -7 15 9.28 0.82
 3 -7 14 52.88 2.45
 -3 7 14 57.44 2.69
 -3 -7 -14 55.98 2.61
 3 7 -14 57.09 2.36
 3 7 -14 60.07 2.8
 -3 7 14 58.29 2.66
 -3 -7 -14 55.98 2.29
 -3 7 14 54.79 2.38
 3 -7 14 56.97 2.69
 3 -7 14 49.16 2.24
 -3 7 13 28.06 1.97
 -3 7 13 29.02 2.06
 3 -7 13 29.8 2.03
 -3 -7 -13 30.99 1.93
 -3 7 13 30.54 2.1
 3 7 -13 26.81 1.87
 3 7 -13 27.78 2.15
 3 -7 13 28.52 2.08
 3 -7 13 23.63 1.74
 -3 -7 -13 29.38 2.06
 -3 -7 -12 89.73 4
 3 7 -12 89.8 3.87
 3 7 -12 92.71 4.21
 3 -7 12 84.25 4
 3 -7 12 80.52 3.25
 -3 -7 -12 89.93 3.79
 -3 7 12 96.58 4.1
 3 7 -12 87.59 4.17
 -3 7 12 91.63 3.9
 3 -7 12 82.75 3.68
 3 -7 12 89.76 4.03
 3 -7 12 89.26 3.95
 -3 7 12 90.06 3.99
 3 -7 11 53.09 3.06
 3 -7 11 51.24 3.14
 -3 -7 -11 54.62 3.11
 3 -7 11 51.52 2.79
 -3 7 11 54.43 3.1
 3 7 -11 50.72 3.29
 3 7 -11 51.73 2.81
 3 7 -11 53.68 3.14
 3 7 -11 51.62 3.26
 3 -7 11 49.91 3.2
 -3 -7 -11 50.11 2.6
 -3 7 11 55.61 3.27
 3 -7 10 10.43 1.38
 3 7 -10 9.24 1.48
 -3 7 10 8.68 2.47
 3 -7 10 10.38 1.44
 3 7 -10 11.26 1.67
 -3 7 10 11.37 1.55
 3 7 -10 10.99 1.45
 3 -7 10 10.09 1.5
 3 -7 10 10.55 1.6
 3 -7 10 8.85 1.51
 -3 -7 -10 9.02 1.26
 3 7 -10 12.21 1.71
 -3 -7 -9 189.51 5
 3 -7 9 200.88 6.6
 3 -7 9 193.05 5.9
 -3 -7 -9 180.02 9.2
 -3 7 9 206.57 11.34
 -3 -7 -9 221.07 11.61
 3 -7 9 202.18 6.23
 3 -7 9 188.46 6.15
 -3 7 9 191.73 5.26
 3 -7 9 206.39 5.98
 3 7 -9 205.67 6.7
 -3 7 9 204.98 6.12
 3 -7 9 201.5 6.4
 3 7 -9 201.8 5.97
 3 7 -9 200.93 6.35
 3 7 -9 208.21 6.63
 -3 -7 -9 205.11 5.8
 3 -7 8 52.36 3.45
 3 -7 8 46.53 3.27
 3 -7 8 48.35 3.2
 3 -7 8 50.11 2.78
 3 -7 8 52.83 3.48
 3 -7 8 50.22 3.28
 3 7 -8 58.02 3.63
 3 7 -8 51.07 3.53
 -3 -7 -8 56.79 3.37
 3 -7 8 51.28 3.58
 -3 -7 -8 51.61 3
 3 -7 8 55.35 2.95
 -3 -7 -8 50.54 5.08
 -3 -7 -8 52.54 5.95
 -3 7 8 56.33 6.24
 3 7 -8 49.41 3.27
 -3 7 8 51.88 3.02
 -3 7 7 95.39 8.33
 -3 -7 -7 94.65 4.34
 3 -7 7 92.05 4.59
 3 -7 7 102.03 4.27
 3 -7 7 93.46 4.78
 3 -7 7 92.47 4.71
 -3 -7 -7 88.87 4.53
 3 -7 7 90.47 4.72
 3 7 -7 91.21 4.74
 3 7 -7 90.68 4.85
 3 -7 7 94.16 4.21
 -3 7 7 88.48 4.16
 -3 7 7 84.9 7.71
 3 -7 7 88.94 4.58
 3 7 -7 91.32 4.63
 -3 -7 -6 20.61 2.22
 -3 7 6 13.36 3.25
 -3 7 6 22.28 3.71
 -3 -7 -6 25.21 4.32
 3 7 -6 18.75 2.22
 3 7 -6 22.08 2.34
 3 -7 6 21.74 2.31
 -3 7 6 19.22 1.95
 -3 -7 -6 22.13 2.12
 3 -7 6 24.23 2.12
 3 -7 6 23.04 2.43
 3 -7 6 21.9 2.27
 3 -7 6 21.22 2.05
 3 7 -6 19.83 2.18
 3 -7 5 28.38 2.67
 3 -7 5 26.39 2.56
 -3 -7 -5 28.67 4.54
 3 -7 5 27.6 2.37
 -3 7 5 24.18 4.27
 -3 7 5 23.76 4.02
 3 -7 5 27.64 2.33
 -3 -7 -5 27.72 2.43
 3 7 -5 25.51 2.55
 3 7 -5 28.91 2.65
 3 7 -5 26.45 2.54
 3 -7 4 19.04 1.65
 -3 7 4 23.2 4.16
 3 -7 4 22.32 2.31
 3 7 -4 19.71 1.79
 -3 -7 -4 19.77 2.17
 3 -7 4 18.53 2.18
 -3 -7 -4 20.14 3.77
 3 -7 4 20.56 2.22
 3 -7 4 16.95 1.95
 3 -7 4 14.38 3.18
 -3 -7 -4 17.56 1.81
 -3 7 4 18.14 3.65
 3 -7 4 20.71 2.13
 3 7 -4 20.36 2.28
 3 7 -4 18.81 2.21
 3 7 -4 18.8 2.16
 3 -7 3 350.68 9.25
 3 7 -3 345.96 10.63
 3 7 -3 348.11 10.67
 -3 7 3 358.53 17.22
 3 -7 3 351.33 10.82
 3 -7 3 337.96 10.3
 -3 -7 -3 335.65 15.73
 -3 7 3 358.68 17.09
 3 7 -3 351.11 9.59
 3 -7 3 348.24 10.45
 -3 -7 -3 357.94 10.01
 3 -7 3 348.34 10.33
 3 -7 3 360.48 16.11
 3 -7 3 357.87 10.26
 3 -7 3 358.01 10.6
 3 7 -3 351.13 10.64
 3 -7 2 99.91 4.91
 3 -7 2 98.66 8.15
 3 -7 2 105.53 4.44
 -3 7 2 97.45 8.82
 -3 -7 -2 99.73 4.51
 3 -7 2 97.26 4.85
 3 -7 2 101.17 5.21
 -3 -7 -2 84.15 7.46
 3 7 -2 103.06 4.62
 3 -7 2 102.93 4.97
 3 7 -2 104 5.13
 3 -7 2 100.36 4.85
 -3 7 2 106.18 8.98
 3 7 -2 102.15 5.1
 3 -7 2 97.72 4.96
 -3 -7 -2 94.64 4.68
 -3 7 1 164.61 11.45
 -3 -7 -1 163.02 10.23
 3 7 -1 187.12 7.13
 3 -7 1 174.17 6.8
 -3 -7 -1 177.55 6.73
 3 7 -1 174.57 6.91
 3 7 -1 176.99 6.47
 3 -7 1 172.93 6.66
 3 7 -1 168.2 5.83
 3 -7 1 173.02 6.67
 -3 7 1 172.66 11.76
 3 -7 1 179.33 6.25
 -3 -7 -1 171.5 6.4
 -3 7 0 11.12 2.94
 3 7 0 9.7 1.37
 3 -7 0 12.4 1.68
 -3 7 0 8.93 2.96
 3 -7 0 10.68 1.61
 -3 -7 0 9.69 1.6
 3 -7 0 8.85 1.47
 -3 7 0 10.43 1.48
 3 -7 0 7.5 1.34
 -3 -7 0 9.92 1.52
 3 7 0 11.38 1.76
 3 7 0 10.97 1.59
 3 -7 0 10.88 1.67
 3 -7 0 9.34 2.69
 3 -7 0 11.12 1.69
 -3 -7 0 10.63 2.59
 -3 7 -1 151.13 10.98
 3 -7 -1 171.64 6.35
 -3 7 -1 165.72 11.65
 3 7 1 168.8 5.99
 3 -7 -1 170.51 6.48
 3 -7 -1 159.87 6.41
 3 -7 -1 166.16 9.35
 3 7 1 157.95 6.39
 3 -7 -1 161.68 6.49
 3 -7 -1 172.71 10.97
 3 -7 -1 169.84 6.56
 -3 -7 1 170.35 6.56
 -3 -7 1 161.35 6.57
 -3 7 -1 166.53 6.21
 -3 -7 1 153.8 9.36
 3 7 1 176.84 6.8
 -3 -7 2 108.12 5.13
 3 -7 -2 105.56 5.03
 3 -7 -2 88.75 7.84
 3 -7 -2 104.96 4.85
 -3 7 -2 116.37 9.61
 3 7 2 104.63 5.08
 3 7 2 99.39 5.05
 3 7 2 98.62 4.47
 3 -7 -2 96.21 4.67
 3 7 2 95.99 4.95
 -3 -7 2 79.39 6.99
 3 -7 -2 101.8 7.46
 3 7 2 104.22 4.97
 -3 -7 2 94.01 6.98
 3 -7 -2 104.17 4.92
 3 -7 -2 103.62 4.97
 -3 -7 2 96.58 4.95
 3 7 2 110.15 4.65
 -3 7 -2 104.38 4.85
 3 -7 -3 309.66 8.48
 3 -7 -3 319.88 9.7
 3 -7 -3 297.86 14.68
 3 -7 -3 322.28 9.6
 -3 7 -3 328.25 16.7
 3 7 3 323.17 9.25
 3 7 3 328.87 9.97
 -3 -7 3 336.21 10.02
 3 -7 -3 314.62 8.67
 -3 -7 3 321.18 9.96
 -3 -7 3 318.73 14.77
 3 7 3 316.29 9.88
 3 -7 -3 285.46 13.55
 3 -7 -3 321.18 9.58
 3 -7 -3 301.05 9.55
 -3 7 -3 319.74 9.63
 3 7 3 317.73 9.12
 3 7 3 323.55 9.79
 3 -7 -4 18.43 2.02
 3 -7 -4 12.4 2.92
 3 -7 -4 13.31 2.97
 -3 7 -4 24.64 4.51
 -3 -7 4 20.19 2.22
 3 7 4 18.4 2.12
 3 7 4 17.21 1.86
 3 -7 -4 14.82 1.66
 -3 -7 4 15.8 1.77
 -3 -7 4 19.77 2.2
 3 7 4 16.69 2.04
 3 -7 -4 19.24 1.99
 3 -7 -4 21.11 2.13
 -3 7 -4 17.13 2.01
 3 7 4 25.55 2.18
 -3 -7 4 11.92 2.92
 3 -7 -4 17.16 1.74
 -3 -7 5 21.36 2.02
 -3 7 -5 18.07 3.91
 3 7 5 19.56 2.15
 3 -7 -5 27.1 2.33
 3 -7 -5 21.97 2
 -3 -7 5 18.48 1.94
 -3 -7 5 23.12 3.9
 3 -7 -5 17.52 1.8
 -3 7 -5 15.95 1.96
 -3 7 -5 19 3.33
 3 7 5 14.91 1.77
 -3 -7 5 20.12 2.2
 3 7 5 21.51 2.11
 3 -7 -5 16.8 1.94
 3 -7 -5 16.72 1.84
 -3 -7 6 28.14 2.4
 -3 7 -6 29.31 4.89
 3 7 6 29.28 2.56
 3 -7 -6 29.55 2.58
 3 7 6 27.73 2.37
 3 -7 -6 27.61 2.31
 -3 -7 6 28.51 2.44
 -3 -7 6 32.63 4.69
 -3 7 -6 30.27 2.68
 3 7 6 27.52 2.35
 -3 7 -6 30.21 4.29
 -3 -7 6 29.94 2.65
 3 -7 -6 24.19 2.13
 3 7 6 32.45 2.71
 3 -7 -6 31.18 2.38
 3 -7 -6 28.95 2.38
 3 7 7 108.13 5.01
 -3 -7 7 108.06 5.07
 3 7 7 110.95 5.07
 3 -7 -7 118.14 4.97
 -3 -7 7 108.11 4.94
 -3 -7 7 111.57 4.91
 3 -7 -7 109.96 4.43
 3 -7 -7 106.95 4.68
 -3 7 -7 111.01 5.26
 3 7 7 115.29 4.91
 -3 7 -7 109.74 8.09
 3 -7 -7 111.99 5.05
 3 7 7 105.93 4.79
 -3 -7 7 108.45 5.12
 -3 -7 7 105.72 8.53
 3 -7 -7 102.16 4.5
 -3 -7 8 58.06 3.44
 -3 -7 8 57.26 3.47
 3 7 8 59.8 3.52
 3 -7 -8 58.03 3.4
 -3 -7 8 55.76 3.45
 3 -7 -8 56.31 3.3
 3 7 8 55 3.3
 -3 7 -8 61.02 5.92
 3 7 8 56.44 3.45
 3 7 8 58.49 3.42
 3 -7 -8 52.19 3.3
 -3 -7 8 51.5 5.89
 3 -7 -8 52.85 2.92
 3 7 9 186.89 6.54
 3 -7 -9 191.89 6.6
 -3 -7 9 186.43 6.67
 3 7 9 195.24 6.65
 3 7 9 186.12 6.44
 -3 -7 9 180.66 6.51
 -3 -7 9 174.84 6.51
 3 -7 -9 188.99 6.48
 -3 -7 9 168.31 9.69
 -3 -7 9 187.12 6.49
 3 -7 -9 187.29 6.52
 -3 -7 9 172.65 10.75
 3 7 10 6.11 1.16
 -3 -7 10 4.49 1.04
 -3 -7 10 5.33 1.06
 3 7 10 6.48 1.24
 -3 -7 10 5.71 1.19
 3 -7 -10 5.01 1.11
 -3 -7 10 6.41 1.87
 3 -7 -10 5.07 1.08
 3 7 10 6.59 1.2
 -3 -7 10 7.45 2.27
 3 -7 -10 5.87 1.16
 -3 -7 10 6.01 1.22
 3 7 11 56.23 3.04
 -3 -7 11 56.41 3.19
 3 -7 -11 60.18 3.24
 3 7 11 60.54 3.22
 -3 -7 11 59.23 2.96
 3 -7 -11 60.17 3.3
 -3 -7 11 62.1 3.25
 3 -7 -11 56.2 2.99
 -3 -7 12 77.2 3.24
 -3 -7 12 80.41 3.55
 3 -7 -12 72.71 2.97
 3 7 12 77.8 3.15
 3 7 13 26.29 1.7
 -3 -7 13 22.55 1.62
 3 -7 -13 26.53 1.6
 -3 -7 13 27.7 1.97
 -3 7 -13 26.65 2.11
 3 7 14 62.46 2.66
 -3 -7 14 59.74 2.7
 3 -7 -14 62.55 2.76
 3 7 14 52.62 2.01
 -3 -7 15 10.87 1.01
 3 7 15 12.84 1.09
 3 7 15 10.8 0.94
 3 -7 -15 10.87 1.03
 -3 -7 16 16.33 0.95
 3 -7 -16 15.73 0.95
 -3 -7 16 16.91 0.99
 -3 -8 -14 15.15 0.92
 -3 8 14 15.35 0.95
 3 -8 13 16.02 1.1
 3 8 -13 16.44 1.06
 3 8 -13 17.63 1.17
 -3 8 13 18.2 1.16
 -3 -8 -13 16.88 1.09
 3 -8 13 17.13 1.19
 -3 8 13 17.08 1.23
 -3 -8 -13 19.27 1.28
 3 -8 12 8.43 0.94
 -3 8 12 7.65 0.93
 -3 -8 -12 9.14 0.99
 -3 8 12 9.4 1.03
 -3 8 12 9.38 1.06
 3 8 -12 8.59 0.99
 3 8 -12 8.37 0.97
 -3 8 11 27.79 1.85
 3 -8 11 29.04 1.71
 -3 8 11 29.47 1.91
 -3 -8 -11 30.32 1.93
 3 -8 11 30.15 1.92
 -3 -8 -11 27.01 1.47
 3 8 -11 28.95 1.93
 3 8 -11 30.27 1.96
 -3 8 11 32.23 2.07
 3 8 -10 10.03 1.19
 -3 -8 -10 9.26 1.26
 3 -8 10 8.49 1.18
 -3 -8 -10 9.52 1.09
 -3 8 10 9.32 1.23
 3 -8 10 9.14 1.14
 3 8 -10 10.63 1.32
 3 8 -10 8.99 1.21
 -3 -8 -10 10.57 1.29
 -3 8 10 11.46 1.33
 -3 8 10 11.25 1.37
 3 -8 10 10.59 1.34
 3 8 -9 120.78 4.6
 -3 -8 -9 129.12 4.82
 -3 8 9 133.62 4.9
 -3 -8 -9 132.73 4.63
 3 8 -9 128.11 4.94
 3 8 -9 136.76 5.05
 -3 -8 -9 135.65 4.97
 3 -8 9 117.93 4.57
 3 -8 9 115.52 4.32
 3 -8 9 125.47 4.89
 3 -8 9 126.17 4.65
 -3 -8 -9 115.51 3.94
 3 -8 8 98.17 3.87
 3 -8 8 92.05 3.61
 3 -8 8 98.36 4.07
 -3 -8 -8 99.01 3.86
 3 8 -8 93.18 3.85
 -3 8 8 91.62 3.86
 -3 8 8 93.95 3.45
 3 8 -8 100.17 4.19
 3 8 -8 99.3 4.09
 -3 -8 -8 95.83 3.44
 3 -8 8 95.91 3.87
 3 8 -7 282.26 8.3
 3 -8 7 266.27 8.21
 -3 8 7 258.53 12.98
 3 8 -7 260.89 8.14
 3 8 -7 271.26 8.37
 -3 -8 -7 275.21 7.72
 -3 8 7 260.27 7.53
 -3 -8 -7 283.01 8.18
 3 -8 7 266.9 7.36
 3 -8 7 260.07 7.86
 3 -8 7 278.28 7.41
 3 -8 7 272.18 8.09
 3 8 -6 39.57 2.85
 3 -8 6 40.63 2.88
 -3 8 6 38.11 4.96
 3 8 -6 39.96 2.83
 3 8 -6 44.13 3.07
 -3 -8 -6 38.27 2.62
 -3 8 6 34.21 2.42
 -3 -8 -6 36.92 2.7
 3 -8 6 38.96 2.53
 3 -8 6 34.79 2.55
 3 -8 6 35.66 2.41
 3 8 -5 39.51 2.9
 3 8 -5 38.18 2.82
 3 -8 5 40.63 2.88
 -3 8 5 33.37 2.49
 3 -8 5 35.98 2.75
 -3 -8 -5 40.43 2.78
 3 -8 5 38.78 2.7
 -3 8 5 44.4 5.41
 -3 -8 -5 35.19 4.59
 -3 -8 -5 41.22 2.89
 3 -8 5 40.96 2.7
 3 -8 5 38.84 2.62
 3 -8 4 53.15 3.02
 -3 -8 -4 51.69 3.14
 -3 -8 -4 44.16 5.04
 3 -8 4 54.14 3.07
 3 8 -4 53.75 3.33
 3 8 -4 46.34 3.07
 -3 8 4 49.06 2.94
 3 -8 4 50.52 3.15
 3 -8 4 47.61 3.01
 -3 -8 -4 54.63 3.33
 3 -8 4 50.23 3.02
 -3 -8 -4 45.91 2.58
 3 -8 3 63.05 3.5
 3 8 -3 64.49 3.77
 -3 -8 -3 59.24 3.58
 -3 -8 -3 62.88 3.26
 -3 8 3 52.64 6.15
 -3 -8 -3 67.17 6.09
 3 8 -3 65.18 3.68
 3 -8 3 60.68 3.56
 -3 -8 -3 63.26 3.6
 3 -8 3 59.97 3.28
 3 8 -3 58.24 3.01
 3 -8 3 58.95 3.44
 3 -8 3 60.37 3.45
 3 -8 2 28.48 2.32
 3 8 -2 31.95 2.29
 -3 -8 -2 28.02 2.1
 -3 8 2 28.9 2.09
 -3 -8 -2 33.06 2.62
 3 -8 2 27.18 2.18
 -3 8 2 32.12 4.89
 -3 -8 -2 32.02 4.21
 3 -8 2 31.38 2.13
 3 8 -2 29.39 2.47
 3 -8 2 29.1 2.46
 3 -8 2 28.14 2.37
 -3 -8 -2 31.54 2.41
 3 8 -1 154.99 6.08
 3 8 -1 164.82 6.47
 3 8 -1 165.33 5.91
 3 -8 1 161.15 5.91
 3 -8 1 160.72 6.21
 -3 -8 -1 162.02 6.23
 -3 -8 -1 158.75 5.76
 3 8 -1 147.65 5.15
 -3 8 1 154.74 5.62
 -3 -8 -1 161.55 6.28
 3 -8 1 149.14 5.59
 -3 8 1 171.58 11.35
 -3 -8 -1 160.71 9.29
 3 -8 1 160.87 5.56
 3 8 -1 144.76 5.14
 -3 -8 -1 155.33 5.98
 3 -8 0 153.32 5.59
 -3 8 0 155.2 10.84
 -3 -8 0 134.18 8.22
 3 8 0 149.22 5.29
 -3 -8 0 153.67 6.08
 3 8 0 157.78 6.06
 3 8 0 170.05 6.53
 3 8 0 147.27 6.14
 3 -8 0 155.82 6.04
 3 8 0 143.46 5.21
 -3 -8 0 158.82 6.08
 3 -8 0 156.45 6.07
 -3 -8 0 155.73 5.86
 -3 -8 0 154.55 6.03
 -3 8 0 149.85 5.52
 3 8 0 162.93 5.97
 3 -8 0 151.88 6.02
 3 8 1 158.2 5.58
 3 8 1 160.44 6.43
 3 8 1 161.83 6.38
 3 8 1 153.21 5.5
 3 -8 -1 169.05 6.27
 3 -8 -1 171.65 6.02
 -3 8 -1 153.05 5.77
 -3 -8 1 168.41 6.39
 -3 -8 1 166.26 6.2
 3 -8 -1 171.51 6.4
 -3 -8 1 158.89 6.04
 3 8 1 162.24 6.13
 3 -8 -1 156.88 6.05
 3 8 2 35.91 2.85
 -3 -8 2 35.03 2.71
 3 8 2 36.23 2.79
 3 -8 -2 38.34 2.82
 3 -8 -2 34.2 2.57
 3 8 2 34.06 2.43
 -3 8 -2 32.05 2.52
 -3 -8 2 36.67 2.82
 3 8 2 36.31 2.87
 -3 -8 2 34.85 2.57
 3 -8 -2 35.93 2.63
 3 -8 -2 37.45 2.79
 -3 -8 2 33.62 2.67
 3 8 2 32.99 2.41
 3 8 3 69.03 3.96
 -3 -8 3 75.77 4.03
 3 8 3 68.15 3.82
 3 -8 -3 71.57 3.85
 -3 -8 3 68.99 3.56
 -3 8 -3 66.44 3.67
 -3 -8 3 69.16 3.95
 -3 -8 3 70.09 3.77
 3 8 3 66.75 3.49
 3 -8 -3 68.86 3.74
 3 8 3 66.42 3.49
 3 -8 -3 66.88 3.57
 3 -8 -3 69.52 3.81
 3 8 3 69.36 3.97
 3 8 4 54.88 2.99
 3 -8 -4 52.15 3.09
 -3 -8 4 53.55 3.27
 -3 -8 4 49.09 2.96
 3 8 4 53.95 3.29
 -3 -8 4 55.34 2.85
 3 8 4 50.29 3.14
 3 8 4 54.46 2.96
 3 -8 -4 55.86 3.19
 -3 8 -4 50 3.09
 -3 -8 4 60.68 3.5
 -3 -8 4 58.7 5.64
 3 -8 -4 52.54 2.89
 3 -8 -4 52.85 3.09
 3 -8 -5 31.03 2.05
 -3 -8 5 27.03 1.94
 3 8 5 29.4 2.26
 -3 -8 5 28.12 2.34
 3 8 5 33.1 2.59
 3 -8 -5 31.97 2.38
 -3 -8 5 25.83 1.99
 -3 8 -5 30.85 2.5
 -3 -8 5 32.19 2.58
 3 -8 -5 27.58 1.95
 3 -8 -5 27.6 2.08
 -3 -8 5 29.62 4.09
 -3 -8 5 34.46 2.68
 3 8 5 31.37 2.32
 3 8 6 43.82 2.93
 3 -8 -6 39.1 2.4
 -3 -8 6 41.73 2.6
 -3 8 -6 40.58 5.34
 3 -8 -6 35.83 2.24
 -3 -8 6 39.98 2.5
 -3 8 -6 43.5 2.98
 3 8 6 45.75 2.76
 3 -8 -6 42.44 2.47
 3 -8 -6 41.84 2.63
 -3 -8 6 40.38 2.9
 3 8 6 42.99 2.75
 3 -8 -6 44.23 2.88
 3 8 6 42.04 2.88
 3 -8 -7 281.42 8.09
 -3 8 -7 263.59 13.74
 -3 -8 7 256.13 7.26
 3 -8 -7 257.92 7.3
 -3 -8 7 282.27 8.27
 -3 -8 7 259.52 7.52
 -3 8 -7 269.51 8.3
 3 8 7 279.14 7.83
 3 8 7 276.14 8.06
 3 -8 -7 262.82 7.34
 3 -8 -7 268.35 7.46
 -3 -8 7 276.46 8.12
 3 8 7 280.62 8.21
 -3 -8 8 86.23 3.67
 3 -8 -8 86.29 3.33
 3 -8 -8 87.99 3.42
 -3 -8 8 82 3.36
 3 8 8 86.29 3.63
 3 -8 -8 88.01 3.67
 3 8 8 81.97 3.59
 -3 8 -8 92.36 4.01
 3 8 8 87.75 3.54
 3 -8 -9 131.31 4.73
 3 -8 -9 123.1 4.45
 -3 8 -9 119.31 4.88
 3 -8 -9 121.62 4.37
 -3 -8 9 120.28 4.49
 3 8 9 128.97 4.73
 -3 -8 9 122.81 4.56
 3 8 9 126.92 4.61
 3 8 9 129.96 4.67
 3 8 10 7.93 1.1
 -3 8 -10 7.87 0.99
 -3 -8 10 8.32 1.06
 3 -8 -10 7.86 1.07
 -3 -8 10 7.16 1.1
 -3 8 -10 6.37 1.11
 3 8 10 8.4 1.15
 3 -8 -10 7.33 1.05
 -3 -8 10 7.12 1.08
 3 -8 -10 6.77 1
 3 -8 -11 31.67 1.85
 -3 -8 11 27.05 1.79
 -3 8 -11 26.97 1.63
 3 8 11 28.04 1.77
 3 -8 -11 28.4 1.82
 -3 -8 11 26.64 1.61
 -3 -8 11 29.29 1.86
 3 8 11 29.42 1.89
 3 -8 -11 30.93 1.9
 3 -8 -12 11.61 1.1
 3 8 12 10.1 0.94
 -3 8 -12 8.16 0.84
 -3 -8 12 9.13 0.98
 -3 -8 12 9.48 0.94
 3 -8 -12 9.74 0.91
 3 8 12 10.61 1.08
 -3 -8 13 16.41 1.12
 3 -8 -13 18.8 1.22
 -3 -8 13 18.92 1.26
 -3 -8 13 14.87 0.93
 3 8 13 21.89 1.31
 3 -8 -13 17.7 1.03
 -3 -8 14 17.98 1
 3 8 14 18.86 0.96
 3 -8 -14 18.77 0.99
 3 9 -11 17.86 0.98
 -3 -9 -11 18.75 1.04
 -3 -9 -11 16.01 0.94
 -3 -9 -10 7.49 0.76
 3 9 -10 6.99 0.65
 -3 -9 -10 8.89 0.87
 -3 9 10 6.84 0.67
 3 9 -10 8.45 0.85
 3 -9 10 7.26 0.73
 -3 9 10 7.66 0.79
 -3 9 9 54 2.35
 -3 -9 -9 52.16 2.12
 3 -9 9 52.07 2.34
 -3 -9 -9 51.54 2.17
 3 9 -9 52.5 2.2
 -3 9 9 50 2.16
 -3 -9 -9 52.62 2.36
 3 -9 9 51.27 2.24
 3 9 -9 44.06 1.9
 3 9 -9 56.62 2.46
 3 9 -8 38.95 2.2
 3 9 -8 36.48 1.85
 -3 -9 -8 35.43 1.96
 3 -9 8 36.61 2.04
 -3 -9 -8 34.09 1.84
 3 9 -8 37.72 2.04
 3 -9 8 32.87 1.98
 -3 9 8 36.55 1.98
 -3 9 8 37.99 2.1
 3 9 -7 5.62 0.83
 -3 -9 -7 6.37 0.96
 3 9 -7 7.19 1.07
 -3 9 7 6.1 0.96
 -3 -9 -7 5.77 0.81
 3 -9 7 5.32 0.88
 -3 -9 -7 5.14 0.92
 -3 9 7 6 0.81
 -3 -9 -7 5.44 0.82
 -3 -9 -6 12.94 1.29
 3 9 -6 12.15 1.22
 -3 -9 -6 12.46 1.37
 -3 -9 -6 9.67 1.03
 3 -9 6 10.28 1.1
 3 -9 6 11.64 1.26
 -3 -9 -6 12.03 1.33
 -3 9 6 11.13 1.18
 3 -9 6 12.7 1.35
 3 9 -6 11.83 1.37
 -3 -9 -5 9.26 1.23
 3 -9 5 9.31 1.16
 3 9 -5 10.75 1.35
 -3 -9 -5 11.07 1.29
 -3 9 5 8.4 1.09
 3 9 -5 8.68 1.11
 3 -9 5 8.47 1.12
 -3 -9 -5 11.33 1.29
 3 -9 5 9.51 1.28
 3 -9 5 10.49 1.18
 3 -9 4 59.03 3.08
 3 -9 4 61.47 2.97
 3 -9 4 60.7 2.97
 -3 -9 -4 58 2.94
 -3 9 4 58.29 2.93
 3 9 -4 60.18 2.89
 3 9 -4 59.07 3.23
 -3 -9 -4 63.9 3.21
 -3 -9 -4 56.63 3
 3 -9 3 52.53 2.95
 3 -9 3 57.03 2.95
 -3 9 3 51.82 2.85
 3 9 -3 54.57 3.13
 3 -9 3 52.5 2.86
 -3 -9 -3 47.93 2.42
 -3 -9 -3 55.01 3
 3 9 -2 35.36 2.53
 3 -9 2 31.35 2.27
 -3 -9 -2 35.12 2.42
 -3 -9 -2 29.06 2.01
 -3 -9 -2 31.67 2.33
 3 9 -2 33.53 2.02
 3 9 -1 61.53 3.35
 -3 -9 -1 61.24 3.18
 3 9 -1 60.67 2.92
 3 9 -1 64.59 3.41
 3 9 -1 52.2 2.59
 -3 -9 -1 57.96 2.76
 3 -9 1 60.53 3.14
 3 -9 1 60.26 2.67
 -3 -9 -1 64.04 3.3
 -3 9 1 53.08 2.64
 -3 -9 -1 58.62 2.97
 -3 9 0 4.86 0.9
 3 -9 0 4.65 0.95
 -3 -9 0 2.52 0.77
 -3 -9 0 4.4 0.97
 3 -9 0 3.73 0.94
 3 9 0 3.52 1.01
 3 -9 0 4.54 0.99
 3 9 0 3.66 0.87
 3 -9 0 3.77 0.82
 3 9 0 3.93 0.98
 -3 -9 0 4.66 0.91
 -3 -9 1 59.35 3.02
 3 -9 -1 63.87 2.83
 3 -9 -1 58.92 2.87
 3 -9 -1 63.01 3.08
 3 9 1 69.47 3.36
 3 9 1 72.12 3.2
 -3 -9 1 63.92 2.98
 -3 9 -1 59.66 2.82
 3 9 1 62.21 3.24
 3 -9 -1 67.87 3.21
 -3 -9 1 66.49 3.01
 3 9 2 36.69 2.52
 -3 -9 2 37.05 2.43
 -3 9 -2 39.34 2.44
 3 -9 -2 33.97 2.19
 3 -9 -2 37.2 2.43
 -3 -9 2 40.11 2.51
 -3 -9 2 32.89 2.14
 3 9 2 41.03 2.54
 3 9 2 27.63 1.87
 -3 -9 2 40.56 2.59
 3 9 2 34.23 2.09
 3 -9 -2 39.37 2.37
 3 -9 -2 38.3 2.5
 3 9 3 61.38 3.2
 -3 -9 3 57.16 2.96
 3 -9 -3 54.51 2.7
 -3 -9 3 57.39 3.1
 -3 9 -3 52.51 2.79
 -3 -9 3 56.1 3.02
 -3 -9 3 53.27 2.62
 3 9 3 55.53 2.69
 3 -9 -3 60.22 3.08
 3 9 3 65.38 3.24
 3 9 3 57.1 2.75
 3 -9 -3 58.06 2.96
 3 -9 -4 49.95 2.4
 -3 -9 4 60.01 2.9
 3 9 4 69.33 3.31
 3 -9 -4 59.3 2.95
 3 9 4 60.57 2.83
 3 -9 -4 59.59 2.99
 3 9 4 55.37 2.7
 -3 -9 4 62.38 3.15
 3 9 4 59.59 3.11
 -3 9 -4 55.09 2.87
 -3 -9 4 58.64 3.08
 3 -9 -5 12.92 1.3
 3 9 5 12.1 1.4
 3 9 5 13.28 1.25
 -3 -9 5 15.29 1.56
 -3 -9 5 13.65 1.29
 -3 9 -5 12.83 1.37
 -3 -9 5 14.87 1.53
 3 -9 -6 13.57 1.21
 3 9 6 16.75 1.52
 3 9 6 16.45 1.56
 -3 -9 6 14.98 1.51
 -3 -9 6 15.31 1.24
 -3 -9 7 4.7 0.69
 3 9 7 5.85 0.93
 3 9 7 6.48 0.93
 3 9 7 6.99 0.96
 -3 -9 7 6.71 1
 3 -9 -7 5.4 0.92
 -3 -9 7 6.35 0.95
 3 9 8 32.41 1.82
 3 9 8 34.68 1.89
 3 -9 -8 33.16 1.94
 3 9 8 33.54 1.96
 -3 -9 8 31.24 1.61
 -3 -9 8 34.8 1.95
 3 9 9 55.65 2.26
 3 -9 -9 51.91 2.26
 3 9 9 50.92 2.27
 -3 -9 9 52.9 2.17
 -3 -9 10 10.65 0.8
 -3 -9 10 10.75 0.8
 3 9 10 11.33 0.92
 -3 -9 10 11.76 0.97
 3 9 10 12.82 0.98
 3 9 11 15.75 0.92
 -3 -9 11 13.92 0.83
 3 -10 7 14.75 0.87
 -3 10 7 14.44 0.89
 -3 10 6 91.03 2.76
 3 -10 6 95.75 2.82
 3 10 -6 95.44 2.83
 -3 -10 -6 87.79 2.49
 -3 -10 -5 31.71 1.58
 -3 10 5 30.7 1.56
 3 10 -5 33 1.68
 3 -10 5 31.86 1.57
 -3 -10 -4 74.88 2.58
 3 -10 4 69.41 2.5
 -3 10 4 72 2.57
 -3 -10 -4 55.02 1.96
 -3 10 4 60.86 2.16
 3 10 -4 68.86 2.67
 3 -10 3 19.5 1.29
 -3 -10 -3 20.5 1.37
 3 10 -3 18.99 1.4
 -3 10 3 19.73 1.24
 3 -10 3 20.24 1.33
 3 10 -3 21.13 1.47
 -3 -10 -2 153.7 4.37
 3 10 -2 156.22 4.63
 3 -10 2 151.63 4.37
 -3 10 2 157.49 4.32
 3 -10 2 156.77 4.33
 -3 -10 -2 162.18 4.55
 -3 -10 -1 12.65 1.09
 -3 -10 -1 12.5 1.16
 -3 10 1 13.13 1.11
 -3 -10 -1 9.65 0.84
 3 10 -1 14.99 1.28
 3 -10 1 12.75 1.05
 3 -10 0 154.12 4.39
 -3 -10 0 135.4 3.97
 -3 -10 0 146.14 4.05
 3 10 0 152.97 4.52
 -3 10 0 153.72 4.35
 3 -10 0 136.69 3.9
 3 10 0 146.38 3.9
 -3 10 -1 11.48 1.1
 -3 10 -1 7.23 0.68
 -3 -10 1 11.64 1.07
 -3 -10 1 10.01 0.88
 3 -10 -1 10.97 1.08
 3 -10 -1 8.88 0.79
 -3 -10 1 11.03 1.03
 3 10 1 10.49 1.02
 3 10 1 10.55 1.1
 3 -10 -2 157.31 4.03
 3 10 2 161.25 4.38
 -3 -10 2 168.56 4.43
 3 -10 -2 168.79 4.51
 -3 -10 2 159.4 4.43
 3 10 2 166.34 4.62
 3 -10 -3 17.17 1.2
 -3 10 -3 14.75 1.05
 -3 -10 3 17.15 1.14
 3 10 3 17.76 1.27
 3 10 3 19.33 1.35
 -3 -10 3 19.55 1.33
 3 -10 -3 17.79 1.15
 -3 10 -4 63.74 2.29
 -3 -10 4 64.09 2.18
 3 10 4 79.82 2.7
 -3 -10 4 74.4 2.67
 3 -10 -4 74.69 2.48
 3 10 4 73.68 2.59
 -3 10 -5 27.86 1.36
 3 10 5 28.43 1.39
 3 -10 -5 28.6 1.44
 -3 -10 5 29.51 1.54
 -3 10 -6 83.86 2.51
 3 10 6 105.99 2.94
 -3 -10 7 15.94 0.88
 3 10 7 17.71 0.96
 4 0 0 766.03 22.07
 -4 0 0 787.67 24.05
 4 0 -1 0.8 0.78
 4 0 1 0.59 0.99
 -4 0 1 0.35 1.02
 -4 0 -1 2.72 1.46
 4 0 -2 169.94 8.59
 4 0 2 167.37 9.3
 -4 0 2 187.62 10.47
 -4 0 -2 193.96 10.41
 -4 0 -2 159.54 8.1
 -4 0 2 159.93 7.7
 -4 0 -3 219.33 11.09
 -4 0 -3 205.52 9.74
 -4 0 3 203.68 9.09
 4 0 -3 219.83 9.56
 4 0 3 225.44 11.1
 -4 0 3 230.04 11.46
 4 0 -4 201.44 8.7
 -4 0 4 205.34 10.99
 4 0 4 205.87 6.81
 4 0 -4 206.47 6.82
 4 0 4 200.17 6.64
 4 0 -4 199.09 6.7
 -4 0 -4 212.46 10.79
 4 0 5 112.04 4.76
 4 0 5 108.27 4.56
 4 0 5 111.55 4.6
 4 0 -5 110.51 4.66
 -4 0 5 116.64 8.28
 -4 0 5 111.11 8.26
 4 0 -5 108.1 4.57
 -4 0 -5 106.43 7.44
 4 0 5 110.5 4.67
 4 0 -5 113.29 4.84
 4 0 5 108.25 4.42
 4 0 -5 111.36 4.74
 -4 0 5 124.66 8.81
 4 0 -6 154.69 5.9
 4 0 6 161.31 5.74
 4 0 -6 163.49 6.04
 4 0 6 166.93 9.97
 -4 0 6 155.29 10
 -4 0 -6 152.76 9.02
 4 0 -6 160.42 5.72
 4 0 6 166.87 5.85
 4 0 -6 153.98 5.79
 4 0 6 170.25 6.22
 4 0 6 166.48 5.97
 4 0 6 160.08 5.45
 4 0 -6 160.77 5.88
 4 0 6 160.66 5.72
 4 0 -6 157.87 6.17
 -4 0 6 153.48 9.98
 -4 0 6 165.75 10.41
 -4 0 -7 659.19 21.98
 4 0 -7 608.81 14.32
 4 0 7 625.97 14.48
 4 0 7 610.72 14.42
 4 0 -7 634.39 15.16
 4 0 -7 600.57 15.23
 4 0 -7 646.08 15.11
 4 0 7 635.77 14.76
 4 0 7 622.58 21.44
 4 0 7 630.13 14.88
 4 0 7 631.72 15.05
 4 0 -7 613.96 14.62
 4 0 -7 625.12 14.62
 4 0 7 645.95 15.15
 4 0 7 646.15 15.39
 4 0 -7 628.11 15.46
 4 0 7 645.06 14.58
 -4 0 7 616.34 22.21
 4 0 7 635.57 14.92
 4 0 8 42.86 2.7
 4 0 8 48.69 2.92
 4 0 -8 49.12 3.25
 4 0 -8 45.24 3.22
 4 0 8 47.97 3.14
 4 0 -8 44.52 2.88
 4 0 8 39.5 4.96
 -4 0 -8 51.41 5.65
 4 0 8 45.39 3.19
 -4 0 8 46.58 5.04
 4 0 8 44.68 3.07
 4 0 8 41.12 2.87
 4 0 -8 43.74 3.01
 4 0 8 49.24 3.15
 4 0 -8 40.25 3.14
 4 0 8 48.32 3.02
 -4 0 8 42.16 5.45
 -4 0 8 39.68 5.11
 4 0 -8 46.27 2.92
 4 0 -9 89.76 4.61
 4 0 -9 84.05 4.59
 4 0 -9 88.54 4.08
 4 0 9 97.43 4.53
 4 0 9 88.96 7.51
 -4 0 -9 94.95 7.84
 4 0 9 89.43 4.64
 -4 0 9 84.11 7.06
 4 0 9 85.92 4.36
 4 0 -9 90.95 4.17
 4 0 9 88.33 4.43
 -4 0 9 98.4 8.37
 -4 0 9 88.39 7.78
 4 0 9 93.54 4.4
 4 0 -9 91.52 4.77
 4 0 9 83.44 4.29
 4 0 9 85.78 4.44
 -4 0 -10 8.3 2.45
 -4 0 10 10.4 2.86
 4 0 -10 10.72 1.67
 4 0 -10 8.33 1.55
 4 0 10 9.53 1.39
 4 0 10 8.72 2.37
 -4 0 10 7.32 2.26
 4 0 10 7.32 1.34
 4 0 10 7.78 1.37
 4 0 10 9.08 1.51
 4 0 -10 9.81 1.5
 4 0 -10 8.97 1.57
 -4 0 10 8.99 2.66
 4 0 10 8.46 1.45
 4 0 10 11.71 1.58
 -4 0 -10 7.78 2.35
 4 0 10 7.95 1.42
 4 0 -10 7.13 1.17
 4 0 -11 24.25 2.47
 -4 0 -11 24.1 4.22
 4 0 11 24.05 3.9
 -4 0 11 23.19 3.87
 4 0 11 29.65 2.52
 4 0 -11 27.45 2.65
 4 0 11 28.02 2.48
 4 0 11 23.21 2.31
 -4 0 11 26.24 2.45
 4 0 -11 31.13 2.72
 4 0 11 29.73 2.55
 4 0 -11 26.57 2.31
 4 0 11 24.71 2.33
 -4 0 11 27.89 4.27
 4 0 -12 2.43 0.96
 4 0 12 5.34 1.98
 -4 0 -12 3.99 1.65
 -4 0 12 2.03 1.61
 4 0 -12 2.4 0.82
 4 0 -12 3.99 1.13
 -4 0 12 2.84 1.68
 4 0 12 4.25 1.06
 4 0 12 3.42 1.03
 -4 0 -12 2.69 1.61
 -4 0 12 1.81 0.81
 4 0 -12 4.47 1.17
 4 0 12 2.95 0.93
 4 0 12 1.52 0.81
 4 0 12 2.11 0.88
 -4 0 -13 206.37 12.22
 -4 0 13 192.32 11.1
 -4 0 13 197.87 7.14
 4 0 -13 189.98 7.25
 4 0 -13 168.06 6.02
 -4 0 13 184.65 11.15
 -4 0 -13 211.22 12.3
 -4 0 -13 200.05 11.29
 4 0 -13 193.43 7.38
 4 0 13 200.76 7.13
 4 0 -13 182.04 7.17
 4 0 13 179.02 6.48
 4 0 14 49.42 2.97
 -4 0 14 44 3.11
 4 0 -14 46.48 3.31
 -4 0 14 48.51 5.79
 4 0 -14 48.63 3.38
 -4 0 14 42.23 5.12
 4 0 -14 43.32 3.23
 -4 0 -14 46.57 5.6
 4 0 14 44.33 3.11
 4 0 15 167.62 6.15
 -4 0 15 151.5 9.49
 -4 0 15 165.22 6.15
 4 0 -15 161.96 6.25
 -4 0 15 151.41 9.75
 4 0 -15 163.93 6.27
 4 0 -15 162.95 6.25
 4 0 -15 147.06 5.05
 -4 0 -15 153.99 9.86
 -4 0 16 36.21 2.71
 4 0 -16 33 2.58
 -4 0 16 34.97 2.54
 -4 0 16 30.52 2.14
 4 0 -16 32.12 2.48
 4 0 16 33.39 2.48
 4 0 16 35.22 2.59
 4 0 -16 33.37 2.55
 4 0 17 296.02 8
 4 0 -17 286.01 7.88
 4 0 -17 271.44 7.81
 4 0 17 277.38 7.51
 -4 0 17 292.89 7.96
 4 0 -17 289.44 8.06
 4 0 18 3.56 0.77
 -4 0 18 4 0.78
 4 0 -18 2.64 0.75
 4 0 -18 3.37 0.77
 4 0 18 1.05 0.4
 4 0 -19 122.08 3.67
 4 0 -19 115.31 3.33
 -4 0 19 123.02 3.68
 4 0 19 109.88 3.32
 4 0 -19 108.67 3.3
 4 -1 19 4.81 0.64
 4 -1 19 5.42 0.66
 -4 1 19 6.38 0.77
 4 1 -19 5.35 0.78
 4 1 -19 6.43 0.79
 -4 1 18 24.08 1.75
 4 1 -18 24.22 1.5
 4 1 -18 24.02 1.81
 -4 1 18 24.46 1.77
 4 -1 18 24.87 1.69
 4 -1 18 23.5 1.66
 4 1 -17 38.46 2.57
 -4 1 17 37.46 2.44
 4 1 -17 37.43 2.26
 4 1 -17 37.68 2.53
 4 -1 17 38.59 2.42
 4 -1 17 38.79 2.45
 4 -1 16 130.6 5.1
 4 1 -16 121.13 5.18
 4 -1 16 133.17 5.16
 4 -1 16 127.38 5.02
 4 1 -16 119.12 4.76
 -4 1 16 123.93 5.04
 4 1 -16 120.04 5.13
 4 1 -15 21.31 2.06
 4 -1 15 23.47 2.24
 4 -1 15 18.31 1.96
 -4 1 15 20.07 1.73
 -4 1 15 23.83 2.23
 4 1 -15 20.75 2.23
 4 1 -15 19.35 2.15
 -4 1 15 19.22 3.4
 -4 -1 -15 19.77 3.74
 -4 -1 -15 22.54 3.64
 -4 1 15 18.57 3.39
 -4 1 14 105.07 3.99
 -4 1 14 108.82 8.24
 4 1 -14 112.74 4.75
 -4 1 14 107.43 4.72
 4 1 -14 117.71 5.12
 4 1 -14 105.31 4.98
 4 1 -14 19.52 1.76
 4 -1 14 109.56 4.64
 -4 -1 -14 118.53 8.96
 -4 -1 -14 108.67 8.19
 4 -1 14 111.91 4.89
 -4 -1 -13 47.25 5.67
 -4 1 13 50.46 3
 4 -1 13 51.23 3.01
 4 -1 13 46.19 3.02
 4 -1 13 50.64 3.34
 -4 1 13 56.27 6.11
 -4 1 13 49.37 5.36
 4 1 -13 54.46 3.59
 4 1 -13 54.49 3.77
 -4 1 13 55.1 3.6
 4 1 -13 48.99 3.55
 4 1 -13 47.03 2.95
 -4 -1 -13 51.2 6.14
 4 1 -12 339.9 9.63
 -4 1 12 338.93 9.49
 4 1 -12 328.24 9.4
 4 1 -12 351.91 10.81
 4 1 -12 358.58 11.09
 -4 -1 -12 384.7 16.89
 4 -1 12 350.89 9.71
 4 1 -12 356.28 10.63
 -4 1 12 358.07 16.34
 -4 1 12 355.34 15.59
 -4 -1 -12 388.77 17.73
 -4 1 12 347.7 16.56
 4 -1 12 344.73 10.19
 4 -1 12 355.62 10.3
 4 -1 12 344.04 9.91
 -4 1 11 72.96 7.29
 4 1 -11 73.9 4.39
 4 1 -11 70.49 4.37
 4 -1 11 65.78 3.78
 4 -1 11 72.82 3.98
 -4 1 11 75.54 7.07
 4 -1 11 69.13 3.72
 4 -1 11 71.85 4.01
 4 1 -11 72.91 4.25
 4 -1 11 63.48 6.51
 4 1 -11 65.08 3.63
 4 -1 11 71.46 4.03
 -4 1 11 67.37 6.6
 -4 1 11 65.53 3.52
 -4 -1 -11 79.63 7.69
 -4 1 10 27.61 2.25
 4 -1 10 29.77 2.51
 4 1 -10 30.96 2.82
 4 1 -10 33.75 3.02
 4 -1 10 31.1 2.53
 4 -1 10 33.01 2.66
 4 -1 10 27.73 2.36
 -4 -1 -10 31.01 4.78
 4 1 -10 31.31 2.45
 4 -1 10 33.54 4.6
 -4 -1 -10 28.45 4.52
 4 -1 10 28.1 2.61
 4 1 -10 32.27 2.77
 4 -1 10 32.68 2.41
 -4 1 10 28.59 4.31
 4 -1 10 29.73 2.61
 -4 -1 -9 2.57 1.7
 4 -1 9 4.54 1.14
 4 1 -9 5.05 1.24
 4 1 -9 3.38 1.04
 4 -1 9 4.08 0.95
 -4 -1 -9 4.58 1.61
 4 -1 9 5.6 2.08
 4 -1 9 7.13 1.28
 4 -1 9 5.45 1.13
 4 -1 9 2.99 1.02
 4 1 -9 2.52 0.78
 4 -1 9 4.03 1.12
 4 -1 9 3.07 0.89
 4 1 -9 4.12 0.97
 -4 1 9 4.22 1.95
 4 1 -9 3.64 1.07
 4 1 -8 148.15 5.71
 4 -1 8 164.82 5.7
 -4 1 8 171.95 11.03
 4 1 -8 165.91 6.6
 4 1 -8 165.79 6.68
 4 1 -8 161.06 5.73
 4 -1 8 156.7 6.31
 -4 -1 -8 175.33 10.83
 4 -1 8 161.9 10.2
 4 -1 8 156.09 6
 4 -1 8 162.17 6.21
 4 -1 8 162.64 5.97
 -4 -1 -8 146.04 8.86
 -4 1 8 163.42 10.61
 4 -1 8 156.83 6.35
 4 -1 8 167.07 6.05
 4 -1 8 161.05 6
 4 1 -8 165.78 6.61
 4 1 -8 163.95 5.85
 4 -1 7 264.33 8.03
 4 1 -7 252.52 7.7
 -4 1 7 269.88 13.2
 4 -1 7 265.29 7.78
 4 -1 7 245.01 7.27
 4 1 -7 245.35 8.25
 4 1 -7 254.62 8.53
 -4 1 7 266.94 12.48
 4 -1 7 248.86 7.85
 4 -1 7 278.12 8.55
 4 -1 7 255.45 7.98
 4 -1 7 263 8.4
 4 -1 7 252.74 7.74
 4 -1 7 258.12 8.41
 4 -1 7 256.87 8.16
 -4 -1 -7 265.59 12.17
 4 -1 7 258.52 13.03
 -4 -1 -7 239.42 12.8
 4 1 -7 255.24 8.41
 4 -1 7 242.32 7.61
 -4 1 7 273.39 14
 4 1 -7 237.46 7.62
 -4 1 6 960.96 27.8
 -4 -1 -6 931.85 27.63
 -4 -1 -6 842.71 24.29
 4 -1 6 916.13 19.22
 4 -1 6 880.76 18.64
 4 1 -6 880.92 19.85
 4 -1 6 920.92 26.95
 4 1 -6 866.6 18.82
 -4 1 6 899.96 25.57
 4 1 -6 861.21 18.85
 4 -1 6 876.01 19.34
 4 -1 6 887.56 19.76
 4 -1 6 889.08 18.87
 -4 -1 -6 933.32 25.11
 4 -1 6 867.78 19.02
 4 -1 6 932.14 20.1
 -4 1 6 898.19 27.9
 4 -1 6 885.28 18.95
 4 1 -6 922.37 20.03
 4 1 -6 879.43 19.2
 4 1 -5 203.19 10.8
 -4 1 5 217.5 10.44
 4 -1 5 212.97 7.13
 4 1 -5 207.67 7.24
 4 1 -5 206.53 6.78
 4 1 -5 209.52 6.7
 -4 -1 -5 216.81 10.59
 -4 1 5 199.64 10.32
 4 1 -5 213.22 7.2
 4 1 -5 215.84 7.13
 -4 -1 -5 195.87 10.13
 -4 1 5 210.7 11.57
 4 -1 5 219.2 6.99
 4 1 -5 205.51 6.8
 -4 1 5 216.56 11.46
 4 1 -5 206.99 6.86
 -4 1 4 896.27 24.58
 4 -1 4 873.75 26.15
 4 1 -4 908.56 23.36
 4 1 -4 884.4 19.7
 -4 -1 -4 877.08 25.6
 -4 1 4 952.05 27.75
 4 -1 4 925.06 19.66
 -4 1 4 934.02 26.8
 4 1 -4 906.24 19.54
 4 1 -4 937.96 20.03
 4 1 -4 929.3 19.62
 4 -1 4 891.5 19.5
 -4 1 4 917.49 25.25
 4 -1 4 912.8 19.45
 4 1 -4 914.32 20
 4 -1 4 921.62 26.04
 4 1 -4 865.7 25.88
 4 1 -4 926 19.85
 -4 1 3 114.78 6.99
 4 1 -3 131.14 5.23
 4 1 -3 118.19 8.02
 4 -1 3 120.36 7.99
 -4 -1 -3 124.06 8.14
 -4 1 3 122.74 8.17
 4 -1 3 128.6 8.2
 4 1 -3 123.17 7.14
 -4 -1 -3 122.52 7.3
 -4 1 3 122.1 7.53
 4 -1 2 1185.3 30.29
 4 1 -2 1200.79 29.01
 4 -1 2 1101.05 30.12
 4 1 -2 1075.23 30.02
 -4 -1 -2 1106.6 30.46
 -4 1 2 1145.53 31.68
 -4 1 2 1210.45 30.74
 -4 -1 -2 1138.03 29.07
 -4 1 2 1121.79 28.87
 -4 1 2 1163.1 27.76
 -4 1 1 172.92 8.82
 -4 -1 -1 178.21 9.46
 -4 -1 -1 171.38 8.51
 4 1 -1 179.78 9.85
 -4 -1 -1 176.97 10.03
 -4 1 1 199.34 10.84
 -4 1 1 178.21 9.58
 4 -1 1 178.02 9.44
 4 1 -1 173.34 9.04
 -4 -1 0 299.69 13.05
 -4 1 0 304.2 11.98
 -4 -1 0 301.37 12.07
 4 -1 0 319.67 13.41
 4 1 0 312.9 13.42
 -4 -1 0 314.34 13.88
 -4 1 0 317.8 12.9
 4 -1 0 296.12 12.43
 4 1 0 321.61 12.91
 4 -1 -1 134.49 7.85
 4 1 1 155.9 8.72
 4 -1 -1 144.89 8.67
 -4 -1 1 131.23 7.93
 -4 1 -1 145.02 7.83
 -4 -1 1 148.61 8.91
 -4 -1 1 145.29 9.14
 -4 1 -1 138.71 7.66
 -4 1 -1 156.03 8.48
 4 -1 -2 1227.99 29.29
 4 1 2 1259.12 31.31
 4 1 2 1126.3 30.54
 4 -1 -2 1154.25 30.94
 -4 -1 2 1204.58 31.84
 -4 -1 2 1215.5 32.51
 -4 1 -2 1075.56 28.89
 -4 1 -2 1229.63 29.57
 -4 -1 2 1175.85 30.45
 4 1 3 115.45 4.88
 4 -1 -3 113.11 4.91
 4 -1 -3 121.44 7.88
 4 1 3 113.71 7.66
 -4 -1 3 141.31 8.95
 -4 -1 3 121.48 7.95
 4 -1 -3 117.89 4.85
 -4 -1 3 133.83 8.87
 -4 1 -3 118.56 7.57
 4 -1 -3 126.3 6.98
 4 1 3 137.92 8.5
 -4 -1 4 940.5 26.93
 4 -1 -4 908.8 22.96
 4 1 4 931.6 26.22
 4 -1 -4 942.12 20.17
 4 1 4 920.81 19.84
 4 1 4 937.33 20.01
 4 -1 -4 956.09 20.12
 4 -1 -4 899.88 20.2
 4 -1 -4 939.26 20.1
 -4 -1 4 952.43 27.85
 4 1 4 951.85 20.02
 4 1 4 938.37 20.1
 4 -1 -4 917.43 20.08
 4 -1 -4 930.42 19.9
 -4 1 -4 887.09 26.05
 4 1 4 964.11 20.14
 4 -1 -4 951.47 20.37
 -4 -1 5 218.36 11.42
 4 -1 -5 202.3 6.99
 4 1 5 202.91 10.91
 4 -1 -5 189.99 6.45
 -4 1 -5 195.21 10.65
 4 1 5 194.4 6.62
 4 -1 -5 192.95 6.8
 4 1 5 197.69 6.68
 -4 -1 5 203.75 11.41
 4 1 5 176.42 9.8
 4 1 5 196.48 6.66
 4 1 5 196.4 6.78
 4 -1 -5 195.84 6.79
 4 1 5 197.15 6.35
 4 1 5 202.56 6.74
 4 1 5 201.26 6.96
 4 -1 -5 197.71 6.9
 4 1 5 187.47 6.36
 4 -1 -5 200.61 6.74
 4 -1 -6 824.55 18.36
 4 1 6 860.36 18.54
 4 -1 -6 848.32 19.05
 4 1 6 881.93 26.34
 4 1 6 826.83 17.84
 4 1 6 875.38 18.85
 4 1 6 889.56 19.35
 4 1 6 875.65 19.01
 4 -1 -6 863.41 18.89
 -4 -1 6 877.93 27.28
 -4 -1 6 892.38 26.79
 -4 1 -6 835.17 26.25
 4 -1 -6 827.69 18.34
 4 -1 -6 869.6 19.36
 -4 1 -7 259.06 12.53
 4 -1 -7 247.02 7.45
 4 1 7 245.5 7.77
 4 -1 -7 242.58 7.7
 4 -1 -7 241.58 7.87
 4 1 7 249.32 7.76
 4 -1 -7 242.88 7.99
 4 1 7 265.53 13.03
 4 1 7 248.75 7.41
 4 -1 -7 251.98 8.36
 4 1 7 252.5 7.99
 4 1 7 255.61 8.26
 4 1 7 258.29 8.11
 -4 -1 7 263.96 13.42
 4 -1 -7 249.06 7.88
 4 1 7 254.53 8.09
 -4 -1 7 237.78 12.96
 -4 1 -8 182.87 10.48
 4 1 8 160.72 10.22
 4 -1 -8 167.7 6.45
 4 1 8 168.49 6.21
 4 1 8 169.07 6.4
 4 1 8 162.05 5.81
 -4 -1 8 165 9.23
 4 1 8 168.87 6.37
 4 1 8 178.03 6.61
 4 1 8 171.3 6.44
 -4 -1 8 172.98 10.91
 4 -1 -8 166.76 6.11
 4 -1 -8 161.44 6.24
 -4 -1 8 161.06 5.97
 4 -1 -8 165.67 6.18
 -4 -1 9 6.12 2.28
 -4 -1 9 6.61 1.17
 4 -1 -9 7.67 1.33
 4 -1 -9 6.91 1.32
 4 1 9 7.19 1.32
 4 -1 -9 9.11 1.48
 4 1 9 8.25 2.39
 4 1 9 11.28 1.47
 -4 1 -9 4.63 1.96
 -4 -1 9 7.41 2.05
 4 1 9 7.23 1.28
 4 1 9 8.5 1.44
 4 1 9 8.05 1.42
 4 -1 -9 6.82 1.2
 -4 -1 9 11.69 2.97
 -4 -1 9 9.45 2.4
 4 1 9 10.66 1.58
 -4 1 -9 5.2 1.78
 -4 -1 10 26.86 2.34
 4 -1 -10 28.45 2.48
 4 -1 -10 28.42 2.48
 -4 -1 10 30.97 4.65
 -4 -1 10 27.71 3.81
 4 1 10 27.98 2.5
 4 1 10 30.35 4.38
 -4 1 -10 27.92 4.02
 4 1 10 36.77 2.65
 4 1 10 26.37 2.4
 -4 -1 10 26.11 3.84
 4 -1 -10 25.03 2.16
 4 1 10 27.55 2.48
 4 -1 -10 30.54 2.55
 4 1 10 28.23 2.44
 -4 -1 10 24.22 4.27
 4 1 10 31.27 2.58
 4 1 10 23.79 2.34
 -4 1 -10 29 4.42
 4 -1 -11 81.66 4.24
 4 1 11 75.87 3.99
 -4 -1 11 82.75 4.24
 4 -1 -11 79.04 4.26
 4 -1 -11 72.11 4.13
 4 -1 -11 78.78 4.52
 4 1 11 65.31 6.49
 4 1 11 78.83 4.05
 4 1 11 76.78 4.1
 -4 -1 11 75.36 6.72
 -4 1 -11 81.98 7.24
 4 -1 -11 71.23 3.72
 4 1 11 82.85 4.28
 4 -1 -11 73.93 3.65
 -4 -1 11 71.16 6.96
 -4 -1 11 76.28 6.07
 4 1 11 73.08 4.2
 -4 1 -12 371.68 16.08
 4 1 12 301.73 14.42
 -4 -1 12 369.33 15.69
 -4 -1 12 345.78 15.95
 -4 1 -12 389.1 17.96
 -4 1 -12 371.43 16.21
 4 1 12 352.9 10.1
 4 -1 -12 354.27 10.85
 4 1 12 378.51 10.47
 4 1 12 332.02 10.27
 4 1 12 338.22 9.65
 4 -1 -12 339.07 9.9
 -4 -1 12 340.44 16.53
 -4 -1 12 350.95 10.15
 4 -1 -12 349.26 10.33
 4 -1 -12 342.42 10.23
 4 1 13 46.11 3.05
 -4 1 -13 54.27 6.43
 4 -1 -13 45.52 3.39
 -4 1 -13 55.12 5.78
 -4 -1 13 43.2 3.06
 4 -1 -13 44.13 3.13
 4 1 13 43.54 3.25
 4 -1 -13 47.21 3.21
 4 1 13 48.26 3.29
 4 1 13 46.97 3.18
 4 1 13 44.79 2.81
 4 -1 -13 43.77 2.93
 -4 -1 13 40.99 4.99
 4 -1 -14 94.44 4.92
 4 -1 -14 111.03 4.96
 -4 -1 14 105.8 4.81
 -4 -1 14 106.77 8.59
 -4 -1 14 108.75 5.13
 4 1 14 98.24 4.34
 4 -1 -14 98.7 4.67
 4 1 14 110.59 4.91
 4 -1 -14 94.51 4.23
 4 1 14 97.79 4.65
 -4 -1 14 102.51 7.67
 4 1 15 11.72 1.37
 -4 -1 15 13.07 1.64
 4 -1 -15 20.54 2.13
 -4 -1 15 16.53 1.8
 4 -1 -15 17.38 1.8
 -4 -1 15 15.82 1.93
 -4 -1 15 17.4 3.02
 4 1 15 15.55 1.8
 4 -1 -15 15.3 1.49
 4 -1 -15 14.41 1.71
 -4 -1 15 12.62 2.97
 4 -1 -16 127.8 4.85
 4 -1 -16 129.66 5
 -4 -1 16 133.74 5.33
 4 1 16 131.65 5.07
 -4 -1 16 129.33 4.77
 4 -1 -16 119.55 5.09
 -4 -1 17 30.59 1.89
 4 -1 -17 37.67 2.48
 4 1 17 36.42 2.4
 -4 -1 17 36.57 2.46
 4 -1 -17 39.75 2.4
 -4 -1 17 37.01 2.36
 4 1 17 35.78 2.35
 4 -1 -18 18.28 1.44
 4 -1 -18 19.09 1.57
 -4 -1 18 18.81 1.47
 4 1 18 19.3 1.52
 -4 -1 19 5.59 0.72
 4 1 19 5.17 0.66
 4 -1 -19 4.85 0.61
 -4 -1 19 6.2 0.79
 4 -1 -19 6.74 0.79
 4 -2 19 92.57 2.79
 -4 2 19 90.17 2.71
 -4 2 18 62.8 2.74
 4 -2 18 57.99 2.64
 -4 2 18 59.18 2.63
 4 2 -18 58.91 2.73
 4 -2 17 143.47 4.89
 -4 2 17 154.81 5.15
 4 2 -17 145.13 5.17
 4 -2 17 147.59 5.08
 4 -2 16 25.41 2.11
 -4 2 16 22.52 1.8
 -4 2 16 27.79 2.25
 4 2 -16 23.46 2.15
 4 2 -16 23.58 1.8
 4 -2 16 27.32 2.27
 -4 2 15 61.67 5.91
 4 -2 15 57.96 3.28
 -4 2 15 56.19 2.89
 4 2 -15 54.32 2.87
 4 -2 15 54.07 3.12
 -4 -2 -15 59.61 6.14
 -4 -2 -15 56.87 5.71
 4 2 -15 55.55 2.89
 -4 2 15 62.51 3.46
 4 2 -15 54.56 3.35
 4 -2 15 48.81 2.62
 4 -2 15 57.95 3.42
 -4 2 14 72.71 6.89
 4 -2 14 79.71 4.26
 -4 2 14 78.97 3.81
 4 2 -14 71.94 3.78
 4 -2 14 79.31 4.11
 -4 -2 -14 83.81 7.67
 -4 -2 -14 85.71 7.54
 4 2 -14 74.29 3.8
 -4 2 14 76.35 4.16
 4 -2 14 71.24 3.49
 4 -2 14 71.03 3.68
 4 -2 14 79.91 4.33
 -4 -2 -13 44.56 5.54
 -4 2 13 30.89 2.47
 4 -2 13 31.77 2.33
 -4 -2 -13 29.96 4.8
 4 -2 13 31.84 2.53
 -4 2 13 26.05 4.26
 4 2 -13 30.55 2.51
 4 -2 13 28.35 2.66
 4 2 -13 27.2 2.24
 -4 2 13 32.53 4.7
 4 -2 13 30.15 2.59
 4 2 -13 33.43 2.66
 -4 2 13 25.49 3.67
 -4 2 13 32.55 2.28
 4 -2 12 8.91 1.31
 -4 2 12 8.56 1.36
 4 -2 12 8.88 1.4
 4 2 -12 7.57 1.39
 4 -2 12 8.79 1.48
 -4 2 12 4.86 2.04
 4 -2 12 7.87 1.52
 4 2 -12 8.49 1.32
 -4 2 12 12.15 3.02
 -4 -2 -12 6.71 2.36
 -4 -2 -12 8.62 2.76
 4 2 -12 6.35 1.3
 -4 2 12 9.95 2.53
 4 -2 11 32.45 2.45
 4 -2 11 38.04 2.93
 4 -2 11 37.08 2.87
 -4 2 11 37.78 5.24
 4 2 -11 35.39 2.79
 4 -2 11 32.58 2.78
 -4 2 11 31.69 4.52
 4 2 -11 34.51 2.63
 -4 2 11 34.8 2.65
 4 2 -11 40.78 3.04
 -4 -2 -11 35.19 5.18
 4 -2 10 8.46 1.49
 -4 -2 -10 10.27 2.51
 -4 2 10 10.03 2.88
 4 -2 10 12.12 1.5
 4 -2 10 11.26 1.62
 4 -2 10 8.26 1.54
 4 2 -10 10.08 1.59
 4 -2 10 9.29 1.5
 -4 2 10 11.16 2.84
 4 2 -10 8.94 1.38
 4 -2 10 7.99 1.42
 4 -2 10 9.78 1.59
 4 2 -10 8.61 1.45
 4 -2 9 219.09 7.82
 4 2 -9 219.37 7.18
 -4 2 9 238.5 13.33
 -4 2 9 224.17 12.4
 4 -2 9 213.74 7.43
 -4 -2 -9 236.64 13.37
 -4 -2 -9 228.33 11.58
 -4 2 9 223.2 12.56
 4 -2 9 225.74 7.79
 4 -2 9 220.17 8.13
 4 -2 9 209.3 7.45
 -4 -2 -9 230.75 11.97
 4 -2 9 194.55 6.74
 4 -2 9 224.58 8.04
 4 -2 9 224.58 7.34
 4 2 -9 226.57 7.66
 4 2 -9 220.97 7.82
 4 -2 9 223.79 6.9
 4 -2 9 236.19 8.15
 4 2 -9 213.22 7.37
 4 2 -8 304.85 8.9
 4 -2 8 281.06 8.32
 4 -2 8 300.73 9.18
 -4 -2 -8 303.85 13.99
 4 -2 8 297.98 8.98
 -4 2 8 278.56 13.98
 4 -2 8 308.35 9.5
 4 -2 8 301.57 9.34
 4 -2 8 319.17 9.9
 4 -2 8 310.54 9.57
 4 2 -8 294.79 8.98
 4 -2 8 306.73 8.59
 4 2 -8 285.68 8.43
 4 -2 8 301.52 8.97
 4 2 -8 292.72 9.13
 4 2 -8 300.04 9.4
 -4 2 8 310.09 14.1
 4 -2 8 287.4 8.38
 -4 -2 -8 305.17 15.19
 4 -2 8 326.47 14.94
 -4 -2 -8 273.86 13.17
 -4 2 7 93.77 7.49
 4 -2 7 87.78 4.09
 4 2 -7 82.56 4.17
 4 2 -7 78.38 4.42
 -4 2 7 91.94 7.45
 4 -2 7 86.09 4.48
 4 -2 7 92.42 6.84
 4 2 -7 83.84 4
 4 -2 7 86.27 4.28
 4 -2 7 85.52 4.44
 4 -2 7 90.27 4.69
 4 -2 7 89.31 4.43
 -4 -2 -7 100.27 8.17
 4 -2 7 86.05 7.36
 4 2 -7 83.55 4.3
 -4 -2 -7 86.58 7.07
 4 -2 7 78.97 4.01
 4 2 -7 86.86 4.48
 4 -2 7 91.65 4.61
 4 2 -7 87.07 4.29
 4 -2 7 88.96 4.14
 4 -2 7 91.19 3.95
 4 2 -6 98.65 4.81
 -4 2 6 95.64 7.4
 4 2 -6 92.56 4.61
 4 2 -6 89.45 4.24
 4 -2 6 90.76 4.45
 -4 -2 -6 97.13 7.56
 -4 2 6 105.9 7.96
 -4 -2 -6 96.92 7.13
 4 -2 6 95.21 4.64
 4 -2 6 97.91 4.85
 4 -2 6 94.38 7.58
 -4 -2 -6 100.05 8.07
 4 -2 6 97.66 7.14
 4 -2 6 92.24 4
 4 -2 6 98.09 4.33
 4 -2 6 99.73 4.74
 4 -2 6 95.75 4.58
 4 2 -6 98.55 4.51
 -4 2 6 84.2 7.27
 4 2 -6 89.63 4.4
 4 -2 5 101.62 4.43
 4 -2 5 117.99 5.01
 -4 -2 -5 111.94 8.38
 -4 2 5 97.48 7.81
 4 2 -5 109.5 4.76
 4 2 -5 110.26 5.04
 -4 2 5 111.47 7.8
 4 -2 5 106.62 4.87
 4 2 -5 103.09 4.83
 4 -2 5 104.67 4.88
 4 -2 5 113.27 5.15
 4 2 -5 101.41 6.26
 4 -2 5 103.79 7.51
 4 2 -5 104.95 4.58
 4 -2 5 104.26 4.14
 4 -2 5 104.9 4.75
 4 -2 5 112.92 4.97
 -4 -2 -5 105.89 6.97
 -4 -2 -5 109.01 7.57
 -4 2 5 106.61 7.92
 4 -2 5 102.05 4.31
 4 -2 5 100.91 4.31
 4 2 -5 103.37 4.67
 -4 2 4 35.16 4.7
 -4 2 4 41.18 4.83
 -4 -2 -4 43.78 4.56
 -4 2 4 37.55 4.4
 4 -2 4 40.39 2.76
 4 -2 4 39.56 2.64
 4 2 -4 41.54 2.92
 4 -2 4 36.6 2.83
 4 2 -4 34.21 4.4
 4 -2 4 37.49 4.51
 4 -2 4 39.38 2.8
 4 -2 4 38.65 4.7
 4 2 -4 39.22 4
 4 2 -4 42.81 2.85
 4 -2 4 40.08 2.51
 4 -2 4 44.22 2.95
 4 -2 4 39.85 2.6
 -4 2 4 42.65 4.89
 -4 -2 -4 37.06 4.47
 4 2 -4 37.46 2.68
 4 2 -4 39.3 2.73
 -4 2 3 140.96 8.38
 4 -2 3 142.04 5.28
 4 -2 3 140.69 5.34
 4 2 -3 151.13 8.25
 4 -2 3 141.15 8.84
 4 2 -3 128.72 8.61
 4 -2 3 149.38 9.09
 4 -2 3 139.42 5.7
 4 2 -3 146.22 5.7
 -4 2 3 146.89 9.52
 -4 2 3 150.55 9.25
 4 2 -3 139.74 5.49
 4 2 -3 142.82 5.48
 4 -2 3 134.74 5.35
 -4 -2 -3 137.17 8.87
 -4 2 3 135.63 8.61
 4 -2 2 125.41 4.99
 4 -2 2 119.69 5.21
 4 2 -2 117.17 7.58
 4 -2 2 125.56 8.25
 -4 -2 -2 128.19 8.59
 -4 -2 -2 134.33 7.8
 -4 2 2 120.28 8.03
 -4 2 2 127.84 7.74
 4 2 -2 122.39 5.13
 4 2 -2 128.35 5.19
 4 -2 2 120.86 8.16
 4 2 -2 117.52 8.17
 4 2 -2 128.51 5.18
 -4 2 2 123.79 8.23
 4 -2 2 116.58 4.84
 4 2 -1 13.01 1.61
 4 2 -1 14.47 2.86
 -4 2 1 10.96 2.48
 4 -2 1 20.87 1.94
 4 2 -1 17.99 1.84
 4 -2 1 15.32 1.66
 4 2 -1 14.52 2.69
 4 -2 1 19.29 3.08
 4 -2 1 16.71 1.83
 -4 2 1 19.25 3.12
 -4 -2 -1 15.44 2.76
 -4 -2 -1 15.66 3.07
 4 2 -1 13.82 1.64
 4 2 -1 14.3 1.69
 -4 2 0 70.33 5.26
 4 -2 0 74.09 3.95
 4 -2 0 68.43 6.06
 4 2 0 71.26 6.23
 4 2 0 86.09 6.57
 4 -2 0 68.31 5.73
 -4 2 0 78.78 6.25
 -4 2 0 76.58 6.09
 4 -2 0 72.94 3.7
 -4 -2 0 76.87 6.17
 -4 -2 0 70.15 6.41
 4 2 0 70.71 3.75
 4 -2 0 74.64 3.67
 4 -2 0 75.56 3.78
 4 2 0 72.3 3.8
 4 2 0 79.8 3.98
 4 -2 -1 13.86 1.56
 4 -2 -1 12.16 1.62
 4 2 1 12.74 1.59
 4 -2 -1 13.14 2.47
 4 2 1 12.37 2.59
 4 -2 -1 12.44 2.67
 -4 2 -1 10.35 2.3
 -4 2 -1 14.11 2.59
 4 -2 -1 15.46 1.69
 4 -2 -1 11.58 1.49
 4 -2 -1 14.16 1.66
 -4 -2 1 10.37 2.16
 4 2 1 12.72 1.57
 4 -2 -1 11.73 1.45
 4 2 1 21.39 2.03
 -4 -2 1 15.93 3.02
 -4 -2 1 13.81 2.95
 -4 -2 2 119.86 7.6
 4 -2 -2 125.79 8.31
 4 2 2 128.43 8.39
 4 2 2 128.75 5.24
 4 -2 -2 122.86 5.38
 4 2 2 123.28 4.89
 4 -2 -2 123.38 4.96
 4 2 2 130.93 5.2
 4 2 2 138.53 8.65
 4 2 2 132.61 5.37
 -4 -2 2 118.94 4.64
 4 2 2 127.47 5.14
 4 2 2 124.36 5.08
 -4 2 -2 113.01 7.69
 -4 2 -2 125.74 7.52
 -4 -2 2 121.15 8.29
 -4 -2 2 125.1 8.62
 4 -2 -2 130.83 5.28
 4 -2 -3 150.84 5.62
 4 2 3 138.14 5.5
 -4 -2 3 141.46 8.5
 4 -2 -3 142.3 5.51
 4 2 3 137.5 8.83
 4 -2 -3 142.77 8.82
 4 -2 -3 149.21 6.02
 4 2 3 159.05 9.45
 4 -2 -3 151.17 5.77
 -4 2 -3 145.74 9.06
 -4 -2 3 146.72 9.32
 4 2 3 145.87 5.57
 4 2 3 145.57 5.64
 4 -2 -3 149.03 5.6
 4 -2 -3 145.5 5.48
 4 2 3 147.86 5.53
 4 2 3 153.17 5.96
 -4 -2 4 34.49 4.28
 4 -2 -4 37.72 2.71
 4 -2 -4 37.76 2.79
 4 -2 -4 42.76 2.93
 4 2 4 44.17 2.72
 4 -2 -4 41.57 2.8
 4 -2 -4 37.3 4.46
 4 2 4 45.02 4.86
 -4 2 -4 36.13 4.55
 -4 -2 4 42.63 5.14
 -4 -2 4 46.97 5.27
 4 -2 -4 43.01 2.82
 4 2 4 40.38 2.8
 4 2 4 40.92 2.78
 4 2 4 43.05 3.01
 4 2 5 102.21 4.73
 -4 -2 5 120.64 8.26
 4 -2 -5 102.36 4.61
 4 -2 -5 108.01 4.82
 4 2 5 107.98 7.98
 4 2 5 109.96 4.78
 4 2 5 103.2 4.48
 4 2 5 109.07 4.77
 4 -2 -5 101.17 4.72
 -4 2 -5 99.06 7.9
 -4 -2 5 132.94 8.86
 -4 -2 5 94.67 7.88
 4 -2 -5 96.87 7.24
 4 -2 -5 106.45 4.74
 4 -2 -5 108.83 4.75
 4 2 5 109.52 5.05
 4 -2 -6 99.38 4.54
 4 2 6 98.96 7.77
 4 2 6 87.19 4.45
 4 2 6 99.71 4.49
 4 2 6 98.89 4.11
 -4 -2 6 102.64 7.89
 4 -2 -6 100.98 4.73
 -4 -2 6 100.89 8.17
 -4 -2 6 96.82 7.62
 4 -2 -6 92.01 6.94
 -4 2 -6 83.74 7.6
 4 -2 -6 98.14 4.38
 4 -2 -6 92.12 4.38
 4 2 6 97.17 4.51
 4 -2 -6 98.72 4.67
 4 -2 -6 95.27 4.6
 -4 -2 7 97.02 7.89
 4 -2 -7 97.92 4.58
 4 2 7 101.51 4.73
 4 2 7 107.77 4.74
 4 -2 -7 100.06 4.83
 4 -2 -7 102.67 4.86
 4 2 7 102.89 4.63
 4 2 7 97.04 4.66
 4 2 7 98.62 4.92
 4 2 7 100.12 4.61
 4 2 7 96.15 4.24
 -4 -2 7 102.03 8.44
 -4 -2 7 101.71 7.89
 4 2 7 91.52 7.65
 4 -2 -7 105.86 4.46
 -4 2 -7 96.43 8.25
 -4 2 -7 100.12 7.36
 4 2 8 277.82 8.3
 4 -2 -8 278.12 8.93
 4 -2 -8 282.7 9.12
 4 -2 -8 278.86 8.71
 4 -2 -8 287.19 8.7
 4 2 8 291.41 8.68
 4 -2 -8 279.73 8.89
 4 2 8 289.77 8.93
 4 2 8 291.07 14.04
 4 2 8 287.5 8.79
 -4 -2 8 306.91 13.88
 4 2 8 295.16 9.26
 4 2 9 251 13.09
 4 2 9 245.65 7.98
 4 -2 -9 244.61 8.2
 4 -2 -9 242.42 8.33
 4 2 9 243.38 7.65
 4 -2 -9 234.99 8.1
 4 2 9 243.56 8.07
 4 -2 -9 231.59 7.67
 4 -2 -9 235.01 7.7
 -4 2 -9 248.14 13.14
 4 2 9 244.37 8.24
 -4 -2 9 244.71 8.25
 4 -2 -9 226.38 7.37
 4 -2 -9 227.47 7.39
 4 2 9 222.67 7.5
 -4 -2 9 246.52 12.16
 4 -2 -10 12.67 1.57
 4 2 10 10.31 1.54
 4 2 10 12.75 1.62
 4 -2 -10 14.41 1.84
 4 -2 -10 15.09 1.97
 4 2 10 11.12 2.69
 4 2 10 11.5 1.54
 4 -2 -10 13.34 1.77
 4 2 10 14.05 1.78
 4 -2 -10 12.93 1.6
 4 -2 -10 10.17 1.46
 -4 2 -10 10.06 2.77
 -4 -2 10 10.09 2.9
 -4 -2 10 10.66 2.91
 -4 -2 10 14.97 2.81
 4 2 10 14.03 1.84
 -4 -2 10 13.7 1.88
 4 2 10 11.18 1.52
 -4 -2 10 12.4 1.57
 4 -2 -10 11.55 1.55
 4 2 11 24.74 3.88
 4 2 11 24.36 2.25
 4 -2 -11 24.13 2.48
 4 -2 -11 26.96 2.48
 4 2 11 26.88 2.42
 4 -2 -11 24 2.4
 4 -2 -11 25.27 2.2
 4 -2 -11 21.87 2.04
 4 -2 -11 24.22 2.13
 -4 -2 11 23.61 2.15
 4 2 11 23.56 2.08
 4 -2 -11 23.84 2.16
 -4 -2 11 29.53 4.66
 4 2 11 27.97 2.59
 -4 -2 11 23.83 2.45
 4 2 12 16.05 1.85
 4 -2 -12 16.74 1.92
 4 2 12 16.63 1.89
 4 -2 -12 15.61 1.94
 -4 2 -12 13.86 3.32
 4 -2 -12 15.33 1.71
 -4 -2 12 14.05 1.7
 4 -2 -12 18.15 1.75
 4 -2 -12 16.54 1.75
 4 -2 -12 17.48 1.87
 -4 -2 12 11.41 2.51
 -4 -2 12 13.66 3.31
 4 2 12 15.88 1.93
 -4 -2 12 16.77 2.06
 4 2 13 24.54 2.38
 -4 -2 13 19.39 2.15
 4 2 13 20.27 2
 4 2 13 22.21 2.18
 4 2 13 22.8 2.13
 -4 2 -13 26.53 4.41
 4 -2 -13 20.76 2.05
 4 2 13 19.09 2.04
 4 -2 -13 20.5 1.97
 -4 -2 13 22.37 2.1
 -4 -2 13 21.01 3.84
 4 -2 -13 17.66 1.78
 -4 -2 14 74.43 3.97
 4 2 14 75.03 3.62
 4 -2 -14 73.69 3.66
 4 2 14 85.54 4.16
 4 -2 -14 75.13 3.71
 4 2 14 79.2 3.94
 -4 -2 14 78.12 4.2
 -4 -2 15 56 3.26
 4 -2 -15 58.53 3.54
 -4 2 -15 64.16 6.16
 -4 -2 15 56.79 3.43
 4 2 15 57.2 2.92
 4 -2 -15 55.43 3.03
 -4 -2 15 53.75 3.31
 4 2 15 61.04 3.38
 4 -2 -15 54.16 2.94
 4 2 15 56.51 3.23
 4 -2 -16 29.86 1.91
 4 2 16 30.73 2.27
 -4 -2 16 32.42 2.43
 -4 -2 16 35.39 2.44
 -4 -2 16 28.31 2.13
 4 -2 -16 30.85 2.41
 4 2 16 25.65 1.7
 4 -2 -16 29.81 2.03
 -4 -2 17 147.33 5.1
 -4 -2 17 146.08 4.77
 -4 -2 17 138.98 4.83
 4 2 17 150.73 4.96
 -4 -2 17 139.83 4.49
 4 -2 -17 146.35 5.12
 4 -2 -18 51.56 2.54
 4 2 18 51.22 2.4
 -4 -2 18 55.06 2.39
 -4 -2 19 79.53 2.44
 4 2 19 79.12 2.43
 4 3 -19 7.53 0.66
 4 3 -18 6.72 0.89
 4 -3 18 5.93 0.83
 -4 3 18 6.24 0.79
 -4 3 17 95.33 3.34
 4 -3 17 90.08 3.35
 4 -3 17 87.22 3.06
 4 3 -17 88.53 3.38
 4 3 -16 16.59 1.5
 -4 3 16 17.57 1.54
 -4 3 16 18.08 1.72
 4 3 -16 16 1.69
 4 -3 16 17.17 1.75
 4 -3 16 17.31 1.63
 -4 3 15 92.75 4.01
 4 3 -15 99.45 4.23
 4 -3 15 91.56 3.99
 4 -3 15 98.39 4.57
 -4 3 15 98.1 4.45
 4 3 -15 95.15 4.48
 4 -3 15 97.62 4.35
 4 -3 14 98.11 4.42
 4 -3 14 93.72 4.7
 -4 3 14 90.27 3.89
 -4 -3 -14 106.34 8.31
 -4 -3 -14 103.03 8.18
 4 3 -14 102.27 4.57
 -4 3 14 98.23 7.91
 4 3 -14 96.45 3.93
 -4 3 14 103.05 4.42
 4 3 -14 99.78 4.93
 4 -3 14 88.84 4.33
 4 3 -14 102.92 4.88
 4 -3 14 95.42 4.58
 4 3 -14 96.03 4.19
 4 3 -13 32.83 2.9
 4 3 -13 30.92 2.59
 -4 -3 -13 42 5.39
 4 -3 13 36.78 2.77
 4 -3 13 36.64 2.97
 -4 3 13 34.45 4.82
 4 3 -13 34.14 2.42
 -4 3 13 37.44 2.7
 4 3 -13 33.26 2.55
 4 -3 13 34.31 2.75
 -4 3 13 34 4.53
 4 -3 13 36.21 2.74
 4 3 -13 35.08 2.88
 -4 3 13 34.89 2.45
 -4 3 12 38.66 5.09
 4 3 -12 39.64 3.2
 4 3 -12 37.43 3.18
 -4 -3 -12 43.78 5.61
 4 -3 12 34.69 2.59
 4 -3 12 40.36 3.06
 4 -3 12 40.56 3.27
 4 3 -12 41.9 3.1
 -4 3 12 42.49 2.77
 4 3 -12 41.76 2.82
 -4 3 12 40.19 2.92
 4 -3 12 38.33 2.92
 4 -3 12 40.7 3.11
 4 3 -12 39.28 2.91
 -4 3 12 38.38 4.48
 -4 -3 -12 44.4 5.81
 4 3 -11 149.04 6.5
 4 3 -11 145.05 6.57
 -4 -3 -11 169.23 11.26
 -4 3 11 149.07 5.99
 4 -3 11 139.42 5.56
 4 -3 11 157.04 6.37
 4 -3 11 151.87 6.6
 -4 -3 -11 139.7 9.11
 4 -3 11 136.2 5.85
 -4 3 11 139.64 10.05
 -4 3 11 153.56 9.67
 4 3 -11 148.54 6.26
 4 -3 11 141.17 5.55
 -4 3 11 147.12 5.59
 4 3 -11 142.42 5.74
 4 3 -11 147.03 6.02
 -4 3 10 71 7.02
 4 3 -10 60.92 3.68
 4 -3 10 67.37 4.07
 4 -3 10 68.24 4.29
 4 -3 10 59.95 3.7
 4 3 -10 64.32 3.86
 -4 -3 -10 60.3 6.12
 4 3 -10 63.4 4.23
 4 3 -10 65.66 4.23
 4 3 -10 65.55 4.02
 -4 3 10 70.02 6.63
 -4 -3 -10 58.35 5.84
 -4 3 10 61.85 6.64
 4 -3 10 63.37 3.65
 -4 3 10 63.27 3.51
 -4 3 9 216.95 12.53
 4 3 -9 217.64 7.88
 4 3 -9 215.16 7.47
 4 -3 9 226.67 8.04
 4 -3 9 219.49 8.19
 4 -3 9 199.54 7.27
 -4 -3 -9 223.66 12.22
 4 -3 9 208.93 7.32
 -4 3 9 206.93 6.97
 4 3 -9 216.59 8.05
 4 -3 9 204.87 6.52
 -4 3 9 194.06 12.18
 4 -3 9 216.71 7.89
 4 3 -9 215.01 7.65
 4 -3 9 209.27 7.69
 -4 -3 -9 217.24 11.75
 4 3 -8 2.51 1.06
 -4 3 8 4.31 1.99
 -4 3 8 4.41 1.81
 4 -3 8 4.15 0.99
 4 3 -8 3.2 1.05
 4 -3 8 2.87 1.11
 4 -3 8 3.77 1.17
 -4 -3 -8 6.52 2.28
 4 -3 8 5.21 1.02
 4 -3 8 2.33 0.95
 4 -3 8 3.92 1.15
 4 -3 8 4.44 1.16
 4 -3 8 3.54 1.2
 4 3 -8 3.55 1.1
 -4 -3 -8 9.11 2.63
 4 3 -8 2.46 1.02
 -4 3 8 7.74 2.55
 4 -3 8 1.89 1.19
 4 -3 7 1097.23 30.82
 4 3 -7 1159.33 24.32
 4 3 -7 1224.2 26.06
 -4 3 7 1258.74 34.62
 4 3 -7 1193.29 25.6
 4 -3 7 1170.4 24.44
 4 -3 7 1203.85 25.86
 4 -3 7 1218.68 26.24
 4 -3 7 1196.37 25.34
 -4 -3 -7 1251.76 34.3
 4 -3 7 1225.93 25.64
 4 -3 7 1187.4 24.23
 4 -3 7 1131.46 24.65
 4 -3 7 1228.63 25.72
 4 3 -7 1225.79 25.57
 -4 3 7 1234.46 33.24
 4 3 -7 1159.45 25.13
 -4 -3 -7 1198.84 33.7
 -4 3 7 1182.5 34.28
 -4 3 6 4.31 1.87
 4 3 -6 1.61 0.75
 -4 3 6 2.53 1.67
 4 3 -6 0.45 0.76
 4 -3 6 3.9 0.91
 4 -3 6 1.52 0.74
 -4 3 6 1.62 1.37
 4 -3 6 2.44 1.01
 4 -3 6 2.93 1.09
 4 -3 6 2.89 0.99
 4 -3 6 2.32 0.98
 4 -3 6 2.41 1.43
 -4 -3 -6 2.41 1.52
 4 3 -6 1.84 0.83
 4 3 -6 1.79 0.96
 -4 -3 -6 2.03 1.53
 4 -3 6 2.59 1.04
 4 -3 6 1.91 0.89
 -4 -3 -5 480.11 16.97
 4 3 -5 459.86 11.9
 4 3 -5 486.65 16.1
 -4 -3 -5 476.52 18.84
 4 3 -5 460.53 12.75
 4 -3 5 469.09 12.35
 -4 3 5 489.66 18.68
 4 3 -5 455.93 11.86
 4 -3 5 480.72 12.55
 4 -3 5 457.26 12.64
 4 -3 5 460.53 12.83
 4 3 -5 466.61 12.29
 4 3 -5 452.48 12.34
 -4 3 5 440.21 18.35
 -4 -3 -5 492.87 18.92
 -4 -3 -5 467.28 17.75
 4 -3 5 446.42 11.69
 4 -3 5 467.68 12.37
 4 -3 5 455.44 11.44
 4 -3 5 468.4 12.37
 -4 3 5 488.06 18.8
 4 -3 5 454 17.5
 4 -3 4 201.81 6.98
 4 -3 4 194.75 6.54
 4 3 -4 193.75 6.77
 -4 -3 -4 207.71 10.76
 4 3 -4 195.68 7.3
 4 -3 4 197.39 6.99
 -4 3 4 196.1 9.92
 -4 3 4 208.04 11.29
 4 -3 4 195.37 6.23
 4 3 -4 200.24 6.86
 4 -3 4 193.87 7.11
 4 -3 4 194.06 7.39
 4 3 -4 205.1 7.11
 4 3 -4 188.46 6.99
 4 -3 4 210.26 11.19
 -4 -3 -4 192.69 11.3
 4 -3 4 191.95 6.66
 4 -3 4 210.16 7.12
 -4 -3 -4 195.36 11.37
 -4 3 4 201.99 11.59
 -4 -3 -4 206 11.3
 4 3 -4 209.57 10.19
 4 -3 3 450.37 11.67
 4 -3 3 457.11 11.41
 -4 -3 -3 463.67 17.98
 4 3 -3 444.19 11.71
 -4 -3 -3 447.86 17.08
 4 3 -3 439.63 12.16
 4 -3 3 454.52 11.82
 -4 3 3 452.19 16.05
 4 -3 3 442.34 12.32
 4 -3 3 463.55 17.58
 4 3 -3 436.98 11.84
 4 -3 3 439.67 11.58
 4 3 -3 458.28 11.81
 4 -3 3 452.54 11.12
 4 -3 3 454.58 12.17
 4 -3 3 443.49 11.73
 -4 3 3 449.21 18.02
 -4 -3 -3 457.03 17.82
 4 3 -3 465.75 16.58
 4 3 -3 441.51 11.89
 4 -3 2 25.48 3.89
 4 3 -2 32.21 2.54
 4 -3 2 31.06 2.17
 -4 -3 -2 28.7 4.07
 4 3 -2 31.48 2.65
 4 -3 2 28.53 2.34
 -4 3 2 31.25 3.83
 4 -3 2 30.92 2.65
 4 -3 2 32.87 2.75
 4 3 -2 30.46 2.53
 4 3 -2 26.1 3.75
 -4 -3 -2 34.34 4.65
 -4 3 2 25.39 3.95
 4 -3 2 27.04 2.32
 -4 -3 -2 26.57 3.37
 4 3 -2 28.83 2.42
 4 3 -2 31.67 2.57
 4 3 -2 29.94 2.45
 4 -3 2 29.05 2.21
 4 -3 2 33.15 2.42
 4 3 -2 27.77 2.28
 4 -3 2 30.8 2.38
 -4 -3 -1 224.59 11.8
 4 3 -1 219.86 7.55
 4 -3 1 216.37 6.97
 4 -3 1 234.26 7.32
[truncated: 196,206 more chars]
