# Supplementary material for: A quantum crystallographic protocol for general use
Source: Sci Rep. 2025 Apr 19;15:13584. doi: 10.1038/s41598-025-96400-0 (PMC12009286; doi:10.1038/s41598-025-96400-0)
Supplement: Supplementary file 1 — Supplementary Information 1. [file 41598_2025_96400_MOESM1_ESM.zip › Dataset_16_HAR.cif]

# ========================
# Tonto generated CIF file
# ========================

# NOTE: This is an incomplete CIF file
# Manually edit it to pass checkCIF

data_SY_292_Mo_HAR

_audit_creation_date                2021-9-28
_audit_creation_method              'Tonto 21.04.27 github v. 5896b1e0'

# ============
# QCr software
# ============

_QCr_software                       'Tonto'
_QCr_software_version               '21.04.27 v. 5896b1e0'
_QCr_software_platform              'Linux-4.15.0-132-generic'
_QCr_software_build_date            '2021-04-27 18:21'
_QCr_software_website               'https://github.com/dylan-jayatilaka/tonto'

# ===========
# Publication
# ===========

_publ_contact_author
;
    Prof. Dr. Sir Tonto Magnifico
;
_publ_contact_author_email          'tonto.magnifico@gmail.com'
_publ_contact_author_phone          '+61 8 6488 3138'
_publ_requested_journal             'IUCrJ'
_publ_section_title
;
   'Hirshfeld atom-refinement (HAR) for SY_292_Mo_HAR'
   'X-ray wavefunction refinement (XWR) for SY_292_Mo_HAR'
   Tonto Magnifico, IUCrJ (XXXX)
;

loop_
    _publ_author_name
    'Tonto Magnifico'

_publ_author_address
;
    Prof. Dr. Sir Tonto Magnifico
    1 El Camino Ciberespacio
    Tierra Austral del Espiritu Santo
;

# ========
# Chemical
# ========

_exptl_crystal_description         block
_diffrn_measurement_device_type    'SuperNova, Single source at offset/far, Eos'
_diffrn_measured_fraction_theta_full  0.9991
_cell_measurement_reflns_used      26487
_cell_measurement_theta_max        35.1800
_cell_measurement_theta_min        2.2080
_cell_measurement_temperature      292.01(10)
_diffrn_ambient_temperature        292.01(10)
_diffrn_reflns_number              57740
_diffrn_reflns_av_R_equivalents    0.0354
_diffrn_reflns_theta_max           32.74
_diffrn_reflns_theta_min           2.21
_diffrn_reflns_theta_full          25.2417
_exptl_crystal_F_000               432.730
_diffrn_reflns_av_sigmaI/netI      0.0449
_chemical_name_common               SY_292_Mo_HAR
_chemical_formula_sum               'C11 H10 O2 S'
_chemical_formula_moiety            'C11 H10 O2 S'
_chemical_formula_weight            206.2651
_chemical_compound_source           'see text'
_chemical_absolute_configuration    unk
_refine_ls_abs_structure_details  
 'Hooft, R.W.W., Straver, L.H., Spek, A.L. (2010). J. Appl. Cryst., 43, 665-668.'
_refine_ls_abs_structure_Flack     -0.003(13)

# ==========
# QCr method
# ==========

_QCr_calc_method                    'Kohn-Sham/b3lypgxb3lypgc/SCCF L=1 R=8.0 A'
_QCr_calc_spinorbital_kind          'restricted'
_QCr_calc_gaussian_basis_set        'custom?'
_QCr_calc_gaussian_basis_set_kind   'cartesian'
_QCr_calc_basis_max_l               '3'

_QCr_calc_unit                      'See _atom_site_* in tonto.cif2'
_QCr_calc_unit_spin_multiplicity    1
_QCr_calc_unit_n_electrons          108
_QCr_calc_unit_n_alpha_electrons    54
_QCr_calc_unit_n_beta_electrons     54

_QCr_Becke_grid_kind                mura_knowles
_QCr_Becke_grid_accuracy            low
_QCr_Becke_grid_L_angular_grid      23
_QCr_Becke_grid_L_H_angular_grid    17
_QCr_Becke_grid_reduce_L_H_ang_grid T
_QCr_Becke_grid_core_pruning_scheme treutler_ahlrichs
_QCr_Becke_grid_scale_H-He_grid     T
_QCr_Becke_grid_n_pts_for_row_1     1742
_QCr_Becke_grid_n_pts_for_row_2     3300
_QCr_Becke_grid_n_pts_for_row_3     3946
_QCr_Becke_grid_n_radial_H_pts      25
_QCr_Becke_grid_H_pts_per_n_shell   5
_QCr_Becke_grid_basis_fn_cutoff     .1E-09
_QCr_Becke_grid_rho_cutoff          .1E-05

# =======
# Crystal
# =======

_exptl_crystal_colour               ?
_exptl_crystal_size_max             ?
_exptl_crystal_size_mid             ?
_exptl_crystal_size_min             ?
_exptl_crystal_density_diffrn       ?

# ==============
# Absortion data
# ==============

_exptl_absorpt_coefficient_mu       ?
_exptl_absorpt_correction_type      'none'
_exptl_absorpt_process_details      ?
_exptl_absorpt_correction_T_min     ?
_exptl_absorpt_correction_T_max     ?

# ========
# Symmetry
# ========

_symmetry_cell_setting              Orthorhombic
_symmetry_space_group_name_H-M      'p 21 21 21'
_symmetry_space_group_name_Hall     'p 2ac 2ab'
_symmetry_Int_Tables_number         '19'

loop_
    _symmetry_equiv_pos_as_xyz
'+x, +y, +z'
'-x+1/2, -y, +z+1/2'
'+x+1/2, -y+1/2, -z'
'-x, +y+1/2, -z+1/2'

# =========
# Unit cell
# =========

_cell_length_a                    5.95844(4)
_cell_length_b                    9.03357(6)
_cell_length_c                  18.39122(12)
_cell_angle_alpha               90.000000(0)
_cell_angle_beta                90.000000(0)
_cell_angle_gamma               90.000000(0)
_cell_volume                     989.926(11)

_cell_formula_units_Z               4.000000

_atom_sites_solution_hydrogens      HAR

# ===============
# Refinement data
# ===============

_refine_ls_kind                     'Hirshfeld atom refinement (HAR)'
_refine_ls_method_description
;
   S.C. Capelli, H.-B. Burgi, B. Dittrich, S.Grabowsky
   and Dylan Jayatilaka, IUCrJ (2014). 1, 361-379
;
_refine_QCr_Psi_constraint          'none'

_refine_ls_SVD_threshold            0.1E-02
_refine_ls_coordinate_system        cartesian
_refine_ls_structure_factor_coef    F
_refine_ls_matrix_type              full
_refine_ls_R_factor_gt              0.0164
_refine_ls_R_factor_ref             0.0164
_refine_ls_R_factor_all             0.0164
_refine_ls_wR_factor_gt             0.0160
_refine_ls_wR_factor_ref            0.0160
_refine_ls_wR_factor_all            0.0160
_refine_ls_R_Fsqd_factor            0.0216
_refine_ls_chi2                     7.4397
_refine_ls_goodness_of_fit_gt       2.7276
_refine_ls_goodness_of_fit_ref      2.7276
_refine_ls_goodness_of_fit_all      2.7276
_refine_ls_number_reflns            2109
_refine_ls_number_parameters        242
_refine_ls_number_restraints        0
_refine_ls_number_constraints       0
_refine_ls_hydrogen_treatment       refall
_refine_ls_weighting_scheme         sigma
_refine_ls_weighting_details        'w=1/\s(F)'
_refine_ls_shift/su_conv_tol        0.0100
_refine_ls_shift/su_max             0.0000
_refine_ls_shift/su_max_mean        0.0000
_refine_ls_shift/su_max_par         ''
_refine_ls_extinction_method        none

_refine_diff_density_max            0.087
_refine_diff_density_min            -0.073
_refine_diff_density_rms            0.0000

_refine_special_details
;
. If constraints were applied they are defined by zero
  eigenvalues of the least-squares hessian, see the
  value of _refine_ls_SVD_threshold
;

# =====================================
# Precise fractional system coordinates
# =====================================

# . These precise data use non-standard CIF tags
# . Non-standard tags shadow standard tags to avoid duplication
# . Please keep for a better refinement restart
# . Better yet, use the refined cartesian parameters

loop_
_atom_site_Cryst_label
_atom_site_Cryst_x
_atom_site_Cryst_y
_atom_site_Cryst_z
_atom_site_Cryst_U_iso_or_equiv
_atom_site_Cryst_adp_type
_atom_site_Cryst_occupancy
_atom_site_Cryst_disorder_group
_atom_site_Cryst_x_esu
_atom_site_Cryst_y_esu
_atom_site_Cryst_z_esu
_atom_site_Cryst_U_iso_or_equiv_esu
    S1  0.190470  0.318615  0.259591  0.035517  Uani  1.000000  0
        0.000084  0.000050  0.000025  0.000252
    O2  0.157645  0.589100  0.370689  0.050765  Uani  1.000000  0
        0.000132  0.000069  0.000035  0.000353
    O1  0.663963  0.197978  0.322976  0.048639  Uani  1.000000  0
        0.000112  0.000073  0.000035  0.000334
    C5  0.310693  0.498747  0.374561  0.035542  Uani  1.000000  0
        0.000154  0.000081  0.000039  0.000349
    C2  0.567197  0.304644  0.350332  0.035006  Uani  1.000000  0
        0.000134  0.000091  0.000041  0.000360
    C3  0.642222  0.385338  0.417333  0.035790  Uani  1.000000  0
        0.000136  0.000087  0.000041  0.000371
    C7  0.851635  0.449994  0.522779  0.055748  Uani  1.000000  0
        0.000215  0.000119  0.000054  0.000563
    C6  0.823907  0.359221  0.461825  0.047213  Uani  1.000000  0
        0.000194  0.000114  0.000049  0.000470
   C11  0.350660  0.324010  0.177201  0.059242  Uani  1.000000  0
        0.000272  0.000163  0.000057  0.000643
    C1  0.364223  0.376229  0.327753  0.035071  Uani  1.000000  0
        0.000133  0.000088  0.000041  0.000366
   C10  0.165300  0.123071  0.271019  0.047847  Uani  1.000000  0
        0.000216  0.000106  0.000071  0.000519
    C9  0.514295  0.587729  0.492451  0.049715  Uani  1.000000  0
        0.000215  0.000108  0.000050  0.000529
    C4  0.489289  0.498337  0.432208  0.037088  Uani  1.000000  0
        0.000148  0.000088  0.000042  0.000396
    C8  0.699002  0.562296  0.537985  0.056887  Uani  1.000000  0
        0.000240  0.000114  0.000051  0.000555
  H10A  0.326221  0.079563  0.275382  0.093288  Uani  1.000000  0
        0.002929  0.001495  0.001091  0.011125
    H9  0.398462  0.677406  0.502475  0.091131  Uani  1.000000  0
        0.002688  0.002184  0.000905  0.010971
  H10B  0.079176  0.109324  0.321554  0.103377  Uani  1.000000  0
        0.003619  0.002036  0.001142  0.013729
  H11A  0.368465  0.439357  0.164269  0.094206  Uani  1.000000  0
        0.003621  0.001855  0.000919  0.012195
    H6  0.944556  0.269369  0.450140  0.069181  Uani  1.000000  0
        0.002282  0.001848  0.000789  0.008993
  H11B  0.260651  0.262400  0.138577  0.089557  Uani  1.000000  0
        0.003075  0.001864  0.000791  0.011134
    H7  0.994422  0.427117  0.558133  0.082868  Uani  1.000000  0
        0.002633  0.001858  0.000881  0.010615
  H11C  0.505239  0.268527  0.187668  0.092201  Uani  1.000000  0
        0.003001  0.002302  0.000842  0.012326
    H8  0.720198  0.632767  0.585204  0.101729  Uani  1.000000  0
        0.003770  0.001684  0.000736  0.011661
  H10C  0.071788  0.083415  0.226439  0.080681  Uani  1.000000  0
        0.002789  0.001500  0.000975  0.010591

# ======================
# Fractional coordinates
# ======================

loop_
_atom_site_label
_atom_site_fract_x
_atom_site_fract_y
_atom_site_fract_z
_atom_site_U_iso_or_equiv
_atom_site_adp_type
_atom_site_occupancy
_atom_site_disorder_group
    S1  0.19047(8)   0.31861(5)   0.25959(3)  0.0355(3)  Uani  1.000000  0
    O2  0.15765(13)  0.58910(7)   0.37069(4)  0.0508(4)  Uani  1.000000  0
    O1  0.66396(11)  0.19798(7)   0.32298(4)  0.0486(3)  Uani  1.000000  0
    C5  0.31069(15)  0.49875(8)   0.37456(4)  0.0355(3)  Uani  1.000000  0
    C2  0.56720(13)  0.30464(9)   0.35033(4)  0.0350(4)  Uani  1.000000  0
    C3  0.64222(14)  0.38534(9)   0.41733(4)  0.0358(4)  Uani  1.000000  0
    C7  0.8516(2)    0.44999(12)  0.52278(5)  0.0557(6)  Uani  1.000000  0
    C6  0.82391(19)  0.35922(11)  0.46183(5)  0.0472(5)  Uani  1.000000  0
   C11  0.3507(3)    0.32401(16)  0.17720(6)  0.0592(6)  Uani  1.000000  0
    C1  0.36422(13)  0.37623(9)   0.32775(4)  0.0351(4)  Uani  1.000000  0
   C10  0.1653(2)    0.12307(11)  0.27102(7)  0.0478(5)  Uani  1.000000  0
    C9  0.5143(2)    0.58773(11)  0.49245(5)  0.0497(5)  Uani  1.000000  0
    C4  0.48929(15)  0.49834(9)   0.43221(4)  0.0371(4)  Uani  1.000000  0
    C8  0.6990(2)    0.56230(11)  0.53799(5)  0.0569(6)  Uani  1.000000  0
  H10A  0.326(3)     0.0796(15)   0.2754(11)  0.093(11)  Uani  1.000000  0
    H9  0.398(3)     0.677(2)     0.5025(9)   0.091(11)  Uani  1.000000  0
  H10B  0.079(4)     0.109(2)     0.3216(11)  0.103(14)  Uani  1.000000  0
  H11A  0.368(4)     0.4394(19)   0.1643(9)   0.094(12)  Uani  1.000000  0
    H6  0.945(2)     0.2694(18)   0.4501(8)   0.069(9)   Uani  1.000000  0
  H11B  0.261(3)     0.2624(19)   0.1386(8)   0.090(11)  Uani  1.000000  0
    H7  0.994(3)     0.4271(19)   0.5581(9)   0.083(11)  Uani  1.000000  0
  H11C  0.505(3)     0.269(2)     0.1877(8)   0.092(12)  Uani  1.000000  0
    H8  0.720(4)     0.6328(17)   0.5852(7)   0.102(12)  Uani  1.000000  0
  H10C  0.072(3)     0.0834(15)   0.2264(10)  0.081(11)  Uani  1.000000  0

# ==================================
# Precise cartesian axis system ADPs
# ==================================

# . These precise data use non-standard CIF tags
# . Non-standard tags shadow standard tags to avoid duplication
# . Keep these for a refinement restart
# . Better yet, use the refined cartesian parameters

loop_
_atom_site_Cryst_ADP2_U_label
_atom_site_Cryst_ADP2_U_11
_atom_site_Cryst_ADP2_U_22
_atom_site_Cryst_ADP2_U_33
_atom_site_Cryst_ADP2_U_12
_atom_site_Cryst_ADP2_U_13
_atom_site_Cryst_ADP2_U_23
_atom_site_Cryst_ADP2_U_11_esu
_atom_site_Cryst_ADP2_U_22_esu
_atom_site_Cryst_ADP2_U_33_esu
_atom_site_Cryst_ADP2_U_12_esu
_atom_site_Cryst_ADP2_U_13_esu
_atom_site_Cryst_ADP2_U_23_esu
    S1  0.037598  0.032341  0.036611   0.005195  -0.008994  -0.003931
        0.000271  0.000243  0.000241   0.000212   0.000211   0.000187
    O2  0.059728  0.042234  0.050333   0.016188  -0.009889  -0.008641
        0.000414  0.000316  0.000329   0.000310   0.000321   0.000254
    O1  0.041500  0.049673  0.054743   0.010874  -0.003791  -0.013574
        0.000324  0.000341  0.000338   0.000309   0.000267   0.000281
    C5  0.043039  0.030648  0.032940   0.001789  -0.001570  -0.001783
        0.000409  0.000314  0.000322   0.000375   0.000353   0.000250
    C2  0.032944  0.035706  0.036368   0.000038  -0.001428  -0.002465
        0.000365  0.000375  0.000340   0.000321   0.000273   0.000313
    C3  0.036995  0.036186  0.034189  -0.004167  -0.004858   0.001242
        0.000418  0.000358  0.000338   0.000312   0.000286   0.000289
    C7  0.065077  0.056549  0.045617  -0.009643  -0.021716   0.003240
        0.000680  0.000539  0.000471   0.000518   0.000480   0.000414
    C6  0.044723  0.051130  0.045784  -0.003077  -0.013026   0.002423
        0.000495  0.000482  0.000433   0.000469   0.000417   0.000354
   C11  0.088498  0.053236  0.035994  -0.005510   0.002800  -0.003151
        0.000898  0.000597  0.000433   0.000711   0.000516   0.000461
    C1  0.037361  0.033864  0.033987   0.001924  -0.003132  -0.004283
        0.000411  0.000344  0.000345   0.000301   0.000282   0.000282
   C10  0.047502  0.036998  0.059041  -0.007562  -0.009194  -0.002336
        0.000569  0.000406  0.000581   0.000441   0.000505   0.000401
    C9  0.074792  0.038738  0.035614  -0.000294  -0.009923  -0.004728
        0.000717  0.000459  0.000412   0.000456   0.000436   0.000350
    C4  0.048715  0.031709  0.030839  -0.002775  -0.003817  -0.000561
        0.000483  0.000357  0.000346   0.000338   0.000326   0.000280
    C8  0.084562  0.047515  0.038583  -0.008676  -0.019565  -0.003077
        0.000771  0.000468  0.000425   0.000577   0.000519   0.000374
  H10A  0.064514  0.046786  0.168564   0.021297  -0.043298   0.021689
        0.009333  0.007349  0.016692   0.007401   0.010859   0.008614
    H9  0.096026  0.092649  0.084719   0.027759  -0.018222  -0.034507
        0.011358  0.010979  0.010576   0.010163   0.008646   0.009932
  H10B  0.137215  0.080678  0.092239  -0.019077   0.028335  -0.013825
        0.016668  0.011584  0.012936   0.011458   0.012542   0.010555
  H11A  0.134823  0.063200  0.084595  -0.016168   0.016748   0.032277
        0.016391  0.009549  0.010644   0.009958   0.010627   0.008232
    H6  0.049386  0.088031  0.070126   0.022720  -0.008345  -0.008370
        0.007638  0.010241  0.009100   0.007782   0.006675   0.007821
  H11B  0.122437  0.095191  0.051042  -0.007640  -0.004249  -0.033264
        0.014771  0.010879  0.007754   0.009265   0.008402   0.007690
    H7  0.072709  0.099513  0.076381   0.000534  -0.044548  -0.010753
        0.010503  0.011655  0.009687   0.008672   0.008350   0.008707
  H11C  0.091057  0.127491  0.058056   0.048391  -0.001016   0.006662
        0.012312  0.015259  0.009406   0.011065   0.008608   0.009413
    H8  0.183422  0.069832  0.051934  -0.010548  -0.032293  -0.025690
        0.018980  0.008543  0.007461   0.010685   0.010266   0.007097
  H10C  0.091522  0.049505  0.101016  -0.015095  -0.029274  -0.001316
        0.011432  0.008152  0.012189   0.007731   0.009349   0.008140

# ====
# ADPs
# ====

loop_
_atom_site_aniso_label
_atom_site_aniso_U_11
_atom_site_aniso_U_22
_atom_site_aniso_U_33
_atom_site_aniso_U_12
_atom_site_aniso_U_13
_atom_site_aniso_U_23
    S1  0.0376(3)  0.0323(2)  0.0366(2)   0.0052(2)  -0.0090(2)  -0.00393(19)
    O2  0.0597(4)  0.0422(3)  0.0503(3)   0.0162(3)  -0.0099(3)  -0.0086(3)
    O1  0.0415(3)  0.0497(3)  0.0547(3)   0.0109(3)  -0.0038(3)  -0.0136(3)
    C5  0.0430(4)  0.0306(3)  0.0329(3)   0.0018(4)  -0.0016(4)  -0.0018(3)
    C2  0.0329(4)  0.0357(4)  0.0364(3)   0.0000(3)  -0.0014(3)  -0.0025(3)
    C3  0.0370(4)  0.0362(4)  0.0342(3)  -0.0042(3)  -0.0049(3)   0.0012(3)
    C7  0.0651(7)  0.0565(5)  0.0456(5)  -0.0096(5)  -0.0217(5)   0.0032(4)
    C6  0.0447(5)  0.0511(5)  0.0458(4)  -0.0031(5)  -0.0130(4)   0.0024(4)
   C11  0.0885(9)  0.0532(6)  0.0360(4)  -0.0055(7)   0.0028(5)  -0.0032(5)
    C1  0.0374(4)  0.0339(3)  0.0340(3)   0.0019(3)  -0.0031(3)  -0.0043(3)
   C10  0.0475(6)  0.0370(4)  0.0590(6)  -0.0076(4)  -0.0092(5)  -0.0023(4)
    C9  0.0748(7)  0.0387(5)  0.0356(4)  -0.0003(5)  -0.0099(4)  -0.0047(4)
    C4  0.0487(5)  0.0317(4)  0.0308(3)  -0.0028(3)  -0.0038(3)  -0.0006(3)
    C8  0.0846(8)  0.0475(5)  0.0386(4)  -0.0087(6)  -0.0196(5)  -0.0031(4)
  H10A  0.065(9)   0.047(7)   0.169(17)   0.021(7)   -0.043(11)   0.022(9)
    H9  0.096(11)  0.093(11)  0.085(11)   0.028(10)  -0.018(9)   -0.035(10)
  H10B  0.137(17)  0.081(12)  0.092(13)  -0.019(11)   0.028(13)  -0.014(11)
  H11A  0.135(16)  0.063(10)  0.085(11)  -0.016(10)   0.017(11)   0.032(8)
    H6  0.049(8)   0.088(10)  0.070(9)    0.023(8)   -0.008(7)   -0.008(8)
  H11B  0.122(15)  0.095(11)  0.051(8)   -0.008(9)   -0.004(8)   -0.033(8)
    H7  0.073(11)  0.100(12)  0.076(10)   0.001(9)   -0.045(8)   -0.011(9)
  H11C  0.091(12)  0.127(15)  0.058(9)    0.048(11)  -0.001(9)    0.007(9)
    H8  0.183(19)  0.070(9)   0.052(7)   -0.011(11)  -0.032(10)  -0.026(7)
  H10C  0.092(11)  0.050(8)   0.101(12)  -0.015(8)   -0.029(9)   -0.001(8)

# ======================================
# Third order Gram-Charlier coefficients
# ======================================

# . These data are in standard presentation

_atom_site_anharm_GC_C_scale_factor 1000.0000000000000

loop_
_atom_site_anharm_GC_C_label
_atom_site_anharm_GC_C_111
_atom_site_anharm_GC_C_222
_atom_site_anharm_GC_C_333
_atom_site_anharm_GC_C_112
_atom_site_anharm_GC_C_113
_atom_site_anharm_GC_C_122
_atom_site_anharm_GC_C_223
_atom_site_anharm_GC_C_133
_atom_site_anharm_GC_C_233
_atom_site_anharm_GC_C_123
S1
          0.0015(4)       -0.00005(10)       0.000039(13)
        0.00119(14)        -0.00012(6)
         0.00041(9)        -0.00013(2)
        -0.00008(2)       0.000050(14)
        -0.00042(5)

# =======================================
# Fourth order Gram-Charlier coefficients
# =======================================

# . These data are in standard presentation

_atom_site_anharm_GC_D_scale_factor 10000.000000000000

loop_
_atom_site_anharm_GC_D_label
_atom_site_anharm_GC_D_1111
_atom_site_anharm_GC_D_2222
_atom_site_anharm_GC_D_3333
_atom_site_anharm_GC_D_1112
_atom_site_anharm_GC_D_1113
_atom_site_anharm_GC_D_1222
_atom_site_anharm_GC_D_2223
_atom_site_anharm_GC_D_1333
_atom_site_anharm_GC_D_2333
_atom_site_anharm_GC_D_1122
_atom_site_anharm_GC_D_1133
_atom_site_anharm_GC_D_2233
_atom_site_anharm_GC_D_1123
_atom_site_anharm_GC_D_1223
_atom_site_anharm_GC_D_1233
S1
         -0.0010(5)         0.00014(8)       -0.000008(5)
        0.00018(19)        -0.00013(9)
         0.00000(8)        -0.00003(2)
       -0.000030(9)       -0.000002(6)
        -0.00026(7)      -0.000027(18)       -0.000011(7)
         0.00000(3)      -0.000010(19)       0.000027(11)

# ===========
# Reflections
# ===========

_diffrn_radiation_wavelength        0.710730

_shelx_F_calc_maximum               96.726034

_reflns_d_resolution_high           9.195610
_reflns_d_resolution_low            0.657139
_reflns_limit_h_max                 9
_reflns_limit_h_min                 0
_reflns_limit_k_max                 13
_reflns_limit_k_min                 0
_reflns_limit_l_max                 27
_reflns_limit_l_min                 0
_reflns_number_gt                   2109
_reflns_number_total                2109
_reflns_threshold_expression        'F>0 & |F_calc|>10^-3'

_reflns_special_details
;
* Specify symmetry and Friedel pair averaging *

. Only reflections which satisfy the threshold expression
  are listed below, and only they are considered observed,
  thus the *_gt, *_all, & *_total data are always the same
;

# ============
# Bond lengths
# ============

loop_
 _geom_bond_atom_site_label_1
 _geom_bond_site_symmetry_1
 _geom_bond_atom_site_label_2
 _geom_bond_site_symmetry_2
 _geom_bond_distance
 _geom_bond_publ_flag
    S1  .   C11  .  1.7915(12)  yes
    S1  .    C1  .  1.7071(9)   yes
    S1  .   C10  .  1.7852(11)  yes
    O2  .    C5  .  1.2259(11)  yes
    O1  .    C2  .  1.2305(10)  yes
    C5  .    C1  .  1.4380(11)  yes
    C5  .    C4  .  1.5022(12)  yes
    C2  .    C3  .  1.4999(11)  yes
    C2  .    C1  .  1.4329(12)  yes
    C3  .    C6  .  1.3774(13)  yes
    C3  .    C4  .  1.3954(12)  yes
    C7  .    C6  .  1.3987(15)  yes
    C7  .    C8  .  1.3909(19)  yes
    C9  .    C4  .  1.3791(12)  yes
    C9  .    C8  .  1.4019(16)  yes
    C7  .    H7  .   1.091(13)  yes
    C6  .    H6  .   1.105(14)  yes
   C11  .  H11A  .   1.074(15)  yes
   C11  .  H11B  .   1.050(15)  yes
   C11  .  H11C  .   1.066(17)  yes
   C10  .  H10A  .   1.039(16)  yes
   C10  .  H10B  .   1.07(2)    yes
   C10  .  H10C  .   1.054(16)  yes
    C9  .    H9  .   1.080(17)  yes
    C8  .    H8  .   1.084(12)  yes

# ===========
# Bond Angles
# ===========

loop_
 _geom_angle_atom_site_label_1
 _geom_angle_site_symmetry_1
 _geom_angle_atom_site_label_2
 _geom_angle_site_symmetry_2
 _geom_angle_atom_site_label_3
 _geom_angle_site_symmetry_3
 _geom_angle
 _geom_angle_publ_flag
    S1  .   C1  .    C5  .       122.67(6)  yes
    S1  .   C1  .    C2  .       125.95(6)  yes
    S1  .  C11  .  H11A  .       105.4(10)  yes
    S1  .  C11  .  H11B  .       106.6(9)   yes
    S1  .  C11  .  H11C  .       107.1(9)   yes
    S1  .  C10  .  H10A  .       107.8(8)   yes
    S1  .  C10  .  H10B  .       104.9(10)  yes
    S1  .  C10  .  H10C  .       106.8(8)   yes
    O2  .   C5  .    C1  .      129.99(7)   yes
    O2  .   C5  .    C4  .      124.72(7)   yes
    O1  .   C2  .    C3  .      125.23(7)   yes
    O1  .   C2  .    C1  .      129.08(7)   yes
   C11  .   S1  .    C1  .       106.84(6)  yes
   C11  .   S1  .   C10  .        99.86(7)  yes
    C1  .   S1  .   C10  .       105.44(5)  yes
    C5  .   C1  .    C2  .      111.17(7)   yes
    C5  .   C4  .    C3  .      109.03(6)   yes
    C5  .   C4  .    C9  .      129.95(9)   yes
    C2  .   C3  .    C6  .      129.72(8)   yes
    C2  .   C3  .    C4  .      108.78(7)   yes
    C3  .   C2  .    C1  .      105.68(7)   yes
    C3  .   C6  .    C7  .      117.94(11)  yes
    C3  .   C4  .    C9  .      121.02(8)   yes
    C7  .   C8  .    C9  .      120.85(9)   yes
    C6  .   C3  .    C4  .      121.47(8)   yes
    C6  .   C7  .    C8  .      120.77(10)  yes
    C1  .   C5  .    C4  .      105.28(7)   yes
    C4  .   C9  .    C8  .      117.95(10)  yes
    C3  .   C6  .    H6  .       121.4(7)   yes
    C7  .   C6  .    H6  .       120.6(7)   yes
    C7  .   C8  .    H8  .       120.9(11)  yes
    C6  .   C7  .    H7  .       117.3(9)   yes
    C9  .   C8  .    H8  .       118.3(11)  yes
    C4  .   C9  .    H9  .       120.5(8)   yes
    C8  .   C7  .    H7  .       121.9(9)   yes
    C8  .   C9  .    H9  .       121.5(8)   yes
  H10A  .  C10  .  H10B  .       109.4(16)  yes
  H10A  .  C10  .  H10C  .       114.8(14)  yes
  H10B  .  C10  .  H10C  .       112.5(15)  yes
  H11A  .  C11  .  H11B  .       114.5(15)  yes
  H11A  .  C11  .  H11C  .       114.3(17)  yes
  H11B  .  C11  .  H11C  .       108.3(15)  yes

# ==============
# Torsion angles
# ==============

loop_
 _geom_torsion_atom_site_label_1
 _geom_torsion_site_symmetry_1
 _geom_torsion_atom_site_label_2
 _geom_torsion_site_symmetry_2
 _geom_torsion_atom_site_label_3
 _geom_torsion_site_symmetry_3
 _geom_torsion_atom_site_label_4
 _geom_torsion_site_symmetry_4
 _geom_torsion
   S1  .  C1  .   C5  .    O2  .            -8.61(13)
   S1  .  C1  .   C2  .    O1  .             6.04(13)
   S1  .  C1  .   C5  .    C4  .            172.40(6)
   S1  .  C1  .   C2  .    C3  .           -172.97(6)
   O2  .  C5  .   C1  .    C2  .           176.45(9)
   O2  .  C5  .   C4  .    C3  .          -176.69(8)
   O2  .  C5  .   C4  .    C9  .             3.95(14)
   O1  .  C2  .   C3  .    C6  .            -1.03(14)
   O1  .  C2  .   C3  .    C4  .          -179.26(8)
   O1  .  C2  .   C1  .    C5  .          -179.23(9)
  C11  .  S1  .  C10  .  H10A  .             60.1(12)
  C11  .  S1  .  C10  .  H10B  .            176.6(12)
  C11  .  S1  .  C10  .  H10C  .            -63.8(10)
   C1  .  S1  .  C11  .  H11A  .            -73.0(12)
   C1  .  S1  .  C11  .  H11B  .            164.9(10)
   C1  .  S1  .  C11  .  H11C  .             49.1(12)
   C1  .  S1  .  C10  .  H10A  .            -50.6(12)
   C1  .  S1  .  C10  .  H10B  .             65.9(12)
   C1  .  S1  .  C10  .  H10C  .           -174.5(10)
  C10  .  S1  .  C11  .  H11A  .            177.5(12)
  C10  .  S1  .  C11  .  H11B  .             55.4(10)
  C10  .  S1  .  C11  .  H11C  .            -60.4(12)
   C5  .  C1  .   S1  .   C11  .           123.71(8)
   C5  .  C1  .   S1  .   C10  .          -130.67(8)
   C2  .  C1  .   S1  .   C11  .           -62.12(10)
   C2  .  C1  .   S1  .   C10  .            43.50(10)
   C5  .  C1  .   C2  .    C3  .             1.77(9)
   C5  .  C4  .   C3  .    C2  .            -1.35(9)
   C5  .  C4  .   C3  .    C6  .          -179.75(8)
   C5  .  C4  .   C9  .    C8  .           179.77(9)
   C2  .  C3  .   C6  .    C7  .          -178.18(9)
   C2  .  C3  .   C4  .    C9  .           178.08(8)
   C2  .  C1  .   C5  .    C4  .            -2.54(9)
   C3  .  C6  .   C7  .    C8  .             0.45(15)
   C3  .  C4  .   C5  .    C1  .             2.37(9)
   C3  .  C4  .   C9  .    C8  .             0.47(14)
   C7  .  C6  .   C3  .    C4  .             -0.15(14)
   C7  .  C8  .   C9  .    C4  .             -0.16(15)
   C6  .  C3  .   C2  .    C1  .           178.03(9)
   C6  .  C3  .   C4  .    C9  .            -0.32(12)
   C6  .  C7  .   C8  .    C9  .            -0.30(16)
   C1  .  C5  .   C4  .    C9  .          -177.00(9)
   C1  .  C2  .   C3  .    C4  .             -0.20(9)
   C5  .  C4  .   C9  .    H9  .             -2.9(12)
   C2  .  C3  .   C6  .    H6  .              1.7(10)
   C3  .  C6  .   C7  .    H7  .            179.0(11)
   C3  .  C4  .   C9  .    H9  .            177.8(12)
   C7  .  C8  .   C9  .    H9  .           -177.5(13)
   C6  .  C7  .   C8  .    H8  .            180.0(12)
   C9  .  C8  .   C7  .    H7  .           -178.8(11)
   C4  .  C3  .   C6  .    H6  .            179.7(10)
   C4  .  C9  .   C8  .    H8  .            179.5(11)
   C8  .  C7  .   C6  .    H6  .           -179.4(10)
   H9  .  C9  .   C8  .    H8  .              2.3(17)
   H6  .  C6  .   C7  .    H7  .             -0.9(15)
   H7  .  C7  .   C8  .    H8  .              1.5(15)

# start Validation Reply Form
_vrf_GOODF01_SY_292_Mo_HAR
;
PROBLEM: The least squares goodness of fit parameter lies
RESPONSE: The weighting scheme used in Tonto is 1/sigma^2(F). 
It uses no fudging factors to artificially bring the goodness 
of fit close to 1.
;
_vrf_PLAT992_SY_292_Mo_HAR
;
PROBLEM: Repd & Actual _reflns_number_gt Values Differ by         87 Check 
RESPONSE: This keyword calculates values with respect to F>4sigma(F). 
However, the refinement in Tonto does not use any cutoff 
and consequently produces all statistics based on F>0sigma(F).
In the Tonto CIF, _reflns_number_gt and reflns_number_total 
and _refine_ls_number_reflns are always the same number. 
We do not alter these numbers just to pass the checkCIF routine.
;
_vrf_PLAT230_SY_292_Mo_HAR
;
PROBLEM: Hirshfeld Test Diff for    S1       --C1       .        6.5 s.u.  
RESPONSE: This is a consequence of the non-spherical Hirshfeld
Atom Refinement. It could only be avoided by using restraints,
which are not available in Tonto. Since we compare models 
across different measurements statistically 
in this study, we decided to use the refinement results 
as they are. 
;
_vrf_PLAT351_SY_292_Mo_HAR
;
PROBLEM: Long   C-H (X0.96,N1.08A)  C6       - H6       .       1.11 Ang.  
RESPONSE: The X-H bond length is longer than the IAM 
refinement because here non-spherical structure factors
are used and hydrogen positions and ADPs are refined freely. 
;
# end Validation Reply Form

loop_
    _refln_index_h
    _refln_index_k
    _refln_index_l
    _refln_F_squared_calc
    _refln_F_squared_meas
    _refln_F_squared_sigma
    _refln_observed_status
   2   0   0     3787.19     3920.09     35.53 o
   4   0   0      571.28      561.96      8.00 o
   6   0   0      805.13      853.00      7.84 o
   8   0   0       53.36       56.28      1.87 o
   1   1   0      112.11      114.83      2.31 o
   2   1   0      538.75      575.06      6.03 o
   3   1   0       40.74       41.34      1.75 o
   4   1   0      219.17      218.94      1.68 o
   5   1   0       20.31       20.87      0.43 o
   6   1   0      105.07      109.15      1.33 o
   7   1   0       10.21       10.53      0.49 o
   8   1   0        0.01        0.04      0.17 o
   9   1   0        1.62        1.12      0.50 o
   0   2   0        8.97        9.75      1.21 o
   1   2   0       71.25       69.98      1.99 o
   2   2   0      354.99      368.04      4.99 o
   3   2   0        0.03        0.62      0.21 o
   4   2   0       55.26       54.99      0.65 o
   5   2   0      458.19      456.74      3.18 o
   6   2   0        0.01        0.01      0.07 o
   7   2   0       39.80       38.00      0.99 o
   8   2   0       32.56       34.20      1.25 o
   1   3   0     1621.20     1726.86     26.51 o
   2   3   0     1933.86     2004.70     20.29 o
   3   3   0      203.61      204.52      1.51 o
   4   3   0      265.14      265.94      1.68 o
   5   3   0      117.01      117.17      1.22 o
   6   3   0       13.43       15.82      0.56 o
   7   3   0       13.14       12.60      0.69 o
   8   3   0        1.31        1.73      0.47 o
   0   4   0     1812.75     1758.95     31.18 o
   1   4   0        4.76        4.35      0.70 o
   2   4   0      279.17      282.23      2.52 o
   3   4   0     1345.81     1348.51      7.29 o
   4   4   0      255.12      245.23      1.66 o
   5   4   0      221.72      220.10      2.29 o
   6   4   0       25.93       25.96      0.68 o
   7   4   0        0.01        0.00      0.00 o
   8   4   0        1.60        1.50      0.52 o
   1   5   0     2290.50     2282.11     14.71 o
   2   5   0      408.75      404.71      2.87 o
   3   5   0      159.68      151.80      1.25 o
   4   5   0      115.43      116.57      1.16 o
   5   5   0      116.08      118.01      1.54 o
   6   5   0       13.93       13.67      0.53 o
   7   5   0       90.83       94.37      2.07 o
   8   5   0        0.01        0.00      0.00 o
   0   6   0      522.25      548.54      6.83 o
   1   6   0      256.72      260.27      2.02 o
   2   6   0      186.13      181.91      1.34 o
   3   6   0      960.72      955.70      5.86 o
   4   6   0       16.79       15.94      0.40 o
   5   6   0       68.00       65.40      0.95 o
   6   6   0       27.56       30.30      0.84 o
   7   6   0       22.73       23.59      1.05 o
   8   6   0       21.18       21.44      1.00 o
   1   7   0        5.48        5.00      0.21 o
   2   7   0      182.70      180.32      1.57 o
   3   7   0        7.26        7.41      0.31 o
   4   7   0       85.00       87.23      1.09 o
   5   7   0       63.47       64.42      1.01 o
   6   7   0       48.81       50.14      1.32 o
   7   7   0        3.43        4.27      0.56 o
   0   8   0      182.36      188.98      2.56 o
   1   8   0       11.60       11.76      0.37 o
   2   8   0       71.38       69.01      0.88 o
   3   8   0      111.38      110.33      1.45 o
   4   8   0        0.03        0.13      0.27 o
   5   8   0        1.05        0.92      0.27 o
   6   8   0        0.31        0.68      0.38 o
   7   8   0        0.72        0.34      0.68 o
   1   9   0       21.70       21.55      0.54 o
   2   9   0       76.56       77.76      1.03 o
   3   9   0        3.04        9.12      0.48 o
   4   9   0       41.50       38.00      0.86 o
   5   9   0        1.21        0.81      0.29 o
   6   9   0       13.21       18.04      0.85 o
   0  10   0      315.59      323.40      5.52 o
   1  10   0       63.04       67.30      1.13 o
   2  10   0        0.32        0.76      0.26 o
   3  10   0      105.15      111.76      1.69 o
   4  10   0        0.14        0.00      0.00 o
   5  10   0       34.48       34.12      0.93 o
   6  10   0       16.79       16.01      0.84 o
   1  11   0      269.93      274.35      3.02 o
   2  11   0       43.26       43.28      1.14 o
   3  11   0       22.84       22.67      0.82 o
   4  11   0        2.23        1.90      0.40 o
   5  11   0       26.15       27.69      0.88 o
   0  12   0       12.76       16.87      0.89 o
   1  12   0        0.24        0.04      0.15 o
   2  12   0        0.04        0.23      0.47 o
   3  12   0        5.04        4.70      0.55 o
   4  12   0       19.09       20.12      0.90 o
   1  13   0        0.57        0.65      0.33 o
   2  13   0        4.50        4.97      0.56 o
   1   0   1      858.21      886.64      6.74 o
   2   0   1      376.83      389.88      4.46 o
   3   0   1      346.58      357.45      5.06 o
   4   0   1        0.34        0.21      0.30 o
   5   0   1      301.46      297.92      2.26 o
   6   0   1        0.98        0.29      0.31 o
   7   0   1       29.87       29.86      0.80 o
   8   0   1        0.24        0.20      0.41 o
   9   0   1        0.14        0.02      0.16 o
   0   1   1      943.39      999.59     15.08 o
   1   1   1     2358.67     2497.15     17.03 o
   2   1   1      122.69      120.83      1.81 o
   3   1   1      617.70      632.39      5.20 o
   4   1   1      116.98      117.69      0.84 o
   5   1   1       61.18       60.25      0.57 o
   6   1   1       18.14       17.79      0.37 o
   7   1   1       24.72       23.66      0.51 o
   8   1   1        3.57        3.89      0.35 o
   9   1   1        6.01        5.96      0.54 o
   0   2   1     1566.90     1704.34     20.23 o
   1   2   1      992.47     1024.22      8.44 o
   2   2   1      357.35      364.88      4.09 o
   3   2   1      128.29      130.87      1.10 o
   4   2   1        9.97        9.85      0.19 o
   5   2   1      235.09      235.35      1.35 o
   6   2   1        5.58        5.37      0.23 o
   7   2   1        6.39        6.32      0.30 o
   8   2   1        8.66        9.73      0.51 o
   0   3   1      255.58      272.70      7.11 o
   1   3   1      117.09      116.09      2.32 o
   2   3   1       37.35       35.51      0.90 o
   3   3   1      106.88      105.42      0.88 o
   4   3   1      173.54      173.83      0.88 o
   5   3   1      141.98      140.37      0.98 o
   6   3   1      200.04      205.57      1.59 o
   7   3   1        1.76        1.68      0.26 o
   8   3   1       11.60       12.12      0.57 o
   0   4   1     2823.04     2935.08     51.77 o
   1   4   1      206.19      208.16      3.59 o
   2   4   1      382.63      379.44      2.64 o
   3   4   1       91.47       89.07      0.58 o
   4   4   1        7.59        7.71      0.16 o
   5   4   1      173.99      175.03      1.17 o
   6   4   1       18.10       18.59      0.42 o
   7   4   1        7.90        7.15      0.39 o
   8   4   1       35.32       35.64      0.92 o
   0   5   1      373.16      362.30      2.92 o
   1   5   1      607.93      622.54      3.58 o
   2   5   1       51.82       51.61      0.50 o
   3   5   1       44.21       42.56      0.42 o
   4   5   1       14.34       14.80      0.26 o
   5   5   1       26.35       26.91      0.41 o
   6   5   1       44.89       45.31      0.68 o
   7   5   1       16.05       16.84      0.57 o
   8   5   1        2.44        2.10      0.41 o
   0   6   1      139.62      137.46      1.60 o
   1   6   1      127.69      124.44      0.81 o
   2   6   1      112.41      109.91      0.74 o
   3   6   1       79.01       78.29      0.65 o
   4   6   1       39.05       40.61      0.47 o
   5   6   1       58.40       58.00      0.66 o
   6   6   1        4.86        4.23      0.26 o
   7   6   1       13.56       13.38      0.52 o
   8   6   1       18.80       19.32      0.73 o
   0   7   1       32.32       31.58      0.53 o
   1   7   1      310.46      312.98      1.58 o
   2   7   1      141.71      142.26      0.90 o
   3   7   1      122.69      120.73      0.93 o
   4   7   1       11.78       11.79      0.28 o
   5   7   1       11.39       10.90      0.31 o
   6   7   1        0.78        0.65      0.26 o
   7   7   1       23.74       24.56      0.80 o
   0   8   1      170.09      163.06      1.70 o
   1   8   1       21.97       22.14      0.33 o
   2   8   1      137.00      133.16      0.94 o
   3   8   1      111.73      112.33      1.01 o
   4   8   1        6.62        7.09      0.28 o
   5   8   1       66.83       65.52      0.86 o
   6   8   1       16.52       15.27      0.50 o
   7   8   1        1.06        0.93      0.33 o
   0   9   1       70.08       68.92      1.05 o
   1   9   1       79.78       83.40      0.78 o
   2   9   1       68.86       68.18      0.67 o
   3   9   1       46.14       46.81      0.70 o
   4   9   1       64.65       63.57      0.81 o
   5   9   1        0.53        0.51      0.19 o
   6   9   1       24.12       23.14      0.68 o
   0  10   1      111.26      111.11      1.50 o
   1  10   1       12.37       11.57      0.33 o
   2  10   1       89.29       89.20      0.87 o
   3  10   1        8.58        8.66      0.35 o
   4  10   1        7.81        7.30      0.32 o
   5  10   1        2.72        2.24      0.25 o
   6  10   1        5.20        4.99      0.44 o
   0  11   1       41.45       39.43      0.87 o
   1  11   1       17.17       16.76      0.44 o
   2  11   1       56.89       53.33      0.76 o
   3  11   1       10.69       10.95      0.43 o
   4  11   1       34.25       34.14      0.68 o
   5  11   1        7.45        7.14      0.36 o
   0  12   1       52.33       47.40      1.01 o
   1  12   1        2.73        2.45      0.24 o
   2  12   1        6.24        5.45      0.35 o
   3  12   1        8.04        6.56      0.41 o
   4  12   1        0.31        0.00      0.00 o
   0  13   1        5.68        6.15      0.41 o
   1  13   1       13.58       11.94      0.42 o
   2  13   1        3.87        3.20      0.35 o
   0   0   2      790.87      837.22     15.74 o
   1   0   2      261.55      269.05      2.70 o
   2   0   2     2228.99     2264.70     15.40 o
   3   0   2      182.85      182.27      3.49 o
   4   0   2      135.35      128.01      1.34 o
   5   0   2       20.18       20.01      0.49 o
   6   0   2       34.91       33.92      0.70 o
   7   0   2        2.41        1.99      0.30 o
   8   0   2       46.62       45.91      1.24 o
   9   0   2        0.00        0.89      0.85 o
   0   1   2     4102.32     4277.80     49.41 o
   1   1   2     5248.43     5425.69     36.40 o
   2   1   2     2118.30     2208.55     12.54 o
   3   1   2      259.44      266.71      2.92 o
   4   1   2      845.66      850.52      3.61 o
   5   1   2       92.87       92.54      0.72 o
   6   1   2      181.92      184.78      1.34 o
   7   1   2       14.59       14.12      0.40 o
   8   1   2        0.32        0.63      0.30 o
   9   1   2        1.89        2.50      0.41 o
   0   2   2     9355.93     9372.33    126.72 o
   1   2   2     4469.78     4573.51     43.47 o
   2   2   2      367.87      386.35      4.10 o
   3   2   2       70.00       74.13      0.87 o
   4   2   2       93.89       92.26      0.63 o
   5   2   2       59.70       59.86      0.56 o
   6   2   2      100.96      104.39      1.01 o
   7   2   2       32.56       33.51      0.64 o
   8   2   2       13.60       13.94      0.56 o
   0   3   2      105.57       98.16      3.86 o
   1   3   2     2717.40     2779.01     21.37 o
   2   3   2       12.38       12.03      0.62 o
   3   3   2      422.41      426.49      1.95 o
   4   3   2       25.44       24.85      0.30 o
   5   3   2       77.71       78.61      0.69 o
   6   3   2       16.98       17.83      0.40 o
   7   3   2       80.41       80.28      1.05 o
   8   3   2        0.52        0.29      0.58 o
   0   4   2      176.57      166.63     11.15 o
   1   4   2      659.36      671.98      8.63 o
   2   4   2       51.88       50.96      0.59 o
   3   4   2      751.18      752.76      3.00 o
   4   4   2       19.46       19.76      0.26 o
   5   4   2      325.78      324.66      2.09 o
   6   4   2        3.40        3.63      0.22 o
   7   4   2        6.08        5.98      0.34 o
   8   4   2        1.12        1.39      0.32 o
   0   5   2       87.24       90.25      1.09 o
   1   5   2      636.02      640.59      3.22 o
   2   5   2      166.32      165.00      0.99 o
   3   5   2      181.83      179.14      1.01 o
   4   5   2      261.82      262.43      1.36 o
   5   5   2       62.94       62.78      0.66 o
   6   5   2       48.48       48.08      0.78 o
   7   5   2       38.13       37.32      0.85 o
   8   5   2        9.37        9.30      0.51 o
   0   6   2      932.34      936.16      5.93 o
   1   6   2      106.09      106.51      0.70 o
   2   6   2      231.42      229.39      1.13 o
   3   6   2      249.40      248.12      1.38 o
   4   6   2        2.06        2.03      0.14 o
   5   6   2       85.62       85.70      0.89 o
   6   6   2       17.27       18.13      0.51 o
   7   6   2        0.71        0.17      0.35 o
   8   6   2        7.48        8.36      0.53 o
   0   7   2      165.32      162.91      1.37 o
   1   7   2       46.99       46.28      0.45 o
   2   7   2      303.77      298.15      1.53 o
   3   7   2       74.32       72.47      0.67 o
   4   7   2      191.57      194.44      1.34 o
   5   7   2        3.62        3.75      0.21 o
   6   7   2       37.16       36.77      0.69 o
   7   7   2       10.97       10.87      0.50 o
   0   8   2      261.71      263.83      2.36 o
   1   8   2       43.03       42.36      0.49 o
   2   8   2       71.34       69.01      0.63 o
   3   8   2       24.15       23.92      0.43 o
   4   8   2       18.17       17.73      0.37 o
   5   8   2        8.17        7.84      0.29 o
   6   8   2       18.29       18.08      0.51 o
   7   8   2        4.39        3.82      0.37 o
   0   9   2      182.59      190.18      1.97 o
   1   9   2      189.91      194.55      1.32 o
   2   9   2       60.65       61.88      0.65 o
   3   9   2       25.41       24.60      0.50 o
   4   9   2       26.68       24.84      0.50 o
   5   9   2        0.91        0.75      0.20 o
   6   9   2       15.39       16.52      0.59 o
   0  10   2       56.56       59.48      1.05 o
   1  10   2       10.23       10.23      0.30 o
   2  10   2       69.27       71.35      0.83 o
   3  10   2      119.37      121.97      1.30 o
   4  10   2       13.81       14.40      0.44 o
   5  10   2       25.51       26.34      0.60 o
   6  10   2        5.30        4.57      0.35 o
   0  11   2       40.04       38.29      0.90 o
   1  11   2       66.44       66.05      0.89 o
   2  11   2        0.16        0.02      0.10 o
   3  11   2       12.02       11.40      0.45 o
   4  11   2        2.87        3.01      0.28 o
   5  11   2        3.26        3.36      0.31 o
   0  12   2        0.38        0.09      0.19 o
   1  12   2       19.26       17.68      0.47 o
   2  12   2       23.47       21.27      0.54 o
   3  12   2       46.83       51.19      1.00 o
   4  12   2        1.69        1.86      0.29 o
   0  13   2        0.78        0.35      0.36 o
   1  13   2       11.59       10.47      0.41 o
   2  13   2        0.86        0.77      0.30 o
   1   0   3     2463.79     2494.50     17.83 o
   2   0   3     3811.69     3840.09     23.51 o
   3   0   3      316.09      310.62      4.39 o
   4   0   3      156.34      157.06      1.86 o
   5   0   3      336.02      330.74      2.65 o
   6   0   3        0.93        2.47      0.24 o
   7   0   3        4.50        4.43      0.35 o
   8   0   3        7.54        6.54      0.50 o
   9   0   3        0.78        1.55      0.64 o
   0   1   3     1468.39     1612.47     23.76 o
   1   1   3     7040.23     7219.87     44.44 o
   2   1   3      127.65      124.52      1.64 o
   3   1   3      112.21      115.64      1.24 o
   4   1   3       88.04       87.22      0.68 o
   5   1   3      133.08      133.23      0.95 o
   6   1   3      106.55      107.02      1.06 o
   7   1   3       72.60       72.11      0.99 o
   8   1   3        6.99        7.56      0.41 o
   0   2   3       12.57       10.40      1.11 o
   1   2   3      161.20      161.96      3.26 o
   2   2   3      804.78      814.74      7.21 o
   3   2   3      382.83      391.51      2.31 o
   4   2   3      106.36      104.73      0.68 o
   5   2   3       88.66       87.52      0.76 o
   6   2   3       27.63       26.91      0.48 o
   7   2   3       18.97       18.78      0.51 o
   8   2   3       10.47       10.10      0.49 o
   0   3   3       62.57       74.46      3.44 o
   1   3   3      858.93      861.42      8.98 o
   2   3   3      151.27      159.93      2.50 o
   3   3   3      394.71      401.53      1.88 o
   4   3   3      305.17      301.50      1.46 o
   5   3   3       92.02       92.85      0.83 o
   6   3   3       57.37       57.95      0.72 o
   7   3   3        1.65        1.37      0.23 o
   8   3   3       10.35       10.77      0.56 o
   0   4   3      621.93      621.38     11.62 o
   1   4   3      430.77      439.43      6.75 o
   2   4   3      579.36      579.66      3.00 o
   3   4   3      119.31      114.55      0.68 o
   4   4   3       98.80       95.77      0.65 o
   5   4   3       55.65       56.06      0.60 o
   6   4   3       38.90       38.56      0.63 o
   7   4   3       13.54       12.96      0.47 o
   8   4   3       16.49       17.74      0.67 o
   0   5   3       48.94       48.07      0.68 o
   1   5   3      582.87      582.30      2.89 o
   2   5   3      867.61      854.60      3.43 o
   3   5   3      174.86      172.39      0.93 o
   4   5   3      445.26      445.79      2.07 o
   5   5   3       33.47       33.01      0.50 o
   6   5   3       24.77       23.77      0.54 o
   7   5   3       34.48       34.61      0.78 o
   8   5   3        4.33        4.06      0.39 o
   0   6   3      492.75      499.22      3.42 o
   1   6   3      239.61      238.06      1.38 o
   2   6   3      168.44      166.71      0.90 o
   3   6   3      217.72      218.82      1.24 o
   4   6   3       36.54       35.36      0.45 o
   5   6   3      201.46      208.63      1.55 o
   6   6   3       51.08       52.66      0.86 o
   7   6   3       12.93       12.40      0.52 o
   8   6   3        3.02        2.42      0.37 o
   0   7   3        7.39        7.96      0.28 o
   1   7   3      168.18      167.46      1.02 o
   2   7   3       23.31       24.17      0.31 o
   3   7   3      242.86      243.71      1.62 o
   4   7   3        3.92        4.13      0.19 o
   5   7   3       40.86       39.74      0.63 o
   6   7   3        2.32        1.66      0.25 o
   7   7   3       15.08       15.44      0.55 o
   0   8   3       25.18       23.85      0.54 o
   1   8   3       29.00       28.12      0.38 o
   2   8   3      203.27      204.63      1.26 o
   3   8   3       43.86       42.59      0.56 o
   4   8   3        6.75        6.18      0.24 o
   5   8   3       16.37       15.61      0.40 o
   6   8   3        3.01        2.57      0.29 o
   7   8   3       17.28       18.25      0.63 o
   0   9   3       56.89       61.41      0.96 o
   1   9   3       81.11       81.85      0.78 o
   2   9   3       82.31       83.49      0.80 o
   3   9   3       39.51       39.94      0.62 o
   4   9   3       77.25       75.17      0.89 o
   5   9   3        1.52        0.85      0.20 o
   6   9   3        3.20        3.02      0.28 o
   0  10   3      283.33      288.51      2.64 o
   1  10   3       59.88       59.23      0.72 o
   2  10   3       82.47       80.96      0.90 o
   3  10   3       14.60       14.51      0.45 o
   4  10   3        2.54        2.56      0.24 o
   5  10   3       16.95       16.36      0.52 o
   6  10   3       17.94       18.22      0.59 o
   0  11   3       28.38       32.19      0.82 o
   1  11   3       32.18       32.00      0.66 o
   2  11   3       38.62       36.90      0.65 o
   3  11   3       19.26       19.73      0.55 o
   4  11   3       53.19       54.63      0.87 o
   5  11   3        4.38        4.91      0.32 o
   0  12   3       37.35       46.27      1.00 o
   1  12   3        1.53        0.69      0.22 o
   2  12   3       25.20       25.15      0.60 o
   3  12   3        2.75        3.09      0.34 o
   4  12   3        0.28        0.50      0.27 o
   0  13   3        1.46        3.78      0.56 o
   1  13   3       16.73       15.25      0.46 o
   2  13   3        1.59        1.99      0.27 o
   0   0   4     1223.90     1320.08     25.86 o
   1   0   4       20.21       18.88      0.70 o
   2   0   4      303.29      318.11      3.87 o
   3   0   4        0.07        0.15      0.31 o
   4   0   4      149.56      149.28      1.41 o
   5   0   4       60.56       58.02      0.82 o
   6   0   4       68.64       69.11      0.99 o
   7   0   4        0.05        0.00      0.00 o
   8   0   4       18.44       17.09      0.78 o
   0   1   4      409.72      441.21      7.10 o
   1   1   4     2662.79     2768.78     19.76 o
   2   1   4      651.94      665.75      5.04 o
   3   1   4        7.15        7.43      0.25 o
   4   1   4      670.24      671.92      2.84 o
   5   1   4       79.35       79.51      0.73 o
   6   1   4       53.47       55.07      0.65 o
   7   1   4        2.43        2.19      0.22 o
   8   1   4        1.48        1.02      0.29 o
   0   2   4      297.20      302.66      7.04 o
   1   2   4     3060.57     3150.44     28.50 o
   2   2   4     1083.55     1076.19      9.05 o
   3   2   4      997.71     1008.59      4.45 o
   4   2   4       30.10       30.05      0.36 o
   5   2   4      173.05      170.39      1.42 o
   6   2   4      105.52      105.36      0.99 o
   7   2   4        4.24        4.03      0.28 o
   8   2   4       16.90       16.60      0.58 o
   0   3   4      404.06      405.28      9.14 o
   1   3   4     1469.91     1477.94     14.11 o
   2   3   4      536.81      528.29      6.53 o
   3   3   4      135.07      134.23      0.84 o
   4   3   4      137.56      136.54      0.87 o
   5   3   4        0.77        0.89      0.12 o
   6   3   4       17.51       18.21      0.40 o
   7   3   4       36.40       34.77      0.67 o
   8   3   4        0.07        0.09      0.19 o
   0   4   4      359.82      358.86     12.22 o
   1   4   4      934.85      905.11     10.86 o
   2   4   4      264.54      265.46      1.39 o
   3   4   4      110.54      108.83      0.63 o
   4   4   4       63.15       63.45      0.52 o
   5   4   4      149.60      152.16      1.10 o
   6   4   4        7.61        7.84      0.29 o
   7   4   4       59.22       59.20      0.90 o
   8   4   4        8.41        9.55      0.53 o
   0   5   4      141.92      138.63      1.26 o
   1   5   4      834.98      820.54      3.76 o
   2   5   4      165.48      162.21      0.92 o
   3   5   4        4.38        4.24      0.12 o
   4   5   4       98.50      100.71      0.75 o
   5   5   4        7.03        6.31      0.24 o
   6   5   4       23.52       23.30      0.57 o
   7   5   4       28.60       29.02      0.79 o
   8   5   4        5.20        5.45      0.45 o
   0   6   4       78.07       80.41      0.88 o
   1   6   4       72.32       70.73      0.57 o
   2   6   4      347.94      342.17      1.57 o
   3   6   4       98.98       97.63      0.73 o
   4   6   4       19.49       18.33      0.32 o
   5   6   4       17.51       16.94      0.40 o
   6   6   4       20.51       20.82      0.55 o
   7   6   4        7.88        8.54      0.45 o
   8   6   4        3.43        4.12      0.44 o
   0   7   4      102.26      102.02      1.06 o
   1   7   4        8.71        8.82      0.20 o
   2   7   4       14.31       15.39      0.26 o
   3   7   4       12.56       12.15      0.26 o
   4   7   4       93.45       93.68      0.87 o
   5   7   4        9.42        8.94      0.33 o
   6   7   4       28.85       30.17      0.69 o
   7   7   4        6.88        6.83      0.40 o
   0   8   4      352.01      348.10      2.71 o
   1   8   4      199.12      200.75      1.25 o
   2   8   4      197.05      197.97      1.42 o
   3   8   4       36.68       37.61      0.56 o
   4   8   4       24.22       23.40      0.43 o
   5   8   4       43.79       43.15      0.70 o
   6   8   4       28.46       27.04      0.62 o
   7   8   4        4.01        3.65      0.42 o
   0   9   4       78.79       77.31      1.10 o
   1   9   4      130.76      132.10      1.05 o
   2   9   4       32.49       31.30      0.49 o
   3   9   4       43.45       41.13      0.63 o
   4   9   4       94.79       97.96      1.12 o
   5   9   4        1.55        1.93      0.22 o
   6   9   4        9.09        8.19      0.39 o
   0  10   4       28.38       29.21      0.70 o
   1  10   4       47.10       47.22      0.64 o
   2  10   4       45.83       47.17      0.67 o
   3  10   4       53.19       54.85      0.87 o
   4  10   4        8.24        8.02      0.35 o
   5  10   4       29.90       29.43      0.68 o
   6  10   4        0.69        0.19      0.39 o
   0  11   4        3.35        4.12      0.35 o
   1  11   4       46.19       44.21      0.66 o
   2  11   4        8.65        8.06      0.32 o
   3  11   4        4.27        3.78      0.29 o
   4  11   4        4.57        3.97      0.32 o
   5  11   4        0.61        0.86      0.27 o
   0  12   4        0.76        0.81      0.31 o
   1  12   4       15.09       14.14      0.40 o
   2  12   4        1.33        1.20      0.25 o
   3  12   4       15.99       14.76      0.53 o
   4  12   4        3.56        3.49      0.34 o
   0  13   4        4.21        4.17      0.40 o
   1  13   4       22.43       22.01      0.54 o
   2  13   4       12.50       12.96      0.50 o
   1   0   5     1468.34     1479.20     17.99 o
   2   0   5        9.88        9.21      0.54 o
   3   0   5     3141.76     3156.80     16.28 o
   4   0   5       79.82       79.12      0.77 o
   5   0   5      290.51      294.91      2.64 o
   6   0   5       78.23       81.83      1.14 o
   7   0   5       56.93       54.88      1.09 o
   8   0   5        0.01        0.00      0.00 o
   0   1   5      784.16      821.18     13.06 o
   1   1   5     1292.34     1324.13     11.10 o
   2   1   5      704.53      704.49      5.21 o
   3   1   5      202.38      201.85      1.37 o
   4   1   5      148.19      146.19      0.82 o
   5   1   5       16.07       16.18      0.31 o
   6   1   5       38.79       38.59      0.57 o
   7   1   5       62.60       60.16      0.81 o
   8   1   5        6.06        5.96      0.37 o
   0   2   5     1266.80     1321.39     19.89 o
   1   2   5     2542.90     2584.78     20.17 o
   2   2   5     1789.02     1795.41     11.88 o
   3   2   5      225.49      226.13      1.20 o
   4   2   5       74.74       75.75      0.55 o
   5   2   5      106.85      106.07      0.89 o
   6   2   5       84.96       84.94      0.89 o
   7   2   5        2.43        1.94      0.24 o
   8   2   5       17.41       17.18      0.58 o
   0   3   5        1.03        0.76      0.57 o
   1   3   5      183.16      190.03      4.13 o
   2   3   5      323.82      321.53      2.11 o
   3   3   5      177.17      175.37      1.06 o
   4   3   5      345.74      346.65      1.94 o
   5   3   5        3.96        3.49      0.17 o
   6   3   5       12.56       13.41      0.35 o
   7   3   5        3.06        3.07      0.26 o
   8   3   5        0.32        0.30      0.60 o
   0   4   5      412.68      416.41     12.07 o
   1   4   5      120.65      121.57      1.20 o
   2   4   5      667.72      661.33      2.74 o
   3   4   5       19.71       18.59      0.26 o
   4   4   5       44.25       44.33      0.45 o
   5   4   5       27.13       26.53      0.42 o
   6   4   5       92.78       90.57      1.05 o
   7   4   5       11.67       11.27      0.42 o
   8   4   5       13.78       13.68      0.60 o
   0   5   5       27.10       30.06      0.50 o
   1   5   5      677.52      670.64      3.13 o
   2   5   5      483.20      482.01      2.11 o
   3   5   5      250.58      248.91      1.23 o
   4   5   5      903.34      895.89      4.00 o
   5   5   5      106.44      108.78      0.93 o
   6   5   5       45.28       44.84      0.75 o
   7   5   5        6.49        7.57      0.39 o
   8   5   5        1.00        0.80      0.35 o
   0   6   5      104.83      105.09      1.01 o
   1   6   5      234.20      233.78      1.37 o
   2   6   5      343.15      335.74      1.68 o
   3   6   5      676.13      672.08      3.01 o
   4   6   5       65.60       64.94      0.65 o
   5   6   5       64.38       63.29      0.80 o
   6   6   5       29.61       28.57      0.65 o
   7   6   5       12.66       13.61      0.55 o
   0   7   5       25.58       26.76      0.50 o
   1   7   5      331.81      330.40      1.76 o
   2   7   5        3.70        3.89      0.15 o
   3   7   5       16.49       15.35      0.29 o
   4   7   5        5.00        5.07      0.22 o
   5   7   5       19.84       20.62      0.49 o
   6   7   5        5.18        5.53      0.33 o
   7   7   5        9.82        9.61      0.52 o
   0   8   5        5.14        5.21      0.27 o
   1   8   5      133.26      132.41      1.00 o
   2   8   5       44.38       43.52      0.56 o
   3   8   5       23.20       22.74      0.39 o
   4   8   5       34.84       32.46      0.54 o
   5   8   5       56.94       58.10      0.86 o
   6   8   5        2.42        2.36      0.26 o
   7   8   5        7.78        7.51      0.47 o
   0   9   5        1.08        1.24      0.23 o
   1   9   5      216.33      223.82      1.44 o
   2   9   5       35.92       36.28      0.53 o
   3   9   5        8.07        8.66      0.30 o
   4   9   5       20.52       20.11      0.49 o
   5   9   5        8.69        8.77      0.36 o
   6   9   5       13.51       13.57      0.56 o
   0  10   5      158.98      162.42      1.89 o
   1  10   5        6.31        6.08      0.26 o
   2  10   5       89.38       89.50      0.95 o
   3  10   5       23.45       22.36      0.54 o
   4  10   5        8.64        8.13      0.37 o
   5  10   5        0.19        0.00      0.00 o
   6  10   5       11.62       12.24      0.53 o
   0  11   5        4.70        4.93      0.35 o
   1  11   5        5.61        6.53      0.28 o
   2  11   5       30.25       29.98      0.58 o
   3  11   5       11.62       12.08      0.45 o
   4  11   5       63.02       61.80      1.01 o
   5  11   5        1.48        1.44      0.28 o
   0  12   5       19.62       20.62      0.70 o
   1  12   5       15.15       15.66      0.42 o
   2  12   5       20.77       22.05      0.57 o
   3  12   5        5.35        5.97      0.36 o
   4  12   5        0.97        0.55      0.30 o
   0  13   5        1.79        1.46      0.32 o
   1  13   5       23.12       22.85      0.59 o
   2  13   5       10.99       10.62      0.44 o
   0   0   6      326.35      324.25     15.71 o
   1   0   6       10.25        8.88      0.88 o
   2   0   6      411.90      424.17      5.33 o
   3   0   6        0.06        0.98      0.24 o
   4   0   6      117.82      117.06      1.02 o
   5   0   6       19.80       21.22      0.54 o
   6   0   6       39.28       48.19      0.89 o
   7   0   6        0.04        0.00      0.00 o
   8   0   6       11.02       11.36      0.74 o
   0   1   6     2073.31     2183.98     25.95 o
   1   1   6      711.11      717.69      6.71 o
   2   1   6     1644.90     1626.49     12.15 o
   3   1   6      228.28      230.18      1.36 o
   4   1   6      652.82      642.11      2.75 o
   5   1   6      106.14      104.65      0.87 o
   6   1   6       16.86       16.88      0.38 o
   7   1   6        7.54        6.92      0.30 o
   8   1   6        1.64        2.13      0.30 o
   0   2   6       46.65       43.70      2.69 o
   1   2   6       19.53       18.83      1.19 o
   2   2   6      410.19      404.23      4.30 o
   3   2   6      136.54      138.18      0.92 o
   4   2   6       68.52       67.83      0.52 o
   5   2   6       28.50       28.35      0.39 o
   6   2   6        6.78        6.97      0.27 o
   7   2   6       36.04       36.08      0.75 o
   8   2   6        5.14        4.88      0.37 o
   0   3   6      256.22      294.82      8.21 o
   1   3   6       30.65       30.46      1.08 o
   2   3   6     1237.15     1232.21      5.62 o
   3   3   6      218.27      229.24      1.29 o
   4   3   6        1.99        1.94      0.11 o
   5   3   6       82.02       82.14      0.79 o
   6   3   6       39.35       46.89      0.72 o
   7   3   6       19.72       19.18      0.51 o
   8   3   6       11.29       11.40      0.50 o
   0   4   6        0.08        0.19      0.39 o
   1   4   6      574.60      570.28      3.03 o
   2   4   6      502.96      501.82      2.11 o
   3   4   6      130.82      130.71      0.90 o
   4   4   6       19.06       19.68      0.30 o
   5   4   6       99.45      100.19      0.90 o
   6   4   6        2.42        2.33      0.20 o
   7   4   6       18.37       17.99      0.50 o
   8   4   6        4.24        5.08      0.42 o
   0   5   6       37.13       36.75      0.57 o
   1   5   6      583.65      579.66      2.77 o
   2   5   6      188.20      187.17      0.98 o
   3   5   6      175.52      174.58      0.97 o
   4   5   6      158.99      161.97      1.00 o
   5   5   6       46.64       45.39      0.58 o
   6   5   6       25.01       24.81      0.57 o
   7   5   6       14.87       13.75      0.50 o
   8   5   6        0.21        1.03      0.37 o
   0   6   6      386.85      409.30      3.21 o
   1   6   6       31.97       31.14      0.35 o
   2   6   6      115.74      114.99      0.81 o
   3   6   6       33.92       46.17      0.47 o
   4   6   6      156.77      156.90      1.21 o
   5   6   6       20.03       20.20      0.43 o
   6   6   6       20.85       21.64      0.55 o
   7   6   6        7.06        6.97      0.41 o
   0   7   6      118.55      117.91      1.18 o
   1   7   6       26.96       26.86      0.37 o
   2   7   6        1.04        1.23      0.12 o
   3   7   6       17.53       18.41      0.33 o
   4   7   6       92.89       93.35      0.88 o
   5   7   6        6.54        6.04      0.29 o
   6   7   6       41.27       40.40      0.85 o
   7   7   6        2.56        3.51      0.37 o
   0   8   6        4.03        3.40      0.23 o
   1   8   6      121.81      124.42      0.96 o
   2   8   6      128.79      129.24      1.05 o
   3   8   6       29.61       29.43      0.45 o
   4   8   6        3.21        3.56      0.23 o
   5   8   6       15.26       14.12      0.44 o
   6   8   6        2.58        2.85      0.29 o
   7   8   6        7.07        7.29      0.51 o
   0   9   6        7.69        7.95      0.34 o
   1   9   6      196.81      195.69      1.34 o
   2   9   6       32.77       32.17      0.51 o
   3   9   6        9.14       18.43      0.42 o
   4   9   6       20.53       18.36      0.48 o
   5   9   6       15.72       16.20      0.51 o
   6   9   6       11.33       11.34      0.47 o
   0  10   6        8.07        8.04      0.40 o
   1  10   6       20.71       20.15      0.41 o
   2  10   6       54.98       55.20      0.71 o
   3  10   6       79.85       79.52      0.93 o
   4  10   6       25.68       25.22      0.60 o
   5  10   6       30.64       31.26      0.69 o
   0  11   6        0.10        0.36      0.32 o
   1  11   6       57.30       54.43      0.82 o
   2  11   6        4.09        3.51      0.26 o
   3  11   6        2.58        2.02      0.28 o
   4  11   6        3.98        4.09      0.31 o
   5  11   6        0.78        1.05      0.30 o
   0  12   6       13.76       12.93      0.55 o
   1  12   6       13.83       15.01      0.41 o
   2  12   6        3.39        2.77      0.27 o
   3  12   6       13.00       14.25      0.53 o
   0  13   6        1.05        0.91      0.33 o
   1  13   6        1.16        0.82      0.24 o
   2  13   6        9.33        8.71      0.41 o
   1   0   7     2388.88     2358.59     25.82 o
   2   0   7      225.11      218.63      3.77 o
   3   0   7     1150.43     1160.16      6.25 o
   4   0   7      460.36      467.12      2.84 o
   5   0   7      111.16      111.28      1.44 o
   6   0   7        3.20        2.77      0.27 o
   7   0   7        1.02        6.54      0.41 o
   8   0   7        1.57        1.39      0.39 o
   0   1   7     1082.50     1120.32     16.10 o
   1   1   7     1431.30     1467.97     12.27 o
   2   1   7     1023.88     1035.63      8.57 o
   3   1   7      317.76      314.33      1.54 o
   4   1   7      185.89      182.70      1.00 o
   5   1   7       11.58       11.18      0.25 o
   6   1   7       83.03       86.44      0.91 o
   7   1   7      102.27      102.20      1.11 o
   8   1   7        0.98        1.06      0.30 o
   0   2   7       55.79       55.94      3.22 o
   1   2   7      265.23      267.10      3.80 o
   2   2   7       13.08       13.63      0.27 o
   3   2   7      642.85      639.64      2.74 o
   4   2   7       66.57       67.88      0.55 o
   5   2   7      145.18      145.20      1.03 o
   6   2   7        4.95        4.18      0.23 o
   7   2   7       16.41       16.29      0.56 o
   8   2   7        7.97        8.70      0.46 o
   0   3   7      851.48      862.36     16.38 o
   1   3   7      718.35      726.62      7.94 o
   2   3   7     2110.43     2129.58      8.31 o
   3   3   7      126.96      122.77      0.81 o
   4   3   7      888.87      888.36      3.83 o
   5   3   7       61.05       61.50      0.68 o
   6   3   7       29.03       28.45      0.56 o
   7   3   7        3.43        3.00      0.25 o
   8   3   7        2.18        2.55      0.32 o
   0   4   7      916.30      920.17     10.60 o
   1   4   7       72.86       72.83      0.67 o
   2   4   7      709.02      707.80      2.97 o
   3   4   7       39.10       37.43      0.37 o
   4   4   7        8.34        8.08      0.21 o
   5   4   7       14.80       14.34      0.32 o
   6   4   7       47.56       47.57      0.69 o
   7   4   7        9.02        8.98      0.37 o
   8   4   7       16.18       16.27      0.63 o
   0   5   7       33.31       32.16      0.48 o
   1   5   7      191.56      188.41      1.07 o
   2   5   7       99.15       99.81      0.65 o
   3   5   7      622.83      610.30      2.56 o
   4   5   7      117.86      115.45      0.83 o
   5   5   7        5.86        6.28      0.23 o
   6   5   7       40.28       39.78      0.69 o
   7   5   7       16.94       17.04      0.54 o
   8   5   7        0.61        0.62      0.41 o
   0   6   7      525.29      525.06      3.25 o
   1   6   7      221.25      213.25      1.22 o
   2   6   7      208.08      202.69      1.12 o
   3   6   7      134.98      134.06      0.91 o
   4   6   7      113.72      114.86      0.98 o
   5   6   7       61.49       63.94      0.78 o
   6   6   7       65.51       68.34      0.95 o
   7   6   7        7.53        7.90      0.42 o
   0   7   7       87.07      104.09      1.15 o
   1   7   7      425.52      423.33      2.20 o
   2   7   7       30.91       30.48      0.42 o
   3   7   7       75.10       72.48      0.70 o
   4   7   7       41.40       39.31      0.60 o
   5   7   7       15.41       15.68      0.41 o
   6   7   7        2.66        2.55      0.28 o
   7   7   7       10.65       11.40      0.52 o
   0   8   7        5.57        5.19      0.26 o
   1   8   7       77.96       78.24      0.73 o
   2   8   7       25.37       25.57      0.43 o
   3   8   7      193.14      197.46      1.38 o
   4   8   7        4.09        4.11      0.22 o
   5   8   7       50.42       50.58      0.84 o
   6   8   7        3.09        3.39      0.32 o
   7   8   7        2.55        2.63      0.36 o
   0   9   7       26.91       25.71      0.60 o
   1   9   7       84.64       86.02      0.79 o
   2   9   7       28.05       27.89      0.50 o
   3   9   7        4.29        4.08      0.23 o
   4   9   7       43.05       43.86      0.73 o
   5   9   7       10.26        9.85      0.42 o
   6   9   7       26.73       28.11      0.70 o
   0  10   7       79.43       83.22      1.27 o
   1  10   7       70.45       73.22      0.77 o
   2  10   7       29.08       27.92      0.53 o
   3  10   7       14.04       13.25      0.38 o
   4  10   7       16.69       15.85      0.50 o
   5  10   7       16.84       17.72      0.63 o
   0  11   7        1.82        2.07      0.31 o
   1  11   7        4.30        4.05      0.24 o
   2  11   7       26.59       27.39      0.57 o
   3  11   7       11.39       11.45      0.44 o
   4  11   7       22.15       21.17      0.60 o
   0  12   7       48.62       48.54      1.07 o
   1  12   7        4.33        4.68      0.28 o
   2  12   7       23.68       23.97      0.60 o
   3  12   7        0.68        0.22      0.45 o
   0  13   7       11.61       11.97      0.58 o
   1  13   7        4.77        4.99      0.32 o
   0   0   8      538.16      555.98     13.17 o
   1   0   8      292.66      297.08      6.05 o
   2   0   8      574.58      575.98      3.84 o
   3   0   8        0.24        0.17      0.13 o
   4   0   8       32.98       32.47      0.50 o
   5   0   8        1.10        0.53      0.18 o
   6   0   8        7.40        6.92      0.37 o
   7   0   8       45.17       45.48      0.99 o
   8   0   8       50.18       52.26      1.44 o
   0   1   8      216.90      216.83      6.78 o
   1   1   8      770.81      784.97      8.88 o
   2   1   8      279.11      281.46      1.65 o
   3   1   8      318.40      312.98      1.45 o
   4   1   8      113.78      115.92      0.73 o
   5   1   8       30.31       30.59      0.41 o
   6   1   8       56.72       54.68      0.72 o
   7   1   8       13.53       13.11      0.42 o
   8   1   8        2.72        2.89      0.30 o
   0   2   8       35.38       35.18      2.14 o
   1   2   8     1388.20     1406.66     14.62 o
   2   2   8      244.84      246.51      1.51 o
   3   2   8       15.45       15.07      0.22 o
   4   2   8      214.53      213.59      1.15 o
   5   2   8       57.69       57.21      0.62 o
   6   2   8        0.45        0.17      0.23 o
   7   2   8       15.45       15.80      0.50 o
   8   2   8        6.17        5.77      0.40 o
   0   3   8       76.38       66.78      1.40 o
   1   3   8       32.55       34.63      0.68 o
   2   3   8      177.01      176.23      1.19 o
   3   3   8       94.07       92.96      0.60 o
   4   3   8        2.69        2.33      0.13 o
   5   3   8        4.64        4.41      0.20 o
   6   3   8       12.00       11.34      0.37 o
   7   3   8       11.34       11.30      0.41 o
   8   3   8        0.41        0.52      0.33 o
   0   4   8       46.72       49.44      0.68 o
   1   4   8       15.37       14.91      0.30 o
   2   4   8      196.16      194.71      1.18 o
   3   4   8      406.16      400.27      1.82 o
   4   4   8      375.84      378.43      1.99 o
   5   4   8      105.17      107.30      0.94 o
   6   4   8        6.46        6.77      0.28 o
   7   4   8       17.59       17.92      0.48 o
   8   4   8        1.74        3.41      0.39 o
   0   5   8      306.60      311.90      2.11 o
   1   5   8       48.45       47.84      0.43 o
   2   5   8      413.14      415.32      1.97 o
   3   5   8      112.14      107.72      0.73 o
   4   5   8       85.18       83.62      0.72 o
   5   5   8        0.66        0.74      0.15 o
   6   5   8       62.41       61.67      0.82 o
   7   5   8        8.06        7.07      0.38 o
   8   5   8        1.08        1.52      0.36 o
   0   6   8        1.94        2.98      0.18 o
   1   6   8      295.94      297.87      1.54 o
   2   6   8      368.66      363.66      1.76 o
   3   6   8       15.33       14.16      0.27 o
   4   6   8        8.30        8.24      0.23 o
   5   6   8       50.94       49.03      0.72 o
   6   6   8        2.62        1.80      0.23 o
   7   6   8        9.46        9.55      0.46 o
   0   7   8       71.11       70.55      0.85 o
   1   7   8       63.12       62.33      0.62 o
   2   7   8      207.13      213.63      1.42 o
   3   7   8       40.43       37.69      0.50 o
   4   7   8      104.82      105.91      0.96 o
   5   7   8       11.09       11.23      0.37 o
   6   7   8       39.45       41.20      0.81 o
   7   7   8        0.88        0.79      0.31 o
   0   8   8      194.38      205.73      1.96 o
   1   8   8       36.31       37.72      0.49 o
   2   8   8        0.72        0.73      0.14 o
   3   8   8       66.95       68.06      0.75 o
   4   8   8        1.03        4.15      0.23 o
   5   8   8       10.40       10.13      0.38 o
   6   8   8        6.05        5.35      0.40 o
   0   9   8       81.91       85.12      1.15 o
   1   9   8       31.14       32.95      0.48 o
   2   9   8       27.98       27.48      0.49 o
   3   9   8       25.68       24.59      0.49 o
   4   9   8        6.68        5.67      0.28 o
   5   9   8        8.05        7.61      0.38 o
   6   9   8       13.03       13.54      0.57 o
   0  10   8       22.57       23.63      0.67 o
   1  10   8       19.03       18.55      0.39 o
   2  10   8       21.08       21.31      0.48 o
   3  10   8       14.31       12.86      0.39 o
   4  10   8        4.57        4.57      0.31 o
   5  10   8       34.12       33.98      0.83 o
   0  11   8       22.87       23.30      0.71 o
   1  11   8       86.13       87.54      1.03 o
   2  11   8       10.42       11.00      0.38 o
   3  11   8       13.08       12.12      0.42 o
   4  11   8        5.18        5.48      0.36 o
   0  12   8       36.75       35.68      0.92 o
   1  12   8        7.80        7.38      0.33 o
   2  12   8       25.84       25.03      0.60 o
   3  12   8       10.96        9.79      0.45 o
   0  13   8        0.71        0.23      0.47 o
   1  13   8        0.91        0.71      0.26 o
   1   0   9      774.68      776.64     14.25 o
   2   0   9       43.06       44.77      0.64 o
   3   0   9     1505.34     1521.32      8.06 o
   4   0   9       59.58       60.61      0.74 o
   5   0   9      277.89      276.05      2.28 o
   7   0   9        3.20        2.65      0.36 o
   8   0   9        6.65        6.55      0.59 o
   0   1   9       56.88       58.13      4.27 o
   1   1   9      386.54      394.09      6.04 o
   2   1   9      309.99      311.09      1.56 o
   3   1   9      136.54      138.76      0.78 o
   4   1   9        3.56        3.54      0.12 o
   5   1   9       38.83       37.83      0.45 o
   6   1   9        8.20        7.57      0.29 o
   7   1   9       19.89       19.27      0.50 o
   8   1   9        4.29        3.53      0.40 o
   0   2   9        6.65        7.75      1.05 o
   1   2   9       52.34       49.63      0.56 o
   2   2   9      152.64      149.52      1.09 o
   3   2   9      507.71      508.43      2.22 o
   4   2   9      174.00      167.16      0.96 o
   5   2   9      133.34      137.26      1.04 o
   6   2   9        4.66        4.64      0.26 o
   7   2   9        7.22        7.27      0.34 o
   8   2   9       29.94       29.99      0.75 o
   0   3   9       95.27       97.66      1.01 o
   1   3   9      205.56      204.18      1.31 o
   2   3   9      356.58      357.53      1.95 o
   3   3   9      109.58      121.32      0.86 o
   4   3   9      150.83      151.25      1.06 o
   5   3   9       11.54       12.06      0.30 o
   6   3   9       77.41       78.44      0.91 o
   7   3   9       21.42       23.18      0.57 o
   8   3   9        5.55        5.19      0.39 o
   0   4   9     1766.74     1787.70     10.62 o
   1   4   9      385.89      387.25      2.10 o
   2   4   9      389.73      388.77      1.76 o
   3   4   9      497.30      486.48      2.13 o
   4   4   9      105.19      107.26      0.85 o
   5   4   9       22.16       22.42      0.42 o
   6   4   9       38.75       37.69      0.60 o
   7   4   9        7.23        6.69      0.34 o
   8   4   9       18.63       18.85      0.66 o
   0   5   9       13.24       13.70      0.44 o
   1   5   9       90.55       88.60      0.68 o
   2   5   9      238.84      233.59      1.30 o
   3   5   9      136.90      134.99      0.91 o
   4   5   9       71.01       71.80      0.68 o
   5   5   9       30.15       30.46      0.51 o
   6   5   9       21.67       21.25      0.46 o
   7   5   9        3.62        3.09      0.31 o
   0   6   9      389.32      389.07      2.58 o
   1   6   9       69.44       67.79      0.60 o
   2   6   9       54.93       54.25      0.52 o
   3   6   9       11.01       10.97      0.25 o
   4   6   9       10.12        9.27      0.26 o
   5   6   9       53.92       56.13      0.85 o
   6   6   9        9.51       11.25      0.42 o
   7   6   9        2.41        1.77      0.30 o
   0   7   9      139.71      137.71      1.30 o
   1   7   9      152.86      153.75      1.08 o
   2   7   9      142.72      141.66      1.02 o
   3   7   9      142.44      140.65      1.04 o
   4   7   9       28.55       25.81      0.44 o
   5   7   9       11.13       12.46      0.42 o
   6   7   9        8.40        7.80      0.40 o
   7   7   9       12.65       12.48      0.59 o
   0   8   9       52.93       54.80      0.85 o
   1   8   9       28.87       29.95      0.45 o
   2   8   9       35.29       37.72      0.53 o
   3   8   9       92.25       89.01      0.89 o
   4   8   9        9.06        8.75      0.29 o
   5   8   9       45.04       44.74      0.78 o
   6   8   9        9.07        8.80      0.47 o
   0   9   9        0.02        0.61      0.28 o
   1   9   9       16.37       17.71      0.37 o
   2   9   9       68.44       69.27      0.78 o
   3   9   9       41.74       41.73      0.66 o
   4   9   9       36.27       35.98      0.63 o
   5   9   9       11.55       12.43      0.46 o
   6   9   9        2.65        3.22      0.36 o
   0  10   9       84.72       85.28      1.32 o
   1  10   9       42.03       41.49      0.63 o
   2  10   9       33.86       33.73      0.58 o
   3  10   9       13.44       13.37      0.39 o
   4  10   9        0.45        0.57      0.24 o
   5  10   9        4.60        4.47      0.36 o
   0  11   9        2.60        2.76      0.42 o
   1  11   9        5.39        5.03      0.28 o
   2  11   9       32.10       31.65      0.60 o
   3  11   9        1.57        1.32      0.24 o
   4  11   9       14.12       15.43      0.51 o
   0  12   9        4.78        6.36      0.48 o
   1  12   9        8.43        8.08      0.36 o
   2  12   9        2.78        2.96      0.27 o
   3  12   9        0.62        1.71      0.27 o
   0  13   9        1.90        0.81      0.66 o
   0   0  10     1960.25     1960.71     21.49 o
   1   0  10     3786.56     3844.65     20.66 o
   2   0  10      500.03      498.58      3.01 o
   3   0  10       36.79       34.58      0.52 o
   4   0  10        5.65        6.53      0.24 o
   5   0  10      295.09      299.43      2.47 o
   6   0  10       19.92       19.27      0.66 o
   7   0  10       52.08       53.17      1.79 o
   8   0  10       39.79       40.39      1.63 o
   0   1  10       17.58       17.11      0.62 o
   1   1  10      239.24      240.98      1.51 o
   2   1  10      191.43      191.43      1.17 o
   3   1  10      370.36      364.19      1.65 o
   4   1  10       18.67       17.90      0.27 o
   5   1  10       64.26       63.71      0.62 o
   6   1  10       64.82       65.46      0.85 o
   7   1  10        4.93        4.49      0.29 o
   8   1  10       22.73       24.15      0.78 o
   0   2  10      255.58      255.63      2.35 o
   1   2  10        2.99        2.81      0.15 o
   2   2  10       21.21       20.41      0.34 o
   3   2  10      352.84      357.55      1.65 o
   4   2  10        7.28        7.72      0.18 o
   5   2  10       75.42       74.93      0.68 o
   6   2  10        2.32        2.19      0.22 o
   7   2  10        6.97        7.14      0.40 o
   8   2  10        8.82        9.15      0.49 o
   0   3  10      793.54      791.90      4.72 o
   1   3  10      227.52      224.22      1.25 o
   2   3  10      154.65      154.71      0.97 o
   3   3  10      240.10      242.23      1.21 o
   4   3  10       43.04       42.30      0.44 o
   5   3  10       28.20       27.35      0.45 o
   6   3  10       39.74       39.32      0.60 o
   7   3  10        9.08        8.45      0.41 o
   8   3  10        6.19        5.71      0.37 o
   0   4  10        1.04        1.16      0.13 o
   1   4  10       38.13       38.65      0.40 o
   2   4  10      243.40      241.18      1.28 o
   3   4  10      133.57      131.77      0.86 o
   4   4  10       75.51       75.99      0.71 o
   5   4  10      108.38      107.29      0.97 o
   6   4  10        7.40        6.82      0.29 o
   7   4  10        0.25        0.34      0.27 o
   8   4  10        3.87        4.06      0.38 o
   0   5  10      547.38      538.67      3.52 o
   1   5  10      171.02      171.75      1.06 o
   2   5  10      369.39      362.26      1.85 o
   3   5  10      376.17      379.12      2.15 o
   4   5  10      153.11      154.78      1.17 o
   5   5  10       16.61       18.15      0.40 o
   6   5  10       51.30       53.16      0.72 o
   7   5  10       12.50       12.56      0.48 o
   0   6  10      397.33      396.53      2.83 o
   1   6  10       45.04       46.73      0.51 o
   2   6  10      196.22      195.14      1.19 o
   3   6  10       37.17       37.63      0.45 o
   4   6  10      151.56      153.17      1.20 o
   5   6  10       35.08       35.06      0.64 o
   6   6  10       14.54       14.27      0.45 o
   7   6  10        6.00        5.70      0.40 o
   0   7  10       70.34       69.73      1.04 o
   1   7  10        5.34        5.64      0.21 o
   2   7  10      159.85      158.44      1.09 o
   3   7  10        5.01        4.83      0.23 o
   4   7  10       57.90       58.09      0.71 o
   5   7  10       25.55       25.11      0.57 o
   6   7  10       21.46       21.63      0.60 o
   7   7  10        3.83        3.62      0.40 o
   0   8  10      120.88      127.54      1.80 o
   1   8  10      135.61      138.72      1.10 o
   2   8  10       60.98       61.70      0.69 o
   3   8  10        5.89        6.16      0.25 o
   4   8  10        1.05        1.05      0.17 o
   5   8  10       21.69       21.74      0.60 o
   6   8  10        0.58        0.07      0.17 o
   0   9  10       43.73       45.21      0.99 o
   1   9  10       15.09       14.24      0.34 o
   2   9  10       45.36       45.76      0.62 o
   3   9  10        8.49        7.36      0.29 o
   4   9  10       12.28       11.48      0.38 o
   5   9  10        6.49        6.58      0.42 o
   6   9  10       10.17        9.82      0.52 o
   0  10  10        4.79        5.07      0.39 o
   1  10  10       49.50       50.36      0.73 o
   2  10  10        7.31        7.69      0.30 o
   3  10  10       39.24       39.78      0.66 o
   4  10  10       17.37       17.37      0.55 o
   5  10  10       25.82       27.04      0.77 o
   0  11  10      111.92      118.03      1.86 o
   1  11  10       57.92       59.47      0.91 o
   2  11  10       38.68       39.13      0.68 o
   3  11  10       31.54       32.05      0.62 o
   4  11  10       13.76       15.22      0.54 o
   0  12  10        2.35        2.00      0.37 o
   1  12  10        5.28        5.32      0.35 o
   2  12  10        6.51        6.06      0.36 o
   3  12  10        9.57        9.57      0.40 o
   1   0  11      115.71      116.71      1.05 o
   2   0  11       44.29       44.94      0.55 o
   3   0  11      115.98      112.34      1.14 o
   4   0  11       17.98       17.47      0.42 o
   5   0  11      112.95      115.04      1.40 o
   6   0  11        6.74        5.74      0.41 o
   7   0  11       23.94       24.27      0.91 o
   8   0  11        0.82        0.70      0.50 o
   0   1  11      232.44      230.71      2.01 o
   1   1  11      481.97      483.90      2.20 o
   2   1  11        0.56        0.68      0.11 o
   3   1  11      148.50      143.59      0.85 o
   4   1  11       55.51       53.84      0.52 o
   5   1  11       18.61       20.10      0.36 o
   6   1  11       33.61       32.85      0.66 o
   7   1  11       21.71       20.60      0.62 o
   8   1  11       21.40       19.83      0.70 o
   0   2  11     1118.71     1128.22      7.80 o
   1   2  11       22.88       22.28      0.32 o
   2   2  11       24.84       24.38      0.30 o
   3   2  11       22.39       22.59      0.29 o
   4   2  11       22.33       22.19      0.31 o
   5   2  11       53.26       53.39      0.57 o
   6   2  11       31.08       31.11      0.63 o
   7   2  11        0.00        0.00      0.00 o
   8   2  11        0.93        0.47      0.39 o
   0   3  11      161.90      160.87      1.32 o
   1   3  11       19.14       18.15      0.25 o
   2   3  11      128.21      129.87      0.84 o
   3   3  11      152.36      149.60      0.98 o
   4   3  11       90.67       92.52      0.74 o
   5   3  11       68.13       68.74      0.68 o
   6   3  11       41.98       40.60      0.62 o
   7   3  11        0.63        0.48      0.29 o
   8   3  11        1.08        1.46      0.32 o
   0   4  11      122.56      118.75      1.21 o
   1   4  11       46.52       47.07      0.46 o
   2   4  11      140.80      136.99      0.91 o
   3   4  11      201.85      200.06      1.24 o
   4   4  11       60.38       60.69      0.65 o
   5   4  11       17.05       15.84      0.38 o
   6   4  11        1.34        1.22      0.19 o
   7   4  11        8.91        9.18      0.42 o
   0   5  11      214.76      216.27      1.74 o
   1   5  11      286.84      283.54      1.56 o
   2   5  11      213.78      204.57      1.27 o
   3   5  11       10.57       10.43      0.26 o
   4   5  11       48.70       48.27      0.62 o
   5   5  11       14.03       13.68      0.37 o
   6   5  11       31.66       32.00      0.58 o
   7   5  11       11.40       11.31      0.45 o
   0   6  11       54.06       52.85      0.74 o
   1   6  11      101.69      100.23      0.79 o
   2   6  11       17.98       17.38      0.31 o
   3   6  11      225.47      230.32      1.41 o
   4   6  11        5.26        4.62      0.22 o
   5   6  11       39.96       41.47      0.67 o
   6   6  11        3.79        3.82      0.28 o
   7   6  11       10.32       10.36      0.50 o
   0   7  11      190.39      197.73      1.90 o
   1   7  11       55.43       55.53      0.61 o
   2   7  11       40.21       41.09      0.51 o
   3   7  11       40.77       41.18      0.54 o
   4   7  11       31.32       31.17      0.53 o
   5   7  11        2.82        2.44      0.24 o
   6   7  11        6.12        5.61      0.34 o
   0   8  11        0.03        0.05      0.13 o
   1   8  11       52.63       52.44      0.66 o
   2   8  11       35.30       34.11      0.49 o
   3   8  11       20.01       20.08      0.40 o
   4   8  11       21.49       19.93      0.43 o
   5   8  11       21.19       19.42      0.57 o
   6   8  11       12.21       13.08      0.55 o
   0   9  11       14.59       14.26      0.58 o
   1   9  11       17.46       15.75      0.40 o
   2   9  11        3.29        3.12      0.21 o
   3   9  11       14.67       14.08      0.38 o
   4   9  11        5.91        5.92      0.29 o
   5   9  11       14.55       13.12      0.50 o
   0  10  11       33.86       31.93      0.86 o
   1  10  11       55.11       56.66      0.86 o
   2  10  11       14.22       14.62      0.39 o
   3  10  11       12.03       11.12      0.39 o
   4  10  11        3.43        3.57      0.28 o
   5  10  11        7.78        7.57      0.46 o
   0  11  11        1.46        2.73      0.42 o
   1  11  11        6.97        6.98      0.40 o
   2  11  11       16.50       15.59      0.48 o
   3  11  11        1.55        1.16      0.23 o
   4  11  11       15.73       15.46      0.54 o
   0  12  11       27.71       27.09      0.91 o
   1  12  11        4.94        3.76      0.33 o
   2  12  11        3.29        3.22      0.28 o
   0   0  12      702.73      724.72      8.93 o
   1   0  12      471.50      477.85      2.87 o
   2   0  12       14.90       13.11      0.31 o
   3   0  12       71.29       69.89      0.91 o
   4   0  12        3.06        4.07      0.23 o
   5   0  12       68.59       67.66      1.03 o
   6   0  12        8.79        8.84      0.51 o
   7   0  12       59.92       60.76      1.43 o
   8   0  12        0.27        2.60      0.50 o
   0   1  12      429.53      428.83      3.02 o
   1   1  12       47.64       47.74      0.40 o
   2   1  12      396.75      391.29      1.76 o
   3   1  12      361.80      358.25      1.82 o
   4   1  12      258.58      253.55      1.42 o
   5   1  12       60.03       60.02      0.69 o
   6   1  12       47.20       45.79      0.86 o
   7   1  12        5.01        5.82      0.39 o
   8   1  12        0.53        0.19      0.39 o
   0   2  12      795.82      781.69      5.09 o
   1   2  12      281.48      285.99      1.48 o
   2   2  12      472.34      463.53      2.21 o
   3   2  12       30.71       31.06      0.37 o
   4   2  12        7.88        7.86      0.21 o
   5   2  12      124.72      126.72      1.04 o
   6   2  12       30.74       29.65      0.60 o
   7   2  12       17.22       17.55      0.74 o
   8   2  12       14.04       14.41      0.62 o
   0   3  12      153.17      155.59      1.32 o
   1   3  12      720.43      718.15      3.09 o
   2   3  12       97.79       96.78      0.72 o
   3   3  12       33.33       42.62      0.49 o
   4   3  12       32.17       31.70      0.43 o
   5   3  12       60.97       62.50      0.70 o
   6   3  12        1.75        3.18      0.24 o
   7   3  12       21.43       21.99      0.71 o
   0   4  12      153.43      150.19      1.28 o
   1   4  12       41.86       41.11      0.42 o
   2   4  12      266.79      264.19      1.53 o
   3   4  12      169.36      170.41      1.10 o
   4   4  12      104.18      106.60      0.92 o
   5   4  12       71.17       73.44      0.79 o
   6   4  12       16.93       16.78      0.45 o
   7   4  12        8.81        9.98      0.50 o
   0   5  12      852.21      852.90      5.53 o
   1   5  12      185.40      183.78      1.15 o
   2   5  12        2.84        2.71      0.16 o
   3   5  12        6.57        6.96      0.23 o
   4   5  12       16.57       15.17      0.36 o
   5   5  12       18.81       18.55      0.46 o
   6   5  12       40.55       41.40      0.68 o
   7   5  12        6.03        6.28      0.39 o
   0   6  12      156.99      161.29      1.57 o
   1   6  12      127.29      125.65      0.99 o
   2   6  12      108.35      106.74      0.87 o
   3   6  12      117.70      126.35      0.97 o
   4   6  12       16.04       16.86      0.39 o
   5   6  12       15.61       14.76      0.41 o
   6   6  12       12.72       16.01      0.49 o
   7   6  12        6.83        6.97      0.45 o
   0   7  12       56.77       58.69      0.92 o
   1   7  12        7.25        7.79      0.24 o
   2   7  12       67.11       67.03      0.74 o
   3   7  12       58.70       60.34      0.66 o
   4   7  12       53.77       52.51      0.71 o
   5   7  12       25.15       25.04      0.59 o
   6   7  12       16.96       16.58      0.56 o
   0   8  12       61.03       61.20      1.09 o
   1   8  12       28.52       29.46      0.54 o
   2   8  12       48.47       47.14      0.61 o
   3   8  12        7.11        7.18      0.28 o
   4   8  12        8.76        8.47      0.31 o
   5   8  12       14.09       13.17      0.48 o
   6   8  12        3.02        3.20      0.33 o
   0   9  12       30.50       33.33      0.88 o
   1   9  12      124.81      130.18      1.25 o
   2   9  12       61.49       61.44      0.77 o
   3   9  12       33.43       38.40      0.62 o
   4   9  12       20.31       20.81      0.50 o
   5   9  12       13.47       13.68      0.57 o
   0  10  12       23.70       25.14      0.81 o
   1  10  12       44.78       44.05      0.77 o
   2  10  12        8.41        7.77      0.31 o
   3  10  12       35.96       34.91      0.66 o
   4  10  12        6.83        7.50      0.39 o
   0  11  12       60.23       61.70      1.45 o
   1  11  12        0.42        0.31      0.28 o
   2  11  12        3.28        3.13      0.25 o
   3  11  12        8.49        9.04      0.38 o
   0  12  12        0.31        1.28      0.37 o
   1  12  12        2.82        2.98      0.30 o
   2  12  12       10.61       11.48      0.44 o
   1   0  13      121.45      121.04      1.01 o
   2   0  13      395.06      372.87      2.56 o
   3   0  13       89.84       86.73      1.03 o
   4   0  13      144.51      136.86      1.35 o
   5   0  13      117.99      118.36      1.47 o
   6   0  13       23.37       23.25      0.77 o
   7   0  13       77.31       73.76      2.25 o
   8   0  13        1.58        1.40      0.50 o
   0   1  13      499.10      503.28      3.35 o
   1   1  13      480.94      477.43      2.07 o
   2   1  13       62.36       61.98      0.53 o
   3   1  13       24.06       23.99      0.35 o
   4   1  13       35.59       35.31      0.42 o
   5   1  13        4.00        3.91      0.21 o
   6   1  13       22.77       21.68      0.52 o
   7   1  13       19.32       19.93      0.74 o
   8   1  13        6.49        7.04      0.46 o
   0   2  13      442.04      444.26      2.95 o
   1   2  13       36.10       35.60      0.39 o
   2   2  13      253.30      247.20      1.33 o
   3   2  13       53.15       52.42      0.55 o
   4   2  13       16.96       18.46      0.33 o
   5   2  13        8.23        7.35      0.25 o
   6   2  13       17.91       17.17      0.50 o
   7   2  13       14.43       15.55      0.67 o
   0   3  13        1.94        1.79      0.16 o
   1   3  13       57.93       57.86      0.48 o
   2   3  13       98.47       93.21      0.73 o
   3   3  13       23.30       22.06      0.36 o
   4   3  13       29.62       29.02      0.41 o
   5   3  13       43.93       42.38      0.61 o
   6   3  13       16.02       15.53      0.47 o
   7   3  13        0.00        0.36      0.40 o
   0   4  13       99.36       98.00      0.99 o
   1   4  13      305.86      305.07      1.61 o
   2   4  13       69.67       69.77      0.65 o
   3   4  13       70.90       67.45      0.68 o
   4   4  13       18.70       19.54      0.37 o
   5   4  13       25.39       24.61      0.47 o
   6   4  13        4.09        3.65      0.27 o
   7   4  13       20.56       21.42      0.68 o
   0   5  13       30.72       30.18      0.57 o
   1   5  13       52.31       51.03      0.55 o
   2   5  13       34.29       33.84      0.46 o
   3   5  13      222.14      224.06      1.54 o
   4   5  13       70.68       69.05      0.79 o
   5   5  13       40.84       41.61      0.64 o
   6   5  13       19.48       17.99      0.50 o
   7   5  13        1.74        1.62      0.30 o
   0   6  13       51.16       52.46      0.85 o
   1   6  13       97.58      100.34      0.90 o
   2   6  13       85.86       86.59      0.90 o
   3   6  13       31.64       31.11      0.48 o
   4   6  13      106.30      106.62      1.04 o
   5   6  13       73.83       74.37      0.96 o
   6   6  13       14.10       14.41      0.49 o
   0   7  13       85.89       84.89      1.21 o
   1   7  13       59.41       58.37      0.72 o
   2   7  13        6.16        5.71      0.24 o
   3   7  13       21.18       19.56      0.38 o
   4   7  13        9.26        9.83      0.33 o
   5   7  13        5.11        4.50      0.30 o
   6   7  13        2.44        2.18      0.28 o
   0   8  13        4.88        5.82      0.36 o
   1   8  13       21.65       22.18      0.50 o
   2   8  13        0.50        0.43      0.20 o
   3   8  13       14.40       13.64      0.38 o
   4   8  13       10.57        9.75      0.35 o
   5   8  13        3.37        3.01      0.30 o
   6   8  13        6.86        5.96      0.39 o
   0   9  13       49.61       49.29      1.03 o
   1   9  13       35.75       36.09      0.66 o
   2   9  13       24.98       24.45      0.53 o
   3   9  13       10.26        9.54      0.35 o
   4   9  13        9.66       10.04      0.38 o
   5   9  13        7.66        6.76      0.44 o
   0  10  13       11.73       10.40      0.56 o
   1  10  13       37.14       37.44      0.69 o
   2  10  13       28.91       27.57      0.58 o
   3  10  13        0.25        0.43      0.35 o
   4  10  13        6.04        6.20      0.36 o
   0  11  13        5.12        5.25      0.46 o
   1  11  13        1.69        1.35      0.24 o
   2  11  13        2.97        2.30      0.24 o
   3  11  13       46.81       50.54      0.89 o
   0  12  13        8.91        7.60      0.52 o
   1  12  13        6.72        6.14      0.36 o
   0   0  14      444.98      440.16      3.72 o
   1   0  14       41.87       43.42      0.56 o
   2   0  14      790.06      791.55      4.88 o
   3   0  14       30.97       32.57      0.61 o
   4   0  14       34.26       33.99      0.59 o
   5   0  14       24.86       25.39      0.67 o
   6   0  14       25.00       23.48      0.67 o
   7   0  14        4.47        4.24      0.51 o
   0   1  14       23.50       23.85      0.44 o
   1   1  14       20.79       20.07      0.27 o
   2   1  14       26.35       26.49      0.34 o
   3   1  14      111.57      109.80      0.86 o
   4   1  14       75.82       74.81      0.70 o
   5   1  14       88.68       89.00      0.88 o
   6   1  14       25.02       26.62      0.62 o
   7   1  14        3.28        2.92      0.38 o
   0   2  14      284.81      283.48      2.09 o
   1   2  14      210.80      207.54      1.11 o
   2   2  14      163.74      165.97      0.98 o
   3   2  14      248.94      249.97      1.63 o
   4   2  14       56.14       54.19      0.61 o
   5   2  14       72.86       73.71      0.84 o
   6   2  14       33.35       33.29      0.72 o
   7   2  14       24.86       25.81      0.81 o
   0   3  14      518.87      516.17      3.33 o
   1   3  14      503.50      496.42      2.26 o
   2   3  14      138.51      138.48      0.96 o
   3   3  14       25.33       25.28      0.40 o
   4   3  14       74.40       73.91      0.71 o
   5   3  14        5.83        5.97      0.26 o
   6   3  14       17.52       16.91      0.52 o
   7   3  14        8.01        8.01      0.52 o
   0   4  14       37.63       37.42      0.59 o
   1   4  14       59.55       58.95      0.56 o
   2   4  14       23.07       21.37      0.36 o
   3   4  14       14.71       14.54      0.34 o
   4   4  14       25.76       26.49      0.43 o
   5   4  14       24.68       24.75      0.50 o
   6   4  14       30.81       30.16      0.65 o
   7   4  14        8.93        8.67      0.51 o
   0   5  14       35.40       34.20      0.65 o
   1   5  14      153.99      152.66      1.08 o
   2   5  14       42.14       40.30      0.53 o
   3   5  14       25.27       25.47      0.46 o
   4   5  14       12.46       13.53      0.38 o
   5   5  14        7.93        8.20      0.31 o
   6   5  14       13.96       14.26      0.49 o
   7   5  14       11.27       11.81      0.49 o
   0   6  14      124.12      124.86      1.35 o
   1   6  14       71.50       72.05      0.85 o
   2   6  14      125.21      124.35      1.05 o
   3   6  14       12.98       12.40      0.32 o
   4   6  14       12.46       12.43      0.37 o
   5   6  14       15.67       15.24      0.46 o
   6   6  14        7.01        6.41      0.34 o
   0   7  14       30.13       30.40      0.68 o
   1   7  14        0.44        0.44      0.17 o
   2   7  14       22.43       21.66      0.46 o
   3   7  14       41.75       42.06      0.58 o
   4   7  14       39.15       38.02      0.64 o
   5   7  14       10.03        9.78      0.40 o
   6   7  14        2.01        1.93      0.30 o
   0   8  14      110.20      111.35      1.59 o
   1   8  14       48.90       48.03      0.73 o
   2   8  14       35.99       36.29      0.60 o
   3   8  14       16.31       14.48      0.46 o
   4   8  14        2.32        1.93      0.23 o
   5   8  14        7.17        6.94      0.38 o
   0   9  14       15.12       16.72      0.67 o
   1   9  14       13.14       12.24      0.44 o
   2   9  14       33.46       36.13      0.64 o
   3   9  14       30.68       30.74      0.59 o
   4   9  14       33.60       34.21      0.71 o
   5   9  14        8.65        8.55      0.46 o
   0  10  14       20.30       23.33      0.91 o
   1  10  14        4.06        3.46      0.28 o
   2  10  14       22.98       23.00      0.56 o
   3  10  14       14.53       14.36      0.48 o
   4  10  14       12.00       12.64      0.49 o
   0  11  14        5.21        4.65      0.45 o
   1  11  14       20.96       22.07      0.58 o
   2  11  14        1.29        1.50      0.28 o
   3  11  14        2.72        2.17      0.29 o
   1   0  15      133.14      131.28      1.16 o
   2   0  15       72.98       74.65      0.92 o
   3   0  15       17.58       22.38      0.53 o
   4   0  15      112.81      114.89      1.28 o
   5   0  15       13.87       13.87      0.49 o
   6   0  15       41.17       40.51      0.94 o
   7   0  15        4.19        4.23      0.50 o
   0   1  15      695.97      696.91      4.30 o
   1   1  15      165.82      162.56      0.95 o
   2   1  15      222.48      219.70      1.30 o
   3   1  15        2.73        3.01      0.16 o
   4   1  15       14.43       13.26      0.32 o
   5   1  15       54.75       56.65      0.72 o
   6   1  15       63.55       62.15      0.88 o
   7   1  15        0.42        0.48      0.35 o
   0   2  15      108.74      112.01      1.11 o
   1   2  15      155.84      156.98      0.96 o
   2   2  15      105.13      103.45      0.76 o
   3   2  15        0.76        0.62      0.13 o
   4   2  15       40.95       39.01      0.56 o
   5   2  15       20.73       19.66      0.43 o
   6   2  15        6.27        5.59      0.35 o
   7   2  15       18.99       19.28      0.75 o
   0   3  15       34.19       36.61      0.56 o
   1   3  15       10.64       10.45      0.22 o
   2   3  15       11.59       11.85      0.26 o
   3   3  15      129.74      135.25      1.16 o
   4   3  15       72.16       72.50      0.76 o
   5   3  15       15.33       14.71      0.38 o
   6   3  15       30.43       34.26      0.75 o
   7   3  15        6.18        6.36      0.50 o
   0   4  15       11.64       11.60      0.34 o
   1   4  15       54.25       53.76      0.53 o
   2   4  15      110.55      110.70      0.91 o
   3   4  15       24.32       23.96      0.43 o
   4   4  15        4.86        4.72      0.22 o
   5   4  15       17.48       16.63      0.44 o
   6   4  15        2.27        1.87      0.28 o
   7   4  15       11.55       11.91      0.62 o
   0   5  15      117.64      117.86      1.53 o
   1   5  15      241.53      245.84      1.62 o
   2   5  15       50.52       50.06      0.62 o
   3   5  15      224.76      231.25      1.99 o
   4   5  15       12.21       11.14      0.34 o
   5   5  15       61.79       60.87      0.81 o
   6   5  15        6.08        5.70      0.34 o
   0   6  15        0.89        5.29      0.32 o
   1   6  15       51.79       52.35      0.66 o
   2   6  15      123.54      125.69      1.06 o
   3   6  15       13.51       21.27      0.45 o
   4   6  15       40.34       38.67      0.65 o
   5   6  15        7.35        6.55      0.30 o
   6   6  15        5.56       10.63      0.46 o
   0   7  15        7.08        7.86      0.39 o
   1   7  15       22.53       21.30      0.44 o
   2   7  15       19.92       19.49      0.45 o
   3   7  15        8.02        7.46      0.28 o
   4   7  15        6.29        6.00      0.29 o
   5   7  15       13.83       12.83      0.44 o
   6   7  15        2.30        1.75      0.28 o
   0   8  15       41.03       40.24      0.92 o
   1   8  15       18.07       18.70      0.49 o
   2   8  15       54.15       52.78      0.79 o
   3   8  15       13.82       15.09      0.41 o
   4   8  15       32.23       33.30      0.65 o
   5   8  15        7.76        7.81      0.40 o
   0   9  15       20.90       20.46      0.74 o
   1   9  15        5.04        4.99      0.32 o
   2   9  15       12.51       12.35      0.39 o
   3   9  15       35.46       39.06      0.71 o
   4   9  15        8.98        9.23      0.42 o
   0  10  15       17.82       18.58      0.79 o
   1  10  15       29.68       29.60      0.68 o
   2  10  15       15.90       16.02      0.48 o
   3  10  15       11.26       11.14      0.43 o
   0  11  15        4.34        4.06      0.60 o
   1  11  15       21.53       21.53      0.63 o
   2  11  15        4.53        4.39      0.33 o
   0   0  16      247.95      256.12      2.82 o
   1   0  16      146.68      146.32      1.28 o
   2   0  16        4.74        5.19      0.26 o
   3   0  16        0.50        0.43      0.21 o
   4   0  16       24.27       23.55      0.58 o
   5   0  16        2.20        1.88      0.29 o
   6   0  16       14.57       14.65      0.57 o
   7   0  16        7.83        7.52      0.60 o
   0   1  16       24.70       24.03      0.46 o
   1   1  16      500.84      502.98      2.31 o
   2   1  16       23.18       24.09      0.36 o
   3   1  16      156.82      156.45      1.11 o
   4   1  16       90.13       93.10      0.89 o
   5   1  16       38.76       37.92      0.61 o
   6   1  16       18.49       18.18      0.51 o
   7   1  16       13.71       12.35      0.66 o
   0   2  16        0.34        0.39      0.15 o
   1   2  16       36.36       36.75      0.42 o
   2   2  16      112.56      112.14      0.81 o
   3   2  16        2.67        2.24      0.17 o
   4   2  16       19.24       19.77      0.38 o
   5   2  16        5.26        5.66      0.28 o
   6   2  16       34.57       34.87      0.85 o
   7   2  16        4.94        4.18      0.49 o
   0   3  16       45.22       45.11      0.66 o
   1   3  16       86.16       85.87      0.70 o
   2   3  16       38.83       37.83      0.49 o
   3   3  16        8.77        8.21      0.26 o
   4   3  16       13.64       11.97      0.32 o
   5   3  16        2.74        2.89      0.23 o
   6   3  16       13.54       11.76      0.50 o
   7   3  16        3.43        2.63      0.37 o
   0   4  16       29.91       28.93      0.57 o
   1   4  16       58.06       60.02      0.64 o
   2   4  16       30.56       31.42      0.45 o
   3   4  16       95.11       97.20      1.01 o
   4   4  16       51.31       53.02      0.67 o
   5   4  16       26.31       25.63      0.54 o
   6   4  16       10.18        9.54      0.42 o
   0   5  16       43.11       44.69      0.77 o
   1   5  16       56.37       55.41      0.63 o
   2   5  16       48.15       47.88      0.62 o
   3   5  16       37.24       37.65      0.62 o
   4   5  16        3.35        3.18      0.23 o
   5   5  16       29.23       31.08      0.61 o
   6   5  16       13.11       13.44      0.49 o
   0   6  16       66.90       65.78      1.04 o
   1   6  16       11.19       11.16      0.32 o
   2   6  16       98.21       98.15      0.95 o
   3   6  16        9.30        8.37      0.31 o
   4   6  16       52.09       51.82      0.78 o
   5   6  16        1.22        0.95      0.21 o
   6   6  16        3.02        2.38      0.29 o
   0   7  16        3.35        3.36      0.31 o
   1   7  16       23.56       24.05      0.48 o
   2   7  16       23.75       24.60      0.52 o
   3   7  16       12.10       11.70      0.33 o
   4   7  16       39.90       39.95      0.68 o
   5   7  16        5.99        5.44      0.29 o
   0   8  16        1.70        1.25      0.30 o
   1   8  16        6.36        6.13      0.31 o
   2   8  16       16.20       15.07      0.44 o
   3   8  16       12.72       12.54      0.39 o
   4   8  16        4.15        6.43      0.34 o
   5   8  16        5.41        5.00      0.34 o
   0   9  16       33.05       33.33      0.93 o
   1   9  16        2.55        2.88      0.26 o
   2   9  16        1.87        2.10      0.24 o
   3   9  16       11.84       12.91      0.44 o
   4   9  16        5.18        5.95      0.37 o
   0  10  16       37.18       36.32      1.14 o
   1  10  16        5.85        5.70      0.34 o
   2  10  16       45.82       46.37      0.84 o
   3  10  16        1.44        1.64      0.27 o
   0  11  16        0.04        0.15      0.31 o
   1  11  16       14.12       13.41      0.51 o
   1   0  17       45.28       45.37      0.66 o
   2   0  17       89.18       86.44      1.06 o
   3   0  17        8.95        7.71      0.36 o
   4   0  17      203.75      207.81      1.99 o
   5   0  17        0.02        0.01      0.08 o
   6   0  17        8.75        8.24      0.48 o
   7   0  17       12.86       15.28      1.04 o
   0   1  17       59.77       60.31      0.81 o
   1   1  17       34.16       35.06      0.40 o
   2   1  17      248.00      254.48      1.78 o
   3   1  17       34.14       35.04      0.50 o
   4   1  17       26.42       26.44      0.44 o
   5   1  17        6.56        7.60      0.30 o
   6   1  17       21.25       21.29      0.55 o
   7   1  17        3.35        2.91      0.39 o
   0   2  17       10.45        9.90      0.31 o
   1   2  17      209.46      211.30      1.26 o
   2   2  17       85.19       86.75      0.84 o
   3   2  17        8.17        8.23      0.26 o
   4   2  17      106.49      107.09      0.94 o
   5   2  17       44.11       43.94      0.70 o
   6   2  17        8.83        9.66      0.40 o
   7   2  17        9.22        8.61      0.58 o
   0   3  17       38.95       36.67      0.61 o
   1   3  17      150.07      150.11      1.01 o
   2   3  17       69.10       67.43      0.70 o
   3   3  17      108.98      111.02      1.01 o
   4   3  17       66.69       67.34      0.77 o
   5   3  17       44.74       45.45      0.71 o
   6   3  17       22.95       23.77      0.67 o
   0   4  17      138.82      139.15      1.37 o
   1   4  17      153.38      154.80      1.13 o
   2   4  17       35.32       34.34      0.50 o
   3   4  17        9.35        9.56      0.35 o
   4   4  17        2.64        2.60      0.22 o
   5   4  17        9.52        8.92      0.36 o
   6   4  17       16.62       16.30      0.57 o
   0   5  17       26.68       27.53      0.61 o
   1   5  17       57.23       58.34      0.66 o
   2   5  17       40.26       39.34      0.58 o
   3   5  17       62.06       61.34      0.80 o
   4   5  17        3.40        2.47      0.23 o
   5   5  17        8.08        8.03      0.35 o
   6   5  17        6.97        7.14      0.41 o
   0   6  17        0.24        0.18      0.37 o
   1   6  17       15.46       15.12      0.37 o
   2   6  17       30.79       30.65      0.52 o
   3   6  17        4.30        4.10      0.28 o
   4   6  17       43.65       43.67      0.74 o
   5   6  17        0.64        0.64      0.23 o
   6   6  17        1.01        0.90      0.28 o
   0   7  17       31.38       28.83      0.73 o
   1   7  17      108.31      108.71      1.35 o
   2   7  17       23.29       23.30      0.51 o
   3   7  17       24.68       24.01      0.53 o
   4   7  17        1.47        1.61      0.22 o
   5   7  17        9.25        8.82      0.36 o
   0   8  17       11.25       10.99      0.52 o
   1   8  17       13.45       14.39      0.45 o
   2   8  17       76.13       77.85      0.95 o
   3   8  17        8.35        8.19      0.34 o
   4   8  17       46.31       48.58      0.87 o
   0   9  17        3.08        3.20      0.36 o
   1   9  17       13.95       13.77      0.49 o
   2   9  17       32.45       32.62      0.65 o
   3   9  17        8.99        9.36      0.37 o
   4   9  17        5.63        5.13      0.36 o
   0  10  17        1.21        0.77      0.53 o
   1  10  17        2.70        2.73      0.30 o
   2  10  17        7.27        7.56      0.36 o
   0   0  18       62.01       64.28      1.31 o
   1   0  18      270.63      278.48      2.29 o
   2   0  18      101.89      102.25      1.24 o
   3   0  18        0.15        0.04      0.13 o
   4   0  18        2.63        2.31      0.29 o
   5   0  18       13.66       13.75      0.55 o
   6   0  18        0.00        1.13      0.35 o
   0   1  18      198.41      202.52      1.77 o
   1   1  18       50.24       49.76      0.53 o
   2   1  18       25.34       24.24      0.41 o
   3   1  18       22.53       21.82      0.41 o
   4   1  18       15.87       15.31      0.36 o
   5   1  18       28.22       28.36      0.55 o
   6   1  18       12.49       12.08      0.45 o
   0   2  18        1.44        1.53      0.18 o
   1   2  18        4.56        3.98      0.18 o
   2   2  18        3.52        3.35      0.19 o
   3   2  18       39.19       40.84      0.57 o
   4   2  18       41.30       40.63      0.58 o
   5   2  18       12.49       12.38      0.42 o
   6   2  18        2.67        2.70      0.26 o
   0   3  18       27.26       34.17      0.61 o
   1   3  18       16.00       16.91      0.34 o
   2   3  18       26.69       26.70      0.45 o
   3   3  18       46.76       48.37      0.67 o
   4   3  18        5.29        5.02      0.25 o
   5   3  18        7.92        8.71      0.35 o
   6   3  18        6.26       11.03      0.47 o
   0   4  18        0.00        0.00      0.00 o
   1   4  18       11.26       11.32      0.30 o
   2   4  18       69.80       71.17      0.79 o
   3   4  18        4.09        3.91      0.25 o
   4   4  18      102.45      102.07      1.05 o
   5   4  18       18.43       18.84      0.52 o
   6   4  18        7.99        7.32      0.41 o
   0   5  18        8.13        8.15      0.35 o
   1   5  18       19.97       18.16      0.38 o
   2   5  18       53.17       53.70      0.71 o
   3   5  18       13.20       12.01      0.37 o
   4   5  18       25.30       24.91      0.52 o
   5   5  18        2.74        2.52      0.25 o
   6   5  18       10.60       10.91      0.47 o
   0   6  18        2.41        2.26      0.25 o
   1   6  18       56.17       55.48      0.80 o
   2   6  18        6.54        6.81      0.29 o
   3   6  18        9.03        9.50      0.36 o
   4   6  18       19.71       19.57      0.48 o
   5   6  18        2.05        1.58      0.26 o
   0   7  18        1.19        1.16      0.27 o
   1   7  18       16.43       15.90      0.42 o
   2   7  18        7.84        7.67      0.32 o
   3   7  18       49.16       49.01      0.76 o
   4   7  18        3.94        4.09      0.28 o
   5   7  18        6.29        5.96      0.31 o
   0   8  18       12.16       11.31      0.51 o
   1   8  18        8.89        9.86      0.41 o
   2   8  18       24.98       25.12      0.55 o
   3   8  18        3.14        3.11      0.26 o
   4   8  18        3.77        3.31      0.29 o
   0   9  18        1.80        3.40      0.48 o
   1   9  18       16.62       16.43      0.54 o
   2   9  18       11.98       12.69      0.45 o
   3   9  18        3.00        3.12      0.27 o
   0  10  18        0.06        0.00      0.00 o
   1  10  18       11.08       11.90      0.49 o
   2  10  18        6.16        6.47      0.37 o
   1   0  19      112.47      113.16      1.33 o
   2   0  19      119.79      129.40      1.53 o
   3   0  19       59.63       59.77      1.05 o
   4   0  19       92.67       92.33      1.31 o
   5   0  19       57.61       57.43      1.12 o
   6   0  19        1.15        1.34      0.34 o
   0   1  19      130.27      134.25      1.50 o
   1   1  19       17.85       17.20      0.32 o
   2   1  19       72.10       73.48      0.76 o
   3   1  19       47.55       46.87      0.63 o
   4   1  19        5.02        4.10      0.23 o
   5   1  19        7.36        7.93      0.32 o
   6   1  19       22.18       23.77      0.60 o
   0   2  19      145.99      149.91      1.50 o
   1   2  19       25.55       26.91      0.42 o
   2   2  19       76.38       76.64      0.79 o
   3   2  19       32.75       32.64      0.55 o
   4   2  19       74.81       74.73      0.85 o
   5   2  19        4.49        3.65      0.25 o
   6   2  19        6.54        6.10      0.34 o
   0   3  19        0.73        0.62      0.19 o
   1   3  19       92.79       95.15      0.98 o
   2   3  19       76.83       75.99      0.85 o
   3   3  19       54.93       56.16      0.76 o
   4   3  19        7.32        7.82      0.30 o
   5   3  19       47.61       47.39      0.81 o
   6   3  19        0.16        0.00      0.00 o
   0   4  19        3.40        3.78      0.26 o
   1   4  19      136.89      139.36      1.16 o
   2   4  19       39.74       39.45      0.59 o
   3   4  19        4.18        4.01      0.27 o
   4   4  19       16.74       17.50      0.47 o
   5   4  19       14.14       15.41      0.46 o
   6   4  19        0.20        0.11      0.23 o
   0   5  19       11.56       11.12      0.43 o
   1   5  19       12.63       11.97      0.34 o
   2   5  19       35.84       33.83      0.58 o
   3   5  19       65.23       64.74      0.88 o
   4   5  19        1.74        1.76      0.23 o
   5   5  19        7.70        8.27      0.36 o
   0   6  19       15.09       14.56      0.49 o
   1   6  19       52.10       50.02      0.74 o
   2   6  19        4.98        4.47      0.26 o
   3   6  19       20.36       20.07      0.52 o
   4   6  19        7.79        7.80      0.33 o
   5   6  19       14.25       14.85      0.47 o
   0   7  19       16.00       15.04      0.53 o
   1   7  19       41.02       41.57      0.69 o
   2   7  19       37.15       36.73      0.67 o
   3   7  19       14.23       13.52      0.43 o
   4   7  19        2.29        1.74      0.26 o
   0   8  19        1.04        0.75      0.38 o
   1   8  19        4.02        4.05      0.28 o
   2   8  19       15.44       15.23      0.46 o
   3   8  19       10.40       10.42      0.42 o
   4   8  19       20.96       19.87      0.59 o
   0   9  19        4.34        5.01      0.53 o
   1   9  19       18.72       19.72      0.57 o
   2   9  19        6.57        6.15      0.36 o
   3   9  19       17.69       18.11      0.53 o
   0  10  19       11.90       12.66      0.85 o
   0   0  20      125.85      129.14      2.11 o
   1   0  20       66.00       68.05      1.02 o
   2   0  20       18.65       18.25      0.55 o
   3   0  20       38.46       38.56      0.87 o
   4   0  20       49.55       51.24      1.00 o
   5   0  20        0.14        0.16      0.33 o
   6   0  20       22.91       22.40      0.81 o
   0   1  20        0.76        1.07      0.23 o
   1   1  20       12.97       13.05      0.30 o
   2   1  20       48.98       48.04      0.66 o
   3   1  20       64.18       62.57      0.76 o
   4   1  20       18.41       19.21      0.46 o
   5   1  20       18.10       16.78      0.46 o
   6   1  20        5.52        5.52      0.33 o
   0   2  20       69.87       71.43      0.98 o
   1   2  20       38.87       40.67      0.55 o
   2   2  20       38.68       36.72      0.59 o
   3   2  20       36.78       36.66      0.60 o
   4   2  20       19.23       19.37      0.46 o
   5   2  20        3.22        2.72      0.24 o
   6   2  20        1.87        2.19      0.27 o
   0   3  20      156.86      157.51      1.60 o
   1   3  20       14.70       14.96      0.35 o
   2   3  20       33.19       33.50      0.58 o
   3   3  20       40.78       40.93      0.67 o
   4   3  20        5.77        5.16      0.26 o
   5   3  20        7.89        7.50      0.33 o
   6   3  20       13.67       14.34      0.50 o
   0   4  20        0.00        0.69      0.21 o
   1   4  20        8.77        8.37      0.28 o
   2   4  20       21.75       21.52      0.47 o
   3   4  20        6.91        6.43      0.32 o
   4   4  20       42.07       44.36      0.75 o
   5   4  20        7.28        7.15      0.34 o
   0   5  20       17.02       16.90      0.52 o
   1   5  20       16.50       16.57      0.40 o
   2   5  20       16.94       16.75      0.41 o
   3   5  20       33.34       33.16      0.68 o
   4   5  20        1.06        0.98      0.23 o
   5   5  20       14.45       14.66      0.50 o
   0   6  20        0.28        0.24      0.35 o
   1   6  20       29.19       29.50      0.58 o
   2   6  20       11.16       11.16      0.37 o
   3   6  20       13.70       13.91      0.48 o
   4   6  20       14.53       14.57      0.47 o
   0   7  20        0.02        0.15      0.31 o
   1   7  20       20.95       20.55      0.51 o
   2   7  20        7.27        7.38      0.34 o
   3   7  20       24.63       23.82      0.56 o
   4   7  20        0.78        0.60      0.25 o
   0   8  20       38.66       41.08      1.07 o
   1   8  20       44.45       44.83      0.78 o
   2   8  20        0.16        0.11      0.23 o
   3   8  20        2.39        2.63      0.29 o
   0   9  20        7.77        7.27      0.60 o
   1   9  20        6.89        7.05      0.37 o
   2   9  20        1.27        1.32      0.26 o
   1   0  21        3.99        4.12      0.29 o
   2   0  21      112.02      113.62      1.59 o
   3   0  21       43.50       49.18      1.06 o
   4   0  21       59.66       59.66      1.12 o
   5   0  21        0.13        0.21      0.43 o
   0   1  21       62.40       63.48      1.01 o
   1   1  21       25.54       24.84      0.48 o
   2   1  21       47.24       47.81      0.69 o
   3   1  21       18.38       19.44      0.46 o
   4   1  21        7.66        8.12      0.33 o
   5   1  21        7.75        8.03      0.34 o
   0   2  21       11.05        9.92      0.41 o
   1   2  21       30.21       28.70      0.48 o
   2   2  21        5.23        5.22      0.27 o
   3   2  21        8.43        7.97      0.32 o
   4   2  21        6.88        6.76      0.31 o
   5   2  21        4.42        4.62      0.29 o
   0   3  21       50.35       53.68      0.89 o
   1   3  21       13.21       12.11      0.34 o
   2   3  21       23.24       24.64      0.53 o
   3   3  21       74.28       78.05      0.98 o
   4   3  21        1.93        1.51      0.21 o
   5   3  21        3.82        3.35      0.27 o
   0   4  21       33.48       32.39      0.71 o
   1   4  21       19.13       19.70      0.41 o
   2   4  21        0.77        0.85      0.22 o
   3   4  21       22.68       23.04      0.58 o
   4   4  21        3.83        3.71      0.30 o
   5   4  21        5.63        5.84      0.33 o
   0   5  21       29.08       27.86      0.67 o
   1   5  21       15.49       14.02      0.38 o
   2   5  21       26.44       24.81      0.54 o
   3   5  21       13.58       13.18      0.50 o
   4   5  21        7.59        7.98      0.39 o
   5   5  21       29.94       30.07      0.70 o
   0   6  21       17.61       18.94      0.60 o
   1   6  21       35.63       34.64      0.65 o
   2   6  21       13.38       12.65      0.40 o
   3   6  21       14.73       14.82      0.47 o
   4   6  21       10.99       10.89      0.47 o
   0   7  21       34.74       34.72      0.93 o
   1   7  21       17.37       17.04      0.50 o
   2   7  21        5.99        6.50      0.37 o
   3   7  21        6.09        6.14      0.38 o
   0   8  21        0.06        0.00      0.00 o
   1   8  21        2.07        1.86      0.29 o
   2   8  21        4.91        5.57      0.32 o
   0   9  21       15.63       17.74      0.86 o
   0   0  22        9.16       13.21      0.68 o
   1   0  22       22.03       22.25      0.70 o
   2   0  22        4.05        3.92      0.36 o
   3   0  22        9.05        8.34      0.50 o
   4   0  22       23.44       24.43      0.73 o
   5   0  22       10.35        9.53      0.57 o
   0   1  22        0.35        0.54      0.24 o
   1   1  22       15.75       15.57      0.39 o
   2   1  22        2.19        2.37      0.24 o
   3   1  22       60.68       59.74      0.82 o
   4   1  22       14.65       14.29      0.44 o
   5   1  22       17.74       18.35      0.51 o
   0   2  22        6.50        6.34      0.37 o
   1   2  22       87.30       85.84      0.89 o
   2   2  22       36.13       34.45      0.63 o
   3   2  22       35.89       36.63      0.64 o
   4   2  22       14.63       13.91      0.43 o
   5   2  22        7.81        8.38      0.37 o
   0   3  22       79.34       80.88      1.14 o
   1   3  22       20.31       19.67      0.41 o
   2   3  22       13.79       13.84      0.41 o
   3   3  22        5.97        6.14      0.33 o
   4   3  22        0.68        0.66      0.22 o
   5   3  22        0.79        0.47      0.28 o
   0   4  22       29.50       28.44      0.69 o
   1   4  22       12.90       12.84      0.36 o
   2   4  22       41.22       41.31      0.69 o
   3   4  22        4.74        5.00      0.32 o
   4   4  22       18.59       19.59      0.55 o
   0   5  22       81.84       80.20      1.26 o
   1   5  22        1.69        1.20      0.20 o
   2   5  22       14.85       15.56      0.45 o
   3   5  22        6.74        5.93      0.32 o
   4   5  22       12.53       12.95      0.56 o
   0   6  22       17.29       18.29      0.70 o
   1   6  22       29.08       27.90      0.59 o
   2   6  22        6.45        5.55      0.30 o
   3   6  22        3.62        3.32      0.28 o
   0   7  22       40.01       39.70      1.05 o
   1   7  22        6.98        5.90      0.32 o
   2   7  22        4.27        3.71      0.28 o
   3   7  22        7.75        8.03      0.36 o
   0   8  22        0.04        0.32      0.64 o
   1   8  22       15.99       16.06      0.50 o
   1   0  23        1.30        1.44      0.29 o
   2   0  23        5.35        5.66      0.46 o
   3   0  23        1.14        0.39      0.40 o
   4   0  23        6.33        6.86      0.45 o
   5   0  23        0.85        0.89      0.41 o
   0   1  23       62.83       63.00      1.03 o
   1   1  23        1.90        1.98      0.20 o
   2   1  23        8.40        8.37      0.35 o
   3   1  23       37.55       36.48      0.68 o
   4   1  23        2.50        1.90      0.23 o
   5   1  23        3.72        3.91      0.30 o
   0   2  23       39.87       38.91      0.78 o
   1   2  23       29.41       28.47      0.52 o
   2   2  23       22.90       23.08      0.54 o
   3   2  23        9.65        9.09      0.38 o
   4   2  23        3.25        3.33      0.27 o
   0   3  23        1.47        1.13      0.29 o
   1   3  23       10.39        9.56      0.32 o
   2   3  23        3.14        2.92      0.26 o
   3   3  23        0.67        0.23      0.33 o
   4   3  23        4.81        4.84      0.30 o
   0   4  23        2.23        2.07      0.30 o
   1   4  23       40.52       41.11      0.66 o
   2   4  23        4.88        5.28      0.30 o
   3   4  23       10.61       10.54      0.44 o
   4   4  23        0.33        0.13      0.27 o
   0   5  23        1.26        0.93      0.35 o
   1   5  23       10.35        9.01      0.35 o
   2   5  23        2.08        2.32      0.24 o
   3   5  23       19.76       19.12      0.55 o
   0   6  23        6.56        7.26      0.53 o
   1   6  23        3.01        2.93      0.26 o
   2   6  23       19.62       19.35      0.57 o
   3   6  23        3.59        3.56      0.31 o
   0   7  23       57.45       56.46      1.27 o
   1   7  23        3.20        3.22      0.32 o
   2   7  23        8.08        7.00      0.38 o
   0   0  24       29.21       31.22      1.08 o
   1   0  24       48.80       47.79      1.07 o
   2   0  24       31.00       30.22      0.94 o
   3   0  24       14.16       15.27      0.68 o
   4   0  24        0.89        0.81      0.36 o
   0   1  24        4.13        4.02      0.34 o
   1   1  24        6.82        7.09      0.32 o
   2   1  24        4.49        4.51      0.30 o
   3   1  24       35.58       34.35      0.71 o
   4   1  24        0.03        0.00      0.00 o
   0   2  24        4.91        5.40      0.38 o
   1   2  24       18.81       18.92      0.45 o
   2   2  24       27.24       26.82      0.62 o
   3   2  24        3.65        3.31      0.29 o
   4   2  24        8.62        8.41      0.37 o
   0   3  24       56.06       58.06      1.03 o
   1   3  24        1.14        1.14      0.20 o
   2   3  24       37.36       36.86      0.72 o
   3   3  24        0.06        2.51      0.31 o
   4   3  24        3.25        2.84      0.29 o
   0   4  24       20.11       20.25      0.71 o
   1   4  24        3.19        2.80      0.24 o
   2   4  24        8.06        8.20      0.36 o
   3   4  24        1.90        1.58      0.28 o
   0   5  24      108.02      114.77      2.22 o
   1   5  24        5.59        5.65      0.30 o
   2   5  24        2.47        2.58      0.29 o
   3   5  24        5.96        5.67      0.36 o
   0   6  24        0.14        0.21      0.43 o
   1   6  24       18.72       18.30      0.52 o
   2   6  24       12.52       12.66      0.48 o
   0   7  24        0.36        0.48      0.42 o
   1   0  25        0.20        0.19      0.39 o
   2   0  25       15.76       16.65      0.71 o
   3   0  25       12.61       11.95      0.76 o
   4   0  25        7.82        7.44      0.53 o
   0   1  25       34.76       34.00      0.80 o
   1   1  25        2.24        2.12      0.27 o
   2   1  25       17.34       17.88      0.53 o
   3   1  25        1.23        1.01      0.29 o
   4   1  25        0.49        0.41      0.27 o
   0   2  25        0.00        0.00      0.00 o
   1   2  25       10.13       10.41      0.39 o
   2   2  25        5.51        5.87      0.34 o
   3   2  25        5.26        5.89      0.39 o
   0   3  25        7.12        7.56      0.43 o
   1   3  25        1.81        1.83      0.22 o
   2   3  25        1.35        0.92      0.27 o
   3   3  25       19.14       19.54      0.57 o
   0   4  25        0.59        0.09      0.21 o
   1   4  25       22.44       21.72      0.51 o
   2   4  25        2.61        2.92      0.32 o
   3   4  25        1.34        1.01      0.29 o
   0   5  25       37.83       38.62      0.99 o
   1   5  25        3.95        4.03      0.29 o
   2   5  25       15.06       15.75      0.51 o
   0   6  25        7.20        6.91      0.57 o
   0   0  26        0.17        3.78      0.51 o
   1   0  26       38.14       40.49      1.04 o
   2   0  26        1.30        1.64      0.38 o
   3   0  26        3.74        3.26      0.49 o
   0   1  26       29.73       28.14      0.75 o
   1   1  26       19.89       20.68      0.53 o
   2   1  26       24.81       24.01      0.62 o
   3   1  26        2.21        2.49      0.31 o
   0   2  26        0.19        0.17      0.35 o
   1   2  26       10.27        9.87      0.42 o
   2   2  26        3.61        3.39      0.31 o
   3   2  26        2.12        1.43      0.32 o
   0   3  26       31.22       29.70      0.92 o
   1   3  26       13.21       13.21      0.47 o
   2   3  26        3.17        3.18      0.32 o
   0   4  26        0.16        0.00      0.00 o
   1   4  26        1.67        0.87      0.23 o
   2   4  26        4.53        4.59      0.35 o
   0   5  26        1.12        0.95      0.38 o
   1   0  27        2.70        3.33      0.41 o
   2   0  27        0.00        0.03      0.15 o
   0   1  27        9.16        8.60      0.47 o
   1   1  27        7.02        7.20      0.34 o
   2   1  27       10.25       10.89      0.45 o
   0   2  27        1.09        0.73      0.53 o
   1   2  27       10.63       10.19      0.41 o
   0   3  27        0.08        0.00      0.00 o
   1   3  27        3.36        3.42      0.32 o
