# Supplementary material for: A quantum crystallographic protocol for general use
Source: Sci Rep. 2025 Apr 19;15:13584. doi: 10.1038/s41598-025-96400-0 (PMC12009286; doi:10.1038/s41598-025-96400-0)
Supplement: Supplementary file 1 — Supplementary Information 1. [file 41598_2025_96400_MOESM1_ESM.zip › Dataset_17_HAR.cif]

data_YLID_SY_292K_Ag
_audit_creation_date               2023-11-15
_audit_creation_method
;
Olex2 1.5
(compiled 2023.08.24 svn.re1ec1418 for OlexSys, GUI svn.r6817)
;
_audit_contact_author_address      ?
_audit_contact_author_email        ?
_audit_contact_author_name         ''
_audit_contact_author_phone        ?
_publ_contact_author_id_orcid      ?
_publ_section_references
;
Bourhis, L.J., Dolomanov, O.V., Gildea, R.J., Howard, J.A.K., Puschmann, H.
 (2015). Acta Cryst. A71, 59-75.

Dolomanov, O.V., Bourhis, L.J., Gildea, R.J, Howard, J.A.K. & Puschmann, H.
 (2009), J. Appl. Cryst. 42, 339-341.

Kleemiss, F., Dolomanov, O.V., Bodensteiner, M., Peyerimhoff, N., Midgley, M.,
Bourhis, L.J., Genoni, A., Malaspina, L.A., Jayatilaka, D., Spencer, J.L.,
White, F., Grundkoetter-Stock, B, Steinhauer, S., Lentz, D., Puschmann, H.,
Grabowsky, S. (2021), Chem. Sci., 12, 1675-1692.
;
_chemical_formula_moiety           'C11 H10 O2 S'
_chemical_formula_sum              'C11 H10 O2 S'
_chemical_formula_weight           206.267
_chemical_absolute_configuration   unk
loop_
  _atom_type_symbol
  _atom_type_scat_dispersion_real
  _atom_type_scat_dispersion_imag
  _atom_type_scat_source
  _atom_type_scat_dispersion_source
 C 0.00134 0.00095 'NoSpherA2: Chem.Sci. 2021, DOI:10.1039/D0SC05526C'
 'Brennan, Cowan, Rev. Sci. Instrum., 1992, 63, 850'
 H 0.00000 0.00000 'NoSpherA2: Chem.Sci. 2021, DOI:10.1039/D0SC05526C'
 'Brennan, Cowan, Rev. Sci. Instrum., 1992, 63, 850'
 O 0.00583 0.00361 'NoSpherA2: Chem.Sci. 2021, DOI:10.1039/D0SC05526C'
 'Brennan, Cowan, Rev. Sci. Instrum., 1992, 63, 850'
 S 0.08306 0.07697 'NoSpherA2: Chem.Sci. 2021, DOI:10.1039/D0SC05526C'
 'Brennan, Cowan, Rev. Sci. Instrum., 1992, 63, 850'

_space_group_crystal_system        'orthorhombic'
_space_group_IT_number             19
_space_group_name_H-M_alt          'P 21 21 21'
_space_group_name_Hall             ' P 2ac 2ab'
loop_
  _space_group_symop_id
  _space_group_symop_operation_xyz
 1 x,y,z
 2 x+1/2,-y+1/2,-z
 3 -x,y+1/2,-z+1/2
 4 -x+1/2,-y,z+1/2

_symmetry_Int_Tables_number        19
_cell_length_a                     5.96057(7)
_cell_length_b                     9.03800(12)
_cell_length_c                     18.3993(2)
_cell_angle_alpha                  90
_cell_angle_beta                   90
_cell_angle_gamma                  90
_cell_volume                       991.20(2)
_cell_formula_units_Z              4
_cell_measurement_reflns_used      54969
_cell_measurement_temperature      292.1(6)
_cell_measurement_theta_max        28.2310
_cell_measurement_theta_min        1.9800
_exptl_absorpt_coefficient_mu      0.158
_exptl_absorpt_correction_T_max    1.00000
_exptl_absorpt_correction_T_min    0.85229
_exptl_absorpt_correction_type     multi-scan
_exptl_absorpt_process_details
;
CrysAlisPro 1.171.41.105a (Rigaku Oxford Diffraction, 2021)
Empirical absorption correction using spherical harmonics,
implemented in SCALE3 ABSPACK scaling algorithm.
;
_exptl_crystal_colour              yellow
_exptl_crystal_colour_primary      yellow
_exptl_crystal_density_diffrn      1.382
_exptl_crystal_description         block
_exptl_crystal_F_000               432.439
loop_
  _exptl_crystal_face_index_h
  _exptl_crystal_face_index_k
  _exptl_crystal_face_index_l
  _exptl_crystal_face_perp_dist
 1 1 2 0.1292
 -1 -1 -2 0.1108
 -2 -1 2 0.1242
 2 1 -1 0.1213
 2 1 0 0.1258
 -2 -1 0 0.1152
 0 0 1 0.1484
 0 0 -1 0.1642
 1 -1 2 0.1433
 -1 1 -2 0.1532
 0 1 0 0.1097
 1 2 -1 0.1090
 -1 -2 1 0.0972
 -5 8 24 0.1281
 2 9 -27 0.1451
 -6 -7 23 0.1165
 11 0 0 0.1304
 10 4 -12 0.1108
 2 -9 27 0.1357
 -2 -15 12 0.0988
 9 -9 -3 0.1322
 7 -13 1 0.1279
 -3 15 -6 0.1311
 -10 5 7 0.1419
 4 13 -13 0.1188
 -6 -13 -6 0.0917
 3 14 13 0.1226
 -8 3 20 0.1282
 6 -7 -22 0.1359
 1 7 30 0.1347
 3 -5 -30 0.1513
 6 -2 -27 0.1364
 7 1 24 0.1396
 -6 -3 26 0.1209
 2 -13 17 0.1227
 7 -11 -10 0.1260
 -1 -16 1 0.0977
 -7 -11 -10 0.0865

_exptl_crystal_size_max            0.32
_exptl_crystal_size_mid            0.27
_exptl_crystal_size_min            0.21
_diffrn_reflns_av_R_equivalents    0.0310
_diffrn_reflns_av_unetI/netI       0.0362
_diffrn_reflns_Laue_measured_fraction_full  0.9991
_diffrn_reflns_Laue_measured_fraction_max  0.9996
_diffrn_reflns_limit_h_max         13
_diffrn_reflns_limit_h_min         -9
_diffrn_reflns_limit_k_max         19
_diffrn_reflns_limit_k_min         -20
_diffrn_reflns_limit_l_max         41
_diffrn_reflns_limit_l_min         -41
_diffrn_reflns_number              107726
_diffrn_reflns_point_group_measured_fraction_full  0.9994
_diffrn_reflns_point_group_measured_fraction_max  0.9998
_diffrn_reflns_theta_full          19.6651
_diffrn_reflns_theta_max           26.47
_diffrn_reflns_theta_min           1.98
_diffrn_ambient_temperature        292.15
_diffrn_detector_area_resol_mean   10.0000
_diffrn_detector_type              HyPix
_diffrn_measured_fraction_theta_full  0.9991
_diffrn_measured_fraction_theta_max  0.9996
_diffrn_measurement_details
;
List of Runs (angles in degrees, time in seconds):

  # Type    Start    End  Width  t~exp~   \w     \q     \k     \f   Frames
--------------------------------------------------------------------------
  1  \w    -39.00  12.00   0.50   40.00    --    7.23  94.00 155.00  102
  2  \w    -34.00  55.00   0.50   40.00    --    7.23 -94.00  44.00  178
  3  \w    -55.00  13.00   0.50   40.00    --   -7.70  94.00 155.00  136
  4  \w    -34.00  40.00   0.50   40.00    --   -7.70 -94.00  44.00  148
  5  \w    -77.00  18.00   0.50   40.00    --    7.23 -38.00 120.00  190
  6  \w    -23.00  57.00   0.50   40.00    --    7.23 -99.00 -60.00  160
  7  \w    -24.00  85.00   0.50   40.00    --    7.23  57.00-150.00  218
  8  \w    -23.00  57.00   0.50   40.00    --    7.23 -99.00 120.00  160
  9  \w    -33.00  88.00   0.50   40.00    --    7.23  77.00  90.00  242
 10  \w    -97.00   2.00   0.50   40.00    --   -7.70 -19.00-180.00  198
 11  \w    -89.00  32.00   0.50   40.00    --   -7.70 -77.00-150.00  242
 12  \w    -92.00  18.00   0.50   40.00    --   -7.70 -38.00 -30.00  220
 13  \w    -71.00  39.00   0.50   40.00    --    7.23 -57.00  90.00  220
 14  \w    -71.00  39.00   0.50   40.00    --    7.23 -57.00 -90.00  220
 15  \w    -85.00  24.00   0.50   40.00    --    7.23   0.00-180.00  218
 16  \w    -23.00  57.00   0.50   40.00    --    7.23 -99.00 -90.00  160
 17  \w     -6.00  19.00   0.50   20.00    --   40.20 -94.00  44.00   50
 18  \w    -39.00 -13.00   0.50   20.00    --  -40.83  94.00 155.00   52
 19  \w     20.00  46.00   0.50   20.00    --   40.20 -94.00  44.00   52
 20  \w    -49.00 -11.00   0.50   20.00    --   40.20 -19.00 -60.00   76
 21  \w    -45.00 -13.00   0.50   20.00    --   40.20 -19.00 -30.00   64
 22  \w    -47.00  -5.00   0.50   20.00    --   40.20 -19.00-120.00   84
 23  \w     29.00  55.00   0.50   20.00    --   40.20 -77.00-150.00   52
 24  \w    -28.00  27.00   0.50   20.00    --   40.20 -77.00-150.00  110
 25  \w    -44.00 -18.00   0.50   20.00    --   40.20 -38.00-120.00   52
 26  \w    -11.00  18.00   0.50   20.00    --   40.20 -38.00-120.00   58
 27  \w    -44.00  -9.00   0.50   20.00    --   40.20 -19.00 120.00   70
 28  \w    -43.00  17.00   0.50   20.00    --   40.20 -38.00   0.00  120
 29  \w    -48.00  -9.00   0.50   20.00    --   40.20 -19.00  90.00   78
 30  \w    -10.00  18.00   0.50   20.00    --   40.20 -38.00 120.00   56
 31  \w    -87.00 -61.00   0.50   20.00    --  -40.83 177.00-150.00   52
 32  \w   -111.00 -69.00   0.50   20.00    --  -40.83 177.00 -90.00   84
 33  \w   -125.00 -61.00   0.50   20.00    --  -40.83 177.00  30.00  128
 34  \w   -125.00 -94.00   0.50   20.00    --  -40.83 177.00 120.00   62
 35  \w   -127.00 -81.00   0.50   20.00    --  -40.83 177.00 150.00   92
 36  \w   -117.00 -61.00   0.50   20.00    --  -40.83 177.00  90.00  112
;
_diffrn_measurement_device         'four-circle diffractometer'
_diffrn_measurement_device_type    'XtaLAB Synergy, Dualflex, HyPix'
_diffrn_measurement_method         '\w scans'
_diffrn_radiation_type             'Ag K\a'
_diffrn_radiation_wavelength       0.56087
_reflns_Friedel_coverage           1.000
_reflns_limit_h_max                9
_reflns_limit_h_min                -9
_reflns_limit_k_max                14
_reflns_limit_k_min                -14
_reflns_limit_l_max                29
_reflns_limit_l_min                -29
_reflns_number_gt                  3864
_reflns_number_total               4172
_reflns_threshold_expression       I>=2u(I)
_computing_cell_refinement         'CrysAlisPro 1.171.41.105a (Rigaku OD, 2021)'
_computing_data_collection         'CrysAlisPro 1.171.41.105a (Rigaku OD, 2021)'
_computing_data_reduction          'CrysAlisPro 1.171.41.105a (Rigaku OD, 2021)'
_computing_molecular_graphics      'Olex2 1.5 (Dolomanov et al., 2009)'
_computing_publication_material    'Olex2 1.5 (Dolomanov et al., 2009)'
_computing_structure_refinement    'olex2.refine 1.5 (Bourhis et al., 2015)'
_computing_structure_solution      'SHELXT 2018/2 (Sheldrick, 2018)'
_refine_diff_density_max           0.1448
_refine_diff_density_min           -0.0908
_refine_diff_density_rms           0.0242
_refine_ls_abs_structure_details  
 'Hooft, R.W.W., Straver, L.H., Spek, A.L. (2010). J. Appl. Cryst., 43, 665-668.'
_refine_ls_abs_structure_Flack     0.004(14)
_refine_ls_d_res_high              0.6291
_refine_ls_d_res_low               8.1121
_refine_ls_goodness_of_fit_ref     1.2358
_refine_ls_hydrogen_treatment      refall
_refine_ls_matrix_type             full
_refine_ls_number_constraints      0
_refine_ls_number_parameters       217
_refine_ls_number_reflns           4172
_refine_ls_number_restraints       0
_refine_ls_R_factor_all            0.0214
_refine_ls_R_factor_gt             0.0178
_refine_ls_restrained_S_all        1.2358
_refine_ls_shift/su_max            0.0009
_refine_ls_shift/su_mean           0.0002
_refine_ls_structure_factor_coef   Fsqd
_refine_ls_weighting_details      
 'w=1/[\s^2^(Fo^2^)+(0.0093P)^2^+0.0109P] where P=(Fo^2^+2Fc^2^)/3'
_refine_ls_weighting_scheme        calc
_refine_ls_wR_factor_gt            0.0303
_refine_ls_wR_factor_ref           0.0309
_olex2_refinement_description
;
;
_olex2_refine_details
;
Refinement using NoSpherA2, an implementation of
NOn-SPHERical Atom-form-factors in Olex2.
Please cite:
F. Kleemiss et al. Chem. Sci. DOI 10.1039/D0SC05526C - 2021
NoSpherA2 implementation of HAR makes use of
tailor-made aspherical atomic form factors calculated
on-the-fly from a Hirshfeld-partitioned electron density (ED) - not from
spherical-atom form factors.

The ED is calculated from a gaussian basis set single determinant SCF
wavefunction - either Hartree-Fock or DFT using selected funtionals
 - for a fragment of the crystal.
This fragment can be embedded in an electrostatic crystal field by employing cluster charges
or modelled using implicit solvation models, depending on the software used.
The following options were used:
   SOFTWARE:       ORCA
   PARTITIONING:   NoSpherA2
   INT ACCURACY:   Normal
   METHOD:         B3LYP
   BASIS SET:      def2-TZVP
   CHARGE:         0
   MULTIPLICITY:   1
   DATE:           2023-09-25_13-38-55
;
loop_
  _atom_site_label
  _atom_site_type_symbol
  _atom_site_fract_x
  _atom_site_fract_y
  _atom_site_fract_z
  _atom_site_U_iso_or_equiv
  _atom_site_adp_type
  _atom_site_occupancy
  _atom_site_refinement_flags_posn
 S1 S 0.19030(2) 0.318501(13) 0.259614(6) 0.03674(3) Uani 1.000000 .
 O2 O 0.15743(7) 0.58889(4) 0.37074(2) 0.05094(10) Uani 1.000000 .
 O1 O 0.66393(6) 0.19797(4) 0.32298(2) 0.04864(9) Uani 1.000000 .
 C5 C 0.31066(9) 0.49882(5) 0.37458(2) 0.03593(9) Uani 1.000000 .
 C2 C 0.56695(7) 0.30461(5) 0.35027(2) 0.03501(9) Uani 1.000000 .
 C3 C 0.64215(8) 0.38538(5) 0.41732(2) 0.03632(9) Uani 1.000000 .
 C7 C 0.85135(12) 0.44990(7) 0.52271(3) 0.05627(15) Uani 1.000000 .
 C6 C 0.82431(11) 0.35909(7) 0.46177(3) 0.04738(12) Uani 1.000000 .
 C11 C 0.35033(16) 0.32446(9) 0.17721(3) 0.05952(16) Uani 1.000000 .
 H11a H 0.372(2) 0.4398(9) 0.1641(5) 0.101(3) Uani 1.000000 .
 H11b H 0.5088(16) 0.2738(11) 0.1883(5) 0.086(3) Uani 1.000000 .
 H11c H 0.259(2) 0.2696(11) 0.1374(4) 0.110(4) Uani 1.000000 .
 C1 C 0.36414(7) 0.37624(5) 0.32768(2) 0.03495(9) Uani 1.000000 .
 C10 C 0.16501(11) 0.12321(6) 0.27112(4) 0.04797(12) Uani 1.000000 .
 C9 C 0.51405(12) 0.58794(6) 0.49247(3) 0.04977(13) Uani 1.000000 .
 C4 C 0.48967(8) 0.49841(5) 0.43214(3) 0.03736(10) Uani 1.000000 .
 C8 C 0.69857(14) 0.56226(7) 0.53790(3) 0.05731(15) Uani 1.000000 .
 H8 H 0.7223(16) 0.6306(9) 0.5856(4) 0.091(3) Uani 1.000000 .
 H10a H 0.3285(15) 0.0777(8) 0.2729(5) 0.081(2) Uani 1.000000 .
 H9 H 0.3921(15) 0.6739(8) 0.5040(4) 0.077(2) Uani 1.000000 .
 H10b H 0.0746(16) 0.1062(10) 0.3209(5) 0.091(3) Uani 1.000000 .
 H6 H 0.9435(13) 0.2724(9) 0.4499(4) 0.074(2) Uani 1.000000 .
 H7 H 0.9948(15) 0.4344(9) 0.5582(5) 0.093(3) Uani 1.000000 .
 H10c H 0.0719(15) 0.0835(8) 0.2268(5) 0.088(3) Uani 1.000000 .

loop_
  _atom_site_aniso_label
  _atom_site_aniso_U_11
  _atom_site_aniso_U_22
  _atom_site_aniso_U_33
  _atom_site_aniso_U_12
  _atom_site_aniso_U_13
  _atom_site_aniso_U_23
 S1 0.03899(5) 0.03294(5) 0.03830(5) 0.00489(5) -0.00825(4) -0.00385(4)
 O2 0.0592(2) 0.04295(19) 0.0507(2) 0.01670(18) -0.00962(18) -0.00926(15)
 O1 0.04150(18) 0.0491(2) 0.0553(2) 0.01061(18) -0.00338(15) -0.01307(17)
 C5 0.0437(2) 0.03036(19) 0.03377(19) 0.0020(2) -0.00245(19) -0.00182(15)
 C2 0.03339(19) 0.0351(2) 0.0365(2) 0.00016(18) -0.00125(15) -0.00221(18)
 C3 0.0379(2) 0.0360(2) 0.0351(2) -0.00414(18) -0.00498(16) 0.00141(17)
 C7 0.0662(4) 0.0556(3) 0.0470(3) -0.0102(3) -0.0229(3) 0.0026(2)
 C6 0.0451(3) 0.0502(3) 0.0469(3) -0.0034(3) -0.0130(2) 0.0021(2)
 C11 0.0882(5) 0.0541(4) 0.0363(3) -0.0048(4) 0.0041(3) -0.0033(3)
 H11a 0.172(10) 0.060(5) 0.072(5) -0.017(6) 0.016(7) 0.017(4)
 H11b 0.084(7) 0.102(8) 0.071(6) 0.013(6) 0.011(5) -0.000(5)
 H11c 0.164(10) 0.116(8) 0.050(5) -0.020(7) 0.001(6) -0.025(5)
 C1 0.0375(2) 0.0330(2) 0.0343(2) 0.00234(17) -0.00375(16) -0.00442(16)
 C10 0.0475(3) 0.0359(2) 0.0605(3) -0.0070(2) -0.0109(3) -0.0012(2)
 C9 0.0740(4) 0.0390(3) 0.0363(2) -0.0003(3) -0.0089(2) -0.0052(2)
 C4 0.0487(3) 0.0316(2) 0.0317(2) -0.00248(19) -0.00415(18) -0.00007(16)
 C8 0.0842(4) 0.0483(3) 0.0394(3) -0.0102(3) -0.0186(3) -0.0021(2)
 H8 0.130(7) 0.081(5) 0.063(5) -0.010(6) -0.040(5) -0.021(4)
 H10a 0.065(5) 0.043(4) 0.135(7) 0.010(4) -0.014(5) 0.009(4)
 H9 0.109(7) 0.060(5) 0.063(5) 0.024(5) -0.011(5) -0.013(4)
 H10b 0.102(7) 0.082(6) 0.089(7) -0.022(6) 0.018(6) 0.019(5)
 H6 0.064(5) 0.084(6) 0.074(5) 0.013(5) -0.015(4) -0.008(5)
 H7 0.100(7) 0.095(6) 0.084(6) -0.001(6) -0.055(5) -0.004(5)
 H10c 0.107(7) 0.058(5) 0.100(7) -0.024(5) -0.037(6) -0.021(5)

loop_
  _geom_bond_atom_site_label_1
  _geom_bond_atom_site_label_2
  _geom_bond_distance
  _geom_bond_site_symmetry_2
  _geom_bond_publ_flag
 S1 C11 1.7921(7) . ?
 S1 C1 1.7071(5) . ?
 S1 C10 1.7841(6) . ?
 O2 C5 1.2255(6) . ?
 O1 C2 1.2309(6) . ?
 C5 C1 1.4401(6) . ?
 C5 C4 1.5034(7) . ?
 C2 C3 1.5020(6) . ?
 C2 C1 1.4329(6) . ?
 C3 C6 1.3800(7) . ?
 C3 C4 1.3943(7) . ?
 C7 C6 1.3988(8) . ?
 C7 C8 1.3924(10) . ?
 C7 H7 1.085(7) . ?
 C6 H6 1.080(8) . ?
 C11 H11a 1.078(8) . ?
 C11 H11b 1.069(10) . ?
 C11 H11c 1.039(9) . ?
 C10 H10a 1.058(8) . ?
 C10 H10b 1.074(9) . ?
 C10 H10c 1.050(8) . ?
 C9 C4 1.3813(7) . ?
 C9 C8 1.4008(9) . ?
 C9 H9 1.085(8) . ?
 C8 H8 1.083(7) . ?

loop_
  _geom_angle_atom_site_label_1
  _geom_angle_atom_site_label_2
  _geom_angle_atom_site_label_3
  _geom_angle
  _geom_angle_site_symmetry_1
  _geom_angle_site_symmetry_3
  _geom_angle_publ_flag
 C1 S1 C11 106.76(3) . . ?
 C10 S1 C11 100.09(4) . . ?
 C10 S1 C1 105.46(3) . . ?
 C1 C5 O2 129.89(4) . . ?
 C4 C5 O2 124.84(4) . . ?
 C4 C5 C1 105.26(4) . . ?
 C3 C2 O1 125.13(4) . . ?
 C1 C2 O1 129.17(4) . . ?
 C1 C2 C3 105.69(4) . . ?
 C6 C3 C2 129.64(5) . . ?
 C4 C3 C2 108.80(4) . . ?
 C4 C3 C6 121.54(5) . . ?
 C8 C7 C6 120.89(6) . . ?
 H7 C7 C6 119.8(5) . . ?
 H7 C7 C8 119.3(5) . . ?
 C7 C6 C3 117.69(6) . . ?
 H6 C6 C3 121.5(4) . . ?
 H6 C6 C7 120.8(4) . . ?
 H11a C11 S1 106.3(5) . . ?
 H11b C11 S1 107.2(5) . . ?
 H11b C11 H11a 110.7(8) . . ?
 H11c C11 S1 107.6(6) . . ?
 H11c C11 H11a 111.5(7) . . ?
 H11c C11 H11b 113.2(8) . . ?
 C5 C1 S1 122.71(3) . . ?
 C2 C1 S1 125.93(4) . . ?
 C2 C1 C5 111.13(4) . . ?
 H10a C10 S1 108.1(4) . . ?
 H10b C10 S1 106.6(5) . . ?
 H10b C10 H10a 112.3(7) . . ?
 H10c C10 S1 106.9(4) . . ?
 H10c C10 H10a 112.2(7) . . ?
 H10c C10 H10b 110.4(7) . . ?
 C8 C9 C4 117.72(6) . . ?
 H9 C9 C4 120.4(4) . . ?
 H9 C9 C8 121.9(4) . . ?
 C3 C4 C5 109.06(4) . . ?
 C9 C4 C5 129.74(5) . . ?
 C9 C4 C3 121.19(5) . . ?
 C9 C8 C7 120.97(5) . . ?
 H8 C8 C7 119.6(5) . . ?
 H8 C8 C9 119.5(5) . . ?

loop_
  _geom_torsion_atom_site_label_1
  _geom_torsion_atom_site_label_2
  _geom_torsion_atom_site_label_3
  _geom_torsion_atom_site_label_4
  _geom_torsion
  _geom_torsion_site_symmetry_1
  _geom_torsion_site_symmetry_2
  _geom_torsion_site_symmetry_3
  _geom_torsion_site_symmetry_4
  _geom_torsion_publ_flag
 S1 C1 C5 O2 -8.58(5) . . . . ?
 S1 C1 C5 C4 172.40(4) . . . . ?
 S1 C1 C2 O1 6.18(5) . . . . ?
 S1 C1 C2 C3 -172.89(4) . . . . ?
 O2 C5 C1 C2 176.62(6) . . . . ?
 O2 C5 C4 C3 -176.88(5) . . . . ?
 O2 C5 C4 C9 4.06(7) . . . . ?
 O1 C2 C3 C6 -1.00(7) . . . . ?
 O1 C2 C3 C4 -179.36(5) . . . . ?
 O1 C2 C1 C5 -179.23(6) . . . . ?
 C5 C1 C2 C3 1.70(4) . . . . ?
 C5 C4 C3 C2 -1.21(4) . . . . ?
 C5 C4 C3 C6 -179.73(4) . . . . ?
 C5 C4 C9 C8 179.59(6) . . . . ?
 C2 C3 C6 C7 -178.09(6) . . . . ?
 C2 C3 C4 C9 177.94(4) . . . . ?
 C3 C6 C7 C8 0.31(7) . . . . ?
 C3 C4 C9 C8 0.63(6) . . . . ?
 C7 C8 C9 C4 -0.22(7) . . . . ?

loop_
  _diffrn_refln_index_h
  _diffrn_refln_index_k
  _diffrn_refln_index_l
  _diffrn_refln_intensity_net
  _diffrn_refln_intensity_u
 0 0 -3 0.03 0.08
 0 0 3 0.1 0.11
 0 0 -3 0.17 0.09
 0 0 -3 0.07 0.16
 0 0 3 0.07 0.1
 0 0 -3 0.08 0.11
 0 0 -3 0.12 0.18
 0 0 3 0.37 0.15
 0 0 -3 0.24 0.16
 0 0 -4 1259.19 46.05
 0 0 -4 1315.25 46.07
 0 0 -4 1307.68 46.16
 0 0 4 1317.76 46.01
 0 0 -4 1303.09 46.27
 0 0 4 1301.97 46.08
 0 0 -4 1327.38 46.02
 0 0 4 1323.75 46.03
 0 0 5 0.06 0.16
 0 0 -5 0.19 0.17
 0 0 5 0.27 0.2
 0 0 -5 0.07 0.16
 0 0 5 0.11 0.15
 0 0 -5 0.08 0.22
 0 0 -6 312.65 12.21
 0 0 6 331.68 11.97
 0 0 6 338.18 12.01
 0 0 -6 337.26 12
 0 0 6 321.88 11.98
 0 0 -6 325.14 12.05
 0 0 -6 342.55 12.09
 0 0 6 333.11 12.1
 0 0 7 -0.19 0.28
 0 0 -7 0.24 0.34
 0 0 7 0.29 0.21
 0 0 7 -0.08 0.23
 0 0 7 -0.08 0.22
 0 0 -7 0.08 0.21
 0 0 7 -0.15 0.19
 0 0 -7 0.09 0.24
 0 0 -7 -0.18 0.25
 0 0 -8 548.38 20.65
 0 0 -8 577.8 20.42
 0 0 -8 590.86 20.31
 0 0 8 558.84 20.29
 0 0 8 561.92 20.35
 0 0 -8 581.8 20.34
 0 0 8 562.11 20.34
 0 0 8 550.06 20.3
 0 0 -8 565.21 20.46
 0 0 -8 567.89 20.44
 0 0 8 541.89 20.44
 0 0 -9 -0.12 0.37
 0 0 9 -0.12 0.41
 0 0 -9 -0.16 0.51
 0 0 -9 0.59 0.34
 0 0 9 -0.09 0.25
 0 0 -9 -0.09 0.32
 0 0 -9 -0.1 0.26
 0 0 9 0.31 0.35
 0 0 9 -0.2 0.36
 0 0 -9 -0.21 0.35
 0 0 -9 -0.12 0.31
 0 0 9 0.1 0.29
 0 0 -10 1853.31 66.97
 0 0 10 1850.54 67.05
 0 0 -10 1956.24 66.69
 0 0 -10 1879.84 67.54
 0 0 -10 1899.41 67.22
 0 0 10 1897.34 67.26
 0 0 -10 1900.67 67.05
 0 0 10 1891.46 67.04
 0 0 -10 1915.51 67.28
 0 0 -10 1886.36 67.19
 0 0 -10 1920.77 67.13
 0 0 10 1875.3 67.09
 0 0 10 1886.17 67.11
 0 0 -10 1897.08 67.07
 0 0 -11 0.62 0.4
 0 0 11 -0.12 0.39
 0 0 -11 1.41 0.33
 0 0 11 2.52 0.6
 0 0 -11 0.76 0.49
 0 0 -11 0.7 0.48
 0 0 11 0.23 0.36
 0 0 -11 0.11 0.44
 0 0 -11 0.58 0.42
 0 0 11 0.25 0.45
 0 0 -11 -0.12 0.36
 0 0 -11 0.13 0.38
 0 0 11 0.49 0.48
 0 0 -11 1.82 0.71
 0 0 12 662.25 25.16
 0 0 12 683.16 24.96
 0 0 -12 681.08 24.86
 0 0 -12 699.28 25.14
 0 0 -12 695.55 25.18
 0 0 12 704.19 24.98
 0 0 -12 709.53 24.95
 0 0 -12 701.74 24.5
 0 0 -12 658.77 25.55
 0 0 -12 673.82 25.21
 0 0 12 677.75 25.01
 0 0 -12 688.93 24.98
 0 0 -12 702.16 25.06
 0 0 -12 693.49 26
 0 0 -13 -0.12 0.4
 0 0 -13 -0.25 0.59
 0 0 -13 0.33 0.56
 0 0 13 0.15 0.47
 0 0 -13 0.42 0.48
 0 0 -13 0.3 0.45
 0 0 -13 -0.32 0.67
 0 0 -13 0.26 0.47
 0 0 13 0.97 0.45
 0 0 13 0.14 0.49
 0 0 -13 0.18 0.28
 0 0 13 0.7 0.59
 0 0 -13 0.36 0.52
 0 0 -13 0.17 0.55
 0 0 -14 406.92 15.42
 0 0 -14 406.18 16.25
 0 0 -14 418.82 15.8
 0 0 14 414.3 15.62
 0 0 -14 424.08 15.58
 0 0 -14 413.37 15.75
 0 0 14 423.32 15.84
 0 0 -14 424.48 14.99
 0 0 14 405.75 15.55
 0 0 -14 419.85 15.52
 0 0 14 420.89 15.56
 0 0 -14 420.1 16.78
 0 0 -15 0.82 0.57
 0 0 -15 0.87 0.86
 0 0 -15 0.19 0.66
 0 0 15 1.17 0.7
 0 0 -15 1.43 0.61
 0 0 -15 1.91 1.01
 0 0 -15 0.75 0.65
 0 0 15 0.81 0.58
 0 0 -15 0.42 0.34
 0 0 15 0.2 0.65
 0 0 15 0.8 0.78
 0 0 -15 0.2 0.65
 0 0 16 237.46 9.83
 0 0 -16 222.33 10.28
 0 0 -16 245.78 9.83
 0 0 -16 242.19 8.86
 0 0 -16 251.24 9.54
 0 0 -16 245.22 9.42
 0 0 16 231.68 9.8
 0 0 16 257.25 9.64
 0 0 -16 241.08 9.57
 0 0 16 245.56 9.66
 0 0 -16 233.45 10.91
 0 0 -16 246.11 9.79
 0 0 17 0.38 0.77
 0 0 -17 1.17 0.75
 0 0 17 0.91 0.69
 0 0 -17 1.34 1.22
 0 0 -17 0.86 0.7
 0 0 17 0.67 0.74
 0 0 -17 1.55 0.73
 0 0 17 0.18 0.63
 0 0 -17 0.45 0.63
 0 0 -18 56.9 4.23
 0 0 18 56.04 3.06
 0 0 -18 58.54 3.06
 0 0 -18 55.3 2.89
 0 0 -18 61.34 3.3
 0 0 -18 50.52 2.96
 0 0 -18 59.01 3.3
 0 0 18 57.35 3.1
 0 0 -18 62.6 4.38
 0 0 -19 -0.51 1.26
 0 0 -19 -0.18 0.75
 0 0 19 0.41 0.65
 0 0 19 0.61 0.74
 0 0 -19 1.98 0.99
 0 0 -19 -0.52 1.03
 0 0 -19 1.58 0.81
 0 0 -19 2.4 0.9
 0 0 -20 118.24 7.16
 0 0 20 127.64 5.67
 0 0 20 134.91 6
 0 0 20 114.15 5.53
 0 0 -20 116.87 5.83
 0 0 -20 131.94 5.93
 0 0 -20 124.73 5.6
 0 0 -20 123.18 7.25
 0 0 -21 0.71 0.72
 0 0 21 -0.23 0.72
 0 0 -21 0.27 0.9
 0 0 -21 -0.58 1.15
 0 0 21 0.55 0.87
 0 0 -21 0.22 0.74
 0 0 21 -0.67 0.83
 0 0 -21 1.06 0.97
 0 0 -22 7.68 1.37
 0 0 22 8.85 1.46
 0 0 -22 8.6 1.94
 0 0 -22 15.04 1.5
 0 0 22 9.5 1.32
 0 0 22 11.18 1.44
 0 0 -22 10.65 2.1
 0 0 -22 8.88 1.14
 0 0 -22 13.54 1.6
 0 0 -23 0.89 0.98
 0 0 23 0.3 1.01
 0 0 -23 -0.26 0.79
 0 0 -23 3.91 1.67
 0 0 -23 -0.67 1.52
 0 0 -23 0.7 0.86
 0 0 23 0.24 0.83
 0 0 23 0.75 0.81
 0 0 23 -0.32 0.9
 0 0 -23 0.37 0.71
 0 0 -23 -0.29 0.81
 0 0 24 27.76 2.26
 0 0 -24 27.22 2.21
 0 0 24 26.73 2.45
 0 0 -24 27.1 2.39
 0 0 24 26.17 2.18
 0 0 -24 29.24 2.32
 0 0 -24 26.87 3.45
 0 0 -24 26.91 2.39
 0 0 -24 24.64 3.4
 0 0 24 30.05 2.6
 0 0 -25 1.37 1.07
 0 0 25 0.54 0.98
 0 0 -25 -0.75 1.03
 0 0 25 0.77 1.02
 0 0 -25 -0.73 1.52
 0 0 -25 2.98 1.71
 0 0 -26 0.78 1.64
 0 0 26 0.28 1.01
 0 0 -26 1.53 1.6
 0 0 -26 -0.77 1.12
 0 0 26 -0.26 1.02
 0 0 26 -0.72 1.57
 0 0 27 0.29 1.03
 0 0 27 -0.82 1.12
 0 0 -27 -2.37 1.24
 0 0 27 -0.75 1.8
 0 0 -27 0.82 1.54
 0 0 -28 2.6 1.9
 0 0 28 1.58 1.95
 0 0 -28 0.84 1.93
 0 0 -29 -2.72 2.4
 0 0 29 4.93 2.24
 0 0 -29 2.65 2.11
 0 0 -30 1.9 2.17
 0 0 30 3.43 1.88
 0 0 -30 -0.92 2.2
 0 0 -31 -1.98 2.07
 0 0 31 3.56 2.04
 0 0 -32 -1.03 2.26
 0 0 32 0.92 2.2
 0 0 -33 2.14 2.55
 0 0 33 -0.95 2.18
 0 0 -34 3.32 2.83
 0 0 34 2.94 2.75
 0 0 -35 1.14 2.61
 0 0 35 -1.01 2.91
 0 0 -36 2.35 2.69
 0 0 36 -1.03 2.36
 0 0 -37 1.2 2.76
 0 0 37 -1.05 2.86
 0 0 -38 -1.23 2.81
 0 0 38 2.13 2.44
 0 0 -39 -2.5 2.86
 0 0 -40 2.53 3.13
 0 0 -40 -3.3 2.91
 0 0 -41 2.19 2.71
 0 -1 0 0.12 0.07
 0 -1 -1 995.57 35.19
 0 -1 1 1039.8 35.19
 0 -1 1 1039.23 35.19
 0 1 1 995.66 35.16
 0 -1 -1 984.28 35.17
 0 -1 -1 994.87 35.19
 0 1 -1 985.67 35.16
 0 1 1 971.27 35.19
 0 -1 2 4290.79 150.92
 0 1 2 4228.64 151.01
 0 1 -2 4505.59 150.91
 0 1 2 3970.57 150.91
 0 1 -2 4202.51 151.16
 0 1 -2 4315.56 150.99
 0 -1 -2 4424.79 150.95
 0 -1 -2 4459.47 150.99
 0 1 -2 4411.67 150.97
 0 -1 -2 4424.84 150.99
 0 1 -2 4230.02 150.89
 0 -1 -3 1530.38 55.17
 0 -1 -3 1593.38 55.01
 0 1 3 1539.99 55.1
 0 -1 -3 1594.59 55.08
 0 1 -3 1593.11 54.96
 0 -1 -3 1585.23 55.07
 0 1 3 1554.02 55.01
 0 1 -3 1563.49 55.27
 0 1 -3 1562.03 55.05
 0 -1 3 1570.97 55.06
 0 -1 3 1522.65 55.2
 0 -1 -3 1545.74 55.1
 0 -1 3 1567.3 54.9
 0 1 3 1534.64 55.17
 0 1 -3 1577.2 55
 0 -1 3 1566.45 55.01
 0 1 4 425.87 15.49
 0 1 -4 440.86 15.64
 0 -1 -4 443.47 15.3
 0 1 -4 426.34 15.18
 0 1 4 430.88 15.17
 0 1 -4 426.71 15.35
 0 -1 -4 435.56 15.51
 0 -1 -4 446.02 15.4
 0 1 4 420.83 15.33
 0 -1 4 434.68 15.33
 0 -1 4 439.01 15.21
 0 -1 -4 444.73 15.44
 0 1 -4 429.97 15.37
 0 1 -4 418.69 15.2
 0 -1 4 419.5 15.36
 0 -1 4 425.94 15.56
 0 1 -4 436.07 15.32
 0 1 4 424 15.17
 0 1 -4 423.68 15.18
 0 -1 -4 413.53 15.37
 0 1 4 410.34 15.36
 0 1 -4 437.67 15.26
 0 1 -5 810.08 28.63
 0 -1 -5 802.51 28.47
 0 -1 -5 791.57 28.7
 0 -1 -5 805.51 28.21
 0 1 5 780.59 28.22
 0 -1 5 806.41 28.28
 0 1 -5 784.67 28.03
 0 1 5 801.21 28.02
 0 1 -5 807.9 28.26
 0 1 5 777.48 28.27
 0 -1 -5 792.95 28.27
 0 -1 -5 819.91 28.37
 0 -1 5 784.47 28.13
 0 -1 5 816.13 28.27
 0 1 -5 797.67 28.17
 0 -1 5 798.72 28.17
 0 1 5 785.42 28.3
 0 1 -5 779.11 28.29
 0 1 -5 788.97 28.12
 0 1 5 816.45 28.33
 0 1 -5 810.59 28.25
 0 -1 5 807.09 28.54
 0 1 -5 798.8 28.04
 0 1 5 793.13 28.02
 0 1 6 2172.05 74.91
 0 -1 6 2123.65 74.7
 0 1 -6 2148.58 74.7
 0 1 -6 2150.58 75.3
 0 -1 -6 2138.93 75.39
 0 -1 -6 2136.26 75.08
 0 -1 6 2111.01 74.85
 0 -1 -6 2142.03 74.77
 0 1 6 2086.75 74.8
 0 1 6 2137.96 74.52
 0 1 -6 2100.16 74.54
 0 1 -6 2148.31 74.84
 0 -1 6 2059.18 74.97
 0 -1 -6 2075.53 74.87
 0 1 6 2071.73 74.87
 0 -1 -6 2097.84 74.87
 0 1 6 2094.93 74.88
 0 -1 6 2069.77 74.75
 0 -1 -6 2114.23 74.9
 0 1 -6 2145.26 74.74
 0 -1 6 2170.24 74.86
 0 1 -6 2136.44 74.89
 0 1 6 2140.55 74.52
 0 1 -6 2141.22 74.55
 0 -1 6 2189.32 75.2
 0 1 -6 2120.39 74.85
 0 -1 -6 2166.01 74.96
 0 -1 -6 2169.01 74.73
 0 1 -7 1088.54 39.33
 0 -1 -7 1109.18 39.07
 0 -1 -7 1140.79 39.46
 0 -1 -7 1113.11 38.71
 0 1 7 1114.08 38.75
 0 -1 7 1078.42 38.8
 0 1 7 1098.54 38.39
 0 1 -7 1096.08 38.42
 0 1 -7 1108.42 38.78
 0 -1 7 1069.03 38.94
 0 -1 -7 1069.46 38.82
 0 -1 -7 1086.03 38.83
 0 1 7 1064.6 38.84
 0 -1 7 1084.87 38.7
 0 -1 7 1094.49 38.78
 0 -1 -7 1109.27 38.85
 0 1 7 1067.55 38.82
 0 1 -7 1081.52 38.69
 0 -1 7 1131.17 38.83
 0 1 7 1084.36 38.39
 0 1 -7 1091.98 38.42
 0 -1 -7 1121.24 38.67
 0 1 -7 1053.36 38.64
 0 1 7 1103.99 38.86
 0 -1 7 1101.78 38.65
 0 1 -7 1082.65 38.8
 0 1 -7 1089.77 38.81
 0 1 -7 1105.4 38.85
 0 -1 -7 1133.9 38.94
 0 1 -8 211.94 8.76
 0 -1 -8 229.65 8.95
 0 1 8 216.41 8.18
 0 -1 -8 225.25 8.15
 0 1 -8 215.12 7.79
 0 1 -8 231.58 8.26
 0 -1 8 215.08 8.38
 0 -1 -8 208.29 8.23
 0 -1 -8 222.2 8.31
 0 1 8 216.33 8.3
 0 1 -8 227.35 8.15
 0 1 8 210.13 8.26
 0 -1 -8 216.45 8.29
 0 -1 8 214.3 8.14
 0 -1 8 217.31 8.23
 0 -1 8 207.56 8.24
 0 1 -8 220.61 7.8
 0 -1 -8 223.59 8.12
 0 -1 8 214.36 8.1
 0 1 -8 218.74 8.25
 0 1 -8 218.23 8.1
 0 1 8 224.79 8.31
 0 1 -8 214.28 8.25
 0 1 -8 219.59 8.3
 0 -1 -8 224.82 8.39
 0 1 9 61.14 2.77
 0 1 -9 57.74 2.57
 0 -1 9 60.85 2.58
 0 1 -9 62.45 2.71
 0 1 -9 56.27 3.18
 0 -1 -9 60.69 3.32
 0 -1 -9 54.74 2.9
 0 1 -9 60.08 2.22
 0 -1 9 59.15 2.84
 0 -1 -9 64.74 2.81
 0 1 -9 60.62 2.77
 0 1 9 59.43 2.76
 0 -1 9 63.97 2.77
 0 1 -9 57.27 2.22
 0 -1 9 60.64 2.71
 0 1 9 54.61 2.7
 0 -1 -9 61.38 2.76
 0 1 -9 58 2.59
 0 -1 9 58.02 2.62
 0 -1 -9 59.67 2.81
 0 1 -9 52.95 2.64
 0 -1 -9 60.75 2.71
 0 -1 -9 65.92 2.66
 0 1 9 57.68 2.64
 0 -1 -9 59.04 2.58
 0 1 -9 60.52 2.75
 0 -1 -10 15.47 1.33
 0 1 -10 19.44 1.28
 0 -1 -10 18.82 1.26
 0 -1 -10 17.22 1.08
 0 -1 -10 15.7 1.16
 0 -1 10 15.52 1.07
 0 1 -10 17.72 1.1
 0 1 10 16.55 1.19
 0 -1 10 15.5 1.13
 0 -1 10 18.22 1.22
 0 1 10 16.58 1.22
 0 -1 10 18.97 1.34
 0 1 -10 15.61 1.15
 0 -1 -10 15.37 1.12
 0 1 -10 17.76 1.18
 0 1 -10 15.9 1.07
 0 1 10 16.71 1.19
 0 -1 10 15.64 1.04
 0 1 -10 12.99 1.44
 0 -1 -10 15.82 1.58
 0 -1 -10 19.18 1.33
 0 1 -10 17.27 1.17
 0 1 10 19.57 1.18
 0 -1 -11 233.67 9.68
 0 -1 -11 225.18 9.09
 0 1 -11 224.25 8.78
 0 -1 -11 227.12 8.81
 0 -1 -11 236.59 8.58
 0 -1 -11 222.81 8.73
 0 1 11 228.37 8.74
 0 -1 11 229.94 8.62
 0 1 -11 230.33 8.6
 0 -1 -11 224.24 8.73
 0 -1 11 223.93 8.67
 0 -1 11 226.9 8.78
 0 -1 11 217.47 8.86
 0 1 11 222.25 8.79
 0 1 -11 226.78 9.51
 0 1 -11 226.6 8.68
 0 -1 11 222.26 8.55
 0 1 -11 226.28 8.67
 0 1 11 225.17 8.75
 0 1 11 233.75 8.67
 0 -1 -11 215.54 8.82
 0 -1 -11 218.92 8.66
 0 1 -11 217.54 8.73
 0 -1 -12 424.43 16.81
 0 -1 -12 436.51 16.18
 0 1 -12 434.74 15.78
 0 -1 -12 401.44 15.76
 0 -1 -12 428.26 15.51
 0 1 12 433.05 15.79
 0 -1 12 407.87 15.84
 0 -1 -12 410.01 15.58
 0 1 -12 426.01 15.63
 0 -1 12 418.1 15.49
 0 1 12 442.56 15.75
 0 -1 12 409.51 15.7
 0 1 -12 426.42 16.64
 0 1 -12 419.84 15.62
 0 -1 12 425.41 15.63
 0 -1 -12 429.63 15.71
 0 1 -12 421.68 15.52
 0 -1 12 416.09 15.55
 0 1 12 431.79 15.71
 0 -1 -12 423.02 15.69
 0 1 12 415.33 15.57
 0 -1 -12 426.75 15.84
 0 1 -12 417.97 15.71
 0 -1 -12 411.88 15.75
 0 -1 -13 503.42 18.72
 0 -1 13 496.38 18.07
 0 -1 13 497.8 18.14
 0 1 -13 491.36 18.01
 0 1 13 487.18 18.18
 0 -1 -13 508.12 18.22
 0 -1 -13 514.51 18.25
 0 -1 13 498.02 18.25
 0 -1 -13 491.9 18.31
 0 -1 -13 479.8 18.31
 0 -1 13 474.39 18.34
 0 1 13 499.96 18.29
 0 -1 -13 498.46 19.36
 0 1 -13 491.95 18.27
 0 1 13 486.44 18.2
 0 -1 13 484.39 17.99
 0 1 -13 483.97 18.09
 0 1 -13 467.27 19.1
 0 1 -13 492.78 18.14
 0 1 13 487.37 18.09
 0 -1 -13 464.23 18.04
 0 1 -13 502.27 18.24
 0 -1 -13 498.7 18.29
 0 -1 14 22.8 1.56
 0 -1 14 26.45 1.67
 0 -1 -14 20.9 1.59
 0 1 -14 23.71 1.54
 0 1 14 25.18 1.72
 0 -1 -14 23.36 1.68
 0 -1 14 22.78 1.69
 0 -1 -14 26.75 1.81
 0 -1 -14 25.82 1.82
 0 -1 14 20.34 1.72
 0 1 14 22.43 1.73
 0 1 -14 24.23 2.29
 0 1 -14 24.16 1.74
 0 1 14 19.69 1.5
 0 -1 14 22.77 1.54
 0 1 14 19.31 1.57
 0 1 -14 24.96 1.66
 0 1 -14 24.2 1.67
 0 -1 -14 25.22 2.05
 0 1 -14 24.39 1.71
 0 -1 -14 22.26 1.7
 0 1 -14 23.97 1.43
 0 -1 -14 20.59 1.53
 0 -1 -15 677.38 25.05
 0 1 15 681.46 25.13
 0 -1 -15 669.54 25.09
 0 1 15 651.46 25.09
 0 -1 15 678.56 25.13
 0 1 15 673.73 25.03
 0 1 -15 686.97 25.06
 0 -1 15 709.22 25.05
 0 -1 -15 689.26 24.81
 0 1 -15 683.94 24.53
 0 -1 -15 689.67 24.93
 0 1 15 675.06 24.91
 0 -1 15 664.47 24.83
 0 1 -15 681.68 24.73
 0 -1 -15 672.83 24.94
 0 1 -15 702.6 24.9
 0 1 -15 684.47 25
 0 -1 -15 668.26 25.02
 0 1 -15 655.76 26.16
 0 1 -15 688.51 24.83
 0 1 15 678.52 24.92
 0 -1 15 668.18 24.7
 0 -1 -15 688.65 25.62
 0 1 -16 18.47 2.28
 0 -1 -16 22.96 2.16
 0 1 -16 25.06 1.47
 0 -1 -16 28.5 1.95
 0 1 16 21.24 1.82
 0 -1 16 22.05 1.61
 0 -1 -16 20.62 1.72
 0 -1 16 24.61 1.76
 0 1 -16 19.78 1.57
 0 1 16 21.74 1.76
 0 -1 -16 25.02 1.77
 0 -1 16 26.66 2.01
 0 1 16 19.72 1.8
 0 -1 16 21.84 1.62
 0 1 16 24.93 1.97
 0 1 -16 22.4 1.8
 0 -1 -16 26.21 1.93
 0 -1 16 22.91 1.79
 0 1 -16 24.54 1.77
 0 -1 16 24.19 1.74
 0 -1 -16 25.32 1.68
 0 1 -16 23.06 1.69
 0 1 16 21.26 1.73
 0 -1 -16 26.96 1.92
 0 1 -16 21.34 1.76
 0 -1 -16 24.37 1.71
 0 1 -16 25.71 1.54
 0 -1 -17 57.9 3
 0 -1 17 59.96 3.15
 0 1 17 56.92 3.07
 0 -1 -17 56.61 3.7
 0 1 -17 56.34 4.13
 0 1 -17 60.76 2.78
 0 -1 -17 60.4 3.33
 0 1 17 60.48 3.41
 0 1 -17 59.78 2.86
 0 1 17 56.77 3.28
 0 -1 17 57.8 3.25
 0 -1 -17 55.65 3.09
 0 -1 17 57.59 3.11
 0 -1 -17 60.75 3.24
 0 -1 17 60.51 3.11
 0 1 -17 59.35 3.03
 0 1 -17 63.92 3.22
 0 -1 17 56.43 3
 0 1 -17 61.16 4.3
 0 -1 -17 56.1 3.26
 0 1 -17 54.69 3.18
 0 -1 -17 60.84 3.35
 0 1 -17 58.43 3.28
 0 1 -17 61.31 3.13
 0 1 17 63.7 3.24
 0 -1 -18 184.71 8.65
 0 1 -18 176.91 9.19
 0 1 -18 187.77 7.48
 0 1 18 196.77 8.21
 0 -1 -18 189.08 8.08
 0 1 -18 186.54 8.05
 0 1 18 183.84 8.03
 0 -1 18 187.45 8.02
 0 -1 -18 193.03 7.89
 0 1 -18 190.36 7.74
 0 -1 -18 192.44 7.96
 0 1 -18 191.94 9.41
 0 -1 18 192.44 7.73
 0 1 18 190.33 7.84
 0 -1 18 184.46 7.83
 0 -1 -18 184.54 7.69
 0 -1 -18 180.75 8
 0 1 -18 186.28 7.97
 0 1 -18 197.15 7.82
 0 1 18 191.67 7.97
 0 1 -18 191.68 7.91
 0 1 -19 124.16 7.04
 0 -1 -19 116.42 6.91
 0 1 19 125.81 5.66
 0 1 -19 118.6 5.46
 0 -1 -19 129.69 7.15
 0 1 -19 119.12 6.97
 0 1 19 130.92 5.97
 0 1 -19 122.6 5.43
 0 -1 -19 119.07 5.55
 0 -1 -19 123.19 5.67
 0 -1 -19 120.98 5.42
 0 1 -19 121.25 5.17
 0 1 -19 116.66 5.56
 0 1 19 122.14 5.52
 0 -1 19 128.67 5.63
 0 -1 -19 119.83 5.42
 0 -1 19 124.87 5.77
 0 -1 -19 124.6 5.75
 0 1 -19 129.84 5.78
 0 -1 -19 107.94 6.22
 0 -1 19 121.82 5.41
 0 -1 -19 126.82 5.85
 0 1 -19 119.28 5.73
 0 1 -20 0.55 1.14
 0 -1 -20 1.1 1.21
 0 -1 20 4.01 1.56
 0 1 20 1.68 0.87
 0 -1 20 0.98 0.79
 0 1 20 1.62 0.94
 0 -1 -20 -0.22 0.79
 0 1 -20 0.98 0.79
 0 -1 -20 2.87 0.8
 0 1 -20 1.35 0.7
 0 -1 20 1.27 0.91
 0 1 -20 3.23 0.96
 0 -1 -20 2.64 1.04
 0 1 -20 0.52 0.92
 0 1 -20 0.56 1.05
 0 -1 -20 1.11 1.1
 0 -1 20 1.76 0.91
 0 1 20 2.6 0.93
 0 -1 -20 0.79 1.05
 0 1 -20 0.45 0.83
 0 -1 -21 59.59 4.69
 0 1 -21 49.42 4.38
 0 1 21 61.98 3.43
 0 -1 -21 52.69 4.56
 0 1 -21 55.36 4.63
 0 1 21 61.16 3.68
 0 1 -21 65.39 3.34
 0 -1 -21 58.97 3.36
 0 -1 21 64.53 4.69
 0 1 -21 63.07 3.6
 0 -1 -21 49.06 3.38
 0 -1 21 60.85 3.27
 0 -1 21 54.01 3.42
 0 -1 -21 58 3.51
 0 1 -21 60.21 3.51
 0 1 21 55.45 3.29
 0 -1 21 67.72 3.49
 0 -1 -21 55.38 3.15
 0 -1 -21 61.75 4.18
 0 1 -22 1.5 0.89
 0 -1 -22 0.95 0.87
 0 -1 22 0.56 0.98
 0 -1 -22 0.63 1.32
 0 1 -22 1.9 1.51
 0 -1 22 1.7 1.35
 0 1 -22 -0.27 0.9
 0 -1 -22 1.12 0.85
 0 -1 -22 0.62 1.42
 0 1 -22 0.62 1.36
 0 -1 -22 -0.2 0.79
 0 1 22 0.62 1.02
 0 1 22 1.44 0.82
 0 -1 22 0.97 0.82
 0 1 -22 0.85 1.03
 0 -1 -22 0.29 0.89
 0 1 22 0.25 0.83
 0 -1 22 0.64 0.82
 0 1 23 58.87 3.83
 0 1 -23 56.42 4.92
 0 -1 -23 63.98 5.12
 0 -1 -23 59.26 3.5
 0 1 -23 57.97 3.39
 0 -1 23 67.17 3.85
 0 1 -23 65.01 3.77
 0 -1 -23 64.07 3.81
 0 -1 23 64.53 3.48
 0 -1 23 56.34 4.78
 0 1 -23 67.3 3.22
 0 1 23 63.39 3.64
 0 -1 23 57.19 3.52
 0 1 23 57.88 3.47
 0 1 -23 52.41 4.8
 0 -1 -23 64.97 5.18
 0 1 -23 59.06 3.77
 0 -1 -23 62.79 3.79
 0 -1 -24 6.84 1.24
 0 1 -24 1.62 1.06
 0 -1 24 1.22 1.15
 0 1 24 2.54 1.12
 0 1 24 3.03 1.29
 0 -1 24 6.96 2.14
 0 1 -24 0.71 1.56
 0 -1 -24 4.23 1.69
 0 1 -24 4.15 1.17
 0 -1 24 7.89 1.33
 0 1 24 5.47 1.23
 0 1 -24 3.84 1.24
 0 -1 -24 3.34 1.29
 0 1 -24 2.77 1.72
 0 -1 -24 4.85 1.72
 0 1 24 3.22 1.16
 0 -1 24 2.07 1.17
 0 -1 -24 2.8 1.17
 0 1 -24 2.16 1.11
 0 1 -25 44.3 4.34
 0 -1 -25 32.01 3.83
 0 -1 25 33.35 3.74
 0 1 -25 33.5 2.41
 0 -1 -25 36.02 2.63
 0 -1 25 31.53 2.71
 0 1 25 27.97 2.46
 0 -1 -25 34.34 3.98
 0 1 -25 28.52 3.64
 0 1 25 34.31 2.62
 0 -1 25 29.65 2.5
 0 -1 25 36.61 2.53
 0 1 26 26.75 2.5
 0 -1 -26 29.01 3.72
 0 1 -26 21.37 3.45
 0 -1 -26 32.65 2.49
 0 1 -26 26.41 2.22
 0 -1 26 27.36 3.64
 0 -1 -26 25.38 3.62
 0 -1 26 29.12 2.51
 0 1 26 28.2 2.38
 0 1 -27 7.49 2.16
 0 -1 -27 9.07 2.4
 0 1 -27 11.68 1.53
 0 -1 -27 10.49 2.74
 0 1 27 8.47 1.59
 0 -1 27 8.73 1.59
 0 1 27 6.36 1.53
 0 -1 27 15.45 3.02
 0 1 28 2.38 1.27
 0 -1 28 -0.77 1.84
 0 -1 -28 1.73 1.72
 0 1 -28 0.87 1.92
 0 -1 -28 1.69 1.68
 0 -1 29 4.02 2.2
 0 1 -29 7.33 2.58
 0 -1 -29 6.34 2.48
 0 -1 -29 6.19 2.75
 0 1 30 2.64 1.93
 0 -1 30 4.18 2.28
 0 -1 -30 -0.95 1.98
 0 1 -30 4.78 2.37
 0 -1 -30 1.85 2.12
 0 -1 31 7.83 2.77
 0 1 31 9.15 2.65
 0 1 -31 2.99 2.65
 0 -1 -31 3.95 2.78
 0 -1 -31 4.8 2.21
 0 1 -32 1.04 2.17
 0 1 32 -0.95 2.26
 0 -1 32 0.9 2.15
 0 -1 -32 -2.05 2.88
 0 -1 -32 1 2.38
 0 1 -33 8.61 3.18
 0 1 33 -0.98 2.33
 0 -1 33 0.93 2.14
 0 -1 -33 3.19 2.44
 0 -1 -33 2.07 2.47
 0 1 -34 2.23 2.33
 0 -1 34 4.79 2.69
 0 1 34 -1.01 2.21
 0 -1 -34 -1.1 2.63
 0 1 -35 -1.15 2.63
 0 1 35 -1.03 2.16
 0 -1 35 -3.93 2.6
 0 -1 -35 -1.14 1.99
 0 1 -36 3.54 2.71
 0 1 36 2.12 2.97
 0 -1 36 -1.01 2.4
 0 -1 -36 -3.5 2.99
 0 1 -37 -2.42 2.26
 0 -1 -37 -2.4 2.75
 0 1 37 1.08 2.47
 0 -1 37 1.02 2.24
 0 1 -38 -1.1 2.41
 0 -1 -38 1.22 2.8
 0 1 38 1.09 2.29
 0 1 -39 -1.11 3.02
 0 -1 -39 -1.24 3.19
 0 1 39 -1.1 2.63
 0 1 -40 -2.21 3.02
 0 -1 -40 -2.52 3
 0 1 -41 1.1 2.42
 0 -2 0 10.49 0.61
 0 -2 0 10.25 0.68
 0 -2 0 11.26 0.67
 0 -2 0 10.32 0.74
 0 -2 0 11.86 0.71
 0 -2 0 12.86 0.73
 0 2 0 9.62 0.82
 0 2 0 10.42 0.68
 0 2 0 10.68 0.85
 0 2 1 1717.37 59.54
 0 2 -1 1689.63 59.52
 0 -2 1 1662.06 59.11
 0 -2 1 1715.7 59.23
 0 -2 -1 1720.09 59.23
 0 2 1 1669.79 59.07
 0 -2 1 1613.18 59.04
 0 -2 1 1657.35 59.44
 0 -2 -1 1714.24 59.24
 0 -2 1 1728.2 59.23
 0 -2 1 1646.98 59.32
 0 -2 1 1699.06 59.23
 0 -2 -1 1752.32 59.23
 0 2 -1 1701.26 59.23
 0 2 1 1705.39 59.2
 0 -2 -1 1670.97 59.21
 0 -2 1 1641.71 59.11
 0 2 1 1663.39 59.49
 0 -2 2 9579.11 334.94
 0 2 -2 9513.8 334.95
 0 -2 -2 9697.14 335.14
 0 -2 2 9999 335.13
 0 -2 2 9869.44 335.14
 0 -2 2 9778.54 335.01
 0 2 -2 9458.82 334.99
 0 2 -2 9515.35 335.45
 0 -2 -2 9688.01 335.14
 0 2 -2 9369.7 335.09
 0 2 -2 9478.03 334.96
 0 2 2 9696.54 335.15
 0 -2 2 9445.44 334.94
 0 2 2 9537.46 335.39
 0 -2 2 9751.85 335.37
 0 -2 -2 9488.61 334.97
 0 2 2 9255.89 334.95
 0 -2 -2 9598.74 335.1
 0 2 -2 9488.67 334.87
 0 2 -2 9790.28 335.14
 0 2 2 9656.05 335.08
 0 -2 -3 14.81 0.83
 0 -2 -3 14.69 1.04
 0 -2 3 13.39 0.76
 0 2 -3 12.67 0.74
 0 2 -3 12.62 0.8
 0 -2 3 13.22 0.73
 0 -2 -3 13.69 0.85
 0 2 3 13.41 0.73
 0 -2 -3 14.12 0.75
 0 2 -3 13.31 0.63
 0 -2 3 13.94 0.64
 0 -2 -3 14.98 0.87
 0 2 -3 13.73 0.82
 0 2 -3 13.06 0.67
 0 2 3 13.59 0.86
 0 -2 3 12.24 0.83
 0 2 -3 14.48 0.88
 0 -2 3 13.77 1.01
 0 2 -3 14.09 0.73
 0 -2 3 14.46 0.73
 0 -2 3 13.42 0.66
 0 2 3 13.78 1
 0 -2 4 302.46 11.2
 0 -2 -4 286.15 11.38
 0 2 4 294.97 11.13
 0 -2 -4 302.64 11.12
 0 2 -4 310.43 11.06
 0 -2 4 302.56 11.08
 0 2 -4 316.87 11.17
 0 2 -4 302.57 11.03
 0 -2 4 308.92 11.01
 0 -2 -4 316.68 11.21
 0 2 4 290.9 11.03
 0 -2 -4 312.96 11.06
 0 2 -4 310.16 10.88
 0 -2 4 310.99 10.89
 0 2 -4 294.52 11.03
 0 2 4 300.93 11.02
 0 -2 -4 314.18 11.22
 0 2 -4 317.48 11.17
 0 2 4 310.86 11.44
 0 -2 4 312.8 11.41
 0 2 -4 299.17 11.04
 0 2 4 302.23 11.03
 0 2 -4 305.41 10.89
 0 2 4 316.07 11.28
 0 2 -4 294.22 11.03
 0 -2 4 308.66 11.03
 0 -2 4 307.78 10.88
 0 -2 5 1276.7 45.4
 0 -2 -5 1260.36 45.62
 0 2 5 1270.09 45.32
 0 -2 -5 1285.37 45.29
 0 2 -5 1260.27 45.25
 0 -2 5 1293.15 45.29
 0 2 -5 1310.54 45.38
 0 2 -5 1259.65 45.2
 0 -2 -5 1255.24 45.39
 0 -2 5 1313.6 45.18
 0 -2 -5 1345.72 45.41
 0 -2 -5 1230.04 45.25
 0 2 5 1293.15 45.25
 0 -2 5 1304.67 45.06
 0 2 -5 1281.01 45.05
 0 2 -5 1261.73 45.18
 0 2 5 1302.93 45.17
 0 2 -5 1302.9 45.36
 0 2 5 1294.65 45.41
 0 2 5 1313.08 45.66
 0 -2 5 1265.51 45.63
 0 2 -5 1250.66 45.18
 0 2 5 1276.76 45.17
 0 2 5 1249.94 45.46
 0 2 -5 1298.92 45.25
 0 2 -5 1275.83 45.03
 0 -2 5 1281.51 45.23
 0 -2 6 46.72 2.14
 0 2 -6 46.11 1.86
 0 -2 -6 38.94 2.24
 0 -2 -6 45.39 2.04
 0 2 6 46.64 2.09
 0 2 -6 44.56 2.04
 0 -2 6 43.91 2.04
 0 2 -6 45.19 2.13
 0 -2 6 47.16 1.96
 0 2 -6 46.65 1.98
 0 -2 -6 45.8 2.16
 0 -2 -6 48.56 2.08
 0 2 6 47.42 2.06
 0 -2 6 48.12 1.88
 0 2 6 45.61 1.91
 0 2 -6 44.4 1.92
 0 -2 6 47.74 2.04
 0 2 -6 43.75 1.79
 0 2 -6 46.14 2.04
 0 2 6 43.72 2.15
 0 2 -6 44.7 2.12
 0 -2 6 44.17 2.37
 0 2 6 47.46 2.36
 0 2 6 46.25 2.22
 0 2 6 45.56 1.91
 0 2 -6 41.61 1.91
 0 -2 7 59.1 2.99
 0 2 7 61.49 2.94
 0 2 -7 62.79 3.15
 0 -2 -7 60.95 2.93
 0 2 7 61.09 2.66
 0 -2 -7 60 2.59
 0 -2 7 58.99 2.63
 0 -2 -7 55.43 2.54
 0 -2 7 63.73 2.54
 0 2 -7 62.19 2.54
 0 -2 -7 62.31 2.75
 0 -2 -7 55.46 2.61
 0 2 7 57.26 2.61
 0 -2 -7 57.75 2.72
 0 2 -7 55.25 2.67
 0 2 7 53.63 2.73
 0 -2 7 59.47 2.42
 0 2 -7 57.55 2.41
 0 2 -7 58.57 2.7
 0 -2 7 58.66 2.69
 0 2 7 65.1 2.77
 0 2 -7 59.13 2.69
 0 2 -7 58.88 2.44
 0 2 7 59.11 2.41
 0 2 -7 59.92 2.44
 0 2 7 59.19 2.41
 0 2 -7 66.38 2.35
 0 -2 7 64.52 2.64
 0 2 -7 63.6 2.64
 0 2 -8 37.75 2.36
 0 -2 -8 37.42 2.43
 0 -2 -8 31.92 2.03
 0 2 8 37.81 1.86
 0 -2 -8 37.81 1.8
 0 -2 8 38.47 1.93
 0 -2 8 38.22 1.87
 0 2 8 33.88 1.96
 0 -2 8 35.22 1.64
 0 -2 -8 37.48 1.76
 0 -2 8 36.95 1.73
 0 2 -8 38.31 1.76
 0 2 8 35.97 1.92
 0 -2 -8 36.8 1.86
 0 2 8 35.16 1.85
 0 -2 8 32.42 2.13
 0 2 -8 35 1.9
 0 -2 -8 33.89 1.89
 0 2 -8 37.24 1.61
 0 2 8 40.56 1.61
 0 2 8 39.28 1.6
 0 2 -8 34.29 1.59
 0 2 8 38.95 1.97
 0 2 -8 38.52 1.66
 0 2 -8 36.29 1.92
 0 2 -8 34.62 1.81
 0 2 -8 35.78 1.54
 0 -2 8 37.5 1.84
 0 2 -8 34.24 1.86
 0 2 -9 7.78 1.03
 0 -2 -9 6.79 0.88
 0 -2 -9 10.06 1.27
 0 2 9 7.97 0.72
 0 -2 9 4.92 0.66
 0 2 -9 7.84 0.78
 0 -2 -9 7.17 0.66
 0 -2 9 7.46 0.72
 0 -2 9 9.85 0.82
 0 2 9 7.86 0.86
 0 -2 9 6.61 0.59
 0 -2 -9 6.15 0.61
 0 2 -9 7.45 0.64
 0 2 9 9.42 0.87
 0 -2 9 7.93 0.66
 0 -2 -9 5.8 0.71
 0 2 9 7.91 0.77
 0 -2 9 5.6 0.74
 0 -2 -9 7.76 0.75
 0 -2 -9 8.32 0.83
 0 2 -9 7.2 0.74
 0 2 -9 7.29 0.72
 0 2 -9 7.73 0.53
 0 2 9 7.35 0.51
 0 -2 9 6.99 0.92
 0 2 -9 5.61 0.68
 0 2 9 7.58 0.79
 0 2 -9 6.69 0.58
 0 2 9 7.33 0.51
 0 2 -9 6.73 0.5
 0 -2 10 256.17 10.21
 0 -2 -10 262.39 10.04
 0 -2 -10 263.47 10.6
 0 -2 -10 266.39 9.48
 0 -2 10 250.86 9.62
 0 2 10 253.45 9.57
 0 -2 10 264.21 9.64
 0 2 -10 264.33 9.66
 0 2 10 253.28 9.71
 0 2 -10 254.65 9.32
 0 -2 -10 248.66 9.37
 0 2 -10 257.89 9.44
 0 -2 -10 240.86 9.66
 0 -2 10 251.25 9.41
 0 2 10 250.42 9.66
 0 -2 -10 250.08 9.6
 0 2 10 253.05 9.61
 0 2 -10 245.93 10.37
 0 2 -10 252.7 9.66
 0 2 -10 249.62 9.57
 0 -2 10 253.89 9.57
 0 2 10 249.31 9.09
 0 2 -10 248.01 9.12
 0 -2 10 250.73 9.31
 0 -2 -10 248.31 9.76
 0 -2 -10 243.7 9.64
 0 2 -10 239.91 9.59
 0 2 10 249.7 9.08
 0 2 -10 245.35 9.12
 0 -2 11 1126.38 40.05
 0 2 11 1133.02 39.45
 0 2 -11 1076.25 39.01
 0 2 -11 1106.81 39.33
 0 2 -11 1079.75 40.25
 0 -2 -11 1143.47 39.83
 0 -2 -11 1120.69 40.48
 0 2 11 1076.82 39.23
 0 -2 11 1081.53 39.33
 0 -2 -11 1128.45 39.15
 0 -2 11 1056.94 39.31
 0 -2 -11 1103.37 39.06
 0 2 -11 1090.55 39.11
 0 2 11 1076.34 39.35
 0 -2 11 1089.74 39.12
 0 -2 11 1114.5 39.26
 0 -2 -11 1090.59 39.41
 0 -2 -11 1105.17 39.34
 0 2 11 1073.28 39.31
 0 2 -11 1066.26 39.37
 0 2 -11 1083.79 39.31
 0 2 11 1110.46 38.69
 0 2 -11 1093.87 38.73
 0 -2 -11 1093.25 39.36
 0 2 -11 1109.32 39.31
 0 -2 -11 1054.07 39.47
 0 -2 11 1119.72 39.02
 0 2 11 1119.41 38.69
 0 2 -11 1098.2 38.73
 0 -2 12 756.86 28.78
 0 2 12 812.73 28.18
 0 2 -12 764.16 27.7
 0 2 -12 785.97 28.03
 0 2 -12 772.63 29.06
 0 -2 -12 762.23 29.19
 0 -2 12 639.38 27.88
 0 -2 -12 792.09 27.84
 0 2 12 750.28 27.92
 0 2 12 782.68 27.29
 0 -2 12 784.1 28.05
 0 -2 -12 789.96 27.75
 0 -2 -12 772.25 28.08
 0 -2 12 770.98 27.82
 0 -2 -12 771.68 28.12
 0 2 12 746.53 28.04
 0 -2 12 792.65 27.98
 0 2 -12 767.01 27.79
 0 2 12 763.38 28.02
 0 -2 -12 771.5 28.04
 0 -2 12 782.2 28.24
 0 2 12 839.65 27.4
 0 2 -12 765.2 28.1
 0 2 -12 758.25 28
 0 2 -12 766.59 27.34
 0 2 12 766.58 27.29
 0 -2 -12 757.18 28.04
 0 2 -12 775.31 28.01
 0 -2 12 760.27 27.71
 0 -2 -12 777.73 28.22
 0 2 -12 781.12 27.35
 0 -2 13 424.12 17.05
 0 2 13 434.3 16.33
 0 2 -13 456.38 16.25
 0 2 -13 425.42 17.3
 0 -2 -13 427.44 17.51
 0 -2 -13 433.46 16.7
 0 2 -13 430.66 15.45
 0 -2 13 430.95 16.23
 0 2 13 439.75 15.39
 0 -2 -13 453.04 15.96
 0 -2 -13 447.64 16.31
 0 -2 13 432.2 16.15
 0 -2 13 430.9 16.01
 0 2 13 408.22 16.21
 0 -2 -13 440.66 16.32
 0 2 -13 430.65 16.01
 0 2 13 428.46 16.24
 0 -2 -13 412.93 16.23
 0 -2 13 434.85 16.43
 0 2 -13 448.38 15.56
 0 2 13 433.16 15.47
 0 2 -13 422 16.27
 0 2 -13 422.73 16.19
 0 2 13 440.02 15.39
 0 2 -13 431.18 15.45
 0 2 -13 429.51 16.22
 0 -2 -13 404.26 16.17
 0 -2 -13 430.31 16.42
 0 -2 13 440.31 15.92
 0 2 13 424.98 16.13
 0 -2 -13 444.99 16.03
 0 -2 14 264.56 11.62
 0 2 14 268.99 10.9
 0 2 -14 273.15 10.78
 0 2 -14 282.33 12.01
 0 -2 -14 303.43 12.29
 0 -2 -14 286.53 11.38
 0 2 -14 279.01 9.96
 0 -2 14 274.18 10.84
 0 2 14 285.44 9.89
 0 -2 -14 281.88 10.53
 0 -2 14 290.45 10.79
 0 -2 -14 283.48 10.9
 0 -2 -14 289.76 10.96
 0 -2 14 288.21 10.64
 0 2 -14 279.87 10.6
 0 2 14 266.34 10.81
 0 2 14 268.39 10.83
 0 -2 14 274 11.04
 0 -2 -14 272.08 10.85
 0 2 -14 273.03 10.05
 0 -2 -14 276.46 11.03
 0 -2 14 281.41 10.53
 0 -2 -14 275.64 9.89
 0 2 -14 273.68 9.96
 0 2 14 279.43 9.89
 0 2 -14 279.94 10.92
 0 2 -14 282.25 10.86
 0 2 14 279.76 10.75
 0 2 -14 262.12 10.76
 0 2 -15 112.66 6.03
 0 -2 -15 104.18 6.02
 0 -2 -15 102.83 5.29
 0 -2 -15 104.25 4.56
 0 -2 -15 109.07 4.92
 0 2 15 103.31 5.03
 0 2 -15 105.83 4.94
 0 -2 15 107.94 5.07
 0 2 15 105.89 4.9
 0 -2 15 115.84 4.85
 0 2 -15 114.55 4.71
 0 -2 -15 102.79 4.88
 0 2 15 105.64 4.88
 0 -2 -15 113.38 4.97
 0 -2 15 112.01 5.76
 0 -2 15 101.63 4.84
 0 2 -15 106.47 3.94
 0 -2 15 109.02 3.93
 0 2 15 104.43 4.92
 0 2 -15 103.72 4.8
 0 2 -15 108 4.84
 0 2 -15 109.52 3.95
 0 -2 15 105.08 4.57
 0 -2 -15 105.13 5.02
 0 2 15 106.97 5.05
 0 2 -15 112.3 4.93
 0 -2 -15 100.21 4.91
 0 -2 -16 1.49 0.86
 0 2 -16 0.38 0.57
 0 2 -16 0.53 0.39
 0 -2 -16 0.18 0.66
 0 2 16 1.63 0.69
 0 -2 -16 0.67 0.7
 0 2 16 1.79 0.78
 0 -2 -16 0.2 0.65
 0 -2 16 0.23 0.65
 0 -2 16 1.21 0.63
 0 -2 -16 0.86 0.62
 0 2 -16 -0.31 0.56
 0 -2 16 0.7 0.54
 0 -2 -16 0.2 0.63
 0 -2 -16 0.4 0.61
 0 2 -16 0.85 0.59
 0 2 16 -0.39 0.68
 0 2 -16 0.87 0.91
 0 -2 -16 0.46 0.92
 0 2 -16 0.79 0.58
 0 2 -16 0.18 0.62
 0 -2 16 0.38 0.79
 0 -2 16 0.56 0.48
 0 2 16 0.21 0.6
 0 -2 -17 9.62 1.45
 0 2 -17 10.45 1.18
 0 2 -17 11.94 0.95
 0 -2 -17 9.8 1.16
 0 2 17 8.87 1.28
 0 -2 -17 8.78 1.25
 0 2 17 12.82 1.33
 0 -2 -17 10.4 1.24
 0 -2 -17 10.47 1.29
 0 -2 17 9.89 1.24
 0 2 -17 11.55 1.12
 0 -2 17 8.89 1.13
 0 -2 -17 9.45 1.19
 0 -2 -17 11.92 1.32
 0 -2 17 11.88 1.15
 0 2 -17 10.98 1.27
 0 2 -17 9.37 1.76
 0 -2 -17 12.41 1.92
 0 2 -17 10.68 1.21
 0 2 17 9.13 1.12
 0 2 -17 8.23 1.11
 0 -2 17 6.08 1.46
 0 2 17 12.64 1.36
 0 -2 17 9.47 1.03
 0 -2 -18 3.43 1.07
 0 2 -18 0.42 0.68
 0 -2 -18 1.79 0.71
 0 2 -18 0.95 0.46
 0 2 18 1.04 0.79
 0 -2 -18 0.25 0.72
 0 2 18 2.66 0.88
 0 -2 -18 0.69 0.71
 0 -2 -18 3.59 0.88
 0 -2 18 0.46 0.74
 0 2 -18 2.51 1.24
 0 2 -18 1.66 0.86
 0 -2 18 0.72 0.63
 0 -2 -18 0.88 0.77
 0 2 -18 0.86 0.61
 0 -2 -18 1.57 0.91
 0 -2 18 1.26 0.72
 0 2 18 2.41 0.81
 0 2 -18 -0.2 0.83
 0 2 18 1.36 0.77
 0 -2 18 2.08 0.62
 0 -2 18 1.31 1.22
 0 2 -18 2.22 0.81
 0 -2 -19 136.71 6.98
 0 -2 19 144.63 7.57
 0 2 19 138.67 6.55
 0 -2 -19 135.46 6.35
 0 -2 -19 145.4 6.2
 0 2 -19 139.27 5.67
 0 -2 -19 160.02 6.5
 0 -2 19 138.7 6.06
 0 2 -19 144.17 6.06
 0 -2 -19 135.7 6.26
 0 2 -19 125.23 6.11
 0 2 19 139.56 6.33
 0 2 -19 141.45 6.42
 0 -2 -19 147.88 6.51
 0 -2 19 135.48 5.93
 0 2 -19 140.78 7.78
 0 -2 19 150.61 6.31
 0 2 19 143.5 6.22
 0 -2 -19 131.53 6.35
 0 2 -19 139.44 6.31
 0 -2 19 132.86 6.3
 0 -2 -20 69.25 4.37
 0 -2 -20 71.25 5.13
 0 -2 20 65.45 4.77
 0 2 20 60.89 3.82
 0 -2 -20 67.06 3.81
 0 2 -20 72.55 3.2
 0 -2 -20 73.1 3.68
 0 2 -20 65.91 3.48
 0 -2 -20 72.37 3.84
 0 -2 -20 67.09 3.68
 0 2 -20 58.98 3.54
 0 -2 -20 69.51 3.91
 0 -2 20 68.26 3.46
 0 2 -20 56.74 4.69
 0 -2 20 65.21 3.73
 0 2 20 77.39 3.95
 0 2 -20 67.88 3.78
 0 -2 -20 72.67 3.92
 0 2 -20 63.3 3.77
 0 -2 20 62.67 3.63
 0 2 20 72.54 3.7
 0 -2 -21 13.18 2.27
 0 -2 21 11.61 2.21
 0 2 21 7.31 1.47
 0 2 -21 11.08 1.43
 0 -2 -21 8.81 1.44
 0 -2 -21 10.55 1.5
 0 -2 -21 11.28 1.47
 0 2 -21 10.97 1.29
 0 2 -21 11.29 1.55
 0 2 -21 10.37 2.05
 0 2 -21 8.54 0.98
 0 -2 -21 9.49 1.74
 0 2 21 8.79 1.43
 0 -2 21 9.91 1.19
 0 -2 21 9.82 1.46
 0 -2 -21 9.33 1.47
 0 2 21 12.77 1.44
 0 -2 21 9.62 1.37
 0 -2 -22 5.07 1.79
 0 -2 22 3.92 1.71
 0 2 22 0.95 1.09
 0 -2 -22 6.3 1.23
 0 2 -22 7.55 1.34
 0 -2 -22 6.07 1.23
 0 2 -22 7.91 1.2
 0 -2 -22 9.92 1.45
 0 2 -22 7.48 1.37
 0 2 -22 2.59 1.56
 0 2 -22 4.67 0.85
 0 -2 -22 9.13 1.51
 0 -2 22 3.9 1.2
 0 2 22 6.09 1.13
 0 -2 22 5 1.15
 0 -2 -22 4.79 1.56
 0 -2 22 5.67 1
 0 2 22 4.58 1.21
 0 2 23 37.86 2.96
 0 2 -23 37.71 2.52
 0 -2 -23 42.64 2.9
 0 -2 -23 38.41 2.7
 0 -2 23 43.93 3
 0 -2 -23 26.81 3.41
 0 -2 -23 38.54 3.45
 0 2 -23 33.91 2.8
 0 -2 -23 37.85 2.89
 0 2 23 43.99 2.94
 0 -2 23 35.06 2.42
 0 -2 -23 35.18 2.79
 0 2 -23 37.94 2.78
 0 2 23 33.73 2.65
 0 -2 23 47.35 2.93
 0 -2 23 36.7 3.71
 0 2 -23 42.57 4.05
 0 -2 -23 35.22 4
 0 -2 24 6.66 1.42
 0 -2 24 5.92 1.08
 0 2 24 7.48 1.45
 0 -2 24 6.25 1.86
 0 2 -24 4.64 1.1
 0 -2 -24 4.94 1.82
 0 -2 24 6.75 1.36
 0 2 24 8.68 1.41
 0 -2 -24 5.1 1.23
 0 2 -24 5.63 1.22
 0 2 -24 6.53 1.93
 0 -2 -24 2.86 1.58
 0 2 -24 4.97 1.25
 0 -2 -24 4.82 1.67
 0 2 25 0.27 0.9
 0 -2 25 -0.56 0.99
 0 -2 -25 0.75 1.65
 0 2 -25 -0.77 1.34
 0 -2 25 0.31 1.06
 0 -2 -25 1.49 1.63
 0 2 25 -0.89 1.11
 0 -2 -25 1.38 0.98
 0 2 -25 -0.23 0.99
 0 -2 25 1.32 1.69
 0 2 26 -0.3 1.01
 0 -2 -26 1.58 1.66
 0 2 -26 -0.81 1.77
 0 -2 26 -2.77 1.89
 0 -2 26 -0.29 1.01
 0 2 26 0.57 0.97
 0 2 -26 0.24 0.94
 0 -2 -26 -0.78 1.37
 0 -2 -27 1.64 1.8
 0 -2 -27 0.83 1.46
 0 -2 27 0.72 1.52
 0 2 27 1.46 1.11
 0 2 -27 0.85 1.86
 0 -2 -28 -0.86 1.5
 0 -2 -28 0.87 1.73
 0 -2 28 1.52 1.74
 0 2 28 -0.3 1.16
 0 2 -28 0.89 1.86
 0 -2 29 5.54 2.04
 0 2 -29 8.37 2.4
 0 -2 -29 7.29 2.78
 0 -2 -29 8.94 2.66
 0 -2 30 0.82 1.89
 0 2 -30 -0.97 1.93
 0 -2 -30 -0.93 1.95
 0 -2 31 -0.86 1.7
 0 2 -31 1.01 2.12
 0 -2 -31 0.99 2.07
 0 -2 -31 -0.97 2.13
 0 2 -32 3.15 2.31
 0 -2 -32 4.12 2.55
 0 -2 -32 6.02 2.82
 0 -2 33 0.91 2.7
 0 2 33 4.04 2.76
 0 2 -33 4.36 2.5
 0 -2 -33 6.4 2.91
 0 -2 -33 2.08 2.18
 0 -2 -34 -1.1 2.31
 0 2 -34 3.11 2.47
 0 -2 34 3.76 2.24
 0 2 34 1.04 2.91
 0 2 -34 4.5 2.69
 0 -2 -34 -1.07 2.24
 0 2 -35 2.12 2.43
 0 -2 -35 -2.27 2.38
 0 2 35 1.07 2.23
 0 -2 35 2.89 2.3
 0 -2 -35 2.21 2.73
 0 2 -36 1.08 2.37
 0 -2 -36 -3.51 3.09
 0 -2 36 4.91 2.43
 0 2 36 -1.09 2.16
 0 -2 -36 1.13 2.8
 0 2 -37 -1.1 2.72
 0 -2 -37 1.2 2.5
 0 2 37 3.33 2.64
 0 2 -38 -3.33 3.45
 0 -2 -38 -1.22 2.56
 0 2 38 -1.12 2.98
 0 2 -39 -3.35 2.86
 0 -2 -39 -1.24 2.6
 0 2 39 2.27 2.81
 0 2 -40 -1.12 2.33
 0 -2 -40 -1.26 2.63
 0 2 40 -1.14 2.5
 0 2 -41 2.22 3.11
 0 3 0 0.26 0.26
 0 3 0 -0.06 0.17
 0 -3 0 0.23 0.22
 0 -3 0 0.09 0.26
 0 -3 0 -0.09 0.25
 0 3 0 1.14 0.42
 0 3 0 0.49 0.48
 0 3 0 0.2 0.21
 0 -3 0 0.09 0.24
 0 -3 1 272.7 9.99
 0 -3 -1 274.22 10.01
 0 3 1 270.02 9.96
 0 3 -1 269 9.98
 0 -3 -1 261.66 9.8
 0 3 -1 265.73 9.82
 0 -3 1 266.31 9.83
 0 3 1 261.75 9.86
 0 -3 1 262.23 9.84
 0 3 -1 265.05 9.87
 0 -3 -1 260.32 9.94
 0 -3 -1 286.92 10.02
 0 -3 1 270.63 10
 0 -3 1 269.29 10.14
 0 3 1 282.17 10.47
 0 3 -1 252.77 10.39
 0 -3 -1 279.91 10.03
 0 -3 1 283.84 10.03
 0 -3 1 270.16 9.75
 0 3 1 261.56 10.41
 0 -3 2 103.38 4.27
 0 -3 -2 108.59 4.3
 0 -3 2 102.35 4.11
 0 3 -2 107.81 4.12
 0 3 -2 104.17 4.69
 0 -3 -2 107.7 4.09
 0 3 2 100.35 4.05
 0 3 -2 107.75 4.13
 0 -3 -2 103.78 4.26
 0 -3 2 103.46 4.08
 0 3 2 109.49 4.7
 0 3 -2 101.43 4.05
 0 -3 2 104.48 4.03
 0 -3 2 105.58 4.59
 0 -3 -2 107.75 4.28
 0 -3 2 108.1 4.31
 0 -3 2 105.42 4.42
 0 -3 -2 113.83 4.34
 0 3 -2 106.71 4.29
 0 3 2 110.96 4.26
 0 3 -3 64.86 2.73
 0 -3 3 66.02 2.71
 0 -3 -3 68.65 2.97
 0 -3 3 69.94 2.97
 0 -3 3 69.72 2.97
 0 3 3 65.63 2.84
 0 3 -3 64.04 2.77
 0 -3 3 68.64 2.8
 0 -3 -3 66.5 2.77
 0 3 3 68.11 2.74
 0 -3 3 70.77 3.3
 0 3 -3 70.08 2.63
 0 3 -3 68.93 2.98
 0 3 3 71.38 2.91
 0 -3 3 66.94 2.72
 0 3 3 70.17 3.02
 0 3 -3 64.85 2.73
 0 -3 -3 66.61 2.96
 0 3 3 66.93 2.94
 0 -3 -3 68.7 2.93
 0 3 3 68.3 3.33
 0 3 -3 66.95 2.9
 0 -3 -3 70.96 2.99
 0 3 3 65.72 2.84
 0 3 4 428.39 15.61
 0 -3 -4 411.22 15.08
 0 3 4 397.32 15.1
 0 -3 -4 414.24 15.53
 0 -3 -4 420.86 15.16
 0 -3 4 424.22 15.18
 0 -3 4 424.68 15.15
 0 3 -4 396.72 15.09
 0 -3 4 419.4 14.98
 0 3 -4 410.84 14.94
 0 3 4 411.71 14.99
 0 3 -4 411 15
 0 3 4 417.12 14.9
 0 -3 -4 414.04 14.94
 0 -3 4 426.53 14.93
 0 3 -4 418.94 14.73
 0 -3 4 411.98 15.54
 0 3 4 410.44 15.22
 0 3 -4 406.38 14.83
 0 3 -4 420.87 14.9
 0 -3 4 412.58 14.87
 0 -3 4 409.29 14.8
 0 -3 -4 428.35 15.18
 0 3 -4 414.4 15.09
 0 -3 -4 408.23 15.06
 0 -3 4 398.53 15.16
 0 3 4 416.42 15.01
 0 3 -4 410.81 15.02
 0 3 5 5.57 0.78
 0 -3 5 2.88 0.64
 0 3 5 1.13 0.33
 0 -3 -5 1.22 0.36
 0 -3 -5 2.02 0.51
 0 -3 -5 2.16 0.44
 0 -3 -5 1.47 0.39
 0 3 -5 1.34 0.35
 0 -3 5 2.18 0.36
 0 3 -5 1.38 0.28
 0 -3 -5 1.91 0.34
 0 3 5 1 0.28
 0 3 5 1.53 0.32
 0 3 -5 2 0.36
 0 -3 5 1.19 0.26
 0 3 -5 1.54 0.33
 0 3 -5 1.48 0.24
 0 -3 5 0.86 0.22
 0 -3 5 1.56 0.29
 0 -3 5 1.97 0.24
 0 3 -5 2.6 0.27
 0 3 5 1 0.38
 0 -3 -5 1.16 0.32
 0 -3 5 2.66 0.44
 0 3 -5 1.37 0.37
 0 3 -5 1.69 0.33
 0 3 5 1.41 0.35
 0 3 6 286.9 10.84
 0 -3 -6 275.67 10.78
 0 -3 -6 286.07 10.31
 0 3 6 275.42 10.35
 0 -3 -6 275.46 10.41
 0 3 -6 279.33 9.94
 0 -3 6 273.57 9.95
 0 3 -6 278.78 10.21
 0 -3 6 283.65 10.27
 0 3 6 275.47 10.51
 0 3 -6 273.36 9.98
 0 -3 -6 279.89 10.22
 0 3 6 269.28 10.18
 0 -3 -6 271.93 10.42
 0 -3 6 279.54 10.14
 0 3 -6 274.39 10.38
 0 3 -6 283.73 10.39
 0 -3 6 265.64 10.73
 0 3 6 272.07 10.17
 0 3 -6 269.45 10.19
 0 3 6 275.23 10.19
 0 3 -6 266.77 10.2
 0 -3 6 279.23 10.17
 0 3 -6 282.11 10.21
 0 -3 6 276.14 9.94
 0 -3 -6 284.38 10.32
 0 -3 6 276 10.44
 0 3 7 857.37 31.2
 0 -3 7 840.58 30.78
 0 -3 -7 860.14 31.15
 0 -3 -7 855.09 30.61
 0 3 7 832.51 30.68
 0 -3 -7 898.12 30.81
 0 -3 7 849.73 30.28
 0 3 -7 864.04 30.27
 0 3 -7 853.71 30.55
 0 -3 7 865.22 30.62
 0 3 7 875.18 30.56
 0 -3 -7 832.83 30.58
 0 3 -7 859.52 30.5
 0 -3 7 875.53 30.47
 0 3 -7 863.72 30.77
 0 3 7 830.08 30.78
 0 3 -7 853.65 30.73
 0 -3 7 851.47 31.14
 0 3 -7 845.43 30.49
 0 3 7 859.55 30.48
 0 3 -7 846.89 30.51
 0 3 7 859.9 30.48
 0 3 -7 887.65 30.57
 0 -3 7 847.59 30.53
 0 3 -7 844.81 30.26
 0 3 7 879.59 30.91
 0 3 -8 68.2 2.82
 0 3 -8 77 3.34
 0 -3 8 77.15 3.33
 0 -3 -8 73.1 3.6
 0 3 8 72.3 3.2
 0 -3 -8 77.57 3.17
 0 -3 -8 71.52 3.27
 0 -3 8 71.78 3.15
 0 3 -8 71.91 3.09
 0 -3 8 66.45 2.83
 0 3 -8 65.55 3.78
 0 3 8 73.4 3.12
 0 -3 -8 67.64 3.11
 0 3 -8 71.88 3.27
 0 3 -8 74.06 3.06
 0 -3 8 68.15 2.97
 0 3 8 63.8 3.22
 0 3 -8 66.85 3.21
 0 -3 8 68.69 3.56
 0 3 -8 71.32 3
 0 3 8 72.82 2.97
 0 3 8 71.26 3.61
 0 3 -8 70.12 2.97
 0 3 8 75.4 2.97
 0 -3 8 68.11 3.04
 0 3 -8 73.9 3.12
 0 3 -8 69.81 2.78
 0 3 9 86.16 4.3
 0 3 -9 94.55 4.03
 0 3 9 92.69 4.05
 0 3 -9 92.57 3.53
 0 -3 9 82.05 3.91
 0 -3 -9 89.75 4.29
 0 -3 -9 82.38 3.75
 0 3 9 88.79 3.91
 0 -3 -9 90.83 3.99
 0 3 -9 86.86 4.63
 0 -3 9 92.83 3.55
 0 3 9 89.32 3.82
 0 -3 -9 87.81 3.84
 0 3 -9 90.79 4.02
 0 -3 9 90.64 4.4
 0 -3 9 87.36 3.67
 0 3 -9 87.2 3.71
 0 3 9 88.79 3.99
 0 3 -9 89.49 3.96
 0 -3 9 88.83 3.86
 0 3 -9 91.93 3.81
 0 3 -9 89.02 3.63
 0 3 9 86.87 3.58
 0 3 9 87.79 3.6
 0 3 -9 91.36 3.65
 0 3 -9 88.55 3.43
 0 3 -9 91.45 3.83
 0 -3 9 93.21 3.82
 0 -3 -9 92.9 4.07
 0 3 10 795.3 28.3
 0 3 -10 794.26 27.67
 0 3 -10 760.18 28.18
 0 -3 -10 763.67 29.23
 0 -3 -10 774.71 28.6
 0 -3 10 791.56 28.2
 0 -3 -10 801.43 27.97
 0 3 10 775.03 28.11
 0 -3 10 788.77 28.1
 0 -3 10 764.05 27.69
 0 3 -10 765.16 29.14
 0 -3 -10 761.48 28.23
 0 3 10 795.46 28.04
 0 -3 -10 783.03 28.04
 0 3 -10 758.33 27.89
 0 -3 10 783.26 27.85
 0 -3 -10 782.64 27.94
 0 3 -10 804.82 28.28
 0 3 -10 787.57 28.2
 0 3 10 757.16 28.22
 0 3 10 802.5 28.7
 0 3 -10 756.35 27.54
 0 3 -10 787.96 28.05
 0 -3 10 783.98 28
 0 3 -10 789.92 27.75
 0 3 10 769.3 27.7
 0 -3 10 763.42 28.75
 0 3 10 784.3 27.7
 0 3 -10 769.37 27.72
 0 -3 -11 153.38 7.36
 0 -3 -11 149.86 6.79
 0 -3 11 163.29 6.44
 0 3 11 155.45 6.32
 0 -3 11 152.62 6.31
 0 -3 11 161.5 5.95
 0 3 -11 144.56 7.22
 0 3 11 155.62 6.27
 0 -3 -11 156.57 6.29
 0 3 11 151.7 6.4
 0 3 -11 164.27 6.47
 0 3 11 162.2 5.9
 0 3 -11 161.09 5.94
 0 3 -11 157.35 6.13
 0 -3 11 161.86 6.1
 0 3 -11 154.38 5.9
 0 3 11 155.44 5.86
 0 3 -11 149.56 6.37
 0 3 -11 156.4 5.92
 0 3 11 158.75 6.5
 0 -3 11 151.46 6.95
 0 3 -11 152.58 5.76
 0 -3 11 156.96 6.25
 0 3 -11 163.91 6.3
 0 -3 -11 154.32 6.44
 0 3 -11 169.72 6.6
 0 -3 -11 162.6 6.15
 0 -3 12 151.67 6.23
 0 3 -12 147.58 5.74
 0 3 12 149.78 5.71
 0 -3 -12 150.91 5.99
 0 3 -12 144.86 5.99
 0 -3 -12 144.11 6.34
 0 -3 12 157.13 6.01
 0 -3 -12 141.82 6.16
 0 3 12 151.23 6.2
 0 3 -12 150.85 6.3
 0 3 -12 152.99 5.83
 0 3 12 153.75 6.41
 0 3 -12 136.67 6.25
 0 3 12 148.66 6.32
 0 -3 12 148.77 5.84
 0 3 12 153.7 5.7
 0 3 -12 154.39 5.75
 0 -3 -12 138.1 7.26
 0 -3 -12 158.26 6.78
 0 -3 12 145.37 6.88
 0 -3 -12 148.79 6.04
 0 -3 12 155.48 6.32
 0 3 12 146.24 6.2
 0 3 -12 151.59 6.19
 0 3 -12 155.69 5.64
 0 -3 13 2.14 1.03
 0 3 -13 0.74 0.85
 0 -3 -13 3.6 1.3
 0 -3 -13 1.05 0.8
 0 -3 13 1.59 0.65
 0 3 13 2.78 0.69
 0 -3 -13 2.34 0.64
 0 -3 13 1.68 0.63
 0 -3 -13 0.84 0.45
 0 -3 -13 2.31 0.74
 0 -3 -13 2.02 0.73
 0 -3 13 1.36 0.53
 0 3 -13 2.05 0.57
 0 3 13 1.26 0.62
 0 -3 -13 1.46 0.57
 0 3 13 1.8 0.64
 0 3 -13 2.38 0.64
 0 3 -13 1.09 0.61
 0 -3 13 2.72 0.7
 0 3 13 1.64 0.69
 0 -3 13 1.4 0.41
 0 3 -13 1.94 0.35
 0 3 -13 2.24 0.63
 0 3 -13 2.04 0.47
 0 3 13 1.37 0.66
 0 3 -13 2.45 0.74
 0 3 13 1.61 0.34
 0 3 -13 1.75 0.38
 0 3 -13 1.55 0.39
 0 3 13 1.19 0.35
 0 -3 14 497.34 19.81
 0 3 -14 513.12 18.47
 0 3 14 524.32 19.14
 0 3 -14 512.83 18.96
 0 3 -14 509.73 20.26
 0 -3 -14 526.04 19.62
 0 -3 -14 539.3 20.57
 0 3 14 496.65 18.85
 0 -3 14 519.17 18.99
 0 -3 -14 513 18.67
 0 -3 14 518.35 18.94
 0 -3 -14 510.88 18.56
 0 -3 -14 519.28 19.03
 0 -3 14 515.73 18.85
 0 3 -14 493.83 18.62
 0 -3 14 503.09 18.61
 0 -3 -14 521.31 19.1
 0 -3 -14 489.58 18.87
 0 3 14 508.7 18.88
 0 3 14 503.33 19.14
 0 -3 14 499.68 19.15
 0 3 14 548.99 18.34
 0 3 -14 488.67 18.92
 0 3 -14 514.14 19.03
 0 -3 14 493.83 18.91
 0 3 14 495.3 18.97
 0 3 -14 505.36 18.21
 0 3 14 504.33 18.14
 0 3 -14 510.34 18.88
 0 3 -14 491.63 18.17
 0 -3 -14 495.73 18.97
 0 -3 14 499.49 18.45
 0 3 14 505.56 19.17
 0 3 -14 507.31 18.19
 0 3 14 506.4 18.13
 0 3 -15 30.75 2.12
 0 3 15 32.7 2.27
 0 3 -15 34 3.08
 0 -3 -15 33.07 3.03
 0 -3 -15 33.89 1.99
 0 -3 15 31.7 2.14
 0 3 -15 33.28 1.56
 0 3 15 32.48 1.49
 0 -3 15 29.68 2.07
 0 -3 -15 37.26 1.95
 0 -3 -15 30.7 2.2
 0 -3 -15 27.93 2.09
 0 3 -15 32.13 1.94
 0 -3 15 39.46 2.2
 0 3 15 35.13 2.2
 0 -3 -15 35.44 2.17
 0 -3 15 32.3 2.28
 0 3 15 29.96 2.23
 0 3 15 34.7 1.65
 0 3 -15 34.58 1.72
 0 3 -15 29.32 2.11
 0 3 15 31.99 2.3
 0 -3 15 33.83 2.2
 0 -3 15 33.89 1.84
 0 -3 -15 37.07 2.28
 0 -3 15 34.27 2.81
 0 3 -15 31.36 1.59
 0 3 -15 32.08 2.13
 0 3 15 32.84 2.2
 0 3 -15 39.16 2.36
 0 3 15 34.61 1.51
 0 3 -15 34.6 1.57
 0 -3 16 43.29 3.26
 0 3 16 39.32 2.62
 0 3 -16 45.5 2.67
 0 3 -16 44.76 3.58
 0 -3 -16 38.79 3.43
 0 -3 -16 37.8 2.89
 0 -3 16 37.71 2.51
 0 3 -16 43.11 1.86
 0 3 16 43.08 1.79
 0 -3 -16 47.41 2.34
 0 3 -16 43 2.36
 0 -3 -16 45.61 2.68
 0 -3 -16 44.57 2.69
 0 -3 16 45.69 2.54
 0 3 16 45.19 2.58
 0 -3 -16 47.65 2.65
 0 3 16 39.62 2.71
 0 3 -16 46 2.04
 0 3 16 44.96 1.93
 0 3 -16 37.04 2.48
 0 -3 -16 43.57 2.38
 0 3 -16 46.75 2.73
 0 -3 16 40.56 2.23
 0 -3 -16 46.84 2.65
 0 3 -16 44.13 1.88
 0 3 16 40.64 1.79
 0 3 -16 39.48 1.94
 0 3 -16 41.07 2.54
 0 -3 17 36.49 2
 0 3 -17 34.36 1.79
 0 -3 -17 32.09 2.3
 0 -3 17 29.97 2.96
 0 3 -17 31.59 3.14
 0 -3 -17 24.58 2.93
 0 -3 -17 38.33 2.82
 0 3 17 35.64 1.46
 0 -3 17 28.55 2.2
 0 3 -17 34.7 1.54
 0 -3 -17 34.21 2.01
 0 -3 -17 32.01 2.32
 0 3 -17 34.43 2.11
 0 -3 -17 35.92 2.38
 0 -3 17 37.95 2.16
 0 3 17 32.52 2.27
 0 -3 -17 34.97 2.35
 0 3 17 37.9 2.57
 0 3 -17 36.02 1.7
 0 3 -17 33.17 2.38
 0 3 17 34.35 1.46
 0 3 -17 36.99 1.56
 0 3 17 38.04 2.35
 0 -3 -17 36.62 1.47
 0 3 -17 37.77 2.38
 0 3 17 40.82 2.54
 0 3 -17 39.43 2.41
 0 3 -17 34.96 1.72
 0 3 -17 33.78 2.29
 0 3 -18 25.34 1.46
 0 -3 18 25.45 2.65
 0 3 -18 27.4 2.97
 0 -3 -18 28.92 3.05
 0 -3 -18 24.18 2.32
 0 3 18 23.95 1.02
 0 -3 -18 26.01 1.05
 0 3 -18 25.88 1.16
 0 3 -18 21.36 1.89
 0 3 18 23.12 2.11
 0 -3 -18 24.9 1.05
 0 -3 -18 25.27 1.04
 0 -3 18 25.94 1.14
 0 -3 18 27.91 1.18
 0 -3 -18 20.02 1.82
 0 3 18 26.1 2
 0 -3 -18 24.99 2.01
 0 -3 18 23.65 1.76
 0 3 -18 32.54 1.93
 0 -3 -18 24.82 2.06
 0 3 -18 25.65 1.15
 0 -3 18 22.86 1.92
 0 3 18 24.97 1.02
 0 3 18 26.21 1.94
 0 3 -18 25.9 2.09
 0 -3 -18 25.76 1.7
 0 3 18 27.25 2.13
 0 3 -18 26.04 1.98
 0 3 -18 27.38 1.43
 0 -3 18 26.97 1.7
 0 -3 19 -0.47 1.07
 0 3 -19 0.56 1.05
 0 -3 -19 1.77 1.35
 0 -3 -19 0.37 0.94
 0 -3 -19 1.72 0.83
 0 3 -19 0.36 0.66
 0 -3 19 0.73 0.71
 0 -3 -19 2.22 0.99
 0 -3 19 0.48 0.86
 0 3 -19 0.8 0.23
 0 3 19 1.16 0.92
 0 3 -19 0.31 0.49
 0 -3 -19 -1.64 0.93
 0 3 -19 2.1 0.86
 0 3 -19 1.54 0.92
 0 -3 19 1.08 0.62
 0 3 -19 0.86 0.23
 0 3 19 -0.44 0.87
 0 3 -19 0.18 0.47
 0 3 -19 -0.23 0.72
 0 3 19 1.29 1.01
 0 -3 -20 152.66 7.56
 0 3 20 154.39 6.9
 0 3 20 157.59 7.11
 0 -3 -20 155.6 6.79
 0 3 -20 156.84 6.79
 0 3 -20 145.44 5.82
 0 -3 -20 156.18 6.89
 0 -3 -20 138.53 6.7
 0 3 -20 146.12 6.4
 0 3 -20 148.61 5.92
 0 -3 -20 160.9 8.7
 0 -3 20 152.62 6.28
 0 -3 20 156.75 8.11
 0 3 -20 142.04 8.25
 0 -3 20 140.52 6.69
 0 3 20 148.92 6.65
 0 3 -20 149.68 6.86
 0 -3 -21 46.73 4.31
 0 3 21 42.46 3.01
 0 3 21 42.38 2.88
 0 -3 21 49.88 3.09
 0 -3 -21 46.36 3.03
 0 3 21 44.03 3.2
 0 3 -21 41.45 2.68
 0 -3 -21 46.06 3.01
 0 -3 -21 49.2 3.08
 0 3 -21 45.85 2.3
 0 -3 21 48.56 2.65
 0 -3 21 49.62 4.14
 0 -3 21 50.92 3.11
 0 -3 -21 42.3 3.54
 0 3 -21 43.73 2.21
 0 3 -21 52.28 3.12
 0 3 -21 45.59 4.31
 0 3 -21 56.91 3.38
 0 3 22 75.38 4.49
 0 -3 -22 79.12 4.31
 0 3 22 77.59 4.17
 0 -3 22 77.42 4.23
 0 3 -22 71.17 3.82
 0 -3 -22 75.73 4.26
 0 -3 -22 80.34 4.28
 0 -3 22 74.42 4.25
 0 -3 -22 92.71 5.26
 0 3 -22 64.37 5.39
 0 -3 22 80.4 3.82
 0 3 -22 82.9 4.45
 0 -3 -22 58.44 5.24
 0 3 -22 79.74 3.35
 0 3 -22 76.29 4.23
 0 3 22 77.81 4.32
 0 -3 22 71.52 5.34
 0 3 -23 0.86 0.86
 0 -3 -23 0.56 1.09
 0 -3 -23 3.16 1.13
 0 -3 23 0.58 1.11
 0 -3 -23 1.38 1.59
 0 -3 -23 4.55 1.57
 0 3 23 1.83 1.1
 0 -3 23 1.9 1.12
 0 3 -23 0.31 1.11
 0 3 -23 1.42 1.48
 0 3 -23 2.51 1.05
 0 3 23 0.34 1.09
 0 -3 23 0.59 1.52
 0 3 23 2.07 1.14
 0 3 24 47.21 3.42
 0 -3 24 53.57 4.8
 0 -3 -24 63.48 4.5
 0 3 -24 59.16 3.6
 0 -3 24 54.05 3.56
 0 -3 -24 50.19 4.9
 0 3 -24 47.85 4.86
 0 3 -24 54.06 3.24
 0 -3 -24 63.03 3.7
 0 -3 -24 61.27 3.68
 0 -3 24 55.02 3.51
 0 3 24 59.19 3.55
 0 -3 25 7.2 2.22
 0 -3 -25 7 1.54
 0 3 -25 8.73 1.4
 0 -3 -25 4.49 1.49
 0 3 -25 5.51 2.1
 0 3 25 8.5 1.56
 0 -3 25 4.07 1.41
 0 -3 -25 5.34 2.03
 0 3 25 4.74 1.37
 0 -3 25 7.8 1.42
 0 3 -26 20.69 3.41
 0 -3 -26 32.01 4.07
 0 -3 -26 20.21 3.29
 0 3 26 29.3 2.49
 0 -3 26 26.21 2.45
 0 -3 -26 24.96 3.02
 0 -3 26 30.22 3.8
 0 3 -27 0.87 2.07
 0 -3 -27 -0.84 1.99
 0 -3 -27 0.85 1.94
 0 3 27 -0.3 1.14
 0 -3 -27 -0.54 1.72
 0 -3 27 0.72 1.65
 0 3 28 3.03 1.27
 0 -3 -28 1.75 2.38
 0 3 -28 -3.64 2.33
 0 -3 28 2.26 1.79
 0 -3 -28 -0.89 1.76
 0 3 -29 0.91 1.99
 0 -3 -29 1.85 1.93
 0 -3 -29 0.91 2.09
 0 -3 29 0.78 1.94
 0 -3 30 4.88 2.49
 0 3 -30 11.12 2.2
 0 -3 -30 11.36 3.21
 0 3 -30 6.57 2.73
 0 -3 -30 14.44 3.26
 0 -3 -31 0.98 1.95
 0 -3 31 0.84 2.09
 0 3 -31 -2.92 2.88
 0 -3 -31 2 2.09
 0 -3 -32 2.03 2.52
 0 -3 32 4.36 2.59
 0 3 -32 5.01 2.66
 0 -3 -32 6.23 2.75
 0 -3 -33 -1.05 2.78
 0 3 -33 -2.06 2.36
 0 -3 33 2.69 2.22
 0 -3 -33 1.08 2.01
 0 -3 -34 3.25 2.48
 0 3 -34 -1.06 2.88
 0 -3 34 -0.92 2.2
 0 -3 -34 -1.11 2.84
 0 3 -35 -1.08 2.47
 0 3 35 -1.1 2.52
 0 -3 -35 2.28 2.27
 0 -3 -35 1.11 2.33
 0 3 -36 -1.1 2.82
 0 3 36 1.12 2.68
 0 -3 -36 2.35 2.9
 0 -3 -36 2.28 2.82
 0 3 -37 -1.11 2.33
 0 3 37 -1.14 2.72
 0 -3 -37 -1.2 2.38
 0 -3 -37 1.16 2.55
 0 3 -38 3.37 2.88
 0 3 38 2.31 2.86
 0 -3 -38 1.22 3.03
 0 -3 -38 1.18 3.13
 0 3 -39 -1.13 2.47
 0 3 39 -1.17 2.56
 0 -3 -39 1.24 2.59
 0 3 -40 -1.13 2.79
 0 3 40 1.17 3
 0 -4 0 1793.15 63.5
 0 4 0 1801.47 63.28
 0 4 0 1774.47 63.45
 0 -4 0 1810.69 63.28
 0 -4 0 1754.71 63.36
 0 4 0 1827.49 63.42
 0 4 0 1824.66 63.23
 0 -4 0 1832.85 63.53
 0 -4 0 1771.69 63.49
 0 4 0 1775.41 64.17
 0 4 0 1816.49 63.42
 0 4 0 1758.2 64.14
 0 4 0 1736.19 63.38
 0 -4 1 2813.38 99.9
 0 4 1 2888.53 100.93
 0 4 -1 2840.91 100.91
 0 4 -1 2758.55 100
 0 -4 1 2890.87 100.02
 0 4 1 2789.1 100.03
 0 -4 1 2832.85 100.05
 0 -4 -1 2716.12 100.15
 0 4 -1 2863.49 100.1
 0 4 1 2835.06 100.19
 0 -4 -1 2838.31 99.98
 0 -4 1 2882.33 100.49
 0 -4 -1 2909.99 100.28
 0 -4 1 2918.94 100.27
 0 4 -1 2950.84 100.09
 0 4 1 2834.5 100.89
 0 -4 1 2863.86 100.24
 0 -4 -1 2843.24 100.25
 0 -4 -1 2832.25 100.23
 0 -4 1 2815.18 100.24
 0 4 1 2865.35 100.19
 0 4 -1 2915.84 100.23
 0 4 -1 2836.71 100.15
 0 4 1 2885.95 100.16
 0 4 1 2832.64 100.14
 0 4 -1 2780.09 100.12
 0 4 -2 166.37 6.54
 0 -4 2 175.57 6.57
 0 -4 2 161.84 6.66
 0 -4 -2 166.88 6.78
 0 -4 2 181.5 6.83
 0 -4 -2 172.24 6.52
 0 4 2 172.16 6.69
 0 4 2 173.4 7.37
 0 4 -2 174.16 6.6
 0 -4 -2 166.05 6.73
 0 -4 2 172.18 6.56
 0 -4 -2 170.65 6.78
 0 -4 2 175.67 6.79
 0 -4 2 177.91 7.01
 0 -4 -2 178.71 6.8
 0 -4 2 169.45 6.78
 0 4 2 170.52 6.76
 0 4 -2 176.71 6.79
 0 4 2 174.6 6.73
 0 -4 2 167.52 6.45
 0 4 2 167.91 6.68
 0 4 -3 608.16 21.98
 0 -4 3 615.88 21.95
 0 -4 -3 639.38 22.34
 0 -4 3 636.42 22.33
 0 -4 3 601.14 22.2
 0 -4 -3 613.96 22.34
 0 4 -3 625.03 22.06
 0 -4 3 609.22 22.08
 0 4 3 617.75 22.2
 0 4 3 614.5 21.99
 0 -4 -3 620.18 22.04
 0 -4 -3 606.8 22.3
 0 -4 3 587.71 22.01
 0 4 -3 635.31 22.07
 0 4 -3 613.99 21.86
 0 4 3 587.52 22.89
 0 -4 3 611.03 22.56
 0 4 3 629.39 22.2
 0 -4 3 609.34 22.81
 0 -4 -3 594.28 22.23
 0 4 3 630.62 22.25
 0 4 -3 623.92 22.34
 0 4 3 598.99 22.3
 0 -4 3 612.61 22.32
 0 -4 -3 614.53 22.3
 0 -4 -4 377.03 13.55
 0 -4 4 379.35 13.55
 0 -4 4 380.22 13.54
 0 -4 4 363.06 13.4
 0 -4 -4 364.75 13.56
 0 4 -4 364.25 13.45
 0 -4 4 368.22 14.06
 0 -4 4 370.28 13.3
 0 4 -4 346.34 13.23
 0 -4 -4 371.64 13.24
 0 4 4 368.99 13.19
 0 -4 -4 349.02 13.5
 0 4 -4 365.88 13.21
 0 -4 4 359.54 13.16
 0 4 4 357.21 13.36
 0 4 -4 353.1 13.36
 0 -4 -4 363.22 13.45
 0 4 -4 368.67 13.55
 0 4 4 364.8 13.43
 0 4 4 364.2 14.14
 0 -4 -4 374.62 13.49
 0 4 4 344.68 13.47
 0 4 -4 364.99 13.02
 0 4 -4 346.38 13.2
 0 -4 4 350.69 13.14
 0 4 4 358.3 13.37
 0 4 -4 369.62 13.4
 0 4 5 408.84 15.38
 0 -4 -5 424.39 15.33
 0 -4 -5 401.41 15.91
 0 -4 5 432.18 15.42
 0 -4 5 411.23 15.43
 0 -4 -5 433.44 15.43
 0 -4 5 417.51 15.29
 0 4 -5 415.54 15.35
 0 -4 -5 430.48 15.46
 0 4 -5 430.82 15.15
 0 -4 5 410.12 15.18
 0 4 5 421.52 15.52
 0 4 -5 410.43 15.01
 0 -4 -5 405.53 15.12
 0 4 5 412.47 15.06
 0 -4 5 410.96 15.95
 0 4 -5 416.06 15.23
 0 4 5 416.83 15.21
 0 -4 5 400.48 15.44
 0 -4 -5 414.47 15.33
 0 -4 5 411.46 15.11
 0 4 -5 418.48 14.86
 0 4 5 423.62 16.03
 0 -4 5 417.88 14.97
 0 -4 5 420.6 15.03
 0 4 -5 405.21 15.1
 0 4 -5 402.05 15.23
 0 4 5 414.91 15.23
 0 4 6 -0.24 0.49
 0 -4 6 0.47 0.61
 0 4 6 0.54 0.39
 0 -4 -6 0.73 0.43
 0 -4 -6 0.23 0.54
 0 -4 6 0.31 0.22
 0 -4 6 1.59 0.35
 0 4 -6 0.94 0.33
 0 -4 6 0.41 0.35
 0 -4 -6 0.41 0.42
 0 -4 6 0.43 0.49
 0 -4 6 0.96 0.4
 0 4 -6 -0.13 0.33
 0 -4 -6 1.17 0.44
 0 4 -6 0.1 0.25
 0 -4 6 0.11 0.32
 0 4 6 -0.18 0.31
 0 -4 -6 0.39 0.31
 0 4 -6 0.83 0.46
 0 4 6 0.21 0.32
 0 4 -6 0.53 0.37
 0 4 -6 0.54 0.21
 0 4 6 0.32 0.3
 0 4 -6 0.11 0.31
 0 -4 6 0.9 0.34
 0 -4 6 0.3 0.42
 0 -4 -6 3.54 0.52
 0 4 6 0.16 0.45
 0 4 -6 0.21 0.23
 0 4 7 898.41 33.1
 0 -4 7 912.49 33.19
 0 -4 -7 889.2 33.01
 0 -4 -7 916.28 32.36
 0 4 7 884.9 32.45
 0 -4 -7 943.37 32.54
 0 4 -7 860.16 32.44
 0 -4 7 910.51 32.38
 0 -4 -7 928.93 32.56
 0 -4 7 875.37 32.29
 0 4 -7 931.04 32.23
 0 4 7 904.53 32.17
 0 -4 -7 922.62 32.23
 0 -4 7 900.78 32.15
 0 4 7 895.22 32.65
 0 4 -7 909.05 31.98
 0 4 7 888.76 32.22
 0 4 -7 899.77 32.25
 0 -4 7 886.06 31.88
 0 4 -7 907.56 31.87
 0 4 -7 883.87 32.47
 0 -4 7 876.54 32.55
 0 -4 -7 892.01 32.38
 0 -4 7 895.35 31.91
 0 -4 7 923.35 32.16
 0 4 -7 918.78 32.22
 0 4 7 911.94 32.27
 0 4 -7 893.11 32.27
 0 4 8 47.52 2.89
 0 -4 8 42.62 2.91
 0 -4 -8 44.31 2.8
 0 -4 -8 46.38 2.33
 0 4 8 42.85 2.37
 0 -4 -8 46.77 2.45
 0 4 -8 41.57 2.18
 0 -4 8 42.06 2.24
 0 -4 8 44.13 1.92
 0 4 -8 41.15 1.88
 0 4 -8 42.67 3.04
 0 4 8 44.39 2.2
 0 -4 -8 45.14 2.25
 0 4 -8 51.11 2.5
 0 -4 8 43.69 2.32
 0 -4 8 45.92 2.14
 0 -4 -8 45.59 2.46
 0 4 -8 43.71 2.42
 0 4 8 47.95 2.21
 0 4 -8 46.44 2.23
 0 -4 8 46.45 1.92
 0 4 -8 44.23 2.2
 0 -4 8 48.55 2.21
 0 4 -8 46.86 2.5
 0 -4 8 47.28 2.5
 0 -4 -8 42.69 2.32
 0 4 -8 45.85 1.97
 0 4 8 45.53 2.56
 0 4 8 48.05 2.23
 0 4 -8 43.3 2.2
 0 4 9 1762.49 61.87
 0 4 -9 1752.93 61.24
 0 -4 9 1668.58 61.21
 0 -4 -9 1603.39 61
 0 -4 -9 1698.85 61.73
 0 4 -9 1741.09 61.18
 0 -4 -9 1765.65 61.2
 0 -4 9 1716.79 61
 0 4 -9 1760.08 60.9
 0 -4 9 1680.94 61.69
 0 4 -9 1683.32 62.23
 0 -4 -9 1733.56 60.94
 0 4 9 1764.84 60.88
 0 4 -9 1722.58 61.17
 0 -4 9 1753.87 61.07
 0 4 -9 1663.91 60.52
 0 4 9 1719.4 60.79
 0 4 -9 1722.52 60.83
 0 -4 9 1790.64 60.78
 0 4 9 1722.75 61.11
 0 -4 -9 1720.18 60.97
 0 4 -9 1737.12 60.92
 0 -4 9 1754.95 60.86
 0 4 -9 1724.95 60.5
 0 -4 9 1689.17 60.52
 0 4 9 1708.51 60.81
 0 4 -9 1704.33 60.84
 0 4 10 -0.27 0.73
 0 4 -10 1.21 0.66
 0 4 -10 0.57 0.31
 0 -4 -10 1.18 0.51
 0 -4 -10 0.52 0.49
 0 -4 10 1.04 0.64
 0 4 10 1.42 0.59
 0 -4 -10 1.53 0.77
 0 -4 -10 0.17 0.58
 0 -4 10 1.86 0.57
 0 4 -10 2.36 0.54
 0 4 -10 0.35 0.84
 0 -4 -10 0.79 0.46
 0 4 10 1.23 0.5
 0 -4 10 -0.27 0.83
 0 4 -10 2.35 0.64
 0 -4 10 0.83 0.38
 0 4 -10 0.93 0.5
 0 4 -10 0.44 0.42
 0 4 10 0.62 0.4
 0 -4 10 1.49 0.35
 0 -4 10 1.34 0.52
 0 4 -10 0.96 0.31
 0 4 -10 1.43 0.53
 0 4 -10 2.63 0.76
 0 4 10 0.99 0.4
 0 4 -10 1.04 0.48
 0 4 11 122.2 5.67
 0 4 -11 111.8 5.07
 0 4 11 103.83 5.06
 0 4 -11 118.65 4.45
 0 -4 11 115.08 5.1
 0 -4 -11 128.38 5.66
 0 -4 -11 118.77 4.85
 0 4 11 115.93 5.02
 0 -4 -11 117.4 5.1
 0 4 -11 115.1 6.08
 0 -4 11 106.64 5.53
 0 4 11 112.93 4.82
 0 -4 -11 105.86 4.83
 0 4 -11 113.45 5.08
 0 -4 11 109.97 4.92
 0 4 11 118.29 5.13
 0 4 -11 114.87 4.76
 0 -4 11 114.72 4.68
 0 4 11 112.88 4.61
 0 4 -11 110.54 4.65
 0 4 -11 114.88 4.64
 0 4 11 115.56 4.61
 0 -4 11 110.33 4.46
 0 -4 -11 114.23 4.86
 0 4 -11 114.29 5.12
 0 4 -11 112.13 4.38
 0 -4 11 109.4 4.89
 0 4 -11 121.51 4.91
 0 -4 11 118.73 4.84
 0 4 12 153.53 6.93
 0 4 -12 145.33 5.62
 0 4 12 150.49 6.38
 0 4 -12 144.1 6.26
 0 -4 -12 138.99 7.3
 0 -4 -12 135.83 6.68
 0 -4 -12 150.05 6.01
 0 4 12 141.93 6.14
 0 -4 12 141.76 6.26
 0 -4 12 131.03 6.03
 0 4 -12 152.97 6.08
 0 4 -12 147.24 5.51
 0 4 -12 138.71 7.3
 0 -4 -12 140.31 6.03
 0 4 12 147.03 6.03
 0 4 12 143.99 6.29
 0 4 -12 142.11 6.25
 0 -4 12 148.42 6.18
 0 4 -12 143.52 5.93
 0 -4 12 151.08 5.88
 0 -4 12 135.09 6.8
 0 4 12 151.68 5.75
 0 4 -12 157.63 5.8
 0 -4 12 148.19 5.65
 0 -4 -12 145.3 6.3
 0 4 -12 159.35 6.44
 0 -4 -12 146.73 6
 0 4 -12 144.16 5.78
 0 4 12 141.97 5.72
 0 4 -13 95.68 3.86
 0 4 -13 97.74 4.53
 0 4 13 108.55 4.69
 0 -4 -13 97.97 5.62
 0 -4 -13 85.85 4.79
 0 4 13 96.28 4.41
 0 -4 13 96.57 4.51
 0 -4 -13 98.53 4.22
 0 4 13 84.36 4.52
 0 -4 13 100.27 4.64
 0 -4 13 89.52 4.3
 0 4 -13 91.5 3.7
 0 4 -13 95 4.3
 0 4 -13 84.29 5.34
 0 4 13 95.47 4.25
 0 -4 -13 89.75 4.26
 0 -4 13 95.66 4.39
 0 4 -13 91.64 4.47
 0 4 13 84.22 4.38
 0 -4 13 102.29 4.12
 0 4 -13 91.74 4.13
 0 -4 13 95.81 5.14
 0 4 -13 98.88 3.95
 0 4 13 96.53 3.9
 0 -4 13 97.22 3.89
 0 -4 -13 95.55 4.5
 0 -4 -13 91.86 4.14
 0 4 -13 94.01 4.54
 0 4 -13 94.72 3.95
 0 4 13 94.89 3.91
 0 4 -14 36.73 2.39
 0 4 -14 36.26 1.85
 0 4 14 39.89 2.53
 0 -4 -14 36.62 3.22
 0 -4 -14 35.53 2.68
 0 -4 -14 34.99 2.09
 0 -4 14 36.98 2.37
 0 4 14 33.94 2.43
 0 -4 14 36.66 2.29
 0 4 -14 35.76 1.69
 0 -4 14 36.99 2.21
 0 4 -14 41.32 2.34
 0 4 -14 35.82 3.14
 0 4 14 34.61 2.18
 0 -4 -14 40.54 2.28
 0 4 14 31.38 2.27
 0 4 -14 38.65 2.42
 0 -4 14 38.25 2.36
 0 -4 14 41.65 2.12
 0 -4 -14 39.85 2.46
 0 -4 -14 38.67 2.49
 0 4 -14 38.43 2.12
 0 -4 -14 37.63 2.09
 0 4 -14 37.49 2.51
 0 4 -14 38.01 1.87
 0 4 14 38.3 1.85
 0 -4 14 35.32 1.87
 0 -4 14 41.9 3.07
 0 4 14 37.65 1.85
 0 4 -14 39.88 1.92
 0 -4 -14 39.91 2.46
 0 -4 15 16.74 1.9
 0 4 -15 11.32 1.18
 0 4 -15 11.1 0.74
 0 4 15 11.57 1.4
 0 4 -15 13.52 0.97
 0 4 -15 13.36 1.4
 0 -4 -15 8.32 1.43
 0 -4 -15 6.98 1.6
 0 -4 -15 8.66 1.02
 0 -4 15 12.14 1.32
 0 4 15 12.43 1.4
 0 -4 15 11.28 1.21
 0 4 -15 14.73 2.05
 0 -4 -15 9.95 1.15
 0 4 15 12.7 1.24
 0 4 -15 11.26 1.32
 0 4 -15 9.7 1.03
 0 -4 -15 11.6 1.31
 0 -4 -15 13.22 1.36
 0 -4 -15 12.5 1.09
 0 4 -15 12.04 0.9
 0 4 15 10.11 0.81
 0 4 15 11.13 0.85
 0 4 -15 11.18 0.88
 0 4 -15 9.73 1.32
 0 -4 -15 9.62 1.23
 0 -4 15 9.48 0.86
 0 4 16 22.94 2
 0 -4 -16 26.96 2.92
 0 -4 -16 29.7 2.55
 0 4 16 27.84 2.01
 0 -4 16 31.53 2.17
 0 -4 -16 27.99 1.85
 0 4 16 24.94 2.13
 0 -4 16 26.93 2
 0 4 16 30.64 1.47
 0 4 -16 26.96 2.09
 0 4 -16 22.17 2.68
 0 4 -16 30.57 1.74
 0 4 16 30.12 1.66
 0 4 16 28.37 1.97
 0 -4 -16 27.37 1.95
 0 4 -16 27.61 1.8
 0 -4 -16 22.69 2.03
 0 -4 -16 30.81 2.17
 0 -4 16 23.45 2.49
 0 4 -16 25.46 1.92
 0 4 -16 26.15 1.37
 0 -4 16 26.75 1.62
 0 4 -16 29.69 1.53
 0 4 16 29.76 1.48
 0 -4 -16 25.35 1.71
 0 4 -16 29.64 2.28
 0 4 -16 29.01 1.51
 0 -4 -17 144.31 7.86
 0 -4 -17 145.19 5.87
 0 4 17 139.78 6.13
 0 -4 17 137.57 6.21
 0 -4 -17 138.01 6.06
 0 4 17 130.36 6.39
 0 -4 17 132.85 6.09
 0 4 17 137.37 5.24
 0 4 -17 137.55 5.31
 0 4 -17 131.22 6.2
 0 4 -17 121.13 7.37
 0 4 -17 143.04 5.59
 0 4 17 140.6 6.01
 0 -4 -17 140.68 6.32
 0 4 -17 135.01 5.81
 0 -4 -17 138.89 6.25
 0 -4 17 142.85 5.81
 0 -4 17 139.78 7.2
 0 4 17 133.29 6.3
 0 -4 -17 140.87 5.71
 0 4 17 140.82 5.25
 0 4 -17 135.11 5.32
 0 -4 17 144.17 5.6
 0 4 -17 124.25 5.97
 0 4 -17 124.63 5.19
 0 -4 -18 0.59 1.04
 0 -4 -18 -0.51 0.74
 0 4 18 -0.23 0.67
 0 4 18 0.58 0.91
 0 -4 18 -0.23 0.71
 0 -4 18 0.26 0.54
 0 4 -18 -0.56 1.06
 0 4 -18 0.68 0.53
 0 -4 18 -0.17 0.62
 0 -4 -18 0.25 0.81
 0 4 -18 -0.35 0.63
 0 -4 -18 0.52 0.89
 0 4 18 0.21 0.72
 0 -4 -18 -0.22 0.74
 0 -4 -18 0.14 0.52
 0 4 -18 -0.51 0.8
 0 4 -18 0.29 0.36
 0 4 -18 0.66 0.65
 0 4 18 0.8 0.79
 0 4 -18 0.15 0.37
 0 4 -18 0.31 0.36
 0 4 18 0.13 0.32
 0 4 -19 5.08 1.18
 0 -4 -19 4.76 0.46
 0 4 -19 4.12 0.48
 0 -4 19 4.77 1.61
 0 4 19 3.6 1.11
 0 -4 -19 3.74 1.6
 0 -4 -19 1.5 1.15
 0 4 19 3.97 1.04
 0 -4 -19 3.72 1.06
 0 -4 19 3.91 0.97
 0 -4 19 3.33 0.69
 0 4 -19 2.98 1.53
 0 4 -19 3.7 0.65
 0 -4 19 3.89 0.95
 0 -4 -19 6.42 1.32
 0 4 -19 4.21 0.91
 0 -4 -19 2.86 0.9
 0 4 -19 2.61 0.45
 0 4 19 2.82 0.98
 0 -4 -19 2.06 0.87
 0 -4 -19 3.21 0.72
 0 4 -19 2.58 1.03
 0 4 -19 4.19 1.04
 0 4 -19 4.4 0.52
 0 4 19 4.24 1.03
 0 4 -19 3.52 0.54
 0 -4 20 0.15 0.59
 0 -4 -20 -0.04 0.26
 0 4 -20 0.58 0.33
 0 -4 20 -0.51 1.25
 0 -4 -20 -0.66 1.15
 0 -4 -20 1.58 1.01
 0 4 20 0.32 0.87
 0 -4 -20 -0.29 0.59
 0 4 -20 0.63 1.44
 0 4 -20 0.34 0.93
 0 -4 -20 -0.24 0.82
 0 -4 20 -0.26 0.81
 0 -4 -20 0.28 0.88
 0 4 -20 0.54 0.42
 0 4 -20 -0.24 0.76
 0 4 -20 1.68 0.91
 0 4 -20 0.17 0.4
 0 4 20 0.24 0.87
 0 4 -20 -0.28 0.34
 0 -4 -20 0.12 0.28
 0 -4 -20 0.13 0.28
 0 4 -20 0.57 0.76
 0 -4 -20 0.55 0.89
 0 -4 -20 1.35 1.05
 0 4 20 -0.29 0.87
 0 -4 -21 30.35 2.94
 0 4 -21 25.12 3.22
 0 4 21 33.23 2.76
 0 -4 -21 32.55 2.37
 0 4 -21 34.21 2.23
 0 -4 -21 35.44 2.57
 0 -4 -21 29.9 2.47
 0 -4 21 30.56 2.4
 0 4 -21 28.9 2.76
 0 -4 21 33.68 3.33
 0 4 21 30.16 2.5
 0 4 21 28.94 2.35
 0 4 -21 28.53 2.48
 0 -4 -21 36.06 3.81
 0 4 -21 31.74 1.6
 0 -4 -21 32.11 2.53
 0 4 -21 33.5 2.48
 0 -4 -22 22.26 2.71
 0 -4 -22 33.7 3.8
 0 4 22 30.06 2.69
 0 -4 -22 29.52 2.33
 0 4 -22 25.01 3.46
 0 4 -22 27.69 2.08
 0 -4 -22 27.85 2.41
 0 -4 -22 28.63 2.43
 0 4 22 23.91 2.24
 0 -4 22 29.65 2.41
 0 -4 -22 28.2 2.47
 0 -4 22 28.78 3.21
 0 4 22 32.52 2.59
 0 4 -22 29.39 2.57
 0 4 -22 28.57 2.68
 0 -4 -22 43.04 4.1
 0 4 -22 28.29 2.34
 0 -4 -23 0.72 1.85
 0 4 -23 3.2 1.43
 0 -4 -23 4.11 1.6
 0 4 -23 2.19 1.74
 0 -4 -23 1.09 1.08
 0 -4 -23 8.06 1.47
 0 -4 -23 1.78 1.02
 0 4 -23 1.93 0.98
 0 -4 23 0.87 1.08
 0 -4 23 2.97 1.63
 0 4 23 5.63 1.38
 0 4 -23 3.89 1.11
 0 4 23 3.53 1.18
 0 4 -23 2.83 1.2
 0 -4 -23 2.3 1.76
 0 4 24 15.1 1.83
 0 -4 24 5.88 1.99
 0 4 -24 14.43 1.87
 0 4 -24 17.56 3.16
 0 -4 -24 18.13 2.43
 0 -4 -24 16.96 1.98
 0 4 -24 18.8 1.76
 0 -4 24 18.43 2.09
 0 4 -24 20.99 2.41
 0 -4 -24 19.68 3.06
 0 -4 24 16.88 2.77
 0 -4 25 -0.66 1.94
 0 4 -25 0.8 1.83
 0 -4 25 1.56 1.29
 0 4 -25 1.32 1.48
 0 -4 -25 -0.79 1.74
 0 -4 -25 0.5 1.44
 0 4 25 0.29 1.09
 0 4 -26 2.5 1.99
 0 -4 -26 -0.52 1.53
 0 4 -26 1.83 1.39
 0 -4 26 1.37 1.7
 0 -4 -26 -0.83 1.73
 0 4 26 -0.59 1.14
 0 4 -27 0.87 1.72
 0 -4 -27 0.54 1.47
 0 -4 -27 0.86 1.71
 0 -4 27 -0.72 1.78
 0 4 -27 -0.47 1.66
 0 4 27 3.01 1.29
 0 4 -28 2.46 1.59
 0 -4 28 2.25 1.79
 0 4 -28 -0.9 2.15
 0 -4 -28 3.59 2.14
 0 -4 -29 0.94 2.07
 0 -4 29 -0.78 1.71
 0 4 -29 -0.94 2.05
 0 -4 -29 -0.93 1.95
 0 -4 -30 0.98 2.51
 0 -4 30 0.81 1.93
 0 4 -30 1.94 2.31
 0 -4 -30 -0.97 1.7
 0 -4 -31 1.02 2.13
 0 -4 31 1.67 1.91
 0 4 -31 -1 2.29
 0 -4 -31 -2 2.57
 0 -4 -32 2.11 2.61
 0 -4 32 -1.73 2.36
 0 4 -32 6.17 2.97
 0 -4 -32 2.07 2.17
 0 -4 -33 1.09 2.04
 0 -4 33 0.89 2.75
 0 4 -33 -2.11 3.05
 0 -4 -33 7.47 2.64
 0 4 -34 3.24 2.48
 0 -4 -34 2.24 1.96
 0 -4 -34 -1.1 2.52
 0 4 -35 2.2 2.63
 0 -4 -35 1.15 2.64
 0 -4 -35 1.13 2.23
 0 4 -36 -1.12 3.22
 0 -4 -36 2.36 2.7
 0 -4 -36 -1.15 2.85
 0 4 37 -1.18 2.7
 0 4 -37 1.13 2.8
 0 -4 -37 1.21 2.52
 0 -4 -37 -1.17 3.1
 0 4 38 -1.19 3.25
 0 4 -38 1.14 2.38
 0 -4 -38 -1.23 2.81
 0 -4 -38 -1.19 2.84
 0 4 39 -2.4 2.86
 0 4 -39 -1.14 2.72
 0 -4 -39 4.97 3.39
 0 -4 -39 -1.2 2.52
 0 4 -40 2.27 2.6
 0 4 40 -1.2 3.18
 0 -5 0 0.15 0.42
 0 -5 0 0.25 0.37
 0 5 0 -0.14 0.41
 0 -5 0 0.55 0.32
 0 -5 0 0.31 0.42
 0 5 0 0.44 0.38
 0 5 0 0.26 0.43
 0 5 0 1.15 0.74
 0 5 0 0.14 0.43
 0 -5 0 0.15 0.44
 0 5 0 2.19 0.46
 0 5 0 1.25 0.49
 0 5 0 -0.29 0.61
 0 -5 1 353.53 13.14
 0 5 1 367.77 14.42
 0 5 -1 350.47 14.35
 0 5 1 353 13.3
 0 -5 1 374.94 13.3
 0 5 -1 346.81 13.26
 0 -5 -1 366.25 13.59
 0 -5 1 375.87 13.62
 0 -5 -1 381.7 13.29
 0 5 -1 363.38 13.34
 0 -5 1 350.99 13.32
 0 -5 -1 344.36 13.41
 0 5 1 360.66 13.49
 0 5 -1 363.49 13.4
 0 5 1 363.84 13.47
 0 5 -1 356.8 13.47
 0 5 -1 355.34 13.43
 0 5 1 350.89 13.42
 0 -5 1 369.63 13.89
 0 5 -1 335.4 14.27
 0 5 1 359.57 14.37
 0 -5 -1 383.33 13.59
 0 -5 1 364.61 13.55
 0 5 -1 329.72 13.48
 0 -5 1 361.86 13.55
 0 -5 -1 354.9 13.54
 0 5 1 369.84 13.56
 0 5 -1 354.69 13.5
 0 5 1 361.15 13.49
 0 -5 2 99.02 4.15
 0 -5 -2 92.47 4.09
 0 5 -2 90.98 4.1
 0 -5 2 92.43 4.13
 0 -5 -2 87.37 4.11
 0 -5 2 95.93 4.04
 0 5 -2 88.42 3.83
 0 5 2 92.28 3.92
 0 -5 2 88.68 3.85
 0 5 2 95.09 4.02
 0 -5 -2 90.9 3.82
 0 -5 -2 85.35 3.99
 0 -5 2 87.88 3.86
 0 5 -2 86.57 3.89
 0 5 2 96.2 4.13
 0 5 -2 94.71 4.07
 0 -5 2 88.01 4.33
 0 -5 -2 92.05 4.11
 0 5 2 91.68 4.1
 0 -5 2 96.01 4.17
 0 5 -2 90.22 4.09
 0 5 2 91.41 4.04
 0 -5 2 94.05 3.73
 0 5 2 90.41 4.75
 0 5 2 86.68 3.98
 0 -5 3 47.44 2.53
 0 5 -3 48.01 2.52
 0 -5 -3 49.03 2.54
 0 5 -3 47.23 2.11
 0 -5 3 45.57 2.28
 0 5 -3 46.95 2.27
 0 5 3 50.62 2.45
 0 -5 -3 49.51 2.27
 0 -5 -3 49.92 2.54
 0 5 -3 48.1 2.32
 0 -5 3 44.4 2.25
 0 -5 -3 47.1 2.53
 0 -5 3 45.79 2.5
 0 -5 3 46.64 2.41
 0 -5 3 44.12 2.69
 0 -5 -3 48.16 2.52
 0 5 3 47.31 2.51
 0 -5 3 51.94 2.61
 0 -5 3 49.57 2.2
 0 5 3 50.29 3.12
 0 5 -3 47.1 2.51
 0 5 3 45.8 2.44
 0 -5 -3 45.05 2.46
 0 5 3 47.24 2.43
 0 -5 4 129.05 5.34
 0 5 -4 132.21 5.43
 0 -5 -4 142.94 5.81
 0 -5 4 141.02 5.8
 0 5 -4 139.18 5.28
 0 5 -4 129.68 5.46
 0 -5 4 145.83 5.57
 0 5 4 147.22 5.7
 0 5 -4 142.19 5.68
 0 5 4 135.31 5.41
 0 -5 -4 138.55 5.48
 0 -5 4 138.63 5.44
 0 5 -4 142.39 5.53
 0 -5 -4 132.48 5.77
 0 -5 4 134.96 5.82
 0 -5 4 138.97 5.69
 0 -5 -4 141.83 5.86
 0 -5 4 138.56 6.07
 0 -5 4 139.21 6.41
 0 5 -4 143.41 5.72
 0 5 4 134.84 5.66
 0 -5 -4 137.47 5.75
 0 5 4 141.12 5.8
 0 -5 4 136.56 5.81
 0 5 4 141.27 6.55
 0 5 4 143.39 5.73
 0 5 -4 135.16 5.8
 0 -5 -4 135.39 5.73
 0 -5 -5 19.96 1.5
 0 -5 5 21 1.53
 0 5 5 23.43 1.46
 0 5 -5 21.98 1.44
 0 5 -5 21.28 1.33
 0 -5 5 24.59 1.43
 0 5 -5 21.21 1.46
 0 5 5 18.65 1.39
 0 5 5 20.83 1.28
 0 -5 -5 23.72 1.35
 0 -5 5 20.7 1.24
 0 5 -5 24.58 1.35
 0 -5 -5 23.21 1.62
 0 -5 5 21.69 1.46
 0 5 -5 21.88 1.14
 0 -5 5 24.86 1.3
 0 5 -5 25.83 1.4
 0 -5 -5 20.98 1.5
 0 5 5 24.1 1.54
 0 5 -5 20.02 1.55
 0 -5 5 21.43 1.56
 0 -5 -5 23.77 1.55
 0 5 5 20.89 1.52
 0 -5 5 20.28 1.88
 0 5 5 23.41 2.02
 0 5 6 31.95 2.02
 0 -5 -6 37.18 2.07
 0 -5 -6 30.38 2.44
 0 -5 6 35.89 2.14
 0 -5 -6 35.91 2.1
 0 -5 6 34.81 2.08
 0 5 6 37.11 1.98
 0 5 -6 32.34 1.91
 0 5 -6 36.19 1.87
 0 -5 6 34.53 1.91
 0 5 6 38.07 2.03
 0 5 -6 33.19 1.96
 0 -5 -6 35.8 1.87
 0 5 6 36.95 1.83
 0 5 6 33.76 2.16
 0 5 -6 38.07 1.81
 0 -5 6 38.69 2.06
 0 5 -6 35.62 2.07
 0 -5 -6 37.03 2.18
 0 -5 6 41.25 2.71
 0 5 6 33.15 2.56
 0 5 -6 36.96 1.86
 0 -5 6 30.92 1.67
 0 -5 6 34.15 1.76
 0 5 -6 36.15 1.6
 0 -5 -6 31.59 1.99
 0 -5 6 34.93 1.85
 0 -5 -7 27.61 2.36
 0 -5 -7 31.19 1.91
 0 5 7 31.29 2
 0 -5 7 30 2
 0 -5 7 35.02 2.08
 0 -5 -7 32.94 2.03
 0 5 7 32.16 1.84
 0 5 -7 30.2 1.83
 0 -5 7 34.72 1.89
 0 5 -7 33.24 1.79
 0 5 -7 35.66 1.96
 0 5 7 32.01 1.88
 0 -5 -7 35.06 1.83
 0 5 7 28.94 1.71
 0 5 -7 33.23 1.64
 0 5 7 31.12 2.11
 0 5 -7 35.75 2.06
 0 -5 -7 36.07 2.11
 0 -5 7 31.75 1.9
 0 -5 7 29.35 1.71
 0 -5 7 34.55 1.74
 0 -5 7 32.83 1.59
 0 5 -7 30.32 1.76
 0 -5 -7 31.52 1.94
 0 5 7 37.12 2.61
 0 5 -7 34.04 1.5
 0 -5 7 33.63 2.54
 0 5 8 311.95 12.78
 0 -5 8 314.21 12.84
 0 -5 -8 318.79 12.73
 0 5 -8 308.05 11.63
 0 -5 8 312.97 11.33
 0 -5 8 324.29 11.59
 0 5 -8 311.25 11.23
 0 -5 8 315.86 12
 0 -5 -8 324.17 12.01
 0 5 -8 319.76 11.65
 0 -5 8 301.23 11.71
 0 5 8 315.89 11.59
 0 -5 -8 304.01 11.64
 0 5 -8 311.02 11.97
 0 -5 -8 301.72 12
 0 5 -8 294.59 11.93
 0 5 -8 320.13 11.79
 0 5 8 306.49 11.71
 0 -5 8 316.79 11.59
 0 -5 -8 306.7 11.82
 0 5 8 299.82 11.91
 0 -5 8 293.82 12.01
 0 -5 -8 298.28 11.85
 0 5 8 306.27 11.68
 0 5 -8 309.22 11.71
 0 5 8 314.83 12.21
 0 5 -8 313 11.4
 0 5 -9 13.4 1.11
 0 5 9 12.91 1.1
 0 5 9 13.54 1.68
 0 -5 9 12.55 1.62
 0 -5 -9 13.43 1.18
 0 5 9 10.8 1.15
 0 -5 9 13.09 1.29
 0 -5 -9 11.26 1.46
 0 -5 -9 13.44 1.26
 0 -5 9 13.24 1.15
 0 5 -9 14.17 1.12
 0 5 -9 9.23 1.69
 0 -5 -9 12.87 1.08
 0 5 9 10.56 0.97
 0 5 -9 13.07 0.78
 0 -5 9 12.89 0.8
 0 -5 -9 14.8 1.37
 0 5 -9 12.19 1.25
 0 5 9 12.22 1.08
 0 5 -9 12.97 1.12
 0 -5 -9 10.93 1.21
 0 5 -9 18.27 1.39
 0 -5 9 12.29 1
 0 5 -9 13.17 1.34
 0 -5 -9 11.97 1.15
 0 -5 9 13.08 0.84
 0 -5 9 14.33 1.05
 0 5 -9 12.49 1.08
 0 5 -9 14.12 0.9
 0 5 9 12.79 1.37
 0 5 10 532.89 20.65
 0 -5 10 531.06 20.8
 0 -5 -10 544.93 20.52
 0 5 10 542.37 19.76
 0 -5 -10 525.33 19.55
 0 -5 -10 551.66 19.82
 0 5 -10 532.49 19.43
 0 -5 10 543.36 19.58
 0 5 -10 542.48 19.43
 0 5 10 540.2 19.39
 0 5 -10 510.73 21.04
 0 5 10 536.51 19.38
 0 -5 -10 532.16 19.51
 0 -5 10 537.52 19.32
 0 5 -10 543.59 19.06
 0 5 -10 526.08 19.78
 0 -5 10 524.08 19.61
 0 -5 10 511.22 18.97
 0 5 -10 519.9 18.95
 0 -5 -10 508.01 19.91
 0 5 -10 488.94 19.72
 0 -5 10 527.77 19.87
 0 5 -10 542.99 19.88
 0 -5 10 552.35 19.41
 0 5 -10 536.95 19.47
 0 5 10 537.86 19.42
 0 5 -10 518.72 19.44
 0 5 11 204.89 9.37
 0 -5 11 213.57 9.65
 0 -5 -11 203 9.25
 0 -5 -11 202.7 8.34
 0 5 11 214.3 8.58
 0 -5 -11 234.92 8.72
 0 5 -11 215.1 8.3
 0 -5 11 209.13 8.42
 0 5 -11 216.64 8.34
 0 -5 11 216.63 8.27
 0 5 -11 191.62 9.68
 0 5 11 214.33 8.26
 0 -5 -11 203.95 8.31
 0 5 -11 216.27 8.66
 0 -5 11 213.1 8.48
 0 5 11 217.55 8.72
 0 -5 11 214.28 8.16
 0 5 -11 223.18 8.31
 0 5 11 215.92 8.23
 0 -5 11 197.2 7.81
 0 -5 -11 216.25 8.83
 0 5 -11 210.07 8.21
 0 5 11 210.52 8.16
 0 5 -11 213.15 7.82
 0 5 -11 217.42 8.7
 0 -5 11 196.22 8.59
 0 5 11 216.31 8.75
 0 5 -11 210.21 7.85
 0 -5 -11 208.76 8.68
 0 5 -11 207.54 8.63
 0 -5 12 751.21 31.02
 0 5 -12 821.96 30.41
 0 5 -12 813.06 29.48
 0 -5 12 831.7 30.44
 0 5 12 850.68 30.53
 0 -5 -12 831.85 31.08
 0 -5 -12 844.75 30.08
 0 -5 -12 878.33 30.41
 0 5 -12 837.05 31.93
 0 5 12 836.49 30.44
 0 5 -12 834 30.4
 0 -5 12 840.26 30.22
 0 -5 -12 837.66 30.08
 0 5 12 823.76 29.98
 0 5 12 838.45 31.27
 0 5 -12 832.23 30.06
 0 -5 12 845.08 29.84
 0 -5 12 808.95 30.14
 0 -5 -12 844.22 30.6
 0 -5 12 782.95 29.5
 0 -5 -12 835.96 30.45
 0 5 -12 847.24 29.49
 0 5 12 859.53 29.84
 0 5 -12 839.01 29.86
 0 5 -12 839.38 29.91
 0 5 12 840.84 29.87
 0 5 -12 798.81 30.37
 0 -5 13 26.81 2.48
 0 -5 -13 29.72 2.5
 0 -5 -13 31.76 1.93
 0 -5 13 25.67 1.89
 0 5 -13 28.24 2.12
 0 -5 13 31.59 2.06
 0 5 -13 23.62 2.68
 0 5 -13 28.79 2.09
 0 -5 -13 30.83 1.95
 0 -5 -13 32.04 1.94
 0 5 13 28.31 1.83
 0 -5 -13 31.59 2.05
 0 -5 13 26.33 2.06
 0 5 -13 25.55 2.05
 0 5 13 26.87 2.09
 0 5 -13 29.65 1.48
 0 5 13 27.47 2.52
 0 -5 13 30.09 1.75
 0 5 -13 28.74 1.7
 0 5 13 28.75 1.68
 0 -5 13 26.48 1.47
 0 -5 -13 29.13 2.21
 0 -5 -13 32.54 2.21
 0 5 -13 27.36 1.42
 0 -5 13 30.84 1.89
 0 5 -13 25.01 1.85
 0 5 13 31.74 1.75
 0 5 -13 30.08 1.76
 0 5 -14 28.32 1.99
 0 -5 14 30.39 1.97
 0 -5 -14 33.09 2.02
 0 5 14 31.83 2.21
 0 -5 14 33.08 2.31
 0 -5 14 31.36 2.1
 0 -5 -14 30.55 2.35
 0 -5 14 34.22 1.66
 0 5 -14 31.35 3.15
 0 5 -14 32.89 1.81
 0 5 14 33.4 1.79
 0 -5 -14 33.66 2.08
 0 5 14 30.28 2
 0 5 -14 27.66 1.86
 0 5 14 34.47 2.37
 0 -5 -14 30.75 2.1
 0 5 -14 35.51 1.67
 0 -5 -14 28.15 1.97
 0 5 -14 29.03 2.24
 0 -5 14 24.65 2.55
 0 5 -14 30.94 1.51
 0 5 -14 31.97 2.27
 0 -5 -14 32.54 3.11
 0 -5 -14 30.14 2.59
 0 5 14 35.67 1.84
 0 5 -14 35.93 1.88
 0 5 -15 117.38 5.17
 0 -5 15 116.31 5.11
 0 5 15 120.8 5.35
 0 -5 -15 115.76 5.03
 0 -5 15 124.44 5.48
 0 -5 15 116.87 5.25
 0 -5 15 107.73 4.57
 0 -5 -15 104.54 5.45
 0 5 -15 112.65 6.74
 0 5 15 117.82 4.7
 0 5 -15 119.47 4.76
 0 -5 -15 113.43 5.11
 0 5 15 116.43 5.07
 0 5 -15 117.73 5
 0 -5 -15 115.66 5.42
 0 -5 -15 107.64 5.41
 0 5 15 115.58 5.52
 0 -5 -15 109.31 5.14
 0 5 -15 113.33 4.57
 0 -5 -15 108.94 4.96
 0 5 -15 107.5 5.41
 0 -5 15 109.64 6.09
 0 5 -15 111.78 4.4
 0 5 -15 112.16 5.4
 0 -5 -15 115.58 6.84
 0 -5 -15 127.94 6.16
 0 5 15 117.9 4.74
 0 5 -15 113.26 4.77
 0 5 -16 41.33 2.54
 0 -5 -16 40.76 3.12
 0 -5 -16 50.55 4.09
 0 5 16 45.29 2.71
 0 -5 16 39.4 2.69
 0 -5 -16 50.21 2.57
 0 -5 16 37.42 2.51
 0 -5 -16 41.73 2.86
 0 -5 16 41.07 2.07
 0 5 -16 49.62 4.05
 0 -5 -16 44.19 2.56
 0 5 16 45.58 2.54
 0 5 16 39.31 2.78
 0 -5 16 36.31 2.24
 0 -5 -16 40.23 2.71
 0 -5 -16 37.74 2.7
 0 5 -16 36.58 2.31
 0 -5 -16 44.54 2.4
 0 5 -16 41.76 2.83
 0 -5 16 35.98 3.21
 0 5 -16 38.24 1.83
 0 5 -16 45.99 2.84
 0 5 -16 50.26 2.28
 0 5 16 46.52 2.16
 0 5 16 42.73 2.1
 0 5 -16 38.32 2.09
 0 5 -17 27.23 2
 0 5 17 23.76 2.09
 0 -5 -17 24.78 3.02
 0 -5 -17 26.93 2.57
 0 5 17 27.36 2.1
 0 -5 17 28 2.17
 0 -5 -17 25.25 1.81
 0 -5 17 23.32 1.94
 0 -5 -17 30.43 2.38
 0 -5 17 24.45 1.51
 0 5 -17 26.1 3.06
 0 5 17 30.29 1.86
 0 5 -17 28.76 1.86
 0 5 -17 25.66 1.82
 0 -5 -17 28.18 2.26
 0 -5 17 26.97 1.79
 0 -5 -17 25.46 2.13
 0 5 17 28.96 1.98
 0 -5 -17 23.13 1.85
 0 -5 -17 25.1 1.72
 0 -5 17 23.91 2.56
 0 5 -17 26.66 2.16
 0 5 17 25.42 1.48
 0 5 -17 26.64 1.58
 0 5 -17 23.83 1.26
 0 5 -17 25.11 1.52
 0 5 17 24.98 1.45
 0 5 18 7.44 1.4
 0 -5 -18 9.1 1.61
 0 -5 -18 7.62 2.12
 0 5 18 9.69 1.31
 0 -5 18 8.78 1.26
 0 5 18 5.92 1.36
 0 -5 18 9.99 1.3
 0 -5 18 6.63 0.8
 0 -5 -18 11.47 1.52
 0 5 -18 7.32 1.87
 0 5 -18 7.18 0.99
 0 -5 -18 4.79 1.1
 0 -5 18 6.95 0.99
 0 5 -18 7.28 1.01
 0 -5 -18 8.69 1.32
 0 -5 -18 4.51 1.04
 0 5 18 6.24 1.09
 0 5 -18 8.11 1.29
 0 -5 -18 7.76 0.98
 0 5 -18 8.23 1.23
 0 5 -18 6.73 0.59
 0 5 18 6.51 0.73
 0 5 -18 8.95 0.84
 0 -5 18 10.74 1.87
 0 5 -18 7.25 0.8
 0 -5 19 8.88 1.85
 0 5 -19 13.32 1.47
 0 5 19 11.52 1.56
 0 -5 -19 8.67 1.96
 0 -5 19 9.89 1.41
 0 5 19 11.53 1.46
 0 5 19 9.08 1.5
 0 -5 19 9.92 1.32
 0 -5 -19 11.21 1.62
 0 5 -19 10.89 2.15
 0 5 -19 12.89 1.2
 0 5 -19 11.35 1.27
 0 -5 -19 7.49 1.38
 0 -5 19 9.89 1.17
 0 -5 -19 10.44 1.47
 0 5 -19 9.86 0.88
 0 5 -19 10.46 0.73
 0 5 -19 11.54 0.76
 0 5 -19 9.78 0.89
 0 -5 -19 9.12 1.06
 0 5 -19 8.9 1.43
 0 -5 -19 9.45 1.34
 0 5 19 11.99 1.44
 0 5 -19 8.73 1.4
 0 5 20 12.69 1.58
 0 5 20 16.19 1.99
 0 5 20 17.1 1.89
 0 5 -20 17.46 2.77
 0 5 -20 16.17 1.09
 0 -5 -20 16.67 1.68
 0 5 -20 20.72 1.69
 0 -5 -20 20.98 2.07
 0 -5 -20 20.81 1.96
 0 -5 -20 9.09 2.15
 0 -5 -20 17.24 2
 0 -5 20 20.81 2.69
 0 -5 20 15.81 1.79
 0 -5 -20 15.65 1.87
 0 5 -20 15.43 1.68
 0 5 -20 15.83 1.84
 0 5 -20 19.04 2.03
 0 5 21 33.01 2.62
 0 -5 -21 29.09 2.9
 0 5 21 22.75 2.48
 0 -5 -21 28.41 2.24
 0 5 -21 23.93 3.33
 0 -5 -21 26.05 2.32
 0 -5 21 26.5 2.31
 0 -5 -21 24.18 3.31
 0 -5 -21 27.02 2.41
 0 -5 -21 25.54 2.36
 0 5 -21 24.71 1.96
 0 -5 -21 33.82 2.67
 0 -5 21 31.78 3.28
 0 5 21 24.74 2.25
 0 5 -21 24.84 2.17
 0 5 -21 28.02 2.48
 0 5 -21 25.65 2.47
 0 -5 -22 93.69 6.67
 0 -5 -22 78.93 5.2
 0 -5 -22 71.06 5.96
 0 -5 -22 82.41 4.33
 0 5 22 80.59 4.8
 0 5 -22 89.12 6.47
 0 -5 22 75.15 4.38
 0 5 -22 70.2 4.26
 0 -5 -22 81.95 4.6
 0 5 -22 81.93 4.11
 0 -5 -22 83.08 4.57
 0 -5 -22 74.43 4.52
 0 -5 22 91.65 6
 0 -5 -22 86.2 4.79
 0 5 -22 80.32 4.82
 0 5 22 83.25 4.42
 0 5 -22 77.83 4.58
 0 5 22 81.52 4.65
 0 5 -23 3.08 2.22
 0 -5 -23 1.05 1.2
 0 -5 23 0.29 1.34
 0 5 -23 3.47 1.53
 0 -5 -23 -0.8 1.92
 0 5 -23 1.94 1.27
 0 5 23 3.38 1.41
 0 -5 -23 -1.52 2.07
 0 -5 -23 0.93 1.44
 0 -5 23 0.61 1.65
 0 5 -24 105.83 6.11
 0 -5 24 103.49 5.5
 0 -5 -24 121.73 8.14
 0 -5 24 93.84 6.74
 0 5 -24 120.06 5.61
 0 5 24 91.55 5.31
 0 -5 -24 105.36 5.37
 0 -5 -24 114.01 6.48
 0 5 -24 93.23 7.36
 0 -5 -24 107.7 7.59
 0 -5 -25 37.96 4.45
 0 -5 -25 39.06 2.93
 0 5 25 39.31 2.91
 0 -5 -25 33.57 3.49
 0 5 -25 34.75 3.26
 0 5 -25 39.37 4.65
 0 -5 -25 33.32 4.49
 0 -5 25 33.83 3.94
 0 5 26 1.81 1.11
 0 5 -26 -0.87 1.82
 0 -5 -26 0.86 2.05
 0 -5 26 2.08 1.83
 0 5 -26 4.35 1.47
 0 -5 -26 4.15 1.72
 0 5 -27 3.62 2.24
 0 -5 27 -0.72 1.58
 0 -5 -27 -0.89 2.05
 0 5 -28 8.44 2.5
 0 -5 28 9 2.29
 0 -5 -28 7.42 2.76
 0 5 -29 6.79 2.65
 0 -5 29 3.11 1.93
 0 -5 -29 3.85 2.3
 0 5 -30 4.01 2.2
 0 -5 30 0.8 1.92
 0 -5 -30 -1 2.19
 0 5 -31 1.03 2.46
 0 -5 -31 -1.04 2.48
 0 -5 31 -0.83 2.26
 0 -5 -31 2.06 2.04
 0 -5 -32 -1.06 2.43
 0 5 -32 1.06 2.1
 0 -5 -32 -1.07 2.46
 0 -5 -33 -2.18 2.6
 0 5 -33 -1.08 2.38
 0 -5 -33 -1.11 2.74
 0 -5 -34 4.47 3.23
 0 5 -34 1.11 2.43
 0 -5 -34 2.27 2.61
 0 -5 -35 -1.14 2.93
 0 5 -35 -1.13 2.35
 0 -5 -35 1.17 3.27
 0 -5 -36 -1.17 2.78
 0 5 -36 4.56 3.02
 0 -5 -36 4.76 3.05
 0 -5 -37 -1.18 2.22
 0 5 -37 -2.3 2.95
 0 -5 -37 -1.21 2.66
 0 -5 -38 -2.4 3.27
 0 5 -38 2.31 2.29
 0 -5 -38 -1.23 2.82
 0 -5 -39 -1.21 2.65
 0 -5 -39 1.24 2.6
 0 5 -39 1.15 2.53
 0 5 39 -1.23 2.82
 0 6 0 545 20.21
 0 -6 0 567.79 20.2
 0 6 0 555.38 20.08
 0 -6 0 535.26 19.96
 0 -6 0 545.44 19.86
 0 6 0 535.02 20.09
 0 6 0 550.29 19.85
 0 -6 0 527.87 20.14
 0 6 0 533.99 20.16
 0 6 0 525.27 21.21
 0 6 0 534.77 20
 0 6 0 527.66 21.18
 0 6 0 551.91 20.1
 0 -6 0 553.45 20.26
 0 6 -1 134.82 6.68
 0 6 1 138.46 6.73
 0 -6 1 133.66 5.74
 0 6 1 134.05 5.8
 0 6 -1 120.16 5.66
 0 -6 -1 132.93 5.72
 0 6 -1 130.82 5.75
 0 6 -1 136.23 5.74
 0 6 1 135.96 5.7
 0 -6 1 138.6 5.53
 0 -6 -1 132.47 5.43
 0 6 -1 137.71 5.53
 0 -6 1 125.85 5.27
 0 6 -1 132.75 5.43
 0 6 1 131.14 5.46
 0 6 -1 128.46 5.6
 0 6 1 136.61 5.65
 0 -6 1 123.54 5.68
 0 -6 -1 136.56 5.76
 0 6 1 138.44 5.78
 0 6 -1 139.2 5.71
 0 6 1 138.69 5.71
 0 -6 1 126.27 5.49
 0 6 1 140.4 5.74
 0 6 -1 136.89 5.63
 0 -6 -1 129.04 5.59
 0 6 -1 128.8 6.59
 0 6 1 132.83 6.63
 0 -6 -1 127.68 5.75
 0 -6 1 123.7 5.72
 0 -6 2 905.23 33.14
 0 6 -2 920.84 32.44
 0 6 -2 962.49 33.27
 0 6 2 937.15 33.47
 0 -6 -2 891.33 33.34
 0 6 -2 912.01 33.47
 0 -6 -2 928.84 33.45
 0 -6 2 938.96 33.47
 0 6 2 932.6 33.38
 0 6 -2 926.04 33.45
 0 -6 -2 905.29 33.09
 0 6 -2 924.64 33.33
 0 6 2 894.39 33.16
 0 6 -2 933.78 33.11
 0 -6 2 918.11 33.12
 0 6 2 938.06 33.38
 0 -6 2 938.45 33.88
 0 -6 2 897.6 33.45
 0 -6 -2 929.11 33.46
 0 6 2 939.76 33.49
 0 6 2 946.73 33.34
 0 6 2 896.06 34.52
 0 -6 2 928.63 32.93
 0 -6 2 925.87 33.53
 0 -6 -2 931.57 33.54
 0 -6 2 912.46 33.31
 0 -6 3 474.96 17.91
 0 -6 -3 482.83 18.22
 0 6 -3 490.14 18.03
 0 6 3 502.6 18.35
 0 -6 -3 497.08 18.29
 0 -6 3 466.66 18.23
 0 6 3 495.61 18.2
 0 6 -3 497.92 18.28
 0 -6 -3 483.04 17.89
 0 6 -3 511.91 18.32
 0 6 3 465.95 18.13
 0 -6 3 494.28 18.68
 0 -6 -3 497 18.28
 0 6 3 504.26 18.32
 0 -6 3 487.99 18.3
 0 -6 3 515.26 18
 0 6 -3 485.79 17.92
 0 6 3 490.39 18.04
 0 -6 3 478.49 17.71
 0 -6 3 491.11 18.13
 0 -6 3 478.88 18.31
 0 -6 -3 482.22 18.34
 0 6 3 477.17 19.27
 0 6 3 495.51 18.14
 0 -6 4 80.01 3.84
 0 -6 -4 86.05 3.92
 0 -6 -4 75.51 3.73
 0 -6 4 80.74 3.81
 0 -6 4 79.97 3.32
 0 -6 -4 78.19 3.43
 0 -6 4 77.36 4.13
 0 6 -4 78.91 3.5
 0 -6 -4 75.21 3.73
 0 6 4 74.06 3.8
 0 -6 4 69.98 3.37
 0 6 -4 77.22 3.63
 0 6 4 75.12 3.61
 0 -6 -4 76.64 3.72
 0 -6 4 78.03 3.8
 0 6 4 77.19 3.76
 0 6 -4 76.83 3.22
 0 6 4 76.92 3.67
 0 6 -4 68.89 3.67
 0 6 -4 77.85 3.69
 0 6 4 80.2 3.7
 0 6 4 77.35 4.59
 0 -6 4 78.06 3.51
 0 6 -4 75.75 3.44
 0 -6 5 109.69 5.54
 0 -6 5 105.5 4.3
 0 -6 -5 105.4 4.73
 0 6 5 106.05 4.8
 0 -6 5 106.94 4.84
 0 -6 5 102.23 4.8
 0 -6 -5 110.31 4.89
 0 -6 5 106.22 4.79
 0 -6 -5 105.37 4.77
 0 6 5 98.85 4.32
 0 -6 -5 103.99 4.43
 0 -6 5 104.65 5.15
 0 6 -5 102.03 4.44
 0 -6 -5 97.28 4.71
 0 -6 5 108.32 4.37
 0 6 5 102.15 4.64
 0 6 -5 104.04 4.68
 0 6 -5 101.62 4.41
 0 -6 5 107.71 4.52
 0 6 5 102.07 5.6
 0 6 -5 103.6 4.8
 0 6 5 102.62 4.65
 0 6 -5 105.44 4.17
 0 6 -5 113.12 4.69
 0 6 5 104.35 4.62
 0 6 -6 368.64 13.84
 0 -6 6 378.09 13.73
 0 -6 6 373.42 13.72
 0 6 6 375.61 14.27
 0 -6 -6 364.63 14.16
 0 -6 6 383.15 14.33
 0 6 -6 371.46 15.51
 0 -6 -6 367.88 14.36
 0 -6 -6 362.41 14.22
 0 -6 6 360.98 14.24
 0 6 6 371.8 14.12
 0 6 -6 369.38 14.13
 0 6 6 360.59 13.75
 0 -6 -6 372.79 13.9
 0 6 -6 377.58 13.88
 0 -6 6 371.95 13.96
 0 6 -6 380.93 13.84
 0 -6 6 381.17 13.92
 0 6 -6 374.88 14.08
 0 6 6 388.2 14.08
 0 6 -6 378.22 13.53
 0 -6 6 371.32 15.15
 0 6 6 381.77 15.36
 0 -6 6 357.64 14.67
 0 -6 -7 510.25 20.31
 0 -6 7 510.97 18.77
 0 -6 7 513.83 18.84
 0 6 -7 503.78 18.96
 0 6 -7 497.22 20.62
 0 -6 7 494.27 19.06
 0 6 -7 539.89 19.02
 0 6 -7 519.08 19.17
 0 6 7 541.21 19.18
 0 -6 -7 523.61 19.02
 0 6 7 533.57 18.91
 0 -6 -7 516.62 19.49
 0 6 -7 505.26 19.35
 0 -6 7 524.9 19.23
 0 6 -7 527.02 18.9
 0 -6 7 529.45 19.02
 0 6 -7 514.46 19.22
 0 6 7 535.83 19.24
 0 6 -7 515.72 18.59
 0 6 7 518.88 20.49
 0 -6 7 495.51 20.26
 0 -6 7 510.04 19.39
 0 -6 -7 530.78 19.41
 0 6 7 496.82 19.35
 0 -6 7 518.92 19.47
 0 -6 -7 536.46 19.31
 0 -6 8 4.33 1.15
 0 -6 -8 3.64 0.74
 0 -6 -8 0.7 0.91
 0 -6 8 3.08 0.88
 0 -6 -8 2.89 0.83
 0 -6 8 3.74 0.82
 0 6 8 4.81 1.32
 0 -6 8 1.52 0.61
 0 6 -8 4.08 0.69
 0 -6 -8 2.59 0.61
 0 6 8 3.09 0.63
 0 -6 -8 2.55 0.8
 0 6 -8 2.57 0.77
 0 -6 8 2.54 0.72
 0 6 8 2.36 0.77
 0 6 -8 3.39 0.59
 0 6 8 2.42 0.62
 0 6 -8 2.17 0.7
 0 6 -8 2.34 0.64
 0 6 8 2.93 0.71
 0 6 -8 3.04 0.44
 0 -6 8 3.06 0.89
 0 6 -8 3.66 0.66
 0 -6 8 4.89 0.65
 0 -6 8 3.38 0.54
 0 -6 8 2.71 0.61
 0 -6 9 363.5 15.53
 0 -6 -9 345.38 15.34
 0 -6 -9 377.84 14.42
 0 -6 -9 401.18 14.63
 0 -6 9 385.69 14.6
 0 -6 9 376.53 14.3
 0 6 -9 383.53 14.18
 0 6 9 376.76 15.62
 0 6 -9 349.84 15.85
 0 -6 -9 381.07 14.2
 0 6 9 368.82 14.07
 0 6 9 366.77 14.65
 0 -6 -9 378.82 14.67
 0 6 -9 367.55 14.56
 0 -6 9 386.12 14.43
 0 -6 9 384.76 14.12
 0 -6 9 390.28 13.84
 0 -6 9 379.64 14.07
 0 6 -9 382.44 14.21
 0 6 9 386.11 14.34
 0 6 -9 379.64 14.35
 0 6 -9 396.11 14.33
 0 6 9 389.79 14.29
 0 6 -9 372.51 14.64
 0 -6 9 382.07 14.73
 0 6 -9 383.08 13.69
 0 6 -9 370.44 13.92
 0 6 9 394.23 14.9
 0 -6 -9 358.66 14.6
 0 6 10 399.83 14.61
 0 6 -10 386.18 14.61
 0 -6 10 366.97 15.95
 0 -6 -10 385.83 15.82
 0 -6 -10 398.93 14.76
 0 -6 10 381.09 14.94
 0 -6 -10 395.77 14.94
 0 -6 10 390.73 14.68
 0 6 -10 401.7 14.56
 0 6 10 382.82 16.01
 0 6 -10 392.41 16.5
 0 6 10 363.68 14.42
 0 -6 10 388.94 13.84
 0 -6 -10 392.31 14.58
 0 6 10 372.2 15.01
 0 6 -10 397.46 15.03
 0 -6 10 396.66 14.81
 0 6 -10 383.26 14.96
 0 -6 10 399 14.13
 0 6 -10 389.56 14.58
 0 -6 10 389.46 14.46
 0 -6 10 399.17 14.47
 0 -6 -10 391.36 15.05
 0 6 10 394.08 14.66
 0 6 -10 396.54 14.7
 0 6 -10 388.86 15.02
 0 -6 -10 381.9 14.82
 0 -6 10 386 15.07
 0 -6 -10 397.79 15.19
 0 6 -10 386.36 14.02
 0 6 -10 380.65 14.22
 0 6 -11 48.35 2.64
 0 6 11 53.71 2.71
 0 6 11 46.87 3.58
 0 -6 11 54.71 3.82
 0 -6 -11 47.83 3.5
 0 -6 -11 57.88 2.89
 0 -6 11 44.98 2.9
 0 6 -11 48.53 3.91
 0 6 -11 46.96 2.91
 0 -6 -11 49.14 2.66
 0 6 11 48.89 2.58
 0 -6 -11 53.02 3.17
 0 6 -11 49.58 2.18
 0 6 -11 51.39 3
 0 -6 11 54.03 2.88
 0 6 -11 54.06 2.36
 0 -6 11 47.56 2.72
 0 6 -11 52.89 2.74
 0 6 11 52.93 2.73
 0 6 -11 49.81 3.03
 0 -6 11 54.3 3.11
 0 -6 -11 52.22 2.9
 0 6 -11 49.56 2.68
 0 -6 11 55.96 2.62
 0 -6 12 145.18 7.72
 0 6 12 147.49 6.64
 0 -6 -12 150.88 6.43
 0 -6 12 156.61 6.49
 0 6 -12 154.58 5.88
 0 6 -12 151.03 8.13
 0 6 -12 145.29 6.67
 0 -6 -12 148.36 6.34
 0 6 12 156.47 6.28
 0 6 -12 151.24 6.73
 0 -6 -12 158.84 6.96
 0 -6 12 150.34 5.77
 0 -6 -12 149.42 7.48
 0 6 12 163.8 7.79
 0 6 -12 149.71 6.36
 0 6 12 154.66 6.25
 0 6 -12 158.46 6.3
 0 6 12 156.36 6.32
 0 6 -12 154.1 6.35
 0 -6 -12 140.62 6.5
 0 -6 12 148.85 6.77
 0 6 -12 153.72 5.76
 0 -6 13 51.34 3.89
 0 -6 -13 53.13 2.82
 0 6 13 45.96 2.92
 0 -6 13 42.94 2.72
 0 6 -13 53.42 2.73
 0 6 -13 47.44 2.23
 0 6 -13 45.04 3.97
 0 6 -13 54.67 3.12
 0 -6 -13 51.54 2.77
 0 6 13 54.5 2.71
 0 6 -13 53.88 3.09
 0 -6 -13 46.62 3.1
 0 -6 13 51.75 2.23
 0 -6 -13 46.85 3.52
 0 6 13 48.66 3.7
 0 6 -13 47.96 2.72
 0 -6 13 49.66 2.67
 0 6 -13 57.08 2.73
 0 6 13 54.2 2.63
 0 6 -13 54.11 2.73
 0 6 13 50.43 2.65
 0 -6 13 43.68 2.97
 0 -6 -13 51.51 2.91
 0 6 -13 50.72 2.21
 0 -6 14 122.91 6.79
 0 -6 -14 118.55 6.28
 0 -6 -14 128.66 5.32
 0 6 14 118.94 5.54
 0 -6 14 108.27 5.26
 0 6 -14 118.41 4.61
 0 6 -14 116.9 6.99
 0 -6 -14 115.69 5.22
 0 6 14 110.07 5.09
 0 -6 14 114.15 4.61
 0 -6 -14 121.34 5.8
 0 6 -14 115.78 5.59
 0 6 -14 122.94 5.3
 0 -6 14 121.57 5.18
 0 6 -14 112.43 5.55
 0 6 14 119.34 6.45
 0 6 14 124.12 5.76
 0 6 -14 119.27 4.62
 0 -6 14 123.79 5.67
 0 -6 -14 116.27 5.38
 0 6 14 120.15 5.02
 0 6 -14 122.2 5.05
 0 6 -14 114.79 5.1
 0 6 14 120.2 5.06
 0 6 -15 0.85 0.64
 0 6 15 0.94 0.57
 0 6 15 -0.43 1.21
 0 -6 15 1.01 1
 0 -6 -15 1.2 1.31
 0 -6 -15 0.39 0.97
 0 -6 15 0.85 0.67
 0 -6 15 0.88 0.65
 0 6 -15 0.77 0.76
 0 6 -15 1.16 1.27
 0 6 -15 0.28 0.33
 0 -6 -15 0.56 0.67
 0 6 15 0.34 0.57
 0 -6 15 0.15 0.5
 0 -6 -15 0.28 0.86
 0 -6 15 0.5 0.38
 0 -6 15 0.26 0.8
 0 -6 -15 0.36 0.67
 0 6 15 -0.24 0.69
 0 -6 -15 0.59 0.62
 0 6 -15 2.1 0.82
 0 6 15 0.43 0.49
 0 6 -15 0.61 0.55
 0 6 -15 0.2 0.72
 0 6 15 0.55 0.98
 0 -6 -15 -0.22 0.7
 0 6 -15 0.4 0.39
 0 -6 -16 57.99 4.11
 0 -6 -16 69.56 5.11
 0 6 16 63.63 3.57
 0 -6 -16 62.9 3.27
 0 -6 16 61.27 3.63
 0 -6 16 63.25 3.45
 0 6 -16 62.37 3.67
 0 6 -16 53.31 4.71
 0 -6 -16 61.42 3.31
 0 6 16 65.78 3.29
 0 -6 -16 64.42 3.85
 0 -6 16 59.14 2.73
 0 6 -16 62.49 2.6
 0 -6 -16 52.36 3.53
 0 -6 16 64.69 3.14
 0 -6 -16 64.56 3.72
 0 -6 -16 65.04 3.32
 0 6 16 70.36 3.05
 0 6 -16 67.96 3.08
 0 6 -16 66.6 3.44
 0 6 -16 61.3 3.07
 0 6 16 61.25 3.02
 0 -6 -16 60.06 3.42
 0 6 -16 65.21 2.76
 0 6 16 67.2 3.82
 0 -6 16 51.5 4.35
 0 6 -17 0.86 0.77
 0 -6 -17 1.24 1.06
 0 -6 -17 0.66 1.23
 0 -6 17 -0.27 0.89
 0 6 17 -0.76 0.87
 0 -6 17 0.7 0.87
 0 -6 -17 1.22 1.03
 0 -6 -17 0.2 0.66
 0 6 17 0.19 0.69
 0 -6 17 1.86 1.07
 0 -6 17 0.64 0.65
 0 -6 -17 1.11 0.88
 0 -6 -17 1.75 0.91
 0 -6 -17 0.92 0.7
 0 6 17 0.59 0.96
 0 -6 -17 0.46 0.72
 0 6 -17 0.28 0.82
 0 6 17 -0.13 0.55
 0 6 -17 -0.14 0.51
 0 6 -17 0.17 0.3
 0 6 -17 0.27 0.52
 0 6 -18 3.85 0.92
 0 -6 -18 4.67 1.35
 0 -6 -18 2.74 1.29
 0 -6 18 1.67 0.93
 0 6 18 3.91 1.08
 0 -6 18 0.73 0.87
 0 -6 -18 3.76 1.26
 0 6 -18 3.97 1.58
 0 6 -18 2.56 0.67
 0 6 -18 4.06 0.93
 0 -6 -18 2.71 1.06
 0 -6 -18 3.42 1.12
 0 -6 18 1.32 0.64
 0 -6 -18 1.7 0.81
 0 6 18 2.53 0.87
 0 -6 18 0.98 1.07
 0 -6 -18 1.58 0.68
 0 6 -18 3.15 1.02
 0 6 -18 2.15 0.39
 0 6 18 -0.3 0.78
 0 -6 -18 2.62 0.87
 0 6 -18 2.75 0.7
 0 -6 19 12.01 1.68
 0 6 19 16.35 1.77
 0 -6 -19 12.32 1.71
 0 -6 -19 15.77 1.85
 0 -6 -19 16.22 1.54
 0 6 -19 16.6 1.24
 0 -6 19 17.18 1.74
 0 6 -19 12.75 1.5
 0 6 -19 16.59 2.8
 0 6 -19 16.89 1.51
 0 -6 -19 18.88 2.35
 0 -6 -19 11.46 2.38
 0 -6 -19 16.44 1.89
 0 -6 19 18.96 2.39
 0 6 -19 14.62 1.22
 0 6 -19 14.26 1.83
 0 6 19 16.67 1.87
 0 -6 -19 18.77 1.74
 0 6 -19 12.95 1.72
 0 6 20 0.82 0.94
 0 -6 20 0.59 0.91
 0 -6 -20 0.32 1.07
 0 -6 -20 0.3 1
 0 -6 -20 0.46 0.76
 0 -6 20 -0.26 1
 0 6 -20 0.25 0.91
 0 6 -20 0.72 1.66
 0 6 -20 0.19 0.72
 0 -6 -20 -0.66 1
 0 -6 20 1.08 1.33
 0 6 20 1.29 1
 0 -6 -20 0.75 0.86
 0 -6 -20 1.5 1.72
 0 -6 -20 -1.81 1.34
 0 6 -20 1.32 0.92
 0 6 -20 0.12 0.53
 0 6 -20 1.23 0.91
 0 6 -21 17.32 2.96
 0 -6 21 19 2
 0 6 21 14.34 1.73
 0 -6 -21 15.81 1.69
 0 -6 -21 18.18 2.03
 0 -6 -21 16.37 1.95
 0 -6 -21 16.03 1.92
 0 -6 21 18.89 1.93
 0 6 -21 17.19 2.03
 0 6 -21 17.5 1.81
 0 -6 -21 17.27 2.02
 0 -6 -21 23.43 3.2
 0 6 -21 16.57 2
 0 -6 -21 14.62 1.69
 0 6 21 15.99 2.06
 0 -6 21 9.58 2.12
 0 -6 22 17.62 1.98
 0 6 -22 20.78 2.26
 0 -6 -22 16.11 1.8
 0 -6 -22 21.16 3.29
 0 -6 22 20.03 2.83
 0 -6 -22 16.8 1.9
 0 6 -22 18.75 1.96
 0 6 -22 13.34 2.82
 0 6 22 19.58 1.96
 0 -6 -22 18.48 2.41
 0 -6 -23 10.4 2.71
 0 -6 23 9.67 1.62
 0 6 -23 7.06 1.65
 0 -6 -23 5.93 2.32
 0 -6 -23 8.05 1.53
 0 6 23 4.71 1.52
 0 6 -23 8.06 1.58
 0 -6 -23 7.42 1.41
 0 -6 -23 5.26 1.94
 0 6 -23 4.09 2.43
 0 -6 23 4.31 2.01
 0 6 -24 -0.85 2.1
 0 -6 -24 -0.82 1.23
 0 -6 24 1.93 1.7
 0 6 24 -0.6 1.38
 0 -6 24 -0.3 1.06
 0 -6 -24 0.53 1.08
 0 -6 -24 -1.48 1.6
 0 -6 -24 1.76 2.02
 0 -6 -24 1.67 2.06
 0 6 -25 6.18 2.48
 0 6 25 7.66 1.56
 0 -6 -25 -0.92 1.92
 0 -6 -25 3.35 1.22
 0 -6 -25 1.02 1.69
 0 -6 25 4.7 2.13
 0 -6 -25 6.07 2.44
 0 -6 26 0.7 1.85
 0 -6 -26 2.55 1.14
 0 -6 -26 0.9 1.98
 0 6 -26 0.92 1.82
 0 -6 -26 4.77 2.6
 0 -6 -27 2.8 1.95
 0 -6 27 1.45 1.73
 0 -6 -27 0.99 2.27
 0 -6 28 0.75 1.57
 0 -6 -28 -0.97 1.92
 0 6 -28 -2.94 2.42
 0 -6 29 -0.78 1.85
 0 -6 -29 1 2.47
 0 6 -29 -1.01 2.31
 0 -6 -30 -1.03 2.26
 0 6 -30 1.04 1.82
 0 -6 -31 -1.06 2.33
 0 6 -31 -1.07 2
 0 -6 -32 1.09 2.49
 0 -6 -32 1.1 2.06
 0 6 -32 -4.37 3.15
 0 -6 -33 1.12 2.66
 0 -6 -33 1.13 2.8
 0 6 -33 2.23 2.45
 0 -6 -34 1.14 2.62
 0 -6 -34 1.16 2.16
 0 6 -34 1.13 2.71
 0 -6 -35 -1.16 2.43
 0 -6 -35 -1.18 2.47
 0 6 -35 4.6 2.95
 0 -6 -36 1.18 3.03
 0 -6 -36 -1.2 2.64
 0 6 -36 2.32 2.66
 0 -6 -37 2.39 3.07
 0 -6 -37 2.45 2.43
 0 6 -37 2.34 2.56
 0 -6 -38 1.21 2.65
 0 6 -38 -2.34 2.79
 0 -6 -38 1.24 2.59
 0 6 -39 1.16 2.77
 0 7 0 -0.43 0.9
 0 7 0 -0.2 0.6
 0 -7 0 -0.2 0.56
 0 7 0 0.44 0.63
 0 7 0 0.85 0.61
 0 -7 0 0.31 0.43
 0 -7 0 0.85 0.54
 0 7 0 -0.19 0.51
 0 7 0 0.6 0.48
 0 -7 0 0.41 0.61
 0 7 0 0.43 0.95
 0 7 0 -0.18 0.56
 0 -7 0 0.49 0.45
 0 -7 0 0.44 0.6
 0 7 0 0.58 0.54
 0 7 1 29.36 2.79
 0 7 -1 26.81 2.72
 0 -7 1 29.08 2.1
 0 7 -1 36.22 2.26
 0 7 1 30.49 2.16
 0 -7 -1 26.87 2.03
 0 7 -1 33.51 2.2
 0 7 1 34.4 2.14
 0 7 -1 36.83 2.21
 0 -7 1 30.86 2.17
 0 7 1 31.52 2.16
 0 -7 -1 34.19 2.25
 0 -7 1 27.59 1.85
 0 -7 -1 32.1 1.91
 0 7 1 30.8 1.9
 0 7 -1 31.77 1.88
 0 -7 -1 31.68 2.04
 0 7 -1 30.32 2.03
 0 7 1 33.14 2.14
 0 7 -1 32.35 1.42
 0 -7 1 33.09 1.98
 0 -7 1 33.29 1.78
 0 7 1 23.61 2.57
 0 7 -1 27.84 2.69
 0 7 1 31.17 2.01
 0 7 -1 30.86 2.02
 0 7 1 26.7 2.02
 0 -7 -1 35.2 2.26
 0 -7 1 28.49 2.1
 0 7 -1 31.74 1.93
 0 7 -1 32.93 2.14
 0 7 1 30.65 2.05
 0 -7 -1 29.57 2.11
 0 7 -2 164.61 6.99
 0 -7 -2 160.77 6.89
 0 7 -2 160.09 6.94
 0 7 2 158.92 7
 0 -7 2 171.64 6.97
 0 7 2 165.43 6.87
 0 -7 -2 163.23 6.93
 0 -7 2 159.09 6.92
 0 -7 -2 155.39 6.51
 0 7 -2 171.73 6.59
 0 7 2 150.04 6.56
 0 -7 2 159.27 6.62
 0 7 -2 160.6 5.82
 0 7 -2 165.98 6.76
 0 -7 -2 158.16 6.78
 0 7 2 159.27 6.9
 0 -7 -2 168.43 7.04
 0 -7 2 162 7.02
 0 -7 2 162.18 6.77
 0 7 2 159.86 6.81
 0 -7 -2 162.22 6.94
 0 7 -2 157.04 6.84
 0 -7 2 161.07 6.37
 0 7 2 162.36 6.79
 0 7 2 153.1 7.9
 0 7 -2 161.51 6.73
 0 -7 3 7.24 1.09
 0 -7 3 9.94 1.17
 0 7 3 7.62 1.07
 0 -7 -3 6.75 1.06
 0 7 -3 9.1 1.14
 0 -7 3 6.67 1.18
 0 7 -3 5.67 0.91
 0 7 3 9.6 1.09
 0 -7 -3 6.28 0.83
 0 7 3 8.82 0.97
 0 -7 3 7.56 0.89
 0 7 -3 7.27 0.86
 0 7 3 7.82 1.07
 0 -7 -3 7.73 0.98
 0 7 -3 5.98 0.86
 0 -7 -3 5.5 1
 0 -7 -3 8.74 1.13
 0 -7 3 8.89 1.1
 0 -7 3 7.62 1
 0 7 3 10.66 1.69
 0 7 -3 8.14 1.1
 0 -7 -3 5.76 0.96
 0 7 3 10.41 1.1
 0 7 3 7.9 1.01
 0 -7 3 8.42 0.92
 0 -7 3 8.83 0.79
 0 -7 -4 100.66 4.78
 0 -7 4 104.13 4.91
 0 7 -4 108.5 5
 0 -7 4 98.38 4.78
 0 7 4 95.16 4.88
 0 7 -4 111.77 4.98
 0 -7 -4 101.74 4.8
 0 -7 4 101.37 5.24
 0 -7 -4 104.41 4.47
 0 -7 4 98.15 4.43
 0 7 4 100.09 4.87
 0 7 -4 93.28 4.51
 0 -7 -4 99.79 4.75
 0 -7 4 107.95 4.57
 0 7 -4 108.71 4.49
 0 7 -4 96.3 4.62
 0 7 4 106.34 4.72
 0 7 -4 100.38 4.22
 0 7 4 107.76 4.8
 0 7 -4 100.01 4.73
 0 7 4 103.42 5.87
 0 -7 -4 114.43 4.93
 0 7 4 101.17 4.73
 0 7 -4 105.62 4.86
 0 -7 4 104.8 4.94
 0 -7 4 104.62 4.7
 0 -7 -4 103.91 4.92
 0 -7 4 103.22 4.28
 0 -7 -5 26.2 1.93
 0 -7 5 28.03 2.05
 0 -7 5 26.82 1.54
 0 7 -5 27.57 2.16
 0 -7 -5 21.44 1.82
 0 -7 5 21.76 1.82
 0 7 5 19.65 1.89
 0 -7 5 26.14 2.22
 0 -7 -5 28.92 1.73
 0 7 5 26.87 2.04
 0 -7 5 23.61 1.57
 0 -7 -5 25.15 1.91
 0 7 -5 25.75 1.7
 0 -7 5 29.6 1.93
 0 -7 5 26.84 2
 0 -7 -5 29.53 2.1
 0 7 5 27.9 2.67
 0 7 -5 26.09 1.66
 0 -7 5 25.75 1.72
 0 7 -5 28.77 1.5
 0 7 5 25.78 1.89
 0 7 -5 26.3 2.02
 0 -7 -5 23.81 1.91
 0 -7 5 32.08 2.19
 0 7 5 29.38 1.89
 0 7 -5 28.95 1.91
 0 7 -5 29.84 1.98
 0 7 5 30.1 1.97
 0 -7 -6 126.9 5.42
 0 -7 6 115.23 5.46
 0 7 6 105.93 5.31
 0 -7 6 118.15 4.83
 0 7 -6 110.44 6.45
 0 -7 6 117.03 5.85
 0 -7 -6 127.51 5.46
 0 7 6 116.57 5.57
 0 -7 6 124.53 5.46
 0 7 6 116.52 5.21
 0 7 -6 124.61 5.29
 0 -7 -6 118.66 5.01
 0 -7 6 124.04 4.94
 0 -7 -6 127.41 5.51
 0 7 -6 108.92 4.96
 0 -7 6 114.48 5.45
 0 -7 6 121.65 5.28
 0 -7 -6 121.35 5.52
 0 7 6 118.43 6.48
 0 7 -6 109.77 5.37
 0 7 6 122.33 5.32
 0 -7 -6 113.92 5.36
 0 -7 6 118.18 5.54
 0 7 -6 115.56 4.67
 0 -7 6 124.33 6.4
 0 7 -6 118 5
 0 -7 6 112.33 5.05
 0 7 6 119.18 5.31
 0 7 -6 114.88 5.28
 0 -7 7 83.91 4.96
 0 -7 -7 83.57 4.04
 0 7 7 75.36 4.03
 0 -7 7 92.08 4.3
 0 -7 -7 70.2 4.77
 0 7 -7 77.14 5.18
 0 7 7 75.05 4.91
 0 -7 -7 72.96 3.97
 0 -7 7 78.63 4.17
 0 7 7 85.51 4.32
 0 -7 -7 80.91 4.05
 0 -7 7 91.14 4.21
 0 7 7 78.07 3.58
 0 -7 -7 86.06 3.76
 0 7 7 83.47 4.2
 0 -7 7 80.39 3.92
 0 -7 7 76.75 4.1
 0 -7 -7 84.41 4.24
 0 -7 -7 74.7 4.03
 0 7 -7 82.66 3.68
 0 7 -7 84.7 3.36
 0 7 7 88.27 3.96
 0 7 -7 79.87 3.9
 0 -7 7 78.5 3.78
 0 7 -7 80.4 3.7
 0 -7 7 70.55 4.38
 0 -7 7 85.47 3.57
 0 7 -7 70.7 3.61
 0 -7 7 81.08 3.55
 0 7 -7 82.36 3.99
 0 7 7 85.83 4.04
 0 -7 8 60.52 3.96
 0 7 8 74.08 4.69
 0 -7 -8 60.12 4.29
 0 -7 -8 68.48 3.54
 0 7 8 61.77 3.55
 0 7 -8 63.44 4.59
 0 -7 8 64.17 4.37
 0 -7 -8 72.09 3.68
 0 7 8 68.78 3.85
 0 -7 8 70.21 3.67
 0 -7 -8 66.29 3.25
 0 7 8 64.78 3.13
 0 -7 -8 73.75 3.8
 0 -7 8 69.21 3.48
 0 7 -8 68.58 2.85
 0 7 -8 64.59 3.46
 0 7 8 67.34 3.45
 0 -7 8 66.57 3.02
 0 7 -8 62.57 3.19
 0 -7 8 71.95 3.14
 0 7 -8 67.07 3.15
 0 -7 -8 73.9 3.66
 0 -7 8 76.78 3.88
 0 7 -8 67.29 3.42
 0 7 8 69.76 3.43
 0 7 -8 67.03 3.23
 0 -7 8 67.19 3.35
 0 7 9 131.4 7.11
 0 -7 -9 130.12 6.94
 0 7 9 125.13 5.97
 0 -7 -9 133.24 5.88
 0 7 -9 134.72 7.43
 0 7 -9 133.8 7.4
 0 -7 9 123.61 5.66
 0 7 -9 133.36 5.11
 0 7 9 136.25 5.52
 0 -7 -9 139.55 5.68
 0 -7 -9 136.42 6.15
 0 -7 9 144.32 5.91
 0 7 -9 123.96 5.96
 0 7 9 136.46 5.76
 0 7 -9 127.25 5.71
 0 -7 -9 127.47 5.92
 0 -7 9 135.12 6.21
 0 -7 9 121.13 6.86
 0 -7 9 134.28 5.46
 0 -7 9 146.37 5.36
 0 7 -9 127.14 5.58
 0 7 -9 125.13 5.39
 0 7 9 122.94 6.18
 0 -7 9 128.59 5.98
 0 7 9 141.65 6.33
 0 7 -9 148.88 5.97
 0 7 9 133.69 5.84
 0 -7 -10 66.08 4.42
 0 -7 -10 67.43 3.49
 0 7 10 62.54 3.62
 0 7 10 65.2 3.83
 0 -7 10 72.11 3.44
 0 7 -10 67.36 2.78
 0 -7 -10 67.03 3.81
 0 7 -10 74.86 5.08
 0 -7 -10 66.15 3.29
 0 7 10 64.51 3.16
 0 7 -10 64.12 3.63
 0 -7 -10 63.73 3.69
 0 7 -10 72.1 3.45
 0 7 10 69.85 3.4
 0 7 -10 71.52 3.36
 0 -7 10 72 2.98
 0 7 10 72.48 4.74
 0 7 -10 65.8 3.05
 0 -7 10 56.38 4.28
 0 -7 10 72.71 3.85
 0 -7 -10 56.77 3.43
 0 7 10 65.69 3.44
 0 7 -10 72.32 3.55
 0 -7 11 188.59 9.25
 0 -7 -11 175 8.9
 0 7 11 183.23 8
 0 -7 -11 194.77 7.83
 0 7 11 172.83 8.19
 0 7 -11 175.65 9.51
 0 7 -11 183.44 8.02
 0 -7 -11 195.63 7.65
 0 7 11 184.95 7.45
 0 7 -11 189.78 6.97
 0 -7 -11 188.6 8.25
 0 7 11 192.32 7.64
 0 7 -11 195.53 7.7
 0 7 11 192.81 7.75
 0 7 -11 190.66 7.79
 0 -7 -11 189.29 8.15
 0 -7 11 189.07 8.19
 0 -7 -11 196.37 7.99
 0 7 -11 176.2 7.57
 0 -7 11 189.36 7.13
 0 7 -11 179.95 7.21
 0 -7 11 180.89 7.69
 0 7 11 184.34 9.14
 0 -7 -12 50.84 3.8
 0 -7 -12 56.03 3.01
 0 7 12 53.3 3.18
 0 7 -12 56.62 2.85
 0 -7 12 52.88 2.94
 0 7 -12 55.2 3.24
 0 7 -12 44.58 4.11
 0 7 -12 54.97 2.48
 0 -7 12 49.91 2.06
 0 7 12 57.63 2.78
 0 -7 -12 57.95 2.92
 0 -7 12 51.58 2.04
 0 7 12 56.14 2.88
 0 7 -12 58.02 2.93
 0 7 -12 59.4 2.29
 0 -7 -12 55.01 3.42
 0 7 12 51.86 2.86
 0 7 -12 52.68 2.93
 0 7 12 54.18 4.1
 0 -7 12 55.21 2.77
 0 7 -12 50.62 2.83
 0 -7 12 55.59 4.15
 0 7 12 52.7 3.27
 0 -7 12 52.06 3.29
 0 -7 -12 46.72 3
 0 -7 12 50.7 2.69
 0 -7 13 85.64 5.43
 0 -7 -13 82.71 5.07
 0 7 -13 89.74 4.08
 0 -7 13 87.12 3.9
 0 -7 13 83.75 4.07
 0 7 -13 89.24 3.95
 0 7 -13 81.6 4.33
 0 7 -13 84.21 5.76
 0 7 -13 78.49 3.44
 0 -7 13 77.16 3.18
 0 7 13 83.81 3.83
 0 -7 -13 87.88 3.99
 0 7 -13 85.9 3.95
 0 7 13 85.24 3.9
 0 -7 -13 80.11 4.47
 0 7 -13 83.27 4
 0 7 13 82.83 3.94
 0 -7 -13 72.86 4.08
 0 -7 13 83.74 4.44
 0 7 -13 82.15 3.28
 0 7 13 80.82 4.29
 0 -7 -13 86.56 4.1
 0 7 13 73.05 5.16
 0 7 -13 74.63 4.23
 0 -7 13 83.66 3.78
 0 7 14 25.46 2.77
 0 -7 -14 31.35 2.05
 0 7 14 21.42 2
 0 -7 -14 23.76 2.63
 0 -7 14 32.97 2.13
 0 7 -14 25.86 1.84
 0 7 -14 24.92 2.19
 0 7 -14 23.41 3.06
 0 7 -14 23.3 1.38
 0 7 14 26.64 1.79
 0 -7 -14 26.84 1.9
 0 7 -14 28.72 1.86
 0 7 14 28.01 1.84
 0 -7 -14 23.69 2.24
 0 7 -14 27.35 1.91
 0 7 14 33.11 2.01
 0 -7 14 24.27 2.85
 0 -7 14 25.17 1.82
 0 7 -14 30.04 2.03
 0 7 -14 29.13 2.21
 0 -7 14 24.93 2.18
 0 -7 -14 28.7 2.13
 0 7 -14 26.9 1.35
 0 -7 14 30.06 1.81
 0 -7 15 7.01 1.61
 0 -7 15 4.8 1.13
 0 7 15 5.21 1.17
 0 -7 -15 4.36 1.28
 0 -7 15 6.38 1.15
 0 7 -15 7.49 1.31
 0 7 -15 8.97 2.05
 0 7 15 6.37 0.93
 0 -7 -15 6.7 1
 0 -7 -15 8.94 1.52
 0 7 -15 6.42 1.01
 0 7 15 5.18 0.87
 0 7 15 8.71 1.06
 0 7 -15 7.2 1.02
 0 -7 15 5.04 0.83
 0 7 15 11.27 1.82
 0 -7 -15 4.08 1.06
 0 7 -15 7.31 0.62
 0 7 -15 6.12 1.04
 0 7 -15 7.41 0.66
 0 -7 16 9.03 1.98
 0 7 16 3.21 1.07
 0 -7 16 4.32 1.1
 0 -7 -16 3.11 1.22
 0 -7 16 1.37 0.82
 0 7 -16 4 1.12
 0 7 -16 2 1.25
 0 -7 -16 1.59 0.79
 0 7 16 2.97 0.82
 0 -7 -16 3.17 0.81
 0 -7 -16 4.43 1.15
 0 7 -16 2.09 0.78
 0 7 16 2.65 0.78
 0 7 -16 3.16 0.84
 0 -7 16 3.15 0.79
 0 7 16 1.5 1.33
 0 7 -16 2.76 0.91
 0 7 -16 4.16 0.51
 0 -7 -16 5.14 1.04
 0 7 -16 3.25 0.49
 0 7 16 5.15 1.23
 0 -7 17 29.5 3.3
 0 -7 -17 27.13 3.38
 0 -7 -17 26.26 2.8
 0 -7 17 23.15 2.02
 0 -7 -17 24.67 2.43
 0 7 -17 29.09 3.51
 0 7 17 29.86 1.92
 0 7 -17 28.17 1.89
 0 -7 -17 27.44 2.01
 0 -7 -17 29.69 2.47
 0 -7 17 31.92 1.97
 0 -7 -17 29.76 2.49
 0 7 17 28.5 2.44
 0 -7 -17 24.43 2.09
 0 7 -17 28.01 2.08
 0 -7 -17 30.11 2.14
 0 7 -17 26.86 1.34
 0 7 -17 28.1 2.38
 0 7 17 29.72 2.33
 0 -7 17 32.91 2.54
 0 7 -17 27.36 1.84
 0 -7 -18 0.33 1.1
 0 -7 -18 2.3 1.22
 0 -7 -18 -0.74 1.56
 0 7 18 -0.56 0.96
 0 -7 18 0.3 0.93
 0 -7 18 1.48 0.87
 0 7 18 1.94 1.13
 0 -7 -18 0.51 0.86
 0 7 -18 2.88 1.72
 0 -7 -18 2.97 0.89
 0 -7 18 1.85 1.53
 0 -7 -18 0.97 1.07
 0 -7 -18 1.83 1.17
 0 -7 -18 2.66 0.87
 0 7 -18 0.76 0.66
 0 7 -18 0.23 0.82
 0 7 -18 1.52 0.96
 0 7 -18 2.14 0.76
 0 7 -18 1.52 1.05
 0 -7 19 14.21 2.52
 0 7 -19 15.69 1.84
 0 -7 -19 23.21 3.21
 0 -7 -19 15.54 2.14
 0 7 -19 21.71 3.22
 0 7 -19 14.88 1.34
 0 7 -19 18.1 1.82
 0 -7 -19 12.74 1.48
 0 -7 19 16.47 1.75
 0 7 -19 18.23 1.97
 0 -7 -19 18.08 2.07
 0 -7 19 11.63 1.7
 0 7 19 16.51 1.84
 0 7 -19 15.19 1.63
 0 -7 -19 16.84 1.97
 0 -7 -19 17.13 1.89
 0 7 19 16.95 2.02
 0 -7 -19 16.91 1.73
 0 -7 20 1.25 1.15
 0 7 20 -0.58 1.09
 0 7 -20 -0.78 1.63
 0 7 -20 -0.97 1.07
 0 -7 20 -0.27 1.01
 0 7 -20 -0.65 0.99
 0 -7 -20 -1.06 0.98
 0 7 -20 0.15 0.66
 0 -7 -20 -0.23 0.84
 0 7 -20 0.73 0.94
 0 -7 -20 -0.8 1.51
 0 -7 -20 -1.45 1.43
 0 -7 20 0.68 1.79
 0 7 -20 -0.25 1.01
 0 7 -21 25.59 2.6
 0 -7 21 24.71 3.6
 0 -7 -21 37.02 2.47
 0 -7 -21 20.88 3.57
 0 -7 -21 46.09 3.71
 0 7 -21 25.85 3.93
 0 -7 21 36.43 2.67
 0 -7 -21 30.52 2.53
 0 7 21 31.8 2.67
 0 -7 21 28.41 2.63
 0 7 -21 30.1 2.43
 0 -7 22 33.19 4.07
 0 -7 -22 38.12 2.65
 0 -7 -22 20.8 3.75
 0 7 -22 31.03 4.34
 0 -7 22 33.98 2.78
 0 7 -22 42.03 2.86
 0 7 22 36.94 2.92
 0 -7 -22 38.77 2.86
 0 7 -23 58.02 3.58
 0 7 23 64.12 3.88
 0 -7 23 60.02 5.64
 0 -7 -23 49.52 3.44
 0 -7 23 55.4 3.6
 0 -7 -23 60.21 5.88
 0 7 -23 41.74 5.09
 0 -7 -24 2.04 1.72
 0 -7 -24 0.88 2.01
 0 7 24 -0.31 1.13
 0 7 -24 -0.9 1.89
 0 -7 -24 1.99 1.2
 0 -7 24 2.41 1.99
 0 -7 -24 3.73 2.05
 0 -7 25 9.18 2.43
 0 7 -25 14.91 3.34
 0 -7 -25 8.21 2.58
 0 -7 -25 8.92 1.51
 0 -7 -25 8.69 2.87
 0 7 -26 1.93 2.01
 0 -7 26 -0.87 1.91
 0 -7 -26 0.94 1.76
 0 -7 -26 -1 2.38
 0 7 -27 4.97 2.8
 0 -7 27 4.5 2.61
 0 -7 -27 9.74 2.97
 0 -7 -27 10.33 3.07
 0 7 -28 1.02 2.35
 0 -7 28 0.93 2.05
 0 -7 -28 -1.01 2.4
 0 -7 -28 1.07 2.12
 0 -7 29 4.82 2.3
 0 7 -29 -1.05 1.97
 0 -7 -29 1.04 2.06
 0 -7 30 4.97 2.46
 0 7 -30 -1.08 2.47
 0 -7 -30 -1.06 1.99
 0 -7 31 2.05 2.62
 0 7 -31 3.31 2.53
 0 -7 -31 2.19 2.29
 0 7 -32 1.13 2.24
 0 -7 -32 -1.12 2.46
 0 -7 33 -1.07 2.25
 0 7 -33 1.15 2.28
 0 -7 -33 -1.14 2.51
 0 7 -34 4.65 2.88
 0 -7 34 4.38 2.51
 0 -7 -34 -1.17 3.18
 0 -7 -34 3.54 2.59
 0 -7 -35 1.18 3.13
 0 -7 -35 -1.2 2.75
 0 7 -35 1.17 3.2
 0 -7 -36 -1.2 2.38
 0 -7 -36 -1.22 3.02
 0 7 -36 -1.18 2.47
 0 -7 -37 1.21 2.66
 0 7 -37 -1.18 2.48
 0 -7 -37 -1.23 3.26
 0 7 -38 2.36 2.82
 0 -8 0 189.61 7.99
 0 8 0 174.85 9.18
 0 -8 0 180.75 7.84
 0 8 0 183.12 7.73
 0 8 0 182.34 9.19
 0 -8 0 186.91 7.81
 0 8 0 168.48 7.74
 0 8 0 179.23 7.86
 0 -8 0 181.19 7.2
 0 -8 0 183.04 7.56
 0 8 0 185.94 7.74
 0 8 0 181.03 6.82
 0 -8 0 175.55 7.75
 0 -8 0 175.27 7.43
 0 8 0 193.99 7.8
 0 -8 1 171.84 7.03
 0 -8 1 156.4 7.21
 0 -8 -1 171.79 7.33
 0 -8 1 157.08 6.84
 0 8 -1 166.28 7.04
 0 -8 -1 157.19 6.92
 0 8 1 156.85 7.07
 0 8 -1 162.6 6.06
 0 8 1 167.89 7.13
 0 8 -1 166.77 7.13
 0 8 -1 151.33 8.39
 0 -8 -1 166.73 7.19
 0 -8 1 154.8 7.11
 0 -8 -1 168.75 7.27
 0 8 1 157.97 7.02
 0 -8 1 171.23 6.58
 0 8 1 160.58 7.16
 0 -8 1 167.36 7.18
 0 8 -1 168.32 7.26
 0 8 -1 163.29 7.22
 0 -8 -1 163.04 7.12
 0 8 1 168.14 7.3
 0 8 -1 163.29 8.53
 0 8 1 152.53 8.37
 0 -8 1 168.55 6.89
 0 -8 -1 158.39 6.76
 0 8 -2 274.83 9.97
 0 8 2 221.91 11.48
 0 8 -2 248.84 10.14
 0 8 -2 251.13 9.03
 0 -8 -2 233.71 10.09
 0 -8 2 256.4 10
 0 8 2 247.02 10.31
 0 -8 -2 258.19 10.42
 0 8 2 250.28 10.21
 0 -8 2 256.47 9.69
 0 8 -2 260.12 10.44
 0 8 -2 269.57 10.5
 0 -8 -2 254.83 10.32
 0 -8 2 257.16 10.34
 0 8 2 251.1 10.45
 0 -8 2 254.37 10.41
 0 8 2 261.88 10.4
 0 -8 -2 258.68 10.35
 0 8 -2 245.42 10.06
 0 -8 2 250.34 10.16
 0 8 2 240.78 10.28
 0 -8 -2 257.33 10.48
 0 -8 2 255.47 10.47
 0 8 2 261.8 10.32
 0 -8 2 255.33 10.06
 0 -8 -2 256.42 9.93
 0 -8 -3 25.53 2.06
 0 -8 3 24.87 2.06
 0 -8 3 26.15 1.93
 0 8 -3 22.42 1.65
 0 8 3 27.42 1.96
 0 -8 -3 26.17 2.04
 0 8 -3 27.95 1.93
 0 8 3 23.27 1.97
 0 -8 3 27.01 1.76
 0 -8 -3 23.54 1.94
 0 8 -3 21.91 1.47
 0 -8 3 23.2 1.49
 0 8 3 26.91 1.99
 0 -8 -3 22.74 1.94
 0 8 3 25.97 2.03
 0 8 3 21.69 1.99
 0 8 -3 20.74 1.9
 0 -8 3 19.12 1.87
 0 -8 -3 27.16 2.06
 0 8 3 17.58 2.47
 0 -8 -3 23.5 1.65
 0 8 -3 22.5 1.9
 0 8 4 358.4 13.8
 0 8 -4 347.81 13.65
 0 -8 4 334.23 13.53
 0 8 4 346.73 13.61
 0 -8 -4 354.65 13.55
 0 -8 -4 337.29 13.65
 0 -8 4 344.6 13.7
 0 -8 4 348.98 13.4
 0 8 -4 361.28 13.12
 0 8 4 360.02 13.31
 0 -8 4 343.07 13.16
 0 8 4 340.04 15.09
 0 -8 4 344.04 12.84
 0 -8 -4 352.27 13.53
 0 8 4 338.29 13.66
 0 8 -4 336.28 13.22
 0 -8 4 341.16 13.11
 0 8 -4 340.3 13.6
 0 -8 -4 333.13 13.08
 0 -8 4 342.87 14.15
 0 8 4 340.11 13.43
 0 -8 -4 345.49 13.6
 0 -8 4 344.6 13.73
 0 8 4 353.46 13.54
 0 8 -4 349.25 13.51
 0 8 -4 335.44 12.79
 0 8 -5 3.21 1.42
 0 -8 -5 6.11 1.1
 0 -8 5 6.39 1.17
 0 8 5 5.46 1.05
 0 8 5 2.19 0.99
 0 -8 5 5.48 0.85
 0 -8 5 5.68 0.78
 0 -8 5 4.1 1.04
 0 -8 5 3.88 0.95
 0 -8 -5 4.94 1.17
 0 -8 5 4.14 0.77
 0 8 -5 5.34 0.85
 0 8 5 4.85 0.97
 0 8 -5 4.76 0.93
 0 8 5 5.27 1.09
 0 8 5 5.54 1.61
 0 8 -5 4.3 0.65
 0 -8 -5 4.35 0.83
 0 8 5 5.35 0.99
 0 8 -5 2.47 0.9
 0 -8 5 5.88 1.14
 0 8 5 2.77 0.95
 0 -8 -5 7.3 1.19
 0 -8 5 3.72 1.06
 0 8 -5 4.38 1.07
 0 -8 6 4.52 0.74
 0 -8 6 2.29 0.66
 0 8 6 4.17 0.96
 0 8 6 3.91 0.95
 0 8 -6 3.81 0.55
 0 8 -6 3.26 1.53
 0 8 6 3.41 0.83
 0 -8 6 5.25 0.88
 0 -8 -6 2.92 0.96
 0 8 6 4.05 0.93
 0 -8 6 4.07 1.07
 0 8 -6 4.53 0.83
 0 8 6 3 1
 0 8 -6 4.93 0.97
 0 8 6 2.22 0.83
 0 -8 -6 4.71 1.03
 0 -8 6 3.36 1.08
 0 -8 -6 2.46 0.9
 0 8 6 1.52 1.17
 0 -8 6 3.09 1.05
 0 -8 -6 4.53 0.77
 0 8 7 4.06 1.27
 0 -8 7 6 1.57
 0 -8 -7 4.9 1.06
 0 -8 -7 4.33 1.4
 0 8 7 6.02 1.21
 0 8 7 6.44 1.15
 0 8 -7 5.11 0.62
 0 8 -7 8.89 1.85
 0 -8 7 4.82 0.89
 0 -8 -7 4.57 0.81
 0 8 7 3.96 1.09
 0 8 -7 4.63 0.8
 0 -8 7 5.21 1.09
 0 -8 -7 5.12 1.09
 0 -8 7 6.78 1.19
 0 -8 -7 7.15 1.19
 0 -8 7 4.98 0.78
 0 -8 7 5.25 0.74
 0 -8 7 4.92 1.24
 0 8 -7 6.48 1.11
 0 8 7 6.17 1.09
 0 -8 7 5.4 0.89
 0 8 8 185.88 9.61
 0 -8 -8 195.59 9.59
 0 -8 -8 193.22 8.15
 0 8 8 183.46 8.25
 0 8 -8 175.28 9.68
 0 8 -8 195.83 7.32
 0 8 8 181.53 8.46
 0 8 -8 203.32 8.22
 0 8 8 199.59 8.15
 0 -8 8 189.54 7.88
 0 8 8 193.94 7.65
 0 -8 -8 193.46 7.82
 0 8 -8 197.17 7.73
 0 -8 8 184.08 9.4
 0 -8 8 208.59 8.59
 0 -8 -8 188.96 8.22
 0 -8 8 199.22 7.58
 0 -8 8 184.53 8.87
 0 -8 8 187.07 8.33
 0 -8 -8 187.66 8.37
 0 -8 8 197.54 7.85
 0 8 9 58.05 4.34
 0 -8 9 52.96 4.08
 0 -8 -9 52.54 4.1
 0 8 9 48.71 3.21
 0 -8 -9 52.58 3.14
 0 8 -9 55.98 4.61
 0 8 -9 54.77 2.41
 0 8 9 54.26 3.53
 0 -8 9 50.66 2.91
 0 8 9 54.25 2.73
 0 -8 -9 56.32 2.91
 0 8 -9 53.28 2.74
 0 8 -9 54.83 3.15
 0 8 9 54.21 3.1
 0 -8 -9 63.25 3.53
 0 -8 9 57.12 3.83
 0 -8 -9 50.88 3.18
 0 -8 9 48.2 3.3
 0 -8 9 56.36 2.89
 0 -8 9 61.85 2.71
 0 8 -9 55.8 2.89
 0 8 10 120.92 7.1
 0 -8 10 106.62 6.69
 0 -8 -10 136.55 7.1
 0 8 -10 113.36 5.29
 0 -8 10 121.45 4.99
 0 8 -10 118.48 7.38
 0 8 -10 128.71 7.57
 0 8 -10 126.61 4.76
 0 -8 10 121.29 5.46
 0 8 -10 130.35 5.35
 0 8 -10 119.76 5.13
 0 8 10 122.2 5.2
 0 -8 -10 123.92 5.36
 0 -8 10 131.83 5.37
 0 8 -10 126.9 5.67
 0 8 10 122.55 5.6
 0 -8 -10 117.57 5.89
 0 -8 10 109.22 6.26
 0 -8 -10 123.68 5.76
 0 -8 10 114.36 5.91
 0 8 10 119.7 6.07
 0 8 10 119.99 5.81
 0 -8 -10 133.31 5.69
 0 -8 11 0.51 1.06
 0 8 11 1.31 0.93
 0 -8 11 0.29 0.86
 0 -8 -11 1.45 1.31
 0 8 11 -0.64 1.17
 0 -8 -11 -0.59 1.02
 0 8 -11 0.61 1.35
 0 8 -11 -0.62 1.16
 0 8 -11 -0.17 0.71
 0 -8 11 -0.4 0.63
 0 8 11 0.29 0.59
 0 -8 -11 0.35 0.6
 0 8 -11 -0.88 0.49
 0 -8 -11 -1.41 0.9
 0 8 -11 0.22 0.8
 0 8 11 -0.21 0.79
 0 8 11 -0.52 1.39
 0 8 11 0.81 0.8
 0 8 -11 -0.26 0.36
 0 -8 -11 0.5 0.74
 0 -8 11 -0.31 0.48
 0 8 -11 -0.36 0.63
 0 -8 11 -0.44 0.61
 0 -8 11 -0.64 0.69
 0 -8 12 44.48 4.13
 0 -8 -12 59 4.33
 0 -8 12 60.77 2.99
 0 8 -12 55.79 3.08
 0 8 -12 51.18 4.63
 0 8 -12 48.66 4.48
 0 8 -12 58.33 2.74
 0 8 12 56.84 4.43
 0 8 -12 55.26 2.98
 0 -8 12 57.11 3.17
 0 8 -12 62.23 2.44
 0 -8 -12 50.49 3.52
 0 -8 -12 56.84 3.06
 0 8 12 62.43 2.98
 0 8 -12 56.42 3.47
 0 8 12 55.73 3.17
 0 8 -12 56.8 3.23
 0 -8 -12 52.75 3.33
 0 -8 12 55.17 3.56
 0 8 12 66.81 3.71
 0 8 12 60.44 3.54
 0 8 12 57.06 3.71
 0 -8 -12 58.91 3.61
 0 -8 12 60.64 3
 0 8 13 8.41 1.37
 0 -8 13 5.35 1.35
 0 -8 -13 6.29 1.58
 0 8 13 7.73 1.42
 0 8 -13 6.27 0.75
 0 8 13 9.16 2
 0 8 -13 7.94 1.92
 0 -8 13 7.64 1.14
 0 8 -13 6.77 1.01
 0 8 13 6.23 0.91
 0 -8 -13 5.77 0.96
 0 -8 -13 9.12 1.44
 0 8 -13 6.48 1.3
 0 -8 -13 3.79 1.19
 0 8 13 8.43 1.17
 0 8 -13 5.11 1.11
 0 8 -13 4.7 0.91
 0 -8 13 5.17 0.94
 0 -8 13 4.32 1.4
 0 8 13 6.97 1.33
 0 8 -13 6.68 0.58
 0 -8 -13 6.91 1.23
 0 -8 13 4.76 0.87
 0 -8 -14 108.05 6.36
 0 8 14 101.35 5.34
 0 8 14 107.23 5.72
 0 8 -14 108.42 4.38
 0 8 14 100.02 6.54
 0 8 -14 84.14 6.61
 0 8 -14 109.45 4.89
 0 -8 14 103.89 5.05
 0 -8 -14 101.4 4.87
 0 -8 -14 113.39 5.72
 0 8 -14 109.64 5.48
 0 8 14 113.62 5.06
 0 8 -14 114.49 5.11
 0 8 -14 102.79 4.94
 0 -8 14 103.59 6.64
 0 -8 14 100.14 5.44
 0 8 14 117.25 5.64
 0 -8 -14 109.24 5.29
 0 8 -14 108.5 4.12
 0 -8 14 106.94 4.77
 0 -8 -15 40.7 3.6
 0 8 -15 45.18 2.62
 0 8 15 33.37 2.95
 0 8 -15 40.2 1.91
 0 8 -15 36.79 4.17
 0 -8 15 28.43 3.44
 0 -8 15 38.26 2.55
 0 -8 -15 42.92 2.51
 0 8 15 35.51 3.59
 0 8 -15 33.09 2.7
 0 -8 15 37.91 2.26
 0 8 15 35.22 2.72
 0 -8 -15 45.09 3.18
 0 8 -15 37.62 2.48
 0 8 15 41.68 2.51
 0 -8 -15 38.35 2.74
 0 -8 15 33.37 2.76
 0 -8 -16 4.92 1.6
 0 8 -16 -0.73 1.53
 0 -8 16 1.55 0.94
 0 8 16 1.43 1.07
 0 -8 16 1.89 0.91
 0 -8 16 -1.81 1.59
 0 8 16 2.82 1.29
 0 -8 -16 0.53 0.88
 0 8 -16 0.92 0.97
 0 -8 -16 0.8 0.75
 0 -8 -16 2.03 1.16
 0 8 -16 3.75 1.02
 0 8 -16 1.42 0.82
 0 8 16 0.96 0.75
 0 8 16 2.91 1.16
 0 -8 -17 11.95 2.09
 0 8 17 10.12 1.67
 0 8 -17 8.22 1.27
 0 8 -17 9.84 2.32
 0 -8 17 10.99 1.4
 0 8 17 10.32 2.14
 0 8 -17 9.45 1.55
 0 -8 -17 9.07 1.16
 0 8 -17 11.87 1.33
 0 8 17 10.61 1.27
 0 -8 -17 9.73 1.49
 0 -8 17 14.62 1.81
 0 8 17 13.14 1.71
 0 -8 17 9.39 2.06
 0 -8 -17 12.1 1.77
 0 -8 -18 13.68 1.72
 0 -8 -18 8.57 1.95
 0 8 18 11.13 1.76
 0 8 -18 9.4 2.41
 0 -8 -18 7.25 2.29
 0 -8 18 11.36 1.42
 0 8 -18 8.56 1.39
 0 8 18 10.98 1.64
 0 -8 18 14.51 1.8
 0 8 -18 10.17 1.29
 0 -8 -18 11.21 1.37
 0 -8 -18 11.64 1.76
 0 8 -18 11.43 1.41
 0 8 -18 10.32 1.68
 0 -8 -18 12.32 1.85
 0 -8 18 10.41 2.27
 0 8 19 3.32 1.4
 0 -8 19 -0.33 1.1
 0 -8 19 1.31 0.91
 0 8 -19 2.43 1.61
 0 8 -19 0.94 0.99
 0 -8 -19 -0.22 0.98
 0 -8 -19 1.39 1.02
 0 8 -19 0.31 1.2
 0 8 -19 2.7 0.97
 0 8 -19 0.19 0.69
 0 -8 19 -0.68 1.62
 0 -8 -19 1.67 1.75
 0 -8 -19 0.51 1.17
 0 -8 20 35.22 4.06
 0 -8 -20 37.51 2.84
 0 -8 -20 38.06 4.5
 0 -8 -20 38.28 3.63
 0 8 20 41.18 3.07
 0 8 -20 45.55 3.11
 0 8 -20 38.23 2.74
 0 8 -20 39.42 4.52
 0 -8 20 39.57 2.8
 0 -8 -20 40.61 2.64
 0 8 -21 1.32 0.99
 0 -8 21 0.73 1.45
 0 8 -21 1.74 2.15
 0 -8 -21 1.05 1.3
 0 -8 -21 0.89 1.78
 0 8 21 1.24 1.29
 0 -8 -21 -0.86 1.2
 0 8 -22 2.17 1.12
 0 8 -22 -0.9 1.88
 0 -8 22 3.04 1.74
 0 -8 -22 0.58 1.05
 0 -8 -22 -0.92 2.03
 0 -8 -22 -1.07 1.59
 0 8 22 -1.26 1.46
 0 8 -23 0.93 1.84
 0 -8 23 1.58 1.96
 0 -8 -23 -2.93 1.3
 0 8 23 -0.32 1.27
 0 -8 -23 -0.55 1.85
 0 -8 -23 -1.91 2.19
 0 -8 24 -2.46 2.17
 0 -8 -24 2.96 2.36
 0 -8 -24 1.86 2.22
 0 8 -24 0.96 2.19
 0 -8 25 2.55 1.95
 0 -8 -25 3.06 2.13
 0 -8 -25 -0.96 2.01
 0 8 -25 5.91 2.61
 0 -8 26 2.64 1.93
 0 -8 -26 1.05 2.2
 0 -8 -26 -0.99 2.07
 0 8 -26 -1.01 2.12
 0 -8 27 1.82 2
 0 -8 -27 -4.32 2.37
 0 -8 -27 3.06 1.91
 0 8 -27 1.04 2.07
 0 -8 28 -1.88 2.06
 0 -8 -28 1.11 2.08
 0 -8 -28 2.1 2.6
 0 8 -28 3.21 2.35
 0 -8 29 0.97 1.7
 0 -8 -29 -2.29 2.27
 0 -8 -29 -4.31 2.85
 0 8 -29 3.29 2.71
 0 -8 30 -1 2.37
 0 -8 -30 -1.1 2.53
 0 8 -30 -1.12 2.22
 0 -8 31 1.02 2.34
 0 8 -31 -1.14 2.39
 0 -8 -31 -1.13 2.48
 0 8 -32 -1.16 3.07
 0 -8 -32 1.15 2.41
 0 8 -33 -1.18 3.12
 0 -8 -33 -1.17 2.45
 0 8 -34 1.19 2.95
 0 -8 -34 -1.19 2.61
 0 8 -35 -3.59 3.36
 0 -8 -35 -1.22 2.91
 0 -8 -35 -1.21 3.09
 0 8 -36 -1.2 3.46
 0 -8 -36 2.47 3.05
 0 -8 -36 3.65 3.01
 0 8 -37 1.2 3.27
 0 -8 -37 2.44 2.8
 0 -8 -37 -1.24 2.47
 0 -9 0 -0.57 0.77
 0 9 0 -1.18 1.41
 0 -9 0 0.59 0.54
 0 -9 0 -0.42 0.7
 0 9 0 0.59 1.1
 0 9 0 0.19 0.71
 0 -9 0 -0.2 0.61
 0 -9 0 -0.28 0.75
 0 9 0 -0.25 0.82
 0 9 0 -0.56 0.79
 0 9 0 0.81 0.88
 0 9 0 -0.25 0.69
 0 9 0 0.97 0.37
 0 9 -1 70.08 3.43
 0 9 1 63.98 3.42
 0 9 -1 64.54 5.03
 0 9 1 63.09 4.88
 0 9 -1 73.02 3.88
 0 9 1 68.86 3.82
 0 -9 1 64.11 3.49
 0 9 1 61.83 3.67
 0 9 -1 72.79 3.74
 0 9 -1 66.88 2.68
 0 -9 -1 58.87 3.34
 0 -9 1 69.81 3.55
 0 9 -1 66.75 4.99
 0 9 1 61.57 3.81
 0 9 -1 60.71 3.76
 0 9 1 69.21 3.84
 0 9 -1 66.71 3.86
 0 -9 1 71.81 3.24
 0 -9 1 65.82 3.85
 0 -9 -1 71.56 3.96
 0 -9 -1 73.72 3.97
 0 -9 1 67.44 3.92
 0 -9 -2 192.2 8.29
 0 -9 2 185.47 8.25
 0 9 -2 178.63 7.6
 0 9 2 182.76 7.73
 0 9 -2 170.23 9.62
 0 9 2 176.84 9.58
 0 9 -2 187.9 7.95
 0 -9 2 190.29 7.78
 0 9 2 177.61 8.08
 0 -9 -2 185.8 7.7
 0 -9 2 188.91 7.86
 0 -9 2 200.21 7.46
 0 9 2 192.24 8.3
 0 9 2 183.5 8.17
 0 9 -2 196.68 8.32
 0 9 2 173.16 8.05
 0 -9 -2 190.81 8.27
 0 9 3 56.85 3.58
 0 9 -3 59.39 3.58
 0 -9 3 62.75 2.91
 0 9 3 58.19 3.23
 0 9 3 55.32 4.58
 0 -9 -3 64.97 3.72
 0 -9 3 54.42 3.57
 0 9 3 57.34 3.52
 0 -9 -3 66.04 3.23
 0 -9 3 59.18 3.32
 0 9 -3 59.62 2.91
 0 9 -3 56.48 3.33
 0 -9 -3 58.14 3.56
 0 9 3 55 3.4
 0 9 -3 62.8 3.38
 0 -9 3 61.23 3.2
 0 9 3 57.09 3.54
 0 9 -4 76.34 4.2
 0 9 4 72.97 4.2
 0 -9 4 76.46 3.43
 0 9 4 73.69 3.8
 0 9 4 77.35 5.42
 0 -9 -4 79.74 4.32
 0 -9 4 60.56 3.94
 0 9 -4 76.14 3.41
 0 -9 -4 74.41 3.67
 0 9 -4 69.11 3.99
 0 9 4 79.83 4.19
 0 9 -4 72.14 3.79
 0 -9 4 72.23 3.65
 0 9 4 69.58 4.13
 0 9 4 76.77 4.08
 0 9 -4 80.7 4.12
 0 -9 -4 80.41 4.22
 0 9 5 1.08 0.84
 0 9 5 0.91 0.98
 0 9 -5 1.2 0.51
 0 9 -5 1.03 0.65
 0 -9 5 1.52 0.72
 0 9 5 1.48 0.84
 0 9 5 0.58 1.28
 0 -9 -5 -0.29 0.94
 0 -9 5 -0.29 0.93
 0 -9 -5 0.18 0.61
 0 -9 5 0.91 0.52
 0 -9 5 1.88 0.79
 0 9 5 2.04 0.98
 0 9 -5 1 0.75
 0 -9 5 3.03 1.18
 0 -9 5 2.68 0.97
 0 -9 -5 1.92 0.91
 0 9 5 0.25 0.78
 0 9 -5 2.02 0.93
 0 9 6 6.91 1.36
 0 9 -6 5.96 0.98
 0 9 -6 10.59 2.08
 0 9 -6 8.32 0.85
 0 9 6 8.03 1.42
 0 9 6 8.42 1.33
 0 -9 6 6.49 1
 0 9 -6 6.66 0.92
 0 9 6 9.91 2.13
 0 -9 6 7.5 1.3
 0 -9 -6 9.01 1.41
 0 -9 6 6.94 1.27
 0 -9 -6 8.19 1.28
 0 -9 -6 6.8 0.97
 0 -9 6 5.34 0.89
 0 9 -6 8.1 1.91
 0 -9 6 2.68 1.19
 0 9 6 7.99 1.24
 0 9 -6 9.83 1.33
 0 9 -7 21.44 2.89
 0 -9 7 24.25 1.66
 0 9 7 26.81 2.19
 0 9 -7 22.2 3.09
 0 9 -7 18.56 2.16
 0 9 7 20.54 2.12
 0 9 -7 26.53 1.48
 0 9 -7 23.4 1.72
 0 -9 7 22.45 1.76
 0 -9 -7 25.83 1.83
 0 -9 -7 23.44 2.15
 0 -9 7 20.03 2.01
 0 -9 7 22.85 2.2
 0 -9 -7 22.68 2.06
 0 9 -7 28.02 1.84
 0 9 7 23.57 2.18
 0 -9 7 27.14 2.54
 0 9 7 28.64 3.16
 0 -9 7 26.8 1.87
 0 9 7 24.06 2.04
 0 9 -7 24.05 2.06
 0 9 8 94.52 5.97
 0 -9 -8 81.81 4.4
 0 -9 8 88.93 4.66
 0 -9 -8 83.85 5.64
 0 -9 8 76.25 3.73
 0 9 -8 76.86 5.76
 0 -9 -8 81.69 4.52
 0 -9 8 80.73 4.5
 0 9 -8 83.88 3.93
 0 -9 8 78.66 4
 0 9 -8 79.33 4.85
 0 -9 -8 81.36 3.94
 0 9 -8 85.09 3.48
 0 -9 8 73.58 4.78
 0 9 -8 78.41 4.26
 0 9 8 87.97 4.33
 0 9 8 86.12 4.7
 0 9 -8 85.86 3.94
 0 9 8 72.81 4.29
 0 9 8 71.44 4.47
 0 -9 8 86.62 4.04
 0 -9 9 0.54 1.18
 0 -9 9 0.7 0.62
 0 -9 9 0.14 0.57
 0 -9 -9 -0.55 1.31
 0 9 9 -0.28 0.99
 0 9 9 1.32 0.9
 0 -9 -9 1.8 1.01
 0 -9 9 1.48 0.98
 0 9 -9 0.66 1.31
 0 9 9 -0.73 0.9
 0 9 -9 -0.25 0.84
 0 -9 9 -0.6 0.74
 0 9 -9 0.17 0.65
 0 -9 -9 0.18 0.72
 0 9 -9 -0.41 1.02
 0 9 9 -0.59 1.41
 0 -9 9 -0.73 0.68
 0 9 -9 -0.17 0.43
 0 -9 -9 0.27 0.79
 0 -9 9 0.31 0.85
 0 9 -9 0.66 0.55
 0 -9 9 0.41 0.85
 0 -9 10 41.77 3.74
 0 9 10 44.15 2.98
 0 -9 -10 37.33 3.65
 0 9 10 51.46 3.4
 0 -9 -10 43.64 3.09
 0 -9 10 39.71 3.01
 0 9 -10 41.16 4.15
 0 9 10 49.79 2.94
 0 9 -10 43.35 2.85
 0 9 -10 43.49 2.49
 0 -9 10 41.85 2.62
 0 -9 -10 42.92 2.52
 0 -9 10 35.88 3.25
 0 9 10 42.21 3.96
 0 9 -10 42.4 2.39
 0 9 -10 42.03 1.98
 0 -9 -10 39.35 2.81
 0 -9 10 40.43 3
 0 -9 10 43.24 2.36
 0 -9 10 48.57 2.6
 0 -9 11 16.85 2.51
 0 -9 11 12.14 1.75
 0 -9 -11 16.44 2.43
 0 9 11 14.52 1.72
 0 9 11 11.09 1.69
 0 -9 -11 17.51 1.97
 0 -9 11 11.47 1.66
 0 9 -11 9.66 2.38
 0 9 11 13.64 1.53
 0 9 -11 17.86 1.74
 0 -9 11 13.23 1.45
 0 9 -11 16.61 1.44
 0 -9 -11 13.47 1.39
 0 -9 11 11.63 2.01
 0 9 11 19.7 2.72
 0 -9 -11 14.46 1.8
 0 9 -11 12.69 0.88
 0 9 -11 13.64 1.35
 0 -9 11 14.18 1.29
 0 -9 -11 16.89 1.72
 0 9 11 12.64 1.6
 0 9 -11 15.01 1.26
 0 -9 11 15.38 1.43
 0 9 12 27.98 2.42
 0 -9 12 28.08 2.52
 0 -9 -12 38.89 3.56
 0 9 12 30.5 2.75
 0 9 -12 30.57 2.33
 0 9 12 28.74 2.22
 0 9 -12 31.4 3.72
 0 9 -12 26.15 3.5
 0 9 -12 30.9 1.84
 0 9 -12 29.36 2.03
 0 -9 12 28.67 2.14
 0 -9 -12 29.49 2.05
 0 -9 12 27.65 2.84
 0 -9 -12 30.24 2.55
 0 -9 -12 27.01 2.54
 0 9 12 31.55 2.56
 0 -9 -12 30.06 2.43
 0 -9 12 34.75 2.02
 0 9 -12 31.74 2.14
 0 -9 12 27.03 3.22
 0 9 12 29.5 3.36
 0 9 13 52.02 3.31
 0 9 13 48.71 3.56
 0 9 13 55.52 3.13
 0 9 -13 52.45 3.12
 0 -9 13 49.01 4.32
 0 9 -13 41.84 4.43
 0 9 -13 44.89 4.61
 0 -9 13 44.95 2.86
 0 -9 -13 50.87 2.86
 0 9 13 54.16 4.59
 0 -9 -13 49.72 3.37
 0 9 -13 49.22 2.48
 0 9 -13 49.76 2.89
 0 -9 -13 47.55 3.42
 0 -9 -13 46.37 4.21
 0 -9 13 45.92 3.33
 0 -9 -13 42.66 3.11
 0 9 13 48.38 3.31
 0 -9 -14 8.73 2.17
 0 9 14 12.28 1.98
 0 -9 -14 16.08 1.97
 0 9 -14 15.59 2.99
 0 9 -14 13.6 3
 0 9 -14 18.93 1.77
 0 9 14 14.58 1.65
 0 -9 14 12.98 1.53
 0 9 14 19.69 2.84
 0 -9 -14 17.54 1.59
 0 9 -14 15.56 1.15
 0 9 14 14.83 1.85
 0 -9 14 10.53 1.78
 0 -9 -14 14.14 1.71
 0 9 14 13.37 1.84
 0 9 -14 13.15 1.48
 0 -9 14 20.63 2.8
 0 -9 -14 20.35 2.19
 0 9 15 18.7 2.32
 0 9 -15 20.35 2.11
 0 9 -15 17.9 3.13
 0 9 -15 16.75 2.9
 0 9 -15 19.77 1.85
 0 9 15 21.67 1.89
 0 -9 15 21.36 1.87
 0 -9 15 15.62 2.68
 0 -9 -15 26.4 2.47
 0 -9 -15 20.66 1.71
 0 9 15 20.54 3.06
 0 9 -15 23.05 1.9
 0 -9 -15 19.14 2.78
 0 -9 15 23.27 2.28
 0 9 15 17.74 2.07
 0 -9 -15 20.28 2.11
 0 9 15 21.02 2.25
 0 9 16 30.45 2.92
 0 9 -16 25.79 3.6
 0 9 -16 22.45 3.45
 0 9 16 32.77 3.73
 0 -9 16 31.41 2.32
 0 -9 -16 31.09 3.33
 0 9 -16 29.41 2.26
 0 9 16 33.12 2.33
 0 -9 -16 30.56 2.19
 0 9 -16 27.33 2.6
 0 9 16 39.91 2.97
 0 -9 -16 35.15 2.65
 0 -9 16 34.18 3.68
 0 9 16 37.21 2.78
 0 -9 16 26.55 2.55
 0 9 -16 30.59 2.29
 0 -9 -16 33.72 2.86
 0 -9 17 -0.67 1.25
 0 9 -17 3.79 1.05
 0 -9 -17 2.69 0.92
 0 9 -17 3.34 1.17
 0 -9 -17 2.33 1.04
 0 9 -17 2.59 0.95
 0 9 -17 4.13 1.97
 0 9 -17 2.41 1.68
 0 9 17 5.11 1.75
 0 -9 -17 4.38 1.74
 0 9 17 4.02 1.33
 0 -9 18 4.13 1.71
 0 -9 -18 -1.1 1.37
 0 9 18 4.07 1.31
 0 9 -18 4.26 2.11
 0 9 18 1.94 1.49
 0 -9 -18 3.23 1.23
 0 -9 -18 2.62 1.53
 0 9 -18 3.69 1.03
 0 9 -19 3.57 0.98
 0 -9 19 7.11 1.94
 0 -9 -19 4.75 1.28
 0 9 19 3.49 1.37
 0 -9 -19 0.9 1.58
 0 9 -19 7.02 2.6
 0 -9 -19 2.22 1.65
 0 9 -19 3.61 1.38
 0 -9 20 4.41 2.02
 0 9 -20 0.9 1.81
 0 -9 -20 7.19 1.49
 0 9 -20 6.98 1.65
 0 -9 -20 5.58 2.62
 0 -9 -20 6.12 1.89
 0 9 20 8.35 1.6
 0 -9 21 20.54 3.35
 0 9 -21 13.04 3.19
 0 -9 -21 13.92 1.93
 0 -9 -21 15.73 2.71
 0 -9 -21 15.34 3.16
 0 9 21 14.94 2.07
 0 9 -21 17.13 2.1
 0 -9 -22 39.77 3.91
 0 -9 -22 36.54 5.02
 0 9 -22 39.33 5.05
 0 -9 22 34.62 4.37
 0 -9 -23 16.26 3.55
 0 9 -23 23.68 4.07
 0 -9 23 15.46 3.25
 0 -9 -24 4.18 2.19
 0 9 -24 4.05 2.69
 0 -9 24 8.41 2.56
 0 -9 -25 -1.01 2.76
 0 -9 -25 1.07 1.88
 0 9 -25 2.08 2.28
 0 -9 25 1.74 2.07
 0 -9 -26 5.2 2.58
 0 -9 -26 3.31 2.53
 0 9 -26 -1.07 2.12
 0 -9 26 -0.89 1.87
 0 -9 -27 4.27 2.24
 0 -9 -27 2.26 1.98
 0 9 -27 2.19 2.29
 0 -9 27 0.92 2.11
 0 -9 -28 1.09 2.61
 0 -9 -28 -1.16 2.77
 0 9 -28 -1.12 3.14
 0 -9 28 0.95 1.98
 0 -9 -29 -3.36 2.23
 0 -9 -29 1.19 2.48
 0 9 -29 -2.28 2.92
 0 -9 29 0.97 1.93
 0 -9 -30 1.21 2.27
 0 9 -30 -1.16 2.17
 0 -9 -30 -1.14 2
 0 9 -31 2.36 2.47
 0 -9 -31 1.17 2.44
 0 9 -32 1.2 2.96
 0 -9 -32 -1.18 2.71
 0 9 -33 1.21 2.77
 0 -9 -33 -1.2 2.76
 0 9 -34 1.22 2.67
 0 9 -34 -1.31 3.47
 0 -9 -34 2.43 2.9
 0 9 -35 1.22 3.22
 0 9 -35 -1.33 2.64
 0 -9 -35 2.45 2.8
 0 9 -36 2.43 2.79
 0 -9 -36 -1.23 2.94
 0 9 -36 1.34 2.81
 0 -9 -36 -1.24 2.6
 0 10 0 302.01 11.31
 0 10 0 322.56 12.68
 0 -10 0 307.56 12.27
 0 10 0 298.58 14.67
 0 10 0 317.97 12.18
 0 10 0 304.72 12.75
 0 10 0 324.18 12.89
 0 -10 0 306.56 12.84
 0 10 0 333.45 12.77
 0 -10 0 304.93 12.81
 0 10 1 107.27 5.44
 0 10 -1 110.45 5.45
 0 10 -1 104.65 5.26
 0 10 1 108 4.33
 0 10 -1 104.47 4
 0 10 1 105.84 5.4
 0 10 1 105 4.99
 0 10 -1 111.33 4.98
 0 10 -1 110.43 5.55
 0 10 1 106.49 5.51
 0 10 -1 101.92 5.44
 0 10 1 111.39 5.54
 0 10 -1 97.32 6.84
 0 10 1 93.05 6.8
 0 10 -1 107.6 3.98
 0 -10 -1 111.02 5.05
 0 -10 1 113.41 5.16
 0 -10 -1 111.39 5.6
 0 -10 1 102.93 5.52
 0 -10 -1 95.48 4.63
 0 -10 1 104.54 5.53
 0 -10 -1 108.28 5.55
 0 10 2 56.4 3.22
 0 10 -2 51.77 3.07
 0 10 2 61.44 3.78
 0 10 -2 55.08 3.59
 0 10 2 68.3 3.77
 0 10 2 52.64 4.73
 0 10 2 56.8 3.57
 0 10 2 56.85 2.7
 0 10 2 57.85 3.65
 0 10 -2 57.22 3.43
 0 -10 -2 56.69 3.63
 0 -10 2 53.33 3.26
 0 -10 -2 61.78 3.27
 0 -10 -2 59.45 3.75
 0 -10 2 54.5 3.62
 0 -10 -2 57.67 3.03
 0 10 -2 44.97 4.63
 0 10 3 284.85 11.62
 0 10 3 290.25 11.75
 0 10 -3 275.95 11.34
 0 -10 3 278.75 11.28
 0 -10 -3 285.42 11.11
 0 10 3 273.48 13.51
 0 -10 -3 282.7 11.73
 0 -10 3 267.72 11.68
 0 -10 -3 270.58 11.71
 0 10 3 277.07 11.65
 0 10 -3 288.36 11.78
 0 10 3 277.7 11.8
 0 10 -3 280.46 11.02
 0 10 -4 29.97 2.47
 0 10 4 28.18 2.44
 0 -10 -4 29.56 2.5
 0 -10 4 33.01 2.19
 0 10 -4 25.34 2.26
 0 10 4 30.63 2.7
 0 -10 4 30.17 2.31
 0 -10 -4 28.48 2.05
 0 10 4 32.45 3.58
 0 -10 4 33.19 2.65
 0 -10 -4 35.75 2.76
 0 10 -4 31.79 2.18
 0 10 4 26.07 2.51
 0 10 4 28.03 2.49
 0 10 -5 155.05 6.6
 0 10 -5 151.32 6.26
 0 10 5 157.41 8.97
 0 -10 -5 163.11 7.44
 0 -10 5 155.84 7.31
 0 10 5 152.14 7.37
 0 10 5 155.67 7.24
 0 -10 5 165.11 7.05
 0 -10 -5 153.76 6.65
 0 -10 5 145.84 6.56
 0 10 -5 157.56 6.86
 0 10 5 158.84 7.39
 0 10 -5 166.08 7.24
 0 10 5 152.43 7.13
 0 -10 -5 149.37 7.21
 0 10 -6 7.06 1.95
 0 -10 6 10.96 1.85
 0 10 -6 9.05 1.53
 0 10 6 7.14 1.39
 0 10 6 12.15 1.65
 0 10 -6 8.26 0.95
 0 10 -6 10.46 1.22
 0 -10 6 6.37 1.12
 0 10 6 7.27 2.03
 0 -10 -6 9.9 1.64
 0 -10 6 7.63 1.54
 0 -10 6 7.3 1.55
 0 -10 -6 9.38 1.53
 0 -10 -6 9 1.21
 0 10 -6 10.34 1.32
 0 10 6 5.25 1.39
 0 10 -6 4.95 1.71
 0 -10 6 6.89 0.91
 0 -10 6 8.78 1.2
 0 10 6 7.75 1.35
 0 10 -6 10.31 1.55
 0 -10 7 85.18 3.97
 0 -10 7 83.48 3.77
 0 10 -7 72.27 5.99
 0 -10 7 89.56 5.29
 0 10 7 82.89 4.79
 0 10 -7 86.89 3.65
 0 -10 7 84.36 4.13
 0 10 -7 82.9 4.01
 0 -10 -7 82.18 4.65
 0 -10 7 72.46 4.51
 0 10 -7 81.36 4.89
 0 10 7 66.84 5.66
 0 10 -7 85.08 6.3
 0 -10 -7 92.46 4.74
 0 -10 7 89.97 4.84
 0 10 7 82.88 4.76
 0 10 -7 83.33 4.14
 0 10 7 77.39 4.5
 0 -10 -7 75.98 3.99
 0 10 -7 79.5 4.5
 0 10 7 81.53 4.44
 0 -10 -8 26.2 3.25
 0 10 -8 27.64 3.47
 0 10 -8 23.43 2.5
 0 -10 8 18.91 2.48
 0 10 8 24.9 2.33
 0 10 8 17.91 2.16
 0 10 -8 25.34 1.48
 0 10 -8 23.48 1.8
 0 -10 8 25.55 1.93
 0 -10 -8 24.26 2.31
 0 -10 8 24.73 2.33
 0 10 8 23.84 2.37
 0 10 -8 24.1 1.86
 0 10 8 16.66 2.8
 0 -10 -8 23.27 2.19
 0 -10 8 21.23 2.23
 0 -10 -8 24.55 1.88
 0 -10 8 22.7 1.61
 0 10 -8 15.9 2.82
 0 10 -8 21.31 2.08
 0 10 8 24.55 2.18
 0 -10 -9 82.07 6.01
 0 -10 9 82.16 3.83
 0 10 -9 77.04 6.17
 0 -10 9 80.12 4.7
 0 -10 -9 85.39 4.82
 0 10 -9 94.71 4.15
 0 -10 9 84.87 4.2
 0 -10 9 76.56 5.12
 0 10 -9 83.75 5.25
 0 -10 -9 89.93 4.18
 0 10 9 90.2 4.59
 0 10 -9 85.34 4.54
 0 10 9 85.74 4.66
 0 10 -9 74.47 3.96
 0 10 9 84.21 6.2
 0 10 -9 81.2 6.28
 0 10 9 77.09 4.84
 0 -10 9 81.23 4.79
 0 -10 -9 84.01 4.68
 0 -10 -10 3.1 1.89
 0 10 10 3.3 1.27
 0 10 10 3.34 1.25
 0 -10 10 7.48 1.56
 0 -10 -10 5.92 1.49
 0 10 -10 3.02 1.94
 0 10 10 2.42 1.16
 0 10 -10 6.27 1.4
 0 -10 10 3.67 1.03
 0 10 -10 8.57 1.19
 0 10 -10 9.26 1.92
 0 -10 10 6.7 1.63
 0 -10 -10 2.42 1.09
 0 10 10 7.06 1.33
 0 -10 10 6.54 1.6
 0 10 -10 5.96 1.01
 0 -10 10 4.93 0.95
 0 10 10 4.03 1.84
 0 -10 -10 4.89 1.03
 0 -10 -11 28.92 3.52
 0 10 11 34.43 2.92
 0 -10 -11 33.53 2.84
 0 -10 11 32.85 2.83
 0 10 -11 34.61 4.03
 0 10 -11 28.16 2.42
 0 10 11 37.06 2.62
 0 -10 11 30.75 2.28
 0 10 -11 25.39 3.14
 0 -10 11 27.9 2.96
 0 -10 11 33.32 2.76
 0 -10 -11 33.06 2.67
 0 10 11 35.3 2.72
 0 10 11 24.98 3.35
 0 10 11 31.57 2.68
 0 10 -11 36.48 2.15
 0 -10 11 33.2 2.05
 0 -10 -11 29.33 2.15
 0 -10 12 16.36 2.9
 0 -10 -12 22.05 3.13
 0 10 12 25.39 2.38
 0 10 12 23.32 2.5
 0 -10 -12 26.19 2.5
 0 -10 12 19.89 2.27
 0 10 -12 23.53 3.59
 0 10 12 24.07 2.2
 0 10 -12 20.6 2.08
 0 -10 12 26.69 2.06
 0 10 12 25.14 3.36
 0 -10 -12 24.21 1.9
 0 10 -12 28.01 1.8
 0 -10 -12 25.74 2.58
 0 -10 12 22.74 2.46
 0 10 -12 31.45 3.23
 0 -10 -12 25.57 2.35
 0 10 12 32.42 2.56
 0 -10 12 27.73 2.95
 0 -10 -13 9.76 2
 0 10 -13 9.62 2.67
 0 10 -13 13.09 2.34
 0 -10 13 9.71 1.67
 0 -10 -13 9.51 1.63
 0 -10 13 3.21 2.11
 0 -10 -13 4.41 1.24
 0 -10 13 9.5 1.8
 0 -10 13 9.2 1.97
 0 10 13 9.78 1.48
 0 10 -13 10.86 1.49
 0 10 13 11.31 1.9
 0 10 13 10 1.73
 0 10 13 8.89 2.24
 0 -10 -13 8.86 1.56
 0 10 13 9.09 1.69
 0 -10 -13 7.2 1.66
 0 10 -14 21.28 3.44
 0 10 -14 13.94 2.75
 0 -10 14 25.76 2.47
 0 -10 -14 23.71 3.04
 0 -10 14 20 2.75
 0 10 14 26.2 3.39
 0 -10 -14 24.45 1.89
 0 -10 -14 21.29 2.4
 0 10 14 28.09 2.48
 0 -10 -14 22.71 2.2
 0 10 14 25.44 2.38
 0 10 14 24.56 2.13
 0 10 -14 25.84 2.19
 0 -10 14 19.05 3.03
 0 -10 15 21.51 3.05
 0 10 15 17.58 1.8
 0 10 -15 18.78 1.89
 0 10 -15 18.41 3.24
 0 -10 -15 12.67 2.57
 0 10 15 15.62 2.03
 0 -10 -15 23.12 2.2
 0 -10 15 18.6 2.59
 0 10 15 12.52 2.68
 0 10 16 35.77 4.07
 0 10 -16 40.19 4.57
 0 10 -16 36.75 4.49
 0 -10 -16 32.5 3.71
 0 -10 16 31.56 3.48
 0 -10 16 35.17 3.98
 0 10 -16 33.8 2.56
 0 10 16 42.92 2.82
 0 10 16 40.24 3.07
 0 -10 -16 40.31 2.98
 0 -10 -17 0.62 1.15
 0 10 17 4.25 1.87
 0 10 -17 -1.8 2.38
 0 10 -17 1.75 2.09
 0 -10 17 2.12 1.69
 0 10 -17 1.48 1.08
 0 10 17 0.97 1.2
 0 -10 -17 3.01 1.69
 0 -10 -18 -0.94 1.24
 0 -10 18 0.73 1.6
 0 10 -18 1.79 1.87
 0 10 -18 0.92 2.02
 0 -10 -18 0.6 1.54
 0 10 -18 -0.24 1.01
 0 10 18 -2.15 1.95
 0 10 18 -0.66 1.28
 0 -10 19 14.21 2.83
 0 10 19 11.24 1.89
 0 10 -19 12.45 2.25
 0 -10 -19 13.59 3.11
 0 10 -19 11.36 2.83
 0 10 -19 8.23 2.6
 0 -10 -19 13.22 2.55
 0 10 20 4.99 1.58
 0 10 -20 4.67 2.23
 0 10 -20 0.97 1.93
 0 10 -20 3.62 1.46
 0 -10 -20 0.6 1.54
 0 -10 20 5.39 2.44
 0 10 -21 4.28 1.34
 0 -10 -21 3.07 2.04
 0 -10 -21 1.8 1.59
 0 -10 21 6.34 2.03
 0 10 -21 3.82 2.19
 0 10 -21 -1 2.38
 0 -10 -22 -1.05 2.31
 0 -10 22 2.44 1.79
 0 10 -22 -0.97 2.23
 0 10 -22 2.05 2.03
 0 -10 -23 1.08 2.26
 0 -10 23 0.84 1.84
 0 10 -23 -0.99 2.18
 0 10 -23 -1.05 2.3
 0 -10 -24 -2.21 2.2
 0 -10 24 -0.86 2.06
 0 10 -24 1.01 2.42
 0 10 -24 4.3 2.46
 0 -10 -25 7.93 2.7
 0 -10 25 0.89 1.94
 0 10 -25 2.2 2.91
 0 10 -25 1.03 2.46
 0 -10 -26 -1.16 2.03
 0 -10 -26 3.27 2.04
 0 -10 26 1.82 1.7
 0 10 -26 -1.05 1.84
 0 10 -26 -1.12 2.46
 0 -10 -27 1.18 2.22
 0 -10 -27 -2.23 2.22
 0 -10 27 0.93 2.3
 0 10 -27 -1.06 2.44
 0 10 -27 -2.29 2.51
 0 -10 -28 -1.14 2.83
 0 -10 -28 1.21 1.96
 0 10 -28 4.31 2.57
 0 10 -28 2.33 2.56
 0 -10 -29 -1.16 2.88
 0 -10 -29 1.23 2.58
 0 10 -29 1.19 2.6
 0 10 -29 1.09 2.39
 0 10 -30 1.21 2.89
 0 -10 -30 4.73 3.13
 0 -10 -30 1.25 2.62
 0 10 -30 1.1 2.41
 0 10 -30 -1.2 2.87
 0 10 -31 -1.24 2.46
 0 -10 -31 -1.2 2.39
 0 -10 -31 -1.27 2.8
 0 10 -31 4.4 2.73
 0 10 -31 -1.22 2.41
 0 -10 -32 -4.86 3.11
 0 10 -32 2.2 2.63
 0 10 -32 -1.23 3.04
 0 10 -32 -1.26 3.02
 0 -10 -33 -1.23 2.43
 0 10 -33 1.1 2.91
 0 10 -33 6.17 3.27
 0 10 -33 -1.29 2.82
 0 -10 -34 3.71 2.83
 0 10 -34 4.36 3.06
 0 10 -34 -1.23 3.06
 0 10 -34 -1.3 2.86
 0 -10 -35 1.24 2.84
 0 10 -35 1.23 2.94
 0 10 -35 -1.32 2.89
 0 11 0 -0.31 1.15
 0 11 0 0.31 0.38
 0 11 0 0.6 1.01
 0 -11 0 0.69 1.16
 0 -11 0 -0.69 1.18
 0 11 0 -0.98 1.13
 0 11 0 0.68 1.18
 0 -11 0 0.16 0.74
 0 -11 0 -0.47 0.85
 0 11 0 -0.76 1.42
 0 11 1 40.35 3.02
 0 11 -1 37.29 2.9
 0 -11 -1 36.24 2.33
 0 -11 1 39.8 2.32
 0 -11 -1 46.04 3.28
 0 -11 1 35.74 2.97
 0 -11 -1 35.73 2.99
 0 -11 1 38.08 3.04
 0 11 1 40.26 2.98
 0 11 -1 40.82 2.96
 0 11 1 41.2 1.95
 0 11 1 44.69 3.17
 0 11 1 40.28 3.08
 0 11 -1 39.99 3.12
 0 11 -1 41.18 4.29
 0 11 1 36.26 4.11
 0 -11 1 37.9 2.64
 0 -11 -1 34 2.49
 0 -11 2 43.69 3.16
 0 -11 -2 34.76 2.99
 0 -11 -2 38.82 2.58
 0 -11 2 41.64 2.73
 0 -11 2 40.58 2.32
 0 -11 -2 38.95 2.39
 0 -11 2 34.89 2.99
 0 -11 -2 41.23 3.07
 0 11 2 38.28 2.04
 0 11 2 45.59 3.13
 0 11 -2 42.8 2.91
 0 11 2 44.14 3.06
 0 11 2 40.34 3.11
 0 11 -2 41.18 3.07
 0 11 -2 36.88 2.33
 0 11 2 30.06 3.81
 0 11 -2 34.59 4.11
 0 11 2 36.92 2.87
 0 11 3 37.16 2.76
 0 -11 3 33.66 2
 0 -11 -3 31.39 2.15
 0 11 3 32.96 2.72
 0 11 3 32.19 1.89
 0 11 -3 35.95 2.57
 0 -11 3 35.4 2.52
 0 -11 -3 35.89 2.34
 0 11 3 32.11 2.66
 0 11 3 27.93 2.68
 0 -11 3 32.32 2.85
 0 -11 -3 37.92 2.91
 0 11 3 25.44 3.47
 0 11 -3 34.04 2.07
 0 -11 -3 37.97 2.87
 0 11 4 2.14 1.14
 0 11 -4 3.38 1.14
 0 -11 4 3.63 0.81
 0 11 -4 2.33 0.96
 0 11 4 5.7 1.34
 0 -11 -4 2.81 0.93
 0 -11 4 3.93 1.05
 0 11 4 3.54 1.25
 0 11 4 4.8 1.28
 0 -11 4 3.79 1.43
 0 -11 -4 5.18 1.34
 0 11 4 4.49 1.79
 0 11 -4 6.35 0.9
 0 -11 -4 6.02 1.33
 0 11 -5 7.35 1.37
 0 11 5 4.58 1.21
 0 -11 5 5.92 1.25
 0 -11 -5 7.03 1.08
 0 -11 5 4.14 1.3
 0 -11 -5 4.51 1.42
 0 11 5 7.91 1.53
 0 11 5 6.41 1.34
 0 11 5 3.74 1.57
 0 11 -5 6.3 1.28
 0 11 -5 2.73 1.03
 0 11 5 5.86 1.54
 0 -11 -5 3.66 1.18
 0 -11 5 3.75 0.85
 0 11 6 -0.32 1.12
 0 11 6 -0.37 1.08
 0 11 6 1.49 1.4
 0 11 -6 0.91 0.85
 0 11 6 0.91 0.98
 0 -11 -6 0.21 0.72
 0 -11 6 0.55 0.95
 0 -11 -6 1.74 1.28
 0 -11 6 1.04 1.1
 0 -11 -6 0.99 1.03
 0 11 -6 0.79 1.39
 0 11 -6 0.35 0.92
 0 11 6 -1.06 1.1
 0 11 -6 -0.71 0.79
 0 11 -6 -0.79 1.49
 0 -11 6 0.14 0.63
 0 11 7 0.75 1.48
 0 11 -7 0.38 1.17
 0 11 -7 2.28 0.91
 0 11 -7 0.8 1.91
 0 11 -7 1.6 1.5
 0 -11 -7 2.97 1.14
 0 -11 7 2.18 1.25
 0 11 7 2.6 1.28
 0 11 7 0.64 1.02
 0 11 7 2.41 1.02
 0 11 -7 2.43 1.15
 0 -11 -7 2.51 0.84
 0 -11 -7 1.05 1.22
 0 -11 7 2.08 1.2
 0 11 8 21.66 2.26
 0 11 8 23.78 2.52
 0 11 -8 19.42 3.23
 0 -11 8 21.58 1.92
 0 11 8 20.88 3.26
 0 -11 8 29.97 2.68
 0 -11 -8 25.7 2.38
 0 -11 -8 23.05 3.34
 0 11 -8 22.14 1.88
 0 -11 -8 23.1 2.37
 0 -11 8 20.55 2.33
 0 -11 8 25.47 2.76
 0 11 -8 27.8 2.85
 0 11 -8 21.94 3.5
 0 11 8 19.45 2.12
 0 11 -8 30.78 2.48
 0 -11 -8 23.88 1.9
 0 -11 9 1.4 1.49
 0 11 -9 1.33 1.47
 0 11 9 4.5 1.72
 0 11 -9 4.94 1.18
 0 11 9 0.59 1.15
 0 11 -9 5.7 1.45
 0 11 9 5.5 1.49
 0 11 9 5 1.63
 0 -11 -9 2.89 0.91
 0 -11 -9 1.39 1.78
 0 11 -9 3.3 2.11
 0 11 -9 4.09 1.96
 0 -11 9 2.8 1.49
 0 -11 -9 4.93 1.5
 0 11 9 2.1 1.23
 0 -11 -9 3.95 1.31
 0 -11 9 5.15 1.52
 0 11 10 112.5 6.22
 0 -11 -10 102.89 7.3
 0 -11 10 122.83 6.72
 0 11 10 121.77 7.96
 0 11 -10 99.17 7.68
 0 -11 -10 111.54 5.89
 0 11 10 116.82 5.87
 0 11 -10 113.86 8.02
 0 11 -10 106.9 5.12
 0 11 10 117.99 5.95
 0 -11 -10 112.28 5.24
 0 11 -10 120.61 5.82
 0 11 10 114.03 5.73
 0 11 -10 104.74 6.48
 0 -11 10 114.68 6.04
 0 11 11 1.96 1.39
 0 -11 11 0.48 1.75
 0 11 11 5.28 2.12
 0 11 -11 4.08 1.72
 0 11 -11 -0.83 1.99
 0 -11 -11 0.99 1.27
 0 11 11 1.92 1.34
 0 11 11 0.58 1.27
 0 11 -11 0.59 1.07
 0 -11 -11 1.44 0.94
 0 -11 -11 2.06 1.76
 0 -11 11 3.53 1.38
 0 11 -11 1.7 2.25
 0 11 -12 66.01 3.86
 0 11 12 67.42 3.87
 0 11 -12 62.8 4.92
 0 11 -12 48.11 5.16
 0 11 12 61.32 5.49
 0 11 12 53.33 3.84
 0 -11 12 58.39 3.98
 0 11 -12 57.13 5.63
 0 -11 -12 63.12 5.28
 0 -11 -12 62.91 4
 0 11 -13 4.26 2.53
 0 11 13 6.2 1.39
 0 11 -13 6.34 1.34
 0 11 13 6.84 2.42
 0 11 13 3.64 1.42
 0 11 -13 12.33 2.92
 0 11 -13 5.82 2.05
 0 -11 -13 8.09 2.15
 0 -11 -13 6.27 1.65
 0 -11 14 2.83 1.69
 0 11 14 4.7 1.16
 0 11 -14 3.42 1.23
 0 11 14 3.06 2.15
 0 11 14 4.33 1.43
 0 11 -14 0.9 2.14
 0 11 -14 1.86 1.74
 0 -11 -14 4.02 1.77
 0 -11 -14 0.66 1.22
 0 11 -15 3.94 1.9
 0 11 -15 2.74 2.18
 0 11 15 4.61 2.1
 0 -11 15 2.88 1.79
 0 11 -15 3.91 1.21
 0 11 15 3.8 1.19
 0 11 15 5.03 1.56
 0 -11 -15 6.65 2.16
 0 11 -16 -0.69 1.72
 0 11 -16 0.93 1.85
 0 11 16 -1.55 1.91
 0 -11 16 4.41 1.95
 0 11 -16 0.55 1.15
 0 11 16 0.67 1.26
 0 -11 -16 -1.32 2
 0 11 -17 0.73 2.38
 0 11 -17 1.9 2.18
 0 11 17 2.34 2
 0 -11 17 2.25 1.72
 0 11 -17 1.34 1.19
 0 11 17 1.02 1.44
 0 -11 -17 0.66 1.68
 0 11 18 45.47 4.77
 0 11 -18 33.84 4.9
 0 -11 -18 46.09 4.37
 0 -11 18 42.25 4.66
 0 11 -18 47.87 4.81
 0 11 -19 1.62 2.21
 0 -11 -19 3.23 1.81
 0 11 -19 2.96 2.06
 0 11 -19 2.35 1.64
 0 -11 19 0.79 2.08
 0 11 19 -2.37 2.45
 0 11 -20 3.4 2.25
 0 11 -20 1 2.3
 0 11 -20 1.04 2.39
 0 -11 20 2.41 1.77
 0 11 -20 8.21 1.98
 0 11 -21 -0.89 1.67
 0 -11 -21 -1.09 2.17
 0 11 -21 1.06 2.34
 0 11 -21 -1.02 2.14
 0 -11 21 -0.82 1.96
 0 11 -21 -0.88 1.6
 0 11 -22 10.21 2.89
 0 -11 -22 13.43 3.48
 0 11 -22 4.15 2.76
 0 11 -22 5.44 2.71
 0 -11 22 9.27 2.74
 0 11 -23 1.93 2.12
 0 -11 -23 -1.14 2.14
 0 11 -23 1.11 2.32
 0 11 -23 1.06 2.42
 0 -11 23 0.86 2.06
 0 11 -24 8.04 3.06
 0 -11 -24 4.68 2.8
 0 11 -24 12.85 3.55
 0 11 -24 4.53 2.82
 0 -11 24 7.94 2.42
 0 11 -25 -1.09 2.59
 0 11 -25 -1.15 2.65
 0 -11 -25 -1.19 3.15
 0 11 -25 2.08 2.39
 0 -11 -26 1.14 2.39
 0 11 -26 1.1 2.91
 0 11 -26 1.18 2.58
 0 -11 -26 3.64 2.9
 0 11 -26 2.16 2.47
 0 -11 -27 1.16 2.67
 0 11 -27 -2.39 2.74
 0 11 -27 3.33 2.75
 0 -11 -27 -1.23 2.95
 0 11 -27 1.11 2.44
 0 -11 -28 -1.18 2.6
 0 11 -28 3.63 2.89
 0 11 -28 -1.12 2.34
 0 -11 -28 2.51 2.49
 0 11 -28 -1.15 2.63
 0 -11 -29 -1.2 2.98
 0 11 -29 1.23 2.69
 0 11 -29 1.13 2.47
 0 -11 -29 1.27 2.07
 0 11 -29 -5.88 3.11
 0 -11 -30 2.44 2.79
 0 11 -30 -1.13 2.24
 0 11 -30 1.24 2.46
 0 -11 -30 -3.87 3.08
 0 11 -30 2.41 2.76
 0 -11 -31 -1.23 2.31
 0 11 -31 -2.26 2.8
 0 11 -31 -1.25 3.09
 0 -11 -31 -1.31 2.87
 0 11 -31 -1.23 3.16
 0 -11 -32 -1.24 2.85
 0 11 -32 1.25 2.99
 0 11 -32 -1.12 2.58
 0 -11 -32 -1.32 3.02
 0 11 -32 1.25 2.49
 0 11 -33 -1.27 2.79
 0 -11 -33 2.5 2.98
 0 11 -33 -1.11 2.86
 0 11 -33 6.26 3.21
 0 11 -34 1.28 2.69
 0 11 -34 1.25 2.86
 0 12 0 15.09 1.97
 0 12 0 10.57 1.87
 0 -12 0 13.02 2
 0 -12 0 12.87 1.65
 0 -12 0 17.78 2.2
 0 12 0 14.44 2.9
 0 12 -1 43.5 3.2
 0 12 1 43.34 3.23
 0 12 -1 51.47 3.56
 0 12 1 50.32 3.53
 0 12 -1 33.34 4.26
 0 12 1 54 5.06
 0 -12 -1 45.42 3.47
 0 -12 1 43.86 3.44
 0 -12 1 52.27 3.63
 0 -12 -1 47.8 3.57
 0 -12 -1 42.42 2.88
 0 -12 1 41.64 2.91
 0 12 -2 0.86 1.39
 0 12 2 0.84 2.01
 0 -12 2 -0.27 0.91
 0 -12 -2 0.72 0.94
 0 12 2 0.35 1.2
 0 12 2 0.74 1.2
 0 12 -2 0.36 1.09
 0 -12 -2 0.74 1.2
 0 -12 2 0.37 1.25
 0 -12 -2 1.47 1.26
 0 12 -2 0.9 1.02
 0 12 2 1.7 1.17
 0 12 3 41.93 4.62
 0 -12 -3 34.01 2.52
 0 -12 3 39.15 2.79
 0 12 3 36.02 3.12
 0 12 3 35.62 3.01
 0 12 -3 35.02 3.03
 0 -12 3 38.16 3.18
 0 -12 -3 37.15 3.07
 0 12 3 36.38 3.01
 0 12 -3 38.35 2.85
 0 12 4 -0.84 1.46
 0 -12 -4 -0.46 0.91
 0 -12 4 1.4 1.11
 0 12 4 1.03 1.19
 0 12 4 1.14 1.23
 0 -12 4 1.49 1.25
 0 -12 -4 0.72 1.15
 0 12 4 0.72 1.14
 0 12 -4 1.12 1.19
 0 12 5 19.14 3.26
 0 -12 5 21.18 2.16
 0 -12 -5 25.73 2.02
 0 12 -5 19.14 2.01
 0 12 5 20.8 2.43
 0 12 5 27.1 2.51
 0 -12 5 20.83 2.42
 0 -12 -5 20.89 2.25
 0 -12 6 10.06 1.85
 0 12 -6 14.01 1.86
 0 -12 -6 15.07 1.92
 0 12 6 8.34 2.44
 0 12 -6 16.76 3.06
 0 12 -6 13.25 3.07
 0 12 6 13.02 1.96
 0 12 -6 12.67 1.65
 0 -12 -6 12.1 1.47
 0 -12 6 12.33 1.79
 0 12 -7 49.85 3.71
 0 -12 -7 35.83 4.35
 0 -12 -7 50 3.54
 0 12 7 50.06 3.32
 0 12 7 44.93 4.86
 0 12 7 44.97 3.42
 0 12 -7 37.43 4.68
 0 -12 7 45.76 3.29
 0 -12 -7 49.57 2.97
 0 12 -7 49.04 5.21
 0 12 -7 51.44 3.15
 0 12 -8 23.35 3.7
 0 -12 8 29.04 2.68
 0 12 -8 34.59 3.08
 0 12 8 38.22 4.38
 0 12 -8 36.53 2.52
 0 12 -8 32.39 4.24
 0 12 8 32.44 2.66
 0 12 8 36.32 3.02
 0 -12 -8 31.72 4.16
 0 12 9 2.49 2.13
 0 12 -9 -0.91 2.18
 0 12 -9 6.35 2.55
 0 12 9 2.41 1.23
 0 -12 -9 0.77 1.69
 0 12 9 5.96 1.35
 0 12 -9 3.15 1.46
 0 12 10 0.34 1.31
 0 12 -10 2.42 1.36
 0 -12 -10 0.76 1.6
 0 12 -10 3.69 2.03
 0 12 10 0.83 1.75
 0 12 -10 0.91 1.82
 0 12 11 27.68 2.65
 0 12 -11 21.29 2.96
 0 -12 -11 21.9 3.35
 0 12 -11 23.38 3.76
 0 12 11 20.89 3.6
 0 12 -11 35.01 4.27
 0 12 12 0.69 1.32
 0 -12 -12 0.75 1.64
 0 12 -12 2.79 2.04
 0 12 12 2.51 2
 0 12 -12 -0.56 1.56
 0 12 -12 1.9 2.26
 0 -12 -13 10.33 2.36
 0 12 -13 10.31 2.79
 0 12 13 9.22 2.5
 0 12 -13 8.86 2.05
 0 12 -13 2.89 2.57
 0 -12 -14 -0.73 1.93
 0 12 14 1.68 2.01
 0 12 -14 0.94 1.98
 0 12 -14 -1.26 1.61
 0 12 -14 0.98 2.04
 0 12 -15 0.95 1.99
 0 12 15 3.37 2.01
 0 -12 -15 -1.45 1.79
 0 12 -15 -1.99 2.08
 0 12 -15 1.33 1.58
 0 12 -16 21.1 4.34
 0 12 16 27.94 4.1
 0 -12 -16 29.34 3.87
 0 12 -16 32.25 4.69
 0 12 -16 38.64 4.31
 0 12 -17 4.83 2.39
 0 12 17 0.85 2.25
 0 12 -17 2.22 1.84
 0 -12 -17 5.67 2.25
 0 12 -17 2.05 2.54
 0 12 -18 1.04 2.18
 0 12 -18 1.61 1.7
 0 -12 -18 -1.4 1.8
 0 12 -18 -3.11 2.3
 0 12 18 -0.85 2.26
 0 12 -18 5.83 2.32
 0 -12 18 0.81 2.2
 0 12 -19 -1.57 1.9
 0 12 -19 -1.06 2.32
 0 12 -19 1.63 1.95
 0 12 19 -0.86 2.05
 0 -12 19 -4.93 2.24
 0 12 -19 0.98 1.71
 0 -12 -20 -1.14 2.13
 0 12 -20 -0.86 1.79
 0 12 -20 3.21 2.56
 0 12 -20 -0.51 1.75
 0 -12 20 -1.67 2.28
 0 12 -20 -0.98 2.15
 0 -12 -21 -1.16 2.17
 0 12 -21 2.68 2.05
 0 12 -21 1.09 2.03
 0 12 -21 1.97 1.66
 0 -12 21 0.85 1.95
 0 12 -21 0.98 2.52
 0 -12 -22 3.56 2.35
 0 12 -22 2.2 2.53
 0 12 -22 0.98 2.25
 0 12 -22 0.93 2.22
 0 -12 -23 2.41 2.4
 0 12 -23 -2.23 2.56
 0 12 -23 -0.98 2.83
 0 12 -23 -0.97 1.92
 0 -12 -24 -2.46 2.69
 0 12 -24 2.26 2.69
 0 12 -24 -3.91 2.59
 0 12 -24 1.01 2.49
 0 -12 -25 -1.25 2.33
 0 12 -25 -1.14 3.01
 0 12 -25 2.91 2.41
 0 12 -25 1.04 2.18
 0 12 -26 1.07 2.56
 0 -12 -26 1.26 2.05
 0 12 -26 1.15 2.52
 0 12 -26 -0.96 2.99
 0 -12 -26 -1.19 2.61
 0 12 -27 1.11 2.64
 0 -12 -27 1.28 2.69
 0 12 -27 -1.15 2.16
 0 12 -27 4.76 3.02
 0 -12 -27 -1.21 2.26
 0 12 -28 1.16 2.54
 0 12 -28 -1.14 3.01
 0 -12 -28 1.3 2.98
 0 -12 -28 1.22 2.56
 0 12 -29 1.16 2.66
 0 12 -29 3.49 2.78
 0 -12 -29 3.93 2.46
 0 -12 -29 2.48 2.84
 0 12 -30 2.31 3.15
 0 12 -30 -1.19 2.61
 0 -12 -30 -1.32 2.63
 0 -12 -30 -1.25 2.34
 0 12 -31 4.6 3.04
 0 12 -31 -1.21 2.78
 0 -12 -31 -1.33 2.79
 0 -12 -31 -1.26 3
 0 12 -32 3.42 2.61
 0 12 -32 -2.46 3.45
 0 -12 -32 1.26 3.01
 0 -12 -32 1.34 3.19
 0 12 -33 -1.12 3.32
 0 13 0 0.68 1.15
 0 13 0 -2.82 2.15
 0 -13 0 -0.53 1.09
 0 13 -1 5.68 2.09
 0 13 1 5.97 1.57
 0 13 -1 9.93 1.66
 0 13 1 8.44 2.65
 0 -13 -1 6.52 1.31
 0 -13 1 9.84 1.48
 0 13 -2 -1.9 2.18
 0 13 2 1.86 1.85
 0 13 -2 1.6 1.1
 0 -13 -2 0.25 1
 0 -13 2 0.56 1.1
 0 13 3 0.93 1.62
 0 13 -3 1.24 1.21
 0 -13 -3 3.74 1.11
 0 -13 3 -0.29 1.09
 0 13 3 1.3 1.04
 0 13 4 3.71 2.04
 0 13 4 3.53 1.2
 0 13 -4 4.19 1.24
 0 -13 4 4.7 1.19
 0 13 -5 0.97 1.69
 0 13 5 3.69 2.29
 0 13 5 1.7 1.15
 0 13 -5 2.01 1.13
 0 -13 5 0.9 1.24
 0 -13 6 -0.31 1.13
 0 13 -6 2.92 2.04
 0 13 6 -0.92 1.61
 0 13 -6 0.97 1.71
 0 13 6 1.76 1.08
 0 13 -6 3.04 1.07
 0 13 -7 7.86 2.86
 0 13 7 17.03 1.94
 0 13 -7 4.91 2.28
 0 13 7 13.81 3.01
 0 -13 -7 7.71 2.56
 0 13 -8 -0.99 1.85
 0 13 -8 -0.99 1.85
 0 13 8 0.92 1.92
 0 -13 -8 2.55 2.1
 0 13 -9 0.99 1.86
 0 13 -9 1 1.48
 0 13 9 0.92 1.82
 0 -13 -9 1.68 1.76
 0 -13 -10 1.67 2.06
 0 13 10 2.75 2.01
 0 13 -10 -1 1.76
 0 13 -10 1.46 1.44
 0 13 -10 1.01 1.89
 0 -13 -11 6.59 2.32
 0 13 11 5.49 2.19
 0 13 -11 3.03 2.12
 0 13 -11 2.6 1.76
 0 13 -11 3.07 2.03
 0 -13 -12 2.44 2.16
 0 13 12 5.51 2.28
 0 13 -12 7.1 2.85
 0 13 -12 3.89 1.81
 0 13 -12 1.03 1.94
 0 -13 -13 2.41 2.13
 0 13 13 0.92 1.82
 0 13 -13 -2.05 2.79
 0 13 -13 2.37 1.84
 0 13 -13 4.18 2.4
 0 -13 -14 14.22 2.97
 0 13 14 16.52 3.59
 0 13 -14 17.48 4.12
 0 13 -14 16.98 2.97
 0 13 -14 16.93 3.88
 0 -13 -15 0.78 2.07
 0 13 15 6.43 2.72
 0 13 -15 1.03 2.37
 0 13 -15 2.67 2.02
 0 13 -15 1.07 2.24
 0 -13 -16 0.77 1.76
 0 13 16 0.92 2.19
 0 13 -16 -1.04 2.28
 0 13 -16 -0.7 1.55
 0 13 -16 1.09 2.27
 0 13 -17 -1.04 2.58
 0 13 17 0.58 1.7
 0 13 -17 -1.1 2.41
 0 13 17 -0.92 2.11
 0 -13 -17 0.76 1.81
 0 13 -17 2.96 1.96
 0 13 -18 -0.78 2
 0 13 -18 -1.11 2.85
 0 13 -18 1.18 1.74
 0 13 18 -0.92 2.03
 0 13 -18 -3.13 2.4
 0 13 -19 -1.63 2.09
 0 13 -19 1.13 2.23
 0 13 -19 -1.05 2.6
 0 13 19 0.92 2.2
 0 13 -19 1.15 1.82
 0 13 -20 3.35 2.16
 0 13 -20 5.12 2.53
 0 13 20 4.62 2.67
 0 13 -20 5.25 2.61
 0 13 -20 10.24 2.92
 0 13 -21 -0.89 2.12
 0 13 -21 -1.15 2.63
 0 13 -21 -1.05 2.19
 0 -13 -21 3.68 2.69
 0 13 -22 2.32 2.77
 0 13 -22 2.78 2.12
 0 13 -22 3.14 2.59
 0 -13 -22 -1.25 2.48
 0 13 -23 1.17 2.45
 0 13 -23 -0.96 2.11
 0 13 -23 1.04 2.07
 0 -13 -23 -1.27 2.78
 0 13 -24 -1.18 2.81
 0 13 -24 1 2.18
 0 13 -24 3.1 2.65
 0 -13 -24 -1.28 2.68
 0 13 -25 3.55 2.71
 0 13 -25 1.03 2.55
 0 13 -25 2.05 2.35
 0 -13 -25 1.3 2.85
 0 13 -26 1.19 2.94
 0 13 -26 -1.06 2.62
 0 13 -26 -2.01 2.9
 0 -13 -26 1.31 2.61
 0 13 -27 2.18 2.69
 0 -13 -27 -3.74 3.4
 0 -13 -27 -1.32 2.77
 0 13 -27 1.19 2.73
 0 -13 -28 3.77 3.11
 0 -13 -28 1.33 2.79
 0 13 -28 2.23 2.45
 0 13 -28 -1.19 2.72
 0 -13 -29 3.8 3.13
 0 -13 -29 1.34 3.2
 0 13 -29 -1.14 2.62
 0 13 -29 1.18 2.35
 0 -13 -30 1.27 3.04
 0 13 -30 4.7 3.81
 0 13 -30 -1.16 3.17
 0 -13 -30 6.73 2.82
 0 13 -31 2.36 2.81
 0 13 -31 2.32 3.34
 0 14 0 2.06 1.93
 0 14 -1 -1.04 2.06
 0 14 1 1.03 2.15
 0 14 -2 31.21 4.66
 0 14 2 34.74 4.87
 0 14 3 4.08 2.53
 0 -14 3 2.39 1.34
 0 14 4 17.9 2.03
 0 14 4 18.27 3.55
 0 14 5 3.03 2.32
 0 14 6 10.09 2.77
 0 -14 -6 7.54 2.87
 0 14 -6 5.32 2.65
 0 14 -6 9.61 3.25
 0 14 7 1 1.88
 0 -14 -7 -1.86 1.74
 0 14 -7 1.07 2.13
 0 14 -7 1.07 2.25
 0 14 8 6.01 2.65
 0 -14 -8 0.92 2.12
 0 14 -8 3.24 2.27
 0 14 9 3.01 2.1
 0 -14 -9 3.64 2
 0 14 -9 3.24 2.38
 0 14 -9 2.18 2.5
 0 14 10 3 2.39
 0 -14 -10 4.49 2.31
 0 14 -10 6.54 2.6
 0 14 -10 4.39 2.3
 0 14 11 -1 2.47
 0 -14 -11 2.66 2.2
 0 14 -11 1.09 1.92
 0 14 -11 -2.21 2.54
 0 14 12 7.95 2.83
 0 -14 -12 16.6 3.5
 0 14 -12 18.68 4.2
 0 14 -12 17.87 3.8
 0 14 13 -1.99 2.38
 0 -14 -13 -1.72 2.05
 0 14 -13 -1.1 2.63
 0 14 -13 -1.13 2.24
 0 14 14 1.99 2.71
 0 -14 -14 1.69 1.86
 0 14 -14 3.33 3.2
 0 14 -14 1.14 2.26
 0 14 -15 3.45 2.84
 0 -14 -15 1.67 2.06
 0 14 15 -0.99 2.54
 0 14 -15 -1.98 1.85
 0 14 -15 -1.11 2.75
 0 14 -16 1.39 2
 0 14 -16 -1.16 2.76
 0 14 16 -0.99 1.97
 0 -14 -16 0.82 2.03
 0 14 16 -1.29 2.13
 0 14 -16 1.11 2.45
 0 14 17 -0.63 1.95
 0 14 -17 3.51 2.45
 0 14 17 -1.98 2.17
 0 14 -17 0.73 1.61
 0 14 -17 2.62 1.94
 0 14 -17 6.69 2.95
 0 14 -18 1.18 2.47
 0 14 18 1.98 2.36
 0 14 -18 2.31 2.1
 0 14 -18 0.64 2.12
 0 14 -18 2.23 2.09
 0 14 -19 -3.57 2.73
 0 14 19 2.96 2.16
 0 14 -19 -0.8 1.76
 0 14 -19 -0.62 2.1
 0 14 -19 -1.11 3.04
 0 14 -20 3.59 2.38
 0 14 20 -1.97 2.6
 0 14 -20 -1.68 2.54
 0 14 -20 0.61 2.01
 0 14 -20 1.11 2.65
 0 14 -21 2.41 2.53
 0 14 -21 1.11 2.43
 0 -14 -21 1.29 2.41
 0 14 -21 0.87 2.52
 0 14 -22 1.21 2.66
 0 14 -22 2.2 2.72
 0 -14 -22 1.3 2.28
 0 14 -22 -1.82 2.95
 0 14 -23 1.22 2.42
 0 14 -23 1.09 2.5
 0 -14 -23 1.32 2.62
 0 14 -23 -0.94 2.49
 0 14 -24 -1.22 2.8
 0 14 -24 1.08 2.57
 0 -14 -24 -3.99 2.64
 0 14 -24 -1.95 2.14
 0 14 -25 -1.22 3.13
 0 14 -25 -1.06 2.9
 0 -14 -25 1.34 3.2
 0 14 -25 -2.01 2.4
 0 14 -26 -1.22 2.28
 0 14 -26 -1.04 2.49
 0 -14 -26 1.35 3.46
 0 14 -26 1.03 2.37
 0 14 -27 1.06 2.42
 0 -14 -27 1.35 2.83
 0 14 -27 -1.21 3.22
 0 -14 -27 -1.28 2.8
 0 14 -28 -1.08 2.77
 0 -14 -28 1.36 3.48
 0 14 -28 -2.41 3.99
 0 -14 -28 1.28 2.68
 0 14 -29 1.1 3
 0 14 -29 -1.19 3.53
 0 15 0 -1.12 2.1
 0 15 1 1.12 2.34
 0 15 -1 6.76 2.58
 0 15 2 1.11 1.95
 0 15 -2 5.67 2.6
 0 15 3 5.54 2.94
 0 15 4 1.1 1.93
 0 15 5 3.3 2.63
 0 15 6 5.46 2.51
 0 15 -6 -1.15 2.29
 0 -15 -6 3.05 2.43
 0 15 7 -1.09 2.5
 0 15 -7 1.16 2.54
 0 -15 -7 -1 2.1
 0 15 8 1.09 2.16
 0 -15 -8 1.98 2.36
 0 15 -8 1.16 2.43
 0 15 9 -1.08 2.77
 0 -15 -9 3.91 2.89
 0 15 -9 3.53 2.81
 0 15 -9 3.5 2.56
 0 15 10 1.08 2.26
 0 -15 -10 0.96 2.11
 0 15 -10 -1.18 2.82
 0 15 -10 -4.7 3.47
 0 15 11 -1.08 2.57
 0 -15 -11 0.95 2.08
 0 15 -11 1.19 2.61
 0 15 -11 -1.18 2.34
 0 15 12 4.29 2.92
 0 -15 -12 2.79 2.31
 0 15 -12 1.2 2.75
 0 15 -12 -1.18 3.02
 0 15 13 12.81 3.61
 0 -15 -13 4.57 2.51
 0 15 -13 8.44 3.2
 0 15 -13 9.45 3.42
 0 15 14 2.13 2.34
 0 -15 -14 2.69 1.88
 0 15 -14 1.19 2.94
 0 15 -14 1.21 2.54
 0 15 15 3.19 2.11
 0 15 15 2.13 2.1
 0 15 -15 0.73 1.94
 0 15 -15 4.89 2.92
 0 15 -15 1.19 2.94
 0 15 16 1.06 2.32
 0 15 16 -0.69 2
 0 15 -16 -1.44 2.38
 0 15 -16 -1.23 2.57
 0 15 -16 -1.19 2.48
 0 15 17 5.26 3.26
 0 15 17 1.35 2
 0 15 -17 3.52 2.13
 0 15 -17 -1.18 2.93
 0 15 -17 1.24 2.31
 0 15 18 -1.05 2.59
 0 15 -18 -1.24 3.08
 0 15 -18 1.18 2.59
 0 15 19 6.25 3.38
 0 15 -19 0.67 1.88
 0 15 -19 -2.5 3.3
 0 15 -19 2.35 2.46
 0 15 20 -1.03 2.47
 0 15 -20 -0.65 1.82
 0 15 -20 -1.17 3.37
 0 15 -20 3.76 3.32
 0 15 -21 -1.16 2.3
 0 15 -21 1.25 2.63
 0 -15 -21 -1.34 2.51
 0 15 -22 1.15 2.63
 0 15 -22 -1.26 3.11
 0 -15 -22 -2.7 3.22
 0 15 -23 1.13 2.6
 0 15 -23 -1.26 2.63
 0 -15 -23 -4.08 2.85
 0 15 -24 -1.11 2.76
 0 15 -24 -1.25 2.62
 0 -15 -24 1.37 2.72
 0 15 -25 1.09 2.29
 0 15 -25 1.25 2.48
 0 -15 -25 -2.75 3.28
 0 15 -26 -1.24 2.84
 0 -15 -26 1.37 3.02
 0 15 -27 1.23 2.7
 0 15 -28 -1.02 2.44
 0 16 0 21.74 4.44
 0 16 1 -1.2 2.86
 0 16 -1 4.84 3.2
 0 16 -2 1.22 2.42
 0 16 2 -1.2 3.07
 0 16 3 -3.57 2.61
 0 16 4 -1.19 2.61
 0 16 5 2.36 2.47
 0 -16 -5 3.3 2.3
 0 16 6 5.88 2.81
 0 16 -6 2.47 2.71
 0 -16 -6 2.17 2.16
 0 16 7 -1.17 2.32
 0 16 -7 -3.72 3.07
 0 -16 -7 2.14 2.12
 0 16 8 2.33 2.55
 0 16 -8 1.24 2.18
 0 -16 -8 2.1 2.31
 0 16 9 1.16 2.17
 0 16 -9 1.24 2.73
 0 -16 -9 -4.15 2.83
 0 16 10 2.31 2.53
 0 -16 -10 1.02 2.24
 0 16 -10 2.49 2.61
 0 16 11 -1.15 3.47
 0 -16 -11 1 2.65
 0 16 -11 1.25 3.41
 0 16 -11 1.27 2.65
 0 16 12 -1.14 2.62
 0 16 -12 2.54 2.66
 0 -16 -12 -2.94 2.43
 0 16 -12 1.25 2.62
 0 16 13 0.79 2.21
 0 16 -13 1.61 2.5
 0 16 13 2.27 2.6
 0 16 -13 -1.28 3.38
 0 -16 -13 5.76 2.62
 0 16 -13 1.25 2.62
 0 16 -14 -1.25 3.09
 0 16 -14 -0.79 2.35
 0 16 14 -1.13 2.79
 0 16 -15 0.78 2.3
 0 16 15 -0.76 2.5
 0 16 -15 3.75 2.98
 0 16 15 1.12 2.35
 0 16 -15 -1.29 2.82
 0 16 -16 -0.76 2.02
 0 16 16 0.74 2.07
 0 16 -16 1.25 2.02
 0 16 16 -1.12 2.45
 0 16 -16 2.58 2.96
 0 16 -17 0.74 2.09
 0 16 -17 1.24 3.07
 0 16 17 -1.11 2.64
 0 16 -17 1.29 3.08
 0 16 -18 -1.45 2.15
 0 16 -18 -1.23 2.58
 0 16 18 -1.1 2.81
 0 16 -18 -3.88 3.73
 0 16 -19 -1.41 2.29
 0 16 -19 1.3 2.97
 0 16 -19 2.45 2.92
 0 16 19 -1.09 2.16
 0 16 -20 -3.89 2.97
 0 16 -20 -1.21 2.78
 0 16 -21 1.29 2.84
 0 -16 -21 1.38 2.58
 0 16 -21 -1.2 2.63
 0 16 -22 1.29 2.69
 0 -16 -22 -1.39 3.04
 0 16 -22 1.18 2.7
 0 16 -23 -2.56 3.28
 0 -16 -23 1.39 2.43
 0 16 -23 -1.16 2.97
 0 16 -24 -1.27 2.79
 0 -16 -24 4.17 3.56
 0 16 -24 -1.14 3.1
 0 16 -25 -1.11 2.74
 0 17 0 1.28 2.55
 0 17 1 -1.28 2.53
 0 17 -1 -1.29 2.82
 0 17 2 1.27 2.53
 0 17 -2 2.59 2.97
 0 17 3 3.79 2.9
 0 -17 -4 1.18 2.46
 0 17 4 3.78 2.64
 0 -17 -5 -2.32 2.77
 0 17 5 2.5 2.48
 0 -17 -6 1.14 2.82
 0 17 -6 -1.31 2.73
 0 17 6 -1.25 3.2
 0 -17 -7 -1.12 2.47
 0 17 -7 -2.63 3.37
 0 17 7 -1.24 2.59
 0 -17 -8 3.31 2.73
 0 17 8 4.94 3.17
 0 17 -8 -1.31 2.88
 0 -17 -9 -1.08 3.04
 0 17 -9 -2.62 3.47
 0 17 9 3.68 2.43
 0 17 10 -6.99 2.71
 0 17 -10 1.77 2.55
 0 -17 -10 -1.06 2.62
 0 17 -10 -1.31 2.6
 0 17 10 1.22 2.43
 0 17 11 -0.86 2.61
 0 17 -11 -0.87 2.58
 0 17 -11 1.32 2.3
 0 17 11 2.42 3
 0 -17 -11 -3.11 3.63
 0 17 -12 -0.86 2.21
 0 17 12 -0.85 2.5
 0 17 12 -2.4 2.39
 0 17 -12 -1.31 3.01
 0 17 13 0.83 2.05
 0 17 -13 0.85 2.24
 0 17 13 -1.19 2.37
 0 17 -13 1.31 2.6
 0 17 14 3.25 2.28
 0 17 -14 -0.83 2.14
 0 17 -14 -1.3 2.99
 0 17 14 1.18 2.48
 0 17 -15 4.08 2.8
 0 17 15 1.58 2.03
 0 17 -15 -1.3 3.54
 0 17 15 2.34 3.2
 0 17 -15 -1.34 3.19
 0 17 16 -0.77 2.45
 0 17 -16 1.6 2.42
 0 17 -16 5.17 3.42
 0 17 16 -1.16 2.77
 0 17 -16 -1.34 2.34
 0 17 -17 1.56 2.25
 0 17 -17 1.28 2.68
 0 17 17 -1.15 3.4
 0 17 -17 1.34 2.93
 0 17 -18 -0.76 2.19
 0 17 -18 1.27 2.66
 0 17 18 1.14 2.38
 0 17 -18 -1.33 3.3
 0 17 -19 1.47 2.28
 0 17 -19 -1.33 2.78
 0 17 19 -1.12 2.34
 0 17 -19 -1.26 2.76
 0 17 -20 -2.64 2.76
 0 -17 -20 -1.4 3.21
 0 17 -20 1.24 3.57
 0 17 -21 2.62 3.01
 0 17 -21 3.66 3.32
 0 -17 -21 -1.4 3.48
 0 17 -22 -1.19 3.54
 0 18 0 -1.35 2.82
 0 18 1 2.69 3.21
 0 18 -1 -2.71 3.23
 0 18 2 -1.33 2.79
 0 18 -2 1.36 2.2
 0 18 3 -1.33 3.41
 0 -18 -3 -1.24 2.73
 0 18 4 1.32 3.03
 0 -18 -4 -1.22 2.56
 0 18 -5 0.97 2.31
 0 18 5 0.96 2.29
 0 18 5 -1.32 3.26
 0 -18 -5 1.2 2.76
 0 18 6 -1.91 2.82
 0 18 -6 -0.96 2.38
 0 18 -6 -1.37 3.13
 0 18 6 1.31 2.73
 0 -18 -6 3.55 2.6
 0 18 7 -0.95 2.58
 0 18 -7 0.95 2.44
 0 18 7 1.3 2.72
 0 18 -7 1.37 2.87
 0 -18 -7 -1.16 2.3
 0 18 8 0.94 2.32
 0 18 -8 -0.94 2.72
 0 18 8 1.29 2.41
 0 18 -8 -1.37 2.72
 0 -18 -8 -4.54 2.6
 0 18 -9 1.37 3
 0 18 9 -1.28 3.39
 0 18 -9 0.93 2.23
 0 18 9 3.69 3.06
 0 -18 -9 2.22 2.44
 0 18 10 1.27 2.66
 0 18 -10 -4.09 3.12
 0 18 10 0.91 2.63
 0 18 -10 -0.92 2.73
 0 18 11 -2.51 3.11
 0 18 -11 -1.36 2.99
 0 18 11 0.9 2.29
 0 18 -11 2.73 2.62
 0 18 12 1.25 2.74
 0 18 -12 1.36 2.98
 0 18 12 -1.76 2.17
 0 18 -12 7.16 3.24
 0 18 -13 -1.35 2.82
 0 18 13 -1.23 2.94
 0 18 13 -1.72 2.68
 0 18 -13 0.88 2.25
 0 18 14 -1.22 2.42
 0 18 -14 -1.34 3.07
 0 18 -14 -0.86 2.42
 0 18 14 -0.84 2.3
 0 18 15 -0.82 2.3
 0 18 -15 -0.84 2.23
 0 18 -15 -7.97 3.63
 0 18 16 -1.19 2.95
 0 18 -16 0.82 2.17
 0 18 -16 -2.63 2.89
 0 18 17 -1.17 3
 0 18 -17 1.6 2.65
 0 18 -17 -1.3 3.1
 0 18 18 1.15 2.65
 0 18 -18 -0.77 2.18
 0 18 -18 2.58 3.72
 0 19 0 5.56 3.44
 0 19 0 2.02 2.92
 0 -19 -1 -1.31 3.01
 0 19 1 4.16 3.04
 0 19 -1 -1.4 3.34
 0 19 -1 -1.01 2.51
 0 19 1 -4.05 2.84
 0 -19 -2 -2.59 3.2
 0 19 2 -2.75 2.88
 0 19 -2 1.4 3.21
 0 19 2 -2.02 3.34
 0 -19 -3 1.27 3.04
 0 19 3 1.37 3.28
 0 19 3 2.01 2.97
 0 -19 -4 -1.25 2.86
 0 19 4 -4.09 3.25
 0 19 4 -1 2.29
 0 19 -4 2.01 2.48
 0 -19 -5 1.23 2.69
 0 19 5 -1.36 2.54
 0 19 5 -0.99 2.54
 0 19 -5 -1 2.88
 0 -19 -6 1.2 2.87
 0 19 -6 1.4 2.63
 0 19 6 -1.34 3.44
 0 19 -6 -0.99 2.36
 0 19 6 -1.97 3.19
 0 -19 -7 -1.18 2.69
 0 19 -7 1.41 2.63
 0 19 7 -1.34 2.5
 0 19 7 -0.97 2.32
 0 19 -7 -0.98 2.68
 0 19 8 1.32 2.48
 0 19 -8 1.4 2.79
 0 19 8 0.96 2.77
 0 19 -8 -0.97 2.32
 0 19 9 1.31 2.3
 0 19 -9 -4.19 3.7
 0 19 -9 3.84 2.77
 0 19 9 0.95 2.66
 0 19 -10 1.39 3.32
 0 19 10 1.3 2.72
 0 19 10 0.94 2.32
 0 19 -10 0.95 2.5
 0 19 11 3.86 3.3
 0 19 -11 -2.78 3.56
 0 19 11 -0.92 2.35
 0 19 -11 -0.93 2.47
 0 19 12 1.27 3.03
 0 19 -12 -2.76 2.74
 0 19 -12 -1.83 2.5
 0 19 12 -1.8 3.2
 0 19 13 0.88 2.9
 0 19 -13 0.9 2.59
 0 -20 0 5.36 3.44
 0 -20 -1 -1.32 3.15
 0 -20 -2 -1.3 2.58
 0 -20 -3 -1.27 2.92
 0 -20 -4 -1.25 2.74
 0 -20 -5 1.22 2.92
 1 0 0 0.04 0.11
 -1 0 0 0.11 0.09
 -1 0 0 -0.07 0.12
 -1 0 0 0.04 0.12
 -1 0 0 -0.03 0.09
 -1 0 0 -0.04 0.13
 -1 0 0 0.04 0.11
 -1 0 0 0.1 0.11
 -1 0 0 1.05 0.17
 1 0 0 -0.04 0.1
 -1 0 0 0.07 0.09
 1 0 0 0.17 0.17
 1 0 1 928.58 31.65
 -1 0 -1 888.77 31.59
 -1 0 1 896.65 31.56
 1 0 1 880.31 31.69
 -1 0 1 905.1 31.56
 1 0 -1 919.99 31.64
 -1 0 -1 917.53 31.64
 -1 0 1 900.9 31.56
 1 0 1 887.07 31.57
 1 0 1 888.87 31.58
 -1 0 1 887.88 31.57
 -1 0 -1 886.29 31.57
 -1 0 1 902.9 31.58
 1 0 -1 851.78 31.57
 1 0 1 898.83 31.57
 -1 0 -1 891.03 31.57
 -1 0 1 903.16 31.57
 1 0 1 911.35 31.64
 -1 0 1 889.17 31.59
 -1 0 1 901.39 31.57
 -1 0 1 895.8 31.58
 1 0 -1 924.5 31.78
 -1 0 1 888.52 31.58
 -1 0 2 272.08 9.75
 -1 0 -2 267.41 9.79
 -1 0 -2 271.14 9.75
 -1 0 2 267.78 9.72
 1 0 -2 257.36 9.71
 -1 0 2 268.16 9.62
 1 0 2 276.15 9.81
 1 0 -2 281.25 9.78
 -1 0 -2 268.97 9.81
 1 0 2 280.61 9.8
 -1 0 2 258.22 9.64
 1 0 2 263.38 9.68
 -1 0 2 276.5 9.69
 1 0 2 272.55 9.69
 -1 0 2 264.18 9.68
 1 0 -2 264.84 9.89
 1 0 -2 264.31 9.94
 -1 0 2 280.33 9.73
 -1 0 2 276.98 9.69
 1 0 2 270.32 9.78
 -1 0 2 270.3 9.71
 -1 0 -2 274.49 9.66
 -1 0 2 277.06 9.68
 1 0 2 268.48 9.67
 1 0 -3 2567.93 87.63
 1 0 -3 2507.85 87.16
 1 0 -3 2506.91 87.34
 -1 0 3 2472.04 87.16
 -1 0 -3 2548.35 87.45
 -1 0 -3 2486.8 87.5
 -1 0 -3 2539.97 87.37
 -1 0 3 2474.56 87.25
 1 0 3 2418.9 87.35
 1 0 -3 2513.39 87.35
 1 0 -3 2371.01 87.23
 -1 0 3 2457.8 87.32
 1 0 3 2521.01 87.39
 -1 0 3 2467.09 87.25
 1 0 -3 2456.63 87.48
 1 0 -3 2528.27 87.59
 -1 0 3 2514.58 87.23
 -1 0 3 2463.78 87.23
 1 0 3 2455.3 87.24
 -1 0 -3 2570.54 87.29
 1 0 3 2496.85 87.38
 1 0 -3 2559.4 87.36
 -1 0 3 2480.26 87.27
 1 0 3 2442.03 87.23
 -1 0 3 2529.65 87.23
 1 0 -4 19.81 0.9
 1 0 -4 20.25 1.03
 -1 0 4 19.39 0.9
 -1 0 -4 20.47 1.12
 -1 0 -4 20.03 1.21
 1 0 -4 22.34 1.12
 1 0 4 20.73 1.08
 -1 0 -4 19.11 1.05
 -1 0 4 22.23 1.01
 1 0 4 19.04 0.99
 1 0 -4 19.45 1
 1 0 -4 19.11 1.04
 -1 0 4 20.23 1.04
 -1 0 4 19.27 0.9
 1 0 4 19.28 0.9
 1 0 -4 19.73 0.9
 -1 0 -4 20.5 0.91
 -1 0 4 19.64 0.91
 -1 0 -4 19.98 0.9
 -1 0 4 19.59 0.91
 -1 0 -4 19.33 0.91
 1 0 4 20.63 0.91
 1 0 -4 19.93 0.91
 1 0 -4 19.56 0.93
 -1 0 4 20.23 0.95
 -1 0 -4 21.38 1.03
 1 0 4 19.92 1.05
 1 0 -4 19.64 1.24
 1 0 -4 18.15 1.08
 -1 0 4 18.2 0.98
 -1 0 5 1486.13 50.79
 1 0 -5 1499.95 51.15
 -1 0 -5 1488.54 51.13
 1 0 -5 1471.04 50.95
 1 0 -5 1493.58 50.62
 -1 0 5 1471.59 50.55
 1 0 5 1523.53 50.86
 1 0 -5 1476.45 50.67
 1 0 5 1505.59 50.68
 1 0 -5 1503.89 50.8
 -1 0 -5 1513.47 50.94
 1 0 -5 1467.12 50.84
 -1 0 5 1478.11 50.76
 1 0 5 1494.87 50.82
 -1 0 -5 1526.32 50.78
 -1 0 5 1422.5 50.61
 1 0 -5 1496.66 50.79
 1 0 -5 1490.13 50.62
 1 0 -5 1475 50.53
 -1 0 -5 1468.7 50.55
 -1 0 5 1494.97 50.54
 1 0 5 1491 50.54
 1 0 -5 1503.98 50.52
 -1 0 5 1457.71 50.54
 -1 0 -5 1495.75 50.56
 1 0 -5 1476.76 50.54
 1 0 5 1473.75 50.55
 -1 0 -5 1429.57 50.53
 -1 0 5 1507.26 50.55
 1 0 -6 10.39 0.87
 1 0 -6 10.56 0.67
 -1 0 6 8.93 0.63
 1 0 -6 11.2 0.77
 -1 0 -6 9.45 0.74
 -1 0 -6 8.55 0.79
 1 0 -6 10.18 0.89
 -1 0 -6 9.39 0.95
 -1 0 6 10.66 0.65
 1 0 -6 10.72 0.64
 -1 0 -6 11.29 0.57
 1 0 6 10.47 0.78
 -1 0 6 10.96 0.58
 1 0 6 9.84 0.64
 1 0 -6 10.5 0.65
 1 0 -6 13.74 1.09
 1 0 -6 9.93 0.77
 -1 0 -6 8.77 0.72
 1 0 6 11.06 0.79
 -1 0 6 12.01 0.79
 1 0 6 10.55 0.56
 -1 0 6 9.58 0.54
 -1 0 -6 9.09 0.55
 1 0 -6 9.96 0.55
 -1 0 6 10.74 0.77
 1 0 -6 11.73 0.79
 1 0 -6 10.04 0.59
 1 0 6 10.82 0.57
 -1 0 6 11.03 0.57
 -1 0 -6 10.47 0.57
 -1 0 -6 9.86 0.55
 -1 0 6 11.39 0.57
 1 0 -6 9.63 0.54
 1 0 -7 2401.18 83.47
 -1 0 -7 2357.11 83.05
 1 0 -7 2390.25 83.08
 -1 0 7 2366.53 83.07
 -1 0 -7 2355.47 83.24
 1 0 -7 2411.68 83.24
 1 0 7 2361.6 83.4
 -1 0 -7 2207.05 83.35
 1 0 -7 2391.01 83.7
 -1 0 -7 2420.29 83.75
 1 0 -7 2444.98 83.57
 1 0 7 2445.87 83.32
 -1 0 -7 2322.18 82.84
 -1 0 7 2372.38 82.85
 1 0 7 2383.1 82.97
 -1 0 7 2407.3 83.03
 1 0 -7 2295.59 83
 1 0 -7 2390.19 83.21
 1 0 7 2262.54 83.24
 -1 0 7 2327.79 83.23
 -1 0 -7 2428.91 83.25
 1 0 7 2328.59 83.23
 -1 0 7 2374.71 82.84
 1 0 7 2347.37 82.84
 -1 0 -7 2382.82 82.86
 -1 0 7 2382.35 82.85
 1 0 -7 2385.91 83.25
 -1 0 7 2344.18 83.23
 1 0 -7 2382.92 82.96
 1 0 -7 2363.15 82.84
 -1 0 -7 2395.5 82.86
 -1 0 -7 2326.49 82.83
 1 0 7 2343.89 82.85
 -1 0 7 2353.43 82.85
 1 0 -8 301.58 11.27
 1 0 -8 299.61 10.89
 -1 0 8 301.89 10.88
 -1 0 -8 310.32 10.87
 1 0 -8 296.7 11.02
 -1 0 -8 300.25 11.05
 1 0 8 291.05 11.2
 1 0 -8 296.77 11.51
 -1 0 -8 306.77 11.63
 1 0 -8 304.49 11.44
 -1 0 -8 288.78 10.57
 -1 0 8 287.11 10.58
 1 0 8 294.01 11.1
 -1 0 8 301.06 11.01
 1 0 8 307.67 10.7
 -1 0 8 294.31 10.58
 -1 0 8 295.47 10.58
 1 0 8 295.84 10.57
 -1 0 -8 294.76 10.57
 -1 0 -8 293.43 10.59
 -1 0 8 299.4 11.06
 -1 0 -8 298.17 11.06
 1 0 8 303.35 11.04
 1 0 8 298.67 11.1
 -1 0 -8 290.3 11
 1 0 -8 301.62 10.77
 1 0 -8 302.52 11.06
 -1 0 8 300.18 10.82
 1 0 -8 287.07 10.79
 1 0 -8 294.32 10.96
 -1 0 8 294.79 10.59
 1 0 -8 296.91 10.57
 -1 0 -8 298.16 10.6
 1 0 8 293.12 10.58
 1 0 -9 780.71 28.37
 -1 0 -9 776.46 28.49
 1 0 -9 802.45 28.33
 1 0 -9 803.32 28.07
 -1 0 9 757.87 27.64
 1 0 -9 791.82 27.81
 -1 0 -9 777.11 27.63
 1 0 -9 782.08 27.66
 -1 0 9 768.46 27.27
 -1 0 -9 781.2 27.26
 1 0 9 784.38 27.89
 -1 0 9 750.29 27.77
 1 0 9 763.31 27.98
 -1 0 9 772.36 27.26
 -1 0 9 777.7 27.27
 -1 0 -9 774.09 27.25
 -1 0 -9 771.16 27.28
 -1 0 9 753.33 27.82
 1 0 9 748.01 27.84
 -1 0 -9 776.57 27.83
 1 0 9 791.29 27.81
 -1 0 -9 745.29 27.75
 1 0 -9 761.97 27.51
 -1 0 9 763.91 27.56
 1 0 -9 763.6 27.54
 1 0 -9 804.29 27.86
 1 0 -9 783.29 27.7
 -1 0 -9 768.43 27.28
 1 0 9 777.22 27.27
 1 0 -9 770.63 27.25
 -1 0 9 782.06 27.27
 -1 0 10 3658.83 130.58
 1 0 -10 3768.41 131.26
 1 0 -10 3766.49 131.21
 -1 0 -10 3824.65 131.4
 1 0 -10 3747.75 130.84
 -1 0 10 3648.27 130.56
 1 0 -10 3762.56 130.58
 1 0 -10 3783.02 130.43
 -1 0 -10 3739.42 130.39
 -1 0 10 3697.54 130.41
 -1 0 10 3699.71 129.95
 1 0 10 3707.22 130.68
 -1 0 -10 3730.85 129.94
 -1 0 10 3730.34 130.57
 1 0 10 3580.04 130.75
 -1 0 10 3718.33 129.94
 -1 0 -10 3749.84 129.93
 1 0 10 3718.36 130.65
 1 0 10 3647 130.55
 -1 0 10 3681.86 130.63
 -1 0 -10 3797.43 130.64
 1 0 -10 3681.67 130.28
 -1 0 -10 3741.29 130.54
 1 0 -10 3612.43 130.27
 1 0 -10 3770.3 130.64
 1 0 -10 3701.84 130.41
 1 0 10 3696.5 129.95
 -1 0 10 3671.85 129.95
 1 0 -11 121.76 5.59
 1 0 -11 105.15 5.39
 -1 0 -11 116.11 5.66
 1 0 -11 118.06 5.18
 -1 0 -11 112.89 4.74
 1 0 -11 118.12 4.92
 1 0 -11 122.27 4.83
 -1 0 11 116.11 4.93
 -1 0 11 111.23 4.77
 -1 0 -11 119.49 4.26
 1 0 11 121.95 5.06
 -1 0 11 115.15 4.27
 -1 0 11 113.57 4.91
 1 0 11 112.89 5.09
 1 0 -11 112.9 4.72
 -1 0 -11 119.26 4.91
 -1 0 11 116.07 4.8
 1 0 -11 115.38 4.66
 1 0 -11 116.29 4.97
 1 0 11 116.36 4.67
 -1 0 11 116.01 4.94
 -1 0 -11 123.04 5.01
 1 0 11 115.02 4.92
 1 0 11 116.78 5.03
 -1 0 11 110.26 4.93
 -1 0 11 118.33 4.27
 -1 0 -11 118.06 4.25
 1 0 -11 110.95 4.63
 1 0 12 452.02 16.77
 -1 0 12 453.23 17.06
 -1 0 -12 475.78 17.08
 1 0 -12 453.89 17.81
 1 0 -12 458.33 17.83
 -1 0 -12 472.6 18.06
 1 0 -12 464.87 17.31
 -1 0 -12 457.01 16.85
 1 0 -12 457.54 17.04
 1 0 -12 471.68 16.94
 -1 0 12 464.29 16.89
 -1 0 12 458.35 17.07
 1 0 12 463.01 17.18
 -1 0 -12 457.67 16.25
 -1 0 12 453.84 16.27
 -1 0 12 445.62 17.04
 1 0 12 440.51 17.24
 1 0 -12 453.71 16.8
 -1 0 -12 462.39 17.02
 -1 0 12 467.78 16.93
 1 0 -12 456.8 16.77
 -1 0 -12 452.11 17.88
 1 0 -12 452.25 16.72
 -1 0 -12 461.11 17.13
 1 0 12 441.03 17
 -1 0 12 459.71 17.14
 -1 0 12 465.48 16.27
 -1 0 -12 470.84 16.25
 1 0 -12 472.05 17.13
 1 0 -13 111.78 5.78
 1 0 -13 113.3 5.8
 -1 0 -13 130.09 6.18
 1 0 -13 121.83 5.4
 1 0 -13 123.32 5.06
 -1 0 -13 118.25 4.95
 -1 0 13 125.68 5.04
 1 0 -13 119.97 5.13
 1 0 13 120.16 5.26
 -1 0 -13 114.07 5.33
 -1 0 13 119.23 5.17
 1 0 13 113.84 5.31
 -1 0 -13 112.53 5.16
 1 0 13 110.42 5.07
 -1 0 13 123.66 5.27
 1 0 -13 114.2 4.84
 -1 0 -13 108.81 5.84
 -1 0 13 123.2 5.05
 1 0 -13 123.67 4.9
 -1 0 -13 119.67 5.11
 -1 0 -13 129.46 5.2
 1 0 13 123.49 4.91
 1 0 -13 116.29 4.82
 1 0 -13 120.33 5.22
 1 0 14 41.08 2.19
 -1 0 -14 44.06 2.41
 1 0 -14 48.58 3.14
 1 0 -14 42.37 3.09
 -1 0 -14 44.4 3.22
 1 0 -14 42.14 2.59
 -1 0 -14 43.03 2.6
 1 0 -14 44.46 2.16
 1 0 14 47.86 2.62
 -1 0 14 42.02 2.44
 1 0 14 46.12 2.65
 1 0 14 36.85 2.34
 -1 0 14 43.08 2.32
 1 0 -14 38.11 2.32
 -1 0 -14 43.17 2.27
 -1 0 14 46.07 2.47
 1 0 -14 42.45 2.32
 1 0 -14 42.29 2.15
 -1 0 -14 41.58 3.13
 -1 0 14 39.51 2.27
 1 0 -14 42.64 2.19
 -1 0 14 44.35 2.53
 1 0 14 43.65 2.53
 1 0 14 45.8 2.46
 -1 0 -14 45.14 2.53
 1 0 -14 43.75 2.48
 1 0 -15 126.43 6.4
 1 0 -15 142.68 6.67
 -1 0 -15 128.86 6.63
 1 0 -15 125.41 5.16
 -1 0 -15 127.43 5.47
 1 0 -15 132.82 5.26
 -1 0 15 129.57 5.41
 -1 0 -15 125.77 5.76
 1 0 15 132.28 5.71
 1 0 15 133.97 5.81
 -1 0 15 114.71 5.48
 1 0 -15 128.68 5.42
 -1 0 15 128.67 5.4
 -1 0 15 126.71 5.53
 -1 0 -15 122.71 5.31
 1 0 -15 126.19 5.52
 1 0 15 131.36 5.57
 1 0 -15 119.53 5.11
 -1 0 -15 134.87 5.55
 -1 0 15 120.06 5.48
 1 0 15 127.38 5.26
 1 0 -15 121.46 5.55
 -1 0 -15 119.54 5.52
 1 0 15 124.32 5.5
 1 0 15 124.68 5.63
 -1 0 15 123.34 5.62
 -1 0 -15 124.72 5.6
 -1 0 -15 128.3 6.55
 1 0 -16 129.85 6.85
 -1 0 -16 154.09 7.46
 1 0 -16 135.36 7.06
 1 0 -16 137.19 5.67
 -1 0 -16 144.05 6.03
 -1 0 16 142.53 5.92
 1 0 -16 136.35 5.74
 -1 0 -16 137.96 6.32
 1 0 16 141.27 6.24
 -1 0 16 134 6.08
 1 0 16 130.51 6.22
 1 0 16 147.96 6.14
 -1 0 16 134.29 6.04
 1 0 -16 143 6.07
 -1 0 16 145.06 5.96
 -1 0 -16 142.58 5.87
 1 0 -16 133.47 5.61
 1 0 16 144.37 5.83
 -1 0 -16 140.85 6.01
 -1 0 16 146.69 6.14
 1 0 -16 139.06 6.17
 -1 0 -16 139.89 6.14
 1 0 16 133.51 6.03
 1 0 16 141.69 6.22
 -1 0 -16 146.71 6.23
 -1 0 -16 142.86 7.28
 1 0 -17 42.33 3.35
 1 0 -17 43.74 3.43
 -1 0 -17 44.15 3.63
 1 0 -17 47.46 2.34
 1 0 -17 49.08 2.46
 -1 0 17 40.42 2.46
 -1 0 -17 42.77 2.83
 1 0 17 41.46 2.7
 -1 0 17 47.58 2.75
 -1 0 17 45.16 2.69
 -1 0 -17 40.13 2.39
 1 0 -17 41.88 2.59
 -1 0 17 45.01 2.57
 1 0 -17 41.82 2.21
 -1 0 -17 42.98 2.7
 -1 0 -17 39.69 2.63
 1 0 -17 48.06 2.8
 -1 0 17 46.34 2.73
 -1 0 -17 42.08 2.59
 1 0 17 43.34 2.6
 -1 0 -17 43.76 3.54
 -1 0 -18 268.58 12.23
 1 0 -18 264.16 12
 1 0 -18 272.79 10.21
 1 0 -18 261.35 10.28
 -1 0 18 261.57 10.43
 -1 0 -18 265.43 10.96
 1 0 18 271.89 10.88
 -1 0 18 279.07 10.75
 -1 0 -18 270.56 10.41
 -1 0 18 258.74 10.45
 1 0 -18 276.77 10.65
 1 0 18 252.48 10.57
 1 0 -18 237.99 11.61
 -1 0 -18 270.13 10.76
 1 0 -18 269.73 10.78
 1 0 18 274.32 10.38
 -1 0 18 253.75 10.62
 -1 0 -18 266.99 10.79
 -1 0 -18 245.94 12.01
 -1 0 -19 102.02 5.33
 -1 0 19 115.24 5.38
 -1 0 -19 104.05 4.9
 1 0 -19 107.32 4.68
 -1 0 -19 96.04 6.3
 1 0 -19 117.03 6.49
 1 0 19 104.66 5.27
 -1 0 19 106.64 4.93
 1 0 -19 110.44 4.82
 1 0 -19 102.43 5.04
 -1 0 -19 112.35 4.91
 1 0 19 110.39 5.14
 -1 0 -19 111.31 5.29
 1 0 19 114.23 4.93
 -1 0 19 104.56 5.12
 -1 0 -19 109.7 6.47
 -1 0 -19 111.77 5.25
 1 0 -19 104.18 5.19
 1 0 -19 98.02 6.06
 1 0 -20 66.25 4.53
 1 0 -20 67.54 4.84
 -1 0 -20 79.98 5.24
 -1 0 -20 63.34 3.17
 -1 0 20 58.54 3.65
 -1 0 -20 68.5 3.93
 1 0 20 62.04 3.69
 -1 0 20 60.03 3.38
 1 0 -20 71.75 3.37
 1 0 -20 66.11 3.56
 -1 0 -20 66.05 3.38
 1 0 20 71.15 3.64
 -1 0 -20 63.42 3.67
 1 0 -20 62.79 3.65
 -1 0 -20 68.61 3.73
 -1 0 20 60.86 3.55
 1 0 20 65.82 3.39
 1 0 -20 60.68 3.13
 -1 0 -20 57.96 3.35
 -1 0 -20 67.7 4.83
 -1 0 -21 1.2 1.44
 1 0 -21 1.66 1.43
 -1 0 -21 3.52 0.81
 1 0 -21 3.23 1.05
 -1 0 -21 5.55 1.16
 -1 0 21 6.55 1.3
 1 0 21 4.58 1.18
 -1 0 -21 4.15 0.98
 1 0 -21 4 1.04
 -1 0 -21 4.89 1.21
 -1 0 -21 6.22 1.3
 1 0 -21 4.96 1.65
 -1 0 21 5.85 1.16
 1 0 21 4.38 1
 1 0 -21 3.63 0.93
 1 0 21 3.58 0.94
 -1 0 21 3.6 1
 -1 0 -21 2.33 1.4
 -1 0 -21 4.24 0.96
 -1 0 -22 23.64 1.86
 1 0 -22 22.25 1.97
 -1 0 -22 23.41 1.65
 -1 0 -22 22.06 2.08
 1 0 22 19.33 1.85
 -1 0 22 18.58 1.76
 1 0 -22 29.46 3.21
 -1 0 -22 20.44 2.79
 -1 0 22 20.61 2.11
 1 0 22 24.35 1.9
 -1 0 22 23.48 2.03
 1 0 -22 22.22 2.05
 -1 0 -22 22.83 2.06
 1 0 22 17.33 1.92
 1 0 23 -0.62 0.99
 -1 0 23 1.66 0.95
 1 0 23 1.97 0.85
 -1 0 -23 2.14 0.85
 1 0 -23 1.77 0.9
 -1 0 -23 0.88 1.03
 1 0 23 -0.67 1.71
 -1 0 23 1.87 1.22
 -1 0 -23 0.66 1.31
 1 0 -23 1.25 1.37
 1 0 -23 -0.29 0.95
 -1 0 -23 2.01 1.06
 1 0 23 0.51 0.88
 -1 0 23 -0.23 0.9
 -1 0 24 43.1 3.23
 -1 0 24 48.1 3.22
 1 0 24 38.34 3.08
 1 0 -24 43.2 3.31
 1 0 -24 44.34 4.31
 1 0 24 48.53 2.94
 -1 0 24 46.93 3.19
 -1 0 -24 46.81 2.87
 1 0 -24 51.26 3.14
 1 0 24 51.22 3.19
 1 0 24 45.78 4.48
 -1 0 -24 50.85 4.58
 1 0 -24 48.98 3.25
 -1 0 -24 49.91 3.28
 -1 0 -24 40.11 3.14
 -1 0 24 50.88 3.03
 -1 0 25 2.21 1.16
 1 0 25 0.82 1.06
 -1 0 -25 -0.74 1.62
 1 0 -25 -0.37 1.24
 1 0 -25 -0.27 0.96
 -1 0 -25 0.46 0.94
 -1 0 25 0.31 1.13
 -1 0 25 0.3 1.09
 1 0 25 1.91 0.92
 1 0 25 1.48 1.62
 1 0 -25 -0.7 1.73
 -1 0 26 36.59 2.69
 -1 0 -26 43.46 4.55
 1 0 26 38.86 4.49
 -1 0 -26 39.92 2.67
 1 0 -26 36.33 2.74
 1 0 -26 37.15 3.1
 -1 0 26 38.65 2.93
 1 0 26 34.09 2.62
 1 0 26 36.07 2.76
 1 0 -26 36.09 4.14
 -1 0 -27 4.08 2.16
 1 0 27 4.62 1.31
 1 0 27 0.81 1.94
 1 0 -27 4.97 1.64
 1 0 27 3.46 1.27
 1 0 -27 1.55 1.7
 1 0 28 32.97 2.65
 1 0 -28 43.04 4.88
 -1 0 28 48.76 4.61
 1 0 28 34.04 4.29
 -1 0 -28 29.14 4.2
 1 0 -29 5.1 2.03
 -1 0 29 2.28 2.14
 -1 0 -29 2.69 2.31
 1 0 -30 -0.89 2.35
 1 0 30 2.77 2.02
 -1 0 30 1.58 2.1
 -1 0 -30 -0.94 2.15
 1 0 31 0.96 2
 -1 0 31 -0.82 2.31
 -1 0 -31 0.98 2.15
 1 0 32 2.97 1.97
 -1 0 32 0.85 1.96
 -1 0 -32 -2.04 2.02
 -1 0 33 5.28 2.54
 1 0 33 -1.02 2.25
 -1 0 -33 -1.06 2.32
 -1 0 34 1.81 2.32
 1 0 34 2.11 2.61
 -1 0 -34 2.19 2.4
 1 0 35 -3.24 2.15
 -1 0 35 -1.86 2.95
 -1 0 -35 1.13 2.11
 1 0 36 4.42 3.19
 -1 0 -36 1.16 2.3
 1 0 37 -1.13 2.58
 -1 0 -37 1.19 2.36
 1 0 38 2.29 2.83
 -1 0 -38 1.21 3.21
 1 0 39 -1.15 3.05
 -1 0 -39 -1.23 2.7
 1 0 -40 -1.14 2.94
 1 0 40 -4.64 2.97
 -1 0 -40 -1.25 2.61
 1 0 -41 -1.14 2.39
 1 0 41 1.16 2.86
 1 1 -40 3.6 3.46
 -1 -1 -40 1.24 2.85
 1 -1 40 1.13 2.81
 -1 -1 -39 -1.23 2.44
 1 -1 39 -1.13 2.7
 -1 -1 -38 6.04 3.58
 1 -1 38 1.12 2.67
 1 1 -38 -0.99 2.18
 1 -1 37 -1.11 2.19
 1 1 -37 0.98 2.16
 -1 -1 -37 1.18 2.93
 -1 1 36 -1.97 3.05
 1 -1 36 3.25 2.69
 1 1 -36 2.91 2.4
 -1 -1 -36 1.16 2.42
 -1 1 35 0.96 2.11
 1 -1 35 2.13 2.63
 -1 -1 -35 -1.12 2.78
 1 -1 34 -1.04 2.66
 -1 1 34 0.94 2.15
 -1 -1 -34 2.18 2.28
 1 -1 33 1.01 2.31
 -1 1 33 3.65 2.77
 -1 -1 -33 1.05 1.85
 1 -1 32 -0.98 1.94
 -1 1 32 -3.53 2.34
 -1 -1 -32 -3.05 2.52
 1 -1 31 2.83 2.25
 -1 -1 -31 4.89 2.51
 1 -1 30 5.45 2.33
 -1 -1 -30 1.88 1.76
 1 -1 29 2.62 2.32
 -1 -1 -29 1.79 2.06
 -1 -1 -28 3.43 1.88
 1 -1 28 1.36 1.14
 1 -1 28 0.84 1.84
 1 1 -27 4.87 1.56
 1 -1 27 3.21 1.93
 -1 -1 -27 6.54 2.24
 -1 1 27 7.31 1.51
 1 -1 27 6.55 1.48
 -1 -1 -27 6.14 1.41
 1 1 -26 16.96 2.17
 1 -1 26 25.31 3.52
 -1 -1 -26 17.86 3.09
 1 -1 26 23.34 2.12
 -1 1 26 24.47 2.23
 1 -1 26 19.48 1.95
 -1 1 26 21.57 2.18
 -1 -1 -26 25.95 2.16
 1 1 -26 17.08 1.89
 1 1 -25 1.41 1.86
 -1 -1 -25 -2.21 1.69
 1 -1 25 5.11 2.05
 -1 -1 -25 3.9 1.14
 1 1 -25 1.32 1.05
 1 -1 25 1.55 0.94
 -1 1 25 2.94 1.08
 1 1 -25 1.08 1.09
 -1 1 25 -0.9 1.21
 1 -1 25 3.43 1.05
 -1 1 24 9.36 1.58
 -1 -1 -24 6.65 1.32
 1 1 -24 5.36 1.17
 1 -1 24 7.1 1.39
 1 1 -24 1.33 1.54
 -1 -1 -24 6.22 1.39
 -1 -1 -24 7.68 2.32
 1 -1 24 4.17 1.85
 1 1 -24 7.03 1.54
 1 -1 24 7 1.31
 -1 1 24 8.52 1.29
 -1 -1 -24 7.92 1.49
 1 1 -24 7.29 1.4
 -1 1 24 6.7 1.31
 1 -1 24 7.29 1.25
 -1 1 23 3.51 1.16
 -1 -1 -23 1.84 0.85
 1 1 -23 2.71 1.05
 -1 -1 -23 1.93 1.07
 1 -1 23 1.24 1.01
 1 1 -23 1.26 1.32
 -1 -1 -23 2.7 1.05
 -1 -1 -23 -1.32 1.58
 1 -1 23 1.32 1.38
 -1 1 23 0.56 0.93
 1 -1 23 1.8 0.9
 1 1 -23 3.07 1.24
 1 -1 23 1.21 0.92
 -1 1 23 0.5 0.92
 1 1 -23 0.58 1.04
 -1 -1 -23 1.18 0.99
 1 -1 22 15.8 1.59
 -1 1 22 15.89 1.7
 -1 1 22 11.91 1.69
 1 1 -22 17.12 1.28
 1 -1 22 15.8 1.8
 -1 -1 -22 15.89 1.86
 1 1 -22 16.59 2.62
 -1 -1 -22 13.46 2.38
 -1 -1 -22 13.64 1.74
 -1 -1 -22 17.44 2.56
 1 -1 22 20.02 2.85
 1 1 -22 14.49 1.57
 -1 -1 -22 14.48 1.5
 1 1 -22 12.22 1.74
 1 -1 22 13.52 1.56
 -1 1 22 12.75 1.56
 -1 -1 -22 11.06 1.6
 1 1 -22 12.35 1.73
 1 -1 21 25.81 1.91
 -1 1 21 26.38 2.14
 -1 1 21 20.7 2.07
 1 1 -21 17.62 1.49
 1 -1 21 22.45 2.11
 1 -1 21 21.71 1.91
 -1 -1 -21 21.61 2.03
 1 1 -21 27.29 3.01
 -1 -1 -21 22.99 3
 -1 -1 -21 23.23 2.15
 -1 -1 -21 29.31 3.14
 1 -1 21 28.36 3.23
 -1 -1 -21 23.88 1.93
 1 1 -21 24.91 1.95
 1 1 -21 23.23 2.25
 1 1 -21 23.97 1.84
 -1 1 21 20.02 1.86
 1 1 -21 25.8 2.15
 -1 -1 -21 28.28 2.23
 1 -1 20 11.6 1.31
 -1 1 20 10.4 1.33
 1 1 -20 12.45 1.3
 -1 1 20 11.93 1.56
 -1 -1 -20 10.22 1.31
 1 1 -20 12.03 1.04
 1 -1 20 12.22 1.49
 -1 -1 -20 9.91 1.43
 -1 -1 -20 12.49 1.57
 1 1 -20 8.88 1.9
 -1 -1 -20 14.79 2.29
 -1 -1 -20 7.13 1.28
 -1 -1 -20 19.82 2.56
 1 -1 20 11.71 2.03
 -1 -1 -20 12.4 1.37
 1 1 -20 13.37 1.46
 1 1 -20 11.33 1.6
 -1 1 20 11.42 1.38
 1 -1 20 14.17 1.49
 1 1 -20 12.33 1.53
 1 -1 19 15.52 1.43
 -1 1 19 19.02 1.69
 1 1 -19 15.83 1.42
 1 1 -19 15.13 2.26
 -1 -1 -19 17.1 2.49
 1 1 -19 14.98 1.16
 -1 -1 -19 16.76 1.57
 -1 1 19 12.91 1.57
 1 -1 19 16.82 1.76
 -1 -1 -19 19.63 1.83
 -1 -1 -19 18 1.71
 -1 -1 -19 12.01 1.56
 -1 1 19 16.03 1.59
 1 1 -19 14.39 1.7
 -1 1 19 14.85 1.52
 1 -1 19 16.21 1.57
 1 1 -19 16.98 1.51
 -1 -1 -19 16.89 1.53
 -1 -1 -19 18.56 2.48
 1 -1 19 17.84 2.4
 1 1 -19 15.67 1.68
 -1 -1 -18 49.74 3.08
 -1 1 18 47.89 3
 1 1 -18 53.86 2.68
 1 -1 18 48.67 3.04
 1 -1 18 50.25 4.04
 -1 1 18 46.24 2.84
 1 -1 18 50.69 2.82
 -1 -1 -18 63.34 3.28
 1 1 -18 46.36 2.79
 -1 -1 -18 51.06 2.81
 -1 1 18 52.6 2.97
 1 -1 18 51.7 2.74
 -1 1 18 45.59 2.79
 1 1 -18 45.28 2.63
 1 1 -18 44.06 2.32
 -1 -1 -18 51.7 2.87
 1 1 -18 48.39 2.93
 -1 -1 -18 46.35 2.91
 -1 -1 -18 42.49 3.75
 1 1 -18 43.67 3.66
 -1 -1 -17 33.64 2.44
 -1 1 17 34.41 2.42
 1 1 -17 35.36 2.1
 -1 1 17 38.21 2.33
 1 1 -17 32.46 2.07
 1 -1 17 36.34 2.44
 -1 1 17 34.1 2.26
 -1 -1 -17 34.31 2.42
 1 -1 17 33.68 2.2
 -1 1 17 33.71 2.21
 -1 -1 -17 39.37 2.28
 1 1 -17 38.76 2.31
 -1 1 17 32.11 2.28
 -1 -1 -17 31.23 3.09
 1 1 -17 32.53 3.09
 -1 -1 -17 34.91 2.25
 1 1 -17 34.6 1.86
 1 -1 17 30.45 3.07
 1 1 -17 35.46 2.38
 -1 -1 -16 460.16 19.46
 1 1 -16 465.46 19.28
 1 1 -16 506.99 17.89
 -1 -1 -16 489.34 18.37
 -1 1 16 494.46 18.3
 1 -1 16 489.93 18.23
 1 -1 16 481.41 17.99
 -1 -1 -16 489.61 18.27
 1 -1 16 485.55 18.28
 1 -1 16 500.69 18.44
 -1 1 16 473.38 18.07
 1 -1 16 472.71 19.52
 -1 -1 -16 461.47 17.92
 1 1 -16 470.86 17.99
 1 -1 16 506.21 18.14
 -1 1 16 482.75 17.99
 -1 -1 -16 463.2 18.37
 1 1 -16 461.38 19.19
 1 1 -16 485.29 18.2
 -1 1 16 479.16 18.13
 -1 1 16 475.31 18.04
 1 1 -16 491.53 17.85
 1 1 -16 470.61 17.5
 -1 -1 -15 160.48 7.78
 1 1 -15 144.76 7.4
 1 1 -15 164.78 6.43
 -1 -1 -15 151.55 6.76
 -1 1 15 141.86 6.62
 1 -1 15 160.7 6.51
 -1 -1 -15 158.25 6.72
 1 -1 15 164.46 6.71
 -1 1 15 160.62 6.74
 1 -1 15 155.79 6.71
 -1 1 15 139.29 6.45
 1 -1 15 158.18 6.85
 1 -1 15 156.69 7.79
 -1 1 15 156.26 6.62
 -1 1 15 163.35 6.59
 1 1 -15 151.61 6.31
 1 1 -15 147.04 7.45
 -1 -1 -15 146.65 6.76
 1 1 -15 154.53 6.04
 1 1 -15 156.69 6.51
 1 -1 15 161.89 6.59
 -1 1 15 156.21 6.47
 -1 -1 -15 151.19 6.44
 1 1 -15 165.65 6.7
 1 -1 14 19.67 0.86
 -1 -1 -14 19.07 1.62
 1 1 -14 18.23 1.97
 -1 -1 -14 21.19 2.2
 1 1 -14 15.85 1.87
 1 1 -14 20.21 1.44
 -1 1 14 20 1.6
 1 -1 14 23.7 1.72
 -1 1 14 20.33 0.83
 1 -1 14 18.92 1.45
 -1 1 14 17.41 1.55
 1 -1 14 23.91 1.7
 -1 -1 -14 19.96 1.59
 1 -1 14 15.46 1.59
 -1 -1 -14 23.96 1.78
 -1 1 14 18.54 1.49
 1 -1 14 17.5 1.44
 -1 -1 -14 16.61 1.36
 1 1 -14 19.71 1.47
 -1 1 14 19.5 1.47
 1 1 -14 18.01 1.14
 1 1 -14 25.09 1.72
 -1 1 14 17.57 1.46
 1 1 -14 19.86 1.41
 1 -1 14 20.82 2.17
 -1 1 14 20.4 0.82
 1 -1 13 478.21 16.71
 -1 -1 -13 470.23 16.69
 -1 1 13 475.7 16.68
 1 1 -13 447.72 18.35
 -1 -1 -13 467.06 17.67
 -1 -1 -13 473.85 18.64
 1 1 -13 455.69 18.35
 1 -1 13 476.82 18.69
 -1 1 13 467.79 17.65
 -1 -1 -13 490.18 17.72
 -1 1 13 471.78 17.67
 1 -1 13 467.6 17.44
 1 -1 13 489.88 16.83
 1 -1 13 465.86 17.8
 -1 -1 -13 476.42 17.79
 -1 1 13 470.8 17.48
 1 -1 13 469.37 17.67
 -1 1 13 470.68 16.68
 1 1 -13 459.09 17.01
 1 -1 13 468.69 17.53
 1 1 -13 464.49 17.46
 -1 1 13 468.34 17.43
 -1 -1 -13 473.96 17.45
 -1 -1 -13 461.01 16.69
 1 -1 13 474.89 16.72
 -1 1 13 474.68 17.53
 1 1 -13 465.01 17.31
 1 1 -13 484.99 17.45
 1 1 -13 479.35 17.63
 1 1 -12 49.08 2.41
 -1 -1 -12 44.85 2.44
 1 1 -12 44.58 2.26
 -1 -1 -12 47.4 3.17
 -1 -1 -12 48.27 2.54
 1 1 -12 43.12 2.96
 1 1 -12 40.12 2.83
 -1 -1 -12 44.41 3.08
 1 -1 12 43.95 3.09
 -1 1 12 43.19 2.45
 -1 1 12 44.88 2.53
 -1 -1 -12 46.72 2.52
 1 -1 12 39.04 2.29
 1 -1 12 48.06 1.95
 -1 1 12 45.05 2.37
 -1 -1 -12 49.2 2.63
 -1 1 12 46.57 1.81
 1 -1 12 46.92 2.55
 -1 1 12 42.03 2.3
 1 1 -12 44.02 2.36
 -1 -1 -12 42.43 2.33
 1 1 -12 43.52 2.01
 1 -1 12 44.92 1.81
 -1 -1 -12 45.3 1.81
 -1 -1 -12 47.2 1.81
 1 1 -12 44.42 1.81
 -1 1 12 47.21 1.8
 -1 -1 -12 46.46 1.82
 -1 -1 -12 44.35 1.8
 1 -1 12 45.32 1.83
 -1 1 12 46.04 2.47
 1 1 -12 42.04 2.42
 1 1 -11 475.53 17.19
 1 1 -11 488.92 17.28
 1 1 -11 467.68 17
 -1 -1 -11 462.82 17.22
 -1 -1 -11 488.96 18.17
 1 1 -11 459.26 17.92
 -1 -1 -11 464.17 17.26
 -1 -1 -11 436.11 18.01
 1 1 -11 462.09 17.85
 1 -1 11 472.99 18.16
 -1 1 11 461.78 17.26
 1 -1 11 467.97 16.67
 1 -1 11 462.3 17.29
 -1 -1 -11 464.97 16.54
 1 -1 11 468.35 16.54
 -1 -1 -11 461.55 16.52
 -1 -1 -11 449.63 17.08
 -1 -1 -11 472.54 17.25
 1 1 -11 470.57 17.14
 -1 1 11 470.38 17.1
 -1 1 11 469.65 17.25
 1 -1 11 477.75 17.27
 -1 1 11 468.58 17.3
 1 -1 11 465.17 17.12
 -1 -1 -11 474.17 17.33
 1 -1 11 463.4 16.55
 1 1 -11 454.96 16.54
 -1 1 11 475.14 16.53
 -1 -1 -11 468.2 16.53
 -1 -1 -11 465.25 16.54
 1 1 -11 453.71 16.7
 -1 1 11 471.7 17.11
 -1 -1 -11 467.82 17.39
 -1 1 11 465.24 17.12
 1 -1 10 248.61 9.93
 1 1 -10 231.74 8.86
 -1 -1 -10 229.24 9.06
 -1 -1 -10 235.9 9.82
 -1 -1 -10 226.55 9.03
 1 1 -10 231.77 9.68
 1 1 -10 237.98 9.6
 -1 -1 -10 236.93 9.81
 -1 1 10 235.39 9.12
 1 1 -10 237.63 9.09
 1 1 -10 234.45 8.64
 -1 1 10 236.75 8.95
 -1 -1 -10 229.39 9.19
 1 -1 10 235.78 8.49
 -1 -1 -10 240.38 8.49
 -1 -1 -10 237.61 8.48
 1 -1 10 234.8 9.14
 -1 -1 -10 235.87 8.97
 1 1 -10 235.7 8.99
 -1 -1 -10 250.07 9.13
 -1 1 10 229.8 8.95
 1 1 -10 234.46 9.05
 -1 1 10 236.36 8.49
 -1 -1 -10 237.1 8.49
 1 1 -10 229.87 8.48
 -1 -1 -10 233.27 8.48
 1 -1 10 233.01 8.5
 -1 1 10 238.67 9.13
 1 -1 10 237.61 8.99
 1 -1 10 237.3 9.07
 -1 -1 -10 235.41 9.16
 1 1 -10 234.04 8.59
 -1 1 10 229.15 8.97
 -1 1 10 244.06 9.12
 1 -1 9 405.2 15.03
 1 1 -9 401.54 14.26
 1 1 -9 377.15 14
 -1 -1 -9 400.82 14.95
 1 1 -9 394.42 14.85
 -1 -1 -9 385.17 14.14
 -1 -1 -9 372.63 14.85
 1 1 -9 391.05 14.69
 -1 1 9 367.86 14.21
 1 1 -9 385.24 13.86
 -1 -1 -9 375.3 14.35
 -1 1 9 387.97 14.08
 -1 -1 -9 381.67 13.7
 1 -1 9 378.88 13.7
 -1 -1 -9 386.22 13.68
 1 -1 9 386.98 14.29
 1 1 -9 380.1 13.7
 1 1 -9 377.6 14.13
 1 -1 9 400.37 14.22
 -1 -1 -9 395.73 14.24
 -1 1 9 367.54 14.08
 1 1 -9 399.81 14.25
 1 -1 9 379.45 13.72
 1 1 -9 388.3 13.7
 -1 -1 -9 387.84 13.69
 -1 -1 -9 380.94 13.7
 -1 1 9 382.87 14.25
 1 -1 9 392.07 14.14
 1 -1 9 384.13 14.19
 -1 -1 -9 390.08 14.31
 1 1 -9 379.56 13.74
 -1 1 9 386.92 14.13
 -1 1 9 372.77 14.2
 1 1 -8 778.01 27.71
 1 1 -8 760.11 27.51
 -1 -1 -8 795.94 28.35
 1 1 -8 740.09 28.21
 -1 -1 -8 783.1 27.59
 1 1 -8 799.88 28.12
 -1 -1 -8 744.79 28.28
 -1 1 8 763.91 27.72
 -1 -1 -8 786.84 27.25
 -1 -1 -8 784.56 27.26
 1 1 -8 759.28 27.26
 1 -1 8 757.77 27.26
 1 1 -8 790.33 27.43
 -1 1 8 776.49 27.55
 1 1 -8 772.08 27.65
 -1 -1 -8 788.42 27.72
 -1 1 8 747.35 27.59
 1 1 -8 788.46 27.77
 -1 1 8 790.23 27.64
 1 1 -8 757.63 27.24
 -1 -1 -8 772.06 27.26
 1 1 -8 756.58 27.26
 1 -1 8 770.62 27.76
 1 -1 8 785.69 28.4
 1 1 -8 758.87 28
 -1 1 8 758.58 27.73
 1 -1 8 781.61 27.64
 1 -1 8 773.39 27.66
 -1 -1 -8 794.62 27.8
 -1 -1 -8 772.22 27.25
 1 -1 8 772.78 27.28
 1 1 -7 1417.2 51.17
 -1 -1 -7 1451.56 51.89
 -1 -1 -7 1463.16 51.2
 1 1 -7 1448.54 51.85
 -1 -1 -7 1429 51.87
 1 1 -7 1450.41 51.68
 -1 1 7 1430.36 51.36
 -1 1 7 1415.83 51.19
 1 1 -7 1456.86 51.45
 1 1 -7 1465.82 51.16
 -1 -1 -7 1350.84 50.97
 1 -1 7 1477.25 51.43
 1 1 -7 1447.08 50.99
 1 1 -7 1477.59 51.32
 -1 1 7 1423.61 51.25
 -1 -1 -7 1471.7 51.37
 1 1 -7 1464.46 51
 1 -1 7 1446.36 51
 -1 -1 -7 1463.19 50.97
 -1 -1 -7 1483.7 50.99
 1 -1 7 1448.04 51.02
 -1 -1 -7 1469.59 50.98
 1 1 -7 1459.6 50.92
 -1 1 7 1494.02 51.31
 1 -1 7 1499.92 52.02
 1 1 -7 1509.91 51.38
 1 -1 7 1451.62 51.3
 1 -1 7 1476.89 51.31
 -1 1 7 1379.15 51.35
 -1 -1 -7 1469.38 51.44
 1 1 -7 1436.69 51.65
 -1 1 6 749.52 25.93
 1 1 -6 741.13 25.99
 -1 -1 -6 733.46 26.58
 -1 -1 -6 735.08 25.95
 1 1 -6 704.18 26.55
 -1 -1 -6 709.19 26.56
 1 1 -6 723.59 26.36
 -1 1 6 726.2 26.16
 -1 1 6 727.94 25.96
 -1 1 6 713.38 26.11
 1 1 -6 755.66 26.17
 1 1 -6 743.74 26.03
 -1 -1 -6 727.2 25.85
 1 1 -6 735.33 25.86
 1 -1 6 725.22 25.87
 1 1 -6 737.94 26.27
 -1 -1 -6 738.97 25.86
 1 1 -6 747.08 25.86
 1 -1 6 750.66 26.22
 -1 -1 -6 737.6 26.15
 1 1 -6 734.51 26.11
 1 -1 6 739.61 26.72
 1 1 -6 718.39 25.74
 -1 1 6 727.73 26.11
 -1 -1 -6 733.7 25.84
 1 -1 6 703.02 25.88
 -1 1 6 712.47 26.05
 1 -1 6 756.83 26.09
 1 -1 6 754.44 26.11
 -1 1 6 696.16 26.13
 -1 -1 -6 749.05 26.22
 1 1 -5 1335.98 46.54
 -1 -1 -5 1305.68 47.02
 1 1 -5 1312.83 47.05
 -1 -1 -5 1297.35 47.03
 1 1 -5 1305.72 46.63
 1 1 -5 1301.63 46.46
 1 -1 5 1307.07 46.47
 -1 -1 -5 1320.13 46.45
 1 -1 5 1296.66 46.49
 -1 -1 -5 1315.33 46.44
 1 1 -5 1349.08 46.66
 -1 -1 -5 1341.41 46.68
 1 1 -5 1353.83 46.69
 -1 1 5 1291.4 46.63
 1 -1 5 1341.7 47.18
 -1 -1 -5 1329.75 46.46
 1 1 -5 1310.12 46.46
 1 -1 5 1350.39 46.75
 -1 1 5 1331.96 46.67
 1 1 -5 1295.32 46.83
 -1 -1 -5 1320.42 46.75
 -1 1 5 1308.47 46.66
 1 -1 5 1338.66 46.59
 1 -1 5 1398.52 46.67
 -1 1 5 1326.31 46.6
 -1 1 5 1301.98 46.48
 -1 1 5 1309.88 46.68
 1 1 -4 2717.4 96.45
 1 -1 4 2720.91 96.45
 -1 -1 -4 2724.64 96.4
 1 1 -4 2663.29 96.87
 -1 1 4 2755.28 96.35
 1 -1 4 2909.59 96.5
 -1 1 4 2685.76 96.57
 1 1 -4 2805.58 96.57
 -1 1 4 2707.9 96.59
 -1 -1 -4 2757.13 96.56
 1 -1 4 2749.01 96.64
 1 1 -4 2726.11 96.41
 -1 -1 -4 2793.09 96.42
 1 1 -4 2736.5 96.58
 1 1 -4 2769.66 96.64
 1 1 -4 2763.08 96.91
 -1 1 4 2702.96 96.5
 1 1 -4 2749.53 96.75
 1 -1 4 2780.67 96.46
 -1 1 4 2741.94 96.52
 -1 -1 -4 2810.3 96.62
 1 -1 4 2766.11 96.57
 -1 1 4 2735.24 96.51
 1 1 -4 2831.36 96.59
 1 -1 4 2797.3 97.02
 1 1 -4 2713.75 96.42
 1 -1 4 2706.88 96.43
 -1 -1 -4 2733.01 96.41
 -1 1 4 2716.89 96.58
 1 -1 4 2763.38 96.53
 1 -1 3 7115.37 252.07
 1 1 -3 7312.15 252.17
 -1 1 3 7217.86 252.05
 1 -1 3 7056.95 252.09
 -1 1 3 7164.51 252.15
 1 1 -3 7306.85 252.15
 -1 -1 -3 7115.49 252.1
 -1 1 3 7129.94 252.14
 1 -1 3 7348.96 252.22
 1 1 -3 7119.25 252.2
 1 1 -3 7206.74 252.17
 -1 -1 -3 7282.91 252.24
 1 -1 3 7069.61 252.05
 1 -1 3 7345.75 252.53
 -1 1 3 7346.89 252.17
 1 -1 3 7210.42 252.09
 1 1 -3 7199.34 252.33
 -1 1 3 7248.27 252.07
 1 -1 3 7228.28 251.99
 1 1 -3 7217.34 252.03
 -1 -1 -3 7045.92 252.15
 1 1 -3 7320.85 252.42
 1 -1 3 7214.02 252.15
 -1 1 3 7212.53 252.05
 1 -1 2 5428.5 189.42
 -1 1 2 5423.25 189.31
 1 1 -2 5474.05 189.46
 1 -1 2 5303.63 189.39
 -1 1 2 5383.57 189.44
 -1 1 2 5365.5 189.38
 1 -1 2 5393.63 189.25
 -1 -1 -2 5540.28 189.37
 1 1 -2 5396.87 189.45
 -1 1 2 5351.43 189.41
 -1 1 2 5417.46 189.48
 1 -1 2 5326.12 189.5
 -1 -1 -2 5328.66 189.52
 1 -1 2 5318.33 189.76
 1 1 -2 5378.79 189.63
 1 -1 2 5521.87 189.46
 -1 1 2 5403.78 189.31
 1 1 -2 5529.72 189.26
 1 -1 2 5373.74 189.4
 1 1 -2 5392.36 189.65
 1 -1 2 5479.31 189.39
 -1 -1 -2 5367.03 189.47
 -1 1 2 5354.83 189.47
 -1 -1 -2 5342.55 189.42
 1 1 -1 2417.64 86.72
 -1 1 1 2455.14 86.53
 -1 1 1 2498.12 86.76
 -1 1 1 2452.35 86.69
 -1 -1 -1 2476.63 86.53
 -1 1 1 2525.67 86.66
 -1 1 1 2376.47 86.54
 1 1 -1 2482.27 86.84
 -1 -1 -1 2506.94 86.77
 -1 -1 -1 2410.42 86.64
 1 -1 1 2502.8 86.7
 -1 1 1 2448.15 86.74
 1 -1 1 2524.19 86.76
 1 1 -1 2484.66 86.65
 -1 -1 -1 2492.29 86.66
 1 -1 1 2563.32 86.73
 1 -1 1 2523.88 86.66
 -1 -1 -1 2476.59 86.71
 -1 1 1 2478.1 86.73
 1 1 -1 2468.26 86.88
 1 1 -1 2447.51 86.77
 -1 1 1 2440.67 86.62
 -1 -1 -1 2451.68 86.59
 1 1 -1 2507.35 86.66
 1 -1 1 2477.76 86.68
 -1 1 0 115.56 4.42
 -1 -1 0 118.18 4.36
 -1 1 0 118.23 4.44
 -1 1 0 115.22 4.38
 1 1 0 117.9 4.56
 -1 -1 0 117.89 4.39
 -1 1 0 118.34 4.27
 1 -1 0 119.73 4.37
 -1 -1 0 122.65 4.45
 -1 1 0 119.24 4.26
 -1 -1 0 117.97 4.24
 1 -1 0 116.19 4.43
 -1 -1 0 113.78 4.31
 -1 -1 0 115.83 4.38
 -1 1 0 114.99 4.3
 1 1 0 108.46 4.44
 1 -1 0 116.81 4.44
 1 1 0 118.14 4.36
 1 1 0 111.96 4.51
 1 -1 0 114.32 4.69
 1 1 0 119.89 4.37
 -1 1 -1 2460.44 86.56
 -1 -1 1 2478.12 86.35
 1 -1 -1 2388.84 86.24
 -1 1 -1 2474.2 86.36
 1 -1 -1 2482.97 86.39
 -1 -1 1 2475.76 86.44
 -1 1 -1 2501.56 86.35
 -1 1 -1 2482.19 86.41
 -1 -1 1 2455.02 86.37
 1 1 1 2533.05 86.36
 -1 -1 1 2452.68 86.37
 1 -1 -1 2455.77 86.45
 -1 -1 1 2480.25 86.35
 -1 -1 1 2455.68 86.37
 1 1 1 2478.96 86.36
 -1 -1 1 2440.59 86.36
 -1 1 -1 2423.72 86.41
 -1 -1 1 2462.65 86.26
 -1 1 -1 2496.82 86.41
 1 1 1 2436.83 86.24
 1 -1 -2 5474.63 188.9
 -1 1 -2 5338.09 188.84
 -1 1 -2 5390.01 188.82
 1 1 2 5490.26 188.94
 1 1 2 5282.65 188.88
 -1 -1 2 5357.2 188.77
 1 1 2 5469.94 188.9
 -1 -1 2 5187.32 188.66
 1 -1 -2 5398.32 188.71
 -1 -1 2 5350.27 188.8
 -1 1 -2 5437.46 188.85
 -1 -1 2 5324.94 188.79
 1 1 2 5594.7 188.78
 1 1 2 5492.76 188.77
 -1 -1 2 5345.02 188.78
 1 -1 -2 5411.86 189.17
 -1 1 -2 5384.45 188.66
 -1 -1 2 5456.86 188.82
 -1 -1 2 5472.14 188.77
 -1 1 -3 7106.06 240.83
 1 1 3 7280.7 240.95
 1 -1 -3 7245.57 240.94
 -1 1 -3 7315.17 240.91
 -1 -1 3 7130.16 240.84
 -1 1 -3 7316.55 240.96
 -1 -1 3 7314.18 240.79
 1 1 3 7382.4 240.78
 -1 -1 3 7112.71 240.79
 1 -1 -3 7201.3 240.95
 1 1 3 7259.21 240.88
 1 1 3 7154.26 240.92
 1 -1 -3 7041.74 240.8
 1 -1 -3 7191.86 241.27
 -1 -1 3 7285.92 240.87
 -1 1 -3 7249.67 240.74
 1 -1 -3 7175.63 240.82
 1 1 3 7306.46 240.77
 -1 -1 3 7011.02 240.79
 -1 -1 3 7206.11 240.77
 1 -1 -4 2791.35 96.7
 1 -1 -4 2698.08 96.55
 1 -1 -4 2774.58 96.33
 -1 1 -4 2800.29 96.32
 -1 -1 4 2702.17 96.17
 1 1 4 2741.22 96.29
 -1 1 -4 2814.9 96.39
 1 1 4 2699.88 96.38
 -1 1 -4 2678.53 96.47
 -1 -1 4 2751.95 96.14
 1 1 4 2784.76 96.12
 1 -1 -4 2759.19 96.41
 1 1 4 2678.63 96.19
 -1 -1 4 2747.08 96.13
 1 1 4 2759.2 96.12
 1 -1 -4 2722.71 96.14
 -1 -1 4 2711.87 96.27
 1 -1 -4 2793.57 96.22
 -1 1 -4 2786.2 96.17
 -1 -1 4 2708.52 96.12
 1 -1 -4 2708.81 96.15
 1 -1 -4 2738.6 96.3
 1 1 4 2814.77 96.33
 1 -1 -4 2662.17 96.23
 1 1 5 1352.54 46.9
 -1 -1 5 1295.7 46.7
 1 -1 -5 1346.93 46.88
 1 1 5 1347.56 46.53
 -1 1 -5 1362.91 46.89
 -1 1 -5 1341.75 47.21
 -1 1 -5 1327.08 47.1
 1 1 5 1311.19 46.78
 -1 -1 5 1329.03 46.83
 -1 1 -5 1312.78 46.75
 -1 1 -5 1346.52 46.97
 1 1 5 1335.79 46.96
 1 -1 -5 1357.78 46.88
 -1 -1 5 1333.22 46.63
 1 -1 -5 1355.18 46.77
 -1 1 -5 1348.46 46.52
 1 1 5 1317.98 46.61
 -1 -1 5 1277.66 46.64
 1 -1 -5 1315.48 46.81
 -1 1 -5 1259.99 46.8
 1 1 5 1305.35 46.62
 -1 -1 5 1284.38 46.63
 1 -1 -5 1344.99 46.63
 1 -1 -5 1289.97 46.8
 -1 -1 5 1325.74 46.62
 1 -1 -5 1348.82 46.65
 1 -1 -5 1314.22 47.05
 1 -1 -5 1371.82 47.31
 1 -1 -5 1317.18 47.2
 1 1 6 699.75 25.55
 -1 -1 6 690.66 25.33
 1 -1 -6 752.29 26.02
 1 -1 -6 707.8 25.95
 1 -1 -6 729.43 25.52
 1 1 6 721.69 25.19
 -1 1 -6 704.36 25.53
 -1 1 -6 737.84 25.97
 -1 1 -6 731.6 25.85
 1 1 6 709.9 25.37
 -1 1 -6 730.27 25.66
 1 1 6 706.57 25.62
 -1 -1 6 696.77 25.29
 1 -1 -6 737.32 25.42
 -1 1 -6 712.82 25.19
 1 -1 -6 720.61 25.55
 -1 -1 6 713.85 25.23
 1 1 6 717.16 25.21
 1 -1 -6 713.63 25.7
 1 -1 -6 719.87 25.22
 1 1 6 702.8 25.21
 -1 -1 6 694.3 25.22
 1 -1 -6 703.15 25.45
 -1 -1 6 719.6 25.11
 -1 -1 6 718.6 25.21
 1 -1 -6 714.92 25.23
 -1 1 -6 708.42 25.42
 -1 -1 6 716.37 25.5
 -1 1 -6 711.44 25.44
 1 -1 -6 700.04 25.48
 1 1 7 1457.43 51.16
 -1 -1 7 1446.39 50.92
 1 -1 -7 1487.39 51.67
 1 1 7 1450.69 50.8
 1 -1 -7 1456.47 51.11
 -1 1 -7 1494.08 51.67
 1 -1 -7 1448.02 51.49
 -1 1 -7 1501.65 51.3
 -1 1 -7 1419.31 51.52
 1 1 7 1434.68 50.9
 1 1 7 1439.93 51.24
 1 -1 -7 1473.53 51.16
 1 -1 -7 1426.22 51.02
 -1 -1 7 1463.67 50.91
 -1 1 -7 1459.04 50.8
 -1 -1 7 1392.87 50.77
 1 1 7 1423.86 50.73
 1 -1 -7 1416.9 51.3
 1 -1 -7 1450.55 50.75
 1 1 7 1417.69 50.73
 -1 -1 7 1428.38 50.77
 1 -1 -7 1400.29 51.02
 -1 -1 7 1446.02 50.74
 1 -1 -7 1456.08 50.76
 -1 1 -7 1475.67 51.06
 -1 -1 7 1458.05 51.11
 -1 1 -7 1490.95 51.05
 -1 1 -8 783.47 28.24
 1 1 8 772.97 27.41
 -1 -1 8 764.97 27.52
 1 -1 -8 787.63 27.72
 1 -1 -8 795.47 28.24
 -1 1 -8 774.43 28.35
 -1 1 -8 777.21 27.92
 1 -1 -8 806.08 28.35
 1 1 8 780.1 27.43
 1 1 8 782.61 27.89
 1 -1 -8 761.51 27.63
 1 -1 -8 780.48 27.78
 -1 -1 8 763.34 27.52
 -1 1 -8 775.89 27.41
 1 1 8 768.46 27.28
 1 1 8 763.28 27.77
 -1 1 -8 769.44 27.64
 1 -1 -8 786.1 27.92
 1 -1 -8 776.91 27.64
 -1 -1 8 777.81 27.29
 1 -1 -8 784.27 27.29
 -1 -1 8 767.68 27.32
 -1 -1 8 753.47 27.33
 1 1 8 762.43 27.28
 -1 -1 8 774.74 27.29
 1 -1 -8 778.8 27.3
 -1 1 -8 776.68 27.69
 -1 -1 8 756.32 27.71
 1 -1 -9 390.35 14.82
 1 -1 -9 378.26 14.08
 -1 1 -9 394.18 14.88
 1 -1 -9 359.63 14.66
 -1 1 -9 387.94 14.4
 1 1 9 380.36 13.82
 1 1 9 391.45 14.37
 1 1 9 375.15 14.22
 -1 -1 9 390.91 13.93
 -1 1 -9 391.43 14.11
 -1 1 -9 396.17 13.89
 -1 -1 9 390.36 14.14
 1 -1 -9 395.18 14.25
 1 -1 -9 375.28 14.09
 -1 -1 9 382.2 14
 -1 -1 9 381 13.73
 1 1 9 374.28 13.68
 -1 -1 9 383.51 13.69
 1 -1 -9 383.16 13.69
 1 -1 -9 406.56 14.42
 -1 -1 9 388 14
 1 -1 -9 390.63 14.18
 1 1 9 378.66 13.89
 -1 1 -9 376.09 14.73
 1 -1 -9 388.3 13.68
 -1 -1 9 388.02 13.69
 -1 -1 9 375.44 13.72
 -1 -1 9 384.71 14.2
 -1 1 -9 386.01 14.17
 -1 1 -10 233.44 9.57
 1 -1 -10 239.49 8.9
 -1 1 -10 233.28 8.93
 -1 -1 10 239.84 8.73
 1 1 10 231.43 8.61
 -1 1 -10 231.96 8.46
 1 -1 -10 249.86 9.63
 -1 1 -10 235.44 9.67
 -1 1 -10 235.47 8.91
 -1 -1 10 233.96 9.01
 -1 1 -10 226.63 9.12
 1 -1 -10 227.35 8.78
 1 -1 -10 230.65 8.46
 -1 1 -10 222.23 8.6
 -1 -1 10 230.95 8.86
 1 -1 -10 235.15 8.84
 -1 -1 10 233.8 8.75
 1 -1 -10 225.55 8.94
 1 1 10 228.08 9.08
 1 -1 -10 236.73 9.1
 -1 -1 10 226.12 8.34
 -1 -1 10 233.07 8.39
 1 -1 -10 230.22 8.33
 -1 -1 10 235.31 8.95
 -1 -1 10 241.12 8.67
 -1 1 -10 218.23 8.77
 1 1 10 228.18 8.95
 -1 -1 10 226.2 8.39
 -1 -1 10 232.49 8.36
 1 1 10 236.34 8.34
 1 -1 -10 234.89 8.35
 -1 1 -10 225.38 8.85
 -1 1 -11 469.47 17.26
 1 1 11 478.21 17.45
 -1 -1 11 477.55 17.1
 -1 -1 11 454.88 17.38
 1 -1 -11 490.08 17.36
 -1 1 -11 484.37 17.41
 1 1 11 483.82 17.08
 1 -1 -11 458.11 18.03
 -1 1 -11 477.57 18.28
 1 -1 -11 478.58 18.15
 -1 1 -11 470.21 17.38
 -1 -1 11 463.12 17.45
 1 -1 -11 458.07 17.21
 1 -1 -11 490.26 16.82
 1 -1 -11 483.05 17.3
 -1 -1 11 475.9 17.19
 1 -1 -11 485.16 17.44
 -1 1 -11 458.7 17.05
 -1 -1 11 461.58 17.32
 1 1 11 469.51 17.55
 1 -1 -11 480.26 16.7
 -1 -1 11 469.46 16.76
 -1 -1 11 470.86 16.71
 1 -1 -11 486.48 17.57
 -1 -1 11 467 16.72
 -1 1 -11 457.62 16.71
 -1 -1 11 469.3 16.77
 1 -1 -11 462.79 16.7
 -1 1 -11 464.15 17.34
 -1 1 -11 476.25 16.9
 -1 1 -11 448.93 18.09
 -1 1 -12 45 2.38
 -1 -1 12 53.14 2.34
 1 1 12 41.54 2.45
 1 1 12 47.99 2.27
 1 -1 -12 45.62 2.23
 -1 1 -12 49.06 2.53
 1 -1 -12 49.35 3.07
 1 -1 -12 45.5 3
 -1 1 -12 50.3 3.21
 -1 1 -12 45.54 2.49
 -1 -1 12 42.79 2.51
 1 -1 -12 43.3 2.32
 1 -1 -12 49.55 1.96
 1 -1 -12 45.59 2.51
 -1 -1 12 47.15 2.46
 1 -1 -12 47.4 2.42
 -1 -1 12 53.7 2.43
 -1 1 -12 48.64 2.26
 -1 1 -12 50.82 2.53
 -1 1 -12 48.86 2.13
 1 -1 -12 48.94 2.67
 -1 -1 12 48.56 1.93
 1 -1 -12 47.94 1.85
 -1 -1 12 46.31 1.87
 -1 1 -12 48.4 3.12
 1 1 12 50.08 2.69
 -1 -1 12 49.91 1.89
 1 -1 -12 46.96 1.86
 -1 1 -12 44.72 1.86
 -1 -1 12 45.88 1.92
 -1 1 -13 452.92 18.04
 1 -1 -13 459.18 16.72
 1 1 13 449.39 16.77
 -1 1 -13 452.61 17.07
 1 -1 -13 461.38 17.91
 -1 1 -13 448.23 18.11
 1 -1 -13 480.55 18.08
 1 -1 -13 464.33 17.29
 1 -1 -13 460.09 17.13
 1 -1 -13 469.66 17.02
 -1 1 -13 451.36 16.74
 -1 -1 13 452.16 16.89
 -1 -1 13 468.8 17.21
 1 1 13 458.31 17.29
 -1 -1 13 452.99 16.28
 1 -1 -13 464.11 16.21
 -1 1 -13 457.06 16.23
 -1 -1 13 463.65 16.24
 1 -1 -13 448.88 16.87
 -1 -1 13 462.33 16.24
 -1 -1 13 456.97 16.28
 -1 1 -13 464.24 17.12
 -1 1 -13 462.81 17.08
 -1 -1 13 454.12 16.79
 -1 1 -13 447.22 16.92
 1 1 13 457.07 17.14
 -1 1 -13 455.71 16.58
 -1 -1 14 19.61 1.36
 1 1 14 21.36 1.61
 -1 1 -14 22.57 1.61
 -1 1 -14 15.79 1.95
 1 -1 -14 27.11 2.25
 -1 1 -14 18.4 2.1
 1 -1 -14 15.6 1.92
 1 -1 -14 19.33 1.64
 -1 -1 14 17.88 1.39
 -1 1 -14 19.71 1.33
 1 1 14 24.17 1.68
 1 -1 -14 21.81 1.61
 1 -1 -14 19.44 1.45
 -1 1 -14 19.94 0.86
 -1 -1 14 16.56 1.53
 1 1 14 18.78 1.61
 -1 -1 14 20.88 0.87
 1 -1 -14 19.03 1.38
 -1 1 -14 19.05 1.21
 1 1 14 19.43 1.34
 1 -1 -14 21.11 1.34
 -1 -1 14 25.92 1.71
 -1 1 -14 18.99 1.49
 -1 1 -14 20.66 0.87
 -1 -1 14 20.32 0.86
 -1 -1 14 20.9 1.63
 -1 1 -14 18.04 1.52
 1 -1 -15 157.72 6.26
 -1 1 -15 158.2 6.59
 -1 -1 15 161.98 6.65
 1 1 15 153.77 6.3
 -1 1 -15 150.74 7.66
 1 -1 -15 163.15 7.7
 1 -1 -15 151.51 6.74
 -1 -1 15 160.33 6.45
 -1 -1 15 166.49 6.61
 1 -1 -15 155.78 6.52
 1 1 15 155.2 6.61
 1 -1 -15 156.82 6.64
 -1 1 -15 158.24 6.3
 -1 -1 15 154.29 6.69
 1 1 15 151.79 6.75
 1 -1 -15 137.6 7.26
 -1 -1 15 153 6.3
 1 1 15 148.95 6.61
 1 -1 -15 165.7 6.43
 -1 1 -15 147.57 6.61
 -1 -1 15 165.49 6.76
 1 1 15 153.74 6.77
 -1 1 -15 157.78 6.12
 -1 1 -15 148.2 7.56
 -1 1 -15 157.05 6.62
 1 -1 -16 488.86 19.17
 -1 1 -16 483.64 19.59
 1 -1 -16 464.91 19.32
 1 -1 -16 480.67 18.3
 -1 1 -16 491.1 17.78
 -1 -1 16 498.14 17.95
 -1 -1 16 485.36 18.05
 1 -1 -16 495.02 18.06
 1 -1 -16 501.17 18.2
 -1 1 -16 474.3 18.44
 -1 -1 16 458.72 18.19
 1 1 16 466.87 18.3
 1 1 16 468.91 18.15
 -1 1 -16 469.85 17.93
 -1 -1 16 473.77 17.79
 1 -1 -16 472.16 17.84
 -1 1 -16 473.79 17.57
 -1 1 -16 485.1 18.2
 -1 1 -16 458.66 19.38
 -1 1 -16 490.75 18.17
 -1 1 -16 492.16 18.11
 -1 -1 16 498.59 18.19
 1 -1 -16 483.28 17.73
 1 1 16 500.37 17.84
 1 -1 -17 26.86 2.7
 -1 1 -17 32.45 3.05
 1 -1 -17 34.79 3.03
 1 -1 -17 37.77 2.43
 -1 1 -17 33.73 2.42
 1 1 17 34.48 2.38
 -1 -1 17 34.9 2.21
 1 -1 -17 29.07 2.15
 1 -1 -17 33.56 2.15
 -1 -1 17 28.64 2.01
 -1 1 -17 32.44 1.94
 -1 1 -17 32.76 2.09
 1 1 17 34.29 2.28
 -1 -1 17 35.22 2.04
 -1 -1 17 29.63 2.29
 1 -1 -17 29.44 1.95
 -1 1 -17 35.3 3.1
 -1 1 -17 34.77 2.32
 -1 1 -17 31.85 2.17
 1 -1 -17 33.21 1.93
 -1 -1 17 35.46 2.29
 -1 1 -17 30.07 1.79
 1 -1 -17 31.55 2.26
 -1 1 -17 32.24 2.24
 1 1 18 50.4 3.03
 -1 1 -18 44.65 2.34
 1 1 18 48.99 2.86
 -1 1 -18 46.19 2.49
 1 -1 -18 52.32 2.83
 1 -1 -18 45.53 2.76
 -1 -1 18 41.67 2.59
 -1 -1 18 43.53 2.48
 1 -1 -18 42.48 3.46
 -1 1 -18 52.03 2.95
 -1 1 -18 39.34 2.66
 1 -1 -18 48.34 2.91
 1 -1 -18 45.46 2.45
 -1 -1 18 48.34 2.83
 -1 1 -18 47.12 3.78
 -1 1 -18 41.78 3.66
 1 -1 -18 41.94 3.56
 1 1 19 16.29 1.7
 -1 1 -19 17.15 1.31
 1 -1 -19 15.2 2.15
 1 -1 -19 18.54 1.69
 1 -1 -19 18.82 1.69
 -1 1 -19 19.97 1.52
 1 1 19 17.78 1.7
 -1 -1 19 17.82 1.46
 -1 1 -19 18.24 1.75
 -1 1 -19 13.41 2.14
 -1 1 -19 22.35 2.66
 1 -1 -19 21.73 2.57
 -1 1 -19 17.73 1.67
 1 -1 -19 18.26 1.73
 1 -1 -19 19.7 1.49
 1 1 19 19.09 1.51
 -1 -1 19 15.89 1.6
 1 1 20 12.3 1.63
 -1 1 -20 13.71 1.48
 1 -1 -20 10.11 1.44
 1 -1 -20 10.59 1.92
 -1 -1 20 9.95 1.34
 1 1 20 17.12 1.78
 1 -1 -20 15.12 1.52
 -1 1 -20 13.68 1.29
 1 -1 -20 10.54 1.35
 -1 1 -20 12.42 1.13
 1 -1 -20 12.8 1.26
 -1 1 -20 15.58 1.6
 -1 1 -20 9.92 2.07
 -1 1 -20 7.94 1.89
 1 -1 -20 13.69 2.19
 1 1 20 12.72 1.32
 -1 -1 20 10.8 1.35
 1 -1 -20 10.97 1.23
 1 1 20 13.67 1.49
 -1 -1 20 7.82 1.14
 1 1 21 19.21 2.07
 1 -1 -21 24.41 2.15
 -1 1 -21 24.14 2.04
 1 -1 -21 23.33 2.74
 -1 -1 21 25.01 2.11
 1 1 21 26.58 2.31
 -1 1 -21 24.44 1.79
 1 -1 -21 23.53 2.02
 -1 1 -21 19.95 1.54
 -1 1 -21 22.41 1.78
 1 -1 -21 21.28 1.73
 1 1 21 27.97 2.17
 -1 1 -21 20.91 1.99
 -1 1 -21 19.4 2.65
 -1 1 -21 25.97 3.18
 1 -1 -21 25.81 2.97
 -1 -1 21 30.23 2.24
 1 1 21 24.03 1.84
 1 -1 -21 25.3 1.8
 -1 -1 21 23.87 1.85
 -1 -1 22 11.78 1.55
 1 1 22 16.6 1.85
 1 -1 -22 14.86 2.28
 -1 1 -22 13.66 1.4
 1 -1 -22 18.82 1.8
 -1 -1 22 17.16 1.83
 1 -1 -22 17.36 1.5
 1 1 22 14.16 1.52
 1 -1 -22 14.43 1.45
 -1 1 -22 13.49 1.46
 -1 1 -22 13.75 1.69
 1 1 22 12.26 1.78
 -1 1 -22 15.3 1.8
 1 -1 -22 16.42 1.83
 1 -1 -22 19.65 2.66
 -1 1 -22 12.51 2.4
 -1 -1 22 11.58 1.35
 1 1 22 16.36 1.75
 1 -1 -23 1.89 1.62
 -1 -1 23 1.63 1.44
 1 1 23 -0.32 1.04
 -1 -1 23 1.96 1.05
 1 -1 -23 0.54 1.38
 1 -1 -23 3.67 1.07
 -1 1 -23 0.2 0.72
 1 1 23 3.27 0.96
 -1 -1 23 1.67 0.99
 -1 1 -23 2.91 0.9
 1 -1 -23 1.32 0.92
 -1 1 -23 2.63 1.13
 -1 -1 23 1.45 0.83
 1 1 23 1.09 1.01
 1 1 23 3.61 1.23
 -1 1 -23 1.96 1.06
 1 -1 -23 1.18 1.09
 -1 1 -23 1.99 1.52
 1 1 24 3.6 1.28
 -1 -1 24 8.45 1.47
 1 1 24 5.64 1.31
 -1 -1 24 9.27 1.23
 -1 -1 24 8.05 1.91
 -1 1 -24 5.78 1.27
 1 -1 -24 6.21 1.68
 -1 1 -24 5.52 1.23
 -1 1 -24 4.92 1.62
 1 1 24 7.08 1.19
 -1 -1 24 4.91 1.27
 1 -1 -24 10 2.17
 -1 1 -24 6.03 1.13
 1 -1 -24 2.98 1.1
 1 1 25 2.61 1.2
 -1 -1 25 1.82 1.39
 -1 1 -25 2.97 1.55
 -1 -1 25 2.73 1.08
 -1 -1 25 1.2 1.02
 1 1 25 1.42 0.89
 1 -1 -25 2.11 1.68
 1 -1 -25 2.51 1.17
 -1 1 -25 2.37 1.07
 -1 -1 26 21.12 2.91
 -1 1 -26 14.87 2.99
 1 1 26 20.87 1.94
 -1 -1 26 15.16 2
 1 -1 -26 17.76 2.84
 1 1 26 16.13 1.98
 -1 1 -27 6.58 2.26
 1 1 27 7.89 1.39
 -1 -1 27 5.38 2
 1 -1 -27 5.44 2.13
 1 -1 -28 0.81 1.94
 1 -1 -28 0.81 1.36
 -1 1 -28 3.46 2.36
 -1 -1 28 -0.7 1.68
 1 1 28 -0.87 1.82
 -1 1 -29 4.53 2.24
 1 -1 -29 0.85 1.78
 -1 -1 29 3.68 2.18
 1 1 29 -0.91 2.24
 -1 1 -30 0.95 1.98
 1 1 30 3.77 2.42
 -1 -1 30 1.54 1.76
 1 -1 -30 0.89 1.77
 -1 1 -31 0.99 2.26
 1 1 31 0.98 2.33
 -1 -1 31 1.59 2.11
 1 -1 -31 -3.7 2.37
 -1 1 -32 1.03 2.15
 1 1 32 -1.01 2.32
 -1 -1 32 1.65 2.05
 1 -1 -32 0.96 2.46
 -1 1 -33 -1.06 2.33
 1 1 33 2.09 2.29
 -1 -1 33 0.85 2.19
 1 -1 -33 0.99 2.28
 -1 1 -34 4.4 3.25
 1 1 34 -1.08 2.36
 -1 1 -35 -1.13 2.37
 1 1 35 -1.1 3.1
 -1 1 -36 -1.17 2.89
 1 1 36 -1.13 2.48
 -1 1 -37 -4.78 2.96
 1 1 37 1.15 2.28
 1 1 38 1.17 2.99
 -1 1 -39 1.2 2.86
 1 1 39 -1.18 2.81
 -1 1 -40 -4.81 3.08
 1 1 40 1.19 2.72
 1 -1 -40 -1.08 2.68
 -1 -2 -40 -1.24 2.72
 1 2 -40 -1.25 3.4
 -1 -2 -39 -1.23 2.81
 1 -2 39 -6.64 3.11
 1 2 -39 -1.24 2.85
 1 -2 38 1.1 2.63
 -1 -2 -38 -1.21 2.99
 1 2 -38 1 2.3
 1 -2 37 -1.09 2.49
 -1 2 37 1.04 2.66
 -1 -2 -37 -1.18 3.03
 1 2 -37 -1 2.46
 -1 2 36 -2.04 2.43
 1 -2 36 3.21 3.47
 1 2 -36 -2.95 2.76
 -1 -2 -36 -1.17 2.56
 -1 -2 -36 -4.63 3.25
 1 2 -35 0.75 2.04
 -1 2 35 2 2.47
 1 -2 35 2.09 2.29
 1 2 -35 0.97 2.39
 -1 -2 -35 -2.27 2.81
 -1 -2 -35 -1.13 2.79
 -1 -2 -34 -2.19 2.71
 1 2 -34 -1.48 1.76
 1 2 -34 -0.95 2.17
 -1 2 34 0.97 2.41
 1 -2 34 -2.04 3.1
 1 2 -33 4.61 2.44
 1 -2 33 2.98 2.37
 -1 -2 -33 -1.06 2.32
 1 2 -32 1.79 2.45
 1 -2 32 0.96 2.3
 -1 -2 -32 2.04 2.34
 1 2 -31 -0.87 1.82
 1 -2 31 1.86 2.31
 -1 -2 -31 0.98 2.06
 1 -2 30 1.8 2.07
 -1 -2 -30 3.77 2.16
 1 -2 29 9.52 2.58
 -1 -2 -29 10.84 2.95
 -1 -2 -28 -0.86 2.14
 1 -2 28 -1.66 2.27
 1 -2 28 2.23 1.17
 -1 -2 -27 13.19 2.86
 1 -2 27 9.46 1.54
 1 -2 27 9.57 2.76
 1 -2 26 3.05 1.77
 -1 2 26 11.2 1.65
 -1 -2 -26 15.21 1.69
 1 2 -26 11.76 1.66
 -1 -2 -26 5.5 2.29
 1 -2 26 7.08 1.42
 -1 2 26 7.61 1.56
 1 2 -26 7.71 1.64
 1 -2 25 9.45 2.33
 -1 -2 -25 8.96 2.34
 -1 2 25 8.35 1.58
 1 2 -25 6.49 1.59
 1 -2 25 9.43 1.46
 -1 -2 -25 7.74 1.52
 -1 2 25 11.01 1.66
 1 -2 25 8.38 1.37
 -1 -2 -25 9.93 1.43
 1 2 -25 8.57 1.35
 -1 2 24 17.51 2.09
 1 -2 24 19.07 2.14
 1 -2 24 19 1.82
 -1 -2 -24 19.21 2.1
 1 -2 24 17.31 2.75
 -1 2 24 17.19 2.03
 1 -2 24 21.88 1.96
 1 2 -24 18.34 2.12
 -1 2 24 16.98 1.98
 -1 -2 -24 9.93 2.48
 -1 -2 -24 20.42 1.91
 1 2 -24 18.87 1.87
 -1 -2 -23 32.11 2.59
 -1 2 23 28.04 2.55
 1 2 -23 27.43 2.54
 -1 -2 -23 29.56 3.67
 1 -2 23 32.39 2.57
 -1 -2 -23 32.67 2.62
 1 2 -23 33.06 2.61
 1 -2 23 25.86 2.16
 -1 2 23 29.31 2.37
 1 -2 23 27.66 3.53
 -1 2 23 25.77 2.38
 1 -2 23 30.79 2.31
 -1 -2 -23 26.29 3.43
 -1 -2 -23 28.02 2.27
 1 2 -23 28.7 2.27
 1 2 -23 33.03 2.54
 -1 -2 -23 28.13 2.44
 1 -2 22 86.65 4.62
 1 -2 22 89.55 4.26
 -1 -2 -22 77.95 4.43
 -1 -2 -22 80.11 4.26
 1 2 -22 79.05 4.21
 1 2 -22 86.43 4.64
 -1 -2 -22 83.09 4.59
 -1 2 22 82.61 4.39
 1 2 -22 88.52 4.56
 -1 -2 -22 75.62 4.44
 -1 -2 -22 72.66 5.68
 1 2 -22 87 4.79
 -1 2 22 78.97 4.41
 1 -2 22 78.66 4.2
 -1 -2 -22 93.38 4.75
 -1 2 22 76.25 4.56
 1 -2 22 86.21 6.04
 -1 2 21 25.42 2.4
 -1 -2 -21 27.72 2.36
 1 2 -21 22.55 2.31
 1 -2 21 26.28 2.34
 -1 -2 -21 30.05 2.39
 1 -2 21 27.36 2.06
 -1 -2 -21 32.97 2.43
 1 2 -21 25.73 2.07
 -1 -2 -21 25.29 2.07
 1 2 -21 24.78 2.31
 -1 2 21 28.81 2.27
 1 -2 21 24.86 3.13
 1 2 -21 28.26 1.55
 -1 -2 -21 32.82 3.46
 1 -2 21 29.59 2.16
 -1 2 21 23.11 2.18
 -1 -2 -21 25.79 2.3
 1 2 -21 30.43 2.37
 -1 -2 -20 35.92 2.81
 -1 -2 -20 32.67 3.37
 1 2 -20 32.34 2.74
 -1 -2 -20 36.41 2.74
 -1 2 20 29.45 2.59
 1 -2 20 36.62 2.66
 1 -2 20 36.33 2.36
 -1 -2 -20 41.08 2.79
 1 2 -20 36.06 2.61
 -1 -2 -20 40.62 2.58
 -1 -2 -20 40.63 2.71
 1 2 -20 43.32 2.59
 -1 -2 -20 38.4 2.67
 1 2 -20 37.83 2.63
 -1 2 20 37.26 2.63
 1 -2 20 39.87 2.48
 1 2 -20 39.42 2.44
 -1 2 20 33.25 2.55
 1 -2 20 38.02 3.68
 1 2 -20 34.59 1.84
 -1 2 19 23.79 2.02
 -1 -2 -19 28.73 2.32
 -1 -2 -19 28.58 2.96
 1 2 -19 19.17 2.15
 -1 2 19 19.8 1.99
 -1 -2 -19 24.94 2.16
 1 2 -19 26.34 1.44
 1 -2 19 25.3 2.14
 -1 2 19 27.89 2.08
 1 2 -19 28.99 2.01
 1 2 -19 26.19 1.98
 -1 2 19 28.67 2.14
 1 -2 19 18.43 2.63
 -1 -2 -19 29.72 2.26
 1 -2 19 26.65 1.94
 1 2 -19 32.31 2.3
 -1 -2 -19 27.97 2.16
 1 2 -19 25.29 1.89
 -1 -2 -19 29.49 2.08
 1 2 -19 26.51 2.12
 -1 -2 -18 3.66 1.04
 -1 -2 -18 3.61 1.24
 -1 -2 -18 4.13 1.04
 1 2 -18 3.55 0.53
 -1 -2 -18 6.08 1.11
 -1 2 18 3.65 1
 1 -2 18 4.96 1.06
 -1 2 18 2.22 0.83
 -1 -2 -18 3.58 1.08
 1 2 -18 3.04 0.81
 -1 2 18 3.71 0.98
 1 2 -18 3.17 0.89
 1 2 -18 2.33 0.97
 1 -2 18 2.02 0.7
 -1 2 18 3.42 0.87
 1 2 -18 2.59 0.82
 1 -2 18 2.97 1.36
 -1 -2 -18 3.37 0.85
 1 2 -18 4.95 1
 1 2 -17 199.97 8.21
 1 2 -17 196.11 8.33
 1 2 -17 193.15 8.05
 -1 2 17 194.83 8.3
 -1 -2 -17 204.33 9.83
 -1 -2 -17 194.08 8.53
 -1 -2 -17 203.48 9.77
 -1 -2 -17 202.11 8.3
 1 2 -17 193.5 7.45
 -1 -2 -17 209.11 8.53
 -1 2 17 200.12 8.47
 1 -2 17 195.55 8.38
 1 -2 17 191.61 9.57
 -1 2 17 200.36 8.17
 1 -2 17 198.34 7.13
 -1 2 17 191.07 8.29
 1 2 -17 202.01 8.4
 1 -2 17 200.94 7.14
 -1 -2 -17 212.38 8.29
 -1 2 17 191.01 8.16
 1 2 -17 191.56 8.1
 -1 -2 -17 195.82 8.45
 1 -2 17 207.33 8.12
 1 2 -16 33.88 2.24
 1 -2 16 35.28 3.13
 1 2 -16 34.74 2.32
 1 2 -16 39.7 2.27
 -1 2 16 36.87 2.38
 -1 -2 -16 39.01 3.33
 -1 -2 -16 36.29 2.46
 -1 -2 -16 37.96 3.16
 1 2 -16 36.48 1.7
 -1 -2 -16 29.81 2.23
 -1 2 16 39.67 2.51
 1 -2 16 38.25 1.65
 -1 2 16 33.74 2.2
 -1 -2 -16 36.51 2.45
 -1 2 16 34.77 1.46
 -1 -2 -16 36.13 1.45
 1 -2 16 37.57 1.5
 -1 2 16 35.97 2.33
 -1 2 16 32.5 2.21
 1 2 -16 30.77 2.1
 -1 -2 -16 37.69 2.31
 -1 -2 -16 35.05 2.41
 1 -2 16 40.07 2.43
 1 -2 16 35.63 2.14
 -1 2 16 35.38 1.44
 -1 -2 -16 35.82 1.45
 -1 2 16 35.16 1.46
 1 2 -16 35.22 1.5
 1 -2 16 37.67 1.52
 1 2 -16 33.19 2.31
 1 -2 16 31.9 2.31
 1 2 -15 148.58 6.6
 1 -2 15 142.75 7.53
 1 2 -15 162.73 6.64
 -1 2 15 170.58 6.7
 1 2 -15 148.64 6.34
 -1 -2 -15 149.02 7.73
 -1 -2 -15 153.19 6.69
 -1 -2 -15 160.06 7.78
 -1 2 15 146.91 6.64
 1 2 -15 149.78 6.52
 1 2 -15 159.31 5.84
 1 -2 15 145.5 6.59
 -1 -2 -15 160.44 6.74
 -1 2 15 165.76 6.48
 1 -2 15 158.41 6.8
 1 2 -15 153.86 6.88
 -1 2 15 147.64 6.53
 -1 -2 -15 151.05 6.49
 1 2 -15 152.63 6.41
 -1 2 15 162.21 6.53
 1 -2 15 156.08 6.51
 1 -2 15 151.94 6.32
 -1 2 15 157.01 6.71
 -1 -2 -15 155.97 6.74
 1 -2 15 167.04 6.65
 -1 2 15 151.05 5.62
 -1 2 15 156.54 5.61
 1 2 -15 150.22 5.65
 1 -2 15 152.28 5.66
 -1 -2 -15 152.43 5.6
 1 -2 15 154.92 5.65
 -1 2 15 148.21 5.62
 -1 -2 -15 148.32 5.59
 1 2 -15 151.24 5.77
 -1 -2 -15 152.86 6.57
 1 -2 14 198.04 9.27
 1 2 -14 207.09 8.24
 1 2 -14 196.83 8
 -1 2 14 215.06 8.31
 -1 -2 -14 205.46 9.47
 -1 -2 -14 210.12 8.34
 -1 -2 -14 190.37 9.24
 -1 2 14 201.27 8.34
 1 2 -14 213.27 8.29
 1 2 -14 212.09 7.59
 1 -2 14 206.26 8.32
 1 2 -14 208.81 7.38
 1 -2 14 198.37 8.39
 -1 2 14 198.58 8.04
 -1 -2 -14 208.84 8.38
 1 2 -14 202.62 8.26
 1 2 -14 195.86 7.42
 1 -2 14 214.72 8.22
 1 -2 14 206.78 7.83
 1 2 -14 205.85 8.09
 -1 -2 -14 196.46 8.14
 -1 2 14 208.89 8.16
 -1 -2 -14 201.67 8.36
 -1 2 14 187.44 8.23
 1 -2 14 197.8 8.18
 1 -2 14 195.36 7.96
 1 -2 14 196.45 7.36
 -1 -2 -14 198.32 7.33
 1 2 -14 180.91 8.39
 1 -2 14 202.11 7.4
 1 2 -14 203.05 7.38
 -1 -2 -14 197.68 7.33
 1 2 -13 33.81 2.11
 1 2 -13 33.68 2
 -1 -2 -13 37.7 2.91
 -1 -2 -13 34.4 2.15
 -1 -2 -13 32.1 2.73
 -1 2 13 37.95 2.28
 1 -2 13 37 2.88
 1 2 -13 34.1 1.7
 1 2 -13 34.78 1.53
 1 -2 13 36.8 2.22
 -1 -2 -13 31.86 2.14
 1 2 -13 34.03 2.16
 1 2 -13 33.28 1.52
 -1 -2 -13 36.1 2.11
 1 -2 13 35.2 2.1
 -1 2 13 36.81 2.11
 1 -2 13 33.78 1.83
 -1 -2 -13 34.52 2.14
 1 2 -13 35.69 2.05
 -1 2 13 33.59 2.19
 -1 -2 -13 35.02 2.23
 1 -2 13 32.44 1.92
 -1 -2 -13 34.37 1.5
 1 2 -13 35.4 1.54
 1 -2 13 31.89 1.51
 1 2 -13 34.49 2.33
 1 -2 13 36.09 1.58
 -1 -2 -13 34.01 1.5
 -1 2 12 278.73 10.85
 -1 -2 -12 283.18 10.92
 1 -2 12 276.19 10.56
 1 2 -12 283.74 10.77
 1 2 -12 282.57 10.61
 -1 -2 -12 272.61 11.75
 -1 -2 -12 283.19 10.77
 -1 -2 -12 273.1 11.74
 -1 2 12 262.11 10.81
 1 -2 12 277.99 11.75
 1 2 -12 289.71 10.33
 1 -2 12 272.87 10.8
 1 2 -12 283.44 10.09
 -1 -2 -12 288.16 10.93
 -1 2 12 284.56 10.58
 1 2 -12 270.18 10.78
 -1 2 12 273.6 10.67
 -1 2 12 277.8 10.74
 1 2 -12 269.03 10
 -1 -2 -12 287.28 10.83
 1 -2 12 275.08 10.36
 1 2 -12 271.48 10.61
 1 -2 12 277.68 10.71
 1 2 -12 262.3 10.99
 1 2 -12 280.21 10.09
 1 -2 12 285.61 10.1
 -1 2 12 276.01 10.78
 -1 -2 -12 282.76 10.05
 1 -2 12 270.36 10.12
 -1 2 11 22.53 1.57
 1 -2 11 22.82 1.39
 1 -2 11 20.77 1.45
 -1 -2 -11 20.08 1.52
 1 -2 11 20.21 1.96
 1 2 -11 21.45 1.49
 1 2 -11 23.81 1.44
 -1 -2 -11 22.53 2.06
 -1 -2 -11 23.33 1.51
 -1 -2 -11 22.2 2
 -1 2 11 21.46 1.53
 1 2 -11 23.74 1.28
 1 2 -11 21.13 1.65
 1 -2 11 19.66 1.47
 1 2 -11 22.35 1.09
 -1 2 11 18.55 1.28
 -1 -2 -11 20.47 1.54
 -1 2 11 20.47 1.47
 -1 2 11 21.41 1.45
 -1 2 11 19.12 1.43
 1 2 -11 21.23 0.95
 -1 -2 -11 19.18 1.06
 1 -2 11 21.72 1.12
 -1 -2 -11 22.52 1.05
 -1 -2 -11 21.01 1.07
 1 -2 11 21.25 1.09
 1 2 -11 20.9 1.07
 1 -2 11 21.34 1.47
 1 -2 11 20.8 1.21
 1 2 -11 21.57 1.42
 -1 -2 -11 22.69 1.52
 1 2 -10 2.36 0.23
 -1 2 10 2 0.54
 1 -2 10 2.5 0.74
 1 2 -10 3.21 0.55
 -1 -2 -10 0.56 0.73
 -1 2 10 4.16 0.67
 -1 -2 -10 2.65 0.39
 -1 -2 -10 2.77 0.76
 1 -2 10 3.33 0.62
 1 2 -10 2.84 0.62
 1 2 -10 2.11 0.4
 -1 -2 -10 2.86 0.6
 -1 2 10 3.5 0.51
 -1 2 10 3 0.59
 -1 -2 -10 1.14 0.49
 1 -2 10 2.16 0.47
 1 -2 10 2.23 0.48
 -1 2 10 3.12 0.6
 1 2 -10 2.35 0.53
 -1 2 10 3.1 0.59
 1 2 -10 1.74 0.48
 -1 -2 -10 2.6 0.35
 -1 -2 -10 3.77 0.38
 1 2 -10 3.4 0.35
 1 2 -10 2.18 0.31
 -1 -2 -10 3.33 0.38
 1 2 -10 2.1 0.42
 -1 -2 -10 3.18 0.6
 1 -2 10 3.34 0.42
 1 2 -9 47.31 2.42
 -1 2 9 41.03 2.3
 -1 2 9 51.14 2.41
 1 2 -9 48.11 2.33
 -1 -2 -9 50.21 3.02
 -1 -2 -9 54.79 2.44
 -1 2 9 48.76 2.46
 1 -2 9 46.18 2.45
 -1 -2 -9 47.39 2.09
 -1 2 9 49.23 2.5
 1 -2 9 49.64 2.49
 1 2 -9 49.11 2.06
 1 -2 9 52.52 3.06
 1 2 -9 48.34 2.8
 1 2 -9 48.16 2.21
 -1 -2 -9 49.77 2.52
 -1 2 9 49.37 2.24
 -1 -2 -9 46.19 2.51
 -1 2 9 47.91 2.46
 1 -2 9 50.6 2.32
 1 -2 9 48.66 2.35
 -1 2 9 51.82 2.49
 1 2 -9 50.13 2.43
 -1 -2 -9 48.22 2.06
 1 2 -9 44.84 2.03
 -1 -2 -9 48.18 2.07
 -1 -2 -9 45.19 2.01
 1 -2 9 49.08 2.1
 1 2 -9 48.61 2.35
 -1 -2 -9 50.03 2.46
 1 2 -9 46.05 2.65
 -1 2 8 1316.97 48.73
 1 -2 8 1367.32 48.69
 1 2 -8 1337.83 48.79
 1 -2 8 1393.7 49.56
 -1 2 8 1443.51 48.77
 1 2 -8 1373.12 48.69
 -1 -2 -8 1417.35 48.69
 -1 -2 -8 1340.5 49.48
 -1 2 8 1371.7 48.84
 -1 -2 -8 1406.47 48.39
 1 -2 8 1412.32 48.86
 -1 2 8 1354.93 48.86
 1 -2 8 1361.52 48.85
 1 2 -8 1357.15 48.4
 1 2 -8 1372.35 49.24
 1 2 -8 1321.55 48.58
 1 -2 8 1375.21 48.63
 -1 -2 -8 1387.41 48.92
 -1 2 8 1325.63 48.82
 -1 -2 -8 1383.6 48.91
 -1 2 8 1347.97 48.51
 1 2 -8 1414.59 48.79
 -1 -2 -8 1401.27 48.82
 1 -2 8 1353.78 48.37
 1 2 -8 1365.38 48.7
 -1 2 8 1407.89 48.85
 -1 -2 -8 1369.68 48.42
 1 2 -8 1368.12 49.1
 -1 -2 -8 1374.99 48.41
 1 2 -8 1384.51 48.42
 -1 2 7 258.34 9.96
 1 -2 7 262.19 9.89
 1 2 -7 253.44 9.99
 1 -2 7 272.7 10.67
 -1 2 7 273.42 10
 1 2 -7 261.22 9.92
 -1 -2 -7 270.02 9.88
 -1 -2 -7 267.43 9.64
 1 -2 7 271 10.07
 -1 2 7 255.88 10.04
 1 -2 7 269.12 10.07
 1 2 -7 265.86 9.7
 -1 -2 -7 272.82 10.13
 1 -2 7 272.66 9.88
 -1 2 7 258.77 10.01
 1 2 -7 258.95 10.37
 1 2 -7 261.05 9.87
 -1 -2 -7 270.84 10.03
 1 2 -7 277.52 9.96
 1 -2 7 263.86 9.59
 -1 2 7 267.47 9.71
 -1 -2 -7 262.43 10.1
 1 2 -7 263.71 9.97
 1 2 -7 279.69 10.42
 -1 2 7 267.68 10.06
 -1 -2 -7 266.95 9.72
 1 2 -7 261.47 10.27
 1 2 -7 264.73 9.7
 -1 -2 -7 265.48 9.7
 -1 2 6 19.96 1.22
 1 -2 6 18.12 1.09
 1 2 -6 17.8 1.19
 1 -2 6 19.29 1.55
 -1 2 6 20 1.22
 1 2 -6 20.38 1.17
 -1 -2 -6 17.91 1.09
 -1 -2 -6 20.08 0.96
 -1 2 6 22.31 1.3
 1 -2 6 20.48 1.21
 1 -2 6 19.13 1.23
 1 2 -6 18.16 1.02
 -1 -2 -6 30.09 1.48
 1 -2 6 19.95 1.13
 -1 2 6 17.23 1.17
 1 2 -6 19.55 1.42
 1 2 -6 17.33 1.14
 -1 -2 -6 17.47 1.16
 1 2 -6 20.02 1.18
 1 -2 6 18.58 0.88
 -1 2 6 19.32 0.97
 -1 -2 -6 18.56 1.24
 1 2 -6 19.97 1.19
 1 2 -6 21.51 1.47
 -1 2 6 19.39 1.24
 1 -2 6 19.85 1.06
 -1 -2 -6 19.1 1.03
 1 2 -6 19.91 1.41
 -1 -2 -6 19.04 1.03
 1 2 -6 19.29 1.04
 1 -2 5 2522.28 90.16
 -1 2 5 2470.92 90.23
 -1 2 5 2556.55 90.33
 1 2 -5 2619.64 90.21
 -1 -2 -5 2510.95 90.27
 -1 -2 -5 2501.92 90.12
 -1 -2 -5 2540.41 89.94
 1 -2 5 2597.81 90.25
 -1 2 5 2544.21 90.34
 1 -2 5 2613.09 90.34
 1 2 -5 2607.42 90.08
 1 -2 5 2527.13 90.83
 1 2 -5 2539.61 90.56
 1 2 -5 2609.24 90.26
 1 -2 5 2631.07 89.84
 -1 -2 -5 2598.3 90.26
 1 2 -5 2593.29 90.24
 -1 2 5 2590.83 89.9
 1 2 -5 2565.72 90.61
 1 2 -5 2611.58 90.08
 -1 -2 -5 2559.37 90.07
 -1 2 5 2568.49 90.34
 1 -2 5 2525.18 90.06
 -1 -2 -5 2578.72 90.08
 1 2 -5 2582.94 90.25
 1 -2 5 2523.96 90.11
 1 2 -5 2469.45 90.27
 -1 2 5 2471.11 90.24
 1 -2 4 3129.09 110.94
 1 2 -4 3070.08 110.55
 -1 2 4 3188.12 110.51
 -1 2 4 3227.17 110.17
 1 2 -4 3108.89 110.36
 -1 -2 -4 3089.5 110.4
 -1 -2 -4 3079.9 110.29
 -1 -2 -4 3182.54 110.13
 1 -2 4 3072.35 110.4
 -1 -2 -4 3265.7 110.34
 -1 2 4 3138.14 110.49
 1 2 -4 3202.73 110.67
 1 2 -4 3087.98 110.45
 1 -2 4 3056.78 110.23
 -1 2 4 3112.7 110.4
 1 2 -4 3126.23 110.27
 1 -2 4 3197.88 110.48
 1 -2 4 3117.37 110.33
 -1 -2 -4 3156.21 110.4
 1 2 -4 3084.51 110.39
 1 -2 4 3156.71 109.99
 -1 -2 -4 3171.79 110.28
 1 -2 4 3063.36 110.19
 -1 2 4 3180.01 110.49
 1 2 -4 3147.74 110.4
 1 -2 4 3170.82 110.28
 1 2 -4 3139.47 110.27
 -1 -2 -4 3194.79 110.27
 1 -2 3 183.42 6.99
 -1 2 3 162.02 6.53
 1 -2 3 160.61 6.3
 1 2 -3 169.58 6.41
 -1 -2 -3 173.14 6.18
 1 2 -3 167.11 6.55
 -1 -2 -3 166.64 6.3
 1 -2 3 176.41 6.39
 -1 2 3 164.42 6.46
 1 -2 3 172.63 6.22
 -1 2 3 166.55 6.4
 1 2 -3 168.16 6.6
 1 2 -3 173.71 6.49
 1 2 -3 171.56 6.22
 -1 -2 -3 164.61 6.36
 1 2 -3 166.67 6.58
 -1 2 3 165.12 6.46
 1 -2 3 168.14 6.19
 1 2 -3 162.04 6.56
 -1 -2 -3 167.43 6.36
 -1 2 3 171.64 6.21
 1 2 -3 164.14 6.35
 1 -2 3 175.77 6.36
 1 -2 3 171.1 6.47
 -1 2 2 4736.97 161.06
 1 2 -2 4453.36 161
 1 -2 2 4750.26 161.36
 -1 2 2 4453.88 160.87
 -1 -2 -2 4728.77 160.69
 1 -2 2 4495.86 160.71
 -1 2 2 4501.82 160.81
 1 -2 2 4639.73 160.6
 -1 -2 -2 4568.36 160.75
 1 2 -2 4547.65 160.92
 -1 2 2 4613.59 160.88
 1 -2 2 4674.12 160.6
 1 2 -2 4582.92 160.64
 -1 2 2 4716.9 160.65
 -1 -2 -2 4474.44 160.73
 1 -2 2 4642.19 160.88
 -1 -2 -2 4586.31 160.61
 1 2 -2 4488.2 161.03
 1 -2 2 4442.59 160.75
 1 2 -2 4441.65 160.81
 1 -2 2 4661.61 160.77
 1 -2 1 1012.57 36.3
 1 2 -1 1018.72 36.29
 -1 2 1 987.4 36.59
 1 2 -1 1017.67 36.28
 1 -2 1 1035.54 36.4
 1 2 -1 1017.8 36.39
 1 -2 1 1015.6 36.12
 1 2 -1 1034.5 36.2
 -1 -2 -1 1045.98 36.25
 -1 2 1 995.56 36.34
 1 2 -1 1058.07 36.19
 -1 -2 -1 997.1 36.25
 -1 2 1 1033.24 36.39
 1 -2 1 1061.4 36.84
 -1 2 1 1012.31 36.21
 1 -2 1 1027.32 36.14
 -1 -2 -1 1016.19 36.2
 1 -2 1 1028.04 36.18
 1 2 -1 1045.79 36.17
 -1 2 1 984.8 36.38
 -1 -2 -1 1026.53 36.17
 -1 -2 -1 1019.91 36.2
 -1 2 1 1068.37 36.23
 -1 -2 -1 1005.41 36.35
 1 -2 1 1050.87 36.32
 1 2 -1 1033.67 36.08
 1 -2 1 1024.97 36.79
 1 -2 0 69.97 2.97
 -1 2 0 67.85 2.97
 -1 -2 0 71.26 2.77
 -1 2 0 68.53 2.94
 1 2 0 70.32 2.77
 1 -2 0 72.79 2.69
 1 2 0 71.2 2.86
 1 -2 0 72.17 2.96
 -1 2 0 70.63 2.76
 -1 -2 0 72.21 2.93
 1 2 0 68.41 2.91
 -1 2 0 76.84 3.17
 1 2 0 75.5 3.06
 1 2 0 69.24 2.92
 1 2 0 67.82 2.8
 -1 -2 0 69.26 2.79
 1 2 0 75.51 2.89
 1 -2 0 69.59 3.28
 -1 -2 0 73.74 2.94
 1 2 0 72.32 2.74
 -1 -2 0 65.77 2.72
 -1 2 0 72.1 2.85
 1 -2 0 68.97 2.9
 1 -2 0 75.13 3.33
 1 2 0 70.78 2.81
 -1 -2 0 71.87 2.82
 -1 2 0 72.69 2.94
 1 -2 -1 1060.01 36.54
 -1 2 -1 989.1 36.52
 -1 -2 1 1063.98 36.29
 -1 2 -1 1025.24 36.51
 1 2 1 1036.31 36.33
 1 -2 -1 1071.76 36.52
 1 2 1 1053.59 36.4
 1 -2 -1 1079.31 36.95
 -1 2 -1 1037.67 36.77
 1 2 1 1046.07 36.58
 -1 -2 1 1052.5 36.32
 1 2 1 1045.67 36.38
 -1 -2 1 1012.36 36.18
 1 2 1 976.7 36.32
 -1 2 -1 1025.11 36.43
 1 -2 -1 1010.59 36.34
 -1 -2 1 1016.11 36.46
 1 2 1 1039.61 36.4
 -1 -2 1 1021.6 36.41
 1 -2 -1 985.32 36.48
 1 2 1 1008.05 36.47
 1 -2 -1 1040.52 36.13
 -1 -2 1 1053.59 36.49
 1 2 1 1025.12 36.47
 -1 -2 1 1002.33 36.41
 -1 -2 1 1007.01 36.3
 -1 2 -1 1041.26 36.26
 1 -2 -2 4566.05 161.38
 -1 2 -2 4560.57 160.96
 1 -2 -2 4673 160.98
 1 2 2 4515.74 160.8
 -1 -2 2 4681.3 160.75
 1 2 2 4592.77 160.69
 -1 2 -2 4677.09 160.83
 1 2 2 4549.64 160.83
 1 2 2 4582.89 161.29
 -1 2 -2 4574.18 161.29
 1 2 2 4605.28 161.02
 -1 2 -2 4532.93 160.72
 -1 -2 2 4688.53 160.75
 -1 -2 2 4581.28 160.91
 -1 -2 2 4510.51 160.85
 1 2 2 4624 160.84
 -1 -2 2 4514.17 160.84
 1 -2 -2 4603.41 160.93
 1 2 2 4454.57 160.92
 1 -2 -2 4628.55 160.75
 -1 -2 2 4545.98 160.9
 -1 2 -2 4584.04 160.91
 1 -2 -2 4562.4 160.65
 -1 2 -2 4627.9 160.69
 -1 -2 2 4603.37 160.73
 1 -2 -3 166.18 6.11
 -1 -2 3 168.16 6.28
 -1 2 -3 173.7 6.35
 1 -2 -3 162.06 6.75
 1 -2 -3 172.42 6.39
 1 2 3 165.56 6.07
 -1 2 -3 165.63 6.29
 -1 2 -3 164.8 6.33
 1 2 3 162.66 6.23
 1 2 3 168.08 6.21
 1 2 3 164.27 6.69
 -1 2 -3 172.11 6.75
 1 2 3 161.95 6.36
 -1 -2 3 161.76 6.23
 -1 -2 3 170.49 6.32
 -1 2 -3 165.17 6.15
 1 -2 -3 164.49 6.34
 -1 2 -3 168.13 5.99
 1 -2 -3 163.11 6.12
 -1 2 -3 160.78 6.23
 -1 2 -3 166.24 6.24
 1 -2 -3 165.24 6.22
 -1 -2 3 168.12 6.23
 1 2 3 170.54 6.22
 -1 -2 3 162.04 6.12
 -1 2 -3 166.43 6.1
 1 2 3 171.81 6.36
 1 2 4 3243 110.46
 -1 -2 4 3100.33 109.94
 -1 2 -4 3162.05 110.02
 1 -2 -4 3131.89 109.73
 1 -2 -4 3077.67 110.5
 1 -2 -4 3166.66 110.04
 1 2 4 3101.1 109.7
 -1 2 -4 3267.34 110.03
 -1 2 -4 3234.96 109.99
 1 2 4 3083.44 109.92
 1 2 4 3162.2 109.82
 -1 -2 4 3127.05 109.65
 -1 2 -4 3156.98 110.51
 1 2 4 3133.76 110
 1 -2 -4 3163.24 109.91
 -1 2 -4 3186.47 109.88
 1 -2 -4 3194.55 110.08
 1 -2 -4 3207.61 109.83
 -1 2 -4 3100.12 109.82
 -1 -2 4 3072.98 109.97
 1 2 4 3003.38 110
 -1 -2 4 3092.44 109.77
 -1 -2 4 3105.47 109.84
 1 2 4 3113.69 109.82
 -1 2 -4 3140.83 109.68
 -1 2 -4 3096.31 109.87
 1 -2 -4 3043.73 109.81
 -1 -2 4 3096.79 109.85
 1 2 5 2629.49 90.71
 -1 -2 5 2517.1 90.02
 1 2 5 2567.41 89.99
 1 -2 -5 2533.1 90.73
 1 2 5 2541.01 89.9
 1 -2 -5 2571.39 90.23
 -1 -2 5 2563.32 89.89
 1 2 5 2606.42 89.99
 -1 2 -5 2626.02 90.06
 -1 -2 5 2584.94 90.18
 1 -2 -5 2614.26 90.18
 -1 2 -5 2467 90.25
 1 -2 -5 2599.28 89.82
 1 2 5 2503.7 90.15
 -1 -2 5 2515.47 90.03
 1 2 5 2473.42 90.15
 -1 -2 5 2506.44 89.98
 1 2 5 2496.48 90.22
 1 -2 -5 2675.29 90.37
 -1 2 -5 2538.38 89.77
 1 -2 -5 2628.87 90.15
 -1 2 -5 2584.92 90.07
 -1 -2 5 2560.76 90.06
 -1 2 -5 2640 90.25
 -1 -2 5 2481.37 90.12
 1 -2 -5 2519.55 89.91
 -1 2 -5 2599.01 89.93
 -1 2 -5 2618.13 90.05
 1 -2 -5 2532.93 90.07
 1 2 5 2633.25 90.04
 1 -2 -6 20.58 1.04
 1 2 6 21.81 1.29
 -1 2 -6 20.64 1.28
 -1 -2 6 19.91 0.87
 -1 2 -6 19.91 0.93
 1 -2 -6 24.85 1.3
 1 -2 -6 22.57 1.32
 1 2 6 20.55 1.3
 1 -2 -6 19.81 1.57
 1 2 6 19.93 1.03
 1 -2 -6 21.48 1.28
 -1 -2 6 19.38 1.05
 1 2 6 20.07 1.05
 -1 -2 6 20.91 1.24
 -1 2 -6 19.82 1.15
 1 2 6 18.16 1.18
 1 -2 -6 19.43 0.99
 -1 2 -6 22.06 1.34
 1 2 6 20.69 1.19
 1 2 6 21.2 1.07
 -1 -2 6 19.7 1.09
 1 2 6 21.5 1.07
 -1 -2 6 20.14 1.09
 1 -2 -6 19.01 1.23
 -1 -2 6 20.08 1.19
 1 -2 -6 19.07 1.21
 -1 2 -6 21.14 1.16
 1 -2 -6 21.2 1.19
 -1 2 -6 21.71 1.15
 -1 2 -6 20.91 1.1
 -1 -2 7 280 10.04
 -1 -2 7 269.53 9.94
 -1 2 -7 264.13 10.06
 -1 -2 7 265.46 9.54
 1 2 7 266.67 10.07
 -1 2 -7 264.31 10.48
 1 -2 -7 266.85 10.58
 1 2 7 255.85 9.71
 1 -2 -7 273.39 10.04
 1 2 7 265.92 9.69
 -1 -2 7 271.56 9.79
 -1 -2 7 261.53 9.99
 -1 2 -7 267.25 9.92
 1 -2 -7 263.23 9.72
 -1 2 -7 278.84 10.18
 -1 -2 7 262.58 9.76
 1 2 7 260.15 9.85
 -1 2 -7 255.17 9.6
 1 -2 -7 271.71 10.08
 1 -2 -7 268.81 9.99
 -1 -2 7 264.35 9.92
 1 2 7 277.05 10.11
 -1 2 -7 270.02 9.82
 1 -2 -7 265.63 9.95
 -1 2 -7 274.3 9.83
 1 2 7 272.07 9.7
 -1 -2 7 265.81 9.75
 1 -2 -7 274.95 10.06
 -1 2 -7 276.55 9.87
 1 -2 -7 259.07 10.21
 1 -2 -7 261.86 10.03
 1 2 7 263.69 9.66
 -1 -2 8 1358.34 48.16
 1 2 8 1387.76 48.72
 -1 -2 8 1362.49 48.53
 -1 2 -8 1362.94 49.22
 1 -2 -8 1357.11 49.29
 1 -2 -8 1402.15 48.65
 1 2 8 1363.64 48.33
 -1 -2 8 1364.53 48.42
 1 2 8 1372.62 48.24
 -1 2 -8 1361.81 48.47
 1 -2 -8 1398.76 48.69
 -1 2 -8 1419.48 48.86
 1 -2 -8 1353.19 48.37
 -1 -2 8 1370.3 48.3
 1 2 8 1369.48 48.25
 1 2 8 1353.44 48.41
 1 -2 -8 1398.12 48.61
 -1 -2 8 1373.21 48.54
 -1 2 -8 1297.25 48.21
 1 -2 -8 1407.47 48.73
 1 2 8 1372.53 48.73
 -1 -2 8 1365.08 48.32
 1 -2 -8 1358.65 48.82
 -1 2 -8 1407.94 48.57
 -1 -2 8 1417.2 48.65
 1 -2 -8 1342.88 48.65
 -1 2 -8 1404.57 48.48
 1 -2 -8 1367.4 48.6
 -1 2 -8 1360.17 48.39
 -1 -2 8 1372.14 48.72
 -1 -2 9 45.75 2.07
 1 2 9 51.6 2.54
 -1 -2 9 54.16 2.42
 -1 2 -9 50.64 2.94
 1 -2 -9 47.78 2.91
 1 2 9 54.86 2.26
 1 -2 -9 52.56 2.47
 -1 2 -9 54.81 2.41
 -1 2 -9 44.05 2.22
 1 -2 -9 49.29 2.45
 -1 2 -9 49.75 2.46
 1 2 9 48.57 2.07
 -1 -2 9 51.46 2.33
 -1 -2 9 51.31 2.6
 -1 2 -9 50.3 2.61
 1 -2 -9 51.83 2.29
 1 2 9 47.6 2.21
 1 -2 -9 49.41 2.53
 -1 -2 9 50.24 2.38
 -1 -2 9 47 2.28
 1 -2 -9 52.99 2.47
 -1 2 -9 52.06 2.14
 1 2 9 44.39 2.47
 -1 -2 9 48.73 2.16
 1 -2 -9 47.61 2.58
 1 -2 -9 46.4 2.43
 -1 2 -9 52.34 2.43
 -1 -2 9 49.98 2.47
 -1 -2 9 51.25 2.16
 1 2 9 50.25 2.09
 1 -2 -9 52.97 2.54
 -1 2 -9 50.99 2.33
 1 -2 -10 2.53 0.33
 -1 -2 10 2.07 0.35
 1 2 10 3.66 0.38
 -1 -2 10 2.93 0.65
 -1 2 -10 3.94 0.56
 1 -2 -10 3.56 0.58
 1 -2 -10 4.5 0.85
 -1 2 -10 4.1 0.84
 1 -2 -10 2.27 0.51
 -1 -2 10 2.85 0.49
 1 2 10 3.27 0.44
 -1 2 -10 2.72 0.58
 -1 -2 10 3.7 0.53
 1 2 10 3.16 0.45
 -1 -2 10 2.5 0.48
 -1 2 -10 2.84 0.39
 1 -2 -10 3.16 0.56
 -1 -2 10 3.77 0.54
 1 -2 -10 2.77 0.58
 1 -2 -10 2.39 0.35
 -1 -2 10 3.31 0.37
 1 2 10 3.6 0.36
 -1 -2 10 2.36 0.36
 1 -2 -10 4.22 0.6
 -1 2 -10 3.73 0.58
 1 -2 -10 5.54 0.71
 -1 -2 10 3.16 0.37
 -1 2 -10 3.25 0.53
 1 2 10 3.31 0.63
 1 -2 -10 3.09 0.54
 -1 2 -10 2.95 0.63
 1 -2 -10 2.86 0.43
 1 2 10 3.64 0.67
 1 -2 -11 25.23 1.64
 -1 2 -11 23.67 1.59
 -1 -2 11 20.51 1.19
 1 2 11 24.38 1.62
 -1 2 -11 24.04 1.41
 -1 2 -11 26.25 2.12
 1 -2 -11 20.17 1.88
 1 2 11 22.21 1.31
 1 -2 -11 25.19 1.55
 -1 -2 11 21.52 1.4
 1 -2 -11 19.71 1.9
 -1 2 -11 22.89 1.66
 1 -2 -11 23.8 1.41
 -1 -2 11 24.86 1.8
 1 2 11 22.41 1.25
 1 2 11 21.05 1.58
 1 -2 -11 20.15 1.45
 -1 -2 11 21.85 1.43
 -1 -2 11 24.08 1.41
 1 -2 -11 29.38 1.73
 -1 2 -11 20.74 1.22
 -1 -2 11 22.96 1.44
 1 2 11 23.04 1.09
 -1 -2 11 22.84 1.12
 1 -2 -11 20.87 1.11
 -1 -2 11 20.89 1.16
 1 -2 -11 25.47 1.55
 1 -2 -11 21.95 1.61
 1 -2 -11 23.01 1.54
 -1 2 -11 23.84 1.47
 -1 2 -11 21.62 1.47
 1 -2 -11 22.18 1.11
 -1 -2 11 22.97 1.17
 1 2 11 23.48 1.11
 1 -2 -12 271.47 10.93
 -1 2 -12 297.01 10.68
 -1 -2 12 271.57 10.42
 -1 2 -12 288.16 10.94
 1 2 12 285.44 10.98
 -1 2 -12 290.37 11.83
 1 -2 -12 283.91 11.69
 1 2 12 289.03 10.59
 -1 -2 12 285.73 10.71
 1 -2 -12 298.17 10.84
 1 -2 -12 290.2 11.79
 -1 -2 12 288.06 11.02
 -1 2 -12 294.41 11.2
 -1 -2 12 278.03 11.24
 1 2 12 287.92 10.38
 1 2 12 277.21 10.99
 -1 2 -12 281.22 10.46
 1 -2 -12 281.35 10.97
 -1 -2 12 291.17 10.68
 1 -2 -12 288.98 10.85
 -1 -2 12 293.05 10.79
 1 2 12 284.89 10.19
 -1 -2 12 280.96 10.74
 -1 -2 12 282.85 10.22
 1 -2 -12 279.9 10.23
 1 -2 -12 273.35 10.79
 1 -2 -12 281.57 11.02
 -1 2 -12 280.21 10.79
 1 -2 -12 269.21 10.87
 -1 2 -12 277.46 10.85
 1 2 12 268.87 10.19
 1 -2 -12 282.01 10.21
 1 -2 -13 35.73 2.18
 -1 2 -13 35.11 1.92
 -1 -2 13 28.83 1.68
 1 2 13 34.12 2.16
 -1 2 -13 38.3 2.19
 -1 2 -13 33.44 2.7
 1 -2 -13 30.72 2.54
 -1 -2 13 30.75 2
 -1 2 -13 31.47 1.97
 1 -2 -13 37.13 2.79
 -1 -2 13 31.56 2.11
 -1 -2 13 37.68 2.48
 1 2 13 36.96 1.65
 1 2 13 30.98 2.19
 1 -2 -13 40.58 2.24
 -1 2 -13 33.57 1.75
 -1 -2 13 37.19 1.99
 1 -2 -13 33.32 2.02
 1 2 13 34.83 1.47
 -1 -2 13 32.34 1.95
 1 2 13 32.87 1.47
 -1 -2 13 34.2 1.5
 1 -2 -13 32.07 1.49
 -1 2 -13 32.17 2.05
 1 -2 -13 34.6 2.03
 1 -2 -13 33.69 1.48
 1 2 13 36.85 1.9
 -1 -2 13 33.37 1.94
 1 -2 -13 33.16 1.99
 1 -2 -13 38.76 2.22
 -1 -2 14 189.73 8.64
 -1 -2 14 200.32 7.76
 -1 2 -14 207.64 8.24
 -1 2 -14 205.74 7.99
 1 2 14 198.04 8.3
 -1 2 -14 190.6 9.16
 1 2 14 202.85 7.9
 1 -2 -14 209.88 8.12
 -1 -2 14 200.06 8.18
 -1 2 -14 212.98 8.2
 1 -2 -14 208.17 9.28
 -1 -2 14 207.81 8.37
 1 2 14 214.03 7.54
 1 2 14 204.8 8.36
 -1 2 -14 194.81 8.19
 1 -2 -14 197.82 8.14
 1 2 14 197.72 8.23
 -1 2 -14 193.3 7.77
 -1 -2 14 221.22 8.08
 1 -2 -14 214.65 8.36
 -1 -2 14 195.54 8.06
 1 -2 -14 206.48 8.34
 -1 -2 14 198.67 7.39
 1 -2 -14 206.84 7.36
 1 -2 -14 203.66 8.13
 1 2 14 195.55 7.35
 1 -2 -14 205.8 7.38
 -1 -2 14 197 7.39
 1 -2 -14 208.18 8.37
 -1 -2 14 208.06 8.29
 1 2 15 150.82 6.56
 -1 2 -15 153.87 6.49
 -1 -2 15 143.46 6
 -1 2 -15 144.36 7.48
 1 -2 -15 154.58 6.35
 1 2 15 149.42 6.18
 -1 -2 15 145.78 6.48
 1 -2 -15 151.53 7.28
 1 -2 -15 154.51 7.56
 -1 -2 15 150.37 6.37
 -1 2 -15 151.08 6.48
 -1 -2 15 159.04 6.65
 1 -2 -15 155.17 5.66
 1 2 15 151.75 6.52
 -1 2 -15 149.43 6.05
 -1 -2 15 153.46 6.36
 1 -2 -15 148.36 6.51
 -1 -2 15 148.24 6.24
 1 -2 -15 151.59 6.41
 -1 -2 15 154.19 6.53
 1 -2 -15 143.64 6.54
 1 2 15 156.26 6.64
 -1 -2 15 149.54 5.57
 1 -2 -15 154.48 5.53
 -1 2 -15 149.02 5.62
 -1 -2 15 153 7.08
 1 2 15 149.32 5.53
 -1 2 -15 150.85 5.62
 1 -2 -15 152.96 5.54
 -1 -2 15 153.63 5.58
 1 -2 -15 164.15 6.64
 -1 -2 15 150.39 6.44
 -1 2 -15 150.93 6.41
 -1 2 -16 38.21 3.25
 1 2 16 33.69 2.03
 -1 -2 16 38.17 2.38
 1 -2 -16 35.62 2.92
 1 -2 -16 33.83 2.99
 -1 -2 16 35.61 1.46
 1 -2 -16 33.59 1.39
 -1 2 -16 36.02 1.5
 1 -2 -16 38.24 2.4
 -1 -2 16 36.9 2.41
 1 2 16 32.69 2.36
 1 -2 -16 36.02 2.26
 1 -2 -16 37.23 2.36
 -1 -2 16 35.15 2.16
 -1 2 -16 35.35 1.96
 -1 -2 16 32.93 2.1
 -1 -2 16 35.41 2.24
 1 -2 -16 36.33 2.36
 -1 2 -16 33.67 2.26
 1 2 16 39.1 2.44
 -1 2 -16 35.11 2.29
 -1 -2 16 34.09 1.93
 -1 2 -16 33.43 1.49
 -1 2 -16 35.25 1.46
 1 -2 -16 35.15 1.41
 -1 -2 16 37.49 1.48
 -1 2 -16 33.37 2.21
 -1 -2 16 34.3 2.72
 -1 2 -17 199.07 9.73
 1 -2 -17 213.91 7.98
 -1 -2 17 212.66 8.48
 1 -2 -17 209.91 9.44
 1 -2 -17 213.55 9.77
 1 -2 -17 208.43 8.48
 -1 -2 17 198.88 8.23
 1 -2 -17 201.79 8.33
 -1 2 -17 202.86 7.94
 1 -2 -17 215.56 8.53
 -1 -2 17 203.38 8.16
 -1 -2 17 195.45 8.25
 -1 -2 17 198.03 7.21
 -1 2 -17 196.63 7.24
 1 2 17 205.78 8.55
 1 -2 -17 203.18 8.21
 -1 -2 17 203.3 9.17
 1 -2 -17 211.02 8.57
 -1 2 -17 201.42 8.41
 -1 2 -17 199.58 7.24
 -1 2 -17 200.38 7.22
 -1 -2 17 201.49 7.22
 1 2 17 196.26 8.45
 -1 -2 17 210.68 7.95
 -1 2 -17 205.93 8.12
 -1 2 -17 210.03 8.37
 1 -2 -18 4.3 0.93
 1 -2 -18 4.13 1.02
 -1 2 -18 2.31 0.93
 -1 2 -18 1.98 1.23
 -1 -2 18 3.37 0.83
 -1 2 -18 4.56 0.81
 -1 -2 18 3.05 0.76
 1 -2 -18 2.54 0.81
 1 -2 -18 3.69 0.97
 1 -2 -18 5.37 1.08
 -1 2 -18 3.28 0.76
 -1 -2 18 4.29 0.76
 1 2 18 3.83 0.92
 -1 -2 18 3.79 1.13
 1 -2 -18 2.88 1.19
 1 -2 -18 4.08 0.78
 -1 -2 18 2.99 0.92
 1 -2 -18 2.03 1.05
 -1 2 -18 3.22 0.87
 1 -2 -19 26.55 2.91
 1 -2 -19 22.87 2.55
 1 -2 -19 22.99 2.01
 -1 2 -19 20.72 1.89
 -1 -2 19 23.94 1.92
 1 -2 -19 24.06 1.95
 1 -2 -19 28.31 2.08
 -1 2 -19 24.38 1.68
 -1 -2 19 25.73 1.68
 1 2 19 21.96 1.95
 -1 2 -19 23.28 1.78
 -1 -2 19 24.89 2.49
 -1 2 -19 18.02 2.45
 1 -2 -19 27.23 1.91
 1 2 19 22.23 1.73
 1 -2 -19 23.91 1.66
 -1 -2 19 30.36 2.14
 -1 2 -19 26.57 2
 -1 2 -20 37.96 2.64
 1 -2 -20 29.63 2.55
 -1 -2 20 39.21 2.65
 -1 -2 20 43.3 2.33
 1 -2 -20 36.91 3.34
 -1 2 -20 39.31 2.29
 1 -2 -20 39.85 2.62
 1 -2 -20 36.41 2.6
 1 2 20 44.73 2.8
 -1 2 -20 32.99 2.48
 1 -2 -20 45.14 3.77
 -1 -2 20 41.19 3.39
 -1 2 -20 31.67 3.37
 1 2 20 39.77 2.4
 1 -2 -20 37.47 2.25
 -1 -2 20 34.45 2.54
 1 -2 -20 45.49 2.57
 1 -2 -21 28.27 3.21
 1 -2 -21 27.43 2.98
 1 -2 -21 29.31 2.4
 -1 2 -21 25.03 2.2
 -1 -2 21 28.08 2.22
 1 -2 -21 23.72 2.22
 -1 2 -21 27.83 1.95
 1 -2 -21 32.85 2.32
 -1 -2 21 31.56 1.98
 1 2 21 29.44 2.35
 -1 -2 21 27.15 2.92
 -1 2 -21 31.92 3.52
 -1 2 -21 26.83 2.23
 1 -2 -21 27.92 2.07
 1 2 21 28.03 2.05
 -1 -2 21 28.35 2.27
 1 -2 -21 28.1 1.95
 1 2 22 84.03 4.62
 -1 -2 22 81.1 4.38
 1 2 22 80.69 4.5
 -1 -2 22 80.16 3.96
 -1 -2 22 84.75 5.54
 1 -2 -22 82.22 4.44
 -1 2 -22 85.57 4.04
 1 -2 -22 79.71 4.33
 -1 2 -22 78.78 3.91
 1 2 22 79.33 4.11
 1 -2 -22 84.53 3.99
 -1 -2 22 84.81 4.48
 1 -2 -22 77.59 5.39
 -1 2 -22 78.57 4.43
 1 -2 -22 85.33 4.58
 -1 2 -22 79.95 5.81
 -1 2 -22 97.32 4.6
 1 -2 -22 78.74 5.75
 1 -2 -23 25.81 2.31
 -1 2 -23 28.78 2.01
 1 -2 -23 31.14 2.38
 -1 -2 23 25.4 3.06
 1 -2 -23 27.18 3.14
 -1 2 -23 25.08 3.22
 -1 2 -23 26.81 2.3
 -1 -2 23 24.34 2.23
 1 2 23 26.59 2.43
 -1 2 -23 27.32 2.41
 1 -2 -23 30.81 2.54
 1 2 23 24.91 2.37
 -1 -2 23 26.37 2.34
 1 2 23 28.93 2.13
 1 -2 -23 33.57 3.65
 -1 2 -24 20.44 1.67
 1 -2 -24 18.68 2.02
 1 -2 -24 21.63 2.1
 1 -2 -24 20.41 2.99
 1 -2 -24 13.95 2.42
 -1 2 -24 12.18 2.59
 -1 -2 24 17.4 2.6
 1 2 24 16.72 1.96
 -1 2 -24 18.04 2.05
 -1 -2 24 16.13 1.9
 1 2 24 21.58 1.86
 -1 -2 24 21.96 2.14
 -1 2 -24 17.63 1.94
 -1 -2 25 8.29 2.18
 1 2 25 10.49 1.45
 -1 -2 25 14.28 1.75
 1 -2 -25 11.08 2.28
 1 -2 -25 10.75 2.35
 1 2 25 7.08 1.41
 -1 2 -25 9.83 2.53
 -1 -2 25 11.02 1.63
 -1 2 -26 9.56 2.7
 1 2 26 8.38 1.35
 1 -2 -26 3.65 1.86
 -1 -2 26 8.11 2.12
 1 -2 -26 3.01 1.94
 1 -2 -27 10.11 2.22
 -1 2 -27 18.41 3.12
 1 -2 -27 10.26 2.6
 -1 -2 27 16.39 2.75
 -1 2 -28 -0.88 1.93
 1 -2 -28 -0.82 2.18
 -1 -2 28 5.49 2.08
 -1 2 -29 13.77 3.15
 1 -2 -29 17.23 3.12
 -1 -2 29 17.93 3.13
 -1 2 -30 4.79 2.2
 1 -2 -30 4.49 2.3
 -1 -2 30 2.99 2.16
 -1 2 -31 5.99 2.56
 1 -2 -31 4.67 2.39
 1 2 31 1 2.2
 -1 -2 31 1.55 2.12
 -1 2 -32 -1.04 2.38
 1 -2 -32 -1.94 2.64
 -1 -2 32 -0.81 1.85
 1 2 32 -1.04 2.06
 -1 2 -33 2.15 2.36
 1 2 33 1.07 2.46
 1 -2 -33 2 2.2
 1 2 34 1.1 2.82
 1 -2 -34 1.03 2.37
 1 2 35 3.39 2.9
 1 -2 -35 -1.06 2.53
 1 2 36 1.16 2.53
 -1 2 -36 1.17 2.45
 1 -2 -36 -1.09 2.6
 1 2 37 1.18 2.92
 -1 2 -37 -2.38 3.24
 1 2 38 1.19 2.5
 -1 2 -38 -1.2 2.87
 1 2 39 1.21 2.65
 -1 2 -39 1.21 2.66
 1 2 40 1.21 3.2
 -1 2 -40 -2.42 2.78
 1 3 -40 1.29 2.82
 1 3 -39 -2.56 2.81
 -1 -3 -39 1.23 2.69
 -1 3 39 1.09 2.17
 -1 -3 -38 -1.21 2.88
 -1 3 38 3.26 2.59
 1 3 -38 -1.02 2.77
 -1 -3 -38 -1.22 2.54
 -1 -3 -37 2.39 2.5
 -1 -3 -37 2.37 2.22
 -1 3 37 -1.07 2.36
 1 -3 37 -1.07 2.55
 1 3 -37 -2.02 2.76
 -1 -3 -36 1.17 2.45
 -1 -3 -36 1.16 2.66
 -1 3 36 1.06 2.21
 1 -3 36 1.05 2.41
 1 3 -36 2 2.65
 1 3 -35 -3.94 3.19
 1 -3 35 -1.03 2.27
 -1 -3 -35 -1.14 2.83
 -1 -3 -35 -1.13 2.48
 1 3 -34 -0.96 2.86
 -1 -3 -34 -1.1 2.18
 1 -3 34 1.01 2.32
 1 3 -33 -0.94 2.25
 1 3 -33 1.38 1.65
 -1 -3 -33 1.07 2.54
 1 -3 33 0.98 2.6
 1 3 -32 -0.68 1.85
 -1 -3 -32 -1.03 2.55
 1 3 -32 0.92 2.1
 1 -3 32 0.96 1.9
 1 3 -31 1.98 1.69
 -1 -3 -31 -1.99 2.37
 1 3 -31 -0.89 2.5
 1 -3 31 -0.93 2.3
 1 3 -30 -0.64 1.54
 -1 -3 -30 -0.95 2.19
 1 3 -30 1.72 1.98
 1 -3 30 -0.9 2.52
 1 3 -29 9.38 2.43
 -1 -3 -29 4.58 2.29
 1 3 -29 10.81 2.77
 1 -3 29 8.62 2.69
 1 3 -28 4.84 2.05
 -1 -3 -28 8.79 2.67
 1 -3 28 5.81 2.14
 1 3 -28 4.8 2.19
 1 3 -27 3.07 1.91
 -1 -3 -27 4.2 2.09
 1 -3 27 3.38 1.3
 1 3 -27 5.26 1.86
 1 -3 27 4.78 2.11
 -1 -3 -26 15.25 3.09
 1 3 -26 17.41 2.14
 1 3 -26 14.71 2.84
 1 -3 26 15.91 1.92
 -1 3 26 12.93 1.95
 1 -3 26 11.45 2.62
 1 3 -26 13.81 1.8
 1 -3 25 5.11 2.16
 1 3 -25 3.51 1.68
 1 3 -25 4.02 1.39
 -1 -3 -25 1.64 1.13
 -1 3 25 1.84 1.24
 1 3 -25 1.81 1.04
 -1 -3 -25 1.68 1.05
 -1 3 25 2.52 1.14
 1 -3 25 1.07 1.06
 1 -3 24 -0.33 1.12
 1 3 -24 2.01 1.02
 -1 -3 -24 1.64 1.04
 -1 -3 -24 0.32 1.06
 -1 3 24 -0.3 1.11
 1 -3 24 0.7 1.38
 -1 -3 -24 0.75 1.49
 1 3 -24 1.79 1.14
 1 3 -24 2.01 1.54
 1 -3 24 0.26 0.94
 -1 3 24 1.83 1.01
 -1 -3 -23 12.11 1.77
 -1 -3 -23 13.52 2.6
 -1 3 23 10.99 1.74
 1 3 -23 7.85 1.44
 1 3 -23 12.11 2.45
 -1 -3 -23 10.26 1.65
 1 -3 23 12.17 1.7
 -1 -3 -23 12.27 1.64
 1 3 -23 6.57 1.3
 -1 -3 -23 14.49 1.66
 -1 -3 -23 11.12 1.72
 -1 3 23 8.51 1.56
 1 -3 23 5.96 1.99
 1 3 -23 9.47 1.62
 -1 -3 -23 9.58 1.62
 1 -3 23 9.8 1.31
 1 3 -23 11.42 1.67
 -1 3 23 11.85 1.72
 1 -3 23 11.81 1.55
 -1 -3 -22 15.43 1.95
 -1 -3 -22 25.71 3.14
 -1 3 22 16.51 2
 1 3 -22 22.05 2.1
 1 3 -22 18.14 2.65
 -1 -3 -22 18.9 2.01
 1 -3 22 23.15 2.14
 -1 -3 -22 15.72 1.82
 -1 -3 -22 20.8 2.03
 1 3 -22 20.67 1.81
 -1 -3 -22 19.39 2.06
 -1 3 22 23.93 2.14
 1 -3 22 17 2.66
 1 3 -22 19.52 2.14
 1 -3 22 16.86 1.69
 -1 -3 -22 19.45 2.03
 1 3 -22 22.55 2.08
 -1 3 22 20.23 1.97
 -1 -3 -21 12.54 1.8
 -1 -3 -21 16.7 2.51
 -1 3 21 12.36 1.72
 1 3 -21 11.31 1.6
 1 3 -21 12.6 2.28
 1 -3 21 8.66 1.48
 -1 -3 -21 11.42 1.61
 1 3 -21 13.36 1.51
 -1 -3 -21 15.08 1.58
 -1 -3 -21 10.92 1.58
 1 3 -21 10.66 1.78
 -1 -3 -21 12.58 1.74
 1 -3 21 10.3 1.3
 1 3 -21 11.16 0.72
 1 3 -21 11.63 1.49
 -1 3 21 10.23 1.54
 1 -3 21 11.36 2.27
 -1 3 21 9.35 1.5
 1 -3 20 12.46 2.3
 -1 3 20 13.39 1.62
 -1 -3 -20 11.19 2.12
 -1 -3 -20 19.45 2.03
 -1 -3 -20 16.39 2.52
 -1 3 20 11.83 1.68
 1 3 -20 18.61 1.87
 1 3 -20 15.7 2.37
 1 -3 20 14.39 1.68
 -1 -3 -20 12.43 1.6
 -1 3 20 14.9 1.54
 1 3 -20 12.9 1.74
 -1 3 20 12.99 1.6
 -1 -3 -20 15.77 1.74
 1 3 -20 13.5 1.51
 -1 -3 -20 16.59 1.66
 -1 -3 -20 14.21 1.73
 1 -3 20 17.68 1.53
 1 3 -20 13.43 0.8
 1 3 -20 15.8 1.64
 1 3 -20 12.21 1.52
 1 3 -20 13.57 0.83
 1 3 -19 83.53 4.45
 1 -3 19 80.9 5.57
 1 3 -19 89.04 4.49
 1 3 -19 86.8 3.32
 -1 3 19 86.84 4.52
 -1 -3 -19 84.49 5.86
 -1 -3 -19 85.54 4.68
 -1 -3 -19 83.19 5.75
 -1 -3 -19 90.33 4.61
 -1 3 19 90.09 4.71
 1 3 -19 87.89 4.57
 1 3 -19 87.77 5.63
 1 -3 19 94 4.64
 -1 3 19 93.72 4.33
 1 3 -19 96.49 4.94
 -1 3 19 89.43 4.54
 1 3 -19 96.56 4.37
 -1 -3 -19 82.65 4.41
 -1 -3 -19 82.47 3.2
 1 -3 19 87.14 4.15
 -1 -3 -19 86.99 4.63
 1 3 -19 89.21 3.32
 -1 -3 -19 84.45 3.21
 1 3 -19 86.24 3.36
 1 3 -18 19.58 1.84
 1 3 -18 16.09 0.87
 1 -3 18 18.71 2.46
 1 3 -18 17.05 1.58
 -1 3 18 16.43 1.7
 -1 -3 -18 13.26 2.21
 -1 -3 -18 16.48 1.73
 -1 -3 -18 16.23 2.34
 -1 3 18 17.13 1.83
 -1 -3 -18 14.66 1.58
 1 3 -18 14.81 1.49
 1 3 -18 12.48 2.09
 1 3 -18 16.84 1.1
 1 3 -18 15.9 0.89
 1 -3 18 12.89 1.56
 -1 3 18 15.52 1.5
 -1 -3 -18 14.69 1.69
 1 3 -18 20.77 1.85
 -1 3 18 18.59 1.75
 1 3 -18 12.67 1.73
 1 3 -18 17.42 0.92
 1 -3 18 19.01 0.96
 -1 -3 -18 16.6 0.85
 -1 -3 -18 16.02 0.84
 1 -3 18 16.99 0.92
 -1 3 18 15.13 0.85
 -1 -3 -18 18.56 1.81
 1 -3 18 15.63 1.41
 1 3 -18 16.52 0.84
 1 3 -18 18.85 1.71
 1 -3 17 119.56 7.29
 1 3 -17 152.59 6.27
 -1 3 17 150.59 6.49
 -1 -3 -17 160.61 8.04
 -1 -3 -17 132.01 6.44
 -1 -3 -17 147.86 7.86
 -1 3 17 134.55 6.46
 1 3 -17 134.92 5.18
 1 3 -17 149.55 6.38
 1 3 -17 146.04 7.52
 1 3 -17 143.75 5.61
 1 3 -17 137.84 5.33
 1 -3 17 135.67 6.37
 1 3 -17 140.02 6.4
 -1 -3 -17 136.7 6.38
 -1 3 17 137.8 6.05
 -1 3 17 137.54 6.33
 -1 -3 -17 144.29 5.28
 -1 3 17 141.75 5.31
 1 -3 17 142.79 5.37
 1 3 -17 144.61 5.23
 -1 3 17 145.13 5.33
 1 3 -17 139.35 5.35
 1 -3 17 141.96 5.35
 -1 -3 -17 145.06 5.28
 1 -3 17 142.15 5.98
 -1 -3 -17 141.59 6.5
 -1 -3 -17 142.24 6.32
 1 -3 17 139.41 5.83
 1 3 -17 144.82 6.18
 1 -3 16 69.89 4.99
 1 3 -16 79.78 4.11
 1 3 -16 78.78 3.09
 1 3 -16 90.6 4.11
 -1 3 16 87.21 4.27
 -1 -3 -16 88.35 5.43
 -1 -3 -16 76.15 4.19
 -1 -3 -16 82.02 5.25
 -1 3 16 76.58 4.21
 1 3 -16 85.04 3.58
 1 3 -16 77.24 5.01
 1 -3 16 81.06 4.2
 1 3 -16 84.88 3.31
 -1 3 16 82.18 4.11
 1 3 -16 92.88 4.33
 -1 -3 -16 83.96 4.25
 -1 3 16 88.57 3.98
 1 -3 16 84.27 3.85
 -1 -3 -16 83.76 4.32
 1 -3 16 83.4 3.71
 1 3 -16 88.5 4.02
 -1 -3 -16 84.96 4.17
 -1 3 16 83.91 3.32
 1 3 -16 81.76 3.32
 -1 -3 -16 83.88 3.26
 1 -3 16 81.08 3.32
 1 3 -16 83.94 3.13
 -1 -3 -16 79.9 4.17
 -1 3 16 76.17 4.11
 1 -3 16 85.27 3.37
 -1 -3 -16 81.58 3.25
 -1 3 16 82.34 3.3
 1 3 -15 10.35 0.55
 -1 -3 -15 9.79 1.27
 1 -3 15 10.53 1.69
 1 3 -15 8.99 1.08
 -1 3 15 12.25 1.31
 -1 -3 -15 14.61 2.01
 -1 -3 -15 8.25 1.2
 -1 -3 -15 7.59 1.52
 -1 3 15 10.93 1.32
 1 -3 15 9.65 1.02
 -1 3 15 13.37 1.44
 1 -3 15 12.22 1.28
 -1 -3 -15 9.51 1.24
 1 3 -15 10.65 1.65
 1 3 -15 9.83 0.92
 1 3 -15 9.68 0.72
 1 -3 15 8.27 1.21
 -1 3 15 8.99 1.04
 -1 -3 -15 9.63 1.2
 1 -3 15 11.56 1.26
 -1 -3 -15 10.52 1.24
 1 -3 15 12.93 1.06
 1 3 -15 8.34 1.01
 -1 3 15 12.2 1.29
 1 3 -15 9.13 1.21
 1 -3 15 9.27 0.74
 -1 3 15 9.85 0.74
 1 3 -15 10.21 0.74
 1 3 -15 10.05 1.22
 1 3 -15 10.55 0.53
 1 -3 15 11.41 0.79
 -1 3 15 10.77 0.76
 -1 -3 -15 10.55 0.7
 -1 3 15 14.4 1.4
 -1 3 14 481.52 18.08
 1 3 -14 491.65 18.24
 -1 -3 -14 483.78 18.35
 -1 3 14 473.83 18.24
 1 -3 14 493.76 18.06
 1 -3 14 484.73 17.79
 1 -3 14 489.23 19.44
 1 3 -14 481.05 18.11
 1 3 -14 477.28 17.98
 -1 -3 -14 488.85 19.57
 -1 -3 -14 505.97 18.27
 -1 -3 -14 488.66 19.5
 -1 3 14 472.97 18.29
 1 3 -14 456 19.09
 1 3 -14 465.45 17.57
 1 -3 14 484.28 18.2
 1 3 -14 487.36 17.35
 1 -3 14 491.01 18.36
 -1 3 14 484.9 17.81
 -1 -3 -14 474.61 18.2
 1 3 -14 453.5 18.44
 -1 -3 -14 471.3 17.28
 1 -3 14 500.85 18.08
 1 3 -14 470.13 17.92
 1 -3 14 475.62 17.6
 -1 -3 -14 471.41 18.16
 1 3 -14 498.96 17.37
 -1 -3 -14 483.85 18.2
 -1 -3 -14 492.14 17.62
 -1 3 14 499.83 18.23
 -1 -3 -13 56.09 3.18
 1 -3 13 62.62 3.04
 1 -3 13 59.49 2.8
 -1 3 13 55.06 3.1
 1 -3 13 50.17 3.68
 1 3 -13 57.84 2.48
 1 3 -13 57.28 2.94
 -1 -3 -13 65.33 4.12
 -1 -3 -13 57.51 2.63
 -1 -3 -13 53.83 3.81
 1 3 -13 58.52 3.73
 1 3 -13 59.78 2.48
 1 -3 13 54.77 3.06
 1 3 -13 47.22 3.15
 1 3 -13 52.42 2.64
 1 3 -13 55.32 2.88
 1 -3 13 54.58 2.6
 -1 -3 -13 53.75 3.02
 -1 -3 -13 55.84 3.07
 -1 3 13 57.3 2.78
 -1 3 13 59.53 3.19
 1 3 -13 56.17 3.01
 -1 3 13 57.94 3.11
 -1 -3 -13 61.67 3.18
 1 3 -13 57.32 3.46
 -1 3 13 59.18 3.03
 1 3 -13 60.45 3.13
 -1 -3 -13 58.66 2.43
 1 3 -12 713.76 25.31
 1 3 -12 711.59 25.81
 -1 -3 -12 669.92 27.03
 -1 -3 -12 738.34 26.02
 -1 -3 -12 723.18 25.43
 1 -3 12 708.89 26
 -1 3 12 689.62 26.06
 1 3 -12 721.43 25.3
 1 -3 12 708.85 25.97
 1 3 -12 677.81 26.22
 1 3 -12 760.89 26.96
 1 3 -12 683.76 25.52
 1 -3 12 729.86 25.4
 1 3 -12 698.9 25.75
 -1 -3 -12 736.53 26
 -1 -3 -12 713.68 26
 -1 3 12 681.81 25.56
 -1 3 12 694.18 26
 1 -3 12 694.41 25.59
 -1 -3 -12 735.29 26.16
 -1 3 12 710.12 26.01
 1 3 -12 666.8 26.38
 1 -3 12 738.01 27.07
 1 3 -12 713.86 25.87
 1 3 -12 702.21 25.98
 -1 3 12 695.37 25.86
 1 -3 11 13.83 1.71
 -1 3 11 16.35 1.4
 1 3 -11 16.77 1.32
 -1 -3 -11 18.58 1.95
 -1 -3 -11 17.54 1.41
 -1 -3 -11 17.26 1.1
 -1 3 11 17.85 1.44
 1 -3 11 17.45 1.44
 -1 3 11 18.63 1.48
 1 3 -11 19.2 1.08
 1 -3 11 20.2 1.48
 1 -3 11 18.52 1.35
 1 3 -11 17.77 1.42
 -1 3 11 18.27 1.38
 1 3 -11 16.8 1.75
 1 3 -11 16.5 1.2
 -1 -3 -11 18.22 1.44
 -1 3 11 18.52 1.21
 1 3 -11 17.1 1.28
 1 -3 11 18.27 1.08
 -1 -3 -11 15.94 1.36
 1 3 -11 21.06 1.74
 1 3 -11 12.82 1.44
 -1 -3 -11 18.02 1.49
 1 -3 11 16.81 1.2
 -1 3 11 18.09 1.49
 1 3 -11 16.35 1.03
 1 3 -11 18.21 1.39
 -1 3 11 15.47 1.38
 -1 -3 -10 219.03 8.76
 -1 3 10 217.5 8.64
 1 -3 10 217.17 8.3
 1 -3 10 230.4 9.53
 -1 3 10 225.87 8.74
 1 3 -10 216.59 8.51
 -1 -3 -10 206.66 9.43
 -1 -3 -10 214.73 8.55
 -1 3 10 227.46 8.7
 1 -3 10 224.67 8.66
 -1 -3 -10 220.77 8.16
 -1 3 10 209.28 8.69
 1 3 -10 226.04 8.14
 1 -3 10 222.76 8.65
 -1 3 10 221.9 8.59
 1 -3 10 211.08 8.42
 1 3 -10 217.58 8.62
 1 3 -10 208.59 9.22
 1 3 -10 217.97 8.39
 1 3 -10 207.96 8.42
 -1 -3 -10 218.77 8.62
 1 -3 10 216.84 8.07
 -1 3 10 215.43 8.23
 -1 -3 -10 205.81 8.61
 1 3 -10 233.81 8.58
 1 3 -10 200.72 8.88
 -1 -3 -10 214.85 8.16
 1 3 -10 219.98 9.04
 -1 -3 -10 208.03 8.11
 1 3 -10 214.37 8.15
 -1 -3 -10 214.4 8.66
 -1 3 10 237.64 8.77
 -1 -3 -9 201.86 8.13
 1 -3 9 199.04 7.7
 1 -3 9 204.87 8.77
 -1 3 9 205.05 8.14
 1 3 -9 225.4 7.99
 -1 -3 -9 201.05 7.94
 -1 -3 -9 198.48 7.57
 1 -3 9 199.38 8.02
 -1 3 9 191.64 8
 -1 3 9 191.9 8.05
 1 3 -9 206.03 7.6
 1 -3 9 208 8.05
 1 3 -9 200.97 8.01
 1 -3 9 212.15 7.85
 -1 3 9 194.91 7.95
 1 3 -9 209.75 8.65
 1 3 -9 205.52 7.86
 1 -3 9 203.82 7.47
 -1 -3 -9 208.21 8.02
 1 3 -9 187.89 7.81
 -1 3 9 198.01 7.59
 -1 -3 -9 201.17 8.02
 1 3 -9 187.83 7.85
 1 3 -9 193.25 8.28
 -1 -3 -9 201.42 7.61
 1 3 -9 204.63 8.41
 1 3 -9 195.84 7.59
 -1 -3 -9 207.09 7.6
 -1 3 9 217.2 8.14
 1 -3 8 33 1.75
 -1 -3 -8 35.94 2.08
 1 -3 8 34.53 2.45
 -1 3 8 36 2.11
 1 3 -8 31.55 1.87
 -1 -3 -8 35.02 1.95
 1 -3 8 36.34 2.01
 -1 3 8 34.88 2.01
 -1 -3 -8 33.5 1.66
 1 -3 8 36.81 1.98
 -1 3 8 34.86 2.05
 1 3 -8 36.85 1.73
 1 -3 8 33.19 1.95
 -1 3 8 36.71 1.98
 1 -3 8 34.69 1.81
 1 3 -8 32.17 1.93
 1 3 -8 33.53 2.32
 1 3 -8 34.51 1.93
 1 -3 8 35.09 1.55
 1 3 -8 36.31 1.91
 -1 -3 -8 38.18 2.02
 -1 3 8 35.64 1.65
 -1 -3 -8 37.33 2.03
 1 3 -8 35.75 1.92
 1 3 -8 34.4 2.19
 -1 -3 -8 32.3 1.7
 1 3 -8 37.28 2.27
 1 3 -8 35.09 1.72
 -1 -3 -8 32.96 1.7
 -1 3 8 36.71 2.06
 -1 -3 -7 710.05 26.18
 1 -3 7 723.74 25.81
 1 -3 7 693.63 26.75
 -1 3 7 759.81 26.31
 1 3 -7 720.66 26.02
 -1 -3 -7 725.94 26.05
 -1 -3 -7 699.21 25.69
 -1 3 7 722.34 26.15
 -1 3 7 708.97 26.17
 -1 -3 -7 754.03 26.02
 1 -3 7 723.97 26.06
 1 -3 7 733.36 26.09
 1 3 -7 718.26 26.09
 1 -3 7 729.53 25.87
 -1 3 7 727.74 26.07
 1 3 -7 747.6 26.65
 1 3 -7 761.93 26.09
 1 3 -7 718.04 25.96
 -1 -3 -7 741.21 26.09
 1 -3 7 715.24 25.54
 -1 -3 -7 733.69 26.1
 -1 3 7 722.11 25.6
 1 3 -7 717.66 26
 1 3 -7 747.37 26.48
 -1 -3 -7 723.21 25.78
 1 3 -7 710.77 25.79
 1 3 -7 713.59 25.77
 -1 -3 -7 702.67 25.8
 1 3 -7 680.07 26.35
 -1 3 7 730.72 26.18
 1 -3 7 703.27 25.67
 1 3 -6 29.99 1.99
 1 -3 6 34.76 1.52
 -1 3 6 36.05 1.94
 1 -3 6 35.4 1.68
 1 -3 6 29.24 2.17
 -1 3 6 32.96 1.99
 1 -3 6 29.64 2.26
 -1 -3 -6 29.55 1.78
 1 3 -6 37.08 1.82
 1 -3 6 31.9 1.6
 -1 -3 -6 35.34 1.79
 1 -3 6 34.59 1.84
 -1 3 6 31.68 1.87
 1 -3 6 32.5 1.82
 1 -3 6 34.08 1.84
 1 3 -6 35.52 2.2
 1 3 -6 35.91 1.9
 -1 -3 -6 35.15 1.86
 -1 3 6 32.98 1.43
 1 3 -6 32.34 1.74
 -1 -3 -6 36.35 1.85
 1 -3 6 32.44 1.43
 -1 -3 -6 31.72 1.56
 1 3 -6 33.7 2.07
 1 3 -6 32 1.77
 -1 3 6 31.73 1.82
 1 3 -6 33.5 1.84
 1 -3 6 33.29 1.67
 1 3 -6 35.02 1.67
 -1 -3 -6 30.16 1.63
 -1 -3 -6 31.13 1.62
 1 3 -6 31.88 1.65
 -1 -3 -5 191.04 7.27
 1 3 -5 185.93 7.24
 1 -3 5 194.18 7.23
 -1 3 5 183.96 7.66
 1 -3 5 201.62 8.19
 -1 -3 -5 191.43 7.15
 1 -3 5 193.1 7.45
 -1 -3 -5 183.13 7.44
 1 3 -5 198.69 7.83
 1 -3 5 199.56 7.43
 -1 3 5 184.48 7.52
 -1 -3 -5 196 7.36
 1 -3 5 188.82 7.43
 1 3 -5 185.08 7.81
 1 3 -5 205.1 7.55
 -1 3 5 192.37 6.92
 -1 -3 -5 190.47 7.42
 1 -3 5 193.69 6.98
 -1 -3 -5 197.56 7.43
 -1 3 5 193.6 7.46
 1 -3 5 191.08 7.22
 1 3 -5 180.93 7.41
 1 3 -5 191.61 7.27
 -1 -3 -5 188.63 7.24
 -1 3 5 190.2 7.18
 1 3 -5 195.13 7.42
 1 -3 5 189.19 7.02
 -1 3 5 188.81 7.5
 1 3 -5 192.29 7.76
 1 -3 5 180.38 7.19
 1 3 -5 194.88 7.37
 1 -3 5 200.42 7.05
 1 3 -4 1543.66 53.11
 1 -3 4 1457.7 52.45
 1 3 -4 1424.52 52.98
 -1 3 4 1455.74 52.94
 1 -3 4 1496.87 53.38
 -1 -3 -4 1480.96 52.4
 1 -3 4 1502.93 52.19
 1 3 -4 1490.1 52.58
 1 -3 4 1463.83 52.44
 1 3 -4 1456.8 52.99
 -1 -3 -4 1519.39 52.54
 1 -3 4 1503.57 52.71
 1 -3 4 1482.33 52.58
 -1 3 4 1440.8 52.73
 1 -3 4 1509.74 52.67
 1 3 -4 1497.88 52.17
 1 3 -4 1442.34 53.05
 1 3 -4 1617.52 52.84
 -1 -3 -4 1517.15 52.66
 -1 3 4 1450.66 52.09
 -1 -3 -4 1542.35 52.63
 1 3 -4 1473.13 52.49
 -1 -3 -4 1492.93 52.52
 1 3 -4 1474.59 52.62
 -1 3 4 1515.61 52.42
 1 3 -4 1462.65 52.51
 -1 -3 -4 1488.52 52.49
 -1 3 4 1433.23 52.65
 1 -3 4 1514.13 52.42
 1 3 -4 1476.19 52.65
 -1 3 4 1487.53 52.73
 1 -3 4 1508.37 52.2
 -1 -3 -4 1438.5 52.67
 1 3 -4 1438.62 52.97
 1 -3 3 836.65 30.84
 1 3 -3 837.44 30.93
 1 -3 3 881.97 30.51
 -1 3 3 902.52 31.47
 1 3 -3 865.28 31.36
 -1 -3 -3 844.35 31.02
 1 -3 3 869.4 30.56
 -1 3 3 898.17 31.1
 1 -3 3 880.83 30.84
 1 -3 3 884.12 31.08
 -1 -3 -3 881.91 30.89
 -1 3 3 847.93 31.09
 1 -3 3 879.29 30.89
 1 3 -3 861.86 30.53
 1 -3 3 875.03 31.02
 -1 -3 -3 855.07 30.98
 1 3 -3 865.38 30.62
 1 3 -3 856.16 31.33
 1 -3 3 919.42 31.75
 -1 -3 -3 855.94 30.8
 1 3 -3 908.89 31.38
 1 3 -3 834.24 31.35
 -1 3 3 820.06 31.33
 -1 3 3 868.98 30.82
 -1 -3 -3 894.99 30.97
 1 -3 3 863.07 30.77
 -1 3 3 858.7 31.02
 1 3 -3 844.46 30.99
 1 -3 2 2676.47 96.56
 -1 3 2 2818.09 97.13
 1 3 -2 2764.84 97.06
 1 3 -2 2671.92 96.95
 -1 -3 -2 2795.89 96.56
 1 3 -2 2682.44 96.51
 1 -3 2 2743.58 96.5
 -1 3 2 2704.05 96.76
 1 -3 2 2772.85 96.75
 1 -3 2 2760.36 97.27
 1 -3 2 2759.39 96.26
 1 3 -2 2758.79 96.64
 1 3 -2 2761.78 96.21
 1 -3 2 2795.76 96.7
 -1 -3 -2 2788.75 96.61
 -1 3 2 2722.82 96.69
 1 -3 2 2745.59 96.44
 1 -3 2 2727.08 97.33
 1 3 -2 2702.03 97.08
 -1 3 2 2820.07 96.53
 1 3 -2 2709.57 96.21
 -1 3 2 2779.76 96.75
 -1 -3 -2 2707.29 96.66
 1 3 -2 2754.18 96.33
 -1 -3 -2 2750.42 96.5
 1 -3 1 106.69 4.29
 1 3 -1 115.2 4.41
 -1 3 1 108.95 4.52
 -1 -3 -1 117.24 4.46
 -1 -3 -1 108.65 4.37
 1 3 -1 113.46 4.37
 -1 3 1 113.55 4.6
 1 -3 1 116.32 4.59
 1 -3 1 112.52 5.01
 1 -3 1 113.92 4.54
 1 3 -1 106.29 4.11
 -1 3 1 104.14 4.86
 1 3 -1 118.82 4.92
 1 3 -1 117.63 4.43
 1 3 -1 112.96 4.45
 1 -3 1 107.26 4.56
 -1 -3 -1 115.57 4.39
 -1 3 1 115.38 4.42
 1 3 -1 109.98 4.17
 1 3 -1 114.3 4.45
 1 -3 1 119.3 5.13
 -1 -3 -1 109.48 4.46
 1 3 -1 108.93 4.23
 1 -3 1 110.46 4.44
 -1 3 0 1646.44 59.98
 1 -3 0 1701 59.53
 1 -3 0 1659.79 59.56
 -1 -3 0 1683.43 59.38
 -1 -3 0 1701.09 59.36
 1 3 0 1689.72 59.36
 -1 3 0 1655.71 59.57
 -1 -3 0 1698.71 59.41
 1 3 0 1695.6 59.4
 -1 3 0 1713.24 59.18
 1 3 0 1670.97 59.46
 1 3 0 1706.38 59.43
 1 3 0 1701.5 59.26
 1 -3 0 1636.82 59.46
 -1 -3 0 1642.72 59.37
 1 3 0 1656.8 59.31
 -1 -3 0 1665.19 59.52
 1 -3 0 1623.61 59.42
 -1 3 0 1748.22 59.44
 1 3 0 1651.53 59.21
 1 -3 0 1735.77 59.61
 1 -3 0 1706.05 60.08
 1 3 0 1722.08 59.44
 1 -3 -1 114.19 4.51
 1 3 1 111.33 4.44
 1 3 1 118.15 4.5
 -1 -3 1 114.47 4.56
 -1 -3 1 117.39 4.5
 1 3 1 116.4 4.54
 1 -3 -1 126.1 4.71
 -1 3 -1 107.8 5
 1 3 1 109.96 4.55
 -1 -3 1 113.99 4.52
 -1 3 -1 118.41 4.29
 1 3 1 117.31 4.61
 -1 3 -1 112.84 4.52
 1 -3 -1 111.68 4.62
 -1 -3 1 113.19 4.35
 -1 -3 1 111.99 4.45
 1 3 1 116.22 4.46
 -1 -3 1 113.49 4.57
 1 3 1 116.42 4.57
 -1 -3 1 116.74 4.66
 1 3 1 116.03 4.63
 1 -3 -1 116.16 4.56
 1 3 1 114.8 4.43
 -1 3 -1 113.31 4.59
 -1 3 -1 120.14 4.73
 1 -3 -1 114.25 4.71
 1 -3 -1 106.71 5.05
 1 3 1 114.94 4.56
 -1 -3 1 114.94 4.59
 -1 -3 2 2715.75 96.11
 1 3 2 2784.56 96.18
 1 3 2 2755.41 96.08
 -1 -3 2 2782 95.81
 1 -3 -2 2723.1 96.12
 1 3 2 2793.39 96.28
 1 3 2 2766.59 96.11
 -1 3 -2 2776.45 96.26
 -1 -3 2 2753.9 96.29
 -1 3 -2 2811.88 96.83
 1 -3 -2 2698.64 96.09
 1 3 2 2695.99 96.07
 1 3 2 2738.6 96.21
 1 -3 -2 2792.62 95.79
 -1 3 -2 2762.24 96.13
 -1 3 -2 2707.11 95.86
 -1 3 -2 2685.8 96.19
 -1 -3 2 2659.83 95.99
 -1 -3 2 2686.61 95.92
 1 3 2 2662.31 96.11
 -1 -3 2 2644.7 96.13
 1 3 2 2717.55 96.2
 1 -3 -2 2787.87 96.37
 -1 3 -2 2760.43 96.34
 1 3 2 2745.01 96.8
 -1 -3 2 2719.12 96.21
 1 3 2 2761.49 96.17
 1 3 2 2746.73 96.18
 -1 -3 2 2675.29 96.17
 1 3 3 879.53 31.63
 -1 -3 3 863.45 31.08
 -1 3 -3 878.04 31.14
 1 -3 -3 869.4 31.15
 1 3 3 879.54 30.86
 1 -3 -3 843.27 31.7
 -1 3 -3 879.18 30.6
 -1 -3 3 850.78 30.97
 1 3 3 893.91 31.03
 -1 -3 3 871.62 30.93
 -1 -3 3 881.87 30.64
 -1 3 -3 887.93 31.69
 -1 -3 3 848.43 31
 1 3 3 884.99 30.96
 1 3 3 857.34 31.03
 -1 3 -3 865.42 30.97
 -1 -3 3 863 30.73
 -1 -3 3 863.18 30.72
 -1 3 -3 873.12 30.66
 1 -3 -3 873.98 30.93
 -1 3 -3 897.17 30.92
 1 -3 -3 825.88 30.9
 -1 -3 3 847.78 31.08
 -1 3 -3 868.33 31.1
 1 3 3 854.92 30.97
 -1 -3 3 883.13 30.95
 -1 3 -3 844.29 30.89
 -1 -3 3 860.43 30.98
 1 3 3 901.17 30.98
 -1 3 -4 1478.91 53.32
 1 3 4 1521.38 54.1
 -1 -3 4 1547.59 53.55
 1 -3 -4 1487.17 54.16
 1 -3 -4 1501.92 53.57
 1 3 4 1502.91 53.27
 -1 -3 4 1558.08 53.38
 1 3 4 1564.46 53.49
 -1 3 -4 1515.66 53.55
 -1 3 -4 1464.84 53.47
 -1 -3 4 1497.52 53.08
 -1 3 -4 1525.49 54.2
 1 3 4 1674.54 53.69
 -1 3 -4 1542.18 53.34
 1 -3 -4 1506.42 52.98
 1 3 4 1455.19 53.46
 -1 3 -4 1504.91 53.36
 -1 -3 4 1494.53 53.39
 -1 3 -4 1515.42 53.06
 1 3 4 1517.44 53.37
 -1 -3 4 1471.71 53.37
 -1 -3 4 1463.62 53.39
 1 3 4 1527.94 53.35
 -1 3 -4 1488.28 53.55
 -1 -3 4 1483.06 53.51
 1 -3 -4 1508.85 53.3
 -1 -3 4 1517.39 53.06
 -1 -3 4 1500.25 53.13
 1 -3 -4 1530.71 53.41
 1 -3 -5 190.61 7.3
 1 -3 -5 190.45 6.98
 1 3 5 191.47 7.16
 -1 -3 5 188.1 7.19
 -1 -3 5 194.1 7.43
 1 -3 -5 186.08 7.93
 1 3 5 189.68 7.1
 1 -3 -5 182.77 7.34
 1 3 5 188.36 7.3
 -1 3 -5 182.8 7.28
 -1 -3 5 186.17 6.95
 -1 3 -5 186.66 7.38
 1 -3 -5 188.69 7.11
 -1 -3 5 188.54 7.33
 -1 3 -5 193.26 8.02
 1 3 5 204.61 7.45
 1 -3 -5 190.12 6.85
 1 3 5 178.84 7.28
 -1 -3 5 190.94 6.97
 -1 -3 5 187.19 6.79
 1 -3 -5 188.6 7.28
 -1 3 -5 192.77 7.13
 1 3 5 192.92 7.91
 -1 -3 5 186.02 7.22
 -1 3 -5 188.65 7.18
 -1 3 -5 192.06 7.16
 -1 3 -5 189.29 6.94
 -1 -3 5 194.73 7.23
 1 3 5 191.73 7.15
 -1 -3 5 185.38 7.2
 1 -3 -6 36.13 1.7
 -1 3 -6 37.24 1.95
 -1 -3 6 33 1.81
 1 -3 -6 36.5 2.34
 1 3 6 30.87 1.61
 1 -3 -6 33.93 1.86
 1 3 6 33.08 1.82
 -1 -3 6 32.63 1.56
 -1 3 -6 34.62 1.82
 -1 3 -6 31.7 2.29
 1 3 6 40.9 1.95
 1 3 6 36.04 1.68
 -1 -3 6 35.98 1.73
 -1 -3 6 34.12 1.55
 1 3 6 31.57 1.81
 1 -3 -6 35.34 1.48
 1 -3 -6 32.4 1.82
 -1 3 -6 35.44 1.76
 -1 3 -6 31.25 1.64
 1 -3 -6 31.71 1.8
 -1 3 -6 36.3 1.58
 -1 -3 6 35.17 1.77
 -1 3 -6 30.26 1.63
 1 3 6 34.74 2.29
 -1 -3 6 31.04 1.66
 1 3 6 33.22 1.66
 -1 -3 6 34.32 1.75
 -1 -3 7 715.75 26.11
 1 3 7 743.09 26.82
 1 -3 -7 692.51 25.82
 -1 3 -7 731.35 26.2
 -1 -3 7 709.46 26.08
 1 -3 -7 757.93 26.91
 1 3 7 702.2 25.82
 1 -3 -7 741.95 26.13
 1 3 7 713.23 26.13
 1 3 7 744.45 25.82
 -1 3 -7 713.78 26.06
 -1 -3 7 715.94 25.75
 1 -3 -7 697.25 26.13
 -1 3 -7 725.08 26.98
 1 3 7 757.16 26.09
 -1 -3 7 745.53 25.98
 1 -3 -7 715.97 25.66
 -1 -3 7 717.25 25.74
 1 3 7 701.18 26.07
 -1 3 -7 738.87 25.66
 1 -3 -7 743.84 26.13
 -1 3 -7 751.03 25.85
 1 3 7 765.87 25.84
 -1 -3 7 690.77 25.85
 -1 3 -7 714.5 25.77
 -1 3 -7 703.15 25.84
 -1 -3 7 714.75 25.98
 -1 3 -7 732.59 25.99
 1 -3 -7 754.48 26.15
 -1 -3 7 693.4 25.88
 -1 -3 8 33.97 1.9
 1 3 8 37.24 2.42
 -1 -3 8 32.51 1.77
 -1 3 -8 29.31 1.58
 -1 3 -8 34.66 1.66
 1 -3 -8 33.41 2.31
 1 -3 -8 32.56 1.85
 1 3 8 32.44 1.65
 1 3 8 35.69 1.93
 -1 -3 8 33.47 1.63
 -1 3 -8 33.22 1.83
 1 3 8 34.4 1.61
 -1 3 -8 32.7 1.79
 -1 3 -8 28.24 2.37
 1 3 8 34.56 1.8
 1 -3 -8 30.42 1.81
 1 -3 -8 31.46 1.89
 -1 3 -8 30.29 1.48
 -1 -3 8 34.47 1.76
 1 -3 -8 34.2 1.56
 1 3 8 34.03 1.88
 1 -3 -8 31.5 1.88
 1 3 8 32.14 1.59
 -1 -3 8 29.69 1.62
 1 -3 -8 31.77 1.63
 1 3 8 29.38 1.83
 -1 -3 8 34.45 1.85
 -1 3 -8 36.1 1.58
 -1 -3 8 32.68 1.29
 1 -3 -8 32.81 1.88
 -1 3 -8 29.94 1.62
 -1 -3 8 28.25 1.62
 -1 -3 9 205.1 7.99
 -1 -3 9 197.64 7.78
 1 -3 -9 192.55 7.54
 1 3 9 206.46 7.94
 -1 3 -9 190.47 7.5
 -1 -3 9 201.41 7.74
 -1 3 -9 199.98 7.58
 1 -3 -9 186.35 8.45
 1 -3 -9 201 7.82
 1 3 9 196.77 7.56
 1 3 9 197.88 7.91
 1 -3 -9 186.23 7.45
 -1 -3 9 196.45 7.56
 1 3 9 205.01 7.45
 -1 3 -9 201.93 7.81
 -1 3 -9 193.25 7.74
 -1 3 -9 194.29 8.77
 1 3 9 188.18 7.65
 1 -3 -9 201.44 7.85
 -1 3 -9 199.34 7.38
 1 -3 -9 201.29 7.94
 -1 -3 9 213.43 7.73
 1 3 9 208.27 7.9
 -1 -3 9 195.14 7.54
 1 3 9 192.87 7.44
 -1 -3 9 196.37 7.51
 1 -3 -9 213.57 7.96
 -1 3 -9 191.62 7.54
 -1 -3 9 198.83 7.17
 1 -3 -9 190.76 8.01
 -1 3 -9 209.1 7.52
 1 -3 -9 195.94 7.87
 1 3 9 208.62 7.39
 -1 -3 10 224.93 8.53
 1 3 10 224.57 8.68
 -1 -3 10 212.39 8.45
 1 -3 -10 213.54 8.51
 -1 3 -10 206.26 8.18
 -1 3 -10 221.37 8.34
 1 -3 -10 215 9.3
 1 -3 -10 219.07 8.61
 1 3 10 218.55 8.1
 -1 -3 10 214.81 8.3
 -1 3 -10 210.17 8.49
 -1 3 -10 231.04 8.54
 1 -3 -10 209.93 8.21
 1 3 10 214.21 8.64
 -1 -3 10 201.96 8.18
 1 3 10 217.56 8.34
 -1 3 -10 216.39 8.1
 -1 -3 10 222.44 8.4
 1 -3 -10 215.9 8.65
 1 -3 -10 232.87 8.62
 1 3 10 223.28 8.61
 1 3 10 221.85 7.98
 1 3 10 217.44 8.12
 -1 -3 10 216.71 8.18
 -1 3 -10 219.32 8.27
 1 -3 -10 225.86 8.66
 -1 -3 10 213.91 7.91
 1 -3 -10 216.59 8.51
 1 3 10 225.17 8.3
 1 -3 -10 214.52 8.74
 -1 3 -10 231.05 8.3
 -1 -3 10 216.73 8.75
 1 -3 -11 19.04 1.38
 1 3 11 19.35 1.24
 1 -3 -11 17 1.81
 1 3 11 18.3 1.06
 -1 -3 11 15.99 1.21
 -1 3 -11 17.36 1.47
 1 3 11 18.54 1.48
 -1 3 -11 17.03 1.17
 -1 -3 11 19.21 1.36
 1 -3 -11 18.14 1.2
 -1 3 -11 19.05 1.38
 1 3 11 21.08 1.28
 -1 -3 11 18.84 1.31
 -1 3 -11 17.51 1.09
 1 -3 -11 18.37 1.45
 1 -3 -11 18.69 1.42
 1 3 11 17.95 1.42
 1 -3 -11 15.74 1.39
 -1 -3 11 17.42 0.96
 1 3 11 18.77 1.07
 1 -3 -11 18.97 1.4
 -1 3 -11 19.4 1.15
 -1 3 -11 14.5 1.17
 -1 -3 11 18.84 1.56
 1 -3 -11 18.45 1.48
 1 -3 -11 17.6 1.4
 -1 -3 12 710.85 25.68
 1 3 12 717.22 25.27
 1 -3 -12 706.38 26.03
 -1 3 -12 697.45 25.4
 1 -3 -12 718.62 26.04
 1 -3 -12 750.51 25.96
 1 3 12 720.99 25.96
 1 -3 -12 698.53 25.58
 1 3 12 678.05 26
 1 3 12 689.27 25.49
 1 -3 -12 684.09 26.76
 1 -3 -12 712.91 26.03
 -1 -3 12 728.73 25.25
 1 3 12 720.44 25.29
 1 -3 -12 721.41 25.82
 1 3 12 681.78 25.58
 -1 -3 12 701.22 25.79
 1 3 12 699.85 26.02
 -1 3 -12 719.2 25.57
 -1 3 -12 726.32 26.01
 1 -3 -12 691.41 25.87
 -1 3 -12 701.4 25.7
 -1 3 -12 701.31 25.45
 -1 3 -12 728.19 25.89
 1 3 13 59.79 3.18
 -1 3 -13 57.58 2.78
 -1 3 -13 63.6 3.18
 -1 3 -13 59.62 3.87
 1 -3 -13 59.74 3.77
 -1 -3 13 61.13 3.02
 1 3 13 55.31 2.81
 1 -3 -13 63.39 3.03
 -1 -3 13 55.27 2.88
 1 3 13 61.07 2.51
 -1 -3 13 62.42 3.26
 1 -3 -13 56.06 2.82
 1 3 13 54.16 2.67
 1 -3 -13 60.35 3.21
 -1 3 -13 59.92 2.68
 -1 -3 13 56.46 2.86
 1 -3 -13 65.1 3.15
 -1 -3 13 62.32 2.57
 1 -3 -13 53.53 3.12
 1 3 13 56.65 3.1
 -1 -3 13 61.27 3.42
 -1 3 -13 58.81 3.06
 1 -3 -13 62.24 3.21
 1 -3 -13 57.41 3.08
 -1 3 -13 60.51 2.71
 -1 3 -13 61.3 2.97
 -1 -3 13 63.17 3.06
 1 3 13 57.45 2.49
 -1 3 -14 490.54 18.22
 -1 3 -14 473.51 17.76
 1 3 14 484.62 18.28
 -1 3 -14 450.97 19.29
 1 -3 -14 478.56 19.12
 -1 -3 14 493.24 18.05
 1 3 14 476.26 17.83
 1 -3 -14 501.55 18.03
 1 -3 -14 465.3 19.31
 -1 -3 14 482.94 18.32
 1 -3 -14 497.1 17.91
 1 3 14 482.3 17.63
 -1 -3 14 493.25 17.98
 1 3 14 484.58 17.35
 1 3 14 475.29 18.18
 -1 -3 14 480.85 17.94
 -1 -3 14 492.47 17.9
 1 -3 -14 483.77 18.28
 1 -3 -14 500.52 18.17
 1 3 14 465.97 18.19
 -1 3 -14 493.63 17.65
 1 -3 -14 494.37 18.27
 1 -3 -14 478.51 17.4
 -1 -3 14 479.61 17.39
 1 -3 -14 486.94 17.38
 1 3 14 497.17 17.37
 -1 3 -14 495.48 18.17
 -1 -3 14 464.56 18.12
 -1 -3 14 462.16 17.47
 1 -3 -14 493.67 18.31
 1 -3 -14 493.76 18.19
 -1 3 -14 488.05 17.63
 -1 -3 14 485.48 18.08
 -1 3 -14 489.87 18
 -1 -3 14 469.15 18.6
 -1 -3 15 7.42 1.29
 -1 3 -15 7.63 1.53
 1 -3 -15 7.73 1.42
 -1 3 -15 9.03 1.06
 1 -3 -15 9.84 1.16
 -1 3 -15 11.89 0.96
 1 -3 -15 11.65 1.78
 -1 -3 15 6.84 1.07
 1 3 15 11.56 0.73
 -1 -3 15 10.58 1.13
 -1 -3 15 11.05 0.86
 1 -3 -15 8.08 1.18
 1 3 15 11.84 0.91
 1 -3 -15 11.24 1.1
 1 3 15 12.58 1.36
 -1 -3 15 7.17 1.1
 -1 3 -15 10.61 0.92
 1 -3 -15 9.14 1.16
 -1 -3 15 10.15 1.09
 1 -3 -15 9.37 1.18
 -1 -3 15 10.81 1.1
 1 -3 -15 11.9 1.29
 -1 3 -15 9.39 0.76
 -1 -3 15 9.38 0.72
 1 -3 -15 10.62 0.74
 1 -3 -15 10.68 1.2
 1 -3 -15 11.66 1.17
 -1 3 -15 12.65 1.36
 1 3 15 12.26 1.13
 -1 -3 15 10.2 1.14
 1 3 15 11.29 1.32
 -1 3 -15 10.06 0.98
 1 -3 -15 10.51 0.72
 1 3 15 10.3 0.7
 -1 3 -15 9.92 0.78
 -1 3 -15 7.94 1.13
 1 3 16 78.52 4.2
 1 -3 -16 82.89 3.99
 -1 -3 16 86.93 4.06
 1 3 16 80.37 3.85
 1 -3 -16 73.74 4.05
 -1 3 -16 89.56 4.09
 -1 3 -16 85.17 3.64
 1 -3 -16 89.48 5.34
 1 3 16 85.62 3.28
 -1 -3 16 80.74 3.98
 -1 3 -16 78.19 5.15
 1 3 16 85.43 3.5
 1 3 16 81.55 4.17
 1 -3 -16 81.07 4.21
 -1 -3 16 82.01 3.9
 1 -3 -16 77.62 4.06
 -1 3 -16 83.29 3.69
 -1 -3 16 85.87 3.99
 -1 -3 16 88.09 4.8
 1 -3 -16 87.25 3.33
 -1 3 -16 83.36 3.38
 -1 -3 16 82.9 3.32
 -1 3 -16 81.49 4.15
 1 -3 -16 86.7 4.21
 1 -3 -16 87.79 4.12
 -1 -3 16 85.68 3.6
 1 -3 -16 80.71 4.22
 -1 3 -16 79.44 3.38
 1 -3 -16 82.56 3.28
 1 3 16 85.08 3.29
 -1 3 -17 127.95 7.45
 1 -3 -17 142.93 6.14
 1 -3 -17 147.7 6.29
 1 -3 -17 132.96 7.47
 1 -3 -17 146.38 6.36
 -1 3 -17 136.82 5.81
 1 -3 -17 134.47 6.36
 -1 -3 17 154.09 6.15
 1 -3 -17 141.78 6.29
 -1 -3 17 147.15 6.16
 1 3 17 144.76 6.4
 -1 3 -17 141.99 5.4
 1 3 17 146.99 5.31
 1 -3 -17 142.2 5.32
 -1 -3 17 141.17 5.35
 -1 -3 17 144.36 6.2
 -1 -3 17 138.68 5.7
 1 -3 -17 149.68 6.52
 -1 3 -17 140.91 5.42
 -1 -3 17 140.59 5.35
 1 -3 -17 139.66 5.29
 1 3 17 157.06 6.59
 -1 -3 17 132.01 6.93
 -1 3 -17 139.66 5.74
 -1 3 -17 146.93 6.25
 1 -3 -17 141.42 6.37
 -1 3 -17 150.07 6.42
 1 -3 -18 13.28 1.54
 -1 3 -18 14.5 1.48
 -1 3 -18 17.19 1.23
 1 -3 -18 11.99 1.95
 1 -3 -18 20.21 2.54
 1 -3 -18 15.31 1.54
 -1 -3 18 15.18 1.49
 -1 3 -18 15.35 1.6
 1 -3 -18 14.23 0.9
 1 -3 -18 15.72 1.67
 -1 3 -18 14.56 1.26
 1 -3 -18 17.8 1.65
 -1 -3 18 15.89 0.87
 -1 3 -18 16.22 0.92
 1 -3 -18 16.24 0.81
 1 -3 -18 18.97 1.65
 -1 -3 18 15.44 2.07
 1 -3 -18 15.62 0.8
 -1 3 -18 15.16 0.89
 1 3 18 15.05 0.79
 -1 3 -18 16.1 2.37
 1 -3 -18 17.15 1.71
 -1 -3 18 16.68 1.26
 1 3 18 11.99 1.54
 -1 3 -18 16.36 1.38
 1 -3 -19 81.52 5.24
 1 -3 -19 84.74 5.67
 1 -3 -19 89.8 4.59
 -1 -3 19 92.07 3.89
 1 -3 -19 92.97 4.48
 1 -3 -19 89.35 4.44
 -1 3 -19 88.78 3.98
 1 -3 -19 93.65 4.59
 -1 -3 19 87.68 4.37
 -1 3 -19 91 3.88
 1 -3 -19 89.06 4.53
 -1 3 -19 84.44 4.33
 -1 3 -19 87.06 4.49
 -1 3 -19 98.87 4.21
 1 3 19 74.62 4.41
 -1 3 -19 75.83 5.56
 -1 3 -19 90.46 3.34
 1 -3 -19 83.68 3.19
 -1 -3 19 88.22 5.23
 -1 3 -19 87.9 3.34
 1 -3 -19 83.64 3.18
 -1 -3 19 96.06 4.62
 1 3 19 88.14 4.19
 1 -3 -20 14.7 2.22
 -1 3 -20 12.7 0.65
 1 -3 -20 15.03 1.69
 1 -3 -20 14.94 1.62
 -1 3 -20 14.72 1.3
 -1 -3 20 17.44 1.65
 -1 3 -20 14.2 0.67
 -1 3 -20 12.97 0.66
 -1 -3 20 17.76 2.29
 -1 3 -20 13.06 1.6
 -1 -3 20 14.98 1.25
 1 -3 -20 12.92 1.63
 -1 3 -20 13.54 2.22
 1 -3 -20 13.04 1.59
 -1 3 -20 13.79 1.16
 -1 3 -20 14.75 1.56
 -1 -3 20 16.25 1.71
 1 3 20 10.84 1.33
 -1 3 -20 13.25 1.33
 1 3 20 14.11 1.63
 1 -3 -20 11.95 2.28
 -1 3 -21 16.86 2.77
 -1 -3 21 12.79 1.54
 -1 -3 21 14.79 2.2
 1 -3 -21 10.18 1.53
 1 -3 -21 10.37 1.49
 -1 3 -21 9.78 1.19
 -1 3 -21 16.15 1.76
 1 -3 -21 12.33 1.61
 1 -3 -21 17.38 2.32
 -1 3 -21 13.61 1.17
 1 -3 -21 14.7 1.68
 -1 3 -21 10.07 1.37
 -1 -3 21 11.17 1.5
 1 -3 -21 12.24 1.25
 1 3 21 10.32 1.37
 1 3 21 11.18 1.56
 -1 -3 21 9.92 1.1
 1 -3 -21 15.03 2.64
 -1 3 -22 19.85 2.78
 -1 -3 22 19.07 1.89
 -1 -3 22 22.12 2.67
 -1 3 -22 18.72 1.6
 1 -3 -22 21.18 1.95
 1 -3 -22 17.97 1.91
 -1 3 -22 24.02 2.07
 1 -3 -22 18.43 2.03
 1 -3 -22 22.31 2.77
 -1 3 -22 21.18 1.48
 1 -3 -22 23.14 2.14
 -1 3 -22 18.52 1.84
 1 3 22 17.66 1.75
 -1 -3 22 15.26 1.82
 1 3 22 19.28 2.02
 1 -3 -22 21.55 2.83
 -1 3 -23 9.79 2.39
 -1 -3 23 8.89 1.44
 -1 -3 23 6.78 1.76
 1 -3 -23 13.15 1.65
 -1 3 -23 10.15 1.22
 1 -3 -23 13.3 1.69
 -1 3 -23 8.94 1.56
 1 -3 -23 12.7 2.68
 1 -3 -23 7.44 1.96
 -1 3 -23 11.64 1.12
 1 -3 -23 7.2 1.53
 -1 3 -23 9.93 1.52
 1 3 23 8.58 1.53
 -1 -3 23 8.18 1.51
 1 3 23 11.27 1.43
 1 -3 -23 13.55 1.78
 -1 -3 24 0.28 1.05
 1 3 24 0.23 0.83
 -1 -3 24 0.6 1.04
 -1 -3 24 1.1 1.32
 -1 3 -24 0.28 0.92
 1 -3 -24 2.67 1.33
 1 -3 -24 1.42 0.96
 1 -3 -24 0.7 1.61
 1 3 24 1.26 1.22
 1 -3 -24 -0.56 1.56
 -1 3 -24 2.95 1.89
 -1 3 -25 -0.78 1.54
 -1 -3 25 1.76 1.13
 1 -3 -25 0.58 1.44
 1 3 25 0.97 0.92
 1 -3 -25 0.74 1.54
 -1 -3 25 0.58 1.39
 1 3 26 14.72 1.72
 1 -3 -26 16.23 3.18
 1 -3 -26 10.27 2.31
 -1 3 -26 9.8 2.57
 -1 -3 26 12.87 2.41
 1 -3 -27 6.9 2.16
 1 -3 -27 4.84 2.45
 -1 -3 27 3.86 2.05
 1 -3 -28 6.75 2.51
 1 -3 -28 7.79 2.12
 -1 3 -28 8.97 2.92
 -1 -3 28 6.73 2.33
 1 -3 -29 3.51 2.18
 1 -3 -29 3.35 1.89
 1 -3 -30 5.48 2.49
 -1 -3 30 -0.73 2.22
 1 -3 -31 2.84 1.98
 -1 3 -31 2.09 2.59
 1 -3 -32 3.92 2.53
 -1 3 -32 19.43 4.53
 1 -3 -33 3.04 2.32
 -1 3 -33 -1.11 2.44
 1 -3 -34 -1.04 2.76
 1 3 34 -1.13 2.59
 -1 3 -34 3.42 2.82
 1 -3 -35 2.14 2.56
 1 3 35 3.48 2.55
 -1 3 -35 1.16 2.99
 1 -3 -36 1.1 2.81
 1 3 36 -3.55 2.83
 -1 3 -36 3.56 2.83
 1 -3 -37 -3.35 2.96
 1 3 37 -2.41 3.29
 -1 3 -37 -1.2 2.76
 1 -3 -38 -1.14 2.81
 -1 3 -38 1.21 3.01
 1 3 38 2.44 2.91
 -1 3 -39 3.67 2.92
 1 3 39 3.7 2.71
 1 3 40 3.71 2.72
 -1 -4 -39 2.47 2.71
 1 4 -39 -1.31 2.88
 -1 -4 -39 -1.23 3.15
 -1 4 39 -1.13 2.9
 -1 -4 -38 1.21 2.66
 -1 -4 -38 -1.22 3.03
 1 4 -38 2.61 2.73
 1 4 -38 2.06 2.98
 -1 4 38 1.13 2.58
 1 4 -37 2.06 2.8
 -1 -4 -37 1.2 2.64
 -1 -4 -37 -3.58 3.26
 -1 -4 -36 -1.18 2.47
 1 4 -36 3.06 2.86
 1 -4 36 2.08 2.58
 -1 -4 -36 -1.17 2.89
 1 4 -35 -1.01 2.4
 1 -4 35 1.02 2.25
 -1 -4 -35 1.14 2.62
 1 4 -34 -0.99 2.45
 1 -4 34 -1 2.3
 -1 -4 -34 1.11 2.44
 1 4 -33 1.93 2.4
 1 -4 33 2.94 2.34
 -1 -4 -33 2.16 2.86
 1 4 -32 3.78 2.34
 -1 -4 -32 -2.09 2.49
 1 -4 32 -0.95 2.44
 1 4 -31 2.53 1.87
 1 4 -31 -2.76 2.58
 -1 -4 -31 2.02 2.01
 1 -4 31 2.78 2.21
 1 4 -30 2.47 1.96
 1 4 -30 2.67 2.04
 -1 -4 -30 0.97 2.32
 1 -4 30 -0.89 2.71
 1 4 -29 4.21 1.69
 1 4 -29 3.44 2.21
 -1 -4 -29 2.81 2.24
 1 -4 29 3.46 2.43
 1 -4 28 5 2.21
 1 4 -28 3.32 1.83
 1 4 -28 4.09 1.9
 1 -4 27 36.85 4.4
 1 4 -27 27.97 4.1
 1 4 -27 36.16 3.61
 -1 4 26 0.99 1.14
 1 4 -26 -1.54 2.27
 1 -4 26 2.31 1.76
 1 4 -26 2.14 1.13
 1 4 -26 1.64 1.49
 1 4 -25 24.65 2.85
 1 4 -25 20.61 3.24
 -1 -4 -25 17.07 3.04
 1 -4 25 20.9 2.15
 -1 4 25 22 2.25
 1 -4 25 21.38 3.28
 1 4 -25 19.69 2.04
 -1 -4 -25 23.52 2.38
 1 4 -24 3.53 1.6
 1 -4 24 9.88 2.52
 1 4 -24 7.04 2.14
 -1 -4 -24 3.1 1.92
 -1 4 24 1.89 1.24
 -1 -4 -24 2.66 1.24
 1 4 -24 2.02 1.13
 -1 -4 -24 4.39 1.3
 1 -4 24 3.92 1.32
 -1 -4 -23 40.68 3.23
 -1 -4 -23 40.02 4.24
 -1 -4 -23 43.17 3.08
 1 4 -23 49.72 4.41
 1 4 -23 40.17 2.72
 -1 -4 -23 41.82 2.99
 1 -4 23 35.33 2.87
 -1 -4 -23 34.3 4.08
 1 4 -23 36.84 2.79
 1 -4 23 48.5 4.47
 -1 4 23 37.01 2.99
 1 4 -23 28.49 3.25
 -1 4 23 41.1 2.98
 -1 4 22 14.07 1.78
 -1 -4 -22 13.06 2.66
 -1 -4 -22 11.1 1.76
 -1 -4 -22 13.43 2.42
 -1 4 22 12.48 1.84
 -1 -4 -22 11.68 1.69
 1 4 -22 13.45 2.47
 -1 -4 -22 10.59 1.6
 1 -4 22 10.35 1.6
 1 4 -22 11.43 1.74
 -1 -4 -22 9.58 1.64
 -1 -4 -22 11.05 1.58
 1 4 -22 12.58 1.49
 -1 4 22 13.1 1.72
 1 4 -22 12.5 1.64
 1 4 -22 11.55 2.02
 1 -4 22 11.56 2.36
 1 4 -22 11.91 1.72
 1 4 -21 19.12 1.9
 -1 4 21 22.61 2.11
 -1 -4 -21 17.93 2.85
 -1 -4 -21 22.07 2.23
 -1 -4 -21 14.1 2.48
 -1 4 21 21.69 2.18
 1 4 -21 20.43 2.04
 1 4 -21 17.05 2.66
 -1 -4 -21 19.33 1.96
 1 -4 21 14.65 1.85
 1 -4 21 16.76 1.53
 -1 -4 -21 21.8 2.12
 1 4 -21 19.01 2.05
 1 -4 21 16.51 2.73
 -1 -4 -21 23.96 2.19
 1 4 -21 20.43 1.81
 -1 -4 -21 17.73 1.88
 1 4 -21 14.67 1.97
 -1 4 21 20.19 1.99
 1 4 -21 13.23 2.22
 1 4 -20 11.59 1.68
 -1 -4 -20 11.3 1.63
 1 -4 20 11.11 1.22
 1 4 -20 7.86 1.3
 -1 4 20 8.94 1.48
 -1 -4 -20 5.24 1.81
 -1 -4 -20 8.35 1.5
 -1 -4 -20 7.65 1.91
 -1 4 20 8.34 1.59
 1 4 -20 8.67 1.97
 -1 4 20 11.3 1.33
 1 -4 20 9.88 2.02
 1 -4 20 5.38 1.12
 1 4 -20 4.2 1.45
 -1 4 20 5.58 1.33
 1 4 -20 9.28 1.49
 -1 -4 -20 9.14 0.63
 1 4 -20 8.95 0.72
 -1 -4 -20 9.47 1.44
 1 -4 20 6.84 1.03
 1 4 -20 11.08 1.38
 1 4 -20 8.7 0.71
 1 -4 19 127.85 5.62
 -1 -4 -19 135.15 6.37
 1 -4 19 121.3 7.38
 1 4 -19 136.08 6.15
 -1 4 19 121.65 6.12
 -1 -4 -19 122.93 7.63
 -1 -4 -19 127.3 6.35
 -1 -4 -19 117.35 7.49
 -1 4 19 130.7 6.39
 1 4 -19 124.43 7.47
 1 4 -19 128.46 5.36
 -1 4 19 129.82 5.75
 -1 -4 -19 126.87 6.11
 1 4 -19 133.78 5.05
 1 -4 19 138.42 6.25
 1 -4 19 127.79 5.51
 1 4 -19 126.99 5.83
 -1 -4 -19 130.19 6.13
 1 4 -19 127.41 6.82
 -1 4 19 127.03 6.13
 -1 -4 -19 126.71 4.94
 1 4 -19 134.73 5.07
 -1 -4 -19 136.77 4.97
 1 4 -19 128.33 6.5
 1 4 -19 126.52 6.19
 1 4 -18 9.02 1.53
 -1 -4 -18 10.62 1.51
 1 -4 18 10.52 1.2
 1 -4 18 10.97 2.02
 1 4 -18 6.22 1.21
 -1 4 18 9.16 1.43
 -1 -4 -18 10.01 2.02
 -1 -4 -18 12.57 1.6
 -1 -4 -18 6.29 1.6
 -1 4 18 9.42 1.44
 1 4 -18 12.45 2.25
 1 4 -18 10.65 1.09
 1 -4 18 9.88 1.46
 1 4 -18 12.08 0.86
 1 -4 18 10.22 0.87
 -1 -4 -18 9.1 0.74
 1 4 -18 12.33 0.86
 -1 4 18 12.99 0.87
 -1 -4 -18 8.33 1.36
 -1 4 18 10.35 1.2
 1 4 -18 8.37 1.51
 1 4 -18 8.67 1.27
 -1 -4 -18 9.18 1.39
 -1 4 18 10.41 1.48
 1 4 -18 10.7 1.51
 1 -4 17 151.93 6.21
 -1 -4 -17 158.66 6.97
 1 -4 17 135.51 7.75
 1 4 -17 143.99 6.56
 1 4 -17 153.48 6.58
 -1 4 17 149 6.79
 -1 -4 -17 151.47 8.28
 -1 -4 -17 157.35 6.91
 -1 -4 -17 150.19 8.16
 -1 4 17 137.43 6.8
 1 4 -17 151.02 7.96
 -1 -4 -17 140.36 6.61
 -1 4 17 151.61 6.29
 1 4 -17 149.07 5.74
 1 -4 17 148.99 6.72
 1 -4 17 153.39 6.09
 1 4 -17 142.58 6.39
 -1 -4 -17 145.87 6.68
 -1 4 17 150.48 5.77
 1 4 -17 148.16 5.76
 1 4 -17 138.29 6.69
 1 4 -17 144.03 7.03
 1 4 -17 159.51 7.44
 -1 4 17 145.58 5.74
 1 -4 17 155.16 5.85
 -1 -4 -17 147.34 5.68
 -1 4 17 149.63 6.71
 1 -4 16 57.02 4.24
 1 4 -16 55.03 3.75
 1 -4 16 61.93 2.85
 1 4 -16 57.07 3.1
 -1 -4 -16 53.75 3.22
 -1 4 16 58.98 3.01
 1 -4 16 60.38 3.39
 1 4 -16 64.61 2.65
 -1 4 16 63.09 3.51
 1 4 -16 63.38 3.29
 -1 -4 -16 52.12 4.26
 -1 -4 -16 63.73 2.89
 -1 4 16 61.52 3.42
 -1 -4 -16 63.67 4.51
 -1 4 16 59.26 3.5
 1 4 -16 59.25 4.25
 1 4 -16 53.46 2.82
 1 4 -16 59.31 2.62
 -1 4 16 54.5 2.6
 -1 -4 -16 58.43 3.48
 1 -4 16 51.06 2.85
 1 4 -16 50.26 3.47
 1 4 -16 66.77 3.41
 1 4 -16 57.37 3.38
 -1 4 16 58.51 2.62
 -1 -4 -16 56.62 2.52
 -1 -4 -15 54.4 2.18
 -1 -4 -15 52.76 3.1
 1 4 -15 47.55 2.82
 1 -4 15 54.68 2.59
 -1 4 15 54.69 2.75
 -1 -4 -15 57.61 3.17
 1 4 -15 55.19 2.46
 1 -4 15 52.99 3.11
 1 4 -15 52.82 3.01
 -1 -4 -15 50.17 4.06
 -1 -4 -15 45.12 3.03
 1 -4 15 51.17 3.11
 -1 4 15 55.62 3.16
 -1 -4 -15 54.64 2.65
 -1 -4 -15 53.66 4.05
 1 4 -15 45.83 3.72
 1 4 -15 53.89 2.74
 -1 4 15 56.52 2.5
 1 4 -15 55.17 2.47
 -1 -4 -15 53.11 3.24
 1 -4 15 53.62 2.7
 -1 4 15 55.17 2.47
 1 -4 15 48.74 3.84
 1 4 -15 56.76 3.18
 1 4 -15 54.21 3.04
 -1 4 15 49.79 3.17
 -1 -4 -14 59.83 2.38
 -1 -4 -14 59.15 3.25
 1 -4 14 63.07 2.75
 1 4 -14 63.1 3.11
 -1 -4 -14 56.05 3.19
 -1 4 14 60.38 2.88
 1 4 -14 55.74 3.11
 -1 -4 -14 52.41 4.07
 -1 -4 -14 60.24 3.32
 -1 -4 -14 55.53 2.73
 -1 4 14 56.77 3.24
 1 -4 14 53.79 3.21
 -1 4 14 56.84 3.35
 1 -4 14 57.23 3.21
 1 4 -14 57.87 2.63
 1 4 -14 59.62 4.03
 1 4 -14 57.11 2.91
 -1 4 14 64.37 3.41
 -1 -4 -14 52.41 3.18
 1 -4 14 55 2.81
 -1 -4 -14 56.13 3.33
 -1 4 14 57.67 2.64
 1 4 -14 57.1 3.11
 1 -4 14 60.34 3.11
 -1 4 14 60.17 3.24
 1 4 -14 61.47 3.29
 1 4 -14 63.52 2.69
 -1 4 14 56 2.65
 1 -4 14 54.31 3.96
 -1 4 13 321.77 11.99
 1 4 -13 299.21 11.5
 -1 -4 -13 304.8 11.73
 -1 -4 -13 288.69 12.94
 -1 4 13 282.46 11.61
 -1 -4 -13 307.48 11.06
 1 -4 13 288.74 11.63
 -1 4 13 291.75 11.77
 1 -4 13 291.77 11.59
 1 4 -13 304.14 10.96
 -1 -4 -13 289.83 11.66
 -1 4 13 289.82 11.72
 1 4 -13 285.06 12.63
 1 4 -13 294.46 11.3
 -1 4 13 288.99 11.1
 -1 -4 -13 288.88 11.55
 1 4 -13 295.57 11.38
 -1 -4 -13 294.63 11.6
 1 -4 13 293.88 10.95
 1 -4 13 289.61 11.11
 -1 -4 -13 291.94 11.76
 1 4 -13 288.15 10.96
 -1 -4 -13 297.53 10.69
 1 -4 13 282.59 12.63
 1 -4 13 289.83 11.39
 1 4 -13 290.9 11.62
 -1 4 13 292.04 11.56
 1 4 -13 301.98 11.52
 1 -4 12 37.22 3.06
 -1 4 12 48.46 2.79
 1 4 -12 40.18 2.39
 -1 -4 -12 35.49 3.12
 -1 -4 -12 47.27 2.63
 1 -4 12 36.64 2.44
 -1 -4 -12 43.82 2.11
 -1 4 12 45.11 2.68
 1 -4 12 44.39 2.48
 1 4 -12 41.12 2.03
 1 -4 12 39.74 2.43
 1 4 -12 33.31 2.55
 1 4 -12 36.01 2.98
 1 4 -12 44.05 2.36
 1 -4 12 43.12 2.01
 1 4 -12 42.68 2.34
 -1 -4 -12 44.2 2.52
 -1 -4 -12 39.75 2.43
 -1 4 12 42.6 2.12
 1 4 -12 37.36 2.01
 1 -4 12 40.74 2.13
 -1 -4 -12 38.38 2.56
 1 -4 12 37.84 2.27
 1 4 -12 41.81 2.53
 -1 4 12 38.92 2.43
 -1 -4 -12 42.18 1.85
 1 4 -12 41.88 2.82
 1 4 -12 40.27 2.37
 -1 -4 -12 39.69 2.52
 -1 4 12 39.36 2.53
 -1 4 11 50.08 2.89
 1 4 -11 42.34 2.52
 -1 -4 -11 48.2 2.71
 -1 -4 -11 45.74 2.25
 1 -4 11 47.19 2.7
 1 -4 11 48.08 2.66
 1 -4 11 46.73 2.63
 1 4 -11 48.06 2.26
 -1 4 11 42.97 2.67
 -1 -4 -11 45.62 2.7
 1 4 -11 51.98 3.38
 1 4 -11 48.13 2.54
 1 -4 11 48.07 2.16
 1 4 -11 46.21 2.48
 -1 -4 -11 49.49 2.67
 -1 4 11 47.19 2.26
 -1 -4 -11 47.79 2.65
 1 4 -11 44.43 2.51
 -1 -4 -11 49.39 2.82
 1 -4 11 41.05 2.24
 1 -4 11 49.58 3.38
 1 4 -11 45.61 2.92
 1 4 -11 48.08 2.69
 -1 4 11 46.82 2.64
 1 4 -11 44.92 2.25
 1 -4 10 37.52 2.82
 -1 4 10 34.43 2.37
 1 4 -10 35.99 2.18
 -1 -4 -10 34.54 2.25
 -1 -4 -10 37.02 1.89
 1 -4 10 40.03 2.24
 1 -4 10 34.57 2.16
 -1 4 10 38.33 2.35
 1 -4 10 35.79 1.8
 1 4 -10 36.65 2.78
 1 4 -10 38.54 2.2
 1 -4 10 38.85 1.77
 -1 -4 -10 40.39 2.29
 1 4 -10 35.68 2.09
 -1 4 10 34.58 1.8
 -1 -4 -10 38.79 2.23
 1 4 -10 42.9 2.23
 1 -4 10 35.93 1.89
 -1 -4 -10 36.97 2.34
 1 4 -10 36.16 1.89
 1 4 -10 38.33 2.55
 1 4 -10 35.02 2.2
 -1 4 10 35.2 2.2
 1 -4 10 33.41 2.01
 1 4 -10 37.88 1.93
 1 -4 9 351.54 15.27
 -1 4 9 401.52 14.94
 1 4 -9 383.8 14.49
 -1 -4 -9 392.97 14.64
 1 4 -9 375.11 14.38
 -1 -4 -9 389.57 14.44
 1 -4 9 400.35 14.55
 1 -4 9 384.55 14.51
 1 -4 9 381.4 13.96
 -1 4 9 404.2 14.74
 1 4 -9 393.03 15.41
 1 4 -9 429.51 14.61
 -1 -4 -9 386.44 14.55
 1 -4 9 386.6 13.91
 1 4 -9 360.68 14.32
 1 -4 9 385.83 14.32
 1 4 -9 398.14 14.61
 -1 4 9 373.51 14.51
 1 4 -9 390.34 14.18
 1 4 -9 394.11 14.96
 -1 -4 -9 378.16 14.68
 1 -4 9 365.94 14.11
 -1 4 9 372.11 14.58
 -1 -4 -9 380.27 14.1
 -1 -4 -9 376.02 14.48
 -1 4 9 377.47 13.96
 1 4 -9 399.22 14.16
 1 -4 8 15.61 1.03
 1 -4 8 17.48 1.73
 -1 4 8 16.72 1.5
 1 -4 8 11.32 1.61
 -1 4 8 15.98 1.33
 -1 -4 -8 17.59 1.08
 -1 -4 -8 10.81 1.18
 1 -4 8 11.77 1.15
 -1 -4 -8 18.54 1.29
 1 -4 8 13.43 1.22
 1 4 -8 14.54 1.07
 1 4 -8 12.81 1.5
 -1 4 8 15.35 0.91
 -1 -4 -8 15.15 1.23
 1 -4 8 15.89 0.89
 -1 -4 -8 13.43 1.21
 1 -4 8 12.86 1.16
 -1 4 8 14.61 1.31
 1 -4 8 14.95 0.89
 1 -4 8 14.15 0.97
 1 -4 8 15.05 0.99
 1 4 -8 14.83 1.16
 1 4 -8 15.12 1.06
 1 4 -8 16.27 1.25
 1 4 -8 15.33 1.47
 -1 4 8 13.61 1.24
 1 -4 8 15.58 1.12
 1 4 -8 13.82 1.21
 1 -4 7 75.26 3.14
 -1 4 7 70.18 3.74
 1 -4 7 70.31 4.17
 -1 -4 -7 70.45 3.53
 1 -4 7 74.39 3.12
 1 4 -7 78 3.38
 1 -4 7 75.89 3.02
 1 -4 7 70.45 3.4
 -1 -4 -7 78.34 3.4
 1 4 -7 71.46 3.23
 -1 -4 -7 70.64 3.17
 1 4 -7 77.72 4.09
 -1 -4 -7 73.53 3.4
 -1 4 7 69.89 2.9
 1 -4 7 68.84 3.37
 1 4 -7 73.65 3
 -1 -4 -7 72.1 3.41
 1 -4 7 74.67 2.95
 -1 4 7 70.3 3.52
 1 -4 7 71.32 2.9
 1 -4 7 67.18 3.39
 -1 -4 -7 73.76 3.15
 -1 4 7 73.33 3.53
 -1 -4 -7 68.7 3.4
 1 4 -7 77.51 3.44
 1 4 -7 70.56 3.72
 1 -4 7 74.74 3.24
 -1 4 7 70.88 3.44
 1 4 -7 77.58 3.52
 -1 -4 -7 71.21 3.22
 1 4 -7 69.97 3.19
 1 4 -6 606.11 21.4
 1 -4 6 560.07 20.33
 -1 4 6 568.54 21.13
 1 -4 6 554.38 21.62
 1 -4 6 533.38 20.65
 -1 4 6 559.38 20.77
 -1 -4 -6 566.22 20.38
 -1 -4 -6 542.24 20.82
 1 4 -6 555.08 21.27
 1 -4 6 567.18 20.63
 1 -4 6 591.53 20.78
 -1 4 6 547.96 20.79
 -1 -4 -6 573.05 20.57
 -1 -4 -6 556.42 20.43
 1 4 -6 567.9 20.47
 1 4 -6 575.22 21.39
 -1 -4 -6 571.56 20.64
 -1 4 6 551.26 20.05
 1 -4 6 568.34 20.66
 1 4 -6 568.88 20.16
 -1 -4 -6 576.85 20.67
 1 -4 6 578.16 20.15
 1 4 -6 552.29 20.53
 1 -4 6 569.99 20.16
 1 -4 6 567.39 20.33
 -1 4 6 579.84 20.82
 1 -4 6 558.95 20.02
 1 4 -6 552.77 21.06
 1 4 -6 576.67 20.66
 -1 -4 -6 551.03 20.48
 1 4 -6 572.63 20.45
 -1 4 6 546.89 20.68
 1 4 -6 570.29 20.71
 1 -4 6 568.42 20.43
 -1 4 5 124.85 5.48
 1 4 -5 118.07 5.5
 1 -4 5 120.41 5.78
 -1 -4 -5 125.4 4.78
 1 -4 5 118.77 4.74
 1 4 -5 118.43 4.87
 1 -4 5 122.43 4.49
 1 4 -5 114.18 5.46
 1 -4 5 121.57 4.93
 1 -4 5 117.37 5.05
 -1 4 5 126.23 5.17
 -1 -4 -5 129.86 4.95
 1 -4 5 125.46 4.79
 -1 -4 -5 124.62 5
 1 4 -5 119.39 5.02
 -1 4 5 121.12 5.03
 1 4 -5 125.64 5.63
 -1 -4 -5 128.22 4.99
 -1 4 5 118.76 4.41
 1 4 -5 119.21 4.5
 1 -4 5 119.34 4.98
 -1 -4 -5 124.93 4.84
 1 4 -5 124.94 4.87
 -1 -4 -5 113.11 5.01
 -1 4 5 129.38 5.17
 1 -4 5 124.54 4.73
 1 4 -5 111.8 5.26
 1 4 -5 119.7 4.81
 -1 -4 -5 118.27 4.85
 1 4 -5 122.94 5.47
 1 4 -5 123.16 4.99
 -1 4 5 125.06 4.8
 -1 -4 -4 922.09 32.83
 1 -4 4 929.01 32.45
 1 -4 4 916.08 32.79
 1 4 -4 882.33 32.9
 1 4 -4 935.67 33.65
 1 4 -4 931 33.48
 -1 4 4 920.8 33.59
 1 4 -4 892.14 33.6
 1 -4 4 939.17 33.12
 -1 -4 -4 950.29 32.95
 1 4 -4 925.51 32.46
 -1 -4 -4 928.64 33
 1 -4 4 912.84 32.37
 1 4 -4 949.77 32.93
 -1 -4 -4 913.19 32.87
 1 4 -4 906.29 32.5
 1 -4 4 909.92 33.01
 -1 4 4 914.81 33.08
 -1 -4 -4 927.07 33.02
 1 -4 4 926.38 32.79
 -1 -4 -4 893.15 33.04
 -1 4 4 958.31 33.18
 1 4 -4 886.78 33.4
 -1 -4 -4 898.29 32.91
 1 4 -4 935.55 32.89
 1 -4 4 931.79 33.93
 -1 4 4 926.06 32.83
 1 4 -4 907.01 33.01
 1 -4 3 428.63 15.23
 1 4 -3 417.26 15.7
 1 -4 3 418.58 15.65
 -1 4 3 459.52 16.54
 1 4 -3 419.04 16.41
 1 -4 3 432.59 16.51
 -1 -4 -3 437.71 15.73
 1 -4 3 442.33 15.94
 1 4 -3 422.37 16.14
 1 4 -3 438.24 15.3
 -1 -4 -3 432.09 15.78
 1 4 -3 422.25 15.32
 1 -4 3 439.31 15.83
 -1 4 3 418.13 15.86
 -1 -4 -3 435.37 15.81
 1 -4 3 421.2 15.59
 1 4 -3 441.77 16.47
 -1 4 3 408.98 16.34
 -1 -4 -3 451.67 15.69
 1 -4 3 423.11 16.63
 -1 -4 -3 430.51 15.71
 -1 4 3 424.9 15.67
 1 4 -3 423.76 15.22
 -1 4 3 425.14 15.91
 -1 -4 -3 424.98 15.82
 1 4 -2 653.87 24.13
 -1 4 2 650.31 24.18
 1 -4 2 640.37 24.17
 -1 -4 -2 645.5 23.4
 1 4 -2 654.15 23.38
 1 -4 2 652.5 23.6
 1 4 -2 663.04 23.81
 -1 -4 -2 660.08 23.47
 -1 4 2 650.85 23.57
 -1 -4 -2 662.53 23.49
 1 -4 2 644.56 23.29
 1 -4 2 656.81 23.39
 1 4 -2 637.94 23.04
 -1 -4 -2 625.26 23.45
 1 4 -2 636.97 24.12
 1 -4 2 645.06 24.34
 1 -4 2 658.12 22.9
 1 4 -2 631.8 23.02
 1 -4 2 671.75 23.54
 -1 4 2 653.96 23.4
 1 4 -2 646.26 23
 -1 -4 -2 654.23 23.38
 1 -4 2 646.49 23.61
 1 -4 1 205.82 7.48
 -1 4 1 213.29 8.7
 1 4 -1 214.12 8.65
 1 4 -1 201.5 7.64
 1 -4 1 197.97 8.01
 -1 4 1 205.43 7.95
 -1 -4 -1 215.01 8.02
 1 4 -1 214.16 7.81
 1 -4 1 205.73 8.13
 -1 4 1 199.81 8.07
 1 4 -1 207.11 7.96
 -1 -4 -1 211.81 8.02
 -1 -4 -1 210.06 7.98
 1 4 -1 205.23 7.64
 1 -4 1 216.99 8
 1 -4 1 216.32 8.18
 -1 -4 -1 207.05 7.93
 1 4 -1 207.2 7.99
 1 -4 1 203.87 8.64
 1 -4 1 221.23 8.09
 -1 4 1 198.79 7.99
 1 4 -1 209.49 7.63
 1 4 -1 206.18 7.97
 1 4 -1 199.66 7.91
 -1 -4 -1 212.11 7.95
 1 -4 1 214.14 8.15
 1 -4 0 4.6 0.64
 -1 -4 0 5.73 0.64
 1 4 0 3.92 0.53
 1 -4 0 3.12 0.6
 -1 -4 0 6.45 0.67
 -1 4 0 4.15 0.56
 1 -4 0 6.03 0.67
 1 4 0 5.15 0.66
 1 4 0 5.93 0.52
 -1 4 0 5.14 0.91
 -1 4 0 5.45 0.45
 -1 -4 0 4.33 0.57
 -1 -4 0 6.47 0.68
 1 4 0 5.71 0.62
 1 -4 0 5.92 0.72
 1 4 0 4.8 0.49
 1 4 0 4.62 0.44
 -1 4 0 5 0.62
 1 -4 0 6.43 0.68
 1 4 0 5.13 0.6
 1 -4 0 5.96 0.93
 1 -4 0 5.7 0.76
 1 4 0 5.21 0.62
 1 4 0 5.38 0.49
 -1 -4 0 6.44 0.67
 -1 -4 1 211.85 7.92
 -1 4 -1 206.44 8.7
 1 4 1 206.07 8
 1 -4 -1 205.95 7.93
 1 4 1 207.09 7.74
 -1 4 -1 208.04 7.97
 -1 -4 1 210.52 8.06
 1 4 1 214.15 7.89
 -1 -4 1 207.87 7.92
 1 -4 -1 212.13 8.1
 1 4 1 210.32 7.93
 -1 -4 1 204.09 7.88
 -1 4 -1 202.07 7.49
 1 4 1 208.49 7.92
 1 4 1 195.77 7.89
 -1 -4 1 216.08 7.94
 1 -4 -1 200.7 7.69
 1 4 1 200.14 7.59
 -1 4 -1 205.8 7.83
 -1 -4 1 208.98 7.94
 1 4 1 210.69 7.94
 1 -4 -1 206.1 8.11
 -1 -4 1 203.47 7.96
 1 4 1 204.83 7.91
 -1 4 -1 207.1 7.96
 -1 -4 1 209.28 7.8
 -1 4 -1 197.01 7.95
 1 -4 -1 207.19 7.99
 1 4 1 206.69 7.7
 1 -4 -2 656.96 23.87
 -1 4 -2 665.95 23.89
 -1 -4 2 674.4 23.65
 -1 4 -2 659.49 24.55
 -1 4 -2 658.56 24.5
 -1 4 -2 676.18 23.73
 1 4 2 657.75 24.48
 1 4 2 639.19 23.65
 1 -4 -2 669.22 23.28
 1 -4 -2 665.15 23.41
 1 4 2 625.11 23.34
 -1 4 -2 665.07 23.56
 -1 -4 2 647.48 23.68
 1 4 2 668.75 23.69
 -1 -4 2 628.17 23.69
 1 4 2 655.12 23.66
 1 -4 -2 659.64 23.86
 -1 -4 2 655.08 23.64
 -1 -4 2 679.33 23.74
 1 4 2 662.43 23.61
 1 4 2 653.04 23.71
 -1 -4 2 680.51 23.69
 1 4 2 662.39 23.73
 1 4 2 662.55 23.56
 -1 -4 2 662.55 23.82
 1 -4 -2 650.65 23.66
 -1 4 -2 657.63 23.75
 1 4 2 678.08 23.8
 1 -4 -2 641.4 23.76
 1 4 2 662.2 23.53
 -1 -4 2 637.34 23.47
 -1 4 -2 650.47 23.71
 -1 -4 2 639.55 23.27
 -1 4 -2 653.83 23.19
 1 -4 -3 430.81 15.82
 -1 4 -3 424.39 15.97
 -1 -4 3 437.36 16.01
 1 4 3 438.36 15.8
 1 4 3 425.89 15.95
 1 -4 -3 454.18 16.07
 1 4 3 433.29 15.77
 -1 -4 3 444.89 15.81
 -1 4 -3 413.31 15.38
 -1 -4 3 456.59 15.97
 1 -4 -3 433.13 16.03
 -1 -4 3 431.19 15.82
 1 4 3 435.89 15.92
 -1 4 -3 431.29 16.04
 -1 4 -3 432.84 15.89
 -1 -4 3 431.17 15.47
 -1 4 -3 419.61 16.65
 1 -4 -3 431.48 15.42
 1 4 3 428.43 15.84
 -1 4 -3 421.82 15.7
 1 -4 -3 434.23 15.59
 1 4 3 431.85 15.83
 -1 -4 3 419.83 15.87
 1 4 3 436.52 15.85
 -1 -4 3 419.1 15.83
 -1 -4 3 443.27 15.72
 1 4 3 461.68 16.75
 -1 -4 3 447.91 15.87
 1 4 3 428.65 15.92
 -1 -4 3 431.78 15.43
 -1 4 -3 432.82 15.85
 1 -4 -3 425.15 15.96
 -1 -4 3 441.12 15.6
 -1 4 -3 434.39 15.34
 -1 -4 4 920.68 32.32
 1 4 4 904.72 33.27
 -1 -4 4 896.14 32.67
 1 4 4 903.71 32.31
 1 -4 -4 914.53 32.59
 1 -4 -4 897.34 33.38
 -1 -4 4 911.98 32.35
 -1 4 -4 902.39 31.98
 -1 -4 4 919.03 32.4
 1 -4 -4 898.39 32.59
 -1 4 -4 890.98 32.6
 1 4 4 914.44 32.51
 -1 -4 4 888.17 32.03
 -1 4 -4 919.84 32.46
 -1 4 -4 886.89 33.34
 1 4 4 901.08 32.4
 1 -4 -4 921.6 31.96
 -1 4 -4 915.73 32.26
 -1 -4 4 894.15 32.39
 -1 -4 4 892.55 31.97
 -1 -4 4 910.86 32.08
 -1 4 -4 909.87 32.38
 1 4 4 876.75 32.49
 -1 4 -4 869.52 32.32
 -1 -4 4 920.26 32.41
 1 4 4 930.47 32.38
 -1 -4 4 875.49 32.42
 1 -4 -4 884.69 32.34
 -1 -4 4 886.23 32.55
 1 4 4 921.27 32.42
 -1 4 -4 925.44 32.59
 -1 -4 4 888.23 32.39
 1 4 4 906.86 32.39
 1 -4 -4 956.25 32.22
 1 4 5 120.42 5.7
 1 -4 -5 105.05 5.59
 1 -4 -5 122.71 5.1
 1 4 5 115.8 4.81
 1 4 5 119.92 5.02
 1 -4 -5 121.96 5.09
 -1 -4 5 114.9 4.88
 -1 -4 5 112.22 4.58
 -1 4 -5 119.58 4.95
 -1 -4 5 119.47 5.19
 -1 4 -5 122.12 5.79
 1 -4 -5 120.51 4.49
 1 4 5 116.42 4.9
 -1 -4 5 122.44 4.53
 -1 4 -5 117.17 4.83
 -1 -4 5 116.58 4.5
 -1 4 -5 118.32 4.87
 -1 -4 5 111.57 4.88
 1 4 5 124.88 4.87
 -1 -4 5 119.51 4.9
 -1 4 -5 120.63 4.55
 -1 -4 5 120.28 4.85
 -1 4 -5 126.11 4.77
 1 4 5 115.01 4.94
 -1 -4 5 121.71 5.07
 1 -4 -5 123.04 4.87
 -1 4 -5 122.98 5.09
 1 4 5 128.69 4.91
 -1 -4 5 125.19 4.91
 1 4 6 566.98 21.46
 1 -4 -6 538.95 21.46
 1 4 6 556.35 20.41
 1 -4 -6 576.04 20.7
 1 4 6 562.57 20.68
 -1 -4 6 586.91 20.56
 -1 4 -6 581.48 20.6
 -1 -4 6 549.31 20.2
 -1 -4 6 554.51 20.88
 -1 4 -6 551.99 21.56
 1 4 6 530.66 20.52
 1 -4 -6 556.9 20.09
 -1 -4 6 553.91 20.08
 -1 -4 6 575.78 20.01
 -1 4 -6 557.62 20.4
 1 4 6 587.98 20.45
 -1 -4 6 529.17 20.48
 -1 4 -6 587.67 20.34
 1 -4 -6 566.44 20.64
 -1 4 -6 552 20.49
 -1 4 -6 564.47 20.16
 -1 -4 6 580.92 20.48
 1 4 6 594.28 20.49
 -1 -4 6 567.42 20.47
 -1 -4 6 574.31 20.51
 -1 4 -6 565.49 20.73
 -1 -4 6 574.07 20.72
 1 4 6 550.22 20.61
 1 -4 -6 557.84 20.42
 -1 -4 7 70.08 3.59
 1 -4 -7 64.88 3.94
 -1 4 -7 70.33 2.97
 -1 -4 7 70.39 2.68
 -1 -4 7 74.41 3.21
 -1 4 -7 70.76 3.1
 1 4 7 74.91 3.44
 -1 -4 7 66.73 2.97
 -1 4 -7 71.86 3.28
 -1 4 -7 77.69 4.25
 1 4 7 73.43 3.28
 1 -4 -7 69.69 2.87
 -1 -4 7 66.21 2.85
 -1 -4 7 68.03 3.36
 1 -4 -7 76.15 3.21
 -1 4 -7 71.24 3.44
 -1 -4 7 67.79 3.17
 1 4 7 68.86 3.1
 1 -4 -7 69.74 3.35
 -1 4 -7 72.22 3.06
 -1 4 -7 74.37 3.27
 1 -4 -7 74.6 3.43
 1 4 7 72.02 3.18
 1 -4 -7 75.16 3.41
 1 4 7 70.4 3.97
 -1 -4 7 75.51 3.2
 1 4 7 73.91 3.16
 -1 -4 7 72.74 3.21
 1 4 8 17.69 1.78
 -1 -4 8 14.46 1.39
 1 -4 -8 13.98 1.19
 1 4 8 16.35 1.12
 1 -4 -8 15.44 1.66
 1 4 8 16.72 1.31
 -1 4 -8 15.91 1.2
 -1 -4 8 12.7 0.95
 -1 4 -8 17.82 1.84
 1 -4 -8 13.47 0.87
 1 4 8 15.56 1.18
 -1 -4 8 14.69 0.9
 1 -4 -8 13.77 1.2
 -1 4 -8 12.98 0.94
 1 4 8 13.24 1.2
 -1 -4 8 13.58 1.08
 -1 4 -8 14.94 1.15
 1 -4 -8 16.06 1.29
 -1 -4 8 16.34 1.13
 1 4 8 13.6 1
 -1 4 -8 15.91 0.97
 -1 -4 8 12.6 1.15
 -1 4 -8 14.66 1.3
 1 -4 -8 13.7 1.03
 -1 4 -8 15.08 1.03
 -1 4 -8 14.25 0.94
 -1 -4 8 15.8 1.15
 1 4 8 15.32 1.07
 -1 -4 8 13.36 1.04
 1 -4 -9 366.74 13.94
 -1 -4 9 362.63 14.22
 1 -4 -9 350.06 15.04
 1 4 9 365.29 13.96
 1 -4 -9 382.01 14.21
 1 4 9 368.19 14.31
 -1 4 -9 350.66 15.28
 1 4 9 422.72 14.31
 1 -4 -9 375.86 13.73
 -1 -4 9 381.2 13.72
 1 4 9 382.61 14.17
 -1 4 -9 371.87 13.79
 1 -4 -9 371.58 14.27
 -1 -4 9 390.8 14.05
 -1 4 -9 389.31 14.16
 1 4 9 366.79 15.08
 -1 -4 9 374.71 13.88
 -1 4 -9 382.32 14.16
 1 4 9 391.82 13.88
 -1 4 -9 377.05 13.85
 1 -4 -9 367.79 14.29
 1 4 9 381.45 13.89
 -1 4 -9 381.03 13.85
 -1 4 -9 372.64 13.84
 -1 -4 9 381.32 14.06
 1 -4 -10 35.65 2.74
 1 4 10 35.09 1.99
 1 -4 -10 40.72 2.22
 -1 -4 10 36.11 1.96
 -1 4 -10 41.95 2.2
 1 4 10 38.33 1.91
 -1 -4 10 35.23 2.35
 -1 4 -10 42.5 1.96
 1 -4 -10 38.27 2.29
 -1 -4 10 36.68 1.48
 1 4 10 42.66 2.24
 1 -4 -10 41.94 2.31
 -1 -4 10 38.84 2.07
 1 -4 -10 37.55 2.3
 1 -4 -10 35.29 1.84
 1 4 10 36.36 2.16
 1 4 10 37.02 2.79
 1 -4 -10 36.04 1.97
 -1 -4 10 38.04 2.22
 -1 4 -10 40.64 1.99
 -1 4 -10 40.1 1.94
 1 4 10 36.78 1.91
 -1 4 -10 35.67 1.89
 -1 4 -10 35.17 2.1
 1 4 11 46.58 2.38
 1 -4 -11 46.68 2.55
 1 4 11 50.48 2.25
 -1 -4 11 46.03 2.34
 -1 -4 11 44.49 2.74
 1 4 11 45.25 2.67
 -1 4 -11 45.59 2.25
 -1 -4 11 46.35 1.86
 1 -4 -11 53.55 2.77
 1 4 11 49.06 2.52
 1 -4 -11 50.21 2.66
 1 -4 -11 46.37 2.68
 -1 4 -11 43.99 2.15
 1 -4 -11 46.94 2.24
 1 4 11 49.12 2.6
 -1 4 -11 46.61 2.55
 1 4 11 49.23 2.25
 -1 4 -11 42.72 2.27
 1 -4 -11 47.19 2.77
 1 -4 -11 42.82 3.14
 1 4 11 47.01 2.7
 1 -4 -11 41.29 2.29
 -1 -4 11 47.61 2.6
 -1 4 -11 50.24 2.39
 -1 4 -11 46.38 2.22
 1 -4 -12 35.83 2.12
 -1 -4 12 38.45 2.37
 -1 4 -12 37.94 2.48
 1 4 12 42.15 2.54
 1 -4 -12 42.96 3.09
 1 -4 -12 42.92 2.38
 1 4 12 46.79 2.3
 -1 -4 12 38.42 2.17
 1 4 12 40.97 2
 -1 4 -12 43.4 2.38
 -1 -4 12 37.78 2.59
 1 -4 -12 40.48 2.09
 1 4 12 41.77 2.58
 -1 4 -12 40.09 2.08
 -1 -4 12 39.66 1.73
 1 -4 -12 42.01 2.52
 1 4 12 43.63 2.31
 1 -4 -12 45.1 2.52
 -1 4 -12 41.22 2.02
 1 -4 -12 44.66 2.57
 1 4 12 42.3 2.44
 -1 4 -12 42.65 2.41
 1 4 12 40.46 1.87
 1 -4 -12 41.1 2.49
 1 -4 -12 40.65 2.54
 -1 4 -12 43.02 2.21
 1 4 12 42.76 2.04
 -1 4 -12 42.59 2.08
 -1 -4 12 38.98 2.29
 -1 4 -12 43.91 2.24
 1 4 13 304.65 11.88
 -1 4 -13 296.51 11.8
 1 -4 -13 284.4 11.35
 -1 -4 13 296.49 11.65
 -1 4 -13 306.17 11.26
 1 -4 -13 277.64 12.54
 1 4 13 298.55 11.43
 1 -4 -13 304.04 11.6
 -1 4 -13 306.03 11.65
 -1 -4 13 300.43 11.44
 1 4 13 296.95 11.07
 -1 -4 13 286.11 12.07
 1 4 13 296.65 11.89
 1 -4 -13 306.29 11.32
 -1 -4 13 290.06 10.85
 1 -4 -13 303.52 11.87
 1 4 13 294.91 11.4
 -1 4 -13 295.17 11.16
 1 -4 -13 302.94 11.87
 1 -4 -13 300.74 11.75
 1 4 13 301.88 11.69
 1 4 13 305.02 11.8
 -1 -4 13 298.28 11.68
 -1 4 -13 303.5 11.7
 1 4 13 306.24 11.12
 1 4 13 317.54 10.84
 1 -4 -13 297.16 11.85
 -1 4 -13 295.99 11.42
 1 -4 -13 308.16 11.7
 -1 4 -13 305.84 11.46
 -1 -4 13 301.42 11.58
 -1 4 -13 293.21 11.15
 1 -4 -13 293.69 11.75
 -1 -4 14 61.23 3.57
 1 -4 -14 64.28 4.04
 -1 -4 14 68.28 3.22
 1 -4 -14 63.21 3.08
 1 4 14 60.44 2.95
 -1 -4 14 55.47 2.9
 1 4 14 57.75 2.56
 1 -4 -14 54.93 3.08
 -1 -4 14 57.39 3.02
 -1 4 -14 54.99 2.64
 -1 4 -14 59 2.95
 1 -4 -14 59.14 2.84
 1 4 14 62.56 3.38
 1 -4 -14 59.91 3.21
 1 4 14 48.5 2.73
 1 -4 -14 51.78 3.17
 1 -4 -14 60.93 3.22
 -1 4 -14 57.74 2.69
 -1 -4 14 57.36 2.92
 1 4 14 53.93 3.07
 -1 4 -14 55.44 2.92
 1 -4 -14 61.5 3.27
 1 -4 -14 52.41 3.17
 -1 -4 14 57.9 2.43
 -1 4 -14 55.39 3.09
 -1 4 -14 53.71 2.62
 -1 4 -14 65.01 2.76
 1 4 14 53.92 2.54
 1 -4 -14 56.43 2.86
 -1 4 -14 66.02 3.34
 1 4 14 61.58 3.31
 -1 4 -14 55.37 2.72
 -1 -4 15 55 3.44
 -1 4 -15 54.21 2.8
 1 -4 -15 55.72 3.02
 -1 4 -15 51.43 2.48
 1 4 15 52.5 3.1
 -1 4 -15 51.29 2.6
 1 -4 -15 50.44 3.69
 1 4 15 48.39 2.71
 1 -4 -15 47.47 2.78
 -1 -4 15 51.5 2.92
 1 4 15 51.1 2.34
 -1 -4 15 50.62 2.79
 1 4 15 51 3.13
 1 -4 -15 54.66 2.73
 1 4 15 47.27 2.56
 -1 -4 15 52.05 2.77
 1 -4 -15 57.98 3.09
 1 -4 -15 52.2 3.1
 -1 -4 15 58.79 2.86
 -1 4 -15 48.62 2.51
 1 -4 -15 49.03 2.95
 1 4 15 53.55 2.97
 -1 4 -15 56.64 2.5
 -1 -4 15 55.53 2.32
 1 -4 -15 47.86 3.01
 -1 4 -15 54.88 3.02
 -1 4 -15 48.77 2.77
 1 -4 -15 52.67 3.03
 1 4 15 53.89 2.37
 -1 4 -15 52.76 2.47
 -1 4 -16 60.66 2.77
 1 -4 -16 60.65 3.33
 -1 4 -16 61.35 3.16
 1 4 16 56.16 3.38
 -1 4 -16 54.98 2.85
 1 -4 -16 58.99 4.11
 1 -4 -16 67.8 3.25
 1 4 16 54.97 3.03
 -1 -4 16 60.87 3.26
 1 -4 -16 65.22 4.46
 1 -4 -16 57.62 3
 1 4 16 59.82 3.5
 1 -4 -16 60.16 3.32
 -1 4 -16 57.87 4.55
 1 4 16 59.56 3.3
 1 -4 -16 56.83 3.29
 -1 -4 16 66.19 3.16
 1 -4 -16 65 3.51
 -1 -4 16 60.01 3.09
 -1 4 -16 51.85 2.76
 1 4 16 63.53 2.6
 -1 -4 16 59.54 3.11
 -1 4 -16 59.13 2.69
 -1 4 -16 61.2 3.18
 1 -4 -16 55.16 3.27
 -1 -4 16 57.4 3.75
 -1 -4 16 60.05 2.61
 1 -4 -16 57.13 3.4
 1 4 16 57.46 2.58
 -1 4 -16 58.02 2.71
 -1 4 -16 58.65 3.29
 1 4 17 134.72 6.65
 1 -4 -17 149.07 7.7
 -1 -4 17 146.47 6.52
 1 -4 -17 147.05 7.98
 1 -4 -17 140.98 6.24
 1 4 17 148.4 6.85
 -1 4 -17 148.84 6.64
 -1 4 -17 144.94 8.24
 1 4 17 151.36 6.61
 1 -4 -17 146.4 6.72
 -1 -4 17 148.14 6.31
 -1 -4 17 153.22 6.37
 -1 4 -17 150.66 6.06
 1 -4 -17 150.1 6.62
 -1 -4 17 149.3 6.4
 1 4 17 149.85 5.68
 -1 -4 17 148.53 5.8
 1 -4 -17 147.66 6.73
 -1 4 -17 155.98 6.58
 1 -4 -17 140.61 6.54
 -1 -4 17 144.11 7.27
 -1 4 -17 143.06 6.35
 1 -4 -17 157.71 6.69
 -1 4 -17 138.49 5.88
 -1 4 -17 150.24 5.82
 1 -4 -17 143.91 5.7
 1 4 17 148.98 5.68
 1 -4 -17 155.47 5.76
 -1 4 -17 147.62 5.79
 -1 -4 17 155.63 5.74
 1 4 18 10.82 1.49
 1 -4 -18 11.26 1.88
 -1 4 -18 13.01 0.94
 1 -4 -18 9.11 0.74
 1 4 18 11.28 0.8
 1 -4 -18 13.47 2.2
 1 4 18 10.42 1.54
 -1 -4 18 9.78 0.92
 1 -4 -18 13.28 1.62
 -1 4 -18 9.15 2.05
 -1 -4 18 7.91 1.18
 -1 4 -18 9.08 1.42
 1 -4 -18 14.23 1.61
 -1 4 -18 10.38 1.06
 1 -4 -18 11.12 1.41
 -1 4 -18 13.17 1.43
 -1 -4 18 11.4 1.69
 1 -4 -18 10.43 0.79
 -1 4 -18 11.19 0.88
 -1 -4 18 12.38 1.41
 1 -4 -18 13.04 1.49
 -1 4 -18 9.73 0.95
 -1 4 -18 11.36 1.36
 1 -4 -18 10.09 1.41
 1 -4 -19 137.13 5
 -1 4 -19 131.5 5.13
 1 -4 -19 114.44 7.35
 1 4 19 126.44 6.37
 -1 4 -19 121.58 7.7
 -1 4 -19 125.1 6.07
 -1 -4 19 135.44 6
 -1 4 -19 129.98 5.53
 1 -4 -19 136.41 6.31
 1 -4 -19 135.59 6.15
 1 -4 -19 119.78 6.14
 -1 -4 19 131.97 5.31
 -1 4 -19 114.84 5.8
 1 -4 -19 135.7 6.2
 -1 4 -19 128.3 5.35
 -1 4 -19 135.48 5.62
 1 4 19 145.32 6.43
 -1 4 -19 131.62 5.12
 1 -4 -19 131.04 5.02
 1 4 19 129.31 5.82
 -1 -4 19 126.83 6.85
 -1 4 -19 135.53 6.13
 1 -4 -20 6.01 1.8
 -1 4 -20 5.39 1.25
 -1 4 -20 7.45 1.92
 -1 4 -20 7.24 0.65
 1 -4 -20 7.97 0.61
 1 -4 -20 8.03 1.35
 -1 -4 20 7.2 1.25
 -1 -4 20 10.85 2.01
 1 4 20 7.68 1.19
 1 4 20 8.49 1.45
 -1 4 -20 7.44 1.03
 1 -4 -20 7.99 1.83
 -1 4 -20 7.05 0.67
 -1 4 -20 7.81 0.94
 -1 4 -20 6.91 1.28
 1 -4 -20 7.58 1.4
 1 -4 -20 10.38 1.37
 1 -4 -20 8.42 1.43
 -1 4 -20 7.8 1.01
 1 -4 -21 19 2.85
 1 -4 -21 23.71 2.13
 -1 -4 21 21.22 1.88
 1 4 21 13.33 1.79
 -1 -4 21 18.01 2.35
 1 -4 -21 18.79 1.89
 -1 4 -21 14.68 1.39
 1 -4 -21 17.9 1.92
 1 4 21 14.7 1.59
 -1 4 -21 16.89 1.91
 -1 4 -21 17.28 1.3
 -1 4 -21 15.72 1.71
 1 -4 -21 18.3 1.93
 -1 4 -21 22.81 3.22
 1 -4 -21 19.18 2.47
 -1 4 -21 19.97 1.91
 1 -4 -22 14.64 2.68
 1 -4 -22 11.98 1.7
 -1 4 -22 15.72 2.79
 -1 -4 22 11.5 1.51
 1 4 22 11.46 1.41
 -1 -4 22 13.85 1.71
 1 4 22 12.23 1.81
 1 -4 -22 13.31 1.63
 1 -4 -22 10.4 1.59
 1 -4 -22 13.36 2.22
 -1 -4 22 14.7 2.27
 -1 4 -22 12.43 1.71
 -1 4 -22 14.43 1.64
 -1 4 -22 12.78 1.13
 1 -4 -22 11.15 1.64
 -1 4 -22 13.79 1.76
 -1 -4 23 39.24 2.76
 1 4 23 35.86 2.88
 1 -4 -23 39.27 2.95
 1 -4 -23 39.87 2.92
 -1 4 -23 45.96 2.93
 -1 4 -23 37.67 4.33
 -1 4 -23 34.02 2.89
 1 4 23 34.21 2.5
 -1 -4 23 38.6 2.88
 1 -4 -23 39.16 3.67
 -1 4 -23 39.37 2.94
 -1 -4 23 29.57 3.24
 1 -4 -23 46.75 4.39
 1 -4 -24 6.79 1.44
 -1 -4 24 4.93 1.99
 1 -4 -24 3.66 1.75
 1 4 24 3.85 1.21
 -1 -4 24 2.52 1.19
 -1 4 -24 1.64 1.89
 -1 4 -24 4.4 1.3
 1 -4 -24 4.47 1.82
 -1 4 -24 1.35 1.13
 1 4 25 28.46 2.21
 1 -4 -25 16.84 3.08
 -1 -4 25 20.18 2.87
 1 -4 -25 17.46 2.87
 -1 4 -25 14.6 3.04
 -1 -4 25 19.73 2.12
 -1 -4 26 1.82 1.5
 1 -4 -26 5.59 2.18
 -1 4 -26 2.69 2.14
 1 -4 -26 -1.81 1.79
 -1 -4 27 37.51 3.97
 1 -4 -27 25.03 3.94
 -1 4 -27 25.18 4.11
 1 -4 -27 23.17 3.48
 -1 -4 28 3.98 1.97
 1 -4 -28 4.34 2.57
 -1 4 -28 4.85 2.32
 1 -4 -28 3.88 2.27
 1 -4 -29 7.21 2.39
 -1 4 -29 2.01 2.4
 1 -4 -29 0.67 1.71
 1 -4 -30 -0.94 1.96
 -1 4 -30 -1.04 2.48
 1 -4 -30 4.79 2.52
 1 -4 -31 -0.97 2.12
 -1 4 -31 -3.22 2.46
 1 -4 -31 0.7 1.91
 1 -4 -32 1 1.99
 -1 4 -32 2.21 1.94
 1 -4 -33 -1.03 2.64
 -1 4 -33 -3.41 2.81
 1 -4 -34 -1.06 2.62
 -1 4 -34 -1.16 2.55
 1 -4 -35 -1.08 2.78
 -1 4 -35 1.19 2.48
 1 4 36 -2.43 3.22
 1 -4 -36 -1.11 2.93
 -1 4 -36 -1.21 3.19
 1 4 37 -1.24 2.59
 1 -4 -37 -1.13 2.69
 -1 4 -37 3.66 2.8
 1 4 38 -1.25 3.2
 1 -4 -38 -1.14 2.93
 -1 4 -38 -1.23 2.82
 1 4 39 1.26 2.89
 -1 4 -39 1.23 2.94
 1 -4 -39 -1.15 2.65
 -1 4 -40 -1.23 2.44
 -1 -5 -39 -1.23 2.7
 1 5 -39 -1.34 2.8
 -1 -5 -39 2.48 3.48
 -1 -5 -38 1.22 2.55
 1 5 -38 -1.05 2.59
 1 5 -38 3.99 3.05
 -1 -5 -38 3.69 3.45
 -1 -5 -37 2.4 2.38
 1 5 -37 1.05 2.68
 1 5 -37 1.32 3.14
 -1 -5 -37 -1.21 2.54
 -1 -5 -36 1.18 2.47
 1 5 -36 1.04 2.48
 1 -5 35 -1.01 2.68
 -1 -5 -35 -1.15 2.42
 1 5 -35 -1.03 2.64
 1 -5 34 -1.99 2.28
 -1 -5 -34 1.13 1.83
 1 5 -34 1.01 2.12
 1 -5 33 -0.97 2.96
 -1 -5 -33 -1.1 2.18
 1 5 -33 1 2.64
 1 -5 32 1.9 2.18
 -1 -5 -32 -1.07 2.54
 1 5 -32 0.97 2.14
 1 -5 31 -0.93 2.6
 -1 -5 -31 2.07 2.27
 1 5 -31 7.6 2.88
 1 5 -30 3.69 2.12
 1 -5 30 -1.79 2.37
 1 5 -29 2.89 1.63
 1 5 -29 2.69 1.68
 1 -5 29 0.87 1.73
 1 5 -28 0.56 1.58
 1 5 -28 0.87 2.07
 1 -5 28 0.84 1.93
 1 5 -27 1.09 1.45
 1 5 -27 -0.84 2.22
 1 -5 27 3.24 1.86
 1 5 -26 1.59 1.65
 1 5 -26 1.61 1.92
 1 -5 26 -1.56 1.71
 -1 -5 -25 1.74 2
 -1 -5 -25 7.61 2.31
 1 5 -25 1.31 1.04
 -1 -5 -25 2.84 1.31
 1 -5 25 2.25 1.86
 -1 5 25 6.03 1.5
 1 5 -25 -0.51 1.48
 1 5 -25 0.78 1.92
 -1 -5 -24 6.68 2.15
 -1 5 24 4.59 1.43
 -1 -5 -24 3.25 2.02
 1 5 -24 3.33 1.14
 -1 -5 -24 4.93 1.38
 1 5 -24 6.7 2.21
 1 -5 24 6.47 2.03
 1 5 -24 8.41 1.86
 -1 -5 -23 8.09 1.6
 1 -5 23 8.95 2.39
 1 5 -23 6.42 2.18
 -1 -5 -23 11.23 1.71
 1 5 -23 7.74 1.32
 -1 -5 -23 14.39 2.86
 1 5 -23 7.74 1.53
 1 -5 23 8.62 1.54
 -1 -5 -23 11.64 2.48
 1 5 -23 10.47 1.94
 -1 5 23 4.48 1.43
 -1 -5 -22 5.19 1.9
 -1 5 22 1.95 1.2
 1 5 -22 0.68 1.69
 1 -5 22 0.31 1.09
 -1 -5 -22 0.29 0.94
 1 -5 22 0.66 1.57
 -1 -5 -22 0.73 1.08
 1 5 -22 1.72 1.08
 -1 -5 -22 1.53 1.34
 1 5 -22 0.91 1.17
 -1 5 22 1.87 1.17
 -1 -5 -22 0.61 1.02
 1 5 -22 1.7 1.04
 -1 -5 -21 11.67 2.47
 -1 -5 -21 13.54 1.8
 -1 -5 -21 17.71 2.82
 -1 5 21 15.19 1.96
 -1 5 21 15.87 1.97
 1 5 -21 21.54 2.81
 1 -5 21 12.87 1.7
 -1 -5 -21 12.67 1.7
 1 -5 21 13.83 2.55
 1 5 -21 12.73 1.55
 1 -5 21 18.17 1.47
 -1 -5 -21 17.98 1.96
 -1 -5 -21 10.64 1.76
 1 5 -21 13.6 2.04
 1 5 -21 17.44 1.85
 -1 5 21 17.61 1.9
 1 5 -21 17.02 1.98
 1 5 -20 16.76 1.76
 -1 5 20 20.98 2.04
 -1 -5 -20 12.54 2.37
 -1 -5 -20 11.6 1.82
 -1 -5 -20 18.23 2.84
 -1 5 20 20.8 2.15
 1 5 -20 16.2 2.79
 1 -5 20 15.57 1.82
 1 -5 20 14.4 2.57
 -1 -5 -20 14.97 1.73
 1 5 -20 16.3 1.11
 -1 5 20 14.46 1.72
 -1 -5 -20 14.93 1.94
 1 -5 20 16.59 1.38
 -1 -5 -20 10.24 1.61
 1 5 -20 17.13 1.63
 1 5 -20 12.22 2.01
 1 5 -20 15.26 1.85
 1 -5 19 14.19 1.32
 -1 -5 -19 11.36 1.7
 1 5 -19 15.82 1.65
 -1 5 19 12.57 1.71
 -1 -5 -19 14.62 2.56
 -1 -5 -19 13.25 1.73
 -1 -5 -19 12.84 2.25
 -1 5 19 11.17 1.67
 -1 -5 -19 11.68 0.93
 1 5 -19 10.69 2.09
 1 5 -19 11.55 1.19
 1 -5 19 12.22 1.64
 1 5 -19 12.87 1.03
 -1 -5 -19 10.77 1.53
 1 -5 19 16.23 1.29
 -1 -5 -19 13.97 1.66
 1 5 -19 16.14 1.59
 1 5 -19 12.52 1.02
 1 5 -19 10.88 1.86
 1 -5 19 7.43 1.94
 1 5 -19 11.76 1.64
 -1 5 19 10.03 1.52
 1 -5 18 20.76 2.71
 -1 -5 -18 17.01 1.15
 -1 5 18 18.53 1.97
 -1 -5 -18 16.46 2.72
 -1 -5 -18 16.7 1.37
 -1 5 18 18.6 1.92
 -1 -5 -18 18.3 2.69
 -1 5 18 14.94 1.86
 1 5 -18 15.83 2.36
 1 5 -18 17.07 1.48
 1 -5 18 14.67 1.68
 1 5 -18 19.88 1.27
 -1 5 18 19.21 1.55
 -1 -5 -18 19.77 1.82
 -1 -5 -18 22.44 2.02
 1 5 -18 18.92 1.71
 1 -5 18 17.5 1.41
 -1 -5 -18 22.27 2.11
 1 5 -18 18.94 1.92
 1 5 -18 20.02 2.22
 -1 5 18 20.76 1.31
 1 5 -18 16.86 1.24
 1 5 -18 17.34 1.71
 -1 5 17 59.57 3.63
 -1 -5 -17 53.63 4.54
 -1 -5 -17 58.2 3.65
 -1 -5 -17 56.13 2.86
 1 -5 17 53.57 3.39
 -1 5 17 58.36 3.49
 -1 -5 -17 53.25 4.41
 1 5 -17 54.35 4.39
 1 5 -17 57.88 2.69
 1 -5 17 58.26 3.44
 1 -5 17 54.62 2.86
 -1 -5 -17 61.53 3.67
 1 5 -17 54.29 3.01
 1 5 -17 54.78 3.15
 -1 5 17 55.33 2.95
 -1 -5 -17 55.23 3.33
 -1 5 17 62.93 2.77
 1 5 -17 60.84 2.74
 1 -5 17 55.08 4.34
 1 5 -17 56.59 3.28
 1 5 -17 57.57 3.51
 -1 5 17 62.36 3.7
 1 5 -17 62.84 3.98
 -1 -5 -16 55 4.46
 -1 -5 -16 62.21 3.61
 1 -5 16 55.75 3.34
 -1 5 16 50.43 3.22
 -1 -5 -16 56.15 2.75
 -1 5 16 52.52 3.4
 1 -5 16 55.08 3.23
 1 5 -16 53.29 2.56
 1 -5 16 51.24 2.69
 -1 -5 -16 48.95 3.34
 1 5 -16 52.17 4.2
 1 5 -16 54.1 2.94
 -1 -5 -16 51.86 3.23
 1 -5 16 55.99 2.65
 1 5 -16 50.85 2.97
 -1 5 16 58.19 2.83
 -1 -5 -16 51.51 3.13
 -1 5 16 58.42 2.67
 1 5 -16 54.19 2.61
 -1 5 16 52.75 2.58
 1 5 -16 46.55 2.97
 1 5 -16 49.74 3.22
 -1 -5 -16 53.39 2.3
 1 5 -16 60.81 3.84
 1 -5 16 49.89 4.04
 -1 -5 -15 225.72 11.22
 -1 -5 -15 239.44 9.9
 -1 5 15 218.85 9.68
 -1 -5 -15 244.12 9.08
 1 -5 15 243.29 9.8
 -1 5 15 216.47 9.82
 1 5 -15 236.13 8.93
 1 -5 15 225.75 9.62
 -1 -5 -15 234.6 9.93
 1 -5 15 221 9.02
 1 5 -15 224.11 10.96
 1 5 -15 234.74 9.39
 -1 -5 -15 224.97 9.67
 1 5 -15 234.57 9.42
 1 -5 15 228.82 8.91
 -1 -5 -15 234.91 9.62
 -1 5 15 229.08 9.07
 1 5 -15 237.19 9.52
 1 5 -15 239.11 8.98
 -1 5 15 234.25 9
 1 -5 15 214.16 10.76
 -1 5 15 245 8.98
 -1 -5 -15 240.71 8.68
 1 5 -15 243.13 10.3
 1 5 -15 228.62 9.71
 1 -5 14 131.91 7.52
 -1 5 14 155.56 7.13
 1 5 -14 156.04 6.58
 -1 -5 -14 157.05 6.85
 -1 -5 -14 145.9 7.95
 -1 5 14 152.35 6.7
 -1 -5 -14 151.23 6.03
 1 -5 14 142.89 6.6
 -1 5 14 141.8 6.75
 1 -5 14 152.72 6.58
 1 5 -14 153.11 5.97
 1 -5 14 133.64 5.97
 -1 -5 -14 147.74 6.8
 1 5 -14 142.31 7.68
 1 5 -14 157.76 6.45
 1 -5 14 160.6 5.93
 -1 -5 -14 155.03 6.66
 1 5 -14 134.94 6.25
 -1 -5 -14 144.21 6.51
 -1 5 14 150.8 6.03
 1 5 -14 151.68 6.01
 -1 5 14 143.69 5.99
 1 5 -14 145.2 6.44
 -1 -5 -14 144.94 5.74
 -1 5 14 145.43 5.95
 -1 5 14 143.56 6.72
 1 5 -14 155.73 6.71
 1 -5 13 43.4 3.58
 -1 5 13 53.45 3.38
 1 5 -13 48.61 2.87
 -1 -5 -13 62.35 3.33
 1 -5 13 52.58 3.02
 -1 -5 -13 51.04 2.53
 -1 5 13 54.93 3.09
 -1 5 13 49.99 3.1
 1 -5 13 54.99 3.03
 1 5 -13 49.04 2.46
 1 -5 13 42.62 2.79
 -1 -5 -13 51.27 3.15
 1 -5 13 48 2.46
 1 5 -13 60.12 4.04
 1 5 -13 47.99 2.86
 1 -5 13 47.91 2.34
 -1 -5 -13 48.35 2.95
 1 5 -13 45.46 2.68
 -1 -5 -13 49.79 2.88
 -1 5 13 50.29 2.47
 -1 5 13 54.27 2.59
 1 5 -13 47.69 2.48
 1 5 -13 52.57 2.85
 -1 5 13 48.73 2.93
 1 -5 13 48.25 2.73
 1 5 -13 49.7 2.97
 -1 -5 -13 47.98 2.32
 -1 5 13 52.35 2.52
 -1 5 13 48.68 3.08
 -1 5 12 178.3 7.57
 1 5 -12 163.51 7.54
 1 -5 12 186.72 7.36
 1 -5 12 171.12 8.55
 -1 5 12 187.64 8.13
 1 -5 12 167.18 8.76
 -1 -5 -12 187.74 7.82
 -1 5 12 181.46 7.67
 -1 -5 -12 174.77 7.05
 1 -5 12 182.95 7.67
 -1 5 12 164.15 7.66
 1 -5 12 180.28 7.63
 1 -5 12 195 7.65
 1 -5 12 170.99 7.48
 1 5 -12 188.5 8.79
 1 5 -12 190.25 7.59
 -1 -5 -12 165.28 7.68
 1 -5 12 169.25 6.98
 -1 5 12 176.85 6.95
 -1 -5 -12 180.15 7.49
 1 5 -12 188.6 7.46
 1 -5 12 185.22 6.88
 -1 -5 -12 178.05 7.59
 1 5 -12 186.12 7.13
 1 5 -12 184.26 7.53
 1 5 -12 178.2 7.05
 -1 5 12 172.4 7.71
 1 -5 12 174.07 6.87
 1 5 -11 276.02 10.45
 -1 5 11 257.81 11.27
 1 -5 11 268.78 12.2
 -1 -5 -11 261.85 11.01
 -1 -5 -11 275.33 10.38
 -1 5 11 270.33 10.96
 1 -5 11 274.63 10.91
 -1 5 11 264.73 11.03
 1 -5 11 274.1 10.85
 -1 -5 -11 283.69 10.78
 1 -5 11 277.28 10.83
 -1 -5 -11 270.05 11.06
 1 -5 11 264.42 10.28
 1 5 -11 263.57 11.9
 1 5 -11 291.19 10.96
 -1 5 11 269.87 10.21
 -1 -5 -11 290.79 10.83
 -1 -5 -11 266.22 10.85
 1 -5 11 278.07 10.16
 -1 5 11 272.03 11.06
 1 -5 11 277.36 10.12
 1 5 -11 255.92 11.29
 1 5 -11 281.08 10.84
 1 -5 11 276.22 10.96
 -1 -5 -11 276.48 10.84
 1 5 -11 265.31 10.9
 1 -5 11 281.46 10.62
 -1 5 11 273.91 10.89
 1 5 -11 272.75 10.39
 1 5 -11 273.94 10.7
 -1 -5 -10 154.2 7.12
 1 -5 10 160.81 6.46
 1 -5 10 174.66 8.31
 -1 -5 -10 162.41 7.2
 -1 -5 -10 176.68 6.62
 -1 -5 -10 180.84 6.97
 1 -5 10 163.96 7.01
 1 -5 10 170.69 7.03
 1 5 -10 166.13 6.65
 -1 5 10 163.78 7.49
 1 5 -10 157.97 7.89
 -1 -5 -10 174.41 6.96
 -1 5 10 157.03 6.34
 1 -5 10 162.99 6.93
 -1 -5 -10 168.51 7.02
 1 -5 10 168.54 6.34
 1 -5 10 166.24 6.25
 -1 5 10 162.29 7.15
 1 5 -10 160.24 7.37
 1 5 -10 150.7 6.87
 -1 -5 -10 165.68 6.97
 1 -5 10 164.45 7.07
 -1 5 10 158.92 6.98
 1 5 -10 170.92 7.08
 1 5 -10 171.95 6.62
 1 -5 10 162.56 6.48
 1 5 -10 165.76 6.85
 1 -5 9 89.18 3.75
 -1 5 9 91.95 4.72
 1 -5 9 99.57 5.39
 -1 -5 -9 84.54 4.39
 1 -5 9 89.64 4.21
 -1 -5 -9 83.36 3.81
 -1 -5 -9 91.04 4.13
 1 -5 9 88.47 4.24
 1 5 -9 86.12 3.91
 1 5 -9 99.89 5.17
 -1 -5 -9 91.38 4.12
 -1 5 9 90.65 3.59
 1 -5 9 89.78 4.17
 1 -5 9 86.09 3.59
 -1 -5 -9 87.63 4.18
 1 -5 9 84.5 3.46
 -1 5 9 88.5 4.35
 1 5 -9 81.95 4.48
 1 5 -9 88.07 4.16
 1 5 -9 84.78 4.18
 -1 5 9 89.92 4.23
 1 5 -9 90.46 3.89
 1 -5 9 87.79 3.69
 1 5 -9 81.26 3.97
 1 -5 9 90.26 3.7
 1 -5 8 47.99 2.27
 -1 5 8 42.12 2.98
 1 -5 8 51.06 3.47
 -1 -5 -8 48.75 2.92
 -1 -5 -8 45.38 2.36
 1 -5 8 44.06 2.59
 1 5 -8 47.73 3.24
 -1 -5 -8 54.57 2.66
 1 -5 8 43.82 2.63
 1 5 -8 45.06 2.41
 1 5 -8 44.22 3.21
 -1 -5 -8 50.86 2.61
 -1 5 8 46.55 2.08
 1 5 -8 45.77 2.17
 1 -5 8 52.7 2.67
 1 -5 8 47.84 2.14
 -1 -5 -8 48.02 2.65
 -1 5 8 47.09 2.76
 1 -5 8 43.3 1.93
 1 5 -8 50.28 2.45
 1 5 -8 51.35 2.69
 1 5 -8 49.84 2.98
 1 -5 8 44.61 2.38
 -1 5 8 45.4 2.64
 1 5 -8 50.75 2.75
 1 -5 8 49.98 2.28
 1 5 -8 49.98 2.55
 1 -5 8 44.67 2.15
 1 5 -7 196.49 8.45
 1 -5 7 192.17 7.29
 -1 5 7 195.84 8.38
 1 -5 7 179.01 8.66
 -1 -5 -7 179.39 8.01
 1 -5 7 195.14 7.14
 1 5 -7 183.65 7.53
 1 -5 7 191.52 7.29
 1 5 -7 182.28 8.44
 -1 -5 -7 200 7.65
 1 -5 7 189.98 7.66
 1 -5 7 189.7 7.78
 1 5 -7 190.69 7.52
 1 5 -7 197.65 8.65
 -1 5 7 189.13 7.04
 -1 -5 -7 185.88 7.61
 1 -5 7 184.54 7.14
 -1 -5 -7 192.28 7.73
 1 -5 7 186.01 7.64
 1 5 -7 193.23 7.16
 1 5 -7 189.08 7.47
 -1 5 7 201.55 7.94
 1 -5 7 187.9 6.86
 1 -5 7 180.25 7.72
 -1 5 7 186.91 7.82
 -1 -5 -7 183.57 7.41
 1 5 -7 194.49 7.72
 1 5 -7 176.66 8.02
 1 -5 7 193.12 7.47
 1 5 -7 183.67 7.71
 -1 5 7 193.45 7.79
 1 -5 6 562.88 22.08
 -1 5 6 572.22 21.11
 -1 -5 -6 574.93 20.71
 1 5 -6 544.14 20.79
 1 -5 6 578.96 20.58
 1 -5 6 573.2 20.32
 1 5 -6 564.42 21.83
 1 -5 6 564.84 20.42
 1 -5 6 578.25 21.07
 1 -5 6 579.58 20.88
 -1 -5 -6 589.45 20.89
 1 5 -6 606.94 21.72
 1 5 -6 572.11 20.37
 1 -5 6 557.15 20.9
 1 5 -6 573.44 20.8
 1 -5 6 566.47 20.05
 -1 -5 -6 582.15 20.9
 -1 5 6 554.54 20.26
 -1 5 6 572.63 21.15
 -1 5 6 555.35 21.63
 1 5 -6 559.83 21.39
 1 5 -6 569.35 20.75
 -1 5 6 565.94 21.02
 1 -5 6 581.41 20.71
 -1 -5 -6 579.45 21
 1 5 -6 554.9 20.98
 -1 -5 -6 534.25 20.92
 1 5 -6 560.25 20.95
 -1 5 6 576.27 20.74
 -1 -5 -5 687.93 24.34
 -1 5 5 676.98 24.68
 1 -5 5 648.58 24.19
 1 -5 5 682.41 23.86
 1 5 -5 646.79 24.34
 1 5 -5 648.53 25.36
 1 5 -5 679.42 23.67
 -1 -5 -5 687.25 24.45
 1 -5 5 666.54 24.61
 1 5 -5 677.67 24.36
 1 -5 5 666.85 24.48
 1 5 -5 666.98 23.94
 1 5 -5 689.1 24.42
 -1 -5 -5 674.29 24.53
 -1 5 5 646.29 24.56
 1 -5 5 679.09 24.28
 1 5 -5 689.12 25.1
 1 -5 5 660.6 25.59
 -1 -5 -5 665.98 24.45
 -1 -5 -5 651.54 24.55
 -1 5 5 681.96 24.71
 1 5 -5 652.08 25.33
 -1 5 5 654.66 25.25
 1 5 -5 677.72 24.54
 -1 5 5 665.5 24.31
 1 5 -5 670.45 23.66
 -1 -5 -4 808.63 29.27
 1 -5 4 809.39 28.75
 1 -5 4 818.5 29.17
 1 5 -4 766.62 30.22
 1 -5 4 783.69 30.22
 1 -5 4 833.09 29.56
 -1 -5 -4 832.52 29.35
 1 5 -4 829.55 29.31
 -1 5 4 826.16 29.43
 1 5 -4 808.16 28.87
 1 -5 4 815.57 29.42
 1 5 -4 828.6 29.35
 -1 -5 -4 817.49 29.44
 -1 5 4 809.65 29.5
 1 -5 4 827.25 29.2
 1 5 -4 823.51 29.9
 1 -5 4 804.29 30.49
 1 5 -4 760.78 30.19
 -1 5 4 792 30.21
 1 5 -4 816.08 28.69
 -1 -5 -4 818.59 29.35
 1 5 -4 822.24 29.01
 -1 -5 -4 785.84 29.43
 -1 5 4 837.09 29.27
 1 5 -4 797.35 28.68
 1 -5 3 573.11 20.34
 1 -5 3 560.93 20.82
 -1 5 3 574.97 21.94
 1 5 -3 577.15 21.88
 1 -5 3 576.97 21.85
 -1 5 3 557.06 21.81
 1 5 -3 577.51 21.9
 -1 -5 -3 586.2 20.96
 1 5 -3 576.31 20.96
 1 -5 3 589.83 21.17
 -1 5 3 581.86 21.03
 1 5 -3 570.99 20.5
 1 -5 3 585.78 21.03
 -1 -5 -3 543.6 20.87
 -1 -5 -3 564.83 21.03
 1 -5 3 561.05 20.8
 1 5 -3 586.05 21.39
 1 -5 3 569.76 22.06
 1 5 -3 567.38 20.39
 -1 5 3 577.91 20.9
 -1 -5 -3 554.05 20.99
 1 5 -3 579.35 20.35
 -1 -5 -3 587.79 20.97
 -1 -5 -3 584.39 20.91
 1 -5 3 575.61 21.16
 1 5 -2 622.82 23.82
 -1 5 2 626.81 23.9
 -1 5 2 596.03 23.78
 1 5 -2 635.75 23.91
 1 5 -2 616.26 22.9
 -1 -5 -2 639.36 22.92
 1 -5 2 640.2 23.12
 1 -5 2 644.17 22.99
 1 5 -2 650.75 22.5
 -1 5 2 626.93 22.96
 -1 5 2 635.37 22.89
 1 5 -2 615.44 22.43
 1 -5 2 630.29 22.77
 -1 -5 -2 626.62 22.99
 1 -5 2 635.46 23.15
 1 -5 2 606.54 23.09
 -1 -5 -2 642.75 22.9
 1 -5 2 639.96 22.32
 1 5 -2 608.19 23.19
 1 -5 2 642.53 23.83
 -1 -5 -2 628.95 22.93
 1 5 -2 636.1 22.38
 -1 -5 -2 610.09 22.91
 1 -5 2 608.33 22.82
 1 5 -1 587.5 22.24
 -1 -5 -1 615.16 22.25
 1 -5 1 614.33 22.46
 1 5 -1 605.9 21.87
 -1 5 1 626.29 22.28
 1 -5 1 605.35 22.36
 1 5 -1 587.02 22.34
 -1 5 1 608.24 22.3
 1 -5 1 619.69 22.34
 1 5 -1 607.94 21.88
 1 5 -1 602.53 22.24
 -1 -5 -1 634.02 22.28
 1 -5 1 628.51 22.52
 -1 -5 -1 617.48 22.28
 1 -5 1 623.22 21.7
 1 5 -1 616.08 22.3
 1 5 -1 618.01 21.8
 1 -5 1 590.78 22.21
 -1 -5 -1 602.94 22.23
 -1 5 1 604.34 22.41
 -1 5 1 606.87 23.25
 1 5 -1 647.43 23.31
 1 -5 1 603.19 22.48
 -1 -5 -1 606.32 22.34
 1 5 -1 601.2 22.24
 1 -5 1 614.46 23.16
 1 -5 0 2283.31 79.05
 -1 5 0 2210.83 78.98
 1 5 0 2218.18 78.59
 1 5 0 2231.96 78.95
 -1 -5 0 2235.97 78.97
 1 -5 0 2262.65 79.2
 -1 -5 0 2218.73 78.98
 1 -5 0 2236.15 79.2
 1 5 0 2223.67 78.97
 -1 -5 0 2233.96 79.01
 1 5 0 2284.64 79
 1 -5 0 2195.62 79.88
 -1 -5 0 2260.48 78.95
 1 -5 0 2285.39 79.18
 1 5 0 2172.13 78.97
 1 5 0 2235.57 79.07
 -1 5 0 2299.24 79
 1 -5 0 2247.13 79.04
 1 5 0 2226.35 78.64
 1 -5 0 2180.12 78.96
 -1 -5 0 2196.59 78.86
 1 5 0 2205.61 78.56
 -1 5 0 2266.92 79.09
 -1 5 0 2215.69 80.01
 1 5 1 600.45 22.53
 1 5 1 628.42 22.49
 1 -5 -1 636.25 22.71
 -1 -5 1 623.48 22.49
 1 5 1 631.97 22.62
 -1 5 -1 643.73 22.58
 1 -5 -1 621.42 22.55
 1 5 1 617.77 22.25
 -1 5 -1 607.72 22.5
 1 5 1 620.57 22.18
 1 -5 -1 611.24 22.08
 1 5 1 613.33 21.96
 -1 5 -1 616.7 21.92
 -1 -5 1 614.45 22.54
 1 5 1 630.93 22.5
 1 5 1 605.76 22.5
 -1 -5 1 602.41 22.35
 1 5 1 615.61 22.16
 -1 5 -1 619.86 22.57
 1 -5 -1 599 22.53
 -1 -5 1 612.5 22.51
 1 -5 -1 626.61 22.73
 1 -5 -1 630.75 22.74
 -1 -5 1 631.73 22.56
 1 5 1 602.52 22.51
 -1 5 -1 605.84 23.52
 -1 -5 1 635.88 22.44
 -1 -5 2 632.27 22.98
 1 -5 -2 650.62 23.19
 -1 -5 2 647.67 22.86
 -1 5 -2 610.26 24.01
 1 -5 -2 606.01 22.93
 -1 -5 2 634.43 23.14
 1 5 2 646.57 23.07
 -1 5 -2 644.06 23.05
 1 5 2 627.3 22.76
 -1 -5 2 647.58 22.94
 1 5 2 639.48 22.91
 1 5 2 623.83 23
 1 -5 -2 641.9 23.15
 -1 5 -2 633.79 22.95
 1 5 2 625.15 22.87
 -1 -5 2 624.11 23.01
 1 -5 -2 636.54 22.52
 1 -5 -2 639.57 22.47
 -1 5 -2 648.88 22.78
 -1 -5 2 595.44 22.9
 1 5 2 636.13 22.96
 -1 5 -2 619.29 22.97
 1 5 2 621.83 22.69
 -1 5 -2 634.18 22.3
 1 -5 -2 626.92 23.03
 -1 -5 2 611.74 22.74
 1 5 2 630.92 23.94
 1 5 2 621.99 22.99
 1 -5 -2 604.32 23.1
 -1 -5 2 627.78 22.98
 1 5 2 649.89 22.94
 -1 -5 2 608.36 22.97
 1 5 3 606.82 22.37
 1 5 3 589.59 21.22
 1 -5 -3 584.2 21.48
 -1 -5 3 593.78 21.16
 -1 5 -3 562.84 22.38
 -1 5 -3 576.84 22.31
 -1 5 -3 579.78 21.26
 -1 -5 3 584.97 20.84
 -1 -5 3 602.05 21.21
 -1 -5 3 565.01 21.23
 1 5 3 576.98 21.26
 -1 -5 3 588 21.31
 1 5 3 571.22 21.33
 -1 5 -3 584.67 21.05
 1 -5 -3 578.57 20.8
 1 5 3 578.83 21.18
 -1 -5 3 580.1 21
 1 -5 -3 567.8 21.36
 -1 5 -3 572.54 21.24
 -1 5 -3 579.2 20.56
 1 -5 -3 587.35 21.45
 -1 -5 3 590.9 21.36
 1 5 3 561.46 21.34
 -1 -5 3 578.31 21.25
 1 -5 -3 619.79 20.8
 1 5 3 593.4 21.24
 -1 -5 3 556.4 21.28
 1 5 3 576.44 21.16
 -1 5 -3 587.29 21.39
 1 -5 -3 558.74 21.25
 1 5 3 584.45 21.37
 -1 -5 3 589.97 21.47
 -1 -5 4 792.26 29.35
 -1 5 -4 797.27 29.31
 1 -5 -4 803.05 29.14
 1 5 4 811.96 29.14
 1 5 4 824.32 29.11
 1 -5 -4 828.46 29.39
 -1 -5 4 832.93 29.06
 -1 -5 4 789.02 29.15
 1 -5 -4 794.36 29.36
 -1 -5 4 790.39 29.25
 1 5 4 766.12 29.26
 -1 -5 4 804.47 28.75
 -1 5 -4 802.22 29.16
 -1 5 -4 781.57 30.26
 1 5 4 829.62 29.18
 -1 5 -4 828.8 28.95
 1 5 4 810.06 29.29
 -1 -5 4 820.65 29.21
 -1 5 -4 795.12 29.12
 -1 -5 4 802.63 28.83
 -1 -5 4 800.87 28.54
 1 5 4 800.01 29.08
 1 -5 -4 778.94 28.67
 -1 -5 4 838.02 29.14
 1 5 4 812.47 30.26
 1 5 4 801.93 28.7
 1 -5 -4 851.13 28.75
 1 5 4 833.95 29.14
 1 5 5 675.67 25.12
 -1 -5 5 667.11 24.4
 1 -5 -5 669.05 24.15
 1 5 5 652.63 23.89
 1 -5 -5 646.98 25.12
 -1 -5 5 650.59 23.8
 -1 5 -5 636.84 23.46
 -1 5 -5 672.6 24.22
 1 5 5 648.91 24.1
 -1 -5 5 698.35 24.14
 1 -5 -5 671.31 24.16
 -1 -5 5 680.01 23.98
 -1 -5 5 649.75 23.55
 -1 5 -5 674.3 23.98
 -1 5 -5 655.13 25.21
 -1 -5 5 650.33 23.31
 -1 -5 5 652.85 23.53
 -1 5 -5 647.34 23.87
 1 5 5 651.13 23.87
 1 -5 -5 634.81 23.45
 -1 5 -5 675.91 23.7
 -1 -5 5 686.79 23.95
 -1 -5 5 678.08 24.01
 1 5 5 643.54 24.07
 -1 -5 5 673.84 23.96
 1 5 5 666.42 23.94
 1 5 5 651.21 23.97
 -1 5 -5 649.5 24.11
 -1 -5 5 667.81 24.18
 1 -5 -5 649.21 23.91
 1 5 5 679 23.9
 1 5 6 577.28 22.04
 1 -5 -6 566.08 22.08
 1 -5 -6 587.26 21.07
 1 5 6 562.58 20.81
 -1 -5 6 580.2 20.92
 1 5 6 560.17 21.06
 1 -5 -6 575.15 21.09
 -1 5 -6 579.57 20.9
 -1 -5 6 555.21 20.5
 -1 -5 6 587.53 21.39
 -1 5 -6 575.62 22.2
 -1 5 -6 565.53 20.76
 -1 -5 6 566.68 20.37
 -1 -5 6 564.85 20.24
 1 -5 -6 574.14 20.39
 1 5 6 570.73 20.82
 -1 5 -6 590.71 20.6
 -1 5 -6 552.82 20.84
 1 5 6 576.37 20.79
 -1 -5 6 580.32 20.75
 -1 5 -6 549.7 20.43
 1 5 6 579.5 20.85
 -1 5 -6 561.93 21.07
 1 5 6 580.97 20.98
 1 -5 -6 573.91 20.84
 -1 -5 6 556.38 21.08
 -1 -5 6 583.7 20.85
 1 5 7 185.69 8.51
 1 -5 -7 173.91 8.47
 1 -5 -7 192.4 7.66
 1 5 7 176.2 7.37
 -1 -5 7 192.02 7.53
 1 -5 -7 186.95 7.67
 1 5 7 184.53 7.67
 -1 5 -7 197.44 7.53
 -1 -5 7 189.65 7.16
 -1 -5 7 173.85 7.91
 -1 5 -7 188.62 8.75
 -1 5 -7 188.64 7.32
 -1 -5 7 188.48 6.9
 -1 -5 7 189.44 6.91
 1 -5 -7 188.6 7.02
 1 5 7 185.58 7.43
 1 -5 -7 190.31 7.63
 -1 5 -7 192.34 7.2
 -1 5 -7 185.69 7.47
 1 5 7 191.85 7.39
 -1 5 -7 183.2 7.09
 -1 -5 7 190.51 7.37
 1 5 7 187.62 7.41
 -1 -5 7 189.22 7.71
 -1 5 -7 195.63 7.73
 1 -5 -7 173.3 7.36
 1 5 7 177.65 7.56
 -1 -5 7 187.69 7.42
 1 5 8 50.55 3.37
 1 -5 -8 47.66 3.34
 1 5 8 48.92 2.48
 1 -5 -8 50.27 2.65
 -1 -5 8 46.53 2.52
 1 -5 -8 49.9 2.7
 -1 5 -8 48.74 2.53
 -1 -5 8 46.92 2.26
 -1 -5 8 55.46 3.09
 -1 5 -8 48.52 3.49
 -1 -5 8 46.91 2.01
 -1 5 -8 43.5 2.3
 1 -5 -8 45.92 2.12
 1 5 8 47.56 2.49
 1 -5 -8 48.41 2.66
 -1 5 -8 48.42 2.25
 1 -5 -8 48.62 2.7
 -1 5 -8 48.38 2.55
 1 5 8 50.27 2.42
 -1 -5 8 45.27 1.92
 -1 5 -8 47.16 2.21
 -1 -5 8 49.6 2.44
 1 5 8 47.77 2.42
 1 5 8 45.2 2.58
 -1 -5 8 46.17 2.66
 -1 5 -8 41.03 2.57
 1 -5 -8 40.97 2.35
 -1 -5 8 50.52 2.49
 1 5 9 91.62 5.03
 -1 -5 9 81.56 4.43
 1 -5 -9 79.27 4.78
 1 -5 -9 87.33 4.05
 1 5 9 86.4 3.87
 1 -5 -9 82.05 4.07
 -1 -5 9 88.2 3.71
 -1 5 -9 91.43 5.27
 -1 5 -9 87.76 3.74
 1 -5 -9 87.92 4.15
 -1 5 -9 83.86 3.96
 1 5 9 84.86 3.76
 1 -5 -9 85.51 3.54
 1 5 9 82.96 3.91
 -1 -5 9 82.55 3.41
 1 -5 -9 79.36 3.81
 -1 -5 9 88.42 4.16
 -1 5 -9 86.94 3.63
 1 -5 -9 86.05 4.12
 1 5 9 85.49 3.8
 -1 5 -9 87.94 3.65
 -1 -5 9 87.54 3.21
 1 -5 -10 171.36 7.09
 -1 5 -10 172.02 6.48
 1 5 10 161.52 7.9
 -1 -5 10 166.4 7.51
 1 -5 -10 173.23 8.02
 1 -5 -10 167.82 6.92
 1 5 10 167.42 7.12
 -1 5 -10 160.62 6.51
 -1 -5 10 161.18 6.56
 1 5 10 190.77 7.2
 1 -5 -10 180.93 7.14
 1 -5 -10 163.25 6.39
 1 5 10 170.24 6.84
 -1 -5 10 172.17 6.31
 1 5 10 176.25 6.64
 1 -5 -10 181.37 7.16
 -1 5 -10 167.04 6.55
 1 5 10 168.07 6.64
 1 -5 -10 162.32 6.71
 -1 -5 10 166.55 7.02
 -1 5 -10 175.23 6.57
 -1 5 -10 176.55 6.96
 1 5 11 295.53 12.26
 -1 -5 11 287.58 11.76
 1 -5 -11 265.34 12.02
 1 5 11 284.2 10.81
 1 -5 -11 280.36 10.96
 1 5 11 286.21 11.26
 -1 5 -11 285.62 10.57
 1 -5 -11 275.06 11.12
 -1 -5 11 284.76 10.66
 -1 5 -11 274.59 10.85
 1 5 11 282.63 10.6
 1 5 11 297.75 11.14
 1 -5 -11 276.84 11.1
 -1 -5 11 280.95 10.37
 1 -5 -11 277.67 10.48
 1 5 11 284.85 10.92
 -1 5 -11 277.88 10.62
 -1 -5 11 295.73 10.85
 1 -5 -11 264.61 10.73
 -1 -5 11 264.35 11.04
 1 5 11 282.72 10.65
 -1 5 -11 263.09 10.56
 -1 5 -11 283.32 11.01
 -1 5 -11 283.91 10.49
 1 -5 -11 293.89 11.21
 1 -5 -12 178.29 8.55
 1 -5 -12 180.68 7.41
 1 5 12 176.66 7.29
 1 5 12 173.56 7.67
 1 -5 -12 186.26 7.67
 -1 -5 12 170.39 7.14
 -1 5 -12 187.44 7.4
 1 5 12 188.68 7.07
 -1 5 -12 175.62 7.48
 1 5 12 164.24 7.53
 1 5 12 199.35 7.6
 -1 -5 12 192.66 7.29
 1 -5 -12 193.28 7.67
 1 -5 -12 178.55 7.66
 1 -5 -12 181 7.01
 1 5 12 174.94 7.38
 -1 -5 12 183.42 6.9
 1 5 12 176.83 7.07
 1 5 12 182.29 8.66
 -1 5 -12 173.63 6.95
 1 -5 -12 180.21 7.65
 -1 5 -12 174.81 7.11
 -1 5 -12 185.24 7.16
 -1 -5 12 184.79 7.33
 -1 5 -12 174.47 6.99
 1 -5 -12 168.9 7.21
 -1 -5 12 167.88 7.48
 1 -5 -13 46.61 3.53
 1 5 13 42.48 2.57
 1 -5 -13 53.72 2.83
 1 5 13 55.9 3.14
 -1 -5 13 49.46 1.9
 -1 5 -13 51.63 2.41
 1 -5 -13 44.45 2.86
 -1 -5 13 49.98 2.58
 -1 5 -13 48.08 2.72
 1 5 13 55.08 2.46
 -1 5 -13 45.59 2.81
 1 5 13 53.49 2.83
 -1 -5 13 49.72 2.6
 1 -5 -13 46.76 2.93
 1 -5 -13 56.4 3.02
 1 -5 -13 44.63 2.38
 1 5 13 47.93 2.74
 -1 5 -13 46.02 2.45
 1 -5 -13 46.03 2.96
 -1 5 -13 44.35 2.48
 -1 5 -13 48.57 2.52
 1 5 13 51.36 2.47
 1 5 13 45.65 2.88
 1 -5 -13 49.26 2.63
 -1 -5 13 46.19 2.82
 1 -5 -13 47.95 2.89
 -1 5 -13 48.07 2.37
 -1 -5 13 48.54 2.66
 -1 5 -13 45.87 2.49
 -1 -5 14 130 6.66
 1 -5 -14 150 7.48
 1 -5 -14 145.94 6.23
 1 5 14 141.36 6.12
 1 -5 -14 138.75 5.88
 1 5 14 153.04 6.67
 -1 5 -14 152.49 6.09
 -1 5 -14 146.77 5.79
 -1 -5 14 148 6.2
 -1 5 -14 157.52 6.32
 1 5 14 154.46 5.82
 -1 -5 14 138.45 6.05
 -1 5 -14 130.83 5.97
 1 -5 -14 150.71 6.6
 1 5 14 147.22 6.21
 1 5 14 143.7 6.51
 -1 5 -14 147.59 5.83
 -1 -5 14 138.28 6.36
 1 5 14 135.53 6.2
 -1 5 -14 143.96 5.93
 1 5 14 146.74 5.83
 1 5 14 142.71 5.59
 -1 5 -14 148.96 6.42
 1 -5 -14 148.78 6.56
 -1 -5 14 140.93 5.32
 -1 5 -14 146.9 5.89
 1 -5 -14 147.95 6.46
 -1 -5 14 147.15 6.07
 1 -5 -14 140.47 6.52
 -1 -5 15 217.78 10.02
 -1 -5 15 228 9.53
 1 5 15 240.44 9.79
 -1 5 -15 227.66 8.94
 1 -5 -15 224.1 10.63
 1 -5 -15 238.31 9.39
 1 5 15 221.35 9.74
 1 -5 -15 218 9.04
 -1 5 -15 234.7 9.23
 1 -5 -15 235.97 9.51
 -1 5 -15 224.35 8.87
 1 5 15 241.57 8.86
 -1 -5 15 238.14 9.28
 1 5 15 234.94 9.28
 1 5 15 233.48 9.43
 1 -5 -15 243.42 9.81
 1 -5 -15 244.2 9.68
 -1 -5 15 241.62 9.25
 -1 5 -15 230.11 8.99
 1 5 15 241.62 8.91
 1 5 15 243.11 8.53
 -1 5 -15 221.18 9.49
 -1 -5 15 216.46 8.45
 1 -5 -15 256.21 9.86
 1 -5 -15 233.75 9.7
 -1 5 -15 227.93 9.23
 -1 5 -15 247.17 9.02
 -1 5 -16 52.7 2.53
 -1 5 -16 54.92 2.89
 1 -5 -16 51.54 3.08
 1 -5 -16 62.02 4.18
 -1 -5 16 53.15 3.15
 1 5 16 50.62 3.29
 1 -5 -16 53.89 2.77
 -1 -5 16 52.39 2.9
 1 5 16 56.64 2.51
 1 5 16 52.52 3.26
 -1 5 -16 52.16 2.6
 -1 5 -16 40.27 4.11
 1 5 16 50.63 2.8
 1 -5 -16 51.42 3.14
 -1 -5 16 58.14 2.93
 1 -5 -16 51.75 3.25
 -1 5 -16 48.48 2.58
 1 5 16 59.15 3.14
 -1 5 -16 53.33 2.92
 1 -5 -16 51.23 3.14
 -1 5 -16 51.06 2.61
 1 5 16 54.88 2.53
 -1 5 -16 57.79 3.24
 1 -5 -16 50.67 3.21
 -1 -5 16 50.5 2.22
 -1 5 -16 50.33 2.57
 -1 -5 16 48.7 3.5
 1 -5 -17 52.69 2.95
 1 5 17 54.73 3.42
 1 -5 -17 54.78 4.12
 -1 -5 17 57.94 3.28
 1 -5 -17 56.59 2.92
 1 5 17 57.4 3.55
 1 -5 -17 57.93 3.3
 -1 5 -17 57.69 3.06
 -1 5 -17 52.85 2.61
 -1 5 -17 47.33 4.34
 1 5 17 57.25 2.96
 1 -5 -17 60.7 3.39
 1 -5 -17 56.96 3.43
 -1 5 -17 55.43 2.79
 -1 5 -17 56.08 3.09
 -1 5 -17 54.73 2.69
 1 5 17 57.53 2.6
 1 -5 -17 50.11 3.33
 -1 -5 17 55.54 3.75
 -1 5 -17 52.01 3.22
 -1 -5 17 54.04 3.04
 -1 5 -17 52.57 2.65
 1 -5 -18 16.52 1.57
 1 5 18 12.57 1.69
 1 -5 -18 19.45 2.41
 -1 -5 18 17.81 1.73
 1 5 18 16.38 1.55
 1 -5 -18 15.05 2.47
 1 5 18 19.36 1.99
 1 -5 -18 18.63 1.51
 -1 5 -18 13.09 2.56
 1 -5 -18 14.36 1.7
 -1 -5 18 16.98 1.57
 -1 5 -18 17.03 1.77
 -1 5 -18 14.89 1.56
 -1 5 -18 19.7 1.28
 -1 5 -18 18.8 1.32
 1 5 18 18.34 1.18
 -1 5 -18 16.57 1.59
 -1 5 -18 18.48 1.28
 1 -5 -18 20.56 1.93
 1 -5 -18 17.61 1.8
 -1 5 -18 17.96 1.37
 1 -5 -18 16.36 1.84
 -1 -5 18 19.21 2.24
 1 5 19 7.75 1.48
 1 -5 -19 11.21 1.34
 1 -5 -19 13.81 2.15
 -1 5 -19 10.6 1
 -1 5 -19 15.99 1.53
 1 -5 -19 12.67 1.54
 1 -5 -19 11.57 2.28
 1 5 19 15.06 1.77
 -1 5 -19 13.48 1.64
 -1 5 -19 12.36 2.35
 -1 -5 19 10.18 1.36
 1 -5 -19 10.9 1.22
 -1 -5 19 7.9 1.7
 -1 5 -19 12.8 1.03
 1 -5 -19 11.73 0.93
 1 -5 -19 12.83 1.59
 1 -5 -19 12.23 1.63
 -1 5 -19 10.93 1.14
 -1 -5 19 16.62 1.7
 1 5 19 13.83 1.4
 1 -5 -19 15.13 1.75
 1 -5 -19 11.2 0.94
 -1 5 -19 12.67 1.03
 -1 5 -19 11.7 1.43
 1 -5 -20 15.35 2.57
 1 5 20 21.68 2.17
 1 -5 -20 18.9 1.97
 -1 5 -20 18.01 2.99
 -1 -5 20 12.34 1.56
 1 -5 -20 15.31 1.09
 -1 5 -20 15.96 1.15
 -1 5 -20 13.78 1.75
 -1 -5 20 15.88 2.22
 1 5 20 16.69 1.62
 -1 -5 20 16.9 1.73
 -1 5 -20 17.06 1.24
 1 -5 -20 18.14 1.84
 -1 5 -20 13.2 1.53
 1 -5 -20 17.16 1.82
 1 -5 -20 16.43 1.87
 -1 5 -20 13.52 1.35
 1 5 20 17.57 1.95
 1 -5 -20 12.8 1.49
 -1 5 -20 19.11 1.45
 -1 -5 21 12.7 1.54
 -1 -5 21 11.22 1.97
 -1 5 -21 20.78 1.96
 1 -5 -21 15.66 1.86
 1 -5 -21 13.21 1.83
 -1 5 -21 17.36 2.91
 1 5 21 18.03 2.1
 1 5 21 15.45 1.58
 1 -5 -21 12.9 1.65
 -1 5 -21 12.71 1.14
 -1 5 -21 15.76 1.63
 1 -5 -21 14.09 2.75
 1 -5 -21 15.09 1.51
 1 5 21 12.73 1.74
 1 -5 -21 12.42 1.74
 -1 5 -22 2.37 1.65
 -1 -5 22 0.49 1.43
 -1 -5 22 1.79 1.02
 1 -5 -22 -0.32 1.25
 -1 5 -22 1.22 0.99
 1 -5 -22 1.76 1.11
 1 -5 -22 -0.31 1
 -1 5 -22 1.4 0.98
 1 -5 -22 -1.41 1.61
 1 -5 -22 1.49 1.11
 -1 5 -22 1.75 0.98
 1 -5 -22 2.37 0.94
 1 5 22 0.66 1.23
 1 5 22 1.64 0.92
 1 -5 -22 1.05 1.31
 -1 -5 23 2.61 1.57
 1 -5 -23 11.04 2.59
 1 -5 -23 8.19 1.3
 -1 5 -23 13.27 1.55
 -1 5 -23 10.72 2.4
 1 -5 -23 7.12 1.97
 1 5 23 8.94 1.37
 -1 -5 23 9.85 1.47
 -1 -5 24 4.39 1.67
 1 -5 -24 3.84 1.98
 1 -5 -24 5.22 1.1
 1 -5 -24 5.11 2.03
 -1 -5 24 6.09 1.41
 -1 5 -24 4.6 1.3
 -1 5 -24 6.89 2.14
 1 5 24 5.22 1.32
 1 -5 -25 4.71 1.95
 -1 -5 25 2.58 1.22
 -1 5 -25 7.18 2.23
 1 -5 -25 4 2.19
 -1 -5 25 3.46 1.62
 1 -5 -26 2.44 1.85
 -1 5 -26 0.93 1.75
 1 -5 -26 3.34 1.99
 -1 -5 26 -1.21 1.74
 -1 5 -27 0.97 2.22
 1 -5 -27 4.41 1.82
 1 -5 -27 0.87 2.07
 -1 5 -28 4.02 2.49
 1 -5 -28 1.3 1.87
 1 -5 -28 0.9 1.68
 -1 5 -29 4.16 2.57
 1 -5 -29 0.67 1.87
 1 -5 -29 -0.93 1.85
 -1 5 -30 4.29 2.56
 1 -5 -30 4.78 2.31
 1 -5 -30 -0.96 2.02
 1 -5 -31 1.99 2.28
 -1 5 -31 1.11 2.43
 1 -5 -32 1.02 2.25
 -1 5 -32 -2.27 2.81
 1 -5 -33 -3.16 2.79
 -1 5 -33 -4.65 2.88
 1 -5 -34 6.48 2.86
 -1 5 -34 4.75 2.84
 1 -5 -35 -1.1 2.73
 -1 5 -35 -1.21 2.89
 1 -5 -36 2.25 2.68
 -1 5 -36 -2.45 3.04
 1 -5 -37 -1.14 2.5
 1 5 37 -3.8 3.14
 -1 5 -37 1.24 3.48
 1 5 38 1.28 2.81
 1 -5 -38 -1.15 2.85
 1 5 39 1.29 2.69
 1 -5 -39 1.16 2.55
 1 -6 39 3.78 2.64
 -1 -6 -38 -2.47 3.37
 -1 -6 -38 -2.45 3.14
 1 6 -38 -1.35 2.83
 1 -6 38 -1.26 2.63
 1 6 -38 -1.06 2.53
 -1 -6 -37 4.9 3.03
 -1 -6 -37 -1.21 2.53
 1 -6 37 1.25 3.1
 1 6 -37 1.06 2.44
 1 6 -37 -1.34 2.51
 -1 -6 -36 4.77 3.44
 1 -6 36 1.24 2.95
 1 6 -36 3.18 2.63
 1 6 -36 -1.32 2.63
 -1 -6 -35 3.51 2.79
 1 6 -35 1.05 2.41
 1 6 -35 -2.6 3.34
 1 6 -34 -1.04 2.39
 -1 -6 -34 -1.15 2.63
 1 6 -33 -1.03 2.71
 -1 -6 -33 -3.36 3.23
 1 -6 33 1.93 2.4
 1 6 -32 1.01 2.4
 -1 -6 -32 3.27 2.39
 1 -6 32 -0.95 2.17
 1 -6 31 -0.93 2.29
 1 6 -31 0.98 2.16
 1 -6 30 -0.9 2.15
 1 6 -30 0.96 2.46
 1 -6 29 -0.87 2.24
 1 6 -29 1.87 1.96
 1 -6 28 4.24 2.11
 1 6 -28 6.35 2.48
 1 -6 27 4.92 2.24
 1 6 -27 1.76 2.1
 1 6 -27 0.53 1.89
 -1 -6 -26 16.56 3.33
 1 6 -26 17.54 2.49
 1 -6 26 12.67 2.98
 -1 -6 -26 25.62 3.97
 1 6 -26 16.14 3.33
 1 6 -25 22.14 3.68
 -1 -6 -25 15.92 3.2
 1 6 -25 12.03 2.2
 1 -6 25 15.26 3.12
 -1 -6 -25 17.66 2.02
 -1 -6 -25 16.44 3.3
 -1 -6 -24 14.05 2.96
 1 -6 24 16.15 3.01
 -1 6 24 16.99 2.11
 1 6 -24 18.97 3.19
 -1 -6 -24 7.66 2.32
 -1 -6 -24 19.09 2.05
 1 6 -24 17.01 2.43
 -1 -6 -23 6.75 2.24
 1 -6 23 0.71 1.55
 -1 6 23 2 1.23
 1 -6 23 2.27 1.27
 1 6 -23 4.04 1.23
 1 6 -23 6.09 2.25
 -1 -6 -23 0.82 1.88
 -1 -6 -23 3.55 1.3
 1 6 -23 6.58 1.56
 -1 -6 -22 30.23 2.52
 1 6 -22 24.42 2.23
 1 6 -22 26.32 3.73
 -1 -6 -22 20.36 3.43
 1 6 -22 36.77 2.7
 1 -6 22 27.1 3.56
 -1 6 22 26.42 2.53
 1 6 -22 31.35 3.05
 1 -6 22 32.69 2.67
 -1 -6 -22 29.99 3.92
 -1 -6 -21 30.73 2.77
 -1 -6 -21 30.76 3.78
 1 6 -21 41.42 4.09
 1 -6 21 33.8 2.67
 1 6 -21 31.11 3.05
 -1 -6 -21 33.57 2.57
 -1 6 21 36.99 2.82
 1 -6 21 28.57 3.45
 -1 -6 -21 23.35 3.55
 -1 6 21 30.31 2.72
 1 6 -21 29.85 2.5
 1 6 -21 30.54 2.35
 -1 -6 -21 29.6 2.62
 -1 -6 -20 33.84 2.53
 -1 6 20 25.59 2.57
 1 6 -20 24.15 2.68
 -1 -6 -20 27.62 3.63
 -1 6 20 27.71 2.45
 -1 -6 -20 22.97 3.3
 -1 6 20 27.28 2.71
 1 6 -20 23.57 3.31
 1 6 -20 26.31 2
 1 -6 20 26.49 2.39
 -1 -6 -20 29.62 2.42
 1 -6 20 21.82 3.16
 1 6 -20 31.83 2.67
 -1 -6 -20 33.94 2.85
 -1 -6 -20 27.71 2.52
 1 6 -20 25.29 2.12
 1 6 -20 30.93 2.39
 1 6 -20 34.75 1.82
 1 6 -19 44.05 3.58
 -1 -6 -19 42.4 3.2
 1 -6 19 52.47 2.67
 1 6 -19 54.66 3.12
 -1 -6 -19 50.38 3.21
 1 -6 19 51.44 3.3
 1 6 -19 54.86 2.57
 -1 6 19 49.18 3.34
 1 -6 19 44.29 3.25
 -1 -6 -19 52.79 4.68
 1 6 -19 56.15 4.78
 1 6 -19 51.33 3.01
 1 6 -19 47.47 3.14
 1 6 -19 52.55 3.48
 -1 -6 -19 51.46 3.25
 -1 6 19 49.43 3.41
 1 6 -19 54.02 2.6
 -1 6 19 42.22 3.44
 -1 -6 -19 48.41 3.53
 -1 -6 -19 56.42 4.94
 1 -6 19 56.1 4.57
 -1 -6 -19 51.87 3.56
 -1 -6 -18 62.93 4.99
 -1 -6 -18 55.24 3.7
 1 -6 18 59.48 3.61
 -1 6 18 52 3.42
 -1 6 18 54.03 3.65
 1 -6 18 49.22 3.3
 1 6 -18 53.69 2.67
 1 6 -18 43.28 4.24
 1 6 -18 52.37 3.12
 1 6 -18 52.84 3.47
 -1 -6 -18 57.55 3.37
 1 6 -18 57.03 3.36
 1 6 -18 55.16 2.72
 1 -6 18 46.26 4.28
 -1 -6 -18 51.22 3.29
 -1 6 18 66.2 3.79
 1 6 -18 47.47 3.7
 -1 -6 -18 58.99 3.72
 1 -6 17 13.11 2.2
 -1 6 17 12.88 1.73
 -1 -6 -17 15.92 1.64
 1 -6 17 12.73 2.25
 -1 -6 -17 14.52 1.82
 -1 -6 -17 20.94 2.82
 -1 6 17 17.93 1.9
 1 -6 17 10.86 1.63
 -1 -6 -17 15.92 1.35
 -1 6 17 13.88 1.79
 1 -6 17 12.71 1.62
 1 6 -17 16.31 1.25
 1 6 -17 16.58 2.5
 1 6 -17 16.42 1.6
 1 6 -17 17.46 1.33
 -1 6 17 14.25 1.25
 -1 -6 -17 14.62 1.59
 1 -6 17 13.1 1.17
 1 6 -17 13.24 1.9
 1 6 -17 18.26 1.94
 -1 -6 -17 13.65 1.73
 1 -6 17 15.44 1.24
 -1 -6 -17 16.82 1.84
 1 6 -17 15.72 1.67
 1 6 -16 12.09 1.52
 1 -6 16 8.19 0.98
 -1 6 16 11.15 1.8
 1 -6 16 8.5 2.08
 -1 -6 -16 14.08 1.75
 -1 -6 -16 11.26 2.1
 1 -6 16 9.72 1.5
 -1 6 16 14.9 1.71
 -1 -6 -16 11.47 1.17
 -1 6 16 11.48 1.62
 1 -6 16 11.46 1.37
 1 6 -16 10.84 1.08
 -1 6 16 11.24 1.12
 1 6 -16 10.77 1.98
 1 6 -16 13.1 1.47
 -1 -6 -16 10.05 1.52
 -1 -6 -16 12.73 1.47
 -1 6 16 10.56 1.06
 1 6 -16 9.72 1.34
 -1 6 16 12.02 1.12
 1 6 -16 10.18 1.03
 -1 -6 -16 9.17 0.9
 -1 -6 -16 10.18 1.39
 1 6 -16 9.1 1.59
 1 -6 16 12.73 1.05
 1 6 -15 50.73 2.59
 -1 6 15 52.81 2.63
 -1 6 15 52.39 3.63
 1 -6 15 41.72 3.93
 -1 -6 -15 49.42 3.28
 -1 -6 -15 39.4 3.83
 -1 -6 -15 50.26 2.57
 -1 6 15 54.41 3.28
 1 -6 15 52.87 3.18
 -1 6 15 51.02 3.32
 1 6 -15 52.95 2.57
 1 -6 15 43.48 2.92
 1 -6 15 39.73 2.34
 1 6 -15 50.98 4.15
 1 6 -15 50.39 3.01
 -1 -6 -15 54.44 3.2
 1 -6 15 46.94 2.38
 -1 6 15 45.26 2.43
 -1 -6 -15 51.62 3.01
 1 -6 15 50.68 2.4
 1 6 -15 47.99 2.9
 1 6 -15 43.87 2.99
 -1 -6 -15 41.58 2.9
 -1 6 15 50.21 2.57
 1 6 -15 52.31 3.49
 -1 -6 -15 43.59 2.32
 -1 6 14 69.63 3.37
 1 6 -14 70.07 3.35
 -1 6 14 70.98 4.39
 1 -6 14 57.51 4.73
 -1 -6 -14 67.72 4.07
 1 -6 14 71.93 3.92
 -1 -6 -14 69.02 3.32
 -1 6 14 70.48 3.95
 -1 6 14 67.72 4.01
 1 6 -14 73.65 3.34
 1 -6 14 76.51 3.85
 1 -6 14 67.8 3.18
 1 6 -14 65.92 4.86
 1 6 -14 76.54 3.95
 1 -6 14 69.74 3.12
 -1 -6 -14 62.59 3.77
 -1 6 14 68.32 3.18
 -1 -6 -14 76.52 3.81
 1 -6 14 64.38 3.02
 -1 6 14 66.19 3.99
 1 6 -14 67.95 3.63
 1 6 -14 73.14 3.95
 -1 -6 -14 70.51 3.8
 -1 6 14 68.31 3.31
 1 6 -14 77.61 4.34
 1 -6 13 93.86 4.14
 1 -6 13 102.46 6.21
 -1 -6 -13 104.83 5.2
 -1 6 13 95.1 4.9
 1 -6 13 90.94 4.81
 -1 -6 -13 96.68 4.33
 -1 6 13 93.62 5.01
 -1 6 13 95.6 4.39
 1 6 -13 102.2 4.44
 -1 6 13 106.1 5.57
 1 6 -13 99.93 6.06
 1 6 -13 95.35 4.86
 1 -6 13 94.58 4.73
 -1 -6 -13 99.99 4.74
 -1 6 13 95.91 4.13
 1 6 -13 97.42 4.88
 1 -6 13 99.69 4.1
 -1 -6 -13 106.09 4.94
 -1 -6 -13 98.19 4.79
 -1 6 13 87.49 4.9
 1 -6 13 97.31 3.98
 -1 6 13 104.12 4.4
 1 6 -13 97.59 4.33
 1 6 -13 102.36 4.71
 1 -6 12 115.24 4.96
 1 -6 12 125.24 6.98
 -1 -6 -12 119.12 5.98
 -1 6 12 116.15 5.7
 -1 -6 -12 118.92 5.17
 -1 6 12 116.91 5.87
 -1 6 12 126.75 5.3
 1 6 -12 110.86 5.17
 -1 6 12 118.44 6.25
 1 6 -12 105.22 6.58
 1 6 -12 138.56 5.88
 -1 6 12 122.97 4.93
 -1 -6 -12 135.65 5.65
 1 6 -12 117.6 5.56
 -1 -6 -12 121.69 5.62
 1 -6 12 123.14 5.74
 1 -6 12 120.71 4.74
 -1 6 12 123.22 5.92
 1 6 -12 115.79 5.65
 1 -6 12 132.93 5.45
 1 6 -12 122.24 5.48
 -1 6 12 133.29 5.28
 1 6 -12 124.9 5.21
 -1 -6 -12 112.72 5.58
 1 -6 12 124.71 4.92
 1 -6 12 122.15 5.58
 -1 6 11 89.32 5.21
 1 -6 11 90.89 5.77
 -1 -6 -11 102.58 5.13
 -1 6 11 91.35 4.73
 -1 -6 -11 95.43 4.27
 1 -6 11 95.98 4.69
 -1 -6 -11 106.32 4.66
 1 -6 11 107.03 4.77
 -1 6 11 104.66 5
 1 -6 11 98.77 4.01
 -1 -6 -11 94.05 4.68
 1 6 -11 99.14 5.78
 1 -6 11 91.09 4.56
 -1 6 11 94.06 3.98
 -1 -6 -11 100.17 4.57
 1 6 -11 98.82 4.36
 -1 6 11 91.53 4.82
 1 -6 11 96.67 3.76
 1 -6 11 90.55 4.05
 1 6 -11 98.67 4.32
 1 6 -11 92.51 4.62
 -1 -6 -11 91.54 4.61
 1 -6 11 99.32 4.78
 1 -6 11 97.91 4.12
 1 6 -11 94.74 4.49
 1 6 -11 99.74 4.8
 1 -6 11 92.03 4.39
 -1 6 10 41.85 3.18
 1 -6 10 48.65 3.74
 -1 -6 -10 36.99 2.85
 -1 6 10 48.43 2.89
 1 -6 10 39.4 2.67
 -1 -6 -10 43.09 2.39
 1 6 -10 46.31 3.54
 -1 -6 -10 51.86 2.75
 1 -6 10 42.61 2.67
 1 -6 10 47.12 2.79
 -1 6 10 45.2 2.88
 1 -6 10 46.02 2.16
 -1 -6 -10 47.56 2.77
 1 6 -10 50.87 3.71
 1 6 -10 45.68 2.22
 1 -6 10 40.46 2.58
 -1 -6 -10 49.52 2.68
 -1 6 10 40.5 2.07
 1 6 -10 45.24 2.49
 1 6 -10 49.89 2.52
 1 6 -10 45.04 2.79
 -1 6 10 45.22 2.76
 1 -6 10 45.94 2.5
 1 6 -10 46.85 2.75
 1 -6 10 46.99 2.83
 -1 -6 -10 45.13 2.72
 1 -6 10 43.97 2.22
 -1 6 10 46.24 2.91
 -1 -6 -10 41.6 2.72
 1 -6 10 43.76 1.86
 1 -6 10 45.83 2.24
 1 6 -10 42.17 2.52
 1 -6 10 41.79 2.19
 1 6 -9 74.75 4.41
 1 -6 9 67.36 3.04
 -1 6 9 68.92 4.18
 1 -6 9 67.69 4.58
 -1 -6 -9 61.03 3.79
 -1 -6 -9 74.89 3.33
 1 -6 9 63.5 3.54
 -1 6 9 71.73 3.74
 1 6 -9 62.64 4.31
 -1 -6 -9 68.16 3.47
 1 -6 9 67.66 3.6
 -1 6 9 67.04 3.76
 1 -6 9 74.73 3.6
 -1 -6 -9 73.47 3.65
 1 -6 9 66.67 2.98
 1 6 -9 63.19 4.38
 1 -6 9 65.52 3.46
 1 6 -9 68.46 3.01
 -1 6 9 64.82 2.88
 -1 -6 -9 72.33 3.49
 1 6 -9 67.07 3.33
 1 -6 9 67.86 2.58
 -1 6 9 70.77 3.77
 -1 -6 -9 61.96 3.54
 -1 6 9 70.2 3.65
 1 6 -9 63.2 3.54
 1 -6 9 68.91 3.32
 1 6 -9 70.56 3.31
 1 6 -9 61.01 3.45
 -1 -6 -9 62.22 3.48
 1 -6 9 69.72 3.66
 1 6 -9 63.21 3.33
 1 -6 9 71.32 3
 1 -6 9 67.66 3.05
 1 6 -9 68.39 3.91
 -1 6 8 299.15 12.52
 1 -6 8 301.12 13.02
 -1 -6 -8 286.03 12.13
 1 -6 8 300.07 10.95
 1 -6 8 305.61 11.14
 1 6 -8 289.02 11.42
 1 6 -8 299.89 12.77
 -1 -6 -8 295.18 11.53
 1 -6 8 302.65 11.74
 1 -6 8 313.4 11.63
 -1 -6 -8 300.64 11.71
 1 -6 8 306.19 11.02
 1 6 -8 294.66 12.84
 1 -6 8 296.62 11.56
 1 6 -8 296.48 10.99
 -1 6 8 286.26 11.76
 -1 -6 -8 285.66 11.31
 1 -6 8 305.13 11.75
 1 6 -8 305.07 11.46
 -1 6 8 305.9 11.92
 -1 -6 -8 291.91 11.7
 -1 6 8 290.35 11.7
 1 6 -8 281.2 11.66
 1 6 -8 295.35 11.36
 1 6 -8 268.38 11.98
 -1 -6 -8 310.47 11.56
 -1 6 8 287.6 10.86
 -1 -6 -8 295.75 11.66
 1 6 -8 287.22 11.62
 -1 -6 -7 204.52 8.31
 1 -6 7 209.89 8.13
 1 6 -7 208.67 8.4
 1 -6 7 215.6 7.91
 1 6 -7 211.64 9.66
 -1 -6 -7 214.68 8.65
 -1 6 7 202.85 8.62
 1 -6 7 211.09 8.67
 -1 -6 -7 208.11 8.48
 1 -6 7 212.15 8.53
 1 6 -7 210.37 7.97
 1 6 -7 211.77 8.43
 -1 6 7 208.13 7.85
 -1 -6 -7 205.51 8.46
 1 -6 7 215.4 8.03
 1 -6 7 209.89 9.8
 1 6 -7 208.26 9.55
 -1 6 7 211.48 9.47
 1 6 -7 205.02 7.91
 -1 -6 -7 209.42 8.66
 -1 6 7 230.35 8.92
 1 6 -7 212.82 8.36
 1 6 -7 206.03 8.58
 -1 6 7 223.05 8.41
 -1 -6 -7 200.46 8.57
 -1 -6 -6 33.08 1.96
 1 -6 6 30.15 1.76
 1 6 -6 29.1 1.86
 1 -6 6 32.56 1.54
 1 6 -6 35.06 2.83
 -1 -6 -6 28.35 2.05
 1 6 -6 31.05 1.63
 -1 6 6 34.69 2.27
 1 -6 6 33.36 2.15
 -1 -6 -6 34.95 2.08
 1 6 -6 31.36 1.93
 1 -6 6 28.89 1.95
 1 6 -6 32.74 1.62
 1 6 -6 27.67 1.9
 1 -6 6 33.48 1.91
 -1 6 6 29.05 2.09
 -1 -6 -6 33.56 2.13
 -1 -6 -6 29.93 1.93
 1 6 -6 30.53 1.3
 1 6 -6 29.47 1.28
 -1 6 6 31.38 1.91
 -1 -6 -6 30.92 2.07
 1 6 -6 34.09 2.16
 1 -6 6 29.46 2.71
 1 6 -6 27.84 2.35
 -1 6 6 28.19 2.55
 1 6 -6 29.14 2.62
 1 -6 5 214.68 10.29
 -1 -6 -5 221.2 9.06
 1 -6 5 240.25 8.95
 1 -6 5 237.47 8.53
 1 6 -5 216.03 10.14
 1 6 -5 233.02 8.78
 -1 -6 -5 222.11 9.24
 -1 -6 -5 238.21 9.18
 1 -6 5 236.35 9.38
 1 6 -5 240.17 9.11
 1 6 -5 226.38 8.64
 1 -6 5 232.37 9.19
 1 6 -5 232.71 9.15
 -1 -6 -5 249.45 9.38
 1 -6 5 240.93 9.03
 1 -6 5 231.2 10.17
 1 6 -5 232.32 8.4
 -1 -6 -5 233.65 9.14
 1 6 -5 236.17 9.77
 1 6 -5 211.46 10.11
 -1 6 5 223.27 10.16
 -1 6 5 229.46 9.07
 1 6 -5 224.79 9.25
 1 6 -5 224.97 8.39
 1 -6 4 74.24 3.66
 -1 -6 -4 68.67 3.4
 1 -6 4 68.02 2.84
 1 -6 4 65.85 3.23
 1 6 -4 69.51 4.3
 -1 -6 -4 61.76 3.38
 1 6 -4 72.9 3.19
 1 6 -4 75.48 4.4
 -1 6 4 74.75 4.35
 1 -6 4 64.52 3.51
 -1 -6 -4 74.82 3.47
 1 6 -4 68.03 2.98
 1 -6 4 68.71 3.44
 1 6 -4 69.78 3.42
 1 -6 4 74.92 4.27
 1 -6 4 59.42 4.2
 1 6 -4 70.24 2.83
 -1 6 4 74.5 3.43
 1 -6 4 73.08 3.32
 -1 -6 -4 73.34 3.57
 1 -6 4 74.69 3.66
 1 6 -4 70.56 2.7
 -1 -6 -4 73.19 3.43
 1 6 -4 73.98 3.41
 1 6 -4 66.18 3.76
 -1 6 3 261.56 10.72
 1 6 -3 244.61 10.51
 1 6 -3 238.59 9.17
 1 -6 3 238.3 9.26
 -1 -6 -3 236.81 9.44
 1 6 -3 237.16 8.66
 1 6 -3 233.73 8.93
 1 -6 3 234.52 9.42
 -1 6 3 242.61 10.55
 1 6 -3 226.54 10.4
 -1 -6 -3 243.18 9.53
 1 -6 3 244.3 9.28
 1 -6 3 240.79 9.68
 1 6 -3 230.41 9.77
 1 -6 3 250.35 10.43
 -1 6 3 238.96 9.36
 1 6 -3 243.38 8.83
 -1 -6 -3 232.1 9.37
 1 -6 3 230.38 9.6
 -1 -6 -3 241.97 9.37
 -1 -6 -3 233.17 9.38
 1 -6 3 248.75 9.65
 1 6 -3 249.04 9.45
 1 -6 3 238.32 8.74
 1 6 -2 102.64 5.57
 -1 6 2 93.78 5.51
 1 6 -2 100.56 4.03
 1 -6 2 108.22 4.6
 1 6 -2 105.23 4.52
 -1 -6 -2 106.37 4.67
 -1 6 2 110.04 4.86
 -1 -6 -2 106.76 4.67
 1 6 -2 101.66 4.64
 1 -6 2 103.33 4.82
 -1 6 2 99.11 4.63
 1 -6 2 102.34 4.66
 1 6 -2 105.68 4.26
 -1 6 2 93.54 5.48
 1 6 -2 100.94 5.59
 1 -6 2 106.87 4.55
 -1 -6 -2 114.46 4.84
 1 -6 2 103.67 4.86
 1 6 -2 105.37 4.9
 -1 -6 -2 108.53 4.7
 1 -6 2 101.05 4.82
 -1 6 2 111.81 4.7
 1 6 -2 106.45 4.21
 1 -6 2 110.29 5.55
 1 -6 2 106.22 4.06
 -1 -6 -2 107.16 4.65
 1 6 -1 124.01 6.27
 -1 6 1 129.95 6.38
 -1 -6 -1 126.23 5.24
 -1 6 1 116.32 5.35
 1 6 -1 121.52 4.71
 1 -6 1 120.57 5.21
 1 6 -1 121 4.87
 1 6 -1 120.14 5.35
 -1 6 1 115.53 5.21
 1 6 -1 119.33 5.26
 -1 -6 -1 123.56 5.27
 1 -6 1 119.27 5.42
 1 6 -1 121.22 4.87
 -1 6 1 123.18 5.28
 1 -6 1 124.71 5.3
 1 6 -1 123.98 5.3
 -1 -6 -1 120.76 5.34
 1 -6 1 123.92 5.5
 1 -6 1 125.48 5.16
 -1 6 1 121.27 6.27
 1 -6 1 121.11 4.68
 1 -6 1 129.3 6.21
 1 6 -1 127.49 5.29
 1 -6 1 119.3 5.45
 -1 -6 -1 120.14 5.27
 -1 -6 -1 123.99 5.28
 1 6 0 270.69 10.12
 1 -6 0 271.64 10.29
 -1 -6 0 261.7 10.04
 1 -6 0 240.95 9.96
 -1 6 0 259.87 10.13
 -1 -6 0 264.92 9.93
 1 6 0 254.31 9.51
 1 -6 0 264.37 10.16
 1 6 0 241.28 9.63
 1 6 0 251.97 10.08
 -1 6 0 256.5 10.04
 1 6 0 257.2 9.63
 -1 6 0 257.31 10.01
 1 6 0 264.82 10.08
 1 -6 0 256.06 10.25
 1 6 0 253.08 10.02
 -1 -6 0 260.24 10.11
 1 -6 0 247.1 9.43
 -1 -6 0 254.52 9.9
 -1 -6 0 261.99 10.04
 -1 6 0 248.01 11.14
 -1 -6 0 251.29 10.03
 1 -6 0 243.81 10.18
 1 6 0 258.17 10
 -1 6 0 276.75 9.54
 1 -6 -1 122.78 5.53
 -1 -6 1 131.14 5.42
 1 6 1 123.74 5.38
 1 6 1 122.58 5.42
 1 6 1 125.91 5.39
 1 -6 -1 121.26 5.55
 -1 -6 1 125.45 5.42
 -1 6 -1 121.39 5.34
 1 6 1 115.64 5.01
 1 -6 -1 128.04 5.02
 -1 6 -1 126.68 4.71
 -1 -6 1 130.58 5.44
 1 -6 -1 128.85 4.81
 1 6 1 118.78 4.96
 1 -6 -1 131.65 5.45
 -1 -6 1 124.74 5.22
 -1 6 -1 113.11 5.35
 1 6 1 126.78 5.12
 1 6 1 140.81 5.56
 -1 6 -1 124.52 5.42
 1 -6 -1 125.77 5.45
 -1 -6 1 131.86 5.29
 -1 6 -1 123.94 6.42
 1 6 1 117.9 5.3
 1 6 1 120.13 5.37
 1 -6 -1 132.06 5.65
 -1 -6 1 127.06 5.45
 -1 6 -2 104.84 5.76
 -1 6 -2 104.81 4.52
 -1 -6 2 111.1 4.64
 1 6 2 104.26 4.71
 -1 -6 2 112.79 4.8
 1 6 2 111.47 4.87
 1 -6 -2 111.14 4.97
 1 6 2 109.17 4.48
 -1 6 -2 101.03 4.68
 -1 -6 2 104.38 4.77
 1 -6 -2 107.17 4.35
 1 6 2 107.03 4.71
 -1 -6 2 112.25 4.85
 1 -6 -2 98.2 4.87
 1 -6 -2 110.95 4.82
 -1 6 -2 103.2 4.79
 1 6 2 109.48 4.57
 1 6 2 111.61 4.87
 1 6 2 115.71 4.84
 -1 -6 2 112.63 4.59
 -1 6 -2 112.58 4.82
 -1 6 -2 107.33 4.02
 1 -6 -2 105.62 4.8
 1 6 2 107.34 4.44
 1 6 2 108.89 5.75
 1 6 2 109.42 4.82
 1 -6 -2 100.1 4.92
 -1 -6 2 103.19 4.79
 -1 6 -3 216.91 10.47
 -1 6 -3 227.54 9.05
 -1 -6 3 240.41 9.18
 -1 -6 3 249.12 9.39
 1 -6 -3 249.25 9.58
 1 6 3 242.14 9.48
 -1 6 -3 245.19 9.34
 1 -6 -3 240.67 8.87
 -1 -6 3 242.14 9.44
 1 6 3 232.08 9.19
 1 6 3 247.62 9.34
 -1 6 -3 237.62 8.47
 -1 6 -3 236.77 9.34
 -1 -6 3 228.53 9.03
 1 -6 -3 224.95 9.38
 1 6 3 232.1 9.41
 -1 6 -3 240 9.46
 1 6 3 228.35 9.17
 1 -6 -3 242.53 9.4
 1 6 3 238.25 10.52
 1 -6 -3 241.08 9.56
 1 6 3 234.84 9.31
 -1 -6 3 236.87 9.43
 1 6 3 242.01 9.38
 -1 -6 3 240.62 9.43
 1 -6 -3 227.11 9.56
 1 -6 -4 78.55 3.68
 -1 -6 4 67.05 3.49
 1 6 4 72.81 3.43
 -1 -6 4 74.76 3.3
 -1 6 -4 64.46 4.4
 -1 6 -4 70.91 3.19
 1 6 4 73.56 3.58
 1 -6 -4 67.07 3.55
 -1 -6 4 71.57 3.46
 -1 -6 4 67.97 3.04
 -1 6 -4 69.66 3.4
 1 -6 -4 67.66 2.98
 1 6 4 71.48 3.34
 1 6 4 77.81 3.47
 -1 -6 4 69.01 3.42
 -1 -6 4 70.16 3.14
 -1 6 -4 70.21 3.41
 1 -6 -4 64.53 3.47
 -1 -6 4 67.64 3.46
 1 -6 -4 70.84 3.46
 -1 -6 4 74.81 3.67
 1 6 4 69.35 3.35
 -1 6 -4 71.13 3.56
 1 6 4 69.64 3.5
 1 6 4 71.01 4.4
 1 6 4 77.59 3.52
 1 6 5 237.16 10.43
 1 -6 -5 226.59 9.19
 -1 -6 5 221.8 9.39
 -1 6 -5 236.19 9.39
 1 6 5 222.63 9.15
 1 6 5 221.37 9.13
 1 -6 -5 244.93 9.44
 1 -6 -5 218.43 10.4
 -1 6 -5 226.17 10.5
 -1 -6 5 224.65 9.19
 -1 -6 5 226.55 9.29
 1 -6 -5 239.12 9.44
 -1 -6 5 237.81 8.8
 -1 6 -5 232.67 9.16
 -1 6 -5 227.79 10.46
 1 -6 -5 231.82 8.69
 1 6 5 229.92 9.07
 -1 -6 5 227.09 9.22
 1 6 5 227 8.52
 1 6 5 244.21 9.24
 -1 -6 5 241.64 9.33
 -1 -6 5 256.74 9.09
 1 6 5 242.93 9.16
 -1 6 -5 240.09 9.14
 -1 -6 5 230.37 8.8
 -1 6 -5 240.18 8.91
 -1 -6 6 35.74 2.14
 1 6 6 38.76 2.98
 1 -6 -6 35.96 2.2
 1 6 6 32.63 2.01
 -1 -6 6 32.43 2.04
 -1 -6 6 32.86 2.15
 1 -6 -6 33.1 2.17
 -1 6 -6 30.58 1.95
 -1 -6 6 29.57 1.68
 1 -6 -6 33.69 2.87
 -1 6 -6 28.79 2.73
 -1 -6 6 32.13 1.36
 -1 -6 6 32.67 1.66
 -1 6 -6 29.5 1.89
 1 6 6 32.41 1.95
 1 -6 -6 33.62 1.64
 1 6 6 32.13 1.92
 -1 6 -6 31.98 1.76
 -1 -6 6 33.77 1.9
 -1 6 -6 30.85 1.62
 -1 -6 6 27.6 1.96
 1 6 6 35.79 2.21
 1 6 6 34.07 2.06
 -1 6 -6 32.8 2.19
 -1 -6 6 36.51 2.28
 1 -6 -6 34.32 2.05
 -1 -6 6 24.07 2.22
 1 6 6 33.64 2.02
 1 6 7 223.94 9.87
 1 6 7 204.64 8.44
 1 -6 -7 211.09 8.65
 -1 -6 7 224.34 8.75
 -1 -6 7 220 8.59
 1 -6 -7 219.27 8.76
 -1 -6 7 204.62 8.1
 1 -6 -7 213.32 9.86
 -1 6 -7 207.68 9.94
 -1 -6 7 210.42 7.69
 -1 6 -7 213.24 8.37
 -1 -6 7 216.93 7.95
 1 6 7 208.97 8.38
 1 -6 -7 212.43 7.99
 1 6 7 196.88 8.36
 -1 6 -7 219.7 8.16
 -1 -6 7 224.47 8.35
 -1 6 -7 203.65 8.03
 1 6 7 211.49 8.7
 -1 6 -7 215.29 8.55
 1 6 7 211.65 8.61
 -1 6 -7 213.83 8.74
 -1 -6 7 214.49 8.8
 1 -6 -7 204.81 8.46
 -1 -6 7 209.77 9.14
 1 6 7 229.92 8.53
 1 6 8 304.48 12.82
 1 -6 -8 313.68 11.6
 1 6 8 279.56 11.29
 -1 -6 8 307.49 11.47
 -1 -6 8 299.59 11.62
 1 -6 -8 322.57 11.65
 1 6 8 292.19 11.66
 -1 -6 8 275.66 10.97
 1 -6 -8 285.97 12.69
 -1 6 -8 272.9 12.8
 -1 -6 8 293.89 10.56
 1 -6 -8 293.05 11.61
 -1 6 -8 286.79 11.15
 1 6 8 299.51 11.24
 1 6 8 298.24 11.28
 1 -6 -8 287.22 10.84
 -1 6 -8 295.94 10.96
 1 -6 -8 302.37 11.6
 -1 -6 8 298.88 10.71
 -1 6 -8 285.34 10.92
 -1 6 -8 284.24 11.39
 -1 6 -8 287.99 11.62
 1 6 8 296.89 11.54
 1 -6 -8 293.75 11.35
 -1 -6 8 297 11.68
 -1 -6 8 274.13 11.98
 1 6 8 301.74 11.32
 1 6 9 62.44 4.3
 1 -6 -9 76.87 4.65
 1 6 9 65.34 3.31
 1 -6 -9 65.24 3.45
 -1 -6 9 66.02 3.41
 1 6 9 61.43 3.55
 1 -6 -9 71.73 3.61
 -1 -6 9 65.44 3.07
 -1 6 -9 76.02 4.85
 1 6 9 66.58 3.22
 1 6 9 70.66 3.57
 -1 6 -9 68.65 3.61
 1 -6 -9 64.88 3.31
 -1 -6 9 70.2 3.64
 1 -6 -9 62.2 3.51
 -1 6 -9 68.51 3.42
 1 6 9 72.02 3.34
 1 -6 -9 69.39 3.59
 -1 6 -9 70.47 3.02
 -1 6 -9 67.8 3.03
 -1 -6 9 67.58 2.7
 1 -6 -9 62.21 2.91
 1 6 9 67.52 3.29
 -1 -6 9 63.43 3.9
 -1 -6 9 65.97 2.68
 -1 6 -9 65.99 3.15
 -1 -6 10 43.06 3.06
 1 6 10 44.09 2.52
 1 -6 -10 41.32 2.57
 1 6 10 42.54 2.76
 -1 -6 10 47.55 2.64
 1 -6 -10 46.6 2.73
 -1 -6 10 43.52 1.91
 -1 6 -10 43.35 2.3
 -1 -6 10 41.83 2.25
 -1 6 -10 44.08 2.49
 -1 -6 10 48.59 2.47
 1 6 10 45.99 2.4
 1 6 10 42 3.43
 1 -6 -10 37.62 3.27
 1 6 10 48.41 2.49
 1 -6 -10 43.53 2.71
 -1 6 -10 44.95 2.17
 -1 -6 10 45.21 1.82
 -1 6 -10 40.76 2.2
 -1 -6 10 45.9 2.41
 1 -6 -10 42.85 2.7
 -1 6 -10 44.35 2.61
 1 -6 -10 41.92 2.12
 1 6 10 48.86 2.57
 -1 -6 10 38.63 2.65
 1 6 10 37.37 2.57
 -1 -6 11 93.55 5.24
 1 -6 -11 100.65 5.72
 1 -6 -11 96.86 4.6
 1 6 11 102.33 4.53
 -1 -6 11 94.91 4.59
 1 6 11 95.35 4.85
 -1 6 -11 100.07 4.26
 -1 -6 11 94.93 4.25
 -1 6 -11 97.69 4.5
 1 6 11 99.93 4.33
 1 -6 -11 95.93 4.09
 1 6 11 97.93 4.48
 -1 -6 11 92.4 3.85
 1 6 11 104.64 4.43
 1 6 11 97.18 5.75
 -1 -6 11 104.33 4.43
 1 -6 -11 101.22 4.81
 -1 6 -11 95.93 4.63
 1 6 11 102.19 4.81
 -1 -6 11 96.03 4.8
 -1 -6 11 91.58 4.33
 -1 6 -11 105.86 4.28
 1 -6 -11 99.81 4.83
 -1 6 -11 97.51 4.11
 -1 -6 12 132.14 6.54
 1 -6 -12 116.28 6.69
 1 -6 -12 124.43 5.6
 1 6 12 124.71 5.51
 -1 -6 12 131.08 5.69
 1 6 12 121.3 5.89
 -1 6 -12 125.42 5.19
 -1 -6 12 120.35 5.29
 -1 6 -12 127.46 5.54
 -1 -6 12 130.62 5.44
 1 -6 -12 120.6 5.77
 1 6 12 146.17 6
 1 6 12 125.95 6.86
 -1 6 -12 120.64 5.34
 1 6 12 127.62 5.29
 -1 6 -12 129.2 5.29
 -1 -6 12 129.09 5.46
 1 6 12 115.89 5.43
 -1 -6 12 122.66 4.89
 1 -6 -12 122.89 5.1
 1 -6 -12 120.29 5.8
 -1 6 -12 132.97 5.12
 -1 -6 12 131.51 5.87
 -1 6 -12 123.43 5.68
 1 6 12 129.58 5.36
 -1 6 -12 119.67 5.4
 -1 6 -13 97.28 4.07
 1 -6 -13 87.5 4.72
 1 6 13 102 5.85
 -1 -6 13 104.02 5.56
 1 -6 -13 98.2 5.76
 1 -6 -13 101.74 4.63
 1 6 13 86.48 4.78
 -1 6 -13 86.86 4.58
 -1 -6 13 101.72 4.38
 -1 6 -13 98.69 4.51
 1 6 13 96.73 4.75
 -1 -6 13 95.32 4.4
 -1 6 -13 101.5 4.31
 1 6 13 94.67 4.48
 1 -6 -13 96.29 4.12
 -1 -6 13 95.53 3.92
 -1 6 -13 97.15 4.15
 -1 6 -13 93.9 4.26
 1 6 13 94.46 4.25
 -1 6 -13 90.87 4.32
 1 -6 -13 101.25 4.83
 -1 -6 13 99.02 4.38
 -1 6 -13 89.21 4.25
 1 6 13 98.66 4.23
 -1 -6 13 93.22 4.72
 -1 -6 14 66.52 4.46
 -1 6 -14 68.94 3.44
 1 6 14 73.45 3.36
 1 6 14 67.46 3.99
 -1 6 -14 71.24 3.8
 -1 -6 14 70.69 3.46
 1 6 14 65.17 3.24
 -1 6 -14 75.08 3.26
 1 6 14 83.28 3.93
 1 -6 -14 62.2 3.81
 -1 -6 14 69.85 3.47
 1 -6 -14 68.7 3.85
 1 -6 -14 66.89 3.25
 -1 -6 14 68.12 3.06
 1 6 14 74.24 3.66
 1 -6 -14 70.91 3.56
 -1 -6 14 69.67 3.83
 -1 6 -14 66.72 3.38
 -1 6 -14 71.98 3.43
 -1 6 -14 74.3 3.42
 1 -6 -14 76.15 3.99
 -1 6 -14 70.94 3.18
 1 -6 -14 71.87 4.77
 -1 -6 15 55.5 3.91
 1 -6 -15 44.33 3.79
 1 6 15 51.43 2.57
 -1 6 -15 55.87 2.75
 1 6 15 47.11 3.18
 1 -6 -15 45.64 2.51
 -1 6 -15 55.8 3.17
 1 6 15 44.75 2.46
 -1 -6 15 48.35 2.72
 1 6 15 50.16 2.97
 -1 -6 15 53.58 2.8
 1 -6 -15 46.9 3.05
 1 -6 -15 54.32 3.26
 1 6 15 45.13 2.8
 -1 -6 15 51.7 2.39
 1 -6 -15 47.58 3.12
 -1 6 -15 44.77 2.63
 -1 6 -15 50.02 2.62
 -1 6 -15 52.33 2.75
 -1 6 -15 44.38 2.4
 1 -6 -15 53.87 2.87
 -1 -6 15 49.16 3.07
 -1 6 -15 49.2 2.47
 -1 -6 16 12.32 1.88
 1 6 16 12.25 1.34
 -1 -6 16 11.61 1.5
 1 -6 -16 13.43 2.02
 1 6 16 13.11 1.69
 1 6 16 12.94 1.12
 -1 -6 16 11.4 1.25
 1 -6 -16 13.57 1.48
 1 -6 -16 9.2 1.2
 -1 6 -16 9.84 1.01
 1 6 16 12.7 1.61
 -1 6 -16 7.75 1.86
 1 6 16 11.27 1.37
 -1 6 -16 10.58 1.45
 1 -6 -16 10.87 1.48
 1 6 16 11.99 1.39
 1 -6 -16 12.7 1.17
 1 6 16 12.41 1.11
 -1 6 -16 11.75 1.16
 1 -6 -16 9.4 1.38
 -1 6 -16 11.94 1.14
 -1 6 -16 10.92 1.25
 -1 6 -16 11.59 1.02
 -1 6 -16 13.78 1.28
 1 -6 -16 11.75 1.56
 -1 6 -17 15.34 1.29
 -1 6 -17 16.3 1.24
 1 -6 -17 14.88 1.47
 1 6 17 13.19 1.73
 -1 -6 17 15.96 2.25
 -1 -6 17 14.18 1.62
 1 6 17 16.32 1.57
 1 -6 -17 16.77 2.34
 1 6 17 16.5 1.91
 -1 -6 17 11.26 1.34
 1 -6 -17 15.26 1.6
 -1 6 -17 11.48 2.5
 1 6 17 14.04 1.45
 1 -6 -17 14.63 1.3
 -1 6 -17 12.92 1.35
 -1 6 -17 13.14 1.37
 1 -6 -17 11.28 1.61
 1 -6 -17 15.52 1.71
 -1 6 -17 13.65 1.63
 1 -6 -17 12.33 1.61
 -1 6 -17 14.14 1.11
 -1 6 -17 16.21 1.33
 1 6 17 14.02 1.17
 1 6 18 52.1 3.09
 -1 -6 18 66.13 3.58
 1 6 18 56.4 3.63
 1 -6 -18 50.77 2.84
 -1 6 -18 59.32 3.44
 -1 6 -18 48.01 4.68
 -1 6 -18 55.95 2.73
 -1 -6 18 46.51 2.97
 1 -6 -18 62.1 3.65
 1 -6 -18 62.67 3.55
 -1 6 -18 55.74 2.65
 -1 6 -18 48.67 2.96
 1 -6 -18 52.54 3.43
 -1 6 -18 54.67 2.78
 -1 6 -18 58.7 3.12
 1 -6 -18 48.45 3.18
 1 -6 -18 48.77 2.99
 1 6 18 51.71 3.46
 1 -6 -18 49.04 4.19
 1 -6 -19 45.27 3.13
 -1 6 -19 55.64 3.03
 1 -6 -19 53.71 4.21
 -1 -6 19 48.25 3.12
 1 6 19 50.8 3.03
 1 6 19 44.94 3.36
 1 -6 -19 46.92 2.73
 -1 6 -19 50.93 3.24
 -1 6 -19 56.8 5.1
 -1 -6 19 52.07 3.05
 1 -6 -19 47.96 3.23
 1 -6 -19 54.63 3.46
 -1 6 -19 46.26 2.42
 -1 -6 19 38.17 3.55
 -1 6 -19 53.95 2.59
 -1 6 -19 42.1 2.83
 -1 6 -19 50.69 2.58
 1 -6 -19 46.95 3.26
 1 -6 -19 46.72 2.86
 1 6 19 54.4 3.46
 1 6 20 29.18 2.25
 -1 -6 20 28.15 2.3
 1 -6 -20 27.4 3.44
 1 -6 -20 22.88 1.85
 1 6 20 28.6 2.6
 -1 -6 20 28.49 2.89
 -1 6 -20 28.49 3.73
 -1 -6 20 27.32 2.18
 1 -6 -20 27.98 2.47
 1 -6 -20 29.55 2.6
 1 -6 -20 28.21 2.57
 1 -6 -20 28.46 2.27
 1 -6 -20 29.27 2.13
 1 6 20 26.14 2.41
 -1 6 -20 26.63 2.11
 1 -6 -20 27.19 2.38
 1 -6 -20 23.17 2.95
 -1 6 -20 29.39 1.81
 -1 6 -20 26.74 2.36
 1 -6 -21 37.94 4.06
 1 6 21 26.32 2.77
 -1 6 -21 33.74 4.19
 -1 -6 21 35.42 2.53
 1 -6 -21 31.19 2.77
 1 -6 -21 31.66 2.7
 1 -6 -21 38.03 2.64
 1 -6 -21 38.41 3.72
 1 -6 -21 37.67 2.46
 -1 6 -21 40.18 2.62
 1 -6 -21 31.21 2.63
 -1 6 -21 37.78 2.89
 -1 -6 21 28.58 3.13
 1 6 21 30.24 2.42
 -1 -6 21 42.94 2.9
 1 -6 -22 25.85 2.13
 1 -6 -22 28.39 3.77
 -1 6 -22 28.4 2.3
 -1 6 -22 25.12 3.73
 -1 -6 22 23.56 2.95
 1 6 22 33.49 2.44
 -1 -6 22 30.97 2.51
 -1 -6 22 30.09 2.39
 1 6 23 2.27 1.23
 1 -6 -23 3.95 1.83
 -1 6 -23 3.09 1.12
 1 -6 -23 3.11 2
 -1 6 -23 0.87 1.83
 -1 -6 23 1.05 1.48
 1 -6 -23 2.55 1.03
 1 -6 -24 15.15 2.58
 -1 6 -24 19.04 3.35
 -1 6 -24 17.11 1.9
 -1 -6 24 20.98 2.83
 1 -6 -24 22.67 3.49
 1 -6 -25 18.04 2.92
 -1 6 -25 14.13 3.1
 1 -6 -25 16.01 3.25
 1 -6 -26 15.48 2.81
 -1 6 -26 21.49 3.87
 1 -6 -26 16.6 3.43
 1 -6 -27 4.45 2.07
 -1 6 -27 1.01 2.6
 1 -6 -27 6.33 2.68
 1 -6 -28 3.92 2.12
 -1 6 -28 2.09 2.29
 1 -6 -28 -0.94 2.15
 1 -6 -29 3.34 2.03
 -1 6 -29 4.32 2.58
 1 -6 -29 1.93 2.03
 -1 6 -30 -1.11 2.2
 1 -6 -30 2.99 1.98
 -1 6 -31 -1.14 2.39
 1 -6 -31 10.27 2.96
 -1 6 -32 -1.17 2.32
 1 -6 -32 -1.05 2.09
 -1 6 -33 -4.78 2.96
 1 -6 -33 -1.08 2.37
 -1 6 -34 -1.22 2.54
 1 -6 -34 2.21 2.73
 -1 6 -35 1.23 3.05
 1 -6 -35 -1.12 2.68
 -1 6 -36 2.49 2.86
 1 -6 -36 1.14 2.5
 -1 6 -37 -1.26 2.63
 1 -6 -37 -4.62 3.06
 -1 6 -38 -1.26 3.12
 1 -6 -38 2.33 2.55
 1 -7 38 1.23 2.83
 1 7 -38 3.21 2.65
 1 7 -37 2.16 2.37
 -1 -7 -37 -1.22 2.91
 1 7 -37 2.71 3.58
 -1 -7 -37 2.48 2.84
 1 -7 37 -1.23 2.58
 1 7 -36 2.16 3.03
 -1 -7 -36 -1.21 3.39
 1 -7 36 1.22 2.68
 1 7 -36 2.68 2.8
 1 7 -35 -4.31 3.34
 -1 -7 -35 -1.19 2.84
 1 -7 35 -1.21 2.66
 1 7 -35 1.32 3.03
 1 7 -34 2.14 2.45
 -1 -7 -34 -1.17 2.45
 1 -7 34 5.96 3.15
 1 7 -34 -1.3 2.72
 1 7 -33 -1.06 2.42
 1 -7 33 -1.17 2.32
 1 7 -32 2.08 2.48
 1 -7 32 -2.29 2.51
 1 7 -31 -2.04 2.87
 1 -7 31 -1.12 2.22
 1 7 -30 1 2.29
 1 -7 30 1.09 2.16
 1 7 -29 0.98 2.04
 1 -7 29 -1.06 2.21
 1 7 -28 0.95 2.27
 1 -7 28 4.1 2.35
 -1 -7 -28 -1.06 2.43
 1 7 -27 1.85 2.6
 -1 -7 -27 0.99 1.97
 1 -7 27 0.99 2.08
 -1 -7 -27 2.05 2.15
 1 7 -26 3.59 2.14
 -1 -7 -26 3.85 2.38
 1 -7 26 -0.96 2.01
 -1 -7 -26 3.98 2.28
 -1 -7 -25 -0.93 1.84
 1 -7 25 -0.92 2.37
 1 7 -25 0.87 1.99
 -1 -7 -25 2.88 2.29
 1 7 -25 1.96 1.45
 -1 -7 -24 1.49 1.11
 -1 -7 -24 0.9 2.05
 1 -7 24 0.89 2.13
 1 7 -24 0.84 1.93
 -1 -7 -24 0.93 2.13
 1 7 -24 2.39 1.48
 1 7 -23 0.93 1.24
 1 -7 23 4.29 2.27
 -1 7 23 4.51 1.49
 -1 -7 -23 1.88 1.26
 -1 -7 -23 0.86 2.06
 1 7 -23 5.69 2.58
 -1 -7 -23 5.37 2.3
 -1 -7 -23 4.96 1.33
 -1 7 22 7.17 1.56
 1 7 -22 3.16 1.57
 1 -7 22 11.55 2.74
 1 7 -22 5.93 1.39
 -1 -7 -22 5.85 1.43
 1 7 -22 10.2 2.66
 -1 -7 -22 8.31 2.47
 1 -7 22 6.36 1.53
 -1 -7 -22 6.04 2.3
 -1 -7 -22 7.7 1.47
 -1 7 21 17.17 2.03
 1 -7 21 12.04 1.74
 1 7 -21 14.92 1.84
 1 7 -21 21.15 2.5
 1 -7 21 14.26 3.06
 1 7 -21 16.66 3.05
 -1 -7 -21 10.37 2.48
 -1 -7 -21 22.47 3.35
 -1 -7 -21 16.32 1.93
 -1 -7 -21 15.04 1.87
 -1 -7 -20 25.07 2.58
 -1 -7 -20 12.03 2.94
 1 -7 20 25.34 2.36
 -1 7 20 18.82 2.23
 -1 -7 -20 11.49 2.63
 1 7 -20 29.19 3.77
 1 7 -20 20.37 1.92
 -1 -7 -20 20.92 2.01
 1 7 -20 18.61 1.52
 1 7 -20 19.24 2.48
 -1 -7 -20 20.75 2.22
 1 7 -20 21.89 2.03
 1 -7 20 18.26 3.1
 1 -7 20 18.28 2.09
 -1 7 19 41.7 3.07
 1 -7 19 44.24 3.15
 -1 7 19 42.93 3.36
 1 -7 19 32.37 2.73
 1 7 -19 40.81 3.13
 1 7 -19 35.85 4.05
 1 7 -19 37.69 2.76
 -1 -7 -19 41.34 3.06
 -1 -7 -19 40.87 2.84
 1 7 -19 37.17 2.72
 1 7 -19 39.42 2.31
 -1 -7 -19 39.21 2.9
 -1 7 19 42.21 3.15
 -1 -7 -19 36.27 4.13
 -1 -7 -19 44.68 3.42
 1 -7 19 44.57 4.46
 1 7 -19 39.76 3.36
 -1 -7 -18 19.3 2.97
 -1 -7 -18 17.9 2.16
 1 -7 18 17.53 1.99
 -1 7 18 16.45 1.93
 -1 7 18 17.26 2.17
 1 7 -18 19.5 1.45
 1 -7 18 14.4 1.81
 1 7 -18 21.65 2.96
 1 7 -18 16.75 1.81
 1 7 -18 13.4 1.84
 -1 -7 -18 19.91 1.91
 1 7 -18 16.3 1.47
 1 7 -18 16.51 2.16
 1 7 -18 21.58 2.01
 -1 7 18 18.06 2.03
 -1 -7 -18 12.22 1.74
 -1 -7 -18 20.01 2.01
 1 -7 18 16.72 1.36
 1 -7 18 14.02 2.65
 -1 -7 -17 93.95 5.56
 -1 -7 -17 94.05 6.86
 1 7 -17 106.09 5.15
 -1 7 17 112.62 5.8
 1 7 -17 110.57 4.66
 1 -7 17 103.21 5.26
 1 7 -17 95.56 5.31
 1 7 -17 95.16 6.72
 1 7 -17 103.37 5.26
 -1 -7 -17 106.83 5.45
 -1 -7 -17 109.74 5.21
 -1 7 17 99.45 6.01
 -1 7 17 106.72 4.74
 1 7 -17 110.03 4.74
 1 -7 17 100.91 6.86
 -1 7 17 104.7 5.44
 1 -7 17 104.18 5.4
 -1 -7 -17 97.56 5.21
 -1 7 17 110.3 5.58
 1 7 -17 90.12 5.65
 1 -7 16 22.67 2.21
 -1 7 16 20.65 2.1
 -1 -7 -16 22.58 1.71
 -1 -7 -16 27.03 2.49
 -1 7 16 25.92 2.44
 1 7 -16 22.9 2.16
 1 7 -16 20.08 2.82
 -1 -7 -16 29.91 2.37
 1 7 -16 22.64 2.12
 -1 7 16 23.31 1.77
 1 7 -16 25.25 1.79
 1 -7 16 26.99 2.18
 1 7 -16 23.05 1.66
 1 7 -16 25.74 2.07
 1 7 -16 23.87 2.36
 -1 -7 -16 22.08 2.09
 1 -7 16 26.48 3.16
 -1 7 16 20.04 2.5
 -1 -7 -16 22.37 1.95
 -1 7 15 21.95 2.44
 1 -7 15 14.88 2.52
 1 -7 15 21.57 2.06
 -1 7 15 17.78 1.94
 -1 -7 -15 20.5 1.57
 -1 -7 -15 23.56 2.26
 -1 7 15 21.21 2.19
 -1 7 15 22.13 1.63
 1 7 -15 27.21 3.05
 -1 7 15 22.66 1.68
 1 7 -15 20.86 1.6
 1 7 -15 23.33 2.1
 -1 -7 -15 21.26 1.87
 1 -7 15 21.78 1.96
 1 7 -15 18.53 1.5
 -1 -7 -15 24.03 2.09
 1 7 -15 19.35 1.78
 1 7 -15 17.79 1.91
 -1 -7 -15 17.06 1.82
 1 7 -15 15.43 2.01
 1 -7 15 15.03 1.27
 1 7 -14 0.85 0.8
 -1 -7 -14 -0.28 0.89
 -1 7 14 -0.68 0.66
 1 7 -14 -0.49 0.64
 1 -7 14 0.73 0.51
 -1 7 14 -0.87 1.04
 1 -7 14 0.6 1.12
 -1 -7 -14 1 0.64
 1 -7 14 -0.57 0.82
 -1 7 14 0.58 0.86
 -1 -7 -14 1.41 0.99
 -1 7 14 0.98 0.99
 1 7 -14 -0.58 1.09
 1 7 -14 0.59 0.99
 1 -7 14 0.74 0.71
 -1 -7 -14 0.93 0.72
 1 7 -14 -0.36 0.92
 -1 7 14 -0.64 1.04
 -1 -7 -14 0.26 0.81
 1 7 -14 0.36 0.61
 -1 7 14 -0.19 0.64
 1 -7 14 0.12 0.48
 1 7 -14 0.45 0.8
 -1 7 13 56.63 2.95
 1 7 -13 58.81 2.96
 1 -7 13 51.47 2.61
 -1 7 13 57.98 4.1
 1 -7 13 53.91 4.53
 -1 -7 -13 57.37 3.74
 1 7 -13 53.48 3.12
 1 7 -13 56.72 4.44
 1 7 -13 54.98 4.44
 1 -7 13 53.91 3.21
 1 7 -13 49.49 3.55
 -1 7 13 55.38 2.99
 1 7 -13 68.32 3.15
 1 7 -13 53.18 3.45
 -1 7 13 53.82 2.62
 -1 -7 -13 59.02 3.24
 1 -7 13 56.46 2.65
 -1 -7 -13 54.84 3.34
 1 7 -13 57.43 3.43
 -1 7 13 47.94 3.42
 -1 -7 -13 58.62 2.94
 -1 7 13 55.3 3.44
 -1 -7 -13 51.38 3.22
 1 -7 13 53.72 3.4
 1 -7 13 52.53 2.27
 -1 7 13 54.64 3.54
 -1 7 12 7.65 1.56
 1 -7 12 7.18 1.77
 -1 7 12 6.67 1.24
 1 -7 12 7.85 1.31
 -1 -7 -12 8.71 1.06
 -1 -7 -12 9.5 1.51
 -1 7 12 5.56 1.32
 1 -7 12 7.23 0.78
 1 7 -12 3.11 1.44
 1 7 -12 7.57 1.73
 1 -7 12 7.43 1.14
 -1 -7 -12 6.32 1.05
 -1 7 12 7.17 0.79
 -1 7 12 9.75 1.17
 1 7 -12 7.25 1.03
 -1 7 12 8.81 1.34
 1 -7 12 6.13 0.47
 -1 -7 -12 9.37 1.31
 1 7 -12 7.75 1.29
 -1 -7 -12 6.28 1.13
 -1 7 12 8.23 1.04
 1 7 -12 7.29 1.01
 1 7 -12 5.78 1.3
 1 7 -12 6.49 1.11
 -1 7 11 57.99 4.02
 1 -7 11 46.89 4.07
 -1 -7 -11 46.51 3.46
 1 7 -11 54.47 3.01
 1 -7 11 57.7 2.66
 1 -7 11 52.04 2.62
 1 7 -11 52.33 4.16
 1 7 -11 49.61 4.12
 1 7 -11 59.45 3.38
 1 7 -11 55.36 2.66
 1 -7 11 58.98 3.21
 1 -7 11 53.4 2.59
 -1 -7 -11 56.96 3.32
 1 -7 11 59 3.41
 -1 -7 -11 51.15 3.16
 -1 -7 -11 60.22 3.18
 -1 7 11 51.96 2.5
 1 7 -11 59.01 4.19
 -1 7 11 52.17 3.39
 1 7 -11 50.69 2.93
 -1 7 11 62.59 3.1
 -1 7 11 51.5 3.26
 -1 -7 -11 54.18 2.87
 -1 7 11 56.71 2.95
 1 7 -11 54.33 2.89
 -1 7 11 51.8 3.38
 -1 7 10 6.3 1.51
 1 -7 10 8.25 1.68
 -1 7 10 2.93 0.93
 -1 -7 -10 5.82 0.92
 1 -7 10 5.18 1.07
 -1 -7 -10 4.58 1.27
 -1 7 10 6.41 1.22
 1 7 -10 4.54 1.07
 -1 -7 -10 3.94 0.98
 1 -7 10 3.43 0.81
 1 7 -10 8.07 1.74
 1 7 -10 5.38 1.59
 1 -7 10 5.9 1.04
 1 7 -10 4.94 0.74
 -1 7 10 5.86 0.67
 -1 -7 -10 5.95 0.96
 1 -7 10 4.13 0.69
 -1 7 10 4.48 0.89
 1 7 -10 7.22 1.05
 1 7 -10 4.77 1.36
 1 -7 10 7.18 0.83
 1 -7 10 5.6 0.68
 1 7 -10 4.9 0.91
 -1 -7 -10 4.84 0.98
 -1 7 10 5.18 0.92
 1 7 -10 6.95 0.98
 -1 7 10 5.14 1.12
 1 -7 9 133.43 7.77
 -1 -7 -9 161.61 7.41
 1 -7 9 151.33 6.06
 1 -7 9 149.43 5.89
 1 7 -9 139.3 6.35
 1 7 -9 128.34 7.59
 1 -7 9 148.48 6.33
 -1 -7 -9 158.92 6.6
 1 -7 9 157.06 6.61
 -1 7 9 143.42 6.86
 1 7 -9 160.88 6.41
 1 -7 9 139.79 6.47
 1 7 -9 156.23 5.98
 -1 7 9 150.64 5.83
 -1 -7 -9 147.35 6.45
 -1 -7 -9 156.16 6.75
 1 -7 9 161.01 6.03
 -1 7 9 136 7.46
 -1 7 9 148.52 6.88
 -1 -7 -9 147.16 6.32
 -1 7 9 155.95 6.87
 1 -7 9 149.03 6.75
 -1 -7 -9 137.18 6.57
 1 7 -9 148.41 6.42
 1 7 -9 142.85 7.46
 1 -7 8 65.09 4.52
 -1 -7 -8 66.77 3.23
 -1 7 8 62.31 3.51
 -1 -7 -8 55.22 3.84
 1 7 -8 58.36 4.29
 -1 -7 -8 63.07 3.45
 1 -7 8 65.37 3.2
 1 -7 8 62.98 3.32
 -1 -7 -8 65.74 3.36
 -1 7 8 66.82 3.71
 1 7 -8 56.81 3.12
 1 7 -8 58.35 2.76
 1 -7 8 55.24 3.21
 -1 -7 -8 63.98 3.28
 1 -7 8 65.52 2.9
 1 7 -8 59.47 3.15
 1 -7 8 58.9 2.69
 1 -7 8 58.74 2.91
 1 7 -8 61.17 3.22
 -1 7 8 51.02 3.97
 1 7 -8 45.26 3.88
 1 -7 8 63.13 3.52
 -1 -7 -8 60.88 3.4
 -1 7 8 60.51 3.56
 1 7 -8 60.27 4.04
 1 -7 7 394.29 17.41
 -1 7 7 414.57 16.19
 -1 -7 -7 417.56 15.75
 1 -7 7 414.21 15.47
 1 7 -7 392.74 15.68
 1 -7 7 423.98 15.16
 1 7 -7 396.32 17.29
 1 -7 7 424.53 15.7
 -1 -7 -7 430.18 16.11
 -1 7 7 430.39 16.12
 -1 -7 -7 423.47 15.9
 -1 7 7 412.93 16.27
 1 -7 7 415.85 16.07
 1 7 -7 423.24 15.75
 1 -7 7 411.5 15.87
 -1 7 7 410.44 15.93
 1 7 -7 431.79 15.29
 -1 -7 -7 438.25 15.87
 1 -7 7 423 15.4
 1 7 -7 418.74 16.02
 -1 7 7 421.19 15.75
 1 7 -7 416.72 14.81
 -1 -7 -7 406.64 16.03
 1 7 -7 419.34 14.82
 1 7 -7 408.91 15.82
 -1 -7 -7 397.73 15.97
 1 7 -7 417.64 15.31
 1 -7 7 392.05 16.99
 1 7 -7 391.9 17.22
 -1 7 7 406.38 17.18
 -1 -7 -6 25.51 1.89
 -1 7 6 29.47 2.22
 1 -7 6 25.52 1.69
 1 -7 6 28.89 1.46
 1 7 -6 26.15 2.82
 1 -7 6 22.43 2.43
 -1 -7 -6 29.31 2.01
 1 -7 6 29.08 2.12
 -1 7 6 25.48 2.16
 1 7 -6 28.68 1.28
 1 7 -6 28.16 1.55
 -1 7 6 23.45 1.89
 1 -7 6 25.55 1.89
 -1 -7 -6 29.85 1.96
 1 -7 6 26.64 1.81
 -1 7 6 22.11 1.93
 -1 -7 -6 29.17 2.1
 1 7 -6 31.8 2.97
 -1 7 6 28.03 1.95
 -1 -7 -6 25.72 2.01
 1 7 -6 25.46 1.25
 1 7 -6 29.89 2.12
 -1 -7 -6 26.77 2.02
 1 7 -6 28.13 1.65
 -1 7 6 23.46 2.52
 1 -7 6 23.65 2.67
 1 7 -6 25.96 1.9
 1 7 -6 29.42 1.99
 1 -7 5 317.41 14.04
 -1 -7 -5 326.32 12.53
 1 -7 5 313.49 12.78
 -1 7 5 325.24 12.87
 1 -7 5 321.01 12.3
 1 -7 5 321.24 11.81
 1 7 -5 314.98 13.95
 1 -7 5 333.19 13.76
 -1 -7 -5 324.32 12.58
 1 -7 5 334.48 12.82
 -1 7 5 299.54 12.85
 1 7 -5 322.88 11.75
 -1 7 5 318.67 12.6
 1 -7 5 332.31 12.61
 1 7 -5 334.17 12.02
 -1 -7 -5 328.63 12.52
 1 -7 5 344.14 12.95
 -1 -7 -5 318.22 12.7
 -1 7 5 319.73 12.75
 1 7 -5 319.51 13.2
 -1 7 5 319.09 12.47
 1 7 -5 323.41 11.75
 -1 -7 -5 311.33 12.72
 -1 7 5 323.4 13.93
 1 7 -5 294.76 13.81
 1 7 -5 342.94 12.54
 1 7 -5 337.7 12.62
 1 7 -5 325.3 12.2
 -1 -7 -5 327.31 12.68
 1 7 -4 10.76 1.69
 1 7 -4 7.69 1.27
 1 -7 4 10.6 1.65
 1 -7 4 7.27 1.17
 1 -7 4 8.29 1.18
 -1 7 4 10.85 1.3
 -1 -7 -4 8.51 1.12
 1 7 -4 10.03 1.11
 -1 7 4 8.52 1.04
 1 -7 4 7.67 1.06
 1 7 -4 8.39 0.81
 -1 -7 -4 7.93 1.02
 1 7 -4 9.97 0.52
 1 -7 4 8.15 1.17
 -1 -7 -4 8.42 1.12
 -1 7 4 9.15 1.21
 -1 -7 -4 10.21 1.14
 1 7 -4 10.44 1.68
 -1 7 4 10.55 1.71
 1 7 -4 8.6 0.92
 -1 7 4 9.71 1.3
 -1 -7 -4 8.39 1.12
 -1 7 4 9.84 1.15
 1 -7 4 12.35 1.12
 1 -7 4 7.37 0.65
 1 7 -4 9.21 1.11
 -1 -7 -3 179.18 7.08
 1 -7 3 166.5 7.19
 1 -7 3 169.71 8.02
 1 7 -3 155.27 8.17
 -1 7 3 163.38 8.24
 1 -7 3 166.46 7.01
 1 7 -3 173.85 6.55
 -1 7 3 159.98 6.97
 -1 -7 -3 175.89 7
 -1 -7 -3 157.51 7.08
 1 -7 3 169.69 7.3
 -1 7 3 173.23 7.2
 1 7 -3 166.97 7.37
 1 -7 3 160.44 6.28
 -1 -7 -3 169.37 7.05
 1 7 -3 166.12 6.14
 -1 7 3 176.42 7.32
 1 -7 3 170.19 6.88
 1 7 -3 160.99 6.79
 1 7 -3 174.26 8.35
 1 -7 3 164.1 7.19
 -1 7 3 165.78 6.97
 1 -7 3 162.79 7.25
 -1 -7 -3 171.25 7.04
 -1 7 3 167.99 7.31
 1 -7 2 41.79 2.54
 1 7 -2 43.22 2.21
 -1 -7 -2 54.05 2.83
 1 -7 2 43.68 2.78
 -1 7 2 50.84 3.66
 -1 -7 -2 43.65 2.54
 1 -7 2 53.14 2.86
 1 7 -2 39.88 2.58
 -1 7 2 41.58 2.53
 1 -7 2 45.2 2.02
 -1 -7 -2 41.97 2.54
 1 -7 2 45.29 2.77
 1 -7 2 52.27 3.52
 -1 7 2 43.52 3.5
 1 7 -2 50.16 3.63
 1 7 -2 45.1 2.47
 -1 -7 -2 41.49 2.53
 -1 7 2 44.57 2.74
 1 -7 2 45.58 2.53
 1 7 -2 44.86 1.94
 -1 -7 -2 44.45 2.59
 1 -7 2 42.16 2.76
 -1 7 2 48.43 2.89
 1 7 -1 313.65 13.46
 -1 7 1 301 13.45
 1 -7 1 318.47 13.26
 -1 -7 -1 302.42 12.02
 1 -7 1 310.49 12.27
 1 7 -1 306.92 12
 1 7 -1 311.63 11.6
 1 -7 1 310.5 12.06
 -1 -7 -1 316.96 12.04
 1 -7 1 310.22 12.36
 -1 -7 -1 317.13 12.21
 1 -7 1 309.87 11.37
 1 7 -1 305.78 11.58
 1 7 -1 305.71 12.15
 -1 7 1 317.27 12.08
 1 -7 1 313.55 12.24
 1 -7 1 305.09 12.27
 -1 -7 -1 311.63 12.07
 1 7 -1 312.41 11.99
 -1 -7 -1 320.26 12.02
 -1 7 1 315.64 12.25
 1 7 -1 309.02 11.34
 1 -7 1 296.21 11.94
 1 7 -1 322.11 12.16
 -1 7 1 302.59 13.44
 1 -7 0 4.16 0.81
 -1 -7 0 3.97 0.76
 1 -7 0 3.72 0.52
 -1 7 0 7.92 1.47
 -1 7 0 4.19 0.59
 1 -7 0 7.44 1.14
 -1 -7 0 6 0.98
 -1 -7 0 5.43 0.93
 1 7 0 5.55 0.93
 1 7 0 5.06 0.71
 -1 -7 0 5.34 0.93
 1 -7 0 4.32 0.66
 1 7 0 6.7 0.99
 1 -7 0 3.29 0.9
 -1 -7 0 6 0.98
 -1 7 0 5.3 1.29
 1 -7 0 5.49 0.9
 1 7 0 4.5 0.64
 -1 7 0 5.13 0.93
 1 7 0 4.99 0.94
 1 -7 0 4.45 0.99
 1 -7 0 5.14 0.55
 1 7 0 6.07 0.95
 1 7 0 5.79 0.59
 -1 7 0 5.29 0.5
 -1 7 0 7.9 1.06
 -1 -7 0 4.17 0.8
 -1 7 -1 301.91 13.36
 1 7 1 312.11 12.03
 1 7 1 303.17 11.59
 1 -7 -1 312.3 12.04
 -1 7 -1 296.17 11.94
 -1 -7 1 306.55 11.93
 1 -7 -1 312.9 12.15
 -1 7 -1 307.03 11.06
 -1 -7 1 303.53 11.92
 1 -7 -1 305.87 11.5
 1 7 1 296.5 11.5
 1 7 1 302.23 11.37
 -1 7 -1 305.47 12.01
 -1 -7 1 289.8 11.72
 1 -7 -1 300.2 11.91
 1 7 1 314.02 11.99
 -1 -7 1 308.96 12.03
 1 -7 -1 311.8 12.21
 -1 -7 1 311.74 11.73
 1 7 1 288.22 13.2
 1 -7 -1 308.19 12.14
 -1 -7 1 303.73 11.96
 1 7 1 313.6 11.99
 -1 7 -1 323.94 11.52
 1 7 1 314.37 11.91
 -1 -7 2 45.45 2.43
 1 -7 -2 46.05 2.75
 -1 -7 2 44.9 2.6
 -1 -7 2 46.13 2.66
 1 -7 -2 45.54 2.76
 1 7 2 42.65 2.29
 -1 7 -2 46.24 2.38
 1 7 2 42.57 2.62
 1 -7 -2 42.3 2.76
 -1 -7 2 45.97 2.69
 1 -7 -2 43.14 2.21
 -1 -7 2 41.25 2.55
 -1 7 -2 43.53 3.54
 1 7 2 44 2.37
 -1 7 -2 45.3 2.65
 1 7 2 45.32 2.67
 1 7 2 41.36 3.42
 1 7 2 42.88 2.56
 1 7 2 48.68 2.62
 -1 7 -2 45.07 1.81
 -1 7 -2 39.98 2.54
 1 -7 -2 43.03 2.6
 -1 -7 2 48.13 2.47
 1 7 2 44.2 2.22
 -1 -7 3 163.99 6.66
 -1 7 -3 160.62 8.29
 -1 -7 3 171.52 7.05
 1 -7 -3 158.27 7.04
 1 7 3 171 6.63
 -1 -7 3 162.1 6.99
 1 7 3 170.78 7.04
 1 -7 -3 159.73 7.12
 1 7 3 166.54 6.71
 1 7 3 165 6.99
 -1 -7 3 161.77 7.1
 -1 7 -3 165.79 7.01
 -1 -7 3 172.2 7
 1 -7 -3 162.62 6.41
 -1 7 -3 157.63 6.56
 1 7 3 162.46 8.18
 -1 -7 3 169.38 6.94
 1 -7 -3 165.45 7.08
 1 7 3 169.48 6.96
 1 7 3 159.48 6.81
 1 -7 -3 154.24 6.9
 -1 7 -3 161.43 6.89
 -1 -7 3 160.33 6.59
 1 7 3 157.34 6.49
 -1 -7 4 11.66 1.05
 1 -7 -4 8.76 1.15
 -1 7 -4 8.76 1.21
 -1 -7 4 7.13 0.99
 1 7 4 11.95 1.26
 -1 -7 4 8.94 1.21
 -1 7 -4 7.11 1.57
 -1 7 -4 9.15 1.08
 1 -7 -4 7 1.04
 -1 -7 4 7.61 0.87
 -1 7 -4 7.57 0.87
 1 7 4 10.42 1.23
 -1 -7 4 7.25 1.08
 1 -7 -4 12.56 1.38
 1 -7 -4 8.94 0.8
 1 7 4 6.65 1.58
 1 -7 -4 10.1 1.25
 1 7 4 7.85 0.97
 1 7 4 9.25 1.12
 -1 7 -4 8.15 1.17
 -1 -7 4 7.56 1.16
 1 7 4 12.94 1.26
 1 7 4 9 1.08
 1 -7 -5 334.33 12.98
 -1 -7 5 323.47 12.91
 -1 -7 5 326.98 12.36
 1 -7 -5 320.17 12.89
 -1 7 -5 327.43 12.69
 -1 7 -5 316.45 14.4
 -1 -7 5 334.97 12.31
 -1 -7 5 327.67 12.89
 1 7 5 325.18 12.93
 -1 7 -5 328.6 12.38
 1 7 5 341.55 12.73
 -1 -7 5 329.6 12.88
 1 7 5 342.75 12.83
 1 7 5 308.95 14.19
 -1 -7 5 338.65 13.1
 -1 7 -5 331.32 12.95
 1 7 5 327.7 12.7
 1 -7 -5 336.9 13.01
 -1 -7 5 328.82 12.8
 1 7 5 327.17 12.99
 1 -7 -5 332.52 12.22
 1 7 5 337.57 12.6
 -1 -7 6 24.11 1.96
 1 -7 -6 26.82 2.04
 1 -7 -6 27.6 2.83
 1 -7 -6 25.94 2
 -1 -7 6 24.94 1.91
 1 7 6 28.9 2.15
 -1 -7 6 28.36 1.59
 -1 -7 6 21.22 1.81
 -1 7 -6 26.49 2.86
 -1 7 -6 20.37 2.55
 -1 -7 6 24.85 1.93
 1 7 6 25.64 1.97
 1 -7 -6 25.82 1.5
 1 7 6 22 1.68
 1 7 6 25.7 1.83
 1 7 6 26.6 1.91
 -1 -7 6 27.93 1.88
 1 7 6 27.65 2.8
 -1 7 -6 29.53 2.14
 1 7 6 28.43 1.95
 -1 -7 6 32.79 2.28
 -1 -7 6 27.64 1.57
 1 -7 -6 30.12 2.09
 -1 7 -6 25.63 1.81
 -1 7 -6 25.23 1.58
 1 7 7 407.69 13.18
 -1 -7 7 390.82 12.08
 1 -7 -7 372.74 13
 1 -7 -7 427.41 11.34
 -1 -7 7 403.02 11.29
 -1 -7 7 397.41 11.05
 1 7 7 414.53 11.45
 -1 -7 7 390.79 10.33
 -1 7 -7 399.92 10.82
 -1 -7 7 422.41 11.35
 -1 7 -7 432.69 13.63
 -1 -7 7 419.91 11.17
 1 7 7 392.95 11.24
 -1 -7 7 402.98 11.17
 1 -7 -7 413.96 10.19
 1 7 7 414.17 10.77
 1 7 7 416.23 10.89
 1 7 7 412.69 11
 -1 -7 7 416.41 10.87
 -1 7 -7 402.18 10.75
 1 -7 -7 388.65 11.23
 -1 -7 7 405.94 10.18
 1 7 7 440.34 11.2
 -1 -7 7 422.01 11.52
 -1 7 -7 391.02 10.17
 -1 7 -7 416.04 10.35
 1 7 8 67.51 4.54
 -1 -7 8 60.14 3.9
 1 -7 -8 68.47 4.68
 1 -7 -8 63.72 3.45
 1 7 8 58.16 3.5
 -1 -7 8 59.51 3.31
 -1 7 -8 63.48 3.22
 -1 -7 8 63.23 2.94
 -1 -7 8 61.38 3.44
 -1 7 -8 55.55 4.41
 1 7 8 60.68 3.16
 1 -7 -8 59.33 2.77
 1 7 8 58.7 3.09
 -1 7 -8 66.42 2.89
 1 7 8 53.44 3.12
 -1 -7 8 65.68 2.74
 -1 7 -8 59.24 3.07
 -1 -7 8 55.54 3.29
 -1 -7 8 64.74 3.59
 1 -7 -8 61.33 3.28
 1 7 8 63.49 3.4
 -1 7 -8 61.66 2.84
 -1 -7 8 60.01 3.02
 -1 -7 8 64.05 3.19
 -1 -7 9 139.12 7.16
 1 -7 -9 137.85 7.75
 -1 -7 9 155.13 6.23
 -1 7 -9 152.6 6.01
 -1 -7 9 147.34 5.72
 1 7 9 152.92 6.8
 -1 -7 9 153.23 6.56
 -1 7 -9 147.77 6.33
 -1 -7 9 152.51 6.07
 1 7 9 166.15 8.11
 -1 7 -9 151.22 8.19
 1 7 9 155.4 6.34
 1 -7 -9 154.26 5.92
 1 7 9 154.7 6.31
 1 -7 -9 151.03 6.71
 -1 7 -9 143.65 5.94
 1 7 9 153.17 6.4
 -1 7 -9 153.38 6.24
 -1 -7 9 143.69 5.4
 1 -7 -9 147.29 6.57
 -1 -7 9 150.91 6.77
 1 -7 -9 142.18 6.41
 1 7 9 152.79 6.62
 -1 7 -9 148.7 6.51
 -1 -7 9 165.04 6.4
 -1 -7 10 2.94 1.18
 1 -7 -10 4.99 1.1
 1 -7 -10 3.38 1.44
 -1 -7 10 6.4 1.07
 1 7 10 4.56 1.03
 -1 7 -10 5.34 0.89
 -1 -7 10 5.34 0.79
 1 7 10 7.31 1.65
 -1 7 -10 6.7 1.74
 1 -7 -10 3.46 1.01
 -1 7 -10 5.48 0.69
 1 7 10 5.03 0.9
 1 -7 -10 3.53 0.62
 1 7 10 5.63 1.06
 1 -7 -10 6.2 0.97
 -1 -7 10 4.88 1.1
 -1 7 -10 4.37 0.85
 1 7 10 5.15 0.89
 -1 7 -10 4.42 0.79
 -1 -7 10 4.32 0.41
 -1 -7 10 6.41 0.58
 -1 7 -10 4.79 0.72
 -1 -7 10 6.7 0.96
 -1 7 -10 6.13 1.02
 -1 7 -10 4.72 0.94
 1 7 10 5.39 0.91
 -1 -7 10 7.04 0.99
 -1 -7 11 61.77 2.97
 -1 7 -11 57.23 2.75
 -1 -7 11 53.77 2.24
 1 7 11 43.85 3.13
 1 7 11 59.55 2.93
 -1 7 -11 52.03 2.9
 -1 -7 11 54.19 2.76
 -1 7 -11 60.52 3.06
 -1 -7 11 53.08 2.88
 -1 7 -11 54.41 2.58
 1 -7 -11 61.66 3.39
 1 7 11 50.28 4.07
 -1 7 -11 58.46 3.08
 1 7 11 53.59 2.91
 1 -7 -11 53.35 2.58
 1 7 11 54.26 2.92
 1 -7 -11 59.82 3.36
 -1 7 -11 59.7 3.24
 1 -7 -11 56.47 4.17
 -1 -7 11 51.28 3.74
 1 -7 -11 50 2.95
 1 7 11 54.86 3.24
 -1 -7 11 56.23 3.38
 -1 7 -11 56.66 2.78
 -1 -7 11 50.55 2.2
 -1 -7 12 5.59 1.34
 -1 -7 12 8.72 1.29
 1 -7 -12 3.94 1.48
 1 7 12 9.51 1.41
 -1 7 -12 7.88 1.1
 1 7 12 5.72 0.89
 -1 -7 12 7.22 0.91
 -1 7 -12 4.21 0.89
 1 -7 -12 6.88 1.17
 1 -7 -12 5.16 0.7
 1 7 12 8.47 1.04
 -1 -7 12 6.75 1.02
 -1 7 -12 6.48 1.03
 1 7 12 5.53 0.93
 1 7 12 5.09 1.36
 1 -7 -12 6.32 1.19
 -1 7 -12 4.93 1.01
 1 7 12 4.62 1.03
 -1 7 -12 8.19 0.82
 1 -7 -12 7.74 1.03
 -1 7 -12 4.83 0.77
 -1 -7 12 6.87 1.01
 -1 -7 12 6.5 0.55
 -1 7 -12 6.51 0.86
 -1 -7 13 56.47 4.03
 1 -7 -13 56.54 4.33
 -1 7 -13 55.94 2.85
 1 7 13 55.97 3.52
 1 7 13 61.4 2.95
 -1 7 -13 53.91 2.94
 -1 -7 13 50.92 2.81
 -1 -7 13 54.4 2.97
 1 -7 -13 53.55 3.37
 1 7 13 58.88 3.49
 1 7 13 54.56 3.01
 1 -7 -13 51.92 2.65
 1 7 13 56.7 2.98
 -1 7 -13 54.4 3.03
 1 -7 -13 55.91 3.1
 -1 -7 13 57.73 3.41
 1 7 13 52.48 3.32
 1 7 13 55.36 3.13
 1 7 13 55.73 4.34
 -1 7 -13 57.38 3.31
 1 -7 -13 55.43 3.41
 -1 7 -13 57.88 2.65
 -1 7 -13 58.13 2.83
 -1 -7 14 0.27 0.74
 1 7 14 -0.22 0.81
 1 -7 -14 -0.51 1.17
 1 7 14 -1.23 1.06
 1 7 14 -0.53 1.22
 -1 -7 14 0.7 0.61
 1 7 14 -0.83 0.93
 -1 -7 14 0.44 1.01
 -1 7 -14 -0.18 0.65
 1 7 14 1.57 0.74
 -1 7 -14 1.24 0.53
 1 7 14 1.67 0.82
 1 -7 -14 0.42 0.68
 -1 7 -14 -0.19 0.62
 1 7 14 0.86 0.66
 1 -7 -14 -0.82 1
 -1 7 -14 -0.51 0.77
 1 -7 -14 0.28 0.87
 1 7 14 0.59 0.71
 1 -7 -14 -0.13 0.48
 -1 7 -14 0.69 0.54
 -1 7 -14 0.5 0.59
 1 -7 -15 15.09 1.87
 1 7 15 22.99 2.8
 -1 -7 15 10.14 1.96
 1 7 15 21.43 1.83
 1 -7 -15 27.25 2.85
 1 7 15 17.88 2
 -1 -7 15 20.78 1.62
 1 7 15 21.48 1.56
 1 7 15 22.77 2.05
 -1 7 -15 21.03 1.44
 1 7 15 22.1 1.77
 1 -7 -15 17.79 1.4
 1 -7 -15 21.36 2
 -1 7 -15 18.8 1.85
 1 7 15 21.93 1.59
 -1 7 -15 22.51 1.71
 -1 7 -15 25.39 1.72
 -1 7 -15 20.69 1.59
 1 -7 -15 14.89 1.9
 1 -7 -15 20.02 1.77
 -1 7 -15 18.29 1.33
 -1 -7 15 22.72 2.03
 -1 -7 16 22.74 2.65
 1 7 16 26.92 2.02
 1 -7 -16 25.68 2.9
 1 7 16 21.39 2.19
 1 -7 -16 19.53 1.52
 1 -7 -16 23.27 2.13
 -1 7 -16 23.32 2.12
 -1 7 -16 20.46 3.07
 1 7 16 27.61 1.78
 -1 7 -16 27.08 1.87
 1 7 16 26.75 2.18
 1 -7 -16 20.42 2.06
 -1 -7 16 25.03 1.88
 -1 7 -16 24.73 1.75
 -1 7 -16 23.35 1.53
 1 -7 -16 24.22 2.3
 -1 7 -16 20.32 1.71
 1 -7 -16 22.95 2.17
 1 -7 -16 19.97 1.8
 -1 7 -16 26.9 1.56
 -1 -7 16 24.73 2.2
 -1 -7 17 103.78 6.31
 1 -7 -17 104.3 6.45
 1 -7 -17 108.82 5.44
 1 -7 -17 100.96 5.41
 1 -7 -17 106.34 5.36
 -1 -7 17 101.95 4.85
 1 -7 -17 105.08 4.61
 1 7 17 105.69 5.57
 -1 7 -17 99.08 5.22
 -1 7 -17 109.37 7.22
 1 7 17 103.3 5.17
 -1 7 -17 99.54 4.69
 1 7 17 101.55 4.57
 1 -7 -17 105.17 5.43
 -1 7 -17 104.72 4.42
 -1 -7 17 112.14 5.39
 -1 7 -17 98.68 4.36
 1 -7 -17 96.09 4.89
 1 7 17 99.75 4.96
 -1 7 -17 106.38 4.67
 -1 7 -17 107.71 4.85
 1 -7 -17 99.58 5.1
 -1 -7 18 18.39 1.93
 1 7 18 12.33 1.57
 1 -7 -18 16.4 2.52
 1 -7 -18 17.06 1.46
 1 7 18 18.7 2.13
 -1 7 -18 17.52 1.47
 -1 7 -18 15.27 3.04
 1 -7 -18 14.54 1.87
 -1 -7 18 17.96 1.68
 1 -7 -18 12.89 1.67
 1 -7 -18 20.26 2.13
 -1 7 -18 19.49 1.54
 1 -7 -18 18.34 1.97
 1 7 18 11.85 1.84
 1 -7 -18 13.94 1.54
 1 -7 -18 19.51 2.01
 -1 7 -18 15.36 1.86
 -1 -7 18 16.04 2.36
 -1 7 -18 16.09 1.57
 -1 7 -18 18.61 1.32
 -1 -7 19 42.04 2.97
 1 7 19 35.95 2.63
 -1 7 -19 35.74 4.23
 1 -7 -19 40.85 2.62
 1 7 19 41.43 3.09
 -1 -7 19 42.91 2.67
 1 -7 -19 40.34 3
 1 -7 -19 49.09 3.2
 1 -7 -19 43.27 3.18
 -1 7 -19 36.89 2.33
 1 -7 -19 36.46 2.82
 -1 -7 19 37.67 3.82
 -1 7 -19 36.91 2.9
 1 -7 -19 35.78 3.64
 1 -7 -19 41.31 2.43
 1 7 19 39.17 3.14
 1 -7 -19 34.27 2.68
 -1 7 -19 38.99 2.55
 -1 -7 20 23.47 2.24
 1 7 20 18.57 1.88
 1 -7 -20 19.28 1.67
 -1 7 -20 18.99 3.35
 1 -7 -20 20.83 2.1
 -1 7 -20 23.45 1.66
 1 -7 -20 24.74 2.33
 1 -7 -20 16.05 1.75
 -1 -7 20 25.98 3.06
 1 -7 -20 16.59 2.53
 -1 7 -20 16.97 1.99
 1 -7 -20 19.35 2.2
 -1 7 -20 23.28 1.96
 1 -7 -20 20.54 2.04
 -1 7 -21 13.47 1.64
 1 -7 -21 15.37 1.97
 1 -7 -21 18.7 1.85
 -1 -7 21 16.73 2.84
 -1 7 -21 19.72 3.26
 1 -7 -21 14.66 2.49
 1 -7 -21 22.95 3.25
 -1 -7 21 15.13 1.87
 1 7 21 17.21 1.84
 -1 7 -22 7.15 1.37
 -1 -7 22 5.85 1.54
 1 7 22 4.39 1.22
 1 -7 -22 7.96 2.53
 -1 7 -22 2.67 1.87
 -1 -7 22 1.95 1.56
 1 -7 -22 5.42 1.96
 1 -7 -22 5.54 1.19
 1 -7 -23 4.13 1.9
 -1 7 -23 4.62 2.29
 -1 -7 23 2.04 1.63
 1 -7 -24 0.86 1.8
 -1 -7 24 4.27 2.11
 -1 7 -25 -0.99 1.85
 -1 -7 25 2.97 1.84
 1 -7 -25 -0.62 1.96
 1 -7 -25 2.66 1.86
 -1 7 -26 6.14 2.35
 -1 -7 26 3.1 1.92
 1 -7 -26 4.43 2.1
 1 -7 -26 0.92 1.93
 -1 7 -27 4.23 2.43
 -1 -7 27 3.22 1.77
 1 -7 -27 3.24 1.92
 1 -7 -27 0.95 1.78
 -1 7 -28 6.54 2.79
 -1 -7 28 2.51 2.15
 1 -7 -28 6.85 2.83
 1 -7 -28 0.66 1.7
 1 -7 -29 1.01 2.21
 -1 7 -29 -1.12 2.1
 1 -7 -30 2.07 2.37
 -1 7 -30 1.15 2.28
 1 -7 -31 2.12 2.43
 -1 7 -31 -1.18 2.81
 1 -7 -32 -2.17 2.27
 -1 7 -32 -1.2 3.08
 1 -7 -33 1.11 2.64
 -1 7 -33 -1.23 2.56
 1 -7 -34 4.52 2.89
 -1 7 -34 -2.49 3.19
 1 -7 -35 -1.15 2.51
 -1 7 -35 -1.26 2.5
 1 -7 -36 1.16 2.42
 -1 7 -36 -1.27 3.25
 1 -7 -37 1.17 2.32
 -1 7 -37 -1.27 3.37
 -1 7 -38 -1.27 2.66
 1 8 -37 1.09 2.29
 -1 -8 -36 -1.22 2.42
 1 8 -36 7.69 3.09
 1 -8 36 -1.2 3.28
 -1 -8 -35 1.21 2.53
 1 8 -35 2.2 2.41
 1 -8 35 -1.2 2.96
 1 8 -34 -1.1 2.29
 1 -8 34 1.18 2.47
 1 8 -33 -1.09 2.69
 1 -8 33 -1.17 2.31
 1 8 -32 1.26 2.77
 1 8 -32 1.07 2.36
 1 -8 32 -2.29 3.03
 1 8 -31 -3.69 3.26
 1 8 -31 -1.06 1.98
 1 -8 31 -3.36 2.68
 1 8 -30 2.39 2.38
 1 8 -30 -1.04 2.07
 1 -8 30 -1.1 3.32
 -1 -8 -29 -1.14 2.38
 1 -8 29 3.2 2.45
 1 8 -29 -1.16 2.17
 1 8 -29 -1.02 2.34
 1 -8 28 -1.04 2.66
 1 8 -28 -1 2.8
 -1 -8 -28 2.14 2.12
 -1 -8 -28 -1.11 2.43
 1 -8 27 3.03 2
 1 8 -27 0.97 2.5
 -1 -8 -27 1.04 2.06
 -1 -8 -27 4.3 2.66
 1 -8 26 0.98 2.51
 1 8 -26 2.84 2.59
 -1 -8 -26 3.02 2.41
 -1 -8 -26 3.13 2.49
 1 -8 25 2.84 2.59
 1 8 -25 4.61 2.86
 -1 -8 -25 2.93 1.94
 -1 -8 -25 2.03 2.12
 1 -8 24 24.73 4.22
 -1 -8 -24 16.71 3.64
 1 8 -24 27.78 4.38
 -1 -8 -24 19.84 3.72
 1 8 -23 5.51 1.7
 -1 -8 -23 5.71 2.52
 1 -8 23 -0.89 2.49
 -1 -8 -23 7.3 2.57
 1 8 -23 3.48 2.44
 -1 -8 -22 14.08 1.76
 1 8 -22 11.68 2.09
 1 -8 22 10.25 2.87
 -1 8 22 16.09 2.13
 -1 -8 -22 15.67 3.26
 1 8 -22 13.48 3.19
 -1 -8 -22 15.87 3.18
 1 8 -21 3.26 1.95
 -1 -8 -21 4.12 1.49
 -1 -8 -21 8.92 2.89
 1 -8 21 3.13 1.23
 -1 -8 -21 1.66 1.16
 1 8 -21 3.08 1.63
 1 -8 21 2.47 2.18
 -1 8 21 1.76 1.46
 1 8 -21 4.39 1.47
 -1 -8 -21 1.7 1.95
 1 8 -20 35.96 2.87
 -1 8 20 39.54 3.26
 -1 -8 -20 49.71 3.14
 1 8 -20 40.91 3.55
 1 -8 20 45.5 3.15
 1 -8 20 28.63 4.06
 1 8 -20 47.38 3.08
 1 8 -20 34.02 4.36
 -1 -8 -20 40.55 4.68
 -1 -8 -20 39.31 3.05
 1 8 -19 3.75 1.26
 -1 -8 -19 1.84 1.1
 1 8 -19 2.95 1.37
 -1 -8 -19 4.17 1.91
 -1 -8 -19 4.59 1.41
 1 -8 19 4.46 1.22
 1 8 -19 3.1 0.86
 1 -8 19 1.53 1.61
 1 8 -19 2.3 1.9
 -1 8 19 3.41 1.26
 1 8 -19 5.82 1.29
 -1 -8 -19 5.07 1.2
 -1 -8 -18 13.62 1.98
 1 8 -18 9.06 1.69
 -1 -8 -18 10.46 2.35
 1 8 -18 8.15 2.47
 1 8 -18 6.74 1.47
 1 -8 18 10.1 1.53
 1 -8 18 9.62 2.27
 -1 8 18 7.83 1.86
 1 8 -18 10.93 1.31
 1 -8 18 10.32 1.73
 -1 8 18 9.42 1.69
 -1 -8 -18 11.25 1.59
 1 8 -18 10.98 1.53
 -1 -8 -18 10.61 1.65
 1 -8 17 11.75 1.74
 -1 8 17 14.87 1.94
 -1 -8 -17 16.35 2.23
 -1 8 17 14.56 1.98
 1 8 -17 11.26 1.79
 1 8 -17 8.78 2.2
 1 8 -17 15.77 2.77
 1 8 -17 14.09 1.82
 1 -8 17 12.85 2.46
 1 -8 17 18.28 1.88
 1 8 -17 13.18 1.79
 -1 -8 -17 15.25 1.85
 -1 8 17 18.55 1.56
 1 8 -17 13.17 1.42
 1 8 -17 15.78 1.71
 -1 -8 -17 10.01 1.47
 -1 -8 -17 13.7 1.79
 -1 8 17 15.19 1.94
 -1 8 17 14.45 2.34
 -1 8 16 9.08 1.51
 1 -8 16 8.02 1.53
 -1 -8 -16 2.45 1.19
 -1 8 16 6.34 1.47
 1 8 -16 5.51 1.53
 1 -8 16 3.44 1.59
 1 8 -16 5.55 2.01
 1 8 -16 4.6 1.64
 1 8 -16 5.03 1.4
 -1 -8 -16 4.53 1.12
 1 -8 16 4.11 1.18
 -1 -8 -16 5.9 1.3
 1 8 -16 4.19 1.28
 -1 8 16 6.68 1.14
 1 8 -16 4.97 1.03
 1 8 -16 9.57 1.38
 -1 8 16 6.13 1.67
 -1 -8 -16 3.22 1.08
 1 -8 16 6.29 0.87
 -1 8 15 25.79 2.84
 1 -8 15 17.97 2.75
 1 -8 15 19.83 2.02
 -1 8 15 14.05 1.84
 -1 -8 -15 19.08 2.25
 -1 8 15 18.58 2.16
 1 8 -15 18.13 2.13
 1 8 -15 14.76 2.62
 1 8 -15 24.89 3.13
 1 8 -15 18.38 2.08
 1 -8 15 14.88 1.74
 -1 -8 -15 15.5 1.67
 1 8 -15 17.23 1.97
 -1 -8 -15 15.49 1.89
 1 -8 15 14.38 1.24
 -1 -8 -15 20.19 2.02
 1 8 -15 20.3 1.69
 -1 8 15 14.12 1.56
 1 8 -15 19.43 2.75
 1 8 -15 22.54 1.91
 1 8 -14 53.8 2.9
 -1 8 14 44.74 2.77
 -1 8 14 43.63 3.89
 1 -8 14 32.17 3.82
 -1 -8 -14 48.05 3.66
 1 8 -14 42.53 2.83
 1 8 -14 49.06 4.34
 -1 8 14 40.44 3.23
 1 8 -14 48.07 3.49
 1 8 -14 56.63 3.62
 -1 -8 -14 42.71 2.83
 1 8 -14 44.04 3.12
 -1 8 14 46.93 3.25
 -1 -8 -14 44.59 2.65
 -1 -8 -14 46.6 3.18
 -1 8 14 46.99 3.39
 1 8 -14 55.58 4.5
 1 -8 14 52.24 3.3
 -1 -8 -14 47.33 3.1
 1 8 -14 46.77 4.3
 1 -8 14 45.53 2.95
 1 -8 13 16.83 2.62
 -1 -8 -13 22.4 2.47
 -1 8 13 28.04 2.46
 1 8 -13 18.93 2.64
 1 8 -13 18.73 2.82
 1 8 -13 20.77 2.9
 -1 8 13 19.06 2.18
 1 -8 13 29.22 2.15
 -1 -8 -13 21.8 1.87
 1 8 -13 16.1 1.95
 -1 8 13 24.01 2.24
 -1 -8 -13 21.48 1.74
 1 -8 13 21.72 2.11
 -1 -8 -13 26.71 2.31
 1 -8 13 18.99 1.45
 1 8 -13 21.35 1.82
 -1 8 13 20.96 2.61
 -1 -8 -13 21.53 2.01
 -1 8 13 23.95 1.91
 1 8 -13 26 1.89
 1 -8 12 15.12 2.69
 -1 -8 -12 28.04 1.98
 -1 8 12 24.14 2.31
 -1 -8 -12 23.38 2.51
 -1 8 12 25.63 2.38
 1 8 -12 27.72 2.97
 1 8 -12 27.46 3.26
 1 8 -12 24.74 3.08
 1 -8 12 23.25 2.01
 -1 -8 -12 26.96 2.06
 1 8 -12 22.9 2.15
 -1 8 12 29.76 3.05
 -1 -8 -12 24.76 2.18
 1 -8 12 25.5 2.26
 -1 8 12 27.22 2.45
 -1 -8 -12 27.82 2.29
 1 -8 12 29.31 1.7
 1 8 -12 24.51 1.99
 1 8 -12 27.67 2.01
 -1 8 12 28.63 2.06
 -1 -8 -11 51.66 3.79
 1 8 -11 44.79 4.23
 1 8 -11 53.95 4.07
 -1 8 11 47.09 3.37
 1 8 -11 54.56 2.6
 1 -8 11 45.1 2.97
 1 8 -11 49.4 2.96
 -1 8 11 53.94 3.07
 -1 -8 -11 56.66 3.39
 -1 -8 -11 53.72 3.05
 1 8 -11 38.92 3.84
 1 -8 11 48.15 4.22
 1 -8 11 55.08 2.58
 1 8 -11 48.42 2.92
 1 -8 11 48.06 2.55
 -1 8 11 56.24 3.56
 -1 -8 -11 50.55 2.85
 -1 8 11 54.61 3.41
 -1 8 11 48.81 3.97
 -1 -8 -11 48.94 3.15
 1 -8 11 52.44 3.33
 -1 -8 -10 131.52 5.79
 -1 8 10 131.3 6.32
 1 8 -10 123.26 7.41
 -1 -8 -10 130.18 6.2
 1 -8 10 127.83 5.98
 1 8 -10 133.16 5.41
 -1 -8 -10 121.38 5.84
 1 8 -10 130.86 5.94
 -1 8 10 134.73 5.98
 -1 8 10 138.4 6.56
 1 -8 10 119.49 7.46
 1 -8 10 134.68 6.33
 -1 -8 -10 144.27 6.31
 1 -8 10 140.33 5.52
 1 8 -10 132.77 5.91
 1 -8 10 129.44 5.32
 1 8 -10 121.32 7.33
 -1 8 10 139.59 7.47
 1 8 -10 113.3 6.9
 -1 -8 -10 132.13 6.92
 1 -8 9 30.14 3.27
 1 8 -9 21.39 2.72
 -1 8 9 34.4 2.53
 1 -8 9 18.06 2.13
 -1 -8 -9 31.79 2.13
 -1 -8 -9 23.89 2.57
 1 8 -9 22.28 2.62
 1 8 -9 33.39 3.33
 1 -8 9 27.79 2.11
 1 8 -9 29.57 1.71
 -1 -8 -9 26.28 2.19
 -1 -8 -9 24.46 2.17
 -1 -8 -9 30.77 2.11
 1 -8 9 28.15 2.88
 -1 8 9 33.05 2.59
 -1 8 9 29.43 2.14
 1 8 -9 35 2.25
 1 -8 9 30.31 1.63
 1 -8 9 27.89 1.8
 1 8 -9 28.19 2.04
 -1 8 9 30.97 3.02
 -1 -8 -8 35.69 2.35
 -1 8 8 41.22 2.78
 -1 -8 -8 35.42 3.1
 1 8 -8 33.82 3.38
 1 -8 8 30.13 3.06
 1 8 -8 42.35 3.21
 1 8 -8 34.53 1.48
 1 -8 8 32.6 2.36
 1 8 -8 36.88 1.97
 -1 -8 -8 40.69 2.48
 -1 -8 -8 34.69 2.54
 1 8 -8 36.27 2.43
 -1 8 8 40.22 2.54
 1 8 -8 31.76 3.32
 1 -8 8 39.87 3.67
 -1 8 8 30.94 3.17
 1 -8 8 37.39 1.86
 1 -8 8 34.82 2.09
 1 -8 8 40.12 2.11
 1 8 -8 36.34 1.48
 1 -8 8 39.67 2.73
 -1 -8 -8 34.19 2.5
 1 -8 7 72.53 3.55
 1 -8 7 80.17 3.26
 1 8 -7 76.39 5.21
 1 -8 7 67.28 4.71
 1 8 -7 65.85 4.42
 1 8 -7 74.29 3.35
 1 -8 7 68.14 3.8
 1 -8 7 75.15 3.75
 -1 -8 -7 77.35 4.11
 1 -8 7 74.09 4.19
 -1 -8 -7 66.97 3.75
 1 8 -7 81.19 3.97
 -1 8 7 76.99 3.95
 1 -8 7 77.19 3.51
 -1 8 7 78.58 5.12
 1 8 -7 81.68 5.36
 -1 8 7 75.12 4.19
 -1 -8 -7 74.66 3.84
 1 -8 7 68.58 5.02
 -1 8 7 77.44 3.85
 1 8 -7 76.14 2.98
 -1 -8 -7 72.43 4.06
 1 8 -7 78.1 2.98
 1 -8 6 129.73 7.24
 1 -8 6 116.21 4.82
 1 -8 6 127.75 5.32
 1 8 -6 130.61 7.19
 -1 8 6 123.88 5.92
 -1 -8 -6 124.83 5.58
 1 8 -6 123.78 6.27
 1 -8 6 119.67 5.58
 1 8 -6 129.34 5.07
 1 -8 6 122.32 6.73
 1 -8 6 124.65 5.44
 1 -8 6 116.25 5.85
 -1 -8 -6 123.13 5.8
 -1 -8 -6 121.48 5.51
 -1 -8 -6 119.53 5.79
 -1 8 6 133.04 5.61
 1 8 -6 118.1 4.69
 1 8 -6 123.06 4.72
 1 8 -6 125.35 5.25
 1 8 -6 118.97 5.6
 1 8 -6 129.08 7.19
 -1 8 6 115.15 6.81
 1 8 -5 110.51 7.01
 1 8 -5 124.5 5.03
 -1 -8 -5 127.98 5.84
 -1 -8 -5 128.65 5.77
 -1 8 5 130.26 5.89
 1 8 -5 129.77 5.29
 1 -8 5 136.24 5.87
 1 -8 5 136.28 5.74
 1 -8 5 130.18 6.17
 -1 -8 -5 127.69 6.01
 1 -8 5 134.93 5.09
 1 -8 5 123.64 5.55
 1 8 -5 135.11 5.07
 -1 8 5 136.78 5.86
 -1 -8 -5 121.09 6
 1 8 -5 132.57 5.93
 1 -8 5 127.63 6.92
 -1 8 5 114.58 6
 -1 -8 -5 135.41 5.88
 -1 8 5 138.6 6.25
 1 8 -5 131.99 5.55
 1 8 -5 130.34 7.34
 -1 8 5 117.96 7.08
 -1 -8 -4 201.55 8.25
 -1 -8 -4 200.71 8.13
 -1 -8 -4 201.95 8.24
 -1 8 4 187.15 8.45
 1 8 -4 190.79 7.63
 1 -8 4 194.58 8.18
 -1 8 4 189.47 8.17
 -1 -8 -4 210.93 8.52
 1 -8 4 198.06 8.55
 1 -8 4 205 8.07
 1 -8 4 202.94 7.42
 1 -8 4 196.1 7.99
 1 -8 4 207.51 8.55
 1 8 -4 190.14 7.45
 -1 8 4 190.44 8.12
 -1 -8 -4 188.19 8.4
 1 -8 4 191.47 9.38
 1 8 -4 178.01 9.59
 -1 8 4 185.96 9.62
 1 8 -4 183.93 9.63
 1 8 -4 210.73 8.35
 -1 -8 -4 196.69 8.25
 -1 8 4 211.4 8.62
 1 8 -4 190.72 7.9
 1 8 -3 28.93 1.69
 -1 8 3 29.38 2.06
 1 -8 3 29.78 2.11
 1 -8 3 30.86 2.84
 -1 -8 -3 22.69 1.96
 -1 8 3 28.54 2.24
 -1 -8 -3 27.49 2.13
 1 -8 3 30.43 2.31
 1 -8 3 29.65 2
 1 -8 3 30.68 1.51
 1 8 -3 24.92 2.79
 -1 8 3 30.14 3.05
 1 -8 3 28.92 1.93
 -1 8 3 28.05 2.2
 1 8 -3 25.96 1.86
 -1 -8 -3 29.27 2.08
 1 8 -3 23.16 2.71
 -1 -8 -3 26.78 1.97
 1 8 -3 29.32 1.27
 -1 -8 -3 32.06 2.16
 1 8 -3 28.81 2.12
 1 8 -3 28.44 1.59
 1 -8 3 27.27 2.19
 -1 8 3 30.55 2.1
 1 8 -2 47.02 2.29
 -1 8 2 41.1 2.58
 1 -8 2 45.39 2.65
 1 -8 2 40.64 3.32
 1 -8 2 46.37 2.95
 -1 -8 -2 40.7 2.71
 1 -8 2 42.61 2.52
 -1 -8 -2 42.16 2.55
 -1 -8 -2 41.92 2.63
 -1 8 2 48.03 2.96
 1 8 -2 44.72 2.2
 1 -8 2 43.81 2.77
 -1 8 2 45.85 2.68
 -1 8 2 45.64 3.83
 1 8 -2 46.71 3.78
 1 -8 2 39.56 2.01
 -1 8 2 41.74 2.78
 1 -8 2 45.35 2.55
 1 8 -2 41.72 1.87
 -1 -8 -2 40.21 2.56
 -1 8 2 46.13 3.81
 -1 -8 -2 42.51 2.61
 1 8 -2 43.25 2.72
 1 8 -1 22.04 1.81
 -1 -8 -1 19.94 1.71
 1 -8 1 22.46 1.26
 1 8 -1 19.89 1.38
 -1 8 1 16.68 1.56
 1 -8 1 23.24 1.93
 -1 -8 -1 23.9 1.89
 1 -8 1 21.72 1.66
 -1 8 1 24.55 2.01
 -1 -8 -1 22.93 1.83
 -1 8 1 22.04 2.51
 -1 -8 -1 22.57 1.74
 1 -8 1 25.49 1.6
 1 -8 1 18.43 1.6
 -1 8 1 20.59 1.81
 1 8 -1 20.95 1.16
 -1 -8 -1 21.2 1.66
 -1 8 1 21.59 2.54
 1 8 -1 17.66 1.64
 1 8 -1 19.54 1.38
 -1 8 1 19.34 1.67
 1 -8 1 19.46 1.81
 1 8 0 9.97 1.26
 -1 -8 0 9.77 1.22
 -1 8 0 11.65 0.91
 1 -8 0 10.84 1.2
 1 -8 0 12.02 0.91
 1 8 0 9.71 1
 -1 8 0 12.29 1.29
 1 -8 0 13.07 1.47
 -1 -8 0 10.48 1.28
 -1 -8 0 12.14 1.37
 -1 8 0 8.3 1.69
 -1 8 0 10.82 0.76
 1 -8 0 13.55 1.13
 -1 -8 0 12.37 1.31
 -1 8 0 11.99 1.34
 -1 -8 0 12.6 1.24
 1 8 0 10.73 0.85
 -1 8 0 13.96 2.06
 1 8 0 12.95 1.39
 1 8 0 13.43 1.11
 -1 8 0 11.35 1.33
 1 -8 0 10.67 1.34
 -1 -8 0 9.36 1.29
 -1 8 -1 20.89 2.53
 -1 8 -1 26.08 1.49
 1 -8 -1 19.05 1.27
 1 8 1 20.43 1.72
 1 8 1 21.7 1.83
 -1 -8 1 23.5 1.81
 1 8 1 18.05 1.39
 -1 8 -1 17.22 1.6
 -1 8 -1 20.16 1.06
 -1 -8 1 19.57 1.66
 1 -8 -1 23.34 1.49
 -1 -8 1 20.66 1.81
 1 -8 -1 22.09 1.94
 1 8 1 24 1.9
 -1 -8 1 22.44 1.66
 1 8 1 20.5 1.3
 1 -8 -1 22.6 1.75
 -1 8 -1 28.73 1.98
 -1 -8 1 22.36 1.87
 -1 -8 1 23.53 1.94
 1 -8 -1 23.4 1.9
 -1 8 -1 24.21 1.86
 1 8 1 21.6 1.53
 1 8 1 20.96 1.75
 1 8 1 16.26 2.28
 -1 8 -1 19.99 2.48
 1 8 2 41.26 2.31
 -1 8 -2 39.44 2.48
 1 8 2 36.21 3.39
 -1 -8 2 40.63 2.59
 1 8 2 42.69 2.7
 1 8 2 41.61 2.62
 -1 8 -2 47.38 2.41
 1 8 2 46.06 2.72
 -1 8 -2 43.9 3.8
 -1 -8 2 45.31 2.73
 1 8 2 40.05 2.62
 -1 -8 2 46.25 2.78
 1 -8 -2 40.76 2.79
 1 8 2 40.01 2.32
 -1 -8 2 45.07 2.86
 1 -8 -2 41.69 2.69
 1 -8 -2 40.28 2.22
 -1 -8 2 41.77 2.61
 -1 8 -2 42.32 1.71
 1 8 2 44.69 2.2
 -1 -8 2 43.02 2.44
 -1 8 -2 41.58 2.61
 1 -8 -2 38.7 2.59
 1 8 3 25.8 2
 1 8 3 24.54 2.03
 -1 -8 3 25.8 1.98
 -1 -8 3 30.06 2.08
 1 -8 -3 24.59 1.59
 -1 8 -3 27.09 1.71
 -1 -8 3 31.88 2.28
 1 -8 -3 22.83 1.91
 1 8 3 24.71 1.81
 -1 8 -3 29.04 1.97
 1 8 3 26.24 1.77
 1 8 3 30.18 2.1
 -1 8 -3 23.66 2.86
 -1 -8 3 25.77 2.05
 1 -8 -3 24.31 2.13
 -1 -8 3 30.9 2.17
 1 8 3 33.08 2.19
 1 -8 -3 23.36 1.95
 1 8 3 26.05 1.63
 -1 -8 3 26.84 1.8
 -1 8 -3 25.11 1.93
 1 8 3 26.15 2.79
 -1 8 -4 204.28 7.99
 1 8 4 200.99 8.43
 -1 8 -4 207.3 10.19
 1 -8 -4 198.25 7.84
 -1 -8 4 219.43 8.58
 -1 -8 4 209.74 8.08
 -1 8 -4 201.41 8.37
 1 8 4 207.54 10.07
 1 -8 -4 201 8.72
 -1 -8 4 203.06 8.57
 -1 8 -4 202.71 8.28
 1 8 4 181.87 8.48
 1 8 4 199.51 8.4
 -1 -8 4 199.57 8.42
 -1 8 -4 209.95 8.76
 1 -8 -4 196.19 8.45
 -1 -8 4 190.41 8.63
 1 8 4 207.81 8.26
 1 8 5 142.01 6.32
 -1 -8 5 148.22 6.19
 1 -8 -5 129.6 5.46
 -1 8 -5 143.64 5.98
 1 -8 -5 125.8 6.04
 -1 -8 5 129.85 6.3
 1 8 5 133.39 5.91
 -1 8 -5 135.19 5.61
 1 8 5 148.03 6.17
 -1 8 -5 110.96 7.28
 1 8 5 125.72 5.98
 1 8 5 152.07 7.77
 -1 -8 5 131.89 6.17
 1 -8 -5 142.93 6.43
 -1 -8 5 138.55 5.65
 -1 8 -5 130.58 5.93
 1 8 6 132.45 5.69
 1 -8 -6 110.31 6.95
 -1 8 -6 110.75 7.11
 -1 8 -6 129.81 5.54
 -1 -8 6 125.47 5.15
 1 8 6 126.77 7.14
 -1 8 -6 126.37 5.17
 1 8 6 116.69 5.34
 1 -8 -6 122.91 5.06
 -1 -8 6 109.1 5.65
 1 8 6 115.64 5.57
 -1 8 -6 125.09 5.54
 -1 -8 6 128.14 5.17
 -1 -8 6 124.74 5.77
 -1 -8 6 129.39 5.31
 -1 -8 6 119.42 5.63
 1 8 6 117.04 5.81
 1 8 6 117.91 5.52
 1 -8 -6 123.97 5.68
 -1 -8 6 129.69 5.99
 -1 -8 6 130.07 5.56
 1 -8 -7 68.7 5.2
 -1 -8 7 81.15 3.65
 -1 -8 7 79.19 3.99
 1 8 7 70.47 4.08
 1 8 7 64.94 5.01
 -1 -8 7 77.3 3.49
 -1 8 -7 80.26 3.83
 -1 8 -7 80.09 3.48
 1 -8 -7 72.67 3.37
 1 8 7 77.81 3.72
 1 8 7 80.41 3.97
 -1 8 -7 75.77 3.97
 -1 -8 7 71.31 3.37
 -1 8 -7 68.11 3.69
 1 8 7 73.54 3.89
 -1 -8 7 82.88 4.28
 1 -8 -7 72.96 3.9
 -1 -8 7 71.12 3.96
 1 8 7 73.64 3.88
 -1 -8 7 86.01 3.9
 -1 -8 7 76.18 4.1
 1 8 8 37.85 2.44
 1 -8 -8 35.3 3.41
 1 8 8 35.55 2.64
 -1 8 -8 33.12 2.25
 -1 -8 8 34.48 2.03
 1 8 8 36.15 3.41
 -1 8 -8 38.96 3.63
 -1 8 -8 34.11 1.96
 1 -8 -8 35.62 1.93
 1 8 8 39.24 2.27
 -1 -8 8 32.46 2.5
 -1 8 -8 37.42 2.43
 1 8 8 41.1 2.48
 -1 -8 8 34.04 1.88
 -1 8 -8 33.68 2.2
 -1 -8 8 34.32 2.51
 1 8 8 38.12 2.48
 1 -8 -8 38.59 2.49
 -1 -8 8 33.52 2.57
 -1 -8 8 39.37 2.22
 -1 -8 8 36.56 2.29
 -1 -8 9 26.38 2.64
 1 8 9 28.96 2.1
 1 -8 -9 27.3 3.07
 1 8 9 29.67 2.4
 -1 -8 9 26.11 1.74
 -1 8 -9 27.83 1.98
 1 8 9 19.15 2.72
 -1 8 -9 28 3.17
 -1 8 -9 28.33 1.68
 1 -8 -9 28.99 1.67
 1 8 9 25.28 1.86
 -1 -8 9 30.02 2.33
 1 8 9 32.44 2.14
 -1 8 -9 30.71 2.19
 -1 8 -9 28.93 1.93
 -1 -8 9 29.75 2.24
 1 8 9 25.99 2.14
 -1 -8 9 30.09 2.44
 1 -8 -9 31.34 2.19
 -1 8 -9 25.03 1.65
 -1 -8 9 26.26 1.52
 -1 -8 9 31.83 1.93
 -1 -8 9 31.94 2.06
 1 -8 -10 132.92 7.66
 1 8 10 132.39 6.04
 1 8 10 130.14 6.39
 -1 8 -10 142.96 5.97
 -1 -8 10 138.55 5.67
 -1 -8 10 131.66 6.98
 -1 8 -10 145.78 8.13
 1 8 10 140.54 7.82
 -1 8 -10 133.92 5.45
 1 -8 -10 133.49 6.31
 -1 8 -10 131.27 6.04
 1 8 10 135.92 5.98
 -1 8 -10 127.43 5.72
 -1 -8 10 128.76 6.35
 1 -8 -10 134.24 5.46
 1 8 10 135.79 5.83
 -1 -8 10 137.41 5.25
 -1 -8 10 135.92 5.73
 -1 8 -10 129.75 5.53
 -1 -8 10 125.17 6.12
 1 -8 -10 131.66 6.07
 1 8 10 137.28 6.25
 -1 -8 10 128.47 6.35
 1 8 11 43.98 3.22
 -1 -8 11 42.17 3.18
 -1 -8 11 54.11 2.75
 1 8 11 47.48 4.17
 -1 -8 11 57.09 3.95
 -1 8 -11 51.01 2.47
 1 -8 -11 53.06 3.31
 -1 -8 11 56.2 3.41
 1 8 11 51.06 3.2
 1 -8 -11 53.77 3.07
 1 -8 -11 51.69 2.53
 1 8 11 51.2 2.86
 1 8 11 52.57 3.02
 1 8 11 52.22 2.96
 -1 8 -11 54.72 3.1
 -1 -8 11 47.09 2.74
 -1 8 -11 43.98 2.54
 1 -8 -11 55.08 4.34
 -1 8 -11 50.54 2.73
 1 8 12 27.61 3.17
 1 8 12 23.66 2.28
 -1 -8 12 21.74 2.5
 -1 -8 12 26.01 1.8
 1 8 12 25.98 2.07
 1 -8 -12 28.77 2.32
 -1 8 -12 26.01 1.58
 1 8 12 28.37 2
 1 -8 -12 25.92 1.62
 1 -8 -12 26.39 2.31
 -1 8 -12 23.1 2.11
 1 8 12 34.22 2.41
 -1 -8 12 29 2.37
 1 -8 -12 26 2.04
 -1 8 -12 30.16 2.14
 1 8 12 32.13 2.12
 1 -8 -12 31.06 3.25
 -1 8 -12 27.01 1.77
 -1 8 -12 27.31 1.82
 1 8 13 19.91 2.76
 1 -8 -13 19.58 2.65
 1 8 13 27.93 2.39
 -1 -8 13 22.51 2.58
 -1 -8 13 22.24 1.65
 1 8 13 29.33 2.39
 1 8 13 25.01 1.99
 -1 -8 13 19.54 2.01
 1 -8 -13 21 2.11
 -1 8 -13 21.77 1.39
 1 -8 -13 22.22 1.47
 1 8 13 19.38 1.71
 1 -8 -13 18.58 2
 -1 8 -13 16.94 1.87
 1 -8 -13 20.84 1.82
 1 8 13 23.34 2.11
 -1 8 -13 19.89 1.56
 1 8 13 24.19 1.86
 -1 8 -13 23.71 1.87
 -1 8 -13 18.75 1.5
 1 8 14 48.37 4.31
 1 -8 -14 37.86 3.85
 1 8 14 41.76 3.16
 -1 -8 14 41.97 3.67
 -1 -8 14 43.25 2.59
 1 8 14 49.36 3.21
 -1 -8 14 51.65 3.29
 1 -8 -14 43.5 2.81
 1 8 14 53.79 3.43
 1 -8 -14 42.99 2.36
 1 -8 -14 47.97 3.22
 -1 8 -14 42.53 2.24
 1 -8 -14 54.02 3.29
 -1 8 -14 47.17 3.06
 1 8 14 41.91 2.83
 -1 8 -14 49.65 2.87
 1 8 14 44.4 2.67
 -1 8 -14 49.14 2.62
 -1 8 -14 45.09 2.45
 1 8 15 17.07 2.69
 -1 -8 15 17.49 1.97
 1 8 15 16.29 1.75
 1 -8 -15 19.42 2.61
 1 8 15 16.21 2.05
 -1 -8 15 17.72 1.54
 1 8 15 22.49 2.21
 -1 -8 15 19.36 2.47
 -1 8 -15 16.46 1.22
 1 -8 -15 14.94 1.85
 1 -8 -15 17.29 1.35
 1 -8 -15 19.54 2.05
 -1 8 -15 18.6 1.92
 -1 8 -15 20.04 1.57
 -1 8 -15 18.74 1.67
 1 8 15 17.36 1.56
 1 8 15 14.97 1.86
 1 -8 -15 19.36 1.81
 -1 8 -15 17.59 1.37
 1 8 16 11.21 2.3
 -1 -8 16 9.3 1.91
 1 8 16 6.59 1.24
 -1 -8 16 6.4 1.34
 1 -8 -16 6.9 1.87
 1 8 16 4.27 1.35
 -1 -8 16 6.31 1.04
 -1 8 -16 4.62 1.78
 1 8 16 7.24 1.57
 1 -8 -16 3.51 1.25
 1 -8 -16 5.09 0.87
 1 -8 -16 5.61 1.39
 -1 8 -16 5.09 1
 1 8 16 5.46 1
 -1 8 -16 6.41 0.89
 1 -8 -16 5.73 1.16
 1 8 16 5.69 1.27
 -1 8 -16 6.04 1.03
 1 -8 -16 4.66 1.35
 -1 8 -16 3.76 1.08
 1 8 17 12.67 1.54
 -1 -8 17 12.95 1.74
 1 -8 -17 18.65 2.52
 1 8 17 15.71 2.07
 -1 -8 17 17.79 2.54
 -1 8 -17 15.96 2.84
 1 8 17 13.21 1.79
 1 -8 -17 9.66 1.76
 1 -8 -17 13.27 1.84
 1 -8 -17 13.19 1.23
 1 -8 -17 12.41 1.82
 1 8 17 19.37 1.56
 -1 8 -17 13.68 1.51
 1 -8 -17 17.7 1.97
 -1 8 -17 15.84 1.87
 1 -8 -17 11.11 1.44
 1 8 17 13.69 1.83
 -1 8 -17 14.54 1.53
 -1 8 -18 13.22 2.96
 1 8 18 8.85 1.41
 -1 -8 18 10.61 1.61
 -1 8 -18 10.49 1.34
 1 -8 -18 8.07 1.34
 1 -8 -18 9.64 1.51
 -1 8 -18 11.41 1.34
 1 -8 -18 10.87 1.68
 1 -8 -18 7.36 1.58
 1 8 18 7.53 1.55
 -1 8 -18 8.28 1.53
 1 -8 -18 9.97 1.64
 1 -8 -18 10.64 2.1
 -1 -8 18 9 1.93
 -1 8 -19 6.01 1.43
 1 -8 -19 5.94 1.31
 1 -8 -19 3 2
 -1 -8 19 6.63 1.53
 1 8 19 8.23 1.42
 -1 8 -19 1.71 1.89
 1 -8 -19 2.55 1.17
 -1 -8 19 4.7 1.7
 1 -8 -19 6.41 1.35
 -1 8 -19 4.29 1
 1 -8 -20 40.91 4.12
 -1 8 -20 35.44 4.51
 -1 -8 20 47.26 3.26
 1 8 20 42.87 2.97
 -1 -8 20 41.06 4.07
 1 -8 -20 43.63 3.08
 1 -8 -20 38 2.78
 1 -8 -21 4.97 1.98
 -1 -8 21 3.2 1.7
 1 -8 -21 2.28 1.1
 -1 8 -21 2.75 1.92
 1 -8 -22 15.28 3.4
 1 -8 -22 13.93 2.75
 -1 8 -22 13.27 3.04
 -1 -8 22 10.67 2.61
 1 -8 -23 3.51 2.33
 1 -8 -23 5.17 1.92
 -1 8 -23 7.84 2.76
 -1 -8 23 5.56 2.26
 1 -8 -24 24.53 3.92
 1 -8 -24 25.03 3.26
 -1 -8 24 18.08 3.15
 -1 8 -24 16.19 3.62
 -1 -8 25 1.5 1.93
 -1 8 -25 -1.04 2.29
 1 -8 -25 1.88 2.15
 1 -8 -26 4.83 2.03
 -1 8 -26 2.15 2.14
 -1 -8 26 3.9 2.07
 1 -8 -26 3.9 1.83
 -1 8 -27 3.32 2.54
 1 -8 -27 0.66 1.96
 1 -8 -27 0.99 2.18
 -1 8 -28 -2.27 2.38
 1 -8 -28 1.02 2.35
 1 -8 -29 3.15 2.78
 -1 8 -30 5.96 2.74
 1 -8 -30 3.22 2.25
 -1 8 -31 2.43 2.55
 1 -8 -31 -1.1 2.62
 -1 8 -32 -1.24 2.84
 1 -8 -32 -1.12 2.46
 -1 8 -33 -1.26 2.76
 1 -8 -33 -1.14 2.5
 -1 8 -34 1.27 2.52
 1 -8 -34 1.15 2.96
 -1 8 -35 -1.28 2.68
 1 -8 -35 2.33 2.32
 -1 8 -36 1.29 2.55
 1 -8 -36 1.18 3.01
 -1 8 -37 -3.86 3.18
 1 -8 -37 3.54 3.02
 1 9 -36 -1.11 2.94
 1 9 -36 1.35 3.22
 1 9 -35 3.36 2.96
 1 9 -35 -1.34 3.42
 1 -9 34 -1.17 2.89
 1 9 -34 1.12 2.57
 1 9 -34 2.64 2.76
 1 -9 33 -2.31 2.76
 1 9 -33 1.12 2.66
 1 9 -33 -1.3 3.65
 1 -9 32 -2.28 2.93
 1 9 -32 -3.33 3.11
 1 9 -32 2.55 2.67
 1 -9 31 -1.12 2.1
 1 9 -31 -0.95 2.28
 1 9 -31 3.29 2.41
 1 9 -31 -2.49 3.19
 1 9 -30 1.08 2.03
 1 9 -30 1.9 2.51
 1 -9 30 3.3 2.63
 1 9 -30 -1.21 3.01
 -1 -9 -30 1.21 2.88
 1 9 -29 0.94 1.97
 1 9 -29 -2.13 2.73
 1 9 -29 -3.55 2.47
 1 -9 29 1.08 2.37
 -1 -9 -29 -1.18 2.21
 1 -9 28 -1.05 1.84
 1 9 -28 0.93 2.39
 1 9 -28 -1.05 2.49
 1 9 -28 1.15 2.63
 -1 -9 -28 -1.11 2.65
 -1 -9 -28 2.31 2.64
 1 -9 27 2.05 2.25
 1 9 -27 2.05 2.54
 1 9 -27 -0.92 2.36
 1 9 -27 -2.22 2.44
 -1 -9 -27 -6.51 3.29
 -1 -9 -27 -3.38 2.88
 1 -9 26 4.99 2.72
 1 9 -26 1 2.3
 1 9 -26 0.9 2.16
 1 9 -26 -1.07 2.46
 -1 -9 -26 3.17 1.98
 -1 -9 -26 2.2 2.41
 1 -9 25 -0.97 2.13
 1 9 -25 0.89 1.86
 1 9 -25 0.98 1.71
 1 9 -25 -1.04 2.17
 -1 -9 -25 -1.03 2.54
 -1 -9 -25 1.07 2.35
 1 -9 24 0.94 1.87
 1 9 -24 -4.77 2.89
 1 9 -24 1.74 1.73
 1 9 -24 -1 2.09
 -1 -9 -24 -1 1.98
 -1 -9 -24 -1.04 2.48
 1 -9 23 0.91 2.18
 1 9 -23 4.65 2.38
 1 9 -23 -0.85 1.5
 1 9 -23 4.79 2.61
 -1 -9 -23 1.93 2.31
 -1 -9 -23 3.04 2.22
 1 9 -22 1.84 1.92
 1 9 -22 2.71 2.32
 1 9 -22 3.34 2.35
 1 -9 22 3.54 1.95
 -1 -9 -22 2.95 2.52
 1 9 -21 10.55 2.61
 1 -9 21 2.58 1.8
 1 9 -21 8.99 2.54
 1 9 -21 7.92 2.73
 1 9 -21 1.36 1.2
 -1 -9 -21 7.65 2.83
 1 9 -20 8.4 2.55
 1 -9 20 5.82 2.07
 1 9 -20 1.6 1.76
 1 9 -20 6.84 2.34
 1 9 -20 7.8 1.82
 1 -9 20 3.7 1.32
 -1 9 20 3.62 1.39
 1 9 -20 3.76 1.25
 -1 -9 -20 5.57 2.38
 1 9 -20 4.24 1.41
 1 9 -19 17.17 3.03
 1 9 -19 20.78 3.58
 -1 -9 -19 13.48 3.15
 1 9 -19 20.45 2.4
 -1 9 19 22.51 3.05
 1 -9 19 18.7 2.05
 -1 -9 -19 19.49 2.14
 1 9 -19 15.69 1.7
 -1 -9 -19 17.92 1.93
 1 9 -19 15 1.92
 -1 9 19 17.53 2.14
 1 9 -19 18.44 3.15
 1 -9 19 20.16 3.39
 -1 -9 -18 15.03 2.22
 1 9 -18 16 3.11
 1 9 -18 17.77 3.38
 -1 -9 -18 15.68 3.15
 1 9 -18 23.94 2.41
 1 -9 18 17.19 3.02
 1 -9 18 14.45 1.84
 -1 -9 -18 13.84 1.91
 -1 -9 -18 12.68 1.65
 -1 9 18 14.68 2.66
 1 9 -18 12.22 2.77
 1 9 -18 16.82 1.65
 1 9 -18 16.49 1.85
 -1 9 18 14.17 2.18
 1 9 -17 13.79 2.67
 -1 -9 -17 9.14 1.87
 1 9 -17 9.91 1.87
 1 -9 17 12.89 2.69
 1 -9 17 14.97 1.75
 -1 -9 -17 8.26 1.57
 -1 -9 -17 15.89 1.73
 -1 9 17 14.56 2.57
 1 9 -17 17.73 1.82
 1 9 -17 14 1.53
 1 9 -17 10.2 2.48
 1 9 -17 12.65 2.5
 -1 9 17 12.92 1.94
 1 9 -16 6.89 1.94
 -1 -9 -16 5.04 1.52
 1 9 -16 2.29 1.6
 1 9 -16 2.91 1.86
 1 9 -16 2.33 1.29
 1 -9 16 2.25 1.06
 1 -9 16 3.68 1.76
 -1 -9 -16 2.31 1.04
 -1 9 16 0.58 1.59
 -1 9 16 5.16 1.42
 -1 9 16 1.14 0.86
 1 9 -16 3.13 0.99
 1 9 -16 2.86 0.93
 -1 -9 -16 2.2 1.23
 -1 9 15 5.09 1.38
 1 -9 15 3.03 1.33
 -1 -9 -15 7.81 1.7
 1 9 -15 1.34 1.07
 -1 -9 -15 8.13 1.55
 1 9 -15 6.52 1.98
 1 9 -15 4.45 2.09
 1 9 -15 4.97 2.05
 1 9 -15 3.94 1.46
 1 -9 15 6.05 1.26
 -1 -9 -15 6.31 1.24
 -1 -9 -15 5.9 1.47
 -1 9 15 8.65 2.3
 -1 9 15 3.74 1.09
 1 9 -15 2.74 1.03
 1 9 -15 5.08 1.15
 1 -9 15 8.58 2.22
 -1 -9 -15 3.42 1.21
 1 9 -14 10.36 2.31
 1 -9 14 13.9 2.6
 -1 -9 -14 10.21 2.08
 -1 9 14 15.38 2.03
 1 9 -14 7.63 2.24
 -1 -9 -14 10.84 1.83
 1 -9 14 12.61 1.58
 -1 -9 -14 10.23 1.75
 -1 -9 -14 12.62 1.57
 -1 9 14 14.04 1.57
 1 9 -14 13.7 1.56
 1 9 -14 15.42 2.8
 -1 -9 -14 11.05 1.63
 -1 9 14 16.38 2.04
 1 -9 14 9.3 1.65
 -1 9 14 13.18 2.22
 1 9 -14 17.19 2.21
 1 -9 14 16.38 1.28
 1 9 -14 10.88 1.47
 -1 9 13 39.88 2.94
 -1 -9 -13 35.94 3.4
 -1 9 13 37.16 3.02
 1 9 -13 28.48 3.57
 1 -9 13 29.13 2.44
 1 9 -13 30.57 2.41
 -1 9 13 32.69 2.47
 1 9 -13 38.96 3.84
 -1 -9 -13 35.75 2.5
 1 9 -13 34.01 2.46
 1 -9 13 36.91 2.08
 -1 9 13 31.38 3.4
 1 9 -13 32.69 3.67
 1 -9 13 29.1 3.67
 1 -9 13 36.6 2.09
 -1 -9 -13 34.29 2.74
 1 -9 13 35.05 2.84
 -1 -9 -13 33.74 2.72
 -1 -9 -13 35.73 2.95
 1 -9 12 125.53 7.84
 -1 -9 -12 132.7 7.12
 1 9 -12 111.74 5.67
 1 9 -12 127.96 7.81
 1 9 -12 112.13 7.54
 -1 9 12 118.75 7.3
 1 -9 12 121.76 5.88
 -1 -9 -12 119.62 6.1
 1 -9 12 119.58 6.21
 -1 9 12 129 5.91
 1 9 -12 131.23 5.85
 1 9 -12 138.07 7.56
 -1 -9 -12 129.47 6.42
 -1 9 12 131.95 6.55
 1 -9 12 131.04 5.32
 -1 -9 -12 126.17 6.2
 -1 9 12 120.73 6.23
 1 -9 12 117.63 7.27
 1 9 -11 18.19 2.93
 1 -9 11 17.42 2.62
 -1 9 11 15.36 1.99
 1 -9 11 17.55 1.97
 -1 -9 -11 17.67 2.39
 -1 9 11 16.55 2.02
 1 9 -11 18.16 2.87
 1 -9 11 12.08 1.52
 -1 -9 -11 16.26 1.83
 -1 -9 -11 15.19 1.81
 -1 -9 -11 16.43 1.7
 -1 9 11 17.07 2.67
 1 -9 11 18.68 2.59
 1 9 -11 16.96 1.66
 1 -9 11 16.64 1.32
 1 9 -11 16.47 2.38
 -1 9 11 16.4 1.72
 1 9 -11 15.16 1.64
 -1 9 10 15.14 1.78
 1 -9 10 12.2 1.75
 1 9 -10 15.91 2.6
 1 9 -10 14.29 2.41
 1 -9 10 18.95 2.65
 -1 9 10 9.26 1.64
 1 -9 10 13.57 1.55
 -1 -9 -10 10.06 1.5
 -1 -9 -10 13.57 1.69
 -1 -9 -10 18.49 1.77
 -1 9 10 10.22 1.97
 1 9 -10 11.6 2.08
 1 -9 10 8.84 1.97
 -1 -9 -10 13.97 2.19
 1 -9 10 13.89 1.27
 1 -9 10 15.77 1.15
 1 -9 10 13.09 1.22
 -1 9 10 13.04 1.57
 1 9 -10 14.86 1.61
 -1 -9 -9 13.13 2.24
 1 9 -9 12.49 2.34
 1 9 -9 15.36 2.45
 1 -9 9 16.74 2.57
 1 9 -9 18.88 1.78
 -1 9 9 16.94 1.77
 1 9 -9 20.1 1.37
 1 -9 9 13.56 1.56
 -1 -9 -9 18.01 1.72
 1 -9 9 19.47 2.02
 -1 -9 -9 18.62 1.9
 -1 9 9 17.6 2.59
 1 9 -9 15.82 2.26
 1 -9 9 12.17 2.07
 1 -9 9 17.31 1.22
 1 -9 9 19.38 1.5
 1 -9 9 17.04 1.45
 -1 -9 -9 19.34 1.93
 -1 9 9 14.01 1.89
 1 -9 9 17.63 1.95
 -1 -9 -8 29.88 3.12
 1 9 -8 27 3.27
 1 9 -8 33.44 1.46
 -1 9 8 32.3 2.62
 -1 9 8 33.32 2.43
 1 9 -8 32.99 2.4
 1 9 -8 34.39 1.92
 1 -9 8 30.98 2.33
 -1 -9 -8 30.39 2.25
 1 -9 8 34.19 2.67
 -1 -9 -8 33.26 2.56
 1 -9 8 32.99 1.75
 1 -9 8 29.73 2
 -1 9 8 31.8 3.41
 1 -9 8 34.62 2.07
 1 9 -8 32.99 3.07
 1 -9 8 27.78 3.06
 1 9 -8 33.69 1.45
 -1 -9 -8 35.5 2.62
 1 -9 8 30.47 3.35
 1 9 -8 28.04 3.35
 1 -9 7 88.98 3.6
 1 -9 7 88.58 4.04
 1 9 -7 85.66 5.1
 1 -9 7 74.55 4.54
 -1 -9 -7 92.52 4.66
 1 -9 7 84.57 4.32
 1 9 -7 91.66 3.82
 -1 9 7 87.51 4.77
 -1 9 7 92.49 4.52
 1 9 -7 87.07 4.44
 1 9 -7 86.76 3.38
 1 -9 7 78.97 5.32
 -1 9 7 72.36 4.49
 1 9 -7 70.03 5.49
 -1 9 7 81.92 5.63
 -1 -9 -7 74.25 4.15
 1 9 -7 80.75 3.34
 -1 -9 -7 76.81 4.46
 1 9 -7 85.24 5.87
 1 -9 6 196.32 6.93
 1 -9 6 195.33 7.52
 1 9 -6 192.07 8.67
 -1 -9 -6 199.7 8.2
 1 -9 6 199.94 8.34
 1 9 -6 192.04 7.18
 1 -9 6 185.09 7.79
 -1 9 6 199.35 8.33
 1 9 -6 199.49 7.97
 -1 9 6 183.46 7.91
 1 -9 6 186.95 9.09
 -1 9 6 179.85 8.1
 1 9 -6 168.13 9.48
 -1 9 6 192.3 9.7
 -1 -9 -6 200.51 7.79
 1 9 -6 184.83 6.81
 -1 -9 -6 193.95 8.18
 1 9 -6 193.67 9.81
 1 -9 5 214.13 8.2
 1 -9 5 212.14 8.77
 1 9 -5 203.36 9.62
 1 -9 5 229.68 9.58
 -1 -9 -5 211.18 9.33
 -1 9 5 229.78 9.58
 1 9 -5 223.59 8.24
 1 9 -5 221.83 8.48
 1 -9 5 224.66 9.11
 -1 9 5 212.08 9.44
 1 9 -5 216.34 8.21
 1 -9 5 215.47 9.43
 -1 -9 -5 204.69 9.31
 -1 9 5 220.48 9.26
 1 9 -5 231.01 9.26
 1 -9 5 214.83 10.35
 -1 -9 -5 223.22 9.03
 1 9 -5 210.03 10.9
 -1 9 5 208.72 10.85
 1 9 -5 200.64 10.83
 -1 9 4 125.46 6
 1 9 -4 133.18 6.03
 1 -9 4 122.88 6.99
 -1 -9 -4 125.15 6.09
 1 -9 4 121.64 6.17
 -1 9 4 137.57 6.31
 1 -9 4 126.44 5.83
 1 9 -4 124.98 5.31
 -1 9 4 130.14 6.26
 1 9 -4 121.19 5.1
 1 -9 4 125.89 6.18
 -1 -9 -4 122.29 6.11
 -1 -9 -4 126.85 5.81
 1 -9 4 131.95 5.05
 1 -9 4 135.65 5.72
 1 9 -4 122.11 7.48
 -1 9 4 126.89 7.49
 1 9 -4 116.5 7.4
 1 9 -3 76.18 4.13
 -1 9 3 74.74 4.16
 1 -9 3 96.42 5.52
 1 -9 3 88.34 4.54
 -1 -9 -3 83.29 4.35
 1 -9 3 79.01 4.04
 1 9 -3 78.23 3.58
 -1 9 3 87.59 4.47
 1 -9 3 83.89 3.97
 -1 9 3 78.42 4.37
 -1 9 3 72.66 5.34
 1 9 -3 81.74 5.66
 -1 -9 -3 74.18 4.28
 1 9 -3 76.76 3.44
 1 -9 3 73.36 4.28
 1 -9 3 77.54 3.29
 -1 -9 -3 82.94 4.06
 1 9 -3 74.09 2.91
 1 9 -3 68.34 5.37
 1 -9 2 182.99 8.37
 -1 -9 -2 186.78 8.25
 -1 9 2 181.83 8.27
 1 -9 2 186.49 7.88
 1 9 -2 179.83 6.94
 -1 9 2 185.16 8.16
 1 9 -2 195.69 7.54
 -1 9 2 189.67 8.41
 -1 9 2 185.96 9.81
 1 -9 2 201.26 8.42
 1 9 -2 189.11 7.44
 1 -9 2 201.57 7.25
 -1 -9 -2 183.82 7.96
 1 -9 2 191.54 7.77
 1 9 -2 193.03 8.21
 1 9 -1 77.66 4.18
 -1 9 1 72.58 4.16
 1 9 -1 86.06 4.29
 -1 9 1 85.76 5.72
 -1 -9 -1 77.09 4.25
 1 -9 1 86.35 4.48
 1 9 -1 79.53 3.65
 -1 9 1 80.55 4.04
 1 -9 1 74.62 3.13
 1 -9 1 79.44 3.37
 -1 -9 -1 79.72 3.88
 1 -9 1 78.73 4.34
 1 9 -1 79.88 3.62
 -1 -9 -1 81.49 4.08
 1 -9 1 79.2 3.78
 -1 9 1 78.31 4.38
 -1 9 1 85.2 4.36
 1 9 -1 73.37 3.19
 -1 -9 -1 73.48 3.97
 -1 9 1 75.27 5.42
 -1 -9 0 20.93 1.95
 1 -9 0 22.08 2.09
 -1 9 0 18.09 1.69
 1 9 0 17.1 1.44
 1 -9 0 18.04 1.84
 1 9 0 21.32 1.53
 -1 9 0 22.73 2.13
 1 9 0 18.02 1.78
 -1 9 0 21.84 1.15
 1 -9 0 18.01 1.51
 -1 -9 0 24.19 1.89
 -1 9 0 14.39 2.48
 1 -9 0 20.51 1.31
 -1 -9 0 19.72 1.64
 -1 9 0 21.54 2.83
 -1 9 0 18.94 1.86
 1 9 0 24.33 2
 -1 -9 0 18 1.66
 -1 9 0 20.97 1.96
 1 9 0 23.11 1.3
 1 9 1 78.82 4.34
 -1 9 -1 87.51 4.61
 -1 9 -1 84.2 3.98
 -1 -9 1 77.92 4.37
 1 -9 -1 79.03 4.5
 -1 9 -1 84.26 4.19
 -1 9 -1 79.07 3.71
 -1 9 -1 77.69 5.71
 1 9 1 76.7 5.61
 -1 9 -1 82.79 3.25
 -1 -9 1 89.57 4.37
 1 -9 -1 86.14 3.91
 1 -9 -1 80.21 4.38
 1 9 1 86.07 3.94
 -1 -9 1 91.24 4.67
 -1 -9 1 92.03 4.09
 1 -9 -1 86.92 3.66
 -1 9 -1 76 5.63
 1 9 1 75.92 4.25
 -1 9 -1 83.76 4.4
 -1 -9 1 77.46 4.07
 1 9 1 84.88 3.6
 -1 9 -1 82.96 4.36
 1 9 2 194.54 8.09
 -1 9 -2 182.61 8.28
 1 9 2 189.97 8.18
 -1 9 -2 186.46 7.58
 1 -9 -2 195.89 8.39
 -1 -9 2 200.78 8.26
 -1 9 -2 191.93 7.85
 -1 9 -2 182.99 7.55
 -1 9 -2 170.91 9.69
 1 9 2 172 9.55
 -1 9 -2 182.67 6.67
 1 9 2 199.9 7.36
 -1 9 -2 176.36 6.67
 -1 -9 2 188.89 7.71
 -1 9 -2 197.33 8.16
 1 9 2 210.1 7.75
 -1 -9 2 182.62 8.27
 1 -9 -2 197.12 8.23
 -1 9 -2 180.49 9.77
 -1 -9 2 197.13 7.67
 -1 -9 2 199.1 8.09
 1 -9 -2 185.95 7.48
 1 9 2 182.95 8.02
 1 9 3 82.73 4.21
 -1 9 -3 80.37 4.43
 1 9 3 66.63 4.15
 1 -9 -3 84.34 3.73
 -1 -9 3 76.07 4.16
 -1 9 -3 76.98 3.97
 -1 -9 3 84.04 4.37
 1 -9 -3 81.86 4.52
 -1 9 -3 74.42 3.88
 1 9 3 76.22 5.49
 -1 9 -3 77.26 4.19
 -1 -9 3 82.96 3.92
 1 9 3 82.14 3.68
 -1 9 -3 64.77 5.35
 1 9 3 75.09 4.18
 -1 9 -3 78.49 5.7
 1 9 3 80.45 3.92
 1 -9 -3 86.8 4.37
 -1 -9 3 82.47 4.47
 -1 -9 3 82.22 3.86
 -1 -9 4 129.33 6.17
 1 -9 -4 134.12 6.33
 1 9 4 119.97 5.59
 -1 9 -4 141.97 5.91
 -1 9 -4 135.99 6
 -1 9 -4 132.52 7.77
 1 9 4 120.47 7.53
 -1 9 -4 128.39 6.1
 1 9 4 139.07 6.14
 -1 9 -4 139.27 6.04
 1 9 4 131.29 5.52
 -1 -9 4 119.3 5.55
 1 -9 -4 125.49 6.05
 -1 -9 4 127.77 6.3
 1 9 4 133.2 5.82
 -1 9 -4 131.48 6.33
 1 9 4 121.48 5.97
 1 9 4 120.88 6.12
 -1 -9 4 131.21 5.63
 1 -9 -4 131.55 5.46
 -1 -9 4 136.48 6.1
 1 9 5 219.36 8.79
 -1 9 -5 213.4 8.88
 1 -9 -5 221.1 8.49
 -1 -9 5 218.66 9.18
 1 -9 -5 218.54 9.21
 1 9 5 210.98 8.91
 -1 -9 5 206.15 9.37
 1 9 5 224.7 9.19
 -1 9 -5 215.26 9.2
 -1 -9 5 216.99 9.27
 1 -9 -5 209.63 9.41
 -1 -9 5 220.06 8.63
 -1 9 -5 225.93 9.06
 1 9 5 219.51 9.39
 1 9 5 212.5 9.09
 1 9 5 191.61 10.64
 -1 9 -5 199.55 10.97
 -1 -9 5 220.91 8.67
 1 9 6 193.73 8.52
 1 9 6 200.18 10.18
 -1 9 -6 192.97 8.14
 -1 -9 6 189.75 7.7
 -1 9 -6 193.44 8.03
 1 9 6 187.51 7.96
 -1 -9 6 201.72 8.45
 1 -9 -6 183.67 7.57
 -1 9 -6 181.3 8.26
 1 9 6 204.91 8.36
 -1 -9 6 194.83 7.81
 -1 9 -6 182.68 10.15
 1 9 6 196.45 8.29
 -1 -9 6 182.8 8.33
 1 -9 -6 203.15 8.69
 1 9 6 195.41 8.16
 1 -9 -6 187.26 8.31
 -1 -9 6 200.5 8.67
 1 -9 -6 205.55 10.32
 1 9 7 73.95 4.58
 1 9 7 94.23 4.48
 -1 -9 7 77.37 4.62
 1 -9 -7 85.27 4.47
 1 9 7 97.65 6.24
 -1 -9 7 92.33 4.09
 -1 9 -7 84.92 3.87
 -1 -9 7 87.24 3.94
 -1 9 -7 93.67 4.31
 -1 9 -7 78.94 4.4
 1 9 7 85.96 4.43
 -1 -9 7 83.9 3.85
 -1 9 -7 84.71 4.27
 1 -9 -7 77.3 5.81
 1 9 7 92.42 4.49
 -1 -9 7 81.13 4.49
 1 -9 -7 89.6 3.87
 -1 -9 7 78.87 4.52
 1 -9 -8 31.37 3.44
 1 9 8 30.01 3.47
 -1 9 -8 30.96 1.88
 -1 -9 8 29.84 1.9
 -1 -9 8 27.94 2.42
 1 9 8 32.9 2.32
 -1 9 -8 30.77 2.38
 -1 9 -8 34.53 2.22
 -1 -9 8 29.78 1.81
 1 9 8 32.71 2.59
 1 9 8 33.51 2.41
 1 -9 -8 30.46 2.36
 -1 -9 8 25.03 2.41
 1 9 8 30.54 2.32
 -1 -9 8 33.71 2.09
 -1 -9 8 33.45 2.48
 1 9 8 32.61 2.14
 1 -9 -8 33.05 1.89
 1 9 9 17.72 1.97
 1 9 9 11.68 1.54
 1 -9 -9 17.89 2.62
 1 9 9 15.48 2.5
 -1 9 -9 16.12 1.28
 -1 -9 9 18.68 1.43
 1 9 9 16.8 1.7
 -1 9 -9 17.62 1.71
 -1 9 -9 16.7 1.5
 -1 -9 9 19.27 2
 1 -9 -9 15.85 1.75
 1 9 9 18.79 1.83
 -1 -9 9 19.27 1.48
 1 9 9 17.74 1.56
 1 -9 -9 17.16 1.31
 -1 -9 9 20.31 1.94
 -1 -9 9 16.3 1.8
 -1 9 -10 12.65 2.46
 1 9 10 10.03 2.17
 1 -9 -10 16.66 2.5
 -1 9 -10 14.82 1.18
 1 -9 -10 17.99 1.85
 -1 -9 10 14.61 1.28
 -1 9 -10 12.43 1.52
 1 9 10 12.78 1.49
 -1 9 -10 15.18 1.4
 1 9 10 9.74 1.62
 1 9 10 10.3 1.48
 -1 -9 10 19.64 1.94
 1 9 10 16.38 1.71
 1 -9 -10 14.31 1.57
 -1 -9 10 10.04 1.51
 1 -9 -10 15.2 1.19
 1 9 10 14.72 1.42
 -1 -9 10 13.51 1.76
 -1 9 -11 13.73 1.27
 1 -9 -11 9.9 2.26
 1 9 11 15.84 1.75
 1 9 11 12 1.71
 -1 -9 11 15.81 2.23
 -1 9 -11 15.37 2.74
 1 -9 -11 14.84 1.81
 -1 9 -11 13.88 1.17
 -1 -9 11 15.61 1.38
 -1 9 -11 12.61 1.56
 1 9 11 14.05 1.55
 -1 9 -11 14.64 1.39
 1 -9 -11 15.36 1.69
 -1 -9 11 19.14 2.06
 1 9 11 16.22 1.84
 -1 -9 11 14.66 1.73
 -1 -9 11 16.38 1.87
 1 9 11 16.05 1.51
 1 -9 -11 14.49 1.23
 1 9 11 14.61 2.5
 -1 -9 12 118.44 6.22
 1 9 12 124.35 7.67
 -1 -9 12 114.89 6.89
 1 -9 -12 132.19 7.74
 -1 9 -12 115.62 5.28
 -1 9 -12 120.92 8.15
 1 9 12 133.21 6.45
 -1 -9 12 111.36 5.33
 1 9 12 120.35 5.82
 -1 9 -12 127.14 5.87
 1 9 12 130.42 5.81
 -1 9 -12 130.98 5.49
 -1 -9 12 123.12 6.03
 -1 9 -12 128.63 5.12
 1 -9 -12 130.46 6.28
 1 -9 -12 123.43 5.19
 -1 -9 12 128.97 6.31
 1 -9 -12 119.33 5.84
 1 9 12 128.26 6.13
 -1 -9 13 29.27 3.2
 1 9 13 35.14 2.89
 1 9 13 29.51 3.57
 -1 9 -13 36.23 4.09
 1 9 13 39.13 3.26
 -1 -9 13 31.43 2.77
 1 9 13 39.82 2.72
 -1 -9 13 35.9 2.71
 1 -9 -13 30.28 1.94
 1 -9 -13 40.22 2.96
 1 -9 -13 30.54 3.6
 -1 9 -13 35.14 2.22
 -1 9 -13 38.64 2.61
 1 9 13 37.01 2.5
 1 -9 -13 27.8 2.41
 1 9 13 31.59 2.65
 1 -9 -13 36.32 2.86
 -1 -9 14 12.37 1.75
 1 9 14 12.19 1.94
 1 -9 -14 9.39 2.07
 -1 -9 14 7.28 1.76
 -1 9 -14 11 1.55
 1 9 14 11.8 1.47
 -1 9 -14 12.31 1.25
 1 -9 -14 10.65 1.11
 1 -9 -14 12.3 1.81
 1 9 14 16.65 2.71
 1 9 14 14.09 1.85
 1 9 14 12.49 1.61
 1 9 14 8.73 1.58
 1 -9 -14 11.64 1.51
 1 -9 -14 9.77 1.63
 1 9 15 2.71 1.74
 1 9 15 7.86 1.67
 -1 -9 15 6.56 1.43
 -1 9 -15 1.2 0.98
 1 -9 -15 6.55 1.43
 1 -9 -15 8.15 2.12
 1 -9 -15 2.99 1.17
 -1 -9 15 2.14 1.47
 1 9 15 3.54 1.19
 1 -9 -15 5.46 1.2
 1 9 15 3.87 1.2
 1 9 15 1.85 1.18
 -1 9 -15 6.03 1.26
 1 9 15 4.15 1.09
 -1 9 -15 4.07 0.87
 1 9 16 2.2 1.27
 1 -9 -16 0.63 1.62
 -1 9 -16 2.84 1
 1 9 16 4.47 1.12
 1 -9 -16 2.04 1.17
 -1 9 -16 3.36 1.85
 -1 -9 16 1.66 1.38
 1 9 16 0.69 1.58
 -1 9 -16 3.69 1.26
 1 9 16 2.99 1.28
 1 -9 -16 1.83 1.04
 1 9 16 6.79 1.29
 1 9 16 4.57 1.36
 -1 -9 16 3.65 1.34
 1 9 17 14.32 2.06
 1 -9 -17 15.23 2.06
 -1 9 -17 12.35 1.78
 1 -9 -17 14.48 1.99
 1 -9 -17 12.62 1.64
 -1 -9 17 16.73 1.96
 1 9 17 15.59 1.75
 1 -9 -17 19.06 2.73
 -1 9 -17 12.52 1.52
 -1 -9 17 2.87 1.91
 -1 9 -17 7.8 2.47
 1 -9 -18 18.73 2.27
 1 -9 -18 14.55 1.74
 1 -9 -18 16.02 2.77
 -1 9 -18 15.19 1.68
 1 -9 -18 15.74 1.77
 1 9 18 14.71 1.75
 -1 9 -18 13.41 2.89
 1 9 18 16.75 2.08
 -1 -9 18 15.44 2.63
 1 -9 -19 20.71 3.1
 -1 9 -19 20.23 1.81
 1 -9 -19 15.2 1.82
 -1 -9 19 16.63 2.87
 -1 9 -19 19.35 3.57
 1 -9 -19 23.96 2.19
 1 9 19 20.01 2.07
 -1 -9 20 9.57 2.2
 1 -9 -20 4.01 1.19
 1 -9 -20 8.5 2.08
 -1 9 -20 3.8 2.44
 -1 -9 21 1.32 1.64
 -1 9 -21 -1.96 2.05
 -1 -9 22 1.37 1.58
 -1 9 -22 1.01 1.64
 1 -9 -22 2.68 1.72
 -1 9 -23 3.12 2.38
 1 -9 -23 -0.68 1.95
 -1 -9 23 -0.71 1.7
 1 -9 -23 2.8 2.14
 1 -9 -24 -1.92 2.38
 -1 9 -24 2.14 2
 1 -9 -24 1.37 1.82
 -1 9 -25 1.1 2.3
 1 -9 -25 -0.99 2.07
 -1 9 -26 1.13 2.11
 1 -9 -26 -1.02 2.33
 -1 9 -27 3.47 2.76
 1 -9 -27 -2.09 2.76
 -1 9 -28 -1.18 2.22
 1 -9 -28 -1.07 2
 -1 9 -29 1.21 2.53
 1 -9 -29 -1.09 2.51
 -1 9 -30 -2.47 2.83
 1 -9 -30 1.12 2.21
 -1 9 -31 2.51 2.62
 1 -9 -31 1.13 2.49
 -1 9 -32 -1.27 2.52
 1 -9 -32 -1.15 2.53
 -1 9 -33 1.29 2.55
 1 -9 -33 2.33 2.89
 -1 9 -34 -1.29 2.42
 1 -9 -34 1.18 2.7
 -1 9 -35 1.3 2.98
 1 -9 -35 -1.19 2.83
 -1 9 -36 -1.3 2.85
 1 -9 -36 1.19 2.73
 1 10 -35 1.13 2.8
 1 10 -35 -1.33 3.05
 1 10 -34 -4.55 3.29
 1 10 -34 -1.32 2.89
 1 10 -33 -3.42 3.29
 1 10 -33 1.3 2.58
 1 10 -32 -1.14 2.5
 1 10 -32 -1.28 3.05
 1 10 -31 1.13 2.24
 1 10 -31 -0.99 2.35
 -1 -10 -31 -1.26 2.9
 1 -10 31 3.36 2.96
 1 10 -31 1.25 2.75
 1 10 -30 -1.12 2.97
 1 10 -30 -1.97 2.53
 -1 -10 -30 1.25 2.47
 1 -10 30 1.1 3.1
 1 10 -30 1.23 2.43
 -1 -10 -29 -1.18 2.59
 1 10 -29 -2.95 2.6
 1 10 -29 2.21 2.74
 -1 -10 -29 -1.22 2.69
 1 -10 29 7.59 3.04
 1 10 -29 3.58 2.24
 -1 -10 -28 1.16 2.54
 1 10 -28 -0.98 2.24
 1 10 -28 -1.09 2.89
 -1 -10 -28 1.2 2.38
 1 -10 28 3.19 2.9
 1 10 -28 1.16 2.66
 -1 -10 -27 4.52 2.7
 1 10 -27 -0.97 2.22
 1 10 -27 2.15 2.13
 -1 -10 -27 -2.36 2.92
 1 -10 27 -1.04 2.07
 1 10 -27 2.26 2.24
 -1 -10 -26 1.11 1.93
 1 10 -26 5.27 2.79
 1 10 -26 -1.91 2.19
 -1 -10 -26 -1.15 2.64
 1 -10 26 1.02 2.52
 1 10 -26 1.09 2.17
 -1 -10 -25 6.47 2.95
 1 10 -25 2.83 2.43
 1 10 -25 6.2 2.48
 -1 -10 -25 4.51 2.59
 1 -10 25 7.94 2.87
 1 10 -25 6.04 2.5
 1 10 -25 8.44 3.13
 -1 -10 -24 -2.1 2.3
 1 10 -24 1.86 2.13
 1 10 -24 -1.01 1.9
 -1 -10 -24 -2.2 2.42
 1 10 -24 0.76 2.07
 1 -10 24 -0.97 1.81
 1 10 -24 -1.02 2.78
 -1 -10 -23 5.11 2.87
 1 -10 23 4.72 2.08
 1 10 -23 4.56 1.96
 1 10 -23 5.48 2.5
 1 10 -23 5.94 2.79
 -1 -10 -23 3.23 2.67
 1 10 -23 10.77 2.9
 1 10 -22 0.76 1.59
 1 -10 22 0.92 2.28
 1 10 -22 0.97 2.22
 1 10 -22 2.69 2.22
 -1 -10 -22 2.1 2.2
 1 10 -22 1.88 2.41
 1 10 -21 14.43 3.19
 1 10 -21 9.88 2.7
 1 -10 21 12.52 3.16
 1 10 -21 13.23 3.1
 1 10 -21 13.23 3.28
 -1 -10 -21 16.35 3.79
 1 10 -21 11.42 2.1
 1 10 -20 5.18 2.49
 1 10 -20 1.51 1.88
 1 -10 20 -0.87 1.82
 1 10 -20 0.92 1.93
 1 10 -20 3.46 2.14
 1 10 -20 2.84 1.35
 -1 -10 -20 1 2.38
 -1 10 19 7.25 2.38
 1 10 -19 18 3.23
 1 10 -19 9.33 2.88
 1 10 -19 15.03 2.22
 1 10 -19 7.54 2.42
 1 -10 19 5.09 2.05
 -1 -10 -19 10.65 3.16
 1 10 -19 14.02 3.06
 1 10 -18 6.65 2.29
 1 10 -18 13.37 2.82
 1 10 -18 8.14 1.97
 1 10 -18 8.25 2.5
 1 -10 18 3.3 2.07
 1 10 -18 10.61 1.46
 -1 10 17 3.29 1.49
 1 -10 17 1.61 2.07
 1 10 -17 1.49 1.48
 -1 10 17 0.65 1.78
 1 10 -17 4.8 1.76
 1 10 -17 2.91 1.11
 1 10 -17 5.99 1.92
 1 10 -17 1.63 1.87
 -1 -10 -17 1.58 1.06
 -1 -10 -17 0.51 1.65
 1 10 -16 3.2 1.84
 1 10 -16 5.7 2.32
 -1 10 16 5.8 1.23
 1 10 -16 6.19 1.26
 1 10 -16 5.76 1.72
 -1 10 16 7.96 1.7
 1 -10 16 4.31 1.28
 1 -10 16 6.28 2.39
 1 10 -16 8.87 2.35
 -1 10 16 13.02 2.52
 -1 -10 -16 2.05 1.49
 1 10 -16 4.55 1.27
 -1 -10 -16 4.43 1.18
 -1 -10 -16 5.7 1.47
 -1 -10 -15 28.37 3.03
 1 10 -15 38.04 2.54
 -1 10 15 29.69 2.36
 1 10 -15 27.01 3.59
 1 10 -15 21.16 3.38
 1 10 -15 28.81 2.82
 1 -10 15 29.06 2.42
 1 10 -15 24.2 2.2
 -1 10 15 27.88 3.51
 1 10 -15 30.8 3.94
 1 -10 15 22.23 3.43
 -1 -10 -15 29.6 2.32
 1 -10 15 18.25 2.9
 -1 10 15 25.07 2.6
 -1 -10 -15 28.65 2.6
 1 10 -14 5.11 1.8
 1 10 -14 7.68 2.1
 1 -10 14 3.06 1.68
 1 10 -14 4.56 1.58
 1 -10 14 3.32 1.23
 -1 -10 -14 4.33 1.17
 1 10 -14 5.39 1.32
 -1 10 14 4.99 1.29
 1 10 -14 8.73 2.21
 1 -10 14 1.5 1.5
 -1 10 14 3.89 1.47
 -1 -10 -14 4.71 1.67
 1 10 -14 4.82 1.21
 -1 10 14 11.63 2.35
 -1 -10 -14 2.64 1.26
 -1 -10 -13 33.57 3.02
 1 10 -13 36.96 4.22
 1 -10 13 32.33 2.6
 1 10 -13 25.99 3.64
 1 -10 13 33.74 3.91
 -1 10 13 39.06 2.75
 1 10 -13 42.58 2.84
 -1 -10 -13 40.28 2.71
 -1 10 13 41.63 3.15
 1 10 -13 33.88 3.82
 1 -10 13 30.96 3.56
 -1 -10 -13 37.03 3.51
 -1 -10 -13 36.68 2.99
 -1 10 13 44.5 4.2
 1 10 -12 44.39 4.55
 1 10 -12 41.07 3.9
 1 -10 12 43.53 4.05
 -1 10 12 51.07 3.67
 -1 -10 -12 39.38 3.15
 1 -10 12 46.2 3
 -1 -10 -12 43.47 3.92
 1 -10 12 49.23 3.41
 1 -10 12 40.98 4.51
 1 10 -12 45.75 4.59
 -1 10 12 39.43 4.08
 -1 -10 -12 39.54 2.82
 -1 10 12 44.63 3.37
 1 -10 12 47.31 3.38
 -1 -10 -12 36.16 2.99
 -1 10 12 37.66 2.9
 1 10 -12 43.98 2.98
 1 10 -11 61.14 5.27
 1 -10 11 59.51 4.64
 1 10 -11 53.29 4.44
 1 -10 11 53.78 2.89
 -1 -10 -11 59.11 3.72
 1 -10 11 54.11 3.39
 -1 -10 -11 49.38 4.37
 1 -10 11 55.69 3.77
 1 10 -11 46.81 4.66
 1 -10 11 45.16 4.66
 -1 10 11 54.25 4.74
 -1 -10 -11 57.72 3.33
 -1 10 11 60.53 3.85
 1 -10 11 52.37 3.7
 -1 -10 -11 47.55 3.47
 1 10 -11 56.63 3.43
 -1 10 11 56.04 3.47
 1 10 -10 47.94 4.73
 1 -10 10 43.27 4.05
 1 10 -10 51.03 4.02
 1 -10 10 47.76 2.63
 -1 -10 -10 48.31 3.37
 1 -10 10 48.34 3.08
 -1 -10 -10 49.95 4.3
 1 10 -10 45.81 3.08
 -1 10 10 52.66 3.31
 1 -10 10 45.15 3.38
 1 10 -10 35.21 4.23
 1 -10 10 35.38 4.02
 -1 -10 -10 45.57 2.95
 -1 10 10 52.98 4.62
 -1 10 10 49.06 3.41
 -1 -10 -10 42.5 3.23
 1 -10 10 50.22 3.45
 -1 10 9 41.87 3.14
 -1 -10 -9 36.64 3.63
 1 10 -9 40.22 4.2
 -1 10 9 42.7 4.1
 1 -10 9 34.82 3.53
 1 -10 9 41.03 2.79
 -1 -10 -9 36.03 2.62
 1 10 -9 48.39 3.85
 1 -10 9 37.82 2.07
 1 10 -9 35.57 3.93
 1 -10 9 46.9 2.5
 -1 10 9 43.97 2.96
 1 10 -9 40.34 2.8
 1 -10 9 38.27 3.04
 -1 -10 -9 39.79 3.01
 -1 -10 -9 42.91 3.05
 -1 -10 -8 17.94 2.62
 1 10 -8 13.92 2.55
 1 10 -8 15.12 2.23
 1 -10 8 18.75 2.53
 1 -10 8 16.48 1.52
 -1 10 8 17.9 2.06
 1 -10 8 15.87 1.78
 1 -10 8 16.81 1.57
 1 -10 8 19.27 1.26
 -1 -10 -8 21.36 1.83
 1 10 -8 18.78 1.9
 -1 10 8 17.19 1.92
 -1 10 8 15.56 2.72
 1 10 -8 16.64 2.86
 -1 10 8 11.7 1.88
 -1 -10 -8 20.78 2.11
 1 -10 8 23.08 2.22
 1 10 -8 17.42 0.98
 -1 -10 -8 19.49 2.1
 1 -10 7 69.31 3.12
 1 10 -7 80.41 5.9
 1 10 -7 65.39 2.92
 -1 -10 -7 69.22 4.18
 1 10 -7 74.89 5.74
 -1 10 7 69.6 5.41
 1 -10 7 75.57 3.97
 1 -10 7 63.5 4.86
 1 10 -7 73.16 4.68
 1 10 -7 70.25 3.98
 -1 10 7 70.55 4.12
 -1 10 7 68.78 4.21
 -1 -10 -7 75.79 3.93
 1 -10 7 68.1 4.28
 -1 -10 -7 74.81 4.23
 1 10 -7 72.36 2.97
 -1 10 7 75.3 4.39
 1 10 -6 18.36 2.83
 -1 10 6 17.64 2.92
 -1 10 6 23.18 2.18
 1 10 -6 21.11 1.25
 -1 -10 -6 16.88 1.95
 1 -10 6 20.84 2.12
 1 -10 6 20.3 1.9
 1 10 -6 19.28 1.24
 1 10 -6 26.97 2.16
 -1 10 6 19.35 1.97
 -1 10 6 18.56 2.12
 -1 -10 -6 20.69 2.14
 1 -10 6 23.8 2.29
 1 -10 6 19.11 1.3
 1 10 -6 15.73 2.66
 1 -10 6 21.49 2.65
 1 10 -6 20.93 2.29
 -1 -10 -6 22.36 1.93
 -1 10 5 8.11 1.52
 -1 10 5 4.17 1.49
 1 10 -5 6 0.74
 -1 -10 -5 10.19 1.59
 1 -10 5 7.74 1.54
 1 -10 5 4.68 1.11
 1 10 -5 6.75 0.79
 1 10 -5 7.73 1.34
 -1 10 5 6.29 1.3
 -1 10 5 10.53 1.63
 -1 -10 -5 6.13 1.32
 1 -10 5 6.34 1.34
 1 10 -5 3.38 1.63
 1 -10 5 5.96 0.72
 -1 10 5 7.22 2
 1 10 -5 6.79 2.12
 1 -10 5 5.21 1.56
 -1 -10 -5 9.5 1.36
 -1 -10 -4 48.12 2.94
 -1 10 4 44.77 4.33
 1 10 -4 40.48 4.22
 1 10 -4 45.19 2.31
 -1 10 4 48.16 3.17
 1 10 -4 45.35 3.08
 -1 10 4 48.29 3.35
 -1 10 4 44.83 3.3
 1 -10 4 45.18 3.32
 -1 -10 -4 46.9 3.22
 1 10 -4 47.12 2.35
 1 -10 4 43.43 3.16
 -1 -10 -4 48.43 3.3
 1 10 -4 46.3 4.4
 1 -10 4 49.52 2.26
 -1 10 4 42.37 3.14
 -1 -10 -3 54 3.27
 1 -10 3 50.09 3.12
 1 10 -3 57.66 3.56
 -1 10 3 54.37 3.74
 -1 10 3 56.4 4.9
 1 10 -3 55.23 4.84
 -1 10 3 57.43 3.56
 -1 10 3 57.62 3.67
 -1 10 3 64.07 3.81
 1 -10 3 59.87 2.64
 1 -10 3 56.47 3.65
 1 10 -3 57.87 2.83
 -1 -10 -3 57.11 3.69
 1 10 -3 66.23 5.13
 1 -10 3 54.65 3.7
 -1 -10 -3 52.62 3.51
 -1 10 2 8.63 1.5
 1 10 -2 10.38 0.65
 -1 10 2 12.79 1.67
 -1 -10 -2 11.44 1.36
 1 -10 2 10.14 0.93
 1 10 -2 12.29 1.64
 -1 10 2 6.32 1.42
 -1 10 2 12.18 1.71
 -1 -10 -2 9.68 1.35
 1 -10 2 13.11 1.36
 -1 10 2 14.06 2.49
 1 -10 2 10.58 1.65
 1 10 -2 11.87 1.12
 1 -10 2 9.91 1.69
 -1 -10 -2 8.73 1.47
 -1 10 1 17.86 1.93
 1 10 -1 11.64 1.59
 1 10 -1 11.86 0.83
 -1 10 1 13.33 1.74
 -1 10 1 8.94 1.57
 1 10 -1 12.36 1.64
 -1 10 1 14.16 1.82
 1 -10 1 13.53 1.66
 1 10 -1 12.57 1.22
 -1 -10 -1 12.59 1.39
 1 -10 1 13.01 1.02
 -1 10 1 12.02 0.92
 1 -10 1 13.55 1.41
 -1 -10 -1 8.58 1.32
 -1 10 1 10.82 2.36
 -1 10 1 8.18 2.11
 1 -10 1 11.53 1.64
 -1 -10 -1 15.88 1.84
 1 10 0 65.84 3.32
 1 -10 0 63.79 3.93
 1 -10 0 61.41 3.36
 -1 10 0 67.8 2.77
 -1 -10 0 66.55 3.73
 -1 10 0 70.86 3.99
 1 10 0 62.33 3.82
 -1 10 0 66.64 3.92
 1 10 0 65.88 2.9
 1 10 0 67.81 3.96
 -1 10 0 61.08 3.98
 -1 10 0 63.76 3.99
[truncated: 1,921,514 more chars]
