# Supplementary material for: A quantum crystallographic protocol for general use
Source: Sci Rep. 2025 Apr 19;15:13584. doi: 10.1038/s41598-025-96400-0 (PMC12009286; doi:10.1038/s41598-025-96400-0)
Supplement: Supplementary file 1 — Supplementary Information 1. [file 41598_2025_96400_MOESM1_ESM.zip › Dataset_18_HAR.cif]

data_YLID_Melt_Cu_292K
_audit_creation_date               2023-11-16
_audit_creation_method
;
Olex2 1.5
(compiled 2023.08.24 svn.re1ec1418 for OlexSys, GUI svn.r6817)
;
_audit_contact_author_address      ?
_audit_contact_author_email        ?
_audit_contact_author_name         ''
_audit_contact_author_phone        ?
_publ_contact_author_id_orcid      ?
_publ_section_references
;
Bourhis, L.J., Dolomanov, O.V., Gildea, R.J., Howard, J.A.K., Puschmann, H.
 (2015). Acta Cryst. A71, 59-75.

Dolomanov, O.V., Bourhis, L.J., Gildea, R.J, Howard, J.A.K. & Puschmann, H.
 (2009), J. Appl. Cryst. 42, 339-341.

Kleemiss, F., Dolomanov, O.V., Bodensteiner, M., Peyerimhoff, N., Midgley, M.,
Bourhis, L.J., Genoni, A., Malaspina, L.A., Jayatilaka, D., Spencer, J.L.,
White, F., Grundkoetter-Stock, B, Steinhauer, S., Lentz, D., Puschmann, H.,
Grabowsky, S. (2021), Chem. Sci., 12, 1675-1692.
;
_chemical_formula_moiety           'C11 H10 O2 S'
_chemical_formula_sum              'C11 H10 O2 S'
_chemical_formula_weight           206.267
_chemical_absolute_configuration   unk
_chemical_oxdiff_formula           SO2C11H10
loop_
  _atom_type_symbol
  _atom_type_scat_dispersion_real
  _atom_type_scat_dispersion_imag
  _atom_type_scat_source
  _atom_type_scat_dispersion_source
 C 0.01810 0.00910 'NoSpherA2: Chem.Sci. 2021, DOI:10.1039/D0SC05526C'
 'Brennan, Cowan, Rev. Sci. Instrum., 1992, 63, 850'
 H 0.00000 0.00000 'NoSpherA2: Chem.Sci. 2021, DOI:10.1039/D0SC05526C'
 'Brennan, Cowan, Rev. Sci. Instrum., 1992, 63, 850'
 O 0.04920 0.03220 'NoSpherA2: Chem.Sci. 2021, DOI:10.1039/D0SC05526C'
 'Brennan, Cowan, Rev. Sci. Instrum., 1992, 63, 850'
 S 0.33310 0.55670 'NoSpherA2: Chem.Sci. 2021, DOI:10.1039/D0SC05526C'
 'Brennan, Cowan, Rev. Sci. Instrum., 1992, 63, 850'

_space_group_crystal_system        'orthorhombic'
_space_group_IT_number             19
_space_group_name_H-M_alt          'P 21 21 21'
_space_group_name_Hall             ' P 2ac 2ab'
loop_
  _space_group_symop_id
  _space_group_symop_operation_xyz
 1 x,y,z
 2 x+1/2,-y+1/2,-z
 3 -x,y+1/2,-z+1/2
 4 -x+1/2,-y,z+1/2

_symmetry_Int_Tables_number        19
_cell_length_a                     5.95897(4)
_cell_length_b                     9.03629(4)
_cell_length_c                     18.38963(8)
_cell_angle_alpha                  90
_cell_angle_beta                   90
_cell_angle_gamma                  90
_cell_volume                       990.226(8)
_cell_formula_units_Z              4
_cell_measurement_reflns_used      33649
_cell_measurement_temperature      295.02(13)
_cell_measurement_theta_max        79.7820
_cell_measurement_theta_min        2.3550
_exptl_absorpt_coefficient_mu      2.656
_exptl_absorpt_correction_T_max    1.00000
_exptl_absorpt_correction_T_min    0.43265
_exptl_absorpt_correction_type     multi-scan
_exptl_absorpt_process_details
;
CrysAlisPro 1.171.41.105a (Rigaku Oxford Diffraction, 2021)
Empirical absorption correction using spherical harmonics,
implemented in SCALE3 ABSPACK scaling algorithm.
;
_exptl_crystal_colour              yellow
_exptl_crystal_colour_primary      yellow
_exptl_crystal_density_diffrn      1.384
_exptl_crystal_description         block
_exptl_crystal_F_000               434.561
loop_
  _exptl_crystal_face_index_h
  _exptl_crystal_face_index_k
  _exptl_crystal_face_index_l
  _exptl_crystal_face_perp_dist
 2 -2 -1 0.1437
 -2 2 1 0.1487
 2 0 1 0.1757
 2 -1 0 0.1618
 1 1 2 0.1514
 -1 2 2 0.1142
 0 1 2 0.0739
 -1 -1 12 0.0241
 -3 -3 2 0.1292
 0 -6 3 0.1105
 -2 -5 3 0.1090
 1 6 -3 0.1015
 -2 5 -3 0.1275
 -4 2 -2 0.1593
 2 -5 3 0.1086
 0 -2 -11 0.0629
 2 -2 -10 0.0653
 2 2 -10 0.0614
 -1 3 -10 0.1099
 3 1 -5 0.1347
 0 -5 -6 0.0964

_exptl_crystal_size_max            0.34
_exptl_crystal_size_mid            0.22
_exptl_crystal_size_min            0.1
loop_
  _exptl_oxdiff_crystal_face_indexfrac_h
  _exptl_oxdiff_crystal_face_indexfrac_k
  _exptl_oxdiff_crystal_face_indexfrac_l
  _exptl_oxdiff_crystal_face_x
  _exptl_oxdiff_crystal_face_y
  _exptl_oxdiff_crystal_face_z
 2.0010 -1.9979 -0.9979 -0.0890 -0.2784 0.5524
 -2.0010 1.9979 0.9979 0.0890 0.2784 -0.5524
 1.9997 0.0025 1.0010 0.0284 0.0811 0.5167
 2.0004 -0.9977 0.0016 -0.0303 -0.0987 0.5345
 0.9992 1.0015 2.0001 0.0434 0.2498 0.2442
 -1.0012 1.9992 1.9985 0.0737 0.3485 -0.2903
 -0.0008 1.0003 1.9996 -0.0003 0.2388 -0.0104
 -0.7428 -0.6081 11.6486 -0.7908 0.6061 -0.0855
 -3.1953 -3.2155 1.5642 -0.6097 -0.3307 -0.7203
 -0.0389 -5.6093 3.4890 -0.8673 -0.4719 0.1584
 -2.2893 -4.5623 2.5277 -0.7855 -0.4266 -0.4483
 0.7531 5.5156 -3.3326 0.8782 0.4775 0.0270
 -1.5832 5.0864 -3.3861 0.7291 0.3972 -0.5574
 -3.6268 1.8681 -1.6619 0.1597 0.0881 -0.9832
 1.6403 -5.0473 3.3696 -0.7210 -0.3928 0.5708
 -0.0910 -1.6542 -11.4487 0.4765 -0.8765 -0.0681
 1.9493 -1.9209 -9.5404 0.4215 -0.7739 0.4726
 1.5375 2.1211 -10.0665 0.9101 -0.3213 0.2615
 -1.4002 2.5407 -9.8521 0.8189 -0.2899 -0.4954
 3.4776 0.6346 -5.0646 0.5248 -0.1845 0.8310
 0.0214 -5.0400 -6.1075 -0.2318 -0.9689 0.0867

_diffrn_reflns_av_R_equivalents    0.0406
_diffrn_reflns_av_unetI/netI       0.0107
_diffrn_reflns_Laue_measured_fraction_full  1.0000
_diffrn_reflns_Laue_measured_fraction_max  1.0000
_diffrn_reflns_limit_h_max         7
_diffrn_reflns_limit_h_min         -6
_diffrn_reflns_limit_k_max         11
_diffrn_reflns_limit_k_min         -11
_diffrn_reflns_limit_l_max         23
_diffrn_reflns_limit_l_min         -23
_diffrn_reflns_number              38723
_diffrn_reflns_point_group_measured_fraction_full  1.0000
_diffrn_reflns_point_group_measured_fraction_max  1.0000
_diffrn_reflns_theta_full          67.6840
_diffrn_reflns_theta_max           72.79
_diffrn_reflns_theta_min           4.81
_diffrn_ambient_environment        air
_diffrn_ambient_temperature        295.02(13)
_diffrn_detector                   'Hybrid Pixel Array Detector'
_diffrn_detector_area_resol_mean   10.0000
_diffrn_detector_type              HyPix
_diffrn_measured_fraction_theta_full  1.0000
_diffrn_measured_fraction_theta_max  1.0000
_diffrn_measurement_details
;
List of Runs (angles in degrees, time in seconds):

  # Type    Start    End  Width  t~exp~   \w     \q     \k     \f   Frames
--------------------------------------------------------------------------
  1  \w    -84.00 -25.00   0.50    0.14    --  -23.00 149.00 158.00  118
  2  \w    -69.00 -11.00   0.50    0.14    --  -23.00 123.00  -5.00  116
  3  \w    -19.00   7.00   0.50    0.14    --  -23.00 -92.00 104.12   52
  4  \w    -95.00  -6.00   0.50    0.14    --  -23.00 -61.00 -90.00  178
  5  \w    -36.00  49.00   0.50    0.14    --  -23.00  45.00 -30.00  170
  6  \w      3.00  31.00   0.50    0.14    --   34.00  95.00  27.12   56
  7  \w     25.00 120.00   0.50    0.14    --   47.95  77.00-120.00  190
  8  \w     -1.00  81.00   0.50    0.14    --   47.95 -99.00-180.00  164
  9  \w     25.00 120.00   0.50    0.14    --   47.95  77.00 150.00  190
 10  \w     -1.00  81.00   0.50    0.14    --   47.95 -99.00   0.00  164
 11  \w     29.00 122.00   0.50    0.14    --   50.00  73.00 -60.47  186
 12  \w     29.00 122.00   0.50    0.14    --   50.00  74.00-165.18  186
 13  \w     35.00 131.00   0.50    0.14    --   58.00  77.00 -55.11  192
 14  \w     40.00 135.00   0.50    0.14    --   62.00  76.00  89.93  190
 15  \w     39.00 135.00   0.50    0.14    --   62.00  77.00  -7.32  192
 16  \w     41.00 135.00   0.50    0.14    --   62.00  72.00  35.26  188
 17  \w     40.00 135.00   0.50    0.14    --   62.00  75.00  66.88  190
 18  \w     43.00 139.00   0.50    0.14    --   66.00  77.00 -31.99  192
 19  \w     46.00 139.00   0.50    0.14    --   66.00  70.00  58.23  186
 20  \w     47.00 139.00   0.50    0.14    --   66.00  69.00-171.86  184
 21  \w     46.00 139.00   0.50    0.14    --   66.00  70.00  16.20  186
 22  \w     46.00 139.00   0.50    0.14    --   66.00  71.00 -97.26  186
 23  \w     49.00 143.00   0.50    0.14    --   70.00  73.00-163.99  188
 24  \w     48.00 143.00   0.50    0.14    --   70.00  76.00 111.28  190
 25  \w     52.00 146.00   0.50    0.14    --   74.00  76.00-131.98  188
 26  \w     56.00 146.00   0.50    0.14    --   74.00  65.00 -73.44  180
 27  \w     53.00 146.00   0.50    0.14    --   74.00  74.00 142.85  186
 28  \w     65.00 151.00   0.50    0.14    --   78.00  40.00  52.73  172
 29  \w     63.00 159.00   0.50    0.45    --   86.00  77.00  78.51  192
 30  \w     67.00 159.00   0.50    0.45    --   86.00  67.00-116.56  184
 31  \w     71.00 159.00   0.50    0.45    --   86.00  56.00 141.71  176
 32  \w     70.00 159.00   0.50    0.45    --   86.00  59.00-136.68  178
 33  \w     70.00 162.00   0.50    0.45    --   90.00  70.00 -28.70  184
 34  \w     73.00 167.00   0.50    0.45    --   94.00  73.00  51.24  188
 35  \w     83.00 175.00   0.50    0.45    --  102.00  69.00  62.20  184
 36  \w     42.00 106.00   0.50    0.45    --  113.25 -94.00 -90.00  128
 37  \w     91.00 177.00   0.50    0.45    --  113.25  77.00 -90.00  172
 38  \w     97.00 177.00   0.50    0.45    --  113.25  61.00 -90.00  160
 39  \w     97.00 177.00   0.50    0.45    --  113.25  61.00-180.00  160
 40  \w     91.00 177.00   0.50    0.45    --  113.25  77.00 120.00  172
 41  \w     42.00 106.00   0.50    0.45    --  113.25 -94.00 -30.00  128
 42  \w     42.00 106.00   0.50    0.45    --  113.25 -94.00 -60.00  128
 43  \w     91.00 177.00   0.50    0.45    --  113.25  77.00 -30.00  172
 44  \w     42.00 102.00   0.50    0.45    --  113.25 -77.00 -60.00  120
 45  \w     91.00 177.00   0.50    0.45    --  113.25  77.00-150.00  172
 46  \w     42.00  68.00   0.50    0.45    --  113.25 -61.00-150.00   52
 47  \w     42.00 102.00   0.50    0.45    --  113.25 -77.00-180.00  120
 48  \w     97.00 177.00   0.50    0.45    --  113.25  61.00  30.00  160
 49  \w     91.00 177.00   0.50    0.45    --  113.25  77.00 150.00  172
 50  \w     91.00 177.00   0.50    0.45    --  113.25  77.00-180.00  172
 51  \w     42.00  68.00   0.50    0.45    --  113.25 -61.00  60.00   52
 52  \w     91.00 177.00   0.50    0.45    --  113.25  77.00-120.00  172
 53  \w     91.00 177.00   0.50    0.45    --  113.25  77.00  60.00  172
 54  \w     91.00 177.00   0.50    0.45    --  113.25  77.00 -60.00  172
 55  \w     91.00 177.00   0.50    0.45    --  113.25  77.00  90.00  172
 56  \w     42.00  68.00   0.50    0.45    --  113.25 -61.00 -30.00   52
 57  \w     97.00 177.00   0.50    0.45    --  113.25  61.00 150.00  160
 58  \w     42.00 102.00   0.50    0.45    --  113.25 -77.00 150.00  120
 59  \w     97.00 177.00   0.50    0.45    --  113.25  61.00 -30.00  160
 60  \w     42.00 102.00   0.50    0.45    --  113.25 -77.00 120.00  120
 61  \w     91.00 177.00   0.50    0.45    --  113.25  77.00  30.00  172
 62  \w     97.00 177.00   0.50    0.45    --  113.25  61.00 120.00  160
 63  \w     97.00 157.00   0.50    0.45    --  113.25  61.00 -60.00  120
 64  \w     42.00  67.00   0.50    0.45    --  113.25 -61.00   0.00   50
 65  \w     43.00  68.00   0.50    0.45    --  113.25 -94.00  30.00   50
 66  \w     75.00 105.00   0.50    0.45    --  113.25 -94.00  30.00   60
 67  \w     44.00  70.00   0.50    0.45    --  113.25 -94.00 120.00   52
 68  \w     73.00 106.00   0.50    0.45    --  113.25 -94.00 120.00   66
 69  \w     98.00 148.00   0.50    0.45    --  113.25  61.00  90.00  100
 70  \w     73.00 106.00   0.50    0.45    --  113.25 -94.00  90.00   66
 71  \w     43.00  68.00   0.50    0.45    --  113.25 -94.00  90.00   50
 72  \w    139.00 167.00   0.50    0.45    --  113.25  61.00   0.00   56
 73  \w     97.00 125.00   0.50    0.45    --  113.25  61.00   0.00   56
 74  \w    147.00 173.00   0.50    0.45    --  113.25  77.00   0.00   52
 75  \w     98.00 123.00   0.50    0.45    --  113.25  61.00-120.00   50
 76  \w     92.00 138.00   0.50    0.45    --  113.25  77.00   0.00   92
 77  \w     42.00  94.00   0.50    0.45    --  113.25 -94.00  60.00  104
 78  \w    133.00 162.00   0.50    0.45    --  113.25  15.00 -90.00   58
 79  \w    105.00 131.00   0.50    0.45    --  113.25  15.00 -90.00   52
;
_diffrn_measurement_device         'four-circle diffractometer'
_diffrn_measurement_device_type    'XtaLAB Synergy, Dualflex, HyPix'
_diffrn_measurement_method         '\w scans'
_diffrn_orient_matrix_type        
 'CrysAlisPro convention (1999,Acta A55,543-557)'
_diffrn_orient_matrix_UB_11        0.0435704000
_diffrn_orient_matrix_UB_12        0.1176420000
_diffrn_orient_matrix_UB_13        -0.0589695000
_diffrn_orient_matrix_UB_21        0.0108590000
_diffrn_orient_matrix_UB_22        0.1207589000
_diffrn_orient_matrix_UB_23        0.0590250000
_diffrn_orient_matrix_UB_31        0.2545985000
_diffrn_orient_matrix_UB_32        -0.0252988000
_diffrn_orient_matrix_UB_33        0.0075765000
_diffrn_radiation_monochromator    mirror
_diffrn_radiation_probe            x-ray
_diffrn_radiation_type             'Cu K\a'
_diffrn_radiation_wavelength       1.54184
_diffrn_source                     'micro-focus sealed X-ray tube'
_diffrn_source_type                'PhotonJet (Cu) X-ray Source'
_reflns_Friedel_coverage           1.000
_reflns_limit_h_max                7
_reflns_limit_h_min                -7
_reflns_limit_k_max                11
_reflns_limit_k_min                -11
_reflns_limit_l_max                22
_reflns_limit_l_min                -22
_reflns_number_gt                  1969
_reflns_number_total               1982
_reflns_threshold_expression       I>=2u(I)
_computing_cell_refinement         'CrysAlisPro 1.171.41.105a (Rigaku OD, 2021)'
_computing_data_collection         'CrysAlisPro 1.171.41.105a (Rigaku OD, 2021)'
_computing_data_reduction          'CrysAlisPro 1.171.41.105a (Rigaku OD, 2021)'
_computing_molecular_graphics      'Olex2 1.5 (Dolomanov et al., 2009)'
_computing_publication_material    'Olex2 1.5 (Dolomanov et al., 2009)'
_computing_structure_refinement    'olex2.refine 1.5 (Bourhis et al., 2015)'
_computing_structure_solution      'SHELXT 2018/2 (Sheldrick, 2018)'
_refine_diff_density_max           0.0464
_refine_diff_density_min           -0.0503
_refine_diff_density_rms           0.0118
_refine_ls_abs_structure_details  
 'Hooft, R.W.W., Straver, L.H., Spek, A.L. (2010). J. Appl. Cryst., 43, 665-668.'
_refine_ls_abs_structure_Flack     0.005(3)
_refine_ls_d_res_high              0.8070
_refine_ls_d_res_low               9.1948
_refine_ls_goodness_of_fit_ref     1.2241
_refine_ls_hydrogen_treatment      refall
_refine_ls_matrix_type             full
_refine_ls_number_constraints      0
_refine_ls_number_parameters       242
_refine_ls_number_reflns           1982
_refine_ls_number_restraints       9
_refine_ls_R_factor_all            0.0102
_refine_ls_R_factor_gt             0.0101
_refine_ls_restrained_S_all        1.2209
_refine_ls_shift/su_max            -0.0002
_refine_ls_shift/su_mean           0.0000
_refine_ls_structure_factor_coef   Fsqd
_refine_ls_weighting_details      
 'w=1/[\s^2^(Fo^2^)+(0.0112P)^2^+0.0124P] where P=(Fo^2^+2Fc^2^)/3'
_refine_ls_weighting_scheme        calc
_refine_ls_wR_factor_gt            0.0257
_refine_ls_wR_factor_ref           0.0257
_olex2_refinement_description
;
1. Rigid body (RIGU) restrains
 C1, S1
 with sigma for 1-2 distances of 0.0007 and sigma for 1-3 distances of 0.0007
 S1, C10
 with sigma for 1-2 distances of 0.0006 and sigma for 1-3 distances of 0.0006
 S1, C11
 with sigma for 1-2 distances of 0.0009 and sigma for 1-3 distances of 0.0009
;
_olex2_refine_details
;
Refinement using NoSpherA2, an implementation of
NOn-SPHERical Atom-form-factors in Olex2.
Please cite:
F. Kleemiss et al. Chem. Sci. DOI 10.1039/D0SC05526C - 2021
NoSpherA2 implementation of HAR makes use of
tailor-made aspherical atomic form factors calculated
on-the-fly from a Hirshfeld-partitioned electron density (ED) - not from
spherical-atom form factors.

The ED is calculated from a gaussian basis set single determinant SCF
wavefunction - either Hartree-Fock or DFT using selected funtionals
 - for a fragment of the crystal.
This fragment can be embedded in an electrostatic crystal field by employing cluster charges
or modelled using implicit solvation models, depending on the software used.
The following options were used:
   SOFTWARE:       ORCA
   PARTITIONING:   NoSpherA2
   INT ACCURACY:   Normal
   METHOD:         B3LYP
   BASIS SET:      def2-TZVP
   CHARGE:         0
   MULTIPLICITY:   1
   DATE:           2023-09-25_12-36-43
;
loop_
  _atom_site_label
  _atom_site_type_symbol
  _atom_site_fract_x
  _atom_site_fract_y
  _atom_site_fract_z
  _atom_site_U_iso_or_equiv
  _atom_site_adp_type
  _atom_site_occupancy
  _atom_site_refinement_flags_posn
  _atom_site_refinement_flags_adp
 S1 S 0.19022(8) 0.31847(4) 0.259605(19) 0.03912(16) Uani 1.000000 . U
 O2 O 0.15739(10) 0.58887(5) 0.37067(3) 0.05380(14) Uani 1.000000 . .
 O1 O 0.66392(9) 0.19793(5) 0.32294(3) 0.05143(12) Uani 1.000000 . .
 C5 C 0.31097(12) 0.49875(6) 0.37455(3) 0.03848(13) Uani 1.000000 . .
 C2 C 0.56707(11) 0.30469(7) 0.35023(3) 0.03779(13) Uani 1.000000 . .
 C3 C 0.64228(11) 0.38532(7) 0.41727(3) 0.03916(14) Uani 1.000000 . .
 C7 C 0.85174(17) 0.45002(9) 0.52269(4) 0.0591(2) Uani 1.000000 . .
 C6 C 0.82453(15) 0.35909(8) 0.46172(4) 0.05013(16) Uani 1.000000 . .
 C11 C 0.3503(2) 0.32413(12) 0.17711(4) 0.0622(2) Uani 1.000000 . U
 C1 C 0.36413(11) 0.37617(7) 0.32769(3) 0.03799(14) Uani 1.000000 . U
 C10 C 0.16497(17) 0.12290(8) 0.27115(5) 0.05092(17) Uani 1.000000 . U
 C9 C 0.51442(17) 0.58809(8) 0.49247(4) 0.0528(2) Uani 1.000000 . .
 C4 C 0.48981(12) 0.49831(7) 0.43209(3) 0.04012(15) Uani 1.000000 . .
 C8 C 0.69843(19) 0.56230(8) 0.53794(4) 0.0596(2) Uani 1.000000 . .
 H10a H 0.331(2) 0.0774(10) 0.2732(6) 0.083(3) Uani 1.000000 . .
 H9 H 0.388(2) 0.6750(10) 0.5037(5) 0.079(3) Uani 1.000000 . .
 H10b H 0.075(2) 0.1091(12) 0.3214(6) 0.097(4) Uani 1.000000 . .
 H11a H 0.370(3) 0.4403(11) 0.1641(5) 0.102(5) Uani 1.000000 . .
 H6 H 0.9445(18) 0.2742(12) 0.4500(5) 0.079(3) Uani 1.000000 . .
 H11b H 0.252(3) 0.2658(13) 0.1383(5) 0.113(5) Uani 1.000000 . .
 H7 H 0.9941(19) 0.4353(11) 0.5584(6) 0.095(4) Uani 1.000000 . .
 H11c H 0.511(2) 0.2769(15) 0.1875(6) 0.095(4) Uani 1.000000 . .
 H8 H 0.723(2) 0.6324(11) 0.5858(5) 0.095(4) Uani 1.000000 . .
 H10c H 0.072(2) 0.0842(11) 0.2263(6) 0.103(5) Uani 1.000000 . .

loop_
  _atom_site_anharm_GC_C_label
  _atom_site_anharm_GC_C_111
  _atom_site_anharm_GC_C_112
  _atom_site_anharm_GC_C_113
  _atom_site_anharm_GC_C_122
  _atom_site_anharm_GC_C_123
  _atom_site_anharm_GC_C_133
  _atom_site_anharm_GC_C_222
  _atom_site_anharm_GC_C_223
  _atom_site_anharm_GC_C_233
  _atom_site_anharm_GC_C_333
 S1 0.0000002(4) 0.00000095(12) -0.00000011(6) 0.00000050(8) -0.00000037(4)
 -0.00000009(2) -0.00000013(9) -0.00000010(2) 0.000000024(11) 0.000000034(10)

loop_
  _atom_site_anharm_GC_D_label
  _atom_site_anharm_GC_D_1111
  _atom_site_anharm_GC_D_1112
  _atom_site_anharm_GC_D_1113
  _atom_site_anharm_GC_D_1122
  _atom_site_anharm_GC_D_1123
  _atom_site_anharm_GC_D_1133
  _atom_site_anharm_GC_D_1222
  _atom_site_anharm_GC_D_1223
  _atom_site_anharm_GC_D_1233
  _atom_site_anharm_GC_D_1333
  _atom_site_anharm_GC_D_2222
  _atom_site_anharm_GC_D_2223
  _atom_site_anharm_GC_D_2233
  _atom_site_anharm_GC_D_2333
  _atom_site_anharm_GC_D_3333
 S1 0.00000087(7) -0.00000003(2) -0.000000010(10) -0.000000038(8) 0.000000006(3)
 -0.000000001(2) -0.000000012(8) -0.0000000000(19) -0.0000000013(11)
 -0.0000000013(9) -0.000000010(10) -0.000000002(2) -0.0000000077(7)
 0.0000000001(5) -0.0000000066(5)

loop_
  _atom_site_aniso_label
  _atom_site_aniso_U_11
  _atom_site_aniso_U_22
  _atom_site_aniso_U_33
  _atom_site_aniso_U_12
  _atom_site_aniso_U_13
  _atom_site_aniso_U_23
 S1 0.0450(3) 0.0355(3) 0.0369(2) 0.0044(2) -0.0085(2) -0.00389(16)
 O2 0.0633(3) 0.0464(3) 0.0517(2) 0.0166(2) -0.0094(3) -0.00963(19)
 O1 0.0452(3) 0.0527(3) 0.0564(3) 0.0109(2) -0.0034(2) -0.0132(2)
 C5 0.0468(4) 0.0341(3) 0.0346(3) 0.0024(3) -0.0021(3) -0.0018(2)
 C2 0.0364(3) 0.0388(3) 0.0382(3) 0.0004(3) -0.0012(2) -0.0024(2)
 C3 0.0415(4) 0.0396(3) 0.0364(3) -0.0043(3) -0.0049(2) 0.0010(2)
 C7 0.0696(6) 0.0596(4) 0.0479(4) -0.0111(4) -0.0231(4) 0.0026(3)
 C6 0.0480(4) 0.0539(4) 0.0486(3) -0.0028(4) -0.0127(3) 0.0022(3)
 C11 0.0906(7) 0.0569(5) 0.0391(4) -0.0052(5) 0.0040(4) -0.0036(3)
 C1 0.0413(3) 0.0363(3) 0.0364(3) 0.0017(2) -0.0034(2) -0.0039(2)
 C10 0.0512(5) 0.0403(3) 0.0612(4) -0.0055(3) -0.0108(4) -0.0012(3)
 C9 0.0784(6) 0.0427(4) 0.0372(3) -0.0005(4) -0.0091(3) -0.0057(3)
 C4 0.0521(4) 0.0356(3) 0.0327(3) -0.0022(3) -0.0041(3) -0.0009(2)
 C8 0.0867(6) 0.0513(4) 0.0409(3) -0.0095(5) -0.0191(4) -0.0021(3)
 H10a 0.076(8) 0.044(5) 0.127(9) 0.001(6) -0.017(8) 0.011(5)
 H9 0.114(9) 0.060(5) 0.064(6) 0.019(6) -0.018(6) -0.014(5)
 H10b 0.117(10) 0.092(8) 0.083(7) -0.028(8) 0.017(8) 0.018(6)
 H11a 0.173(14) 0.060(6) 0.073(6) -0.015(8) 0.017(8) 0.017(5)
 H6 0.056(7) 0.098(8) 0.084(7) 0.013(6) -0.003(6) -0.001(6)
 H11b 0.171(15) 0.109(8) 0.059(6) -0.025(9) -0.015(8) -0.028(6)
 H7 0.076(9) 0.109(9) 0.099(8) 0.008(7) -0.052(7) -0.014(7)
 H11c 0.086(10) 0.137(12) 0.062(7) 0.013(9) 0.009(7) -0.016(7)
 H8 0.131(11) 0.084(6) 0.069(6) -0.027(7) -0.041(7) -0.018(5)
 H10c 0.137(12) 0.073(7) 0.101(8) -0.043(8) -0.053(8) -0.008(6)

loop_
  _geom_bond_atom_site_label_1
  _geom_bond_atom_site_label_2
  _geom_bond_distance
  _geom_bond_site_symmetry_2
  _geom_bond_publ_flag
 S1 C11 1.7928(10) . ?
 S1 C1 1.7068(8) . ?
 S1 C10 1.7863(8) . ?
 O2 C5 1.2271(8) . ?
 O1 C2 1.2311(8) . ?
 C5 C1 1.4388(8) . ?
 C5 C4 1.5018(9) . ?
 C2 C3 1.5007(8) . ?
 C2 C1 1.4323(9) . ?
 C3 C6 1.3798(10) . ?
 C3 C4 1.3937(9) . ?
 C7 C6 1.3995(11) . ?
 C7 C8 1.3938(14) . ?
 C7 H7 1.081(10) . ?
 C6 H6 1.070(10) . ?
 C11 H11a 1.083(9) . ?
 C11 H11b 1.064(11) . ?
 C11 H11c 1.067(13) . ?
 C10 H10a 1.070(13) . ?
 C10 H10b 1.076(12) . ?
 C10 H10c 1.054(11) . ?
 C9 C4 1.3829(9) . ?
 C9 C8 1.3985(12) . ?
 C9 H9 1.108(11) . ?
 C8 H8 1.094(8) . ?

loop_
  _geom_angle_atom_site_label_1
  _geom_angle_atom_site_label_2
  _geom_angle_atom_site_label_3
  _geom_angle
  _geom_angle_site_symmetry_1
  _geom_angle_site_symmetry_3
  _geom_angle_publ_flag
 C1 S1 C11 106.79(5) . . ?
 C10 S1 C11 100.00(5) . . ?
 C10 S1 C1 105.44(4) . . ?
 C1 C5 O2 129.81(6) . . ?
 C4 C5 O2 124.89(5) . . ?
 C4 C5 C1 105.30(5) . . ?
 C3 C2 O1 125.12(6) . . ?
 C1 C2 O1 129.14(6) . . ?
 C1 C2 C3 105.72(5) . . ?
 C6 C3 C2 129.67(6) . . ?
 C4 C3 C2 108.76(5) . . ?
 C4 C3 C6 121.54(6) . . ?
 C8 C7 C6 120.84(8) . . ?
 H7 C7 C6 120.4(6) . . ?
 H7 C7 C8 118.8(6) . . ?
 C7 C6 C3 117.71(8) . . ?
 H6 C6 C3 122.0(5) . . ?
 H6 C6 C7 120.3(5) . . ?
 H11a C11 S1 105.7(6) . . ?
 H11b C11 S1 105.0(7) . . ?
 H11b C11 H11a 113.0(9) . . ?
 H11c C11 S1 108.4(6) . . ?
 H11c C11 H11a 109.4(11) . . ?
 H11c C11 H11b 114.7(10) . . ?
 C5 C1 S1 122.74(5) . . ?
 C2 C1 S1 125.95(5) . . ?
 C2 C1 C5 111.08(5) . . ?
 H10a C10 S1 107.9(5) . . ?
 H10b C10 S1 105.0(6) . . ?
 H10b C10 H10a 112.7(9) . . ?
 H10c C10 S1 106.3(6) . . ?
 H10c C10 H10a 112.7(9) . . ?
 H10c C10 H10b 111.8(10) . . ?
 C8 C9 C4 117.74(8) . . ?
 H9 C9 C4 119.5(5) . . ?
 H9 C9 C8 122.7(5) . . ?
 C3 C4 C5 109.07(5) . . ?
 C9 C4 C5 129.75(7) . . ?
 C9 C4 C3 121.17(6) . . ?
 C9 C8 C7 120.99(7) . . ?
 H8 C8 C7 119.6(6) . . ?
 H8 C8 C9 119.4(6) . . ?

loop_
  _geom_torsion_atom_site_label_1
  _geom_torsion_atom_site_label_2
  _geom_torsion_atom_site_label_3
  _geom_torsion_atom_site_label_4
  _geom_torsion
  _geom_torsion_site_symmetry_1
  _geom_torsion_site_symmetry_2
  _geom_torsion_site_symmetry_3
  _geom_torsion_site_symmetry_4
  _geom_torsion_publ_flag
 S1 C1 C5 O2 -8.45(7) . . . . ?
 S1 C1 C5 C4 172.40(6) . . . . ?
 S1 C1 C2 O1 6.00(7) . . . . ?
 S1 C1 C2 C3 -172.90(6) . . . . ?
 O2 C5 C1 C2 176.61(8) . . . . ?
 O2 C5 C4 C3 -176.92(7) . . . . ?
 O2 C5 C4 C9 3.90(9) . . . . ?
 O1 C2 C3 C6 -0.87(9) . . . . ?
 O1 C2 C3 C4 -179.29(7) . . . . ?
 O1 C2 C1 C5 -179.26(7) . . . . ?
 C5 C1 C2 C3 1.84(6) . . . . ?
 C5 C4 C3 C2 -1.21(6) . . . . ?
 C5 C4 C3 C6 -179.79(5) . . . . ?
 C5 C4 C9 C8 179.51(8) . . . . ?
 C2 C3 C6 C7 -178.17(8) . . . . ?
 C2 C3 C4 C9 178.05(5) . . . . ?
 C3 C6 C7 C8 0.46(9) . . . . ?
 C3 C4 C9 C8 0.41(8) . . . . ?
 C7 C8 C9 C4 0.12(9) . . . . ?

loop_
  _diffrn_refln_index_h
  _diffrn_refln_index_k
  _diffrn_refln_index_l
  _diffrn_refln_intensity_net
  _diffrn_refln_intensity_u
 0 0 -1 0.18 0.08
 0 0 1 0.01 0.06
 0 0 1 0.01 0.07
 0 0 2 885.91 21.01
 0 0 -2 851.35 21.28
 0 0 -2 895.61 21.06
 0 0 2 841.43 21.1
 0 0 3 0.64 0.27
 0 0 -3 1.27 0.39
 0 0 -4 1241.44 31.66
 0 0 4 1264.05 31.61
 0 0 4 1284.15 31.88
 0 0 -4 1262.7 31.48
 0 0 -4 1253.45 31.68
 0 0 4 1314.29 31.43
 0 0 4 1359.61 31.45
 0 0 -4 1329.8 32
 0 0 -5 0.21 0.34
 0 0 -5 -0.07 0.3
 0 0 5 0.1 0.43
 0 0 -5 0.11 0.27
 0 0 -5 -0.1 0.48
 0 0 5 0.28 0.38
 0 0 5 0.76 0.38
 0 0 -5 0.08 0.31
 0 0 -6 304.13 9.11
 0 0 6 280.02 8.22
 0 0 -6 277.4 8.72
 0 0 6 300.51 9.2
 0 0 -6 300.39 8.8
 0 0 6 295.08 8.68
 0 0 -6 302.4 8.52
 0 0 6 273.47 8.6
 0 0 -6 290.55 8.43
 0 0 -6 302.64 9.05
 0 0 6 301.55 9.03
 0 0 6 257.32 8.04
 0 0 6 286.32 8.9
 0 0 -6 300.15 8.72
 0 0 -7 0.57 0.48
 0 0 7 -0.05 0.42
 0 0 -7 0.07 0.62
 0 0 7 0.09 0.35
 0 0 -7 0.06 0.45
 0 0 -7 0.06 0.46
 0 0 7 0.43 0.55
 0 0 7 0.58 0.56
 0 0 -7 0.07 0.44
 0 0 7 0.56 0.62
 0 0 7 0.21 0.57
 0 0 -8 585.07 15.77
 0 0 8 523.6 15.92
 0 0 -8 614.51 15.87
 0 0 -8 578.4 16.39
 0 0 -8 592.47 16.65
 0 0 8 543.27 15.46
 0 0 8 566.21 15.88
 0 0 8 569.95 16.86
 0 0 -8 582.29 16.33
 0 0 8 492.73 15.05
 0 0 8 562.22 16.5
 0 0 -8 583.11 16.11
 0 0 -8 607.8 16.71
 0 0 8 596.58 16.75
 0 0 9 -0.11 0.4
 0 0 -9 0.08 0.57
 0 0 -9 0.91 0.54
 0 0 9 0.51 0.75
 0 0 -9 0.12 0.38
 0 0 9 0.11 0.37
 0 0 9 -0.2 0.86
 0 0 -9 -0.07 0.49
 0 0 -9 0.14 0.26
 0 0 -9 0.4 0.74
 0 0 9 0.33 0.57
 0 0 -9 1.16 0.65
 0 0 9 -0.08 0.56
 0 0 9 0.11 0.8
 0 0 -9 0.85 0.79
 0 0 9 0.88 0.88
 0 0 10 1891.27 47.41
 0 0 -10 1890.15 46.7
 0 0 10 1582.04 44.94
 0 0 10 1732.21 46.45
 0 0 -10 1919.67 46.09
 0 0 -10 1892.46 46.15
 0 0 -10 1790.6 44.17
 0 0 10 1857.41 44.08
 0 0 -10 1831.14 43.81
 0 0 10 1830.09 47.65
 0 0 -10 1848.02 47.19
 0 0 -10 1914.92 47.45
 0 0 10 1828.73 45.83
 0 0 -10 2086.02 47.95
 0 0 10 1920.25 47.75
 0 0 10 1905.06 48.15
 0 0 10 1639 43.87
 0 0 -10 1928.51 47.13
 0 0 11 -0.22 0.86
 0 0 -11 0.28 0.66
 0 0 -11 1.65 0.6
 0 0 11 -0.08 0.41
 0 0 11 0.28 0.98
 0 0 11 0.42 0.96
 0 0 11 -0.26 1.06
 0 0 -11 0.67 0.95
 0 0 11 0.09 0.62
 0 0 -11 -0.13 0.95
 0 0 -11 0.99 0.8
 0 0 -11 -0.12 0.68
 0 0 11 0.15 0.97
 0 0 -11 -0.38 0.71
 0 0 11 0.04 0.4
 0 0 -12 697.56 20.66
 0 0 12 699.41 21.43
 0 0 -12 686.83 17.86
 0 0 -12 671.78 17.35
 0 0 12 671.98 17.64
 0 0 12 662.29 20.41
 0 0 -12 706.77 20.01
 0 0 12 682.82 21.72
 0 0 -12 633.55 18.7
 0 0 -12 711.82 21.37
 0 0 12 683.89 19.85
 0 0 -12 687.11 21.32
 0 0 12 694.5 22.22
 0 0 12 632.39 17.44
 0 0 -12 775.06 22.2
 0 0 12 712.2 21.85
 0 0 -12 721.3 21.18
 0 0 13 -0.19 1.41
 0 0 -13 -0.16 0.79
 0 0 -13 0.87 1.15
 0 0 -13 -0.42 0.86
 0 0 13 0.18 1.06
 0 0 13 0.18 0.58
 0 0 13 0.11 0.53
 0 0 -13 0.11 0.6
 0 0 13 0.41 0.9
 0 0 13 0.66 1.22
 0 0 13 0.18 1.25
 0 0 13 -0.05 0.55
 0 0 13 1.55 0.59
 0 0 -13 1.11 0.57
 0 0 13 0.24 0.46
 0 0 -13 -0.6 0.9
 0 0 -13 0.04 0.43
 0 0 -13 0.33 0.9
 0 0 13 -0.29 0.67
 0 0 13 0.12 0.6
 0 0 -14 419.32 11.65
 0 0 14 417.52 12.06
 0 0 14 445.58 17.03
 0 0 -14 498.7 17.04
 0 0 14 437.73 16.34
 0 0 14 419.33 15.74
 0 0 -14 435.54 15.09
 0 0 -14 408.73 11.92
 0 0 14 418.11 12.37
 0 0 14 408.46 12.22
 0 0 14 408.33 12.05
 0 0 14 444.47 16.43
 0 0 14 430.71 14.94
 0 0 -14 425.27 11.83
 0 0 -14 422.12 15.24
 0 0 -14 418.46 15.59
 0 0 -14 377.28 13.64
 0 0 -14 398.89 15.51
 0 0 14 392.49 11.51
 0 0 -14 412.94 11.41
 0 0 14 404.88 11.71
 0 0 -14 431.01 12.11
 0 0 15 0.93 1.53
 0 0 -15 -0.19 0.92
 0 0 -15 1.71 1.5
 0 0 -15 0.99 0.96
 0 0 -15 0.12 0.58
 0 0 15 1.27 1.51
 0 0 15 0.07 0.67
 0 0 15 -0.13 0.66
 0 0 -15 1.78 0.73
 0 0 15 0.95 0.79
 0 0 15 4.24 1.68
 0 0 15 0.19 1.34
 0 0 15 0.16 0.97
 0 0 -15 0.36 0.54
 0 0 15 2.49 0.7
 0 0 -15 0.67 0.51
 0 0 15 0.63 0.7
 0 0 -15 1.02 1.12
 0 0 -15 0.83 0.7
 0 0 15 0.65 0.59
 0 0 -15 0.61 0.59
 0 0 -16 275.25 12.36
 0 0 16 250.42 12.04
 0 0 16 250.39 11.65
 0 0 -16 229.96 10.61
 0 0 -16 243.21 7.92
 0 0 -16 251.33 11.28
 0 0 16 244.49 8.11
 0 0 16 238.25 8.2
 0 0 16 233.27 11.73
 0 0 -16 247.52 7.79
 0 0 16 238.95 8.33
 0 0 -16 238.72 7.95
 0 0 16 229.97 7.43
 0 0 -16 239.04 7.6
 0 0 16 236.63 8
 0 0 16 254.87 12.58
 0 0 -16 218.57 10.29
 0 0 -16 256.6 8.16
 0 0 -16 230.78 7.3
 0 0 -17 0.17 0.9
 0 0 -17 0.81 0.68
 0 0 17 0.23 1.28
 0 0 17 -0.29 0.79
 0 0 17 0.48 0.71
 0 0 17 -0.3 0.68
 0 0 17 -0.21 1.21
 0 0 17 0.45 1.29
 0 0 -17 0.23 0.54
 0 0 17 0.15 0.77
 0 0 -17 -0.33 0.68
 0 0 17 -0.27 0.79
 0 0 -17 0.82 0.5
 0 0 -17 0.37 1.03
 0 0 17 0.25 1.41
 0 0 -17 0.21 1.22
 0 0 -17 0.2 0.66
 0 0 -17 -0.27 0.55
 0 0 -18 59.38 3.08
 0 0 18 55.61 2.88
 0 0 18 58.76 3.27
 0 0 18 60.48 3.23
 0 0 -18 55.18 4.68
 0 0 18 58.01 3.33
 0 0 -18 62.47 3.2
 0 0 -18 59.08 2.92
 0 0 -18 51.69 2.51
 0 0 18 57.53 5.59
 0 0 -18 53.61 5.1
 0 0 18 55.91 5.07
 0 0 -18 56.44 4.67
 0 0 -18 60 2.86
 0 0 -18 50.75 2.51
 0 0 -18 58.01 3.14
 0 0 18 61.92 3.2
 0 0 19 0.05 0.28
 0 0 19 -0.07 0.8
 0 0 -19 -0.3 0.71
 0 0 -19 0.61 0.9
 0 0 19 -0.22 1.31
 0 0 -19 -0.15 0.98
 0 0 19 0.18 0.68
 0 0 19 0.39 0.73
 0 0 19 0.36 0.7
 0 0 -19 3.27 0.82
 0 0 -19 -0.05 0.54
 0 0 -19 0.2 0.63
 0 0 -19 0.96 1.21
 0 0 -19 0.06 0.67
 0 0 -19 -0.05 0.54
 0 0 -20 102.05 6.51
 0 0 -20 107.67 3.92
 0 0 -20 101.34 3.95
 0 0 -20 108.78 4.3
 0 0 20 115.75 4.36
 0 0 20 102.19 6.96
 0 0 20 115.26 4.41
 0 0 20 117.95 4.52
 0 0 -20 112.42 4.24
 0 0 20 117.79 4.63
 0 0 -20 110.46 4.3
 0 0 -21 -0.03 0.38
 0 0 -21 0.12 0.51
 0 0 -21 0.95 0.57
 0 0 -21 0.04 0.54
 0 0 21 -0.34 0.75
 0 0 21 0.64 0.59
 0 0 21 0.04 0.58
 0 0 21 0.41 0.52
 0 0 22 9.48 0.89
 0 0 22 8.48 0.83
 0 0 22 8.34 0.87
 0 0 -22 6.57 0.59
 0 0 -22 8.01 0.82
 0 0 -22 8.99 0.88
 0 0 22 9.54 0.97
 0 0 -23 0.17 0.29
 0 0 23 0.15 0.36
 0 0 -23 -0.1 0.32
 0 0 23 0.17 0.23
 0 -1 0 1.48 0.19
 0 1 0 1.07 0.21
 0 1 -1 900.26 23.31
 0 1 1 964.28 23.46
 0 -1 1 977.59 23.24
 0 1 1 904.5 23.28
 0 1 -2 3841.3 94.68
 0 -1 -2 3884.07 95.29
 0 -1 -2 4301.09 95.36
 0 1 2 3992.79 95.15
 0 -1 2 4141.76 95.16
 0 1 2 3868.57 95.18
 0 -1 2 4142.82 95.15
 0 1 3 1506.58 35.79
 0 -1 3 1534.96 35.6
 0 1 3 1382.09 35.57
 0 1 3 1293.55 35.37
 0 1 -3 1461.57 35.52
 0 1 3 1467.07 35.9
 0 -1 -3 1553.66 35.75
 0 -1 -3 1370.46 35.47
 0 -1 -3 1451.58 35.53
 0 -1 3 1556.23 35.6
 0 -1 3 1497.72 35.57
 0 -1 -4 417.31 11.12
 0 -1 -4 393.47 10.69
 0 -1 4 415.77 10.73
 0 -1 -4 390.62 10.44
 0 1 4 419.75 11.14
 0 -1 -4 407.86 11
 0 1 4 377.32 10.92
 0 1 4 368.76 10.76
 0 -1 4 402.36 10.77
 0 1 -4 409.53 10.51
 0 1 4 395.63 10.85
 0 -1 -4 416.62 11.06
 0 -1 -4 377.06 10.72
 0 1 4 378.85 11.17
 0 1 -5 787.72 19.43
 0 -1 -5 784.51 19.93
 0 -1 -5 785.02 20.29
 0 -1 -5 797.7 20.48
 0 1 -5 816.73 20.36
 0 -1 5 796.05 20.05
 0 1 5 709.51 20.54
 0 1 -5 784.63 19.39
 0 1 5 793.53 20.3
 0 -1 -5 823.87 20.48
 0 -1 -5 744.86 20.01
 0 1 5 727.43 20.01
 0 1 5 719.06 20.08
 0 -1 -5 784.97 20.41
 0 -1 5 812.6 20.34
 0 -1 5 766.54 19.98
 0 1 -5 779.51 19.8
 0 -1 -5 766.28 20.19
 0 -1 5 785.16 20.33
 0 1 5 749.47 20.36
 0 -1 5 807.3 20.35
 0 1 5 800.99 20.48
 0 -1 -5 753.11 19.72
 0 1 5 789.45 20.68
 0 1 6 2062.5 49.64
 0 -1 -6 1968.39 48.86
 0 -1 6 2027.62 49.46
 0 1 6 1969.55 49.44
 0 1 -6 2146.57 49.6
 0 -1 6 2037.15 49.19
 0 -1 -6 2090.89 49.7
 0 -1 -6 2103.71 49.66
 0 -1 6 2007.6 47.61
 0 -1 -6 2047.6 47.53
 0 1 -6 1956.17 48.17
 0 1 6 2006.66 49.34
 0 -1 6 1943.12 48.4
 0 1 6 1907.77 49.1
 0 -1 6 1934 48.97
 0 1 -6 2005.59 48.84
 0 -1 -6 2031.85 49.58
 0 1 6 1900.41 49.3
 0 -1 6 2027.47 49.47
 0 1 6 1681.13 48.59
 0 -1 -6 1997.49 49.22
 0 -1 6 1977.55 49.44
 0 -1 6 2060.65 49.55
 0 1 6 1920.26 49.5
 0 1 6 1997.39 49.87
 0 -1 -6 2077.01 49
 0 -1 -6 2014.62 49.31
 0 1 -6 1986.43 48.39
 0 1 7 1092.11 28.15
 0 -1 -7 1108.71 27.73
 0 1 -7 1087.87 26.95
 0 -1 7 980.5 26.89
 0 1 7 1038.18 27.43
 0 1 7 1065.86 27.72
 0 1 -7 1097.36 27.74
 0 -1 -7 1090.51 27.03
 0 -1 7 1040.49 27.53
 0 1 7 958.12 26.72
 0 -1 -7 1081.67 27.26
 0 -1 -7 1163.36 27.99
 0 1 -7 1134.42 27.68
 0 -1 7 1087.24 27.32
 0 -1 -7 1114.86 26.96
 0 1 -7 1111.46 26.51
 0 -1 -7 1073.35 27.32
 0 -1 -7 1188.01 28.41
 0 1 7 1062.66 27.75
 0 -1 -7 1135.5 27.79
 0 -1 7 1032.71 26.33
 0 1 7 1060.45 27.24
 0 -1 7 1092.67 27.68
 0 1 7 1056.85 27.53
 0 -1 -8 226.38 8.1
 0 -1 8 207.78 7.54
 0 1 -8 228.79 7.88
 0 -1 -8 214.61 5.88
 0 1 -8 206.58 7.78
 0 1 8 213.52 8.17
 0 -1 -8 218.08 7.82
 0 -1 8 196.57 7.15
 0 1 8 201.58 7.58
 0 1 -8 216 7.22
 0 1 -8 212.1 7.79
 0 -1 -8 217.09 7.35
 0 1 8 215.83 7.87
 0 1 8 209.63 7.71
 0 -1 8 209.77 7.85
 0 -1 -8 210.33 7.49
 0 1 8 184.39 6.95
 0 -1 -8 220.06 7.51
 0 -1 8 207.72 7.74
 0 -1 8 212.64 7.89
 0 1 -8 203.77 7.03
 0 1 8 205.17 7.84
 0 -1 -8 206.28 7.41
 0 1 -8 213.3 6.78
 0 -1 8 192.55 6.5
 0 -1 -8 217.73 7.84
 0 1 8 212.34 7.51
 0 1 -8 222.83 8.11
 0 1 -8 201.24 5.97
 0 -1 -9 52.11 3.57
 0 1 -9 52.58 3.47
 0 -1 9 52.74 3.37
 0 1 -9 52.91 3.51
 0 -1 -9 49.06 2.04
 0 1 9 46.06 2.91
 0 -1 -9 51.36 3.17
 0 -1 9 50.75 3.46
 0 1 9 53.18 3.78
 0 -1 9 44.34 2.48
 0 -1 -9 48.97 3.26
 0 1 9 51.35 3.42
 0 -1 9 54.03 3.62
 0 -1 -9 52.67 3.21
 0 1 9 55.55 3.62
 0 1 -9 51.71 3.48
 0 -1 9 46.69 2.09
 0 1 9 50.09 2.15
 0 1 -9 50.05 2.91
 0 1 9 48.92 3.49
 0 -1 9 49.15 3.51
 0 1 -9 54.41 2.84
 0 -1 -9 51.24 3.22
 0 1 9 49.81 3.37
 0 -1 -9 54.48 3.47
 0 1 9 40.98 2.3
 0 -1 9 45.79 2.97
 0 1 -9 50.79 3.05
 0 -1 -9 54.3 3.54
 0 1 9 51.67 3.24
 0 -1 9 48.72 2.6
 0 1 -9 51.11 3.6
 0 -1 9 51.06 2.03
 0 1 9 53.23 2.25
 0 1 10 18.59 2.17
 0 -1 -10 19 2.18
 0 1 -10 18.02 1.91
 0 -1 10 16.59 1.88
 0 -1 10 19.98 2.25
 0 -1 -10 17.69 1.96
 0 1 10 20.75 1.96
 0 -1 10 17.08 1.23
 0 1 10 17.27 1.25
 0 1 -10 18.71 1.8
 0 -1 10 17.23 2.32
 0 1 10 19.18 2.35
 0 1 -10 19.06 1.73
 0 -1 -10 20.13 2.13
 0 -1 10 18.27 2.29
 0 1 10 19.83 2.21
 0 1 10 18.53 2.22
 0 1 -10 20.11 2.29
 0 -1 -10 17.85 1.96
 0 1 10 18.35 2.11
 0 1 -10 17.96 2.31
 0 -1 -10 18.36 2.22
 0 -1 10 14.42 1.48
 0 -1 -10 17.86 2.08
 0 -1 -10 16.01 1.13
 0 1 -10 16.75 2.1
 0 1 -10 19.2 1.08
 0 -1 10 18.14 1.18
 0 1 10 20.21 1.39
 0 1 -10 20.13 2.25
 0 -1 10 18.66 2.13
 0 1 10 18.69 2.42
 0 1 -11 222.12 8.5
 0 -1 -11 235.27 9.28
 0 1 11 220.24 9.07
 0 -1 11 213.92 8.38
 0 -1 -11 219.7 8.67
 0 -1 11 206.34 6.61
 0 1 11 210.34 8.18
 0 -1 -11 231.53 8.69
 0 -1 11 223.19 9.28
 0 1 -11 217.02 7.93
 0 1 11 229.55 9.52
 0 -1 11 220.61 9.51
 0 1 11 224.59 8.99
 0 1 -11 239.84 9.41
 0 -1 -11 221.05 8.73
 0 -1 11 203.36 7.57
 0 1 -11 224.52 9.5
 0 -1 -11 229.28 9.26
 0 1 11 220.13 8.67
 0 -1 -11 218.25 6.53
 0 -1 -11 217.7 8.97
 0 1 -11 228.89 9.33
 0 -1 11 215.06 6.46
 0 1 -11 221.7 6.27
 0 1 11 225.8 6.84
 0 1 -11 241.57 9.49
 0 -1 11 224.89 9.17
 0 1 11 242.34 10.03
 0 1 12 418.18 14.39
 0 -1 12 406.39 13.46
 0 -1 -12 446.77 14.67
 0 1 -12 425.29 13.7
 0 -1 12 415.57 14.9
 0 1 -12 379.22 12.55
 0 1 12 424.66 14.98
 0 1 12 365.97 10.77
 0 -1 12 388.71 11.21
 0 -1 -12 405.79 13.59
 0 -1 12 411.31 14.53
 0 1 12 392.13 13.11
 0 1 -12 380.25 13.18
 0 -1 -12 395.69 10.97
 0 -1 -12 419.94 13.91
 0 1 12 425.24 15.38
 0 -1 12 411.26 14.44
 0 1 -12 477.31 15.29
 0 -1 -12 403.02 11.39
 0 1 12 401.3 11.41
 0 -1 12 406.8 11.05
 0 1 -12 414.23 10.79
 0 -1 -12 409.12 11.11
 0 -1 12 414.38 15.11
 0 1 12 397.68 13.93
 0 -1 -12 414.09 13.89
 0 1 -12 441.17 14.77
 0 -1 -12 411.91 14.19
 0 1 -12 435.99 14.78
 0 1 -12 402.24 14.79
 0 1 12 415.74 13.83
 0 1 -13 513.87 17.28
 0 -1 -13 484.25 16.6
 0 -1 -13 496.93 13.3
 0 -1 13 470.11 13.47
 0 -1 13 499.92 17.75
 0 1 13 522.79 18.24
 0 -1 13 481.5 16.84
 0 1 -13 566.22 17.83
 0 -1 13 501.55 17.5
 0 -1 -13 511.88 16.97
 0 1 -13 496.56 15.95
 0 1 13 503.68 16.8
 0 1 13 504.41 17.4
 0 1 13 501.97 14.33
 0 -1 13 463.13 13.36
 0 1 13 493.45 13.63
 0 1 13 481.26 13.79
 0 -1 13 475.43 13.32
 0 -1 -13 478.66 12.96
 0 1 13 473.12 15.31
 0 -1 13 487.54 17
 0 1 -13 443.99 15.29
 0 -1 -13 485.09 15.8
 0 -1 -13 485.28 13.37
 0 1 13 442.72 12.72
 0 -1 13 461.53 13.22
 0 1 -13 483.97 17.3
 0 1 13 489.18 15.83
 0 -1 -13 460.42 16.57
 0 -1 -13 489.18 16.05
 0 -1 -13 484.48 16.02
 0 1 -13 483.64 16.82
 0 1 -13 482.6 13.3
 0 -1 -13 482.56 13.45
 0 -1 -13 478.91 13.06
 0 1 -13 488.36 12.73
 0 1 13 488.59 13.47
 0 1 -14 25.25 3.19
 0 -1 -14 22.21 2.84
 0 -1 -14 22.43 1.69
 0 1 -14 24.74 1.61
 0 1 14 18.85 1.61
 0 -1 14 20.95 1.8
 0 1 14 20.71 1.69
 0 -1 14 20.27 3.2
 0 -1 14 23.29 3.07
 0 1 -14 28.08 3.36
 0 1 14 21.68 3.3
 0 -1 14 20.6 1.68
 0 1 -14 21.77 1.68
 0 1 14 23.64 2.21
 0 -1 14 19.88 1.69
 0 1 14 26.04 3.34
 0 -1 14 19.58 1.7
 0 1 14 20.94 1.9
 0 -1 14 22.08 1.76
 0 1 14 23.98 1.9
 0 -1 14 21.87 3.05
 0 1 -14 22.03 2.52
 0 -1 -14 23.83 1.78
 0 1 -14 21.88 1.59
 0 -1 -14 27.87 3.24
 0 1 14 24.84 3.08
 0 -1 14 28.27 3.59
 0 1 -14 21.2 2.59
 0 -1 -14 18.02 2.78
 0 -1 -14 20 2.55
 0 1 -14 23.55 3.03
 0 -1 -14 19.04 2.48
 0 1 -14 21.27 1.41
 0 -1 -14 21.51 1.59
 0 -1 -14 22.18 1.81
 0 1 14 21.46 1.76
 0 1 14 18.94 1.82
 0 1 -14 21.21 1.7
 0 -1 15 616.56 18.21
 0 -1 -15 692.66 18.12
 0 1 -15 668.74 17.7
 0 -1 15 665.17 18.45
 0 1 15 659.24 18.14
 0 -1 15 697.32 23.74
 0 1 -15 750.01 23.29
 0 -1 15 705.45 22.84
 0 1 15 704.94 23.85
 0 -1 15 677.98 18.11
 0 1 -15 673.61 18.09
 0 1 15 726.3 19.6
 0 1 15 688.53 18.76
 0 1 15 665.67 18.45
 0 -1 15 659.4 18.19
 0 -1 15 668.43 18.36
 0 1 -15 699.92 17.94
 0 -1 -15 688.46 18.24
 0 1 15 664.43 22.72
 0 -1 15 688.99 22.68
 0 -1 15 654.87 18.06
 0 -1 -15 679.77 18.38
 0 1 -15 645.31 17.33
 0 -1 -15 678.19 17.86
 0 1 15 680.79 18.26
 0 1 -15 675.29 21.22
 0 1 15 687.05 22.23
 0 -1 -15 679.27 22.35
 0 -1 15 674.66 23.13
 0 1 -15 690.42 22.76
 0 -1 -15 649.94 21.64
 0 1 -15 660.15 22.13
 0 -1 -15 606.95 20.72
 0 1 15 650.03 18.58
 0 -1 -15 678.23 18.34
 0 1 -15 676.58 18.19
 0 1 -16 22.06 1.62
 0 -1 -16 22.15 1.79
 0 -1 16 24.93 2.07
 0 1 16 23.56 1.89
 0 -1 16 21.71 3.53
 0 1 -16 28.32 3.58
 0 1 16 21.15 3.5
 0 -1 16 25.28 1.89
 0 -1 -16 23.6 1.85
 0 1 -16 20.91 1.77
 0 1 -16 22.64 1.85
 0 1 16 25.06 2.13
 0 -1 -16 19.61 1.81
 0 -1 16 22.55 1.95
 0 -1 16 22.04 1.84
 0 1 16 23.98 2.12
 0 1 16 23.56 2.01
 0 1 16 20.8 1.79
 0 -1 -16 21.26 1.89
 0 -1 -16 21.87 1.67
 0 1 -16 22.69 1.94
 0 1 16 20.95 3.19
 0 -1 16 21.11 3.48
 0 -1 16 24.92 3.34
 0 1 -16 21.35 1.68
 0 -1 -16 22.25 1.83
 0 1 -16 20.29 2.73
 0 1 16 23.47 3.17
 0 -1 16 21.5 3.38
 0 -1 -16 20.08 2.95
 0 -1 -16 16.66 2.44
 0 1 -16 23.74 3.28
 0 -1 -16 22.52 2.96
 0 -1 16 22.79 1.86
 0 -1 16 21.67 1.93
 0 1 -16 24.4 3.16
 0 -1 17 64 5.98
 0 1 -17 68.93 5.58
 0 1 17 66.67 5.88
 0 1 -17 55.58 4.49
 0 1 17 58.3 4.96
 0 -1 -17 60.37 5.16
 0 -1 17 62.41 5.65
 0 -1 -17 62.48 3.18
 0 1 -17 63.87 3.2
 0 1 -17 65.06 3.27
 0 1 17 60.61 3.43
 0 -1 17 61.06 3.33
 0 1 17 62.51 3.51
 0 1 17 58.96 3.29
 0 -1 17 61.31 3.24
 0 -1 -17 63.84 3.33
 0 1 17 58.9 3.11
 0 -1 -17 60.84 2.94
 0 1 -17 62.18 3.32
 0 1 17 57.91 5.25
 0 -1 17 57.47 5.61
 0 1 -17 61.16 2.95
 0 -1 -17 65.04 3.24
 0 -1 17 57.47 5.09
 0 -1 17 62.38 3.39
 0 1 17 65 3.22
 0 1 -17 55.23 5.07
 0 -1 -17 53.19 4.52
 0 1 -17 60.58 2.85
 0 -1 -17 63.26 3.13
 0 1 -17 53.53 4.75
 0 -1 17 60.22 3.09
 0 -1 17 59.35 3.25
 0 1 -18 179.91 9.46
 0 1 18 186 10.2
 0 1 -18 189.24 6.35
 0 -1 -18 187.37 6.34
 0 1 -18 176.05 5.84
 0 -1 -18 183.23 6.27
 0 -1 18 192.07 6.64
 0 1 18 190.59 6.64
 0 1 18 185.87 6.77
 0 -1 18 189.13 6.51
 0 1 -18 171.97 9.12
 0 -1 -18 151.66 7.99
 0 1 -18 185.62 6.4
 0 1 18 184.34 6.67
 0 1 -18 180.76 5.97
 0 -1 -18 180.35 6.3
 0 -1 -18 173.93 5.92
 0 1 -18 182.14 6.5
 0 -1 -18 181.34 6.45
 0 -1 -18 182.2 9.28
 0 1 18 166.53 8.8
 0 -1 18 186.87 10.11
 0 1 -18 147.4 8.16
 0 1 -18 165.58 5.85
 0 -1 18 175.38 6.11
 0 -1 18 194.55 10.7
 0 1 18 187.73 6.34
 0 -1 18 193.91 6.77
 0 -1 18 179.08 6.43
 0 -1 -19 116.8 7.03
 0 1 -19 128.35 4.74
 0 -1 -19 121.73 4.64
 0 -1 19 134.36 5.11
 0 1 19 126.89 4.68
 0 1 19 123.44 4.96
 0 1 -19 126.34 4.77
 0 -1 -19 123.34 4.66
 0 -1 19 119.42 4.7
 0 1 -19 113.6 4.18
 0 1 19 122.91 4.87
 0 -1 19 129.39 4.95
 0 -1 19 131.02 4.89
 0 1 19 128 5.09
 0 -1 -19 116.95 4.69
 0 1 -19 127.44 4.89
 0 -1 -19 109.76 4.23
 0 1 -19 113.96 4.17
 0 -1 -19 126.7 4.63
 0 1 -19 118.77 4.6
 0 1 -19 112.26 6.87
 0 -1 -19 122.42 7.57
 0 1 -19 127.78 7.42
 0 -1 19 126.3 8.18
 0 -1 -20 1.2 0.61
 0 1 -20 2.13 0.73
 0 -1 -20 1.21 0.6
 0 1 20 1.98 0.79
 0 -1 20 2.02 0.75
 0 1 20 1.43 0.71
 0 -1 20 1.33 0.64
 0 -1 -20 1.49 0.65
 0 1 -20 1.41 1.16
 0 -1 -20 0.17 0.98
 0 -1 20 1.23 0.78
 0 1 20 1.41 0.64
 0 -1 20 1.57 1.45
 0 1 -20 0.96 0.85
 0 -1 -20 0.82 0.58
 0 1 -20 1.43 0.67
 0 1 -20 0.97 0.46
 0 1 20 1.53 0.77
 0 1 -20 0.89 0.67
 0 -1 -21 57.17 2.43
 0 1 -21 55.41 2.43
 0 1 21 60.07 2.48
 0 -1 21 61.03 2.8
 0 1 -21 63.35 2.67
 0 1 21 60.13 2.7
 0 -1 -21 57.14 2.48
 0 1 21 60.53 2.77
 0 -1 21 58.4 2.58
 0 1 21 59.69 2.69
 0 -1 21 62.43 2.69
 0 1 -21 53.96 2.57
 0 -1 -21 48.57 2.38
 0 -1 -22 0.45 0.41
 0 -1 22 0.3 0.52
 0 -1 22 0.46 0.4
 0 1 22 0.43 0.44
 0 1 22 0.78 0.49
 0 -1 22 0.32 0.37
 0 -1 -22 0.43 0.35
 0 1 -22 0.59 0.43
 0 1 22 0.18 0.46
 0 -1 -22 0.67 0.49
 0 1 23 48.38 1.71
 0 1 23 44.72 1.62
 0 -1 23 49.02 1.77
 0 -1 23 52.34 1.95
 0 1 23 43.51 1.61
 0 1 -23 51.42 1.77
 0 -1 -23 48.3 1.76
 0 -2 0 9.23 0.98
 0 2 0 8.8 0.88
 0 2 0 9.56 0.84
 0 2 0 9.16 0.88
 0 -2 0 7.73 1.03
 0 2 0 11.2 1.03
 0 -2 0 7.11 0.95
 0 -2 0 10.27 0.69
 0 -2 1 1618.8 39.54
 0 -2 -1 1610.68 40.27
 0 2 1 1750.19 39.48
 0 -2 1 1717.52 39.28
 0 2 1 1630.17 39.39
 0 2 -1 1534.17 39.15
 0 -2 1 1723.54 39.26
 0 2 1 1649.28 39.38
 0 2 1 1617.3 39.42
 0 -2 -1 1554.66 39.93
 0 -2 -1 1544.62 39.78
 0 -2 1 1376.08 39.73
 0 2 -1 1524.66 39.1
 0 -2 1 1751.17 38.82
 0 -2 -1 1489.65 38.54
 0 -2 2 9146.14 218.51
 0 -2 -2 9097.28 218.44
 0 -2 -2 9473.16 219.16
 0 -2 2 8873.41 218.52
 0 -2 -2 9163.88 218.5
 0 -2 2 9290.58 218.13
 0 2 2 9080.45 218.24
 0 -2 2 9107.7 218.75
 0 2 2 8915.77 218.17
 0 2 2 8818.73 218.36
 0 -2 -2 9234.43 218.91
 0 2 -2 9004.55 218.33
 0 -2 2 9301.6 217.77
 0 -2 2 9544.94 217.82
 0 -2 -2 9999 218.69
 0 2 2 8850.48 218.41
 0 2 2 9370.32 218.45
 0 2 -3 13.48 1.25
 0 -2 3 10.3 0.79
 0 -2 -3 10.81 1.19
 0 2 3 11.51 1.24
 0 -2 -3 10.66 1.14
 0 -2 3 11.43 1.06
 0 -2 -3 11.16 1.2
 0 -2 -3 10.02 1.16
 0 2 3 11.06 1.17
 0 -2 3 10.16 1.14
 0 2 3 10.73 1.06
 0 -2 3 14.62 1.17
 0 2 3 11.94 1.11
 0 2 3 10.71 1.08
 0 -2 -3 9.93 1.22
 0 -2 -3 11.68 1.06
 0 -2 3 10.81 1.06
 0 2 -3 11.58 1.16
 0 2 -4 312.64 9.47
 0 2 4 326.94 9.62
 0 2 -4 325.02 9.57
 0 -2 -4 326.75 9.46
 0 2 4 303.75 9.69
 0 2 -4 297.9 8.37
 0 2 4 316.81 9.57
 0 -2 4 330.89 9.29
 0 2 -4 299.58 8.38
 0 -2 4 344.68 9.84
 0 -2 -4 325.26 9.68
 0 2 4 301.43 9.19
 0 2 4 282.61 8.9
 0 2 4 307.85 9.22
 0 -2 4 322.79 9.24
 0 2 -4 308.25 9.42
 0 2 4 303.6 9.19
 0 -2 4 322.97 9.37
 0 -2 -4 310.17 9.3
 0 -2 -4 332 9.91
 0 2 -4 321.7 9.61
 0 -2 4 344.32 9.68
 0 -2 -4 327.58 9.88
 0 -2 -4 313.71 9.57
 0 -2 4 328.3 8.97
 0 2 -5 1398.98 32.48
 0 -2 -5 1265.25 32.49
 0 2 5 1216.23 32.31
 0 -2 -5 1330.72 33.49
 0 2 -5 1247.83 32.62
 0 2 -5 1300.3 32.82
 0 2 5 1334.12 32.9
 0 -2 -5 1331.62 32.63
 0 2 5 1260.32 32.67
 0 2 5 1289.79 32.81
 0 -2 5 1301.86 32.39
 0 2 5 1231.12 32.82
 0 -2 5 1319.21 32.43
 0 -2 5 1373.03 33.03
 0 2 -5 1198.81 31.37
 0 -2 -5 1288.39 32.8
 0 2 -5 1259.99 32.46
 0 2 5 1158.19 31.98
 0 -2 5 1298.99 32.38
 0 2 5 1228.51 32.37
 0 -2 -5 1267.31 32.3
 0 -2 5 1268.56 32.28
 0 -2 -5 1326.14 33.03
 0 2 -5 1216.98 32.59
 0 -2 -5 1294.39 32.6
 0 -2 5 1281.55 31.67
 0 -2 -5 1357.09 33.13
 0 2 -6 43.94 2.58
 0 -2 -6 41.2 2.6
 0 2 6 37.91 2.44
 0 2 -6 36.85 2.57
 0 -2 -6 44.09 3.05
 0 -2 -6 36.19 2
 0 2 -6 38.75 2.66
 0 2 6 40.38 2.73
 0 -2 -6 42.01 2.62
 0 2 6 36.37 2.58
 0 2 6 39.42 2.68
 0 2 6 39.92 2.79
 0 -2 6 39.32 2.47
 0 -2 6 39.69 2.7
 0 2 6 36.84 2.32
 0 2 -6 37.12 1.99
 0 -2 6 38.94 2.51
 0 2 -6 32.99 2.34
 0 2 6 38.54 2.54
 0 -2 6 40.24 2.56
 0 -2 6 37.86 2.36
 0 2 -6 37.97 2.56
 0 -2 -6 38.89 2.63
 0 -2 6 36.5 1.96
 0 -2 -6 40.95 2.73
 0 -2 -6 41.99 2.57
 0 2 7 51.18 3.44
 0 2 7 50.96 3.26
 0 -2 7 50.46 3.05
 0 -2 7 47.06 2.99
 0 2 7 51.11 3.15
 0 2 -7 48.56 2.94
 0 2 7 54.23 3.5
 0 -2 7 48.15 2.82
 0 2 7 48.28 2.91
 0 2 -7 50.82 2.6
 0 -2 7 53.72 3.18
 0 -2 7 54.59 3.38
 0 2 -7 54.54 3.15
 0 -2 -7 53.18 3.24
 0 2 -7 47.16 3.11
 0 -2 -7 52.3 2.07
 0 -2 -7 55.83 3.69
 0 2 7 53.46 3.35
 0 -2 -7 50.23 2.6
 0 -2 -7 47.74 3.05
 0 2 7 45.59 3.11
 0 2 -7 51.91 2.39
 0 -2 -7 54.5 2.34
 0 2 -7 51.08 2.07
 0 2 7 51.01 2.15
 0 2 -7 43.25 2.96
 0 -2 7 51.36 3.29
 0 -2 -7 49.74 3.18
 0 -2 -7 49.95 3.23
 0 -2 7 47.48 2.33
 0 -2 -7 50.68 3.02
 0 2 8 25.69 2.61
 0 2 8 31.65 2.72
 0 -2 8 35.05 2.66
 0 2 -8 29.63 2.33
 0 -2 8 30.37 2.6
 0 2 8 30.3 2.58
 0 2 -8 33.39 2.61
 0 -2 -8 30.73 2.66
 0 2 8 25.5 1.95
 0 -2 8 29.57 2.7
 0 -2 -8 31.56 2.6
 0 2 -8 28.75 2.41
 0 2 -8 26.56 1.66
 0 -2 8 36.46 2.05
 0 -2 -8 32.9 2.64
 0 2 8 30.91 2.63
 0 -2 -8 31.77 1.58
 0 -2 8 30.09 1.63
 0 2 -8 32.23 2.65
 0 -2 -8 31.71 2.9
 0 -2 -8 31.56 1.59
 0 -2 -8 28.84 2.05
 0 2 8 34.71 2.83
 0 2 8 30.72 2.85
 0 -2 8 28.7 2.21
 0 2 8 29.05 2.37
 0 -2 8 35.37 2.76
 0 2 -8 33.05 2.19
 0 -2 8 32.78 2.73
 0 2 8 28.93 1.63
 0 2 -8 31.06 1.63
 0 -2 8 29.71 1.56
 0 2 8 32.84 1.71
 0 -2 -8 30.06 2.58
 0 -2 8 31.59 1.82
 0 -2 -8 34.25 2.5
 0 -2 -9 12.08 1.57
 0 2 9 9.92 1.82
 0 -2 9 11.01 1.69
 0 2 9 13.22 1.9
 0 2 9 13.91 2.09
 0 -2 9 10.23 1.4
 0 -2 9 11.21 1.74
 0 -2 9 13.86 1.95
 0 2 -9 18.01 1.68
 0 2 9 12.47 1.67
 0 2 -9 9.86 1.46
 0 -2 9 10.99 1.75
 0 2 9 13.88 1.89
 0 -2 -9 12.19 1.78
 0 2 -9 10.14 1.59
 0 -2 -9 9.8 1.6
 0 -2 9 13.9 2.02
 0 2 -9 11.11 1.6
 0 2 9 9.18 1.21
 0 -2 -9 11.8 1.9
 0 2 -9 10.22 1.69
 0 -2 -9 11.67 1
 0 -2 -9 11.64 1.4
 0 2 9 12.21 1.89
 0 -2 -9 11.12 1.71
 0 2 9 12.14 1.81
 0 -2 9 8.85 1.07
 0 2 9 9.35 1
 0 2 -9 12.01 1.04
 0 2 9 10.95 1.05
 0 -2 9 10.19 0.98
 0 -2 -9 10.78 1.47
 0 -2 -9 14.3 1.88
 0 2 10 269.5 10.72
 0 -2 10 244.38 9.81
 0 2 10 262.84 10.23
 0 -2 10 231.96 8.79
 0 2 10 272.63 10.77
 0 2 -10 260.1 8.87
 0 -2 10 262.99 10.16
 0 2 10 250.09 9.4
 0 -2 10 267.49 10.27
 0 -2 -10 265.73 10.18
 0 -2 -10 248.69 7.22
 0 2 10 257.63 9.98
 0 2 -10 246.29 9.03
 0 -2 10 254.03 10.09
 0 2 -10 296.64 10.31
 0 -2 -10 286.56 10.47
 0 2 -10 248.4 9.44
 0 -2 10 271.04 10.57
 0 -2 -10 265.02 9.87
 0 2 10 234.35 8.39
 0 -2 -10 245.27 9.18
 0 -2 -10 283.12 10.79
 0 -2 -10 257 7.42
 0 -2 -10 257.43 8.89
 0 2 -10 270.99 10.17
 0 2 10 262.49 10.31
 0 -2 10 209.17 7.72
 0 2 -10 259.53 10.48
 0 2 10 249.46 9.67
 0 -2 -10 263.19 9.88
 0 2 10 253.8 7.66
 0 2 -10 256.74 7.52
 0 -2 10 246.69 7.48
 0 2 10 246.91 7.55
 0 -2 -10 277.66 10.07
 0 2 11 1137.81 32.16
 0 2 11 1077.18 31.15
 0 -2 11 1050.99 30.92
 0 2 11 1144.57 32.14
 0 -2 -11 1070.86 27.32
 0 -2 -11 1080.21 27.16
 0 2 -11 1195.62 31.13
 0 -2 -11 1204.8 31.84
 0 -2 -11 1150.52 30.87
 0 2 11 1018.55 28.69
 0 2 -11 1020.51 30.02
 0 -2 11 1091.9 31.72
 0 2 -11 1121.39 31.87
 0 2 11 1100.9 30.59
 0 -2 -11 1086.16 30.71
 0 -2 -11 1121.93 27.44
 0 -2 -11 1057.28 29.92
 0 -2 -11 1030.89 29.2
 0 2 -11 1118.68 31.09
 0 2 11 1121.32 31.59
 0 -2 11 1059 31.17
 0 2 -11 1017.56 29.39
 0 2 11 1121.51 31.09
 0 -2 11 1070.68 31.32
 0 2 11 1119.67 30.4
 0 -2 -11 1147.84 31.35
 0 2 -11 1093.74 29.43
 0 -2 11 1093.13 31.22
 0 2 11 1080.12 27.73
 0 2 -11 1117.05 27.6
 0 2 11 1078.68 27.58
 0 -2 11 1067.68 27.56
 0 -2 -11 1143.79 30.97
 0 2 12 808.79 24.97
 0 -2 12 776.89 23.91
 0 2 12 753.29 23.74
 0 2 -12 662.17 21.54
 0 -2 -12 871.18 24.76
 0 2 -12 854.4 23.87
 0 2 12 837.26 25.13
 0 -2 -12 806.34 24.06
 0 2 -12 752.81 22
 0 2 12 781.96 22.93
 0 -2 12 759.39 23.7
 0 -2 12 787.36 24.23
 0 2 -12 713.28 21.78
 0 2 12 801.6 23.78
 0 -2 -12 747.41 19.56
 0 -2 -12 758.03 19.77
 0 2 -12 735.18 22.58
 0 -2 12 797.31 24.65
 0 -2 -12 796.09 23.34
 0 -2 12 749.7 20.06
 0 2 12 750.58 19.98
 0 2 12 764.56 20.22
 0 2 -12 783.43 20.08
 0 -2 -12 695.77 21.58
 0 2 12 789.54 24.29
 0 2 -12 787.71 23.81
 0 -2 -12 767.47 19.89
 0 -2 -12 728.09 22.43
 0 -2 -12 785.6 23.53
 0 2 12 790 23.09
 0 2 -12 749.31 24.33
 0 -2 -12 787.84 23.49
 0 2 13 435.44 13.12
 0 -2 13 424.86 12.21
 0 -2 -13 419.19 14.97
 0 -2 13 442.94 16.63
 0 2 -13 391.48 14.31
 0 -2 13 404.85 12.22
 0 2 -13 426.91 11.95
 0 -2 13 398.19 12.2
 0 -2 -13 434.93 12.07
 0 -2 -13 421.79 11.75
 0 2 13 417.6 12.16
 0 -2 13 421.29 12.22
 0 2 13 451.89 16.89
 0 2 13 415.35 15.51
 0 -2 13 444.35 16.17
 0 2 13 459.17 17.01
 0 -2 -13 502.91 16.97
 0 2 -13 378.57 13.51
 0 2 -13 478.2 15.87
 0 -2 13 431.66 12.29
 0 2 -13 414.4 11.82
 0 -2 13 416.63 16.07
 0 2 13 429.65 15.57
 0 2 -13 380.42 13.53
 0 -2 13 403.45 11.74
 0 2 13 425.53 12.52
 0 2 13 428.13 12.23
 0 -2 13 405.98 11.88
 0 -2 -13 425.55 11.82
 0 -2 -13 418.83 11.58
 0 -2 -13 425.9 12.19
 0 2 -13 417.55 16.33
 0 2 13 427.5 14.7
 0 -2 -13 422.6 15.29
 0 2 13 442.24 15.01
 0 -2 -13 450.43 16.01
 0 -2 13 401.89 15.26
 0 2 -13 427.65 14.16
 0 -2 -13 391.18 14.29
 0 2 -13 429.16 15.7
 0 2 -13 434.06 15.73
 0 -2 -13 442.05 15.38
 0 2 -13 440.67 12.21
 0 -2 -13 423.48 12.06
 0 -2 -13 439.09 11.98
 0 2 13 430.4 12.33
 0 -2 -14 295.91 8.9
 0 -2 14 260.06 8.84
 0 -2 -14 288.84 8.7
 0 2 14 265.5 8.68
 0 -2 -14 267.06 8.27
 0 -2 14 275.68 8.84
 0 2 14 279.16 8.47
 0 -2 14 273.69 12.4
 0 2 14 283.39 13.02
 0 2 14 257.72 11.55
 0 2 -14 291.16 11.99
 0 -2 -14 316.84 13.14
 0 2 14 297.01 13.28
 0 -2 14 279.45 8.89
 0 2 -14 265.35 8.39
 0 -2 14 270.12 12.6
 0 2 14 286.71 12.02
 0 -2 14 267.07 8.92
 0 2 -14 281.17 8.57
 0 2 14 272.37 9.07
 0 2 14 286.26 8.92
 0 -2 14 265.68 8.52
 0 -2 14 263.71 8.37
 0 -2 -14 262.55 8.29
 0 -2 14 283.85 8.88
 0 -2 14 300.37 13.22
 0 2 -14 249.04 10.64
 0 -2 -14 264.74 11.23
 0 2 14 284.58 11.39
 0 2 -14 271.84 10.58
 0 -2 -14 295.64 12.35
 0 2 14 291.67 9.79
 0 -2 -14 250.15 10.65
 0 2 -14 280.41 12.05
 0 2 -14 277.13 11.96
 0 -2 -14 278.57 11.65
 0 -2 -14 282.11 8.55
 0 2 14 284.06 8.94
 0 2 -14 290.98 8.83
 0 -2 -14 272.07 8.62
 0 -2 -15 112.15 4.65
 0 2 -15 109.09 4.46
 0 2 15 106.96 4.7
 0 -2 15 103.61 4.73
 0 -2 15 105.01 4.74
 0 -2 -15 111.2 4.55
 0 2 15 103.91 4.48
 0 2 15 109.93 4.33
 0 -2 15 108.53 4.73
 0 -2 -15 100.36 4.11
 0 2 15 118.46 7.95
 0 -2 15 101.15 7.23
 0 2 -15 117.91 7.12
 0 -2 -15 129.17 8.04
 0 2 15 112.83 7.84
 0 -2 15 112.45 4.76
 0 2 -15 109.19 4.36
 0 2 15 103.96 6.78
 0 -2 15 110.94 7.72
 0 2 15 109.53 4.67
 0 2 15 114.55 4.96
 0 -2 15 106.32 4.46
 0 -2 15 107.97 4.36
 0 -2 -15 106.19 4.2
 0 -2 15 107.13 7.66
 0 -2 15 112.05 4.72
 0 2 -15 103.5 6.91
 0 2 15 114.13 5.43
 0 2 -15 117.62 7.36
 0 -2 -15 92.75 5.84
 0 -2 -15 102.66 6.55
 0 -2 -15 116.57 4.48
 0 2 -15 113.82 4.65
 0 2 15 111.72 4.7
 0 -2 -15 101.92 4.43
 0 2 -15 101.05 5.88
 0 -2 -15 117.79 7.36
 0 2 15 113.33 6.63
 0 2 16 0.49 0.91
 0 -2 16 0.21 0.78
 0 -2 16 1.2 1.62
 0 2 16 0.58 1.02
 0 2 16 0.65 1.07
 0 -2 16 0.97 1.45
 0 -2 16 0.95 1.63
 0 -2 -16 0.54 0.68
 0 2 16 0.78 0.73
 0 -2 16 0.61 0.75
 0 -2 -16 1.39 0.7
 0 2 -16 0.06 0.57
 0 -2 16 0.23 0.78
 0 -2 -16 3.7 0.89
 0 2 16 0.55 0.54
 0 -2 -16 0.78 0.49
 0 2 16 0.38 0.58
 0 -2 -16 1.14 1.33
 0 2 -16 1.31 1.21
 0 -2 16 0.77 0.82
 0 -2 -16 0.28 0.52
 0 2 -16 0.17 0.61
 0 2 16 0.24 1.21
 0 2 16 0.16 0.79
 0 2 16 0.21 0.64
 0 -2 16 0.94 0.66
 0 -2 16 1.07 0.71
 0 -2 -16 0.15 0.48
 0 -2 16 1.42 1.38
 0 2 -16 0.78 0.97
 0 2 16 0.75 0.72
 0 -2 -16 0.13 0.59
 0 2 -16 1.01 1.18
 0 -2 16 0.23 1.26
 0 2 16 0.71 1.53
 0 -2 -16 2.04 0.7
 0 -2 -16 0.52 0.83
 0 -2 -16 0.61 1.19
 0 -2 -17 10.92 1.39
 0 2 -17 8.99 1.22
 0 2 17 11.33 1.45
 0 -2 17 11.35 1.58
 0 -2 -17 7.24 1.21
 0 -2 17 9.09 1.43
 0 -2 -17 8.51 1.23
 0 2 17 8.32 1.14
 0 2 17 7.9 1.09
 0 2 -17 11.03 1.26
 0 2 -17 8.62 2.09
 0 -2 -17 8.47 2.3
 0 -2 17 10.14 1.37
 0 -2 -17 10.04 1.23
 0 2 -17 12.68 1.36
 0 2 17 9.15 2.51
 0 2 17 9.15 1.92
 0 2 17 10.37 2.27
 0 -2 17 9.34 2.43
 0 2 17 9.53 1.44
 0 -2 17 8.28 1.25
 0 2 17 11.16 1.42
 0 -2 17 8.61 1.19
 0 -2 -17 7.4 0.97
 0 -2 17 10.01 1.4
 0 2 17 9.11 1.69
 0 -2 -17 8.5 2.08
 0 -2 17 10.49 2.59
 0 2 -17 9.27 2.09
 0 -2 -17 9.14 1.97
 0 2 -17 9.79 2.21
 0 2 17 8.2 2.33
 0 -2 17 8.62 2.36
 0 -2 -17 8.13 1.19
 0 -2 -17 7.71 1.1
 0 2 17 9.21 1.25
 0 -2 17 10.59 2.58
 0 -2 -18 2.11 0.79
 0 2 -18 1.93 0.83
 0 2 -18 1.31 0.65
 0 2 18 1.28 0.66
 0 2 -18 1.06 1.24
 0 -2 -18 1.81 1.33
 0 -2 18 1.48 0.77
 0 2 -18 1.33 0.71
 0 -2 -18 1.04 0.65
 0 2 18 1.13 1.39
 0 -2 18 1.61 0.76
 0 2 18 1.11 0.77
 0 -2 18 1.28 0.65
 0 2 18 1.3 0.83
 0 2 -18 3.2 1.44
 0 2 18 0.66 1.49
 0 -2 18 1.13 1.46
 0 -2 18 0.23 1.36
 0 -2 -18 1.56 0.74
 0 2 18 1.03 0.8
 0 2 -18 1.78 0.73
 0 -2 18 2.03 0.98
 0 -2 -18 0.88 0.75
 0 -2 -18 1.54 0.68
 0 -2 18 2.1 0.86
 0 -2 18 2.13 0.96
 0 2 18 2.07 0.7
 0 -2 -18 1.91 0.68
 0 2 18 1.51 0.69
 0 -2 -18 3.67 1.5
 0 2 19 130.34 3.39
 0 -2 -19 131.57 3.54
 0 2 -19 146.24 3.91
 0 -2 -19 135.53 7.16
 0 2 19 136.09 7.49
 0 2 -19 128.63 6.53
 0 2 19 144.14 4.17
 0 -2 19 138.6 3.79
 0 2 19 140.05 4.3
 0 -2 19 138.86 3.95
 0 -2 -19 120.74 6.66
 0 2 -19 135.99 3.79
 0 2 19 133.8 3.95
 0 -2 19 142.36 4.59
 0 -2 -19 127.92 3.89
 0 -2 -19 141.39 4.02
 0 2 -19 123.25 6.55
 0 2 19 131.81 7.34
 0 -2 19 128.46 7.48
 0 2 -19 126.51 3.35
 0 -2 -19 128.08 3.52
 0 -2 -19 115.46 3.47
 0 -2 19 126.29 4.08
 0 2 -19 128.45 3.72
 0 -2 -19 138.55 3.89
 0 2 -20 63.15 2.73
 0 -2 -20 60.59 2.58
 0 -2 -20 66.79 2.86
 0 2 -20 62.61 2.75
 0 -2 -20 63.91 2.79
 0 2 -20 59.11 4.38
 0 2 20 66.95 5.06
 0 2 20 61.4 2.48
 0 2 20 64.32 2.85
 0 -2 -20 62.12 2.83
 0 -2 20 69.05 3.31
 0 2 -20 67.59 2.84
 0 -2 -20 51.06 2.49
 0 -2 -20 55.12 2.5
 0 2 20 64.79 2.93
 0 2 20 63.25 2.99
 0 -2 20 64.93 2.84
 0 -2 20 61.82 2.69
 0 2 -20 58.01 2.41
 0 2 -21 8.46 0.96
 0 -2 21 8.83 1.19
 0 2 21 8.57 0.94
 0 -2 -21 8.82 0.98
 0 2 -21 8.86 0.93
 0 -2 21 7.06 0.81
 0 2 21 8.92 1.04
 0 2 21 8.8 0.99
 0 -2 21 10.86 0.99
 0 2 -21 9.07 0.94
 0 -2 -21 6.71 0.77
 0 -2 -21 9.49 0.96
 0 2 -21 8.65 0.92
 0 -2 -21 7.38 0.9
 0 -2 -22 4.16 0.58
 0 2 -22 4.29 0.55
 0 2 22 5.51 0.7
 0 2 22 5.22 0.7
 0 2 -22 5.16 0.65
 0 2 22 4.43 0.59
 0 -2 -22 5.1 0.65
 0 -2 22 5.31 0.79
 0 2 -22 4.67 0.62
 0 2 23 27.68 1.12
 0 2 -23 29.59 1.13
 0 -2 23 27.76 1.23
 0 -3 0 0.09 0.82
 0 -3 0 0.84 0.7
 0 3 0 1.15 0.5
 0 -3 0 0.83 0.37
 0 3 0 0.88 0.5
 0 3 0 -0.11 0.5
 0 -3 0 -0.08 0.72
 0 -3 0 0.45 0.39
 0 3 0 0.06 0.52
 0 -3 0 -0.09 0.77
 0 3 0 2.76 0.67
 0 3 0 0.89 0.54
 0 -3 0 0.66 0.71
 0 -3 0 -0.07 0.58
 0 3 -1 239.65 7.39
 0 -3 1 278.15 7.13
 0 3 1 249.38 7.83
 0 -3 -1 240.1 6.75
 0 -3 -1 267.5 8.87
 0 -3 1 252.07 8.24
 0 -3 -1 253.86 8.12
 0 -3 1 226.52 8.26
 0 3 1 254.31 7.61
 0 3 -1 239.74 7.61
 0 -3 -1 261.68 7.63
 0 -3 1 225.56 8.45
 0 3 -1 251.06 8.08
 0 3 1 252.76 7.89
 0 3 -1 231.56 6.2
 0 -3 -1 256.5 8.84
 0 3 1 250.91 7.82
 0 3 -1 251.45 8.08
 0 3 1 248.01 7.88
 0 3 -1 234.54 7.94
 0 -3 1 231.44 7.88
 0 -3 -1 268.43 8.5
 0 -3 1 228.6 8.63
 0 -3 -1 245.41 8.41
 0 3 -2 90.79 3.05
 0 -3 2 107.66 3.64
 0 3 -2 102.35 4.04
 0 -3 2 109.48 4.6
 0 -3 2 81.53 4.1
 0 -3 -2 104.81 4.84
 0 3 2 104.98 4.08
 0 3 -2 97.96 3.92
 0 -3 2 105.24 4.11
 0 -3 2 92.79 4.68
 0 -3 -2 101.52 4.04
 0 3 2 105.52 4.22
 0 -3 -2 102.2 4.73
 0 -3 2 84.34 4.55
 0 3 2 98.7 4.1
 0 3 2 100.53 4.08
 0 3 -2 97.79 4.35
 0 3 2 98.45 4.12
 0 -3 2 79.76 3.78
 0 -3 -2 106.34 4.66
 0 -3 2 85.23 4.52
 0 -3 -2 107.22 4.93
 0 -3 -2 101.97 4.48
 0 3 3 69.33 3.36
 0 -3 -3 66.51 4.15
 0 3 -3 69.5 3.25
 0 3 -3 69.49 3.36
 0 -3 3 73.6 2.99
 0 3 3 75.05 3.45
 0 3 -3 66.83 3.1
 0 3 3 70.73 3.54
 0 -3 3 68.56 3.3
 0 -3 -3 69.75 3.36
 0 3 3 68.73 3.32
 0 -3 3 67.21 3.88
 0 -3 -3 67.79 3.7
 0 3 3 65.48 3.25
 0 3 3 65.64 3.39
 0 -3 3 69.64 3.34
 0 3 -3 60.34 3.42
 0 -3 3 72.72 3.67
 0 -3 -3 65.85 3.4
 0 -3 -3 70.07 3.88
 0 -3 -3 73.63 3.81
 0 -3 3 59.84 3.62
 0 -3 3 60.94 2.86
 0 -3 -4 377.54 11.21
 0 3 -4 356.52 10.66
 0 3 4 388.33 11.68
 0 3 -4 378.13 11.95
 0 -3 -4 404.57 13.16
 0 3 -4 386.44 11.67
 0 3 -4 393.18 11.85
 0 -3 4 415.64 11.22
 0 -3 -4 438.04 12.18
 0 3 4 379.84 11.91
 0 -3 4 407.26 11.67
 0 -3 -4 384.31 11.76
 0 3 4 390.3 11.65
 0 3 -4 387.68 12.07
 0 3 4 376.53 11.32
 0 3 4 381.11 11.57
 0 3 4 384.34 11.93
 0 -3 4 385.73 12.46
 0 -3 -4 393.92 12.1
 0 -3 4 420.28 12.33
 0 -3 4 403.36 11.27
 0 -3 -4 422.03 12.51
 0 -3 4 357.04 12
 0 -3 -4 404.27 12.41
 0 3 -5 2.84 0.85
 0 3 5 1.87 0.8
 0 -3 5 13 1.45
 0 3 5 2.1 0.69
 0 3 5 1.96 0.73
 0 3 5 12.01 1.43
 0 -3 5 5.04 1.05
 0 3 -5 1.07 0.71
 0 -3 -5 1.97 0.83
 0 -3 5 1.25 0.84
 0 3 5 4.86 1.09
 0 -3 5 2.44 1.12
 0 -3 -5 1.98 0.74
 0 3 -5 2.8 0.87
 0 3 -5 2.73 0.61
 0 3 5 12.7 1.45
 0 -3 -5 2.2 0.64
 0 -3 -5 2.19 1.06
 0 3 -5 3.63 0.99
 0 3 5 2.03 0.86
 0 -3 -5 8.6 1.33
 0 3 5 1.96 0.47
 0 3 -5 20.94 1.96
 0 -3 5 8.08 1.36
 0 3 5 1.36 0.71
 0 -3 -5 1.35 0.78
 0 -3 -5 4.33 1.08
 0 -3 5 1.56 0.86
 0 -3 6 274.33 9.19
 0 3 6 266.76 9.6
 0 3 6 281.48 9.72
 0 3 6 251.66 8.56
 0 -3 6 274.28 9.25
 0 3 -6 268.65 9.47
 0 3 6 267.84 9.01
 0 3 -6 264.85 9.4
 0 3 -6 269.82 8.63
 0 3 6 259.13 9.21
 0 -3 -6 278.67 9.11
 0 3 -6 272.61 9.67
 0 -3 6 288.77 9.94
 0 -3 -6 283.42 9.97
 0 3 6 279.42 9.46
 0 -3 -6 279.47 9.39
 0 -3 -6 271.59 7.54
 0 3 -6 279.09 9.51
 0 -3 -6 271.87 10.41
 0 3 6 279.38 9.7
 0 3 -6 286 9.69
 0 -3 -6 271.16 9.34
 0 -3 6 289 10.01
 0 3 6 288.07 9.88
 0 -3 6 281.85 9.31
 0 -3 6 293.93 10.49
 0 -3 -6 278.66 9.53
 0 3 6 265.27 7.62
 0 3 -6 266.39 7.47
 0 -3 6 274.46 7.58
 0 3 6 273.93 7.68
 0 -3 -6 276.3 9.66
 0 -3 6 261.19 9.2
 0 -3 7 850.97 22.98
 0 3 7 865.87 23.66
 0 3 7 815.4 23.47
 0 -3 -7 813.86 22.78
 0 -3 7 858.27 23.77
 0 -3 -7 822.98 23.27
 0 -3 7 830.05 22.96
 0 -3 7 908.55 24.74
 0 3 7 805.32 22.2
 0 3 7 816.8 22.69
 0 3 -7 826.12 23.08
 0 -3 7 826.72 22.94
 0 3 -7 790.61 22.92
 0 3 7 768.09 22.73
 0 3 -7 865.29 22.48
 0 -3 -7 828.99 22.8
 0 -3 -7 859.27 23.81
 0 3 -7 794.11 23.33
 0 3 -7 825.49 23.21
 0 -3 -7 856.89 24.55
 0 -3 -7 840.5 20.75
 0 3 -7 832.04 23.41
 0 -3 -7 726.01 21.11
 0 3 7 881.34 23.76
 0 -3 -7 862.4 23.11
 0 3 7 859.09 23.25
 0 3 -7 805.66 20.65
 0 3 7 836.03 20.88
 0 3 7 811.48 20.86
 0 -3 -7 876.77 23.8
 0 -3 -7 850.01 23.34
 0 -3 7 774.52 22.52
 0 -3 8 62.48 3.92
 0 3 8 66.38 4.28
 0 3 8 61.6 4.27
 0 -3 8 61.26 4.17
 0 3 8 63.55 3.58
 0 -3 8 70.25 4.84
 0 -3 -8 70.06 4.25
 0 -3 8 66.01 4.07
 0 -3 -8 60.72 2.56
 0 3 -8 59.48 3.81
 0 -3 8 60.09 3.9
 0 3 8 63.3 3.85
 0 -3 -8 65.21 3.99
 0 3 8 54.52 3.61
 0 3 -8 69.22 3.8
 0 3 -8 61.37 3.84
 0 -3 -8 63.22 4.26
 0 3 -8 66.59 4.18
 0 3 -8 64.44 4.14
 0 -3 -8 67.76 4.74
 0 3 -8 64.86 4.17
 0 -3 -8 57.64 2.89
 0 3 8 65.3 4.31
 0 3 8 65.8 4.1
 0 -3 -8 65.5 4.01
 0 -3 -8 68.54 3.33
 0 -3 8 58.51 3.21
 0 3 8 63.5 2.73
 0 3 -8 60.45 2.55
 0 3 8 60.34 2.72
 0 -3 8 55.12 3.46
 0 -3 -8 59.03 4.11
 0 -3 -8 64.96 4.07
 0 3 9 90.29 5.39
 0 3 9 85.41 5.36
 0 -3 -9 77.41 4.03
 0 -3 9 86.08 4.93
 0 -3 9 87.64 5.26
 0 -3 9 91.89 5.21
 0 -3 9 92.35 5.99
 0 3 -9 80.56 3.81
 0 3 9 88.44 4.54
 0 -3 -9 91.02 5.25
 0 -3 -9 86.17 3.28
 0 3 9 98.04 5.04
 0 -3 9 85.84 5.04
 0 3 -9 79.42 4.64
 0 -3 -9 95.17 5.14
 0 3 -9 98.39 4.9
 0 3 -9 79.92 4.66
 0 -3 -9 90.03 5.31
 0 3 -9 79.98 4.88
 0 -3 9 91.67 5.7
 0 3 -9 87.17 5.16
 0 -3 -9 95.71 5.93
 0 3 -9 89.3 5.2
 0 -3 -9 76.84 3.65
 0 3 9 89.08 5.36
 0 -3 -9 88.41 4.94
 0 -3 -9 90.78 3.78
 0 3 -9 62.41 3.27
 0 3 9 92.75 5.13
 0 -3 9 69.77 3.5
 0 3 -9 86.4 3.34
 0 3 9 87.13 3.48
 0 3 9 87.78 3.52
 0 -3 9 93.01 3.48
 0 -3 -9 86.06 4.95
 0 -3 -9 87.88 5.24
 0 -3 10 751.66 22.91
 0 3 10 772.16 23.7
 0 3 10 780.35 23.93
 0 3 10 776 24.08
 0 -3 10 709.27 22.97
 0 3 -10 710.69 20.81
 0 -3 10 759.81 23.22
 0 3 10 774.28 22.06
 0 -3 10 759.81 24.62
 0 -3 -10 817.58 23.63
 0 -3 -10 769.5 19.79
 0 -3 -10 762.26 19.92
 0 3 10 793.9 22.78
 0 3 -10 744.87 22.32
 0 -3 10 753.69 23.12
 0 3 -10 802.36 22.67
 0 -3 -10 826.58 23.35
 0 3 -10 700.87 22.06
 0 3 -10 718.9 22.66
 0 -3 10 808.85 24.51
 0 -3 -10 811.13 23.72
 0 -3 -10 825.01 24.75
 0 3 -10 781.06 23.35
 0 -3 -10 683 21.11
 0 -3 -10 779.59 19.91
 0 3 10 792.15 23.82
 0 -3 -10 793.7 22.86
 0 3 10 806.77 23.02
 0 3 10 780.12 20.17
 0 3 -10 795.98 19.97
 0 3 10 764.56 20.15
 0 -3 10 770.8 20.11
 0 -3 -10 810.13 23.69
 0 -3 -10 784.5 22.79
 0 3 11 160.49 8.43
 0 -3 11 161.03 7.85
 0 3 11 151.54 8.12
 0 3 -11 136.96 6.88
 0 -3 -11 167.16 7.96
 0 3 -11 176.45 7.73
 0 -3 11 161.81 8.12
 0 -3 11 139.26 8.45
 0 3 11 162.43 7.12
 0 3 11 160.08 8.49
 0 -3 -11 155.85 5.28
 0 -3 -11 156.14 5.41
 0 -3 11 155.54 7.92
 0 3 11 159.3 7.56
 0 3 -11 150.3 7.09
 0 3 -11 144.45 7.39
 0 -3 11 165.84 8.89
 0 -3 -11 165.33 8.15
 0 3 11 153.67 5.58
 0 -3 11 156.63 5.62
 0 3 11 163.72 5.7
 0 3 -11 154.46 5.42
 0 3 11 168.66 8.48
 0 -3 -11 161.31 5.43
 0 3 -11 160.86 7.99
 0 -3 -11 165.94 8.8
 0 -3 -11 160.07 8.06
 0 3 11 165.04 7.69
 0 -3 -11 153.88 7.58
 0 3 -11 160.91 8.7
 0 3 12 156.14 6.34
 0 3 12 153.21 5.59
 0 -3 12 152.18 5.72
 0 3 -12 146.88 7.51
 0 -3 12 170.87 9.44
 0 -3 -12 147.64 8.04
 0 -3 12 158.92 8.4
 0 3 12 159.77 7.78
 0 3 -12 142.37 6.99
 0 -3 -12 150.71 5.59
 0 3 -12 152.35 5.28
 0 -3 12 145.01 5.46
 0 -3 12 142.27 5.61
 0 -3 -12 151.86 5.4
 0 -3 12 153.34 5.49
 0 -3 -12 150.71 5.36
 0 3 12 153.28 5.62
 0 3 12 164.31 8.79
 0 -3 12 155.66 8.09
 0 3 12 154.16 8.38
 0 -3 -12 165.48 8.27
 0 3 -12 162.96 7.74
 0 3 -12 135.97 6.89
 0 -3 12 158.23 5.87
 0 3 -12 146.4 5.15
 0 3 12 156.93 8.69
 0 3 12 156.19 5.56
 0 -3 -12 153.98 5.3
 0 -3 -12 158.51 5.48
 0 3 12 164.69 8.68
 0 3 -12 143.71 7.82
 0 3 -12 140.98 8.49
 0 -3 -12 151.72 7.73
 0 3 12 155.55 7.61
 0 3 -12 158.25 8.19
 0 -3 -12 159.01 5.47
 0 -3 -12 166.62 8.46
 0 3 -12 156.77 5.53
 0 3 12 161.95 5.78
 0 -3 12 137.82 8.6
 0 3 12 154.28 7.15
 0 -3 12 163.18 8.61
 0 3 13 1.53 1.02
 0 -3 13 1.53 0.91
 0 3 13 2.32 0.84
 0 -3 13 2.87 1.83
 0 -3 -13 2.35 1.36
 0 3 -13 1.54 1.08
 0 3 -13 2.4 1.04
 0 3 13 2.39 1.28
 0 -3 13 0.39 1.24
 0 3 13 0.78 0.93
 0 -3 13 0.8 1.43
 0 -3 -13 1.46 0.7
 0 3 -13 1.73 0.66
 0 -3 13 1.56 0.8
 0 -3 13 1.19 0.88
 0 -3 -13 2.25 0.71
 0 -3 -13 1.7 0.65
 0 -3 13 1.94 0.83
 0 3 13 1.83 0.75
 0 -3 -13 1.65 1.28
 0 3 -13 1.27 0.89
 0 3 -13 2.33 1.11
 0 -3 13 1.88 0.96
 0 3 -13 1.13 0.58
 0 3 13 3.65 1.75
 0 -3 -13 1.41 0.61
 0 -3 -13 1.69 0.63
 0 3 13 2.87 1.52
 0 3 13 2 1.11
 0 -3 -13 2.91 1.3
 0 -3 13 1.42 0.58
 0 -3 13 1.09 0.63
 0 3 13 1.63 0.74
 0 3 13 3.43 0.95
 0 -3 13 0.87 1.53
 0 -3 13 0.77 1.09
 0 3 -13 1.8 1.22
 0 -3 13 0.9 1.19
 0 3 13 1.43 1.32
 0 3 13 1.56 1.34
 0 3 -13 1.26 1.26
 0 -3 -13 1.7 0.69
 0 3 -13 1.51 0.72
 0 3 13 0.94 0.77
 0 -3 -13 1.47 1.22
 0 -3 14 493.12 14.56
 0 -3 -14 509.54 18.24
 0 -3 14 500.35 14.28
 0 -3 -14 504.05 13.94
 0 3 14 488.57 14.2
 0 -3 14 486.82 18.32
 0 3 14 492.11 18.23
 0 3 14 550.68 19.38
 0 -3 -14 550.31 18.79
 0 3 14 543.94 19.62
 0 3 -14 514.21 17.52
 0 -3 14 523.81 14.81
 0 3 -14 494.99 13.73
 0 3 14 505.08 17.45
 0 -3 14 505.93 19.01
 0 -3 14 483.06 13.84
 0 -3 14 461.12 13.53
 0 3 14 501.89 14.58
 0 -3 -14 503.96 14.01
 0 -3 -14 474.98 13.63
 0 -3 -14 497.73 17.94
 0 3 -14 457.31 16.66
 0 -3 14 535.36 20.4
 0 -3 14 527.05 14.72
 0 3 14 503.56 14.41
 0 -3 -14 458.55 13.77
 0 3 -14 508.53 14.2
 0 -3 -14 521.22 14.1
 0 -3 -14 490.74 14.3
 0 -3 14 482.16 18.48
 0 3 -14 479.45 17.8
 0 3 14 526.91 15.42
 0 -3 14 495.83 14.33
 0 3 14 488.76 16.43
 0 -3 14 505.74 18.99
 0 -3 15 32.89 2.56
 0 -3 -15 33.49 3.91
 0 3 15 28.63 2.19
 0 -3 15 29.61 2.32
 0 3 15 29.45 1.91
 0 -3 -15 30.46 2.07
 0 3 15 35.85 4.21
 0 -3 15 24.19 3.61
 0 3 15 29.39 3.57
 0 3 -15 36.15 3.74
 0 3 15 35.15 4.32
 0 -3 -15 31.41 3.89
 0 -3 15 34.69 2.61
 0 -3 -15 27.11 1.88
 0 3 -15 32.19 2.08
 0 3 -15 26.6 3.03
 0 -3 15 30.85 2.12
 0 -3 15 28.95 1.96
 0 3 15 30.02 2.42
 0 3 15 31.19 3.5
 0 -3 -15 26.41 1.87
 0 -3 -15 31.89 2.14
 0 -3 15 32.69 2.57
 0 -3 15 29.24 4.36
 0 -3 -15 31.85 3.67
 0 -3 -15 25.54 1.95
 0 3 -15 31.22 2.24
 0 3 15 28.4 2.27
 0 -3 -15 30.71 2.16
 0 -3 15 30.66 4.1
 0 3 15 28.88 3
 0 3 -15 32.46 2.14
 0 -3 15 30.1 2.35
 0 3 15 31.52 2.77
 0 -3 15 25.03 3.65
 0 3 -15 33.94 3.84
 0 -3 -15 33.68 2.42
 0 -3 16 43.66 2.9
 0 3 16 46.28 2.77
 0 -3 -16 42.52 2.63
 0 3 -16 48.39 2.65
 0 -3 16 46.52 3.11
 0 -3 -16 47.56 2.78
 0 3 16 42.72 2.65
 0 -3 16 46.37 2.93
 0 -3 -16 43.51 2.51
 0 3 16 42.39 2.33
 0 3 -16 44.3 2.56
 0 3 16 50.37 5.17
 0 -3 -16 51.48 4.8
 0 3 -16 44.23 4.21
 0 -3 16 46.86 3.08
 0 -3 -16 40.35 2.33
 0 3 -16 44.67 2.53
 0 3 16 46.69 4.22
 0 -3 16 43.13 2.6
 0 3 16 44.63 2.93
 0 -3 16 41 2.4
 0 -3 -16 48.17 2.9
 0 -3 -16 41.52 2.48
 0 -3 16 51.66 3.19
 0 -3 16 41.36 5.14
 0 -3 -16 40.36 4.47
 0 -3 16 51.44 5.28
 0 -3 16 48.33 5.12
 0 3 -16 42.63 4.31
 0 -3 -16 37.81 4.19
 0 -3 16 39.88 4.54
 0 3 16 52.3 5.08
 0 3 16 49.83 3.44
 0 -3 -16 39.99 2.46
 0 -3 -16 45.45 2.66
 0 3 16 47.32 2.86
 0 3 -16 48.47 2.87
 0 -3 -17 39.63 2.55
 0 -3 -17 34.15 2.3
 0 -3 17 37.05 2.63
 0 3 17 34.51 2.27
 0 3 17 33.86 1.97
 0 -3 -17 32.8 2.07
 0 3 -17 34.47 2.19
 0 3 17 34.02 4.19
 0 -3 -17 36.34 4.05
 0 3 -17 35.52 3.63
 0 -3 17 32.08 2.51
 0 -3 -17 34.14 2.05
 0 3 -17 34.49 2.18
 0 -3 -17 35.92 2.34
 0 3 17 36.18 2.36
 0 3 -17 36.32 2.25
 0 -3 17 39.31 2.72
 0 3 17 36.21 2.58
 0 -3 17 33.06 2.09
 0 -3 17 33.02 2.21
 0 3 -17 38.06 2.45
 0 3 17 37.45 2.43
 0 -3 -17 37.37 2.34
 0 -3 -17 29.48 2.04
 0 -3 -17 30.14 2.05
 0 -3 17 34.41 2.59
 0 -3 17 34.68 4.52
 0 -3 -17 28.06 3.64
 0 -3 -17 34.43 3.79
 0 3 17 38.33 2.96
 0 -3 17 37.42 4.36
 0 3 17 34.93 4.16
 0 -3 17 37 2.85
 0 3 -17 36.43 4.01
 0 3 -18 24.39 1.75
 0 3 18 22.62 1.78
 0 -3 -18 20.49 1.73
 0 -3 18 24.5 2.17
 0 -3 -18 17.16 1.41
 0 -3 18 25.58 2.14
 0 3 18 18.38 1.38
 0 3 18 21.47 1.66
 0 3 -18 21.93 1.65
 0 -3 -18 20.35 2.92
 0 3 -18 19.49 2.69
 0 3 18 22.12 3.3
 0 -3 18 24.41 2.02
 0 -3 -18 19.79 1.49
 0 3 -18 24.73 1.74
 0 -3 18 23.78 2.16
 0 3 18 25.45 1.96
 0 -3 18 21.32 1.71
 0 3 18 24.69 2.04
 0 -3 18 22.14 1.62
 0 3 -18 23.4 3.06
 0 -3 -18 18.67 1.49
 0 -3 18 22.39 2.01
 0 3 18 25.16 2.36
 0 -3 18 15.91 3.16
 0 -3 -18 23.32 1.92
 0 -3 -18 23.07 3.25
 0 3 18 22.08 1.76
 0 -3 -18 21.44 1.72
 0 3 -18 23 1.85
 0 -3 -18 17.28 1.48
 0 3 18 26.69 3.46
 0 -3 -18 25.09 1.87
 0 3 -18 23.47 1.81
 0 -3 19 1.73 0.93
 0 3 -19 0.4 0.56
 0 -3 -19 0.6 0.47
 0 -3 -19 0.91 0.86
 0 3 -19 1.21 0.85
 0 -3 19 0.43 0.51
 0 -3 19 0.31 0.56
 0 3 19 1.04 0.67
 0 3 19 0.69 0.76
 0 -3 19 -0.1 0.31
 0 -3 -19 0.15 0.59
 0 -3 19 0.92 0.91
 0 3 -19 0.85 0.6
 0 3 19 0.6 0.57
 0 -3 -19 0.71 0.7
 0 -3 19 0.64 0.72
 0 3 19 0.84 0.53
 0 3 -19 0.79 0.57
 0 -3 -19 0.9 0.58
 0 3 -19 0.52 0.59
 0 3 19 0.41 0.56
 0 3 -19 0.34 0.62
 0 -3 -19 0.45 0.65
 0 -3 19 0.8 0.85
 0 3 19 0.17 1.12
 0 3 -19 2.2 1.12
 0 3 -20 144.12 4.88
 0 -3 -20 124.8 4.6
 0 3 -20 147.54 4.71
 0 3 -20 133.86 4.49
 0 -3 20 158.85 5.43
 0 -3 -20 146.46 4.97
 0 3 -20 146.32 4.69
 0 -3 -20 136.4 4.71
 0 3 20 137.91 4.62
 0 -3 20 156.83 5.45
 0 -3 20 141.03 5.13
 0 -3 -20 144.52 4.87
 0 3 -20 138.46 4.74
 0 3 20 147.39 5.05
 0 3 20 149.05 4.93
 0 3 21 45.87 1.82
 0 3 21 45.48 1.87
 0 -3 21 48.4 2.17
 0 3 -21 41.22 1.72
 0 -3 -21 43.29 1.74
 0 3 -21 42.67 1.68
 0 -3 -21 41.51 1.74
 0 -3 -21 38.71 1.57
 0 -3 21 46.25 2.17
 0 3 -21 41.19 1.54
 0 3 -21 44.91 1.65
 0 3 22 72.41 2.37
 0 3 22 72.34 2.34
 0 3 -22 57.86 2.01
 0 -3 -22 51.29 1.97
 0 -3 22 72.41 2.66
 0 3 -22 68.32 2.18
 0 3 -22 65.52 2.17
 0 -3 -22 66.29 2.26
 0 -3 22 72.83 2.64
 0 -4 0 1804.28 42.76
 0 -4 0 1843.85 44.32
 0 -4 0 1679.07 43.64
 0 4 0 1691.23 42.55
 0 4 0 1681.37 42.45
 0 -4 0 1699.29 44.06
 0 -4 0 1665.8 44.75
 0 -4 0 1688.91 41.12
 0 4 0 1610.52 42.27
 0 4 0 1697.5 42.59
 0 -4 0 1690.5 42.95
 0 -4 0 1828.54 43.73
 0 4 0 1638.17 42.07
 0 -4 0 1523.84 40.44
 0 4 0 1609.47 41.24
 0 -4 -1 2879.83 69.24
 0 -4 1 2937.36 69.97
 0 -4 1 2980.45 68.28
 0 -4 1 2640.29 69.39
 0 -4 -1 2981.8 68.67
 0 -4 1 2775.24 68.78
 0 -4 -1 2971.33 69.37
 0 -4 1 2910.92 69.16
 0 -4 -1 2870.17 68.58
 0 4 1 2789.72 68.11
 0 4 -1 2851.06 68.44
 0 4 -1 2711.56 67.65
 0 -4 -1 2835.18 69.6
 0 4 -1 2783.45 68.35
 0 4 1 2779.27 67.99
 0 -4 1 2524.85 69.92
 0 4 -1 2633.63 66.92
 0 -4 -1 2836.81 70.74
 0 -4 -1 2819.29 67.08
 0 -4 1 2674.16 66.4
 0 4 1 2714.75 68.16
 0 4 -1 2644.06 67.87
 0 4 1 2714.97 67.88
 0 -4 1 2699.13 66.39
 0 4 -1 2683.67 67.18
 0 4 1 2618.09 65.89
 0 4 1 2681.48 68.01
 0 4 -1 2796.45 68.4
 0 -4 2 159.49 6.86
 0 -4 -2 170.67 7.17
 0 -4 2 156.79 6.85
 0 4 2 167.24 6.44
 0 4 -2 174.37 6.79
 0 4 2 158.84 6.01
 0 4 -2 163.12 6.15
 0 -4 2 151.26 7.4
 0 -4 -2 176.28 7.37
 0 4 -2 176.31 6.86
 0 4 2 163.43 6.31
 0 4 2 163.09 6.35
 0 -4 2 141.89 7.31
 0 4 -2 157.51 5.83
 0 4 2 153.93 4.84
 0 4 -2 168.91 6.76
 0 4 2 161.78 6.41
 0 -4 -2 161.14 5.88
 0 -4 2 161.16 5.42
 0 4 -2 162.96 6.04
 0 4 2 166.13 6.46
 0 -4 2 176.22 6.35
 0 -4 2 165.68 7.54
 0 -4 2 151.79 7.32
 0 -4 -2 181.74 6.92
 0 -4 -2 174.12 7.03
 0 -4 3 622.45 19.21
 0 -4 -3 650.84 18.4
 0 -4 3 630.32 17.16
 0 -4 -3 674.35 18.53
 0 -4 -3 665.5 19.1
 0 -4 3 642.99 18.72
 0 -4 -3 668.24 18.94
 0 -4 3 609.49 18.16
 0 4 3 655.69 17.92
 0 4 -3 617.14 17.3
 0 4 3 619.37 17.4
 0 4 3 610.22 15.8
 0 -4 3 586.59 19
 0 4 -3 616.8 17.27
 0 -4 -3 645.83 18.81
 0 -4 3 568.73 19.13
 0 4 3 620.27 17.72
 0 4 3 625.32 17.65
 0 4 -3 640.67 18.32
 0 4 3 631.76 17.83
 0 -4 3 659.74 16.83
 0 4 -3 639.6 17.57
 0 4 -3 568.95 15.69
 0 4 3 641.51 18.02
 0 -4 -3 617.54 17.28
 0 -4 3 604.95 19.29
 0 4 3 597.8 15.73
 0 -4 -4 338.71 10.84
 0 -4 4 356.74 11.23
 0 -4 -4 357.03 12.12
 0 -4 4 335.17 10.09
 0 -4 4 319.77 12.01
 0 -4 -4 334.28 11.25
 0 -4 -4 354.74 11.71
 0 -4 4 306.26 10.94
 0 -4 -4 359.34 12.07
 0 -4 4 357.08 12
 0 4 4 341.27 11.1
 0 4 4 328.98 10.42
 0 4 -4 346.85 10.64
 0 4 4 352.87 10.97
 0 4 4 337.37 9.27
 0 -4 4 352.01 9.39
 0 -4 -4 350.26 12.95
 0 4 -4 342.78 10.85
 0 -4 -4 339.88 9.1
 0 -4 4 310.14 12.3
 0 4 4 347.44 11.08
 0 4 4 347.94 11.32
 0 -4 -4 344.88 11.82
 0 4 4 357.26 11.53
 0 4 4 333.89 11.07
 0 -4 -4 329.47 10.02
 0 4 -4 332.19 11.47
 0 4 -4 353.73 11.16
 0 -4 4 367.6 10.38
 0 4 -4 313.65 9.46
 0 4 -4 331.91 8.95
 0 -4 5 436.36 13.47
 0 -4 -5 434.32 13.25
 0 -4 5 403.8 14.77
 0 -4 -5 448.04 14.15
 0 4 5 418.51 13.25
 0 4 5 427.08 13.71
 0 4 -5 412.93 12.6
 0 4 5 425.84 13.22
 0 -4 -5 452.38 14.16
 0 -4 -5 447.47 14.34
 0 -4 5 399.72 14.19
 0 -4 5 449.3 14.41
 0 -4 5 378.5 12.85
 0 -4 5 445.18 11.5
 0 4 5 433.38 11.43
 0 4 5 436.27 13.43
 0 4 5 425.81 12.73
 0 4 -5 431.41 13.85
 0 4 -5 399.63 11.02
 0 4 5 444.44 13.91
 0 4 -5 399.67 11.89
 0 4 5 433.58 13.46
 0 4 -5 422.64 13.78
 0 -4 -5 417.4 12.4
 0 4 -5 438.71 13.57
 0 -4 5 439.66 12.62
 0 -4 -5 418.41 11.18
 0 4 -5 408.51 13.08
 0 -4 -5 439.47 15.31
 0 -4 -6 0.4 0.62
 0 -4 6 1.64 1.48
 0 4 6 3.42 1.16
 0 -4 -6 1.41 0.9
 0 -4 6 0.31 1.01
 0 4 6 4.24 1.24
 0 4 -6 0.45 0.53
 0 -4 -6 0.33 0.84
 0 -4 -6 0.45 0.41
 0 -4 6 0.26 0.9
 0 -4 -6 0.36 0.92
 0 -4 -6 1.25 1
 0 -4 -6 0.38 0.88
 0 4 -6 0.95 0.88
 0 4 6 0.86 0.83
 0 -4 6 2.64 1.2
 0 -4 6 0.43 0.52
 0 4 6 1.09 0.57
 0 4 6 0.91 0.8
 0 -4 6 0.2 0.71
 0 4 6 0.99 0.78
 0 4 -6 2.13 0.92
 0 4 6 2.23 0.73
 0 4 -6 2.11 0.48
 0 4 6 1.92 0.61
 0 4 -6 0.2 0.65
 0 4 6 0.46 0.9
 0 4 6 0.64 0.79
 0 4 -6 1.13 0.82
 0 4 -6 1.1 0.53
 0 -4 -6 0.61 0.56
 0 4 6 0.62 0.79
 0 -4 6 0.62 0.65
 0 4 -6 3.42 1.09
 0 -4 -6 0.46 0.4
 0 -4 -6 1.14 1.16
 0 -4 7 917.67 28.1
 0 -4 7 909.33 25.73
 0 -4 -7 903.84 25.6
 0 4 7 872.88 24.22
 0 -4 7 870.41 27.35
 0 4 7 963.42 26.47
 0 -4 -7 917.33 26.05
 0 4 7 917.12 25.57
 0 -4 -7 933.31 25.93
 0 -4 -7 896.46 23.02
 0 -4 7 845.97 25.99
 0 -4 -7 938.22 26.55
 0 4 -7 903.83 26.25
 0 -4 7 942.5 27.1
 0 -4 -7 955 26.87
 0 4 7 914.82 23.18
 0 -4 7 931.05 23.2
 0 4 -7 897.23 25.89
 0 4 7 891.62 24.9
 0 4 -7 882.42 22.8
 0 4 7 940.88 23.17
 0 4 7 928.5 26.39
 0 4 7 901.92 26
 0 4 -7 892.94 25.86
 0 4 -7 878.25 24.14
 0 4 7 865.79 25.49
 0 -4 -7 873.24 24.74
 0 4 7 968.28 26.48
 0 4 -7 920.43 25.99
 0 -4 7 939.83 25
 0 -4 -7 911.48 22.92
 0 -4 -7 963.19 28.1
 0 4 -7 922.25 25.82
 0 -4 -8 42.9 3.5
 0 -4 8 45.54 4.63
 0 -4 8 43.17 3.5
 0 4 8 42.45 2.87
 0 -4 8 42.17 4.18
 0 4 8 49.99 3.99
 0 4 8 39.19 3.29
 0 -4 -8 45.53 3.58
 0 -4 -8 44.3 3.15
 0 -4 -8 40.66 2.18
 0 -4 -8 40.97 2.21
 0 -4 -8 45.19 3.82
 0 -4 -8 43.68 3.9
 0 4 -8 47.88 3.89
 0 -4 8 46.96 4.16
 0 -4 8 45.66 2.39
 0 4 8 43.48 2.36
 0 4 8 44.09 3.23
 0 4 -8 45.68 3.63
 0 4 8 44.68 2.34
 0 4 -8 42.4 2.13
 0 4 8 46.64 3.88
 0 4 8 43.56 3.71
 0 4 -8 42.77 2.88
 0 4 -8 41.45 3.48
 0 4 8 33.06 3.06
 0 -4 -8 45.69 3.26
 0 -4 8 47.93 3.35
 0 4 8 47.5 3.87
 0 4 -8 47.36 3.74
 0 -4 -8 43.75 2.17
 0 4 -8 44.79 3.63
 0 -4 -8 48.49 4.49
 0 -4 9 1680.84 46.12
 0 -4 9 1757.07 49.17
 0 4 9 1644.32 44.07
 0 -4 -9 1720.67 46.01
 0 4 9 1779.04 46.88
 0 4 -9 1743.71 46.39
 0 -4 9 1756.35 45.4
 0 4 -9 1653.61 45.64
 0 4 9 1758.98 45.14
 0 4 9 1754.69 45.74
 0 -4 -9 1703.6 44.33
 0 -4 -9 1765.72 45.92
 0 -4 9 1551.31 47.22
 0 4 9 1856.89 47.26
 0 -4 -9 1723.55 42.56
 0 -4 -9 1672.75 42.64
 0 -4 -9 1764.22 47.15
 0 4 -9 1679.24 46.22
 0 -4 -9 1754.79 42.48
 0 4 -9 1732.51 46.14
 0 -4 -9 1784.37 48.52
 0 4 9 1713.56 42.79
 0 4 -9 1656.71 45.67
 0 -4 -9 1708.79 45.18
 0 4 -9 1631.29 44.27
 0 4 9 1808.8 46.95
 0 4 9 1760.34 46.64
 0 -4 -9 1787.76 46.71
 0 -4 -9 1825.1 47.07
 0 4 -9 1696.75 42.38
 0 4 9 1809.8 42.84
 0 -4 -10 0.5 1.37
 0 -4 -10 1.43 1.14
 0 -4 -10 1.8 0.65
 0 4 10 0.59 0.58
 0 4 -10 4.49 1.24
 0 -4 -10 0.91 0.95
 0 4 -10 1.91 1.19
 0 -4 10 2.79 0.93
 0 4 10 0.49 0.71
 0 4 -10 0.95 1.04
 0 4 10 2.67 1.12
 0 -4 10 1.38 1.39
 0 -4 -10 1.39 0.65
 0 -4 -10 0.42 1.34
 0 -4 10 1.95 1.52
 0 -4 -10 1.38 0.63
 0 -4 -10 1.82 0.67
 0 4 10 4.14 0.95
 0 -4 -10 1.58 1.18
 0 4 -10 3.82 1.42
 0 -4 -10 0.75 1.01
 0 -4 10 0.72 1.87
 0 4 10 0.68 1.05
 0 4 10 1.49 1.04
 0 -4 -10 2.71 1.21
 0 4 -10 1.71 1.23
 0 -4 10 2.14 1.01
 0 4 10 1.46 1.16
 0 4 -10 1.53 1.18
 0 4 10 3.6 1.47
 0 4 10 1.92 0.94
 0 4 10 1.35 0.72
 0 4 -10 1.35 0.65
 0 4 -11 118.12 4.32
 0 -4 11 117.26 4.66
 0 -4 -11 128.01 8.23
 0 4 -11 125.84 7.13
 0 4 -11 114.15 4.55
 0 -4 11 117.31 4.55
 0 -4 -11 127.24 4.76
 0 4 11 123.05 4.79
 0 -4 11 122.8 7
 0 4 11 125.78 7.37
 0 4 11 125.97 7.46
 0 -4 -11 128.12 6.8
 0 4 -11 115.54 6.43
 0 4 -11 122.93 6.25
 0 -4 11 119.69 5.07
 0 4 -11 116.15 4.29
 0 4 -11 116.59 6.44
 0 4 11 135.05 6.64
 0 -4 -11 121.43 4.65
 0 -4 -11 124.79 4.81
 0 -4 11 117.41 8.09
 0 4 -11 112.69 6.69
 0 -4 -11 132.19 7.64
 0 -4 11 127.69 5.07
 0 4 11 124.39 4.87
 0 -4 -11 115.18 6.68
 0 4 11 117.67 6.56
 0 4 11 123.15 4.89
 0 4 11 120.98 5.41
 0 4 11 129.36 7.57
 0 4 -11 125.42 7.14
 0 -4 11 115.41 6.66
 0 -4 -11 120.4 7.31
 0 -4 -11 123.21 7.03
 0 4 -11 129.07 4.7
 0 4 11 125.41 4.93
 0 -4 -11 134.49 7.28
 0 -4 11 126.86 7.35
 0 4 11 115.2 5.72
 0 -4 11 109.05 8.23
 0 -4 -12 145.51 5.43
 0 -4 12 136.18 5.26
 0 4 -12 137.03 4.88
 0 -4 12 140.12 5.63
 0 -4 -12 136.76 5.1
 0 4 -12 132.8 5.17
 0 4 12 147.12 5.46
 0 -4 12 139.19 5.22
 0 -4 -12 143.15 5.29
 0 4 12 145.21 8.2
 0 4 12 136.94 8.18
 0 -4 -12 131.79 7.32
 0 4 -12 132.32 6.85
 0 4 -12 127.5 6.88
 0 -4 12 138.75 5.77
 0 4 -12 140.13 4.94
 0 4 -12 130.21 7.36
 0 4 12 129.42 6.89
 0 4 -12 121.53 6.73
 0 4 12 136.65 5.48
 0 -4 12 139.06 5.06
 0 4 12 138.26 5.24
 0 -4 -12 135.75 5.16
 0 -4 -12 141.46 5.33
 0 -4 12 143.15 9.39
 0 -4 -12 143.45 8.33
 0 -4 12 150.63 5.8
 0 4 12 142 5.43
 0 4 12 147.89 6.18
 0 4 12 144.84 5.53
 0 4 -12 142.27 5.24
 0 4 -12 143.04 7.96
 0 4 12 142.6 8.35
 0 -4 12 143.28 7.81
 0 -4 -12 138.08 8.83
 0 4 -12 146.53 8.02
 0 -4 -12 146.55 8.3
 0 -4 12 141.98 9.42
 0 -4 -12 140.62 7.91
 0 -4 12 145.43 8.31
 0 -4 13 89.19 4.62
 0 -4 13 92.23 4.21
 0 4 -13 98.31 3.92
 0 -4 13 97.74 4.61
 0 -4 -13 97.13 4.13
 0 4 -13 95.59 4.17
 0 -4 13 97.02 4.23
 0 -4 -13 100.58 4.26
 0 4 13 98.15 4.33
 0 4 13 99.31 6.84
 0 4 13 90.91 6.65
 0 -4 -13 97.09 6.31
 0 4 -13 94.79 5.77
 0 4 -13 91.68 5.59
 0 -4 13 101.86 4.83
 0 4 -13 98.16 3.9
 0 4 -13 98.25 6.24
 0 4 -13 88.09 5.5
 0 4 13 95.39 5.8
 0 4 13 98.92 4.19
 0 -4 13 98.28 4.04
 0 -4 -13 104.42 4.35
 0 -4 -13 93.52 4.1
 0 -4 -13 104.56 7.07
 0 -4 13 104.63 8.13
 0 4 13 92.17 4.21
 0 -4 13 108.03 4.85
 0 -4 -13 104.23 4.27
 0 4 -13 103.19 4.28
 0 4 13 101.4 4.49
 0 -4 -13 87.57 3.77
 0 -4 -13 105.85 7.08
 0 -4 13 94.41 7.57
 0 -4 13 97.4 6.59
 0 4 13 107.1 7.21
 0 4 -13 102.41 6.71
 0 4 13 100.23 5
 0 -4 -13 93.86 6.5
 0 -4 13 102.86 7.08
 0 4 -14 36.41 2.2
 0 -4 14 32.43 2.41
 0 -4 14 33.2 2.67
 0 -4 -14 37.73 2.37
 0 4 -14 35.55 2.36
 0 -4 14 34.75 2.45
 0 4 14 39.6 2.55
 0 -4 -14 38.71 2.46
 0 4 14 34.47 4.03
 0 4 14 37.77 4.21
 0 4 14 34.69 4.31
 0 4 -14 30.81 3.29
 0 -4 -14 37.41 3.9
 0 -4 14 39 2.9
 0 4 -14 34.13 2.12
 0 4 -14 31.59 3.43
 0 4 14 34.68 3.44
 0 -4 14 32.69 2.19
 0 4 14 36.77 2.37
 0 -4 -14 33.53 2.34
 0 -4 -14 35.4 2.29
 0 -4 -14 39.5 4.31
 0 -4 14 35.23 5
 0 -4 14 40.18 2.93
 0 4 14 35.7 2.39
 0 4 14 38.24 4.32
 0 -4 14 26.24 3.68
 0 4 -14 37.2 2.44
 0 4 14 35.59 2.52
 0 -4 -14 27.69 1.95
 0 -4 -14 37.93 2.43
 0 4 -14 32.81 3.87
 0 -4 14 31.43 4.29
 0 -4 -14 35.47 4.12
 0 -4 14 33.05 2.69
 0 4 14 36.19 2.91
 0 -4 -14 31.52 3.81
 0 -4 14 38.59 4.47
 0 4 -15 11.9 1.27
 0 -4 15 13.44 1.65
 0 -4 15 12.55 1.83
 0 -4 -15 13.41 1.46
 0 4 -15 12.78 1.45
 0 4 15 11.54 1.43
 0 -4 15 12.91 1.58
 0 -4 -15 11.1 1.35
 0 4 -15 12.05 1.36
 0 -4 -15 14.15 2.47
 0 4 -15 12.64 2.21
 0 -4 15 12.8 1.83
 0 4 -15 14.41 1.37
 0 4 15 16.4 3.03
 0 -4 15 12.91 2.88
 0 4 15 14.27 1.49
 0 -4 15 10.53 1.28
 0 -4 -15 13.7 1.52
 0 -4 -15 13.19 1.37
 0 -4 15 13.12 1.86
 0 4 -15 8.99 1.84
 0 -4 -15 8.94 2.27
 0 -4 15 11.3 3.27
 0 -4 -15 13.77 2.58
 0 -4 15 13.26 2.66
 0 4 -15 10.81 2.28
 0 -4 -15 10.61 2.37
 0 4 -15 13.68 2.56
 0 4 15 10.69 2.42
 0 4 15 12.25 2.51
 0 4 15 13.51 1.89
 0 4 15 13.91 1.61
 0 -4 -15 8.82 1.09
 0 -4 -15 12.71 1.44
 0 4 -15 10.66 1.37
 0 -4 -16 27.94 2.2
 0 4 -16 28.6 2.1
 0 -4 -16 27.54 2.03
 0 -4 -16 26.77 1.98
 0 -4 16 29.13 2.28
 0 4 16 26.2 2.06
 0 4 -16 24.22 1.87
 0 4 -16 22.55 2.82
 0 4 16 31.33 4.02
 0 -4 -16 22.55 3.09
 0 -4 16 28.71 2.51
 0 4 -16 26.28 1.85
 0 -4 16 25.01 2.18
 0 4 -16 26.34 1.84
 0 -4 -16 27.64 1.95
 0 4 16 25.36 1.89
 0 4 16 27.02 2.03
 0 -4 16 25.85 1.9
 0 4 -16 25.51 2.06
 0 -4 -16 25.68 1.99
 0 4 16 27.73 2.14
 0 -4 -16 23.2 1.77
 0 -4 -16 21.61 1.86
 0 -4 16 28.41 2.58
 0 -4 16 26.21 4.27
 0 -4 -16 23.55 3.29
 0 -4 -16 25.48 3.38
 0 -4 16 23.1 3.76
 0 -4 -16 25.52 3.46
 0 4 -16 26.38 3.37
 0 4 16 28.4 3.6
 0 -4 16 26.71 2.47
 0 4 16 26.77 2.53
 0 -4 17 140.65 5.88
 0 4 -17 130.79 5.02
 0 4 17 131.76 5.01
 0 -4 -17 126 4.81
 0 -4 17 144.43 5.53
 0 4 -17 131.63 4.85
 0 -4 -17 116.15 6.98
 0 4 17 144.22 8.46
 0 -4 17 132.77 5.63
 0 4 -17 136.17 4.76
 0 4 -17 131.46 4.75
 0 -4 -17 121.76 4.75
 0 4 17 122.57 4.75
 0 -4 17 133.27 5.44
 0 4 17 140.67 5.4
 0 4 17 135.84 5.06
 0 -4 -17 126.9 4.87
 0 -4 17 140.59 5.82
 0 -4 17 126.1 9.16
 0 -4 -17 110.6 7.34
 0 4 17 141.68 5.87
 0 -4 17 128.19 8.6
 0 -4 -17 113.29 7.37
 0 4 -17 134.25 5.08
 0 -4 -17 127.97 4.98
 0 4 17 132.91 5.15
 0 -4 -17 138.14 5.29
 0 4 17 135.77 7.85
 0 4 18 0.37 0.88
 0 -4 18 0.14 0.78
 0 4 -18 0.38 0.56
 0 4 18 0.19 1.09
 0 4 18 0.29 0.72
 0 4 18 0.05 0.55
 0 -4 -18 0.52 0.63
 0 -4 -18 0.18 0.5
 0 -4 18 -0.36 0.81
 0 4 18 0.28 0.57
 0 4 -18 0.32 0.59
 0 -4 18 -0.06 0.78
 0 -4 -18 0.31 0.49
 0 -4 -18 0.1 0.55
 0 4 18 0.88 0.62
 0 4 -18 0.73 0.61
 0 -4 18 0.54 0.96
 0 -4 -18 0.13 0.51
 0 4 18 0.77 0.54
 0 4 -18 -0.04 0.49
 0 -4 18 -0.07 0.81
 0 4 18 -0.49 1.09
 0 4 19 3.53 0.84
 0 -4 19 3.77 0.89
 0 -4 -19 3.52 0.63
 0 -4 -19 3.89 0.83
 0 -4 19 2.37 0.87
 0 4 -19 3.73 0.66
 0 4 19 1.02 0.45
 0 -4 -19 2.58 0.67
 0 -4 19 4.05 1.03
 0 4 19 4.06 0.72
 0 4 -19 4.29 0.78
 0 4 19 2.94 0.64
 0 4 -19 4.27 0.76
 0 -4 -19 3.41 0.75
 0 -4 19 4.4 1.13
 0 4 -19 3.46 0.68
 0 -4 -19 3.07 0.62
 0 -4 19 4.02 1.04
 0 4 -20 -0.11 0.45
 0 4 -20 -0.08 0.39
 0 4 20 0.19 0.32
 0 4 -20 0.31 0.43
 0 -4 20 -0.19 0.66
 0 -4 -20 0.5 0.49
 0 -4 -20 -0.07 0.43
 0 -4 -20 0.03 0.24
 0 4 -20 0.25 0.36
 0 -4 20 0.29 0.74
 0 -4 20 -0.19 0.67
 0 4 20 0.11 0.51
 0 4 -21 26.91 1.19
 0 -4 21 29.94 1.7
 0 4 -21 25.82 1.19
 0 4 -21 28.73 1.38
 0 -4 -21 27.27 1.42
 0 4 21 30.59 1.48
 0 4 22 20.03 0.89
 0 -4 -22 17.73 0.85
 0 -4 22 21.24 1.07
 0 5 0 0.86 0.94
 0 5 0 0.09 0.8
 0 -5 0 0.25 0.91
 0 5 0 0.42 0.71
 0 -5 0 1.82 1.05
 0 5 0 3.05 1.07
 0 -5 0 3.32 1.5
 0 5 0 0.1 0.72
 0 -5 0 1.29 1.25
 0 -5 0 0.76 0.69
 0 -5 0 0.14 0.99
 0 -5 0 1.37 1.21
 0 -5 -1 346.57 9.59
 0 -5 1 347.28 9.79
 0 5 -1 323.82 9.48
 0 -5 -1 349.73 9.71
 0 5 1 320.4 11.11
 0 -5 -1 349.37 13.04
 0 5 -1 355.21 12.01
 0 5 1 347.41 11.73
 0 5 1 349.99 11.81
 0 5 -1 346.07 11.95
 0 -5 1 336.39 12.37
 0 -5 -1 368.41 12.54
 0 -5 1 382.18 12.51
 0 5 -1 330.69 11.25
 0 5 -1 338.24 10.75
 0 5 1 336.5 11.51
 0 -5 1 351.21 14.04
 0 5 -1 317.98 10.4
 0 -5 -1 370.53 14.21
 0 5 1 334.85 11.77
 0 5 -1 344.29 11.7
 0 -5 -1 352.43 12.78
 0 -5 1 393.16 13.46
 0 -5 1 359.69 11.35
 0 -5 -1 362.43 11.78
 0 -5 1 363.11 13.24
 0 -5 -1 380.2 13.22
 0 -5 -1 335.04 10.14
 0 5 -1 355.01 12.05
 0 5 1 342.96 11.79
 0 -5 -2 82.75 3.87
 0 5 -2 83.58 4.84
 0 5 2 84.72 4.64
 0 -5 -2 86.29 5.41
 0 5 2 86.61 4.57
 0 -5 2 82.34 5.68
 0 5 -2 92.4 5.03
 0 5 2 86.28 4.75
 0 -5 -2 82.43 3.25
 0 -5 -2 83.01 3.22
 0 -5 2 87.09 3.42
 0 5 -2 74.88 2.77
 0 5 2 86.43 3.21
 0 -5 2 93.21 5.1
 0 -5 2 80.03 5.18
 0 -5 -2 90.78 5.23
 0 5 -2 84.28 4.24
 0 5 2 85.83 4.7
 0 5 -2 82.72 4.35
 0 -5 -2 100.91 6.48
 0 5 -2 82.43 4.05
 0 -5 -2 80.99 2.85
 0 -5 2 75.97 5.73
 0 5 -2 77.83 4.5
 0 5 2 83.39 4.79
 0 5 2 81.69 3.1
 0 -5 -2 89.55 4.84
 0 -5 2 83.34 5.64
 0 -5 -2 89.52 5.31
 0 -5 2 96.81 5.79
 0 -5 2 91.97 4.27
 0 5 2 82.38 4.68
 0 5 -2 91.48 5.06
 0 -5 -3 44.71 2.86
 0 5 3 47.87 3.38
 0 -5 3 45.64 4.29
 0 -5 -3 59.79 4.36
 0 5 -3 53.96 3.87
 0 5 3 45.17 3.33
 0 5 -3 47.31 3.15
 0 5 3 48.69 3.47
 0 -5 -3 44.82 2.21
 0 -5 3 43.99 2.33
 0 5 3 47.11 2.23
 0 5 -3 44.66 1.93
 0 -5 3 46.28 3.95
 0 -5 -3 48.89 3.84
 0 -5 3 46.4 3.46
 0 5 3 46.16 3.41
 0 5 -3 46.05 3.17
 0 -5 -3 48.8 2.02
 0 5 -3 45.81 2.99
 0 -5 3 41.23 4.2
 0 5 -3 46.93 3.34
 0 5 3 44.38 2.15
 0 -5 -3 48.48 3.61
 0 -5 3 43.37 4.13
 0 -5 -3 46.56 3.72
 0 -5 -3 47.78 3.93
 0 -5 3 53.21 4.28
 0 5 3 46.27 3.41
 0 -5 -4 127 5.51
 0 5 4 128.42 6.05
 0 5 -4 129.28 6.46
 0 -5 4 138.83 7.83
 0 5 4 119.66 6.01
 0 -5 -4 126.28 6.75
 0 5 4 119.2 5.61
 0 5 -4 118.62 5.48
 0 5 4 123.25 6.05
 0 5 4 116.65 5.18
 0 -5 -4 123.38 4.33
 0 5 4 126.3 4.36
 0 -5 4 123.57 4.52
 0 5 -4 121.43 3.98
 0 -5 4 131.62 6.03
 0 -5 4 129.16 6.93
 0 -5 -4 134.08 6.78
 0 5 4 133.2 6.34
 0 -5 4 122.61 5.05
 0 5 -4 127.36 5.88
 0 5 -4 130.94 5.73
 0 -5 4 106.34 6.93
 0 -5 -4 125.1 4.07
 0 5 -4 123.1 5.84
 0 5 4 119.18 4.25
 0 -5 -4 134.16 6.53
 0 -5 -4 128.45 6.32
 0 -5 -4 130.79 6.86
 0 -5 4 139.96 7.28
 0 -5 4 123.41 7.36
 0 5 4 120.79 6.04
 0 5 5 22.62 2.45
 0 -5 -5 21.12 2.74
 0 5 5 20.17 2.43
 0 -5 5 21.93 3.17
 0 5 5 21.05 2.27
 0 5 -5 22.71 2.13
 0 5 5 26.66 2.66
 0 5 5 18.65 1.7
 0 5 5 20.97 2.03
 0 5 -5 25.45 2.74
 0 -5 -5 19.93 1.46
 0 -5 5 20.15 1.58
 0 5 5 22.97 1.61
 0 5 -5 21.18 1.32
 0 -5 5 21.13 2.86
 0 -5 -5 22.99 2.76
 0 -5 5 21.12 2
 0 5 -5 24.7 2.47
 0 -5 -5 21.62 1.36
 0 -5 -5 24.34 3.32
 0 5 -5 22.34 2.28
 0 -5 5 17.41 2.75
 0 5 5 24.1 2.72
 0 5 -5 24.04 2.34
 0 -5 -5 21.17 2.53
 0 -5 5 27.73 3.12
 0 -5 -5 27.34 3.04
 0 -5 -5 22.13 2.21
 0 5 5 22.7 2.47
 0 5 -5 21.2 2.5
 0 -5 -6 40.95 3.78
 0 5 6 35.02 3.09
 0 -5 6 40.62 4.34
 0 5 6 40.08 3.48
 0 5 -6 33.35 2.63
 0 5 6 31.15 3.05
 0 5 6 34.86 2.39
 0 5 6 36.71 3.23
 0 5 6 37.59 2.8
 0 5 -6 36.24 3.37
 0 -5 -6 35.8 2.06
 0 5 -6 32.83 1.77
 0 -5 6 42.55 2.34
 0 5 6 40.85 2.2
 0 -5 6 36.54 3.78
 0 -5 6 33.84 2.69
 0 5 -6 36.06 3.16
 0 -5 -6 35.11 1.87
 0 -5 6 30.7 3.62
 0 -5 -6 39.02 4.22
 0 5 -6 36.75 3.07
 0 5 6 37.04 3.21
 0 5 6 37.01 3.41
 0 -5 -6 38.94 3.73
 0 -5 6 39.83 4.38
 0 -5 6 33.81 3.51
 0 -5 -6 38.17 3.5
 0 -5 -6 38.24 3.06
 0 5 6 39.7 3.4
 0 5 -6 37.23 3.44
 0 -5 -7 27.9 2.78
 0 5 -7 33.16 3.3
 0 5 7 30.67 2.57
 0 5 -7 30.07 2.5
 0 5 -7 33.42 3.41
 0 5 7 36.25 3.47
 0 -5 -7 32.92 3.44
 0 -5 7 38.13 4.34
 0 -5 -7 29.65 1.91
 0 -5 -7 28.98 1.92
 0 5 7 33.35 2.09
 0 5 -7 31.83 1.78
 0 -5 7 30.98 2.11
 0 -5 7 34.86 3.86
 0 -5 7 34.64 2.78
 0 5 -7 32.16 3.15
 0 -5 -7 31.35 1.81
 0 -5 7 26.86 3.37
 0 -5 -7 37.44 4.29
 0 5 -7 31.65 3.05
 0 5 7 32.48 2.02
 0 5 7 31.74 3.14
 0 5 7 35.51 3.49
 0 5 -7 31.89 3.22
 0 5 7 31.89 3.1
 0 -5 -7 34.21 3.38
 0 -5 -7 34.35 3.6
 0 -5 7 26.5 3.9
 0 -5 7 35.03 3.41
 0 5 8 316.51 12.44
 0 5 8 303.82 11.74
 0 5 8 295.35 8.93
 0 5 8 288.33 11.37
 0 5 -8 301.06 11.82
 0 -5 8 296.34 9.29
 0 5 -8 304.75 11.82
 0 5 8 269.91 10.23
 0 -5 -8 302.95 11.35
 0 5 8 283.17 11.08
 0 5 -8 274.96 9.92
 0 5 8 299.17 9.05
 0 5 8 300.55 9.65
 0 5 8 303.98 12.16
 0 5 -8 315.97 12.31
 0 -5 8 321.11 13.93
 0 -5 -8 296.77 8.97
 0 -5 8 311.51 9.35
 0 5 8 303.22 9.12
 0 -5 8 323.14 13.54
 0 -5 -8 313.55 12.65
 0 5 8 310.37 9.11
 0 5 -8 295.4 8.65
 0 5 8 309.12 12.24
 0 5 -8 309.94 11.91
 0 -5 8 298.53 10.74
 0 -5 -8 311.73 13.93
 0 5 -8 309.76 11.65
 0 -5 -8 297.89 8.75
 0 -5 8 269.13 12.16
 0 -5 8 293.91 9.25
 0 -5 8 299.12 14.12
 0 -5 -8 310.64 12.37
 0 -5 -8 308.46 12.6
 0 -5 -8 304.22 11.39
 0 -5 8 307.01 11.88
 0 5 9 14.09 1.52
 0 5 -9 12.35 1.2
 0 -5 9 12.11 1.36
 0 -5 -9 13.2 1.35
 0 -5 9 13.18 1.52
 0 5 -9 11.6 1.2
 0 -5 9 11.51 1.24
 0 5 -9 14.19 1.3
 0 5 9 12.85 1.36
 0 -5 -9 12.49 1.42
 0 5 9 12.3 1.3
 0 -5 9 12.63 1.54
 0 5 9 11.46 2.02
 0 5 -9 13.13 2.18
 0 -5 -9 10.32 1.7
 0 5 9 15.25 1.95
 0 -5 9 13.01 2.29
 0 5 -9 15.42 2.31
 0 -5 9 12.62 1.67
 0 -5 9 13.04 1.61
 0 5 9 11.22 1.33
 0 5 9 14.35 1.74
 0 5 9 14.08 1.47
 0 -5 9 13.62 1.57
 0 -5 9 18.32 3.21
 0 -5 -9 12.31 2.44
 0 -5 9 13.29 2.87
 0 5 -9 13.96 2.42
 0 5 9 13.42 2.44
 0 -5 -9 14.88 1.43
 0 -5 -9 13.98 1.43
 0 -5 9 12.17 1.92
 0 5 9 14.31 2.46
 0 5 -9 15.93 2.46
 0 -5 -9 13.73 2.51
 0 5 9 14.17 2.53
 0 5 9 12.02 2.17
 0 -5 -9 14 2.95
 0 -5 9 15.07 2.69
 0 -5 -9 15.25 1.33
 0 5 -9 14.28 2.31
 0 5 9 12.1 2.08
 0 -5 -9 12.62 2.07
 0 -5 9 11.84 3.07
 0 -5 -10 513.58 14.35
 0 -5 10 513.2 14.86
 0 5 -10 504.32 14.21
 0 -5 10 516.11 14.21
 0 -5 -10 512.82 14.43
 0 5 -10 508.15 14.18
 0 5 10 518.35 14.52
 0 5 10 492.09 14.19
 0 -5 -10 507.97 14.54
 0 5 -10 497.37 17.42
 0 -5 -10 478.58 16.23
 0 5 10 484.92 16.08
 0 5 -10 501.21 17.41
 0 5 10 547.15 14.7
 0 5 -10 526.75 14.18
 0 -5 10 528.45 14.49
 0 5 -10 522.4 18.16
 0 -5 10 549.4 19.9
 0 5 10 549.38 18.83
 0 -5 -10 518.16 14.46
 0 -5 -10 519.14 14.53
 0 -5 -10 562.42 19.31
 0 -5 10 516.25 20.08
 0 5 10 550.81 14.73
 0 -5 10 522.07 14.92
 0 5 10 553.03 18.86
 0 5 -10 522.86 18.14
 0 -5 10 487.19 16.78
 0 -5 10 469.61 15.08
 0 5 10 516.98 14.58
 0 5 10 529.85 15.33
 0 -5 10 511.62 15.11
 0 5 10 531.95 18.05
 0 5 10 541.57 18.86
 0 -5 -10 533.44 14.26
 0 -5 10 445.27 17.91
 0 5 -10 540.04 18.08
 0 -5 -10 548.25 20.59
 0 -5 10 521.62 21.17
 0 -5 -10 514.37 18.62
 0 -5 -10 508.51 17.52
 0 -5 10 515.51 18.13
 0 -5 11 186.79 7.55
 0 -5 11 200.38 7.37
 0 5 11 206.35 7.66
 0 5 11 202.77 7.05
 0 5 11 212.69 7.1
 0 -5 -11 225.7 10.94
 0 5 -11 181.08 8.88
 0 -5 -11 190.48 6.79
 0 -5 11 203.9 6.92
 0 -5 -11 185.99 6.65
 0 5 -11 194.9 6.69
 0 -5 -11 200.24 6.54
 0 5 11 194.06 6.86
 0 -5 -11 203.2 6.9
 0 -5 11 199.72 6.74
 0 5 -11 198.74 6.65
 0 -5 -11 195.77 6.88
 0 5 -11 184.04 8.96
 0 -5 -11 186.62 8.55
 0 5 11 227.43 10.68
 0 5 -11 199.51 9.72
 0 -5 -11 206.85 6.93
 0 -5 -11 205.85 6.98
 0 5 -11 210.86 6.74
 0 5 11 217.11 7.16
 0 5 -11 208.68 9.98
 0 5 11 211.65 10.39
 0 -5 11 188.34 8.97
 0 5 11 212.93 10.44
 0 5 11 205.15 9.8
 0 -5 -11 206.12 10.26
 0 -5 -11 197.87 10.14
 0 -5 11 215.45 12.38
 0 -5 -11 206.25 6.73
 0 5 -11 204.47 9.78
 0 -5 11 162.19 9.48
 0 -5 -11 204.82 11.5
 0 -5 -11 190.14 9.32
 0 -5 11 198.6 9.91
 0 -5 12 764.17 22.5
 0 5 12 825.43 21.81
 0 -5 12 809.48 21.92
 0 5 12 820.13 22.57
 0 5 12 834.01 21.74
 0 -5 -12 843.39 27.12
 0 5 -12 720.85 24.08
 0 -5 -12 789.21 21.56
 0 -5 12 815.49 21.64
 0 -5 -12 807.93 21.35
 0 5 -12 846.85 25.98
 0 -5 -12 826.72 28.27
 0 -5 -12 776.37 21.1
 0 5 -12 819.87 21.43
 0 -5 -12 834.98 21.63
 0 5 12 831.88 21.71
 0 -5 12 796.29 21.38
 0 5 -12 804.51 21.27
 0 -5 -12 742.03 21.27
 0 -5 12 807.94 22.39
 0 5 -12 780.14 20.72
 0 5 -12 772.34 25.21
 0 5 12 853.94 26.8
 0 5 12 792.85 21.69
 0 5 12 813.27 21.31
 0 -5 -12 854.62 21.8
 0 -5 -12 821.87 21.62
 0 5 -12 749.39 24.25
 0 -5 -12 762.93 24.04
 0 5 12 865.39 26.93
 0 5 -12 812.2 25.92
 0 -5 12 725.09 24.53
 0 5 12 845.53 26.74
 0 5 12 795.38 25.58
 0 -5 12 857.74 29.54
 0 -5 -12 841.47 26.68
 0 5 12 850.84 21.89
 0 5 -12 851.26 21.44
 0 -5 -12 798.37 25.4
 0 -5 12 792.8 26.13
 0 -5 -13 27.21 2.17
 0 5 -13 27.09 1.78
 0 -5 13 27.81 2.23
 0 5 -13 32.21 3.77
 0 -5 -13 28.39 2.01
 0 5 -13 29.42 2.12
 0 5 13 28.83 2.21
 0 -5 -13 28.92 2.18
 0 -5 13 28.87 2.2
 0 5 -13 29.76 2.11
 0 5 13 31.43 3.94
 0 5 -13 28.9 3.06
 0 -5 -13 29.2 3.17
 0 -5 13 29.41 2.67
 0 5 -13 28.93 1.85
 0 5 -13 26.42 3.26
 0 5 -13 23.05 2.82
 0 5 13 29.22 2.28
 0 5 13 28.32 2.05
 0 -5 -13 30.96 2.27
 0 -5 -13 27.27 2.13
 0 -5 13 29.35 2.63
 0 5 13 28.91 2.2
 0 -5 13 33.78 4.95
 0 -5 -13 29.33 3.99
 0 -5 13 29.99 3.45
 0 5 -13 21.67 3.21
 0 5 13 33.72 4.06
 0 -5 13 24.97 2.52
 0 -5 13 24.28 3.58
 0 -5 -13 26.67 3.39
 0 5 13 28.96 3.75
 0 5 13 27.7 3.48
 0 -5 -13 26.12 3.63
 0 -5 13 31.8 4.68
 0 5 13 31.62 2.34
 0 -5 -13 27.27 2.04
 0 5 -13 28.21 2.05
 0 -5 -14 33.44 2.38
 0 -5 14 31.53 2.73
 0 -5 -14 33.98 2.22
 0 5 -14 33.65 2.3
 0 -5 -14 35.89 2.41
 0 -5 14 32.85 2.37
 0 5 14 34.74 2.39
 0 5 -14 33.47 2.21
 0 -5 -14 32.37 3.75
 0 -5 14 31.66 4.1
 0 -5 14 33.48 2.84
 0 5 -14 37.24 2.08
 0 5 -14 31.31 3.49
 0 5 -14 34.03 2.01
 0 -5 14 36.06 2.54
 0 5 14 37.63 2.54
 0 5 14 33.02 2.25
 0 -5 -14 37.13 2.5
 0 -5 -14 33.75 2.35
 0 -5 14 35.09 2.92
 0 5 14 32.51 2.27
 0 -5 14 37.89 5.22
 0 -5 -14 30.98 4.06
 0 -5 14 25.45 3.5
 0 5 14 34.69 4.11
 0 5 -14 40.21 4.12
 0 5 14 35.09 2.83
 0 -5 14 34.49 2.84
 0 5 -14 37.77 4.07
 0 5 14 30.41 3.81
 0 5 14 33.29 3.8
 0 -5 -14 33.73 4.06
 0 -5 14 34.72 4.52
 0 5 -14 37.38 2.36
 0 5 14 35.16 2.48
 0 5 -15 106.24 3.99
 0 -5 15 110.09 4.73
 0 -5 -15 90.67 3.9
 0 5 15 102.94 4.12
 0 -5 -15 104.43 4.3
 0 5 -15 115.52 4.53
 0 -5 -15 108.23 4.53
 0 -5 15 108.82 4.66
 0 5 15 109.14 4.56
 0 5 -15 106.46 4.3
 0 -5 -15 96.92 6.61
 0 -5 15 109.12 5.25
 0 5 -15 113.69 4.09
 0 5 -15 94.71 5.97
 0 5 15 112.96 4.42
 0 5 15 111.93 4.71
 0 -5 15 107.59 5.21
 0 -5 -15 110.39 4.61
 0 -5 -15 107.65 4.45
 0 -5 15 116.92 5.39
 0 5 15 98.82 4.21
 0 -5 15 105.65 8.75
 0 -5 -15 93.36 7.06
 0 -5 -15 102.21 7.17
 0 5 15 110.41 5.14
 0 -5 15 103.29 4.96
 0 5 15 112.58 4.69
 0 5 -15 112.99 4.47
 0 5 15 106.76 6.81
 0 5 15 101.01 6.85
 0 -5 -15 113.45 4.7
 0 5 -15 114.81 7.18
 0 -5 -16 45.32 2.58
 0 5 16 44.45 2.56
 0 -5 16 45.65 2.74
 0 5 -16 40.24 2.04
 0 -5 -16 39.95 4.04
 0 -5 16 42.23 3.03
 0 5 -16 43.31 2.2
 0 -5 -16 41.1 2.39
 0 5 -16 44.51 2.53
 0 5 16 42.36 2.41
 0 5 -16 41.06 4.1
 0 -5 -16 37.02 2.31
 0 -5 -16 42.72 2.56
 0 5 -16 45.06 2.54
 0 -5 16 43.3 3.11
 0 -5 16 37.49 5.24
 0 -5 -16 38.78 4.23
 0 -5 -16 37.65 4.21
 0 -5 16 43.72 2.74
 0 5 -16 43.19 2.18
 0 5 16 35.91 2.11
 0 -5 -16 36.96 2.11
 0 5 16 32.33 3.59
 0 5 16 42.16 4
 0 5 16 43.49 2.6
 0 5 16 40.25 2.89
 0 -5 16 43.3 3.11
 0 5 -17 25.42 1.45
 0 5 -17 22.48 1.49
 0 5 17 19.39 2.55
 0 5 17 24.62 1.64
 0 -5 17 28.66 2.06
 0 5 -17 25.17 1.41
 0 -5 -17 24.01 1.7
 0 -5 -17 18.9 1.39
 0 -5 17 26.5 2.25
 0 5 -17 25.66 1.7
 0 -5 17 24.49 1.91
 0 -5 -17 23.93 1.67
 0 5 17 26.33 1.73
 0 -5 17 27.36 2.36
 0 5 -17 25.4 1.73
 0 -5 -17 24.38 1.64
 0 -5 17 25.66 2.18
 0 5 17 25.7 1.76
 0 -5 -17 25.17 1.72
 0 5 17 25.99 2.11
 0 5 -17 23.53 2.9
 0 5 -18 8.62 0.85
 0 5 -18 7.35 0.85
 0 5 18 9.4 1.3
 0 5 18 8.31 0.98
 0 -5 18 10.21 1.38
 0 -5 -18 6.71 0.92
 0 5 -18 8.42 1
 0 -5 18 9.04 1.36
 0 -5 -18 8.12 1.02
 0 5 18 9.22 1.03
 0 -5 18 8.95 1.24
 0 -5 -18 7.32 0.96
 0 5 18 8.46 0.98
 0 -5 -18 7.9 0.97
 0 5 -18 8.96 1.05
 0 -5 18 9.63 1.48
 0 -5 18 8.5 1.24
 0 5 -18 8.29 0.8
 0 5 -18 7.65 1.68
 0 5 -18 7.73 0.95
 0 -5 -19 10.67 1.01
 0 5 -19 11.62 0.98
 0 -5 19 10.84 1.37
 0 -5 19 9.32 1.14
 0 5 19 9.01 0.9
 0 -5 19 9.32 1.21
 0 5 -19 11.07 1
 0 5 -19 9.11 0.78
 0 -5 -19 10.31 0.98
 0 5 -19 11.01 1.02
 0 -5 -19 7.69 0.84
 0 -5 19 11.58 1.24
 0 5 19 9.5 0.85
 0 -5 -19 8 0.8
 0 -5 20 15.12 1.24
 0 -5 -20 16.38 1.01
 0 5 -20 16.51 1.03
 0 -5 -20 16.73 1.13
 0 -5 20 17.02 1.27
 0 5 20 9.91 0.65
 0 5 20 14.72 0.94
 0 5 -20 12.05 0.67
 0 5 -20 14.79 0.95
 0 5 21 18.92 0.82
 0 -5 21 18.85 1.03
 0 -5 -21 18.25 0.93
 0 -5 -21 17.19 0.82
 0 -6 0 573.35 17.95
 0 -6 0 538.82 14.76
 0 6 0 549.08 17.67
 0 6 0 548.67 17.73
 0 6 0 516.66 16.43
 0 6 0 561.06 17.68
 0 -6 0 537.98 19.04
 0 -6 0 552.55 19
 0 -6 0 552.86 16.7
 0 -6 0 556.22 18.8
 0 -6 0 550.49 20.23
 0 6 0 530.28 16.96
 0 -6 0 529.83 14.41
 0 6 0 536.51 17.45
 0 -6 -1 133.59 4.7
 0 -6 -1 132.52 4.63
 0 -6 -1 132.9 4.84
 0 -6 1 137.82 4.66
 0 -6 1 155.85 5.2
 0 6 -1 133.74 4.81
 0 6 1 131.94 6.82
 0 6 -1 131.06 6.93
 0 6 1 133.29 6.9
 0 6 -1 133.94 7.06
 0 -6 1 149.72 7.1
 0 -6 1 135.2 7.4
 0 -6 -1 140.45 7.17
 0 6 1 142.05 6.76
 0 6 -1 134.23 6.4
 0 -6 -1 138.8 7.7
 0 -6 -1 143.43 7.77
 0 -6 -1 134.15 6.42
 0 -6 1 130.14 5.92
 0 -6 1 141.37 8.02
 0 -6 1 154.62 8.07
 0 -6 -1 130.77 8.48
 0 -6 1 142.26 8.76
 0 6 1 130.11 4.59
 0 6 1 140.01 7.02
 0 6 -1 132.94 6.75
 0 -6 -1 148.4 8.1
 0 6 1 136.41 6.88
 0 6 -1 125.1 5.99
 0 6 1 126.93 6.22
 0 6 -1 136.55 6.96
 0 -6 -2 852.94 22.83
 0 -6 2 899.93 22.67
 0 -6 -2 869.23 22.82
 0 -6 -2 877.17 22.77
 0 6 -2 891.55 22.93
 0 -6 2 902.67 23.26
 0 6 2 866.51 22.89
 0 6 2 912.74 26.21
 0 6 -2 934.27 26.6
 0 6 -2 919.4 26.51
 0 6 2 882.66 26.17
 0 -6 2 883.73 27.21
 0 -6 -2 929.17 26.81
 0 -6 2 955.47 26.12
 0 6 -2 842.15 25.01
 0 6 2 895 25.9
 0 -6 2 971.23 27.92
 0 -6 -2 910.79 27.26
 0 -6 2 935.73 28.37
 0 -6 -2 937.65 25.93
 0 -6 -2 941.7 29.38
 0 -6 2 889.1 29.12
 0 6 2 876.55 22.74
 0 6 2 903.3 26.4
 0 6 -2 887.17 25.82
 0 -6 -2 928.2 27.87
 0 -6 2 919.85 28.38
 0 6 2 907.28 26.07
 0 6 -2 931.68 26.57
 0 6 2 857.72 25.31
 0 -6 -3 456.1 12.81
 0 -6 -3 464.07 12.9
 0 6 -3 473.11 12.96
 0 -6 3 488.69 13.38
 0 6 3 479.03 13.04
 0 6 3 423.62 13.9
 0 6 3 469.02 15.84
 0 6 -3 495.55 16.4
 0 6 -3 477.92 16.26
 0 6 3 475.85 15.98
 0 -6 3 464.59 16.93
 0 -6 3 502.29 15.51
 0 -6 -3 480.48 16.48
 0 6 -3 452.3 14.78
 0 6 -3 450.86 14.79
 0 6 3 467.59 15.84
 0 -6 -3 503.65 15.98
 0 -6 3 532.93 17.62
 0 -6 -3 479.44 16.66
 0 -6 3 484.85 17.91
 0 -6 -3 520.53 18.97
 0 6 -3 449.86 14.45
 0 -6 -3 465.61 12.33
 0 -6 3 466.17 18.35
 0 6 -3 450.49 15.34
 0 6 -3 496.21 16.46
 0 6 3 466.65 15.43
 0 -6 -3 471.71 17.13
 0 -6 3 505.58 18.19
 0 6 3 479.28 15.82
 0 6 3 465.74 12.83
 0 -6 -4 82.25 3.73
 0 6 4 86.36 5.4
 0 6 4 89.86 5.45
 0 -6 -4 80.87 5.87
 0 6 4 80.66 5.1
 0 6 -4 89.18 5.67
 0 6 4 80.74 5.05
 0 -6 4 87.91 6.62
 0 -6 -4 78.95 3.4
 0 -6 -4 82.81 3.47
 0 6 -4 83.21 3.08
 0 6 4 83.42 3.53
 0 6 -4 83.03 3.47
 0 -6 4 76.55 3.62
 0 -6 -4 82.44 5.62
 0 -6 4 83.89 6.05
 0 6 -4 83.15 4.83
 0 6 4 79.53 5.21
 0 6 -4 77.4 4.49
 0 -6 -4 80.01 5.2
 0 -6 4 89.75 6.02
 0 -6 -4 91.9 6.12
 0 -6 4 88.92 6.69
 0 -6 4 75.62 6.39
 0 -6 -4 80.72 3.06
 0 6 -4 84.56 4.65
 0 6 -4 77.47 4.83
 0 -6 -4 75.53 3.43
 0 6 4 79.99 3.39
 0 -6 -5 104.7 3.74
 0 -6 5 87.16 6.94
 0 6 -5 102.21 5.43
 0 -6 -5 99.35 3.97
 0 6 5 106.18 6.42
 0 6 -5 96.8 5.5
 0 6 5 101.24 5.65
 0 6 5 100.04 3.97
 0 -6 -5 103.64 4.36
 0 -6 5 102.14 4.31
 0 6 -5 102.48 3.99
 0 6 -5 100.24 6.22
 0 6 5 98.45 5.92
 0 -6 5 102 7.49
 0 -6 -5 110.8 6.97
 0 -6 -5 109.56 6.28
 0 -6 5 111.9 6.83
 0 -6 -5 101.97 4.07
 0 -6 -5 103.57 4.07
 0 -6 5 97.39 6.75
 0 -6 -5 112.25 6.75
 0 -6 5 100.3 4.44
 0 -6 -5 98.47 4.1
 0 -6 5 109.17 4.43
 0 6 -5 103.69 3.68
 0 6 5 107.83 4.21
 0 -6 5 114.03 7.69
 0 6 -5 105.51 6.42
 0 6 5 110.17 6.18
 0 6 5 102.32 5.85
 0 -6 -5 106.78 6.83
 0 6 5 102.34 6.09
 0 6 -5 109.18 6.43
 0 6 5 109.98 4.15
 0 -6 -5 90.93 4.94
 0 6 5 104.41 6.21
 0 6 -5 96.27 5.06
 0 6 -5 98.53 5.58
 0 -6 5 105.23 4.53
 0 -6 -6 354.33 10.46
 0 -6 6 344.8 10.81
 0 6 -6 342.21 9.92
 0 -6 -6 352.9 10.29
 0 6 -6 347 9.93
 0 -6 -6 362.67 10.78
 0 6 6 347.95 10.24
 0 -6 6 331.11 10.57
 0 6 6 343.96 12.85
 0 -6 -6 382.85 14.72
 0 6 6 358.33 13.37
 0 -6 6 401.19 16.05
 0 6 -6 325.02 11.51
 0 6 -6 351.37 12.88
 0 6 6 355.1 13.59
 0 6 6 365.49 13.39
 0 6 -6 370.09 13.72
 0 -6 -6 362.38 10.4
 0 6 6 375.74 10.59
 0 -6 6 360.11 10.79
 0 6 -6 360.03 9.89
 0 -6 6 359.33 14.8
 0 -6 -6 374.98 14.37
 0 6 -6 372.88 13.81
 0 6 6 365.81 13.4
 0 -6 -6 357.3 12.22
 0 -6 -6 344.31 9.91
 0 6 -6 353.08 12.58
 0 -6 -6 370 15.92
 0 -6 6 301.6 14.55
 0 6 6 346.13 12.74
 0 6 6 377.05 14.08
 0 6 -6 350.66 12.36
 0 -6 6 410.09 14.42
 0 -6 -6 363.32 13.66
 0 -6 -6 372.71 14.54
 0 -6 6 359.47 10.99
 0 -6 6 345.47 11.15
 0 -6 -7 491.35 13.75
 0 -6 7 461.68 14.06
 0 6 -7 474.74 13.21
 0 -6 -7 485.47 13.22
 0 -6 7 401.24 17.97
 0 6 -7 469.84 16.08
 0 -6 -7 503.36 19.8
 0 -6 -7 495.52 13.62
 0 6 -7 480.76 13.23
 0 -6 -7 504.9 14.11
 0 6 7 471.3 13.46
 0 -6 7 478.08 14.01
 0 6 7 501.05 17.17
 0 -6 7 532.7 19.73
 0 -6 -7 498.52 18.01
 0 -6 7 452.62 17.76
 0 -6 -7 515.05 17.49
 0 -6 -7 481.7 13.63
 0 -6 -7 503.89 17.99
 0 -6 7 495.95 18.69
 0 -6 -7 516.47 18.33
 0 -6 7 527.06 20.33
 0 -6 7 523.33 17.13
 0 -6 -7 496.05 17.34
 0 -6 7 486.82 14.05
 0 6 7 513.44 13.89
 0 6 -7 495.09 13.15
 0 6 7 491.48 13.7
 0 -6 7 501.76 14.39
 0 -6 7 452.33 14.36
 0 6 -7 500.33 17.29
 0 6 7 487.13 16.76
 0 6 -7 505.99 16.77
 0 6 7 524.19 17.89
 0 6 -7 453.38 15.38
 0 6 7 493.56 16.47
 0 -6 -7 467.51 15.71
 0 6 -7 506.19 17.27
 0 -6 8 4.26 1.24
 0 -6 -8 4.5 0.97
 0 -6 8 4.79 1.17
 0 6 -8 5.28 0.88
 0 -6 8 5.04 0.93
 0 -6 -8 4.76 0.93
 0 6 -8 4.36 0.82
 0 -6 -8 3.52 1.02
 0 -6 8 10.06 1.42
 0 6 8 3.68 0.88
 0 -6 8 4.42 2.06
 0 6 8 5.7 1.75
 0 -6 8 4.12 1.17
 0 6 8 5.15 1.27
 0 6 8 5.19 1.03
 0 6 8 5.04 1.06
 0 -6 8 4.44 1.17
 0 -6 8 4.43 2.11
 0 6 -8 5.3 1.78
 0 6 -8 4.9 1.56
 0 -6 -8 5.48 1.03
 0 -6 -8 5.54 1.05
 0 6 -8 5.16 0.83
 0 6 -8 3.57 1.48
 0 6 8 3.4 1.41
 0 -6 8 6.44 2.44
 0 -6 -8 6.12 1.47
 0 -6 -8 4.41 0.84
 0 -6 8 5.91 2.18
 0 -6 -8 2.68 2.06
 0 6 8 3.16 1.33
 0 6 -8 6.16 1.62
 0 6 -8 3.86 1.13
 0 6 8 3.55 1.63
 0 -6 -8 4.2 1.69
 0 -6 -8 5.43 1.93
 0 6 -8 4.78 1.51
 0 -6 9 354.42 11.26
 0 6 -9 365.16 10.48
 0 -6 -9 330 10.07
 0 -6 9 375.39 10.65
 0 -6 -9 362.62 10.79
 0 6 -9 359.82 10.46
 0 6 9 365.21 10.65
 0 -6 9 350.03 11.22
 0 6 -9 387.69 14.75
 0 6 9 354.57 14.24
 0 -6 9 415.96 16.56
 0 6 9 353.7 10.82
 0 6 9 367.96 11.54
 0 -6 9 370.19 11.54
 0 -6 9 344.99 11.68
 0 6 9 398.68 11.11
 0 6 -9 370.81 10.36
 0 -6 9 337.64 11.14
 0 -6 9 369.04 15.99
 0 6 -9 345.84 13.81
 0 -6 -9 360.24 10.85
 0 6 9 385.7 11
 0 6 -9 357.5 13.98
 0 6 9 339.43 13.21
 0 -6 -9 350.15 13.18
 0 6 -9 354.94 13.58
 0 -6 9 273.63 14.31
 0 -6 -9 363.64 10.45
 0 -6 -9 392.37 17.08
 0 6 9 381.45 14.95
 0 6 9 341.38 13.45
 0 6 -9 364.22 14.03
 0 -6 9 398.83 17.67
 0 -6 -9 384.84 15.44
 0 -6 -9 372.61 14.7
 0 -6 -10 349.52 10.91
 0 6 10 388.68 11.36
 0 -6 -10 384.13 11.23
 0 -6 10 358.99 11.66
 0 -6 -10 354.11 10.52
 0 6 -10 370.42 10.86
 0 -6 10 382.4 11.02
 0 6 10 371.2 11.16
 0 6 -10 372.89 10.83
 0 6 10 379.55 10.99
 0 -6 -10 369.13 11.4
 0 -6 10 359.92 11.65
 0 6 -10 364.53 14.69
 0 -6 10 387.37 16.04
 0 6 10 379.41 14.97
 0 6 10 393.85 12.03
 0 -6 10 409.05 12.04
 0 6 10 371.16 11.25
 0 -6 10 353.59 12.09
 0 6 -10 356 14.09
 0 -6 -10 394.92 11.34
 0 6 10 398.93 11.42
 0 -6 10 371.98 11.72
 0 6 -10 378.94 10.74
 0 -6 -10 380.45 15.69
 0 -6 10 370.63 16.61
 0 -6 -10 347.85 13.59
 0 -6 -10 375.65 15.64
 0 -6 -10 377.1 15.18
 0 -6 10 417.98 18.36
 0 6 10 361.15 14
 0 6 10 393.54 15.51
 0 -6 -10 393.74 17.35
 0 6 -10 369.91 14.26
 0 -6 10 304.86 15.06
 0 -6 -10 369.72 10.82
 0 6 -10 359.99 14.37
 0 6 10 387.69 15.35
 0 6 -10 351.84 14.04
 0 -6 -11 48.58 2.82
 0 6 11 52.19 3.04
 0 -6 -11 51.37 2.76
 0 -6 11 47 3.22
 0 -6 -11 51.27 2.9
 0 6 -11 52.42 2.78
 0 -6 -11 49.7 2.56
 0 6 11 48.48 2.86
 0 -6 11 52.14 2.86
 0 -6 -11 54.55 3
 0 6 -11 50.58 2.72
 0 6 11 46.6 2.67
 0 -6 -11 46.19 2.91
 0 -6 11 55.35 3.44
 0 6 -11 54.29 4.52
 0 6 11 53.66 4.93
 0 6 -11 48.78 4.63
 0 6 -11 50.32 4.39
 0 6 11 49.13 2.63
 0 -6 -11 53.98 3.03
 0 -6 -11 51.85 3.01
 0 -6 11 52.21 5.75
 0 -6 -11 53.58 5.27
 0 6 -11 50.31 2.66
 0 -6 11 50.24 3.31
 0 6 11 52.26 3.02
 0 6 -11 52.03 4.66
 0 6 11 45.76 4.68
 0 -6 -11 43.71 4.85
 0 -6 11 61.69 6.66
 0 6 11 57.8 5.21
 0 6 11 51.94 4.44
 0 6 -11 49.3 4.46
 0 -6 -11 54.86 5.97
 0 6 11 50.76 3.37
 0 6 11 50.8 2.98
 0 -6 11 49.46 3.51
 0 -6 11 52.01 3.24
 0 -6 -11 47.26 4.23
 0 -6 -12 140.45 5.35
 0 6 12 158.18 5.85
 0 -6 -12 143.5 5.47
 0 -6 12 149.32 6.25
 0 -6 -12 137.6 5.14
 0 6 -12 155.5 5.51
 0 -6 -12 152.38 5.72
 0 -6 12 150.49 5.59
 0 6 12 147.67 5.65
 0 6 -12 154.04 5.46
 0 6 12 143.38 5.26
 0 -6 -12 138.55 5.56
 0 6 -12 140.39 7.53
 0 -6 -12 133.6 7.62
 0 6 12 151.81 8.69
 0 6 -12 147.58 8.18
 0 6 -12 129.26 7.4
 0 -6 -12 152.48 5.8
 0 -6 -12 154.57 5.79
 0 -6 -12 145.27 9.08
 0 -6 12 145.1 10.23
 0 -6 12 155.6 10.56
 0 6 12 157.01 5.76
 0 6 -12 156.15 5.42
 0 -6 -12 138.71 5.51
 0 6 -12 149.68 8.38
 0 6 12 151.34 8.85
 0 6 12 150.08 6.25
 0 -6 12 151.69 6.6
 0 -6 12 154.63 5.98
 0 6 12 145.97 5.7
 0 6 12 149.45 8.76
 0 6 12 142.67 7.87
 0 6 12 145.84 5.62
 0 6 12 150.29 5.32
 0 6 -12 146.02 8.1
 0 -6 -12 150.98 10.01
 0 -6 13 43.18 3.14
 0 6 -13 45.43 2.58
 0 -6 -13 39.58 2.31
 0 -6 13 46.45 2.74
 0 6 13 46.85 2.75
 0 -6 -13 46.76 2.77
 0 6 -13 46.45 2.57
 0 -6 -13 38.03 2.46
 0 6 13 45.76 4.52
 0 6 -13 38.18 3.58
 0 -6 -13 37.96 3.86
 0 6 -13 44.65 4.19
 0 -6 -13 38.7 2.4
 0 6 13 43.59 2.69
 0 6 13 43.05 2.42
 0 -6 -13 45.96 2.77
 0 -6 -13 44.53 2.77
 0 6 -13 47.44 2.56
 0 6 13 44.13 2.65
 0 -6 -13 44.07 4.75
 0 -6 13 45.99 5.45
 0 6 13 50.23 2.88
 0 -6 -13 42.54 2.51
 0 -6 -13 42.29 2.63
 0 6 13 41.05 3.94
 0 6 13 47.83 4.7
 0 -6 13 43.56 3.23
 0 -6 13 43.56 2.69
 0 6 -13 47.41 4.4
 0 -6 -14 109.45 4.25
 0 6 -14 117.72 4.53
 0 -6 -14 116.22 4.72
 0 -6 14 117.58 4.7
 0 6 14 118.42 4.7
 0 6 -14 109.58 4.16
 0 6 -14 117.34 4.46
 0 6 14 115.2 7.31
 0 -6 14 120.69 5.47
 0 6 -14 114.31 4.49
 0 6 14 113.97 4.34
 0 6 14 113.92 4.66
 0 6 14 118.73 4.79
 0 -6 -14 107.53 4.42
 0 -6 -14 120.23 4.78
 0 -6 -14 123.56 4.87
 0 -6 -14 104.25 7.44
 0 6 14 102.28 6.36
 0 6 14 106.81 7.02
 0 6 -14 117.27 4.44
 0 6 14 110.22 4.44
 0 6 -14 100.99 6.31
 0 6 -14 117.98 7.09
 0 -6 -14 94.42 6.32
 0 -6 -14 104.47 7.21
 0 -6 14 117.59 8.19
 0 -6 -14 110.84 4.6
 0 6 14 108.24 5.06
 0 -6 14 124.58 5.48
 0 6 -15 0.64 0.64
 0 6 -15 0.43 0.54
 0 6 15 0.66 0.68
 0 6 15 0.37 0.88
 0 -6 15 0.94 1.15
 0 6 15 0.37 0.52
 0 -6 -15 1.99 1.22
 0 -6 15 2.58 2.01
 0 6 -15 0.14 0.73
 0 6 15 1.08 1.14
 0 6 15 1.23 0.54
 0 6 15 0.95 0.69
 0 6 -15 1.17 0.7
 0 -6 -15 0.72 0.71
 0 -6 -15 0.74 0.66
 0 -6 -15 0.92 0.66
 0 -6 15 0.85 0.84
 0 -6 15 0.81 0.74
 0 -6 -15 1.04 0.71
 0 -6 -15 0.37 0.53
 0 6 -15 0.36 0.69
 0 -6 -15 0.63 0.58
 0 -6 15 0.42 0.98
 0 -6 -15 0.39 1.09
 0 6 -15 0.68 0.56
 0 6 15 1.11 0.68
 0 6 15 -0.28 0.84
 0 6 15 2.52 1.29
 0 6 -15 0.16 0.98
 0 6 16 61.53 2.91
 0 6 16 56.7 2.6
 0 -6 16 62.17 3.5
 0 -6 -16 51.59 2.68
 0 -6 -16 57.44 2.89
 0 6 16 60.34 3.23
 0 6 -16 59.06 2.69
 0 -6 16 61.65 3.55
 0 6 -16 56.1 2.67
 0 6 -16 63.55 2.84
 0 -6 -16 54.25 2.56
 0 6 16 60.2 2.85
 0 -6 -16 61.11 2.91
 0 -6 16 59.37 2.98
 0 6 -16 65.81 2.83
 0 6 -16 53.09 2.32
 0 -6 -16 58.66 2.88
 0 -6 -16 54.09 2.71
 0 6 16 61.4 2.92
 0 6 -16 56.11 4.44
 0 6 -17 0.44 0.55
 0 6 17 0.28 0.53
 0 -6 -17 0.04 0.54
 0 -6 -17 0.51 0.48
 0 6 17 0.27 0.66
 0 6 17 0.27 0.43
 0 6 17 0.34 0.59
 0 6 -17 0.54 0.54
 0 -6 17 0.19 0.83
 0 -6 17 0.67 0.81
 0 6 -17 0.46 0.55
 0 -6 -17 0.07 0.42
 0 -6 -17 0.55 0.55
 0 -6 17 0.33 0.61
 0 -6 -17 0.31 0.58
 0 -6 17 0.55 0.96
 0 6 17 0.21 0.53
 0 6 -17 0.51 0.45
 0 -6 -17 0.37 0.48
 0 6 18 2.38 0.77
 0 -6 18 1.77 0.78
 0 -6 18 3.04 0.89
 0 -6 -18 2.19 0.56
 0 -6 -18 2.28 0.52
 0 6 -18 2.86 0.65
 0 -6 -18 3.25 0.6
 0 -6 18 2.13 0.71
 0 -6 -18 2.26 0.63
 0 -6 -18 2.3 0.59
 0 -6 18 2.56 0.95
 0 6 18 2.38 0.55
 0 6 18 2.19 0.59
 0 6 18 2.2 0.5
 0 6 -18 2.59 0.53
 0 -6 19 12.12 1.21
 0 -6 19 10.74 0.96
 0 6 19 10.22 0.71
 0 -6 -19 8.61 0.7
 0 -6 -19 12.3 0.91
 0 6 19 10.2 0.72
 0 6 19 11.3 0.86
 0 -6 19 12.14 1.01
 0 -6 -19 10.77 0.74
 0 6 -19 14.7 0.95
 0 6 -20 -0.11 0.22
 0 6 -20 0.33 0.23
 0 7 0 0.16 1.02
 0 7 0 0.18 0.52
 0 -7 0 -0.14 0.63
 0 7 0 2.54 1.32
 0 7 0 0.09 0.53
 0 7 0 1.01 1.06
 0 -7 0 -0.12 0.64
 0 7 0 5.71 1.35
 0 -7 0 1.32 1.45
 0 -7 0 0.49 0.51
 0 -7 0 0.04 0.42
 0 -7 0 1.35 0.73
 0 -7 0 0.31 0.83
 0 7 0 0.5 1.02
 0 7 0 -0.14 0.75
 0 7 0 0.52 0.58
 0 -7 0 1.03 1.63
 0 -7 0 -0.21 1.45
 0 -7 0 -0.2 1.16
 0 -7 0 0.13 0.72
 0 -7 0 0.18 0.55
 0 7 -1 32.04 3.35
 0 7 1 36.76 3.69
 0 7 -1 30.15 1.91
 0 7 1 27.66 1.81
 0 -7 1 25.19 2.1
 0 -7 -1 30.32 2.27
 0 -7 1 28.9 2.07
 0 7 -1 28.13 1.87
 0 7 1 27.96 1.84
 0 7 -1 29.24 3.4
 0 7 1 29.63 3.41
 0 -7 1 26.65 2.06
 0 -7 -1 30.33 2.12
 0 7 -1 27.54 2.69
 0 7 1 27.07 2.79
 0 7 -1 31.55 3.44
 0 7 1 29.62 3.37
 0 -7 -1 34.45 4.19
 0 -7 -1 29.42 1.91
 0 -7 -1 30.03 2.06
 0 -7 -1 30.63 1.87
 0 -7 1 30.38 2.16
 0 -7 1 29.14 1.85
 0 7 -1 30.2 2.09
 0 -7 1 32.65 3.23
 0 -7 -1 24.71 3.07
 0 7 1 29.42 1.91
 0 7 -1 30.77 1.9
 0 7 -1 31.05 3.06
 0 7 1 29.49 3.12
 0 -7 1 31.36 4.01
 0 -7 1 32.77 3.8
 0 -7 -1 25.69 2.72
 0 -7 -1 31.45 3.9
 0 -7 -1 34.55 3.91
 0 -7 1 27.79 4.06
 0 -7 -1 31.27 4.35
 0 -7 -1 31.51 2.13
 0 -7 1 30.75 2.11
 0 -7 1 27.14 2.17
 0 7 1 35.03 3.62
 0 7 -1 28.86 3.38
 0 -7 2 154.9 9.76
 0 -7 -2 155.96 9.72
 0 -7 -2 145.98 5.06
 0 7 -2 142.09 5.11
 0 7 2 136.86 4.96
 0 -7 2 145.93 5.69
 0 7 2 142.33 5.25
 0 -7 2 138.94 5.46
 0 7 -2 141.3 5.1
 0 7 2 144.35 5.03
 0 7 -2 150.03 8.02
 0 7 2 150.59 7.95
 0 -7 2 149.5 5.63
 0 -7 -2 142.05 5.41
 0 7 2 144.5 7.71
 0 7 -2 140.18 6.57
 0 -7 -2 153.62 8.94
 0 7 -2 167.43 8.33
 0 -7 2 163.35 9.33
 0 7 2 141.45 7.06
 0 -7 2 143.44 4.96
 0 -7 -2 149.53 5.25
 0 -7 -2 145.33 5.11
 0 7 2 157.11 5.56
 0 -7 2 145.65 5.56
 0 7 -2 144.21 5.33
 0 -7 2 155.25 7.37
 0 -7 -2 153.8 8.06
 0 -7 2 155.69 9.14
 0 -7 2 165.63 8.81
 0 -7 -2 165.91 8.97
 0 -7 -2 145.76 8.41
 0 -7 -2 146.93 7.24
 0 7 2 145.13 5.19
 0 7 -2 151.06 5.06
 0 7 2 142.93 7.87
 0 7 -2 144.07 7.47
 0 7 -2 137.37 6.9
 0 7 2 146.13 7.56
 0 -7 2 141.87 5.68
 0 -7 -2 147.59 5.45
 0 -7 2 150.02 5.46
 0 7 -2 152.08 8.11
 0 7 2 158.79 8.16
 0 7 3 7.62 1.09
 0 -7 3 8.79 1.37
 0 -7 3 8.5 1.15
 0 -7 3 6.71 2.39
 0 -7 -3 9.51 2.8
 0 -7 -3 8.24 1.02
 0 7 3 7.96 0.99
 0 7 -3 7.42 1.02
 0 -7 3 7.79 1.22
 0 -7 -3 8.38 1.28
 0 7 3 7.87 1.1
 0 -7 3 8.35 1.22
 0 7 -3 7.35 1.06
 0 7 3 6.94 1.83
 0 7 -3 8.21 1.96
 0 -7 -3 8.86 1.17
 0 -7 3 8.41 1.26
 0 -7 -3 7.66 2.22
 0 -7 3 9.69 2.49
 0 7 3 9.74 1.85
 0 -7 -3 8.03 1.03
 0 -7 -3 7.85 1.05
 0 -7 3 7.67 1.24
 0 7 -3 7.94 1.15
 0 7 3 9.14 1.24
 0 7 3 5.48 1.63
 0 -7 -3 5.34 1.65
 0 -7 3 8.89 2.33
 0 7 -3 6.45 1.83
 0 -7 3 13.27 2.89
 0 7 3 7.51 1.78
 0 7 -3 7.35 1.86
 0 7 3 5.9 1.61
 0 7 -3 7.94 1.56
 0 7 3 7.59 1.91
 0 7 -3 8.74 1.77
 0 -7 -3 9.02 1.39
 0 -7 3 7.61 1.4
 0 -7 3 9.53 2.1
 0 -7 -3 8.21 1.71
 0 -7 4 96.74 4.04
 0 -7 4 89.61 4.32
 0 -7 -4 91.21 4.03
 0 -7 4 97.97 7.62
 0 -7 -4 90.16 7.45
 0 -7 -4 93.72 3.82
 0 7 -4 93.56 3.84
 0 7 4 95.56 3.96
 0 -7 -4 96.85 4.33
 0 -7 4 92.74 4.26
 0 -7 4 89.54 4.1
 0 7 -4 94.18 3.86
 0 7 4 85.16 5.9
 0 7 4 92.88 3.94
 0 -7 4 92.77 7.11
 0 7 4 91.75 5.73
 0 7 -4 98.42 6.4
 0 -7 -4 83.44 6.6
 0 7 4 90.21 5.91
 0 -7 -4 93.03 3.86
 0 -7 -4 92.58 3.93
 0 -7 4 96.03 4.3
 0 7 -4 92.87 3.93
 0 7 4 97.09 4.13
 0 -7 -4 95.74 6.45
 0 -7 4 87.6 6.7
 0 7 4 88.08 6.12
 0 7 -4 83.33 4.97
 0 7 4 89.47 5.97
 0 -7 -4 86.7 3.91
 0 -7 4 98.39 4.65
 0 7 4 82.48 5.1
 0 7 -4 89.47 5.52
 0 -7 -4 96.66 4.33
 0 -7 4 100 7.39
 0 -7 -4 88.16 5.72
 0 -7 4 100.53 6.67
 0 -7 -5 25.35 1.98
 0 -7 5 27.1 1.94
 0 -7 5 25.78 2.21
 0 -7 -5 23.97 1.53
 0 -7 5 29.51 4.32
 0 -7 -5 23.5 1.79
 0 7 -5 28.04 1.92
 0 7 -5 24.24 1.6
 0 -7 5 26.13 2.12
 0 7 5 26.79 1.94
 0 -7 -5 23.82 2.08
 0 -7 5 26.33 2.13
 0 7 -5 24.72 1.83
 0 7 5 31.31 3.5
 0 -7 -5 28.06 3.78
 0 7 5 19.33 2.69
 0 7 -5 22.9 3.2
 0 7 5 22 2.85
 0 -7 5 30.67 4.22
 0 -7 -5 26.79 1.98
 0 -7 -5 28.29 1.96
 0 7 5 27.35 2
 0 -7 -5 24.09 3.25
 0 -7 5 27.28 3.81
 0 7 5 27.82 3.3
 0 7 -5 23.16 2.7
 0 7 5 27.52 3.35
 0 -7 5 26.58 2.22
 0 7 5 27.01 2.07
 0 7 -5 27.82 1.96
 0 7 5 26.94 2.85
 0 7 -5 26.77 2.86
 0 -7 -5 25.5 2.09
 0 -7 5 26.34 3.32
 0 -7 -5 25.23 3.57
 0 -7 5 27.25 4.03
 0 -7 -5 27.37 3.24
 0 -7 -6 98.47 4.45
 0 -7 -6 107.87 4.54
 0 -7 6 104.38 4.84
 0 7 -6 101.56 3.95
 0 -7 -6 100.88 4.25
 0 7 -6 108.68 3.98
 0 7 -6 111.86 4.34
 0 7 6 106.4 4.34
 0 -7 6 108.43 4.71
 0 -7 -6 105.86 4.72
 0 -7 6 101.57 4.59
 0 7 -6 105.78 4.3
 0 7 -6 110.36 6.93
 0 7 6 113.56 4.52
 0 -7 6 113.92 8.03
 0 7 6 87.26 5.84
 0 -7 -6 108.62 7.56
 0 7 -6 110.6 6.99
 0 7 6 101.68 6.37
 0 -7 -6 113.48 4.45
 0 -7 -6 109.49 4.48
 0 -7 6 107.99 4.78
 0 7 -6 109.57 4.35
 0 7 6 115.14 4.63
 0 -7 6 103.24 7.52
 0 -7 -6 118.3 7.43
 0 7 6 115.41 6.85
 0 7 -6 114.29 7.03
 0 7 -6 94.81 5.88
 0 7 6 109.51 6.85
 0 -7 6 94.01 7.61
 0 7 -6 98.39 5.66
 0 -7 -6 100.08 3.83
 0 7 6 105.15 7.01
 0 7 -6 102.11 5.78
 0 7 6 100.24 5.87
 0 -7 6 111.78 4.86
 0 -7 -6 104.25 6.61
 0 -7 6 115.67 6.91
 0 -7 -6 111.9 7.63
 0 -7 -7 55.95 3.19
 0 -7 7 71.09 3.87
 0 -7 -7 70.91 3.55
 0 7 -7 71.27 3.08
 0 -7 -7 71.36 3.38
 0 7 -7 69.96 3.31
 0 7 -7 68.44 3.02
 0 7 7 71.29 3.4
 0 -7 7 73.23 3.67
 0 7 7 71.24 3.38
 0 -7 -7 73.39 3.79
 0 -7 7 63.76 3.57
 0 7 -7 70.33 3.33
 0 7 -7 65.02 5.24
 0 7 7 72.86 3.48
 0 -7 7 73.2 6.46
 0 -7 -7 70.62 6.1
 0 7 7 66.49 5.18
 0 -7 -7 70.47 3.44
 0 -7 -7 69.76 3.41
 0 7 -7 71.66 3.34
 0 -7 7 71.74 3.78
 0 7 -7 69.92 2.97
 0 7 7 74.44 3.61
 0 -7 7 73.27 6.4
 0 -7 -7 69.89 5.82
 0 -7 7 71.88 4.06
 0 -7 7 77.53 3.94
 0 7 7 65.97 5.14
 0 7 -7 71.82 5.49
 0 7 -7 63.61 4.6
 0 -7 7 65.39 6.24
 0 -7 -7 75.11 6.9
 0 -7 -7 65.81 2.95
 0 7 7 67.68 5.62
 0 7 -7 57.82 4.16
 0 7 7 63.47 4.63
 0 7 -7 59.64 4.7
 0 7 7 67.98 5.44
 0 -7 -7 65.82 5.29
 0 -7 -7 81.73 6.45
 0 7 -8 64.73 2.97
 0 -7 -8 64.69 3.25
 0 7 -8 65.47 2.97
 0 7 8 59.19 3.14
 0 -7 -8 66.69 3.63
 0 7 8 68.44 3.28
 0 -7 8 65.43 3.42
 0 -7 8 63.42 3.56
 0 7 -8 65.71 3.23
 0 7 -8 62.03 5.1
 0 -7 -8 60.26 5.69
 0 -7 8 69.44 6.7
 0 -7 -8 54.91 4.96
 0 7 8 69.88 5.27
 0 -7 8 65.81 6.11
 0 -7 -8 65.72 3.33
 0 -7 8 67.22 6.19
 0 -7 -8 63.02 5.6
 0 7 -8 62.34 2.83
 0 7 8 64.48 3.38
 0 7 -8 63.43 3.11
 0 -7 8 65.11 3.64
 0 7 8 57.46 5.13
 0 7 -8 57.69 4.69
 0 -7 8 63.6 3.86
 0 7 8 62.35 3.63
 0 7 8 62.72 3.3
 0 -7 8 72.5 3.79
 0 7 8 63.39 5.46
 0 7 8 59.7 4.51
 0 7 -8 56.72 4.42
 0 -7 -8 70.06 6.82
 0 -7 -8 61.3 2.87
 0 -7 8 68.93 6.26
 0 -7 8 53.28 3.45
 0 -7 -8 71.3 3.5
 0 7 8 54.96 4.72
 0 7 -8 67.25 5.3
 0 -7 -9 109.97 4.54
 0 -7 -9 117.29 4.48
 0 -7 9 119.94 5.41
 0 -7 -9 128.29 5.12
 0 7 -9 127.3 4.61
 0 -7 -9 128.26 4.99
 0 7 -9 126.34 4.62
 0 7 9 129.62 4.92
 0 -7 -9 129.48 5.34
 0 -7 9 119.51 5.26
 0 7 -9 123.96 4.86
 0 7 -9 116.45 7.25
 0 7 -9 133.41 7.87
 0 7 9 120.47 7.32
 0 -7 9 130.8 8.51
 0 -7 -9 127.37 5.05
 0 -7 -9 123.62 5.05
 0 -7 9 124.81 8.71
 0 -7 -9 123.35 8.06
 0 7 9 130.63 5.15
 0 7 -9 123.58 4.47
 0 7 -9 121.75 4.7
 0 -7 9 118.26 5.35
 0 7 -9 108.9 6.85
 0 -7 9 140.55 9.67
 0 -7 -9 126.62 8.43
 0 -7 -9 118.75 7.57
 0 7 9 118.85 7.72
 0 7 9 115.39 6.55
 0 -7 -9 137.75 9.62
 0 7 -9 120.77 6.77
 0 -7 9 110.89 8.2
 0 -7 9 136.59 5.57
 0 7 9 128.97 5.11
 0 7 9 122.36 5.44
 0 -7 9 131.41 5.85
 0 7 -9 112.47 7.1
 0 -7 -10 60.55 3.06
 0 7 10 66.97 3.45
 0 -7 -10 64.5 3
 0 -7 -10 70.48 3.5
 0 -7 10 58.73 3.66
 0 7 -10 67.45 3.07
 0 -7 -10 62.34 3.29
 0 -7 10 63.7 3.18
 0 7 -10 69.84 3.11
 0 7 -10 66 3.17
 0 7 10 64.77 3.19
 0 -7 -10 63.12 3.51
 0 -7 10 63.57 3.66
 0 7 -10 67.3 3.28
 0 -7 10 64.63 5.76
 0 7 -10 68.4 5.45
 0 7 10 65.49 5.25
 0 7 -10 59.78 4.96
 0 7 10 61.41 2.84
 0 -7 -10 68 3.47
 0 -7 -10 66.11 3.41
 0 7 10 67.66 3.43
 0 -7 10 62.06 3.69
 0 7 -10 65.02 2.93
 0 7 -10 63.58 3.04
 0 -7 10 57.52 6.08
 0 7 -10 63.09 5.04
 0 7 -10 60.59 5
 0 -7 -10 70.7 6.88
 0 7 -10 62.45 4.73
 0 7 10 66.18 5.59
 0 7 10 61.16 4.57
 0 -7 10 66.94 4.01
 0 7 10 67.98 3.45
 0 -7 10 70.95 3.75
 0 7 10 64.95 3.75
 0 -7 -10 58.36 5.67
 0 -7 -10 62.58 5.42
 0 -7 10 65.04 6.61
 0 7 -11 190.84 6.03
 0 -7 -11 152.52 5.4
 0 7 11 179.89 6.32
 0 -7 11 174.1 6.12
 0 7 -11 179.84 6.04
 0 7 -11 187.95 6.03
 0 7 11 179.47 6.04
 0 -7 -11 172.38 6.41
 0 -7 11 175.2 6.82
 0 7 11 165.21 8.87
 0 7 -11 173.95 9.09
 0 -7 -11 168.64 5.86
 0 7 11 182.12 6.42
 0 -7 -11 180.89 6.38
 0 -7 11 181.43 6.97
 0 7 11 176.32 6.17
 0 7 11 164.53 5.66
 0 -7 -11 179.28 6.43
 0 7 11 187.23 6.41
 0 7 -11 175.59 5.79
 0 7 -11 168.69 5.77
 0 -7 11 179.34 6.9
 0 -7 11 162.6 10.5
 0 -7 -11 185.3 10.1
 0 7 -11 164.87 8.46
 0 7 11 173.69 6.78
 0 7 11 185.1 6.42
 0 -7 11 193.96 7.37
 0 -7 11 195.26 6.79
 0 -7 -11 180.69 11.05
 0 7 -11 177.48 8.64
 0 7 11 146.56 7.73
 0 7 11 179.35 9.57
 0 -7 11 200.05 11.69
 0 -7 -11 167.72 9.28
 0 -7 -11 165.39 5.98
 0 -7 -12 48.33 2.65
 0 7 -12 50.95 2.61
 0 -7 -12 42.37 2.23
 0 7 12 56.15 2.93
 0 -7 12 49.18 2.72
 0 7 -12 52.9 2.65
 0 7 -12 52.15 2.63
 0 7 12 47.85 2.51
 0 -7 -12 47.36 2.8
 0 -7 12 52.31 3.29
 0 7 -12 46.75 4.33
 0 -7 12 49.47 3.27
 0 7 12 53.97 2.82
 0 7 12 48.22 2.41
 0 -7 -12 45.71 4.59
 0 -7 12 50.73 5.64
 0 -7 -12 52.88 2.95
 0 7 -12 51.96 2.53
 0 7 12 54.39 2.88
 0 7 -12 47.69 2.38
 0 -7 12 52.79 3.33
 0 -7 12 50.49 5.57
 0 -7 -12 43.61 4.78
 0 -7 12 55.94 3.05
 0 7 12 52.22 3.21
 0 -7 12 55.72 3.54
 0 7 12 53.86 2.94
 0 -7 -12 49.88 2.57
 0 7 -12 46.23 3.96
 0 7 12 44.32 4.28
 0 7 12 54 4.89
 0 -7 -12 47.91 2.7
 0 -7 -12 48.11 5.47
 0 7 -12 50.23 4.24
 0 -7 -13 70.83 3.25
 0 -7 13 77.88 4.08
 0 -7 -13 80.58 3.59
 0 7 13 78.74 3.52
 0 -7 13 72.54 3.36
 0 7 -13 83.07 3.36
 0 -7 -13 67.42 3.26
 0 7 -13 73.17 3.16
 0 7 13 74.51 5.45
 0 7 -13 70.61 4.68
 0 -7 13 84.27 4.15
 0 7 -13 75.57 5.28
 0 7 13 71.58 3.03
 0 7 13 75.2 3.41
 0 -7 -13 66.46 2.86
 0 7 -13 85.15 3.39
 0 -7 -13 80.84 3.66
 0 -7 -13 82.54 3.68
 0 7 13 74.52 3.36
 0 7 -13 73.01 3.12
 0 -7 13 79.5 4.11
 0 -7 13 76.27 6.86
 0 -7 -13 69.99 5.84
 0 -7 -13 67.89 5.55
 0 7 -13 70.79 5.03
 0 -7 -13 72.24 3.3
 0 -7 -13 71.96 3.2
 0 7 13 82.7 3.66
 0 7 13 80.98 5.83
 0 -7 13 72.91 3.39
 0 -7 13 86.45 4.26
 0 -7 -14 24.65 1.69
 0 7 -14 26.74 1.79
 0 7 -14 30.26 1.78
 0 7 -14 25.4 1.58
 0 -7 -14 19.01 1.45
 0 7 14 23.25 1.7
 0 7 14 23.78 1.48
 0 7 14 21.03 2.82
 0 -7 -14 28.45 1.96
 0 -7 -14 25.44 1.86
 0 7 -14 25.99 1.58
 0 7 14 21.66 1.57
 0 -7 14 23.95 3.95
 0 7 -14 27.99 1.73
 0 -7 -14 24.74 1.84
 0 7 14 28.27 1.9
 0 -7 14 23.54 1.7
 0 -7 14 27.4 2.35
 0 7 14 25.02 1.81
 0 -7 -14 24.93 1.65
 0 7 14 25.25 2.06
 0 7 -14 23.96 2.76
 0 -7 -15 8.16 1.04
 0 -7 -15 7.71 1.05
 0 7 15 8.06 1.24
 0 7 -15 8.15 0.98
 0 7 -15 7.34 0.84
 0 7 -15 7.9 0.94
 0 -7 15 7.76 1.03
 0 7 15 6.95 0.99
 0 -7 -15 8.11 1.06
 0 7 15 6.62 0.78
 0 7 15 7.51 0.98
 0 -7 -15 7.03 0.92
 0 -7 15 6.75 1.33
 0 7 -15 7.36 0.85
 0 7 -15 9.04 1.01
 0 7 15 7.49 1
 0 -7 -15 5.92 0.83
 0 7 16 2.59 0.64
 0 7 16 2.43 0.47
 0 7 -16 3.24 0.66
 0 -7 16 2.47 0.99
 0 -7 -16 2.68 0.69
 0 -7 -16 1.88 0.6
 0 7 16 1.62 0.73
 0 -7 16 2.46 0.91
 0 -7 -16 3.07 0.69
 0 -7 16 2.71 0.68
 0 7 -16 3.94 0.7
 0 7 16 2.51 0.64
 0 7 16 2.64 0.67
 0 -7 -16 2.43 0.59
 0 7 -16 3.06 0.63
 0 -7 -16 2.4 0.55
 0 7 -17 26.43 1.39
 0 -7 -17 25.26 1.43
 0 7 17 25.76 1.38
 0 -7 17 29.72 1.86
 0 -7 17 21.39 1.28
 0 7 -17 28.33 1.38
 0 -7 -17 22.5 1.39
 0 7 -17 26.21 1.32
 0 7 17 25.2 1.37
 0 -7 -17 23.57 1.33
 0 7 17 26.52 1.61
 0 7 -18 0.75 0.28
 0 7 18 0.84 0.33
 0 -7 18 0.96 0.61
 0 -7 18 0.9 0.51
 0 -7 -18 0.85 0.34
 0 7 -18 1.07 0.39
 0 7 18 0.6 0.29
 0 7 -18 0.82 0.34
 0 -7 -18 0.68 0.29
 0 8 0 177.14 5.97
 0 -8 0 180.11 6.59
 0 8 0 200.26 9.77
 0 8 0 179.02 5.99
 0 8 0 176.92 9.33
 0 -8 0 189.42 10.42
 0 8 0 173.45 9.16
 0 -8 0 168.76 5.87
 0 8 0 171.68 5.91
 0 -8 0 168.09 8.45
 0 -8 0 178.19 6.32
 0 -8 0 171.28 6.34
 0 -8 0 171.16 6.38
 0 -8 0 166.43 10.46
 0 8 0 176.49 8.9
 0 8 0 167.87 8.25
 0 -8 0 182.25 10.11
 0 -8 0 183.43 9.82
 0 -8 -1 161.19 10.09
 0 -8 1 157.34 9.95
 0 8 -1 147.94 7.92
 0 8 1 163.16 8.46
 0 8 1 151.33 5.26
 0 8 -1 150.02 5.31
 0 -8 -1 146.13 5.82
 0 -8 1 157.34 5.91
 0 8 -1 155.34 5.52
 0 8 1 144.86 5.19
 0 8 -1 150.29 5.32
 0 8 -1 142.18 8.29
 0 8 1 142.63 8.28
 0 8 1 144.94 5.28
 0 8 -1 138.12 5.11
 0 8 -1 144.15 8.21
 0 -8 -1 147.52 9.23
 0 8 1 151.42 8.3
 0 -8 -1 139.32 5.03
 0 -8 1 146.9 5.14
 0 -8 1 145.65 5.56
 0 -8 -1 144.81 5.25
 0 8 -1 153.06 5.63
 0 -8 -1 138.46 7.75
 0 8 1 158.56 8.6
 0 8 -1 149.93 8.49
 0 -8 -1 147.82 5.65
 0 -8 1 146.63 5.7
 0 8 1 139.64 7.55
 0 8 -1 136.39 7.18
 0 -8 -1 157.53 6.13
 0 -8 1 146.35 5.75
 0 -8 -1 149.65 5.62
 0 -8 1 153.17 5.63
 0 -8 1 157.88 8.98
 0 -8 1 143.26 9.06
 0 -8 -1 148.67 8.85
 0 -8 -2 270.88 13.52
 0 -8 2 239.57 12.61
 0 8 2 248.71 11.18
 0 8 -2 257.31 10.77
 0 8 -2 242.94 7.7
 0 8 2 252.67 7.64
 0 -8 2 251.69 8.3
 0 8 2 241.2 7.86
 0 -8 2 238.07 7.93
 0 8 2 246.97 7.57
 0 8 -2 248.43 7.72
 0 8 2 236.66 11.25
 0 8 -2 246.17 11.34
 0 8 2 239.7 7.74
 0 8 -2 238.2 7.49
 0 -8 -2 241.26 12.29
 0 8 2 243.56 11.1
 0 -8 2 236.6 12.17
 0 8 -2 258.24 11.45
 0 -8 -2 236.63 7.52
 0 -8 -2 241.47 7.76
 0 -8 2 239.54 8.07
 0 8 2 258.66 8.2
 0 8 -2 244.08 7.98
 0 -8 -2 251.08 11.05
 0 8 2 248.89 11.43
 0 8 -2 252.54 11.48
 0 -8 -2 238.5 8.03
 0 -8 2 242.72 8.18
 0 -8 2 242.98 8.27
 0 -8 -2 248.26 8.1
 0 -8 2 249.67 8.03
 0 8 2 218.8 10.27
 0 -8 -2 253.86 8.53
 0 -8 -2 239 11.87
 0 -8 2 235.86 12.13
 0 -8 2 251.47 11.72
 0 -8 -3 21.2 2.04
 0 -8 3 20.1 1.97
 0 -8 3 21.81 1.84
 0 -8 3 17.06 3.41
 0 -8 -3 24.43 4.05
 0 -8 -3 20.12 1.59
 0 8 -3 19.7 1.7
 0 8 3 19.99 1.58
 0 -8 -3 23.59 2.1
 0 -8 3 21.98 1.97
 0 8 3 21.71 1.86
 0 -8 3 20.89 1.87
 0 8 -3 23.95 1.81
 0 8 3 18.95 2.96
 0 8 -3 23.92 3.25
 0 8 3 20.1 1.75
 0 8 -3 20.77 1.57
 0 8 3 21.56 2.65
 0 8 -3 21.25 3.11
 0 -8 3 16.77 3.2
 0 8 3 24.92 3.21
 0 -8 -3 20.66 3.52
 0 -8 3 20.96 1.92
 0 -8 -3 20.85 1.65
 0 -8 -3 22.78 1.8
 0 8 -3 19.92 1.78
 0 8 3 22.84 2
 0 -8 -3 25.61 3.27
 0 8 3 20.15 3.02
 0 8 -3 25.23 3.33
 0 -8 3 14.97 3.17
 0 8 3 21.35 3.14
 0 8 -3 21.06 2.79
 0 8 3 21.81 2.96
 0 -8 3 24.35 3.36
 0 -8 -3 20.72 3.36
 0 -8 3 21.07 1.94
 0 -8 -3 17.98 1.71
 0 8 4 324.83 9.81
 0 8 -4 301.89 9.16
 0 -8 4 340.31 10.48
 0 -8 4 347.29 9.94
 0 -8 -4 320.57 10.06
 0 -8 4 314.09 14.75
 0 -8 -4 326.1 15.57
 0 -8 -4 317.86 9.51
 0 8 -4 329.41 9.67
 0 -8 -4 333.01 10.43
 0 -8 4 321.98 10.13
 0 8 4 332.05 9.9
 0 -8 4 327.81 10.07
 0 8 -4 325.37 9.65
 0 8 4 301.97 13.28
 0 -8 -4 312.28 9.57
 0 -8 -4 323.51 9.79
 0 -8 -4 309.63 13.26
 0 -8 4 321.02 14.79
 0 -8 4 319.82 13.55
 0 -8 -4 284.92 12.04
 0 8 -4 331.22 9.85
 0 -8 4 330.65 10.21
 0 8 4 351.74 10.23
 0 -8 4 331.06 14.74
 0 8 -4 326.63 13.58
 0 8 4 280.56 12.54
 0 8 4 290.55 11.92
 0 -8 -4 333.2 14.89
 0 8 4 339.78 13.67
 0 8 4 308.28 12.91
 0 8 4 330.94 13.68
 0 8 -4 307.69 12.16
 0 -8 4 315.62 10.15
 0 -8 -4 340.02 10.33
 0 -8 -5 4.78 1.09
 0 -8 -5 6.09 1.12
 0 -8 5 3.88 1.14
 0 -8 5 4.39 0.92
 0 -8 -5 6.23 2.56
 0 -8 5 6.12 2.16
 0 -8 -5 4.85 0.89
 0 8 5 4.94 0.97
 0 8 -5 5.29 0.99
 0 -8 -5 5.73 1.26
 0 -8 5 5.3 1.1
 0 -8 5 4.8 1.11
 0 8 5 4.78 1.08
 0 -8 -5 3.8 1.82
 0 8 5 3.42 1.3
 0 -8 5 5.52 2.09
 0 8 5 3.01 0.94
 0 8 -5 4.02 0.75
 0 8 -5 4.18 0.98
 0 -8 -5 4.21 0.93
 0 -8 -5 4.47 0.98
 0 8 5 6.35 1.22
 0 -8 5 4.84 1.19
 0 8 -5 5.31 1.06
 0 8 5 2.42 1.34
 0 8 -5 5.96 1.89
 0 -8 -5 4.14 1.59
 0 8 5 4.24 1.74
 0 -8 5 5.27 2.16
 0 8 5 3.24 1.49
 0 8 -5 4.49 1.38
 0 8 5 4.72 1.06
 0 -8 -5 3.98 1.39
 0 -8 -6 3.22 0.97
 0 -8 6 3.05 0.75
 0 -8 6 2.92 1.07
 0 -8 6 3.07 1.72
 0 -8 -6 2.86 0.78
 0 8 6 2.96 0.81
 0 8 -6 3.4 0.92
 0 -8 6 3.03 0.91
 0 -8 -6 3.15 1.11
 0 -8 6 4.22 1.09
 0 8 6 2.62 0.85
 0 8 6 2.14 1.26
 0 -8 -6 0.93 1.24
 0 -8 6 2.38 1.67
 0 8 -6 2.09 1.28
 0 8 6 3.35 0.88
 0 8 -6 3.39 0.92
 0 -8 -6 2.54 0.87
 0 -8 -6 3.3 0.82
 0 -8 6 2.21 1.01
 0 8 6 3.38 1.01
 0 8 -6 3.6 0.94
 0 -8 -6 4.66 1.72
 0 8 -6 4.04 1.54
 0 8 -6 3.58 1.62
 0 8 6 2.13 1.27
 0 -8 6 2.55 1.83
 0 -8 -6 1.49 1.05
 0 -8 -6 2.8 1.67
 0 -8 -6 2.15 0.92
 0 -8 6 3.42 0.98
 0 -8 -6 2.86 0.9
 0 8 6 2.21 1.29
 0 -8 7 4.96 1.99
 0 -8 -7 4.54 0.94
 0 8 -7 7.17 1.13
 0 8 7 4.81 0.94
 0 8 -7 5.37 0.84
 0 -8 -7 6.02 1.26
 0 -8 7 3.69 0.98
 0 8 7 5.81 1.08
 0 -8 7 4.36 1.13
 0 8 7 5.6 1.53
 0 -8 7 4.89 2.01
 0 8 -7 5.59 1.7
 0 8 -7 5.21 1.01
 0 -8 -7 3.83 0.98
 0 -8 -7 4.37 0.92
 0 8 7 5.2 1.12
 0 8 -7 6.41 1.03
 0 -8 7 6.61 1.33
 0 -8 -7 4.32 1.68
 0 8 -7 5.93 1.9
 0 -8 7 5.54 1.2
 0 8 7 5.01 1.29
 0 -8 7 4.77 1.23
 0 -8 -7 4.42 1.04
 0 -8 -7 4.28 1.55
 0 -8 -7 3.26 1.82
 0 8 7 3.58 1.73
 0 8 7 4.84 1.54
 0 8 -7 5.17 1.61
 0 8 7 6.21 1.09
 0 -8 -8 173.93 6.14
 0 8 -8 177.32 5.73
 0 8 8 177.29 6.2
 0 8 -8 196.93 6.26
 0 8 8 187.1 6.3
 0 -8 8 180.5 6.22
 0 -8 -8 182.33 6.72
 0 -8 8 182.66 6.63
 0 8 -8 178.67 6.13
 0 -8 8 183.43 6.67
 0 8 8 182.8 6.85
 0 8 -8 185.27 6.08
 0 -8 8 186.85 6.79
 0 8 8 184.69 6.47
 0 -8 -8 174.8 9.69
 0 -8 8 163.25 9.91
 0 8 8 152.49 8.22
 0 -8 8 179.33 10.14
 0 -8 -8 182 6.29
 0 -8 -8 187.78 6.47
 0 8 -8 179.19 5.74
 0 -8 -8 174.6 10.08
 0 -8 -8 161.72 8.71
 0 -8 8 162.1 10.38
 0 8 -8 179.63 9.17
 0 -8 -8 187.94 6.57
 0 -8 8 182.66 6.89
 0 8 8 179.63 9.55
 0 -8 -8 143.47 5.45
 0 8 8 186.7 6.35
 0 -8 -9 52.33 2.93
 0 -8 9 50.83 3.19
 0 8 -9 47.79 2.38
 0 8 9 48.21 2.69
 0 -8 -9 49.37 2.69
 0 8 -9 49.28 2.4
 0 -8 -9 55.98 3.12
 0 8 9 48.44 2.65
 0 -8 9 47.82 2.97
 0 8 -9 51.33 2.7
 0 8 9 49.61 3.11
 0 8 9 54.28 2.9
 0 -8 9 51.88 3.04
 0 8 -9 52.25 4.64
 0 -8 9 55.77 5.11
 0 8 9 39.82 3.88
 0 -8 -9 49.24 2.74
 0 -8 9 49.8 3.08
 0 8 -9 49.73 2.53
 0 8 9 47.54 2.78
 0 -8 -9 51.94 4.93
 0 -8 9 45.98 5.04
 0 -8 -9 41.46 4.12
 0 -8 -9 46.91 4.9
 0 -8 9 46.32 5.32
 0 -8 -9 39.63 2.19
 0 8 9 52.38 4.8
 0 -8 -9 52.68 5.76
 0 -8 -9 40.89 2.14
 0 8 -9 41.82 4.1
 0 -8 10 120.25 4.38
 0 -8 -10 118.56 3.83
 0 8 -10 115.51 3.1
 0 -8 -10 113.52 3.59
 0 8 -10 121.39 3.21
 0 8 10 117.45 3.49
 0 -8 -10 117.21 3.96
 0 -8 10 120.55 4.2
 0 8 -10 123.55 3.63
 0 8 10 107.79 3.28
 0 8 10 113.25 4.15
 0 -8 10 123.04 4.09
 0 8 10 122.48 3.87
 0 -8 10 114.7 4.17
 0 8 -10 109.25 3.13
 0 8 10 117.23 3.78
 0 -8 -10 113.43 6.98
 0 -8 10 99 7.06
 0 -8 -10 115.97 3.71
 0 -8 -10 102.81 7.58
 0 -8 10 117.1 7.84
 0 -8 -10 101.66 6.05
 0 8 -10 112.59 6.37
 0 8 10 96.09 5.52
 0 8 -10 118.72 6.2
 0 -8 -10 92.08 2.78
 0 8 10 120.57 6.82
 0 -8 -10 98.2 2.73
 0 8 -11 -0.4 0.57
 0 8 -11 0.23 0.62
 0 -8 -11 0.35 0.67
 0 8 11 0.95 0.59
 0 -8 11 0.07 0.84
 0 8 11 1.52 0.86
 0 8 11 0.07 0.82
 0 -8 11 -0.24 0.74
 0 8 11 0.11 0.62
 0 -8 11 0.7 0.84
 0 8 -11 0.37 0.45
 0 -8 11 0.67 1.41
 0 8 -11 -0.32 0.91
 0 -8 -11 -0.19 1.05
 0 8 -11 0.58 0.7
 0 8 11 0.23 0.53
 0 -8 -11 0.55 0.66
 0 -8 -11 0.86 0.7
 0 -8 -11 0.63 0.64
 0 8 -11 0.7 0.84
 0 -8 -11 1.18 1.62
 0 -8 -11 0.68 0.44
 0 8 11 -0.35 1.02
 0 -8 -11 0.12 0.38
 0 8 -11 0.19 0.48
 0 -8 -11 0.22 0.61
 0 -8 11 0.22 0.94
 0 -8 -12 52.88 2.53
 0 8 12 49.64 2.15
 0 -8 12 61.92 3.1
 0 8 -12 57.57 2.55
 0 8 12 52.17 2.35
 0 8 -12 58.42 2.48
 0 8 -12 61.44 2.41
 0 -8 -12 54.53 2.65
 0 -8 -12 52.65 2.59
 0 -8 12 57.39 2.67
 0 -8 -12 50.37 2.42
 0 -8 12 55.69 3.01
 0 8 12 51.43 2.46
 0 8 -12 55.97 2.26
 0 8 12 46.13 4.22
 0 -8 -12 46.18 2.03
 0 8 12 59.94 2.71
 0 -8 12 53.88 3.03
 0 -8 -12 56.25 2.61
 0 8 13 5.41 0.79
 0 -8 13 4.54 1.08
 0 -8 -13 4.79 0.88
 0 8 13 4.25 1.01
 0 -8 -13 4 0.71
 0 8 13 4.55 0.77
 0 -8 13 5.58 1.16
 0 -8 -13 4.39 0.63
 0 8 13 5.56 0.91
 0 8 -13 5.82 0.76
 0 -8 -13 4.28 0.75
 0 -8 13 5.33 1.21
 0 8 -13 6.7 0.86
 0 8 -13 5.92 0.79
 0 8 13 5.39 0.89
 0 -8 14 95.75 4.04
 0 8 14 94.93 3.82
 0 -8 -14 90.4 3.57
 0 8 14 96.21 3.61
 0 -8 14 104.01 4.08
 0 -8 14 98.7 4.14
 0 8 14 102.85 3.63
 0 8 14 92.35 3.34
 0 8 -14 99.77 3.3
 0 8 -14 104.74 3.43
 0 8 -14 99.36 3.35
 0 8 15 30.83 1.48
 0 -8 15 37.35 2.09
 0 -8 15 36.54 2.17
 0 8 -15 31.59 1.44
 0 8 -15 34.75 1.57
 0 8 -15 34.45 1.46
 0 -8 15 31.52 2
 0 8 15 33.96 1.68
 0 -8 -15 32.69 1.69
 0 8 -15 35.18 1.65
 0 -8 -15 32.1 1.7
 0 -8 -15 30.91 1.66
 0 8 15 33.12 1.83
 0 8 16 1.66 0.53
 0 -8 -16 1.06 0.42
 0 -8 -16 0.73 0.38
 0 8 16 0.69 0.28
 0 8 -16 1.61 0.44
 0 8 -16 1.24 0.28
 0 8 16 1.64 0.44
 0 8 -16 1.3 0.39
 0 -8 16 1.76 0.66
 0 -9 0 0.07 0.7
 0 9 0 -0.74 1.2
 0 9 0 0.05 0.59
 0 -9 0 0.36 0.86
 0 -9 0 1.13 1.53
 0 -9 0 -0.17 0.42
 0 -9 0 0.71 1.34
 0 9 0 -0.71 1.33
 0 9 0 0.16 0.97
 0 9 0 0.14 0.51
 0 -9 0 -0.24 0.6
 0 9 0 0.1 0.6
 0 -9 0 0.12 0.72
 0 -9 0 0.6 0.87
 0 -9 -1 60.27 3.27
 0 9 -1 59.81 2.97
 0 -9 1 59.93 3.23
 0 9 -1 63.6 2.89
 0 9 1 59.18 2.76
 0 -9 -1 60.85 3.34
 0 -9 1 57.16 3.35
 0 9 1 62.21 5.02
 0 9 -1 64.55 5.12
 0 -9 -1 66.25 5.82
 0 -9 1 56.78 3.09
 0 -9 -1 52.79 2.97
 0 -9 -1 56.35 2.73
 0 9 -1 55.11 4.9
 0 9 1 59.98 5.07
 0 -9 -1 58.35 5.72
 0 -9 1 56.19 5.5
 0 9 1 60.4 4.82
 0 9 -1 54.29 4.45
 0 9 1 57.57 2.79
 0 9 -1 55.84 2.66
 0 -9 1 59.34 3.05
 0 -9 -1 55.44 3.01
 0 9 1 54.06 2.59
 0 9 1 61.17 2.83
 0 9 -1 59.11 2.85
 0 9 -1 61.75 3.1
 0 -9 -1 52.43 5.05
 0 -9 1 47.37 4.97
 0 -9 2 167.61 6.02
 0 9 2 170.59 5.83
 0 9 -2 163.92 5.68
 0 9 2 152.88 8.53
 0 9 -2 149.67 8.51
 0 9 -2 172.71 5.61
 0 -9 2 176 6.45
 0 -9 -2 168.99 6.18
 0 9 2 142.75 8.11
 0 9 -2 157.6 8.52
 0 -9 -2 160.29 9.52
 0 -9 2 150.74 9.26
 0 -9 -2 147.7 5.37
 0 -9 -2 157.32 9.71
 0 -9 2 143.45 9.01
 0 9 -2 175.55 5.89
 0 -9 2 161.04 5.92
 0 9 2 159.62 5.51
 0 9 -2 150.39 5.19
 0 -9 2 166.89 5.79
 0 -9 -2 171.18 6
 0 -9 2 152.87 5.81
 0 9 2 155.31 5.31
 0 9 -2 168.91 5.6
 0 9 2 162.55 5.41
 0 9 -2 143.7 7.64
 0 9 2 153.92 8.27
 0 -9 2 141.74 9
 0 -9 -2 157.78 9.07
 0 -9 2 139.95 8.44
 0 9 -3 54.11 2.73
 0 9 3 47.55 2.48
 0 9 3 59.29 2.94
 0 -9 3 48.97 2.85
 0 -9 3 49.94 2.71
 0 9 -3 54.51 2.76
 0 9 -3 56.62 2.73
 0 -9 -3 51.56 2.98
 0 9 3 44.42 4.14
 0 -9 -3 48.18 5.11
 0 -9 3 52.26 5.17
 0 9 -3 49.62 4.5
 0 -9 3 55.94 3.01
 0 9 3 54.29 2.81
 0 -9 -3 47.08 2.39
 0 -9 -3 51.54 2.63
 0 -9 3 49.74 2.82
 0 -9 -3 46.05 5.25
 0 -9 3 54.34 5.15
 0 -9 -3 41.29 3.95
 0 9 3 58.46 3.05
 0 9 -3 55.1 2.85
 0 9 -3 47.46 2.31
 0 9 3 49.88 2.63
 0 -9 3 50.67 2.92
 0 -9 3 53 2.78
 0 9 -3 46.92 3.95
 0 9 3 54.73 4.68
 0 9 3 49.36 4.5
 0 9 -3 50.85 4.66
 0 -9 3 48.63 4.53
 0 -9 3 48.83 5.04
 0 -9 -3 50.3 4.99
 0 -9 -4 58.06 2.69
 0 9 4 63.63 2.94
 0 9 -4 70.96 3.13
 0 -9 -4 72.18 3.61
 0 -9 4 66.96 3.31
 0 9 4 69.19 3.29
 0 -9 4 64.74 3.19
 0 9 -4 70.89 3.13
 0 9 -4 69.19 3.1
 0 -9 -4 64.53 3.3
 0 -9 4 65.44 5.78
 0 -9 -4 65.02 5.76
 0 9 -4 66.37 5.28
 0 9 4 69.62 3.22
 0 -9 4 64.43 3.33
 0 -9 4 60.5 3.24
 0 -9 -4 67.42 3.1
 0 -9 -4 59.51 2.81
 0 -9 4 62.25 5.49
 0 -9 -4 59.91 5.96
 0 -9 -4 54.03 4.67
 0 9 -4 65.84 3.14
 0 9 4 69.4 3.37
 0 9 4 65.23 3.06
 0 -9 4 65.1 3.42
 0 -9 4 65.57 3.08
 0 9 -4 58.7 4.23
 0 9 4 66.64 5.25
 0 9 -4 61.98 5.12
 0 9 4 65.53 5.13
 0 -9 -4 60.2 5.43
 0 -9 4 65.38 5.78
 0 -9 -5 2.14 0.63
 0 9 5 1.4 0.66
 0 9 -5 1.66 0.78
 0 -9 5 1.09 0.7
 0 -9 -5 1.23 0.87
 0 9 -5 1.3 0.68
 0 -9 5 1.36 0.75
 0 9 5 1.69 0.79
 0 9 -5 0.34 0.71
 0 -9 -5 1.34 0.75
 0 9 5 1.43 0.71
 0 -9 5 0.84 1.32
 0 -9 -5 0.9 0.55
 0 -9 -5 1.52 0.65
 0 -9 -5 0.83 0.96
 0 9 -5 0.87 1.07
 0 9 5 1.08 0.81
 0 -9 5 1.65 0.81
 0 9 -5 1.43 0.73
 0 9 5 1.13 0.78
 0 -9 -5 0.95 0.66
 0 -9 -5 2.23 0.87
 0 -9 5 2.31 0.96
 0 -9 5 0.85 0.49
 0 9 5 0.7 1.08
 0 -9 -5 0.49 1.44
 0 -9 5 3.63 1.51
 0 -9 5 1.53 1.47
 0 9 5 0.49 0.88
 0 -9 -6 4.57 2.02
 0 9 -6 8.03 1.13
 0 9 6 7.09 1.01
 0 -9 6 6.64 1.05
 0 -9 -6 5.6 1.15
 0 9 -6 7.77 0.99
 0 9 6 6.35 1.07
 0 -9 6 5.33 1.1
 0 9 -6 7.75 1.09
 0 9 6 7.29 1.04
 0 -9 -6 6.77 0.91
 0 -9 6 6.09 1.94
 0 -9 -6 5.91 0.92
 0 -9 -6 5.39 0.95
 0 -9 -6 4.97 1.67
 0 9 -6 6.99 1.81
 0 -9 6 6.83 1.18
 0 9 6 7.6 1.18
 0 9 -6 6.14 0.99
 0 9 6 5.71 1.3
 0 -9 -6 6.31 0.97
 0 9 6 8.26 1.2
 0 -9 6 6.73 1.24
 0 -9 -6 6.85 1.16
 0 9 6 5.57 1.73
 0 -9 -6 6.18 1.95
 0 9 -6 4.05 1.51
 0 -9 6 3.89 1.95
 0 9 7 22.62 1.67
 0 -9 -7 25.63 1.98
 0 9 -7 23.37 1.48
 0 -9 7 25.94 1.89
 0 9 -7 23.13 1.62
 0 -9 7 22.73 1.94
 0 -9 -7 25.61 1.88
 0 9 -7 18.64 2.73
 0 -9 -7 22.06 1.54
 0 -9 -7 21.81 1.64
 0 -9 7 21.43 1.82
 0 9 7 24.95 1.84
 0 9 -7 22.91 1.57
 0 -9 -7 17.32 2.72
 0 -9 -7 23.66 3.59
 0 9 -7 25.57 1.7
 0 -9 -7 20.49 1.43
 0 9 7 23.06 1.59
 0 -9 7 22.16 1.82
 0 9 7 24.35 2.08
 0 9 7 23.4 1.68
 0 9 -7 25.23 3.03
 0 9 -8 79.44 3.16
 0 -9 8 75.6 3.42
 0 9 8 69.64 3.53
 0 9 8 75.2 3.33
 0 9 -8 70.04 2.93
 0 -9 -8 72.52 3.19
 0 -9 -8 68.06 2.98
 0 -9 8 71.72 3.43
 0 9 8 73.36 3.07
 0 -9 -8 69.72 2.95
 0 9 8 71.43 3.15
 0 -9 -8 73.67 3.34
 0 -9 8 71.69 3.51
 0 9 -8 76.15 3.15
 0 9 -8 71.05 2.76
 0 9 8 77.01 3.21
 0 -9 -8 73.83 3.43
 0 9 -8 69.87 5.02
 0 9 8 68.49 5.24
 0 -9 8 73.02 3.36
 0 9 -9 0.58 0.65
 0 9 9 -0.46 0.59
 0 9 9 -0.03 0.29
 0 -9 -9 -0.09 0.49
 0 -9 -9 0.24 0.56
 0 9 9 0.34 0.61
 0 -9 9 0.51 0.73
 0 9 -9 0.39 0.47
 0 9 9 0.18 0.88
 0 -9 9 0.58 0.67
 0 -9 -9 0.52 0.52
 0 -9 9 0.42 0.7
 0 9 9 0.25 0.55
 0 -9 -9 0.59 0.7
 0 -9 9 0.48 0.81
 0 -9 -9 0.51 0.64
 0 9 9 0.16 1
 0 9 -9 0.08 0.66
 0 9 9 0.42 0.58
 0 9 -9 0.56 0.42
 0 -9 -10 38.35 2.14
 0 -9 10 38.84 2.4
 0 -9 10 37.04 2.3
 0 -9 -10 35.54 1.97
 0 -9 -10 35.57 2.09
 0 -9 10 37.49 2.19
 0 9 10 39.05 2.38
 0 -9 -10 35.57 2.13
 0 9 10 37.71 1.96
 0 9 10 38.34 2.13
 0 9 10 40.52 2.09
 0 -9 -10 35.81 1.94
 0 9 -10 42.66 2.1
 0 9 -10 39.23 1.72
 0 -9 10 38.99 2.28
 0 -9 -10 31.8 3.83
 0 9 10 36.73 2.08
 0 -9 11 12.68 1.32
 0 -9 -11 11.27 1.07
 0 -9 11 12.24 1.16
 0 9 11 12.43 0.97
 0 -9 -11 11.77 1.13
 0 9 11 11.76 1.09
 0 -9 -11 13.44 1.12
 0 9 11 14.25 1.19
 0 9 -11 13.28 0.92
 0 -9 11 12.68 1.32
 0 -9 11 14.59 1.44
 0 9 11 12.58 1.15
 0 -9 -11 13.03 1.15
 0 9 -11 13.59 1.18
 0 9 12 25.46 1.68
 0 -9 12 28.95 1.75
 0 9 -12 30.36 1.55
 0 -9 12 26.15 1.78
 0 9 -12 25.27 1.2
 0 -9 -12 20.97 1.3
 0 9 -12 28.32 1.48
 0 -9 12 25.52 1.7
 0 -9 -12 24.28 1.42
 0 -9 -12 21.7 1.32
 0 -9 -12 24.59 1.52
 0 -9 -12 23.23 1.43
 0 -9 12 23.59 1.68
 0 -9 -13 39.85 1.73
 0 9 -13 43.07 1.72
 0 9 -13 36.49 1.41
 0 9 -13 47.46 1.85
 0 -9 13 44.39 2.06
 0 -9 -13 37.21 1.73
 0 -9 -13 35.92 1.78
 0 -9 13 39.13 1.8
 0 9 13 40.26 1.96
 0 -9 13 44.96 2.14
 0 9 -14 10.55 0.66
 0 9 14 10.1 0.85
 0 -9 14 10.32 0.92
 0 -9 -14 10.6 0.73
 0 -9 14 11.65 0.96
 0 -10 0 278.75 8.46
 0 10 0 265.47 7.62
 0 -10 0 273.43 8.16
 0 10 0 281.46 8.24
 0 -10 0 282.52 8.42
 0 10 0 264.53 7.81
 0 10 0 282.49 7.84
 0 10 -1 93.63 3.42
 0 10 1 93.57 3.51
 0 10 -1 95.51 3.73
 0 10 1 83.27 5.2
 0 -10 1 99.32 4.03
 0 -10 -1 95.49 3.92
 0 10 -1 95.22 3.4
 0 -10 1 90.82 3.64
 0 -10 -1 95.75 3.77
 0 10 1 94.51 3.37
 0 10 -1 99.23 3.53
 0 -10 1 94.41 3.85
 0 -10 -1 98.11 3.97
 0 10 -1 99.47 3.72
 0 10 1 78.74 3.18
 0 -10 1 78.31 5.65
 0 -10 -1 92.72 6.28
 0 10 2 48.65 2.37
 0 10 -2 48.95 2.22
 0 10 -2 51.56 2.54
 0 10 2 47.35 3.85
 0 -10 2 49.81 2.77
 0 -10 -2 48.08 2.57
 0 10 -2 55.06 2.38
 0 -10 -2 50.09 2.57
 0 -10 2 50.14 2.45
 0 10 -2 53.25 2.4
 0 -10 2 50.49 2.61
 0 10 -2 51.29 2.47
 0 10 2 53.78 2.59
 0 10 2 46.83 2.2
 0 -10 -2 46.77 4.46
 0 10 3 240.93 4.39
 0 -10 -3 253.34 4.82
 0 -10 3 229.15 4.69
 0 10 3 258.33 4.79
 0 -10 3 241.23 4.74
 0 10 -3 251.16 4.45
 0 10 -3 239.68 4.52
 0 10 3 261.79 4.99
 0 10 3 207.97 7.52
 0 -10 -3 242.95 4.82
 0 10 -3 268 4.49
 0 -10 -3 232.15 4.55
 0 -10 3 258.84 5.39
 0 -10 -3 215.51 8.95
 0 10 3 214.5 3.87
 0 10 -3 255.51 4.25
 0 10 -4 22.4 1.56
 0 10 4 22.9 1.67
 0 -10 -4 21.19 1.52
 0 10 4 23.2 1.6
 0 10 4 24.2 1.96
 0 -10 4 21.92 1.65
 0 -10 4 23.91 1.9
 0 10 -4 25.5 1.6
 0 10 -4 23.8 1.52
 0 -10 -4 18.68 2.93
 0 10 -4 23.64 1.54
 0 10 4 26.13 1.71
 0 -10 -4 24.49 1.84
 0 -10 4 22.16 1.6
 0 -10 -4 16.5 1.33
 0 10 4 21.52 1.34
 0 10 4 19.06 1.38
 0 -10 -5 123.62 3.96
 0 -10 5 135.23 4.45
 0 10 5 150.86 4.88
 0 10 5 142.46 4.29
 0 -10 -5 121.25 3.88
 0 -10 5 125.77 3.96
 0 10 5 147.54 4.54
 0 10 -5 134.5 4.16
 0 10 -5 149.1 4.25
 0 10 -5 153.22 4.23
 0 -10 -5 117.3 7.12
 0 -10 -5 149.84 4.73
 0 10 -5 145.12 4.13
 0 10 5 152.27 4.46
 0 10 5 122.29 3.99
 0 10 5 127.71 3.86
 0 -10 5 148.05 4.79
 0 -10 -6 5.66 0.79
 0 10 6 7.22 1.18
 0 10 6 8.17 0.98
 0 10 -6 7.78 0.95
 0 10 6 7.04 0.8
 0 10 6 7.99 1.02
 0 10 -6 6.73 0.84
 0 10 -6 8.12 0.86
 0 10 6 7.7 0.98
 0 -10 -6 7.35 1.09
 0 -10 6 8.06 1.17
 0 10 -6 7.75 0.94
 0 -10 6 5.67 0.82
 0 -10 6 6.48 0.95
 0 -10 -6 7.18 1.01
 0 10 6 7.55 0.88
 0 10 7 70.78 2.94
 0 10 7 65.72 2.66
 0 10 -7 78.75 2.81
 0 10 7 66.01 2.56
 0 -10 7 68.47 2.72
 0 -10 -7 70.45 2.94
 0 -10 7 64.99 2.83
 0 10 -7 76.72 2.81
 0 -10 -7 57.16 2.57
 0 -10 -7 73.49 3.05
 0 10 7 75.3 2.84
 0 10 7 68.53 2.81
 0 -10 7 67.81 2.89
 0 10 7 73.8 3.16
 0 -10 -8 19.31 1.42
 0 10 8 22.02 1.33
 0 10 -8 25.01 1.42
 0 10 -8 22.68 1.32
 0 10 8 19.95 1.19
 0 -10 8 19.27 1.39
 0 -10 -8 15.65 1.23
 0 -10 8 20.6 1.32
 0 -10 -8 19.12 1.39
 0 10 8 19.71 1.52
 0 -10 9 77.28 2.96
 0 -10 -9 67.45 2.66
 0 10 9 66.88 2.42
 0 10 -9 84.42 2.72
 0 10 -9 79.76 2.64
 0 10 9 67.5 2.44
 0 -10 9 67.45 2.66
 0 -10 -9 59.47 2.49
 0 -10 9 65.15 2.53
 0 -10 -9 69.1 2.64
 0 10 9 74.5 2.9
 0 -10 -10 3.92 0.57
 0 -10 10 3.75 0.62
 0 10 -10 4.89 0.65
 0 10 -10 4.22 0.63
 0 -10 -10 3.96 0.58
 0 -10 10 4.09 0.71
 0 10 10 4.31 0.73
 0 -10 10 3.65 0.57
 0 10 10 4.24 0.54
 0 10 -11 27.93 1.17
 0 10 11 26.15 1.28
 0 -10 11 20.38 1.12
 0 10 11 21.9 1.01
 0 11 0 0.54 0.63
 0 -11 0 -0.2 0.48
 0 -11 0 0.08 0.44
 0 -11 0 0.15 0.35
 0 -11 1 28.93 1.58
 0 -11 1 30.63 1.67
 0 -11 -1 29.65 1.49
 0 -11 -1 26.78 1.4
 0 -11 -1 28.34 1.54
 0 -11 1 28.52 1.48
 0 11 -1 31.93 1.5
 0 -11 2 25.03 1.33
 0 -11 -2 30.9 1.58
 0 11 -2 32.39 1.45
 0 11 2 31 1.48
 0 11 -2 24.46 1.13
 0 -11 2 30.23 1.59
 0 11 2 26.04 1.19
 0 11 2 30.78 1.68
 0 -11 2 32.15 1.64
 0 -11 -2 24.86 1.27
 0 -11 -2 28.48 1.42
 0 11 3 26.69 1.33
 0 11 -3 23.84 1.2
 0 11 3 25.78 1.49
 0 -11 3 28.88 1.53
 0 11 3 21.69 1.1
 0 11 -3 22.33 1.08
 0 -11 3 25.15 1.43
 0 -11 -3 22.21 1.27
 0 11 4 2.71 0.65
 0 -11 4 2.75 0.6
 0 11 -4 2.63 0.44
 0 -11 -4 2.81 0.55
 0 -11 4 2.34 0.61
 0 11 4 3.17 0.52
 0 11 -4 1.99 0.41
 0 11 -5 3.49 0.46
 0 11 5 3.67 0.64
 0 -11 5 3.66 0.62
 0 11 5 4.31 0.55
 0 -11 -5 3.19 0.57
 0 -11 5 3.76 0.61
 0 11 6 0.09 0.28
 0 11 6 -0.09 0.36
 0 -11 -6 0.22 0.34
 0 -11 6 0.15 0.38
 0 11 -6 0.22 0.28
 0 -11 -6 0.11 0.31
 0 -11 -7 1.01 0.3
 -1 0 0 0.09 0.2
 1 0 0 0.34 0.34
 1 0 0 0.07 0.41
 1 0 -1 827.31 20.57
 -1 0 1 875.38 21.18
 -1 0 1 800.7 20.55
 1 0 -1 880.23 20.87
 1 0 1 796.18 20.94
 -1 0 -1 820.22 20.89
 -1 0 -1 826.08 20.06
 1 0 -2 265.75 7.25
 1 0 2 244.1 7.32
 -1 0 2 253.64 7.53
 -1 0 2 279.29 7.78
 1 0 2 259.01 7.44
 -1 0 -2 270.39 7.55
 -1 0 2 277.33 7.6
 -1 0 -2 267.06 7.7
 1 0 -2 277.01 7.5
 1 0 -2 265.29 7.54
 -1 0 2 267.11 6.95
 -1 0 2 259.48 7.59
 1 0 3 2302.35 57.13
 -1 0 3 2591.17 57.56
 -1 0 3 2548.43 57.38
 -1 0 -3 2447.65 56.6
 -1 0 3 2341.58 57.71
 -1 0 -3 2267.89 56.75
 -1 0 -3 2506.49 57.49
 1 0 -3 2573.95 57.26
 -1 0 -3 2353.22 57.2
 -1 0 3 2394.13 57.71
 -1 0 3 2330.88 57.62
 1 0 3 2189.93 57.01
 1 0 3 2173.63 56.99
 1 0 3 2187.93 57.19
 1 0 -3 2488.43 57.14
 -1 0 3 2367.91 56.67
 1 0 4 14.81 1.18
 -1 0 4 20.67 1.6
 -1 0 4 18.49 1.53
 -1 0 4 16.53 1.01
 1 0 4 15.88 1.28
 1 0 -4 18.3 1.26
 -1 0 4 17.83 1.2
 -1 0 -4 14.69 0.83
 -1 0 -4 16.06 1.11
 1 0 4 18.23 1.19
 1 0 -4 19.17 1.21
 -1 0 4 18.53 1.27
 -1 0 -4 18.3 1.26
 -1 0 -4 15.56 1.46
 1 0 -4 17.71 1.35
 -1 0 -4 16.43 1.54
 1 0 4 15.28 1.17
 1 0 -5 1501.84 35.49
 -1 0 5 1394.53 34.79
 -1 0 5 1455.56 35.56
 1 0 5 1360.21 35.3
 -1 0 -5 1423.21 36.08
 1 0 -5 1489.96 35.81
 -1 0 5 1405.42 34.88
 -1 0 -5 1300.47 34.32
 -1 0 5 1510.56 35.03
 -1 0 -5 1459.68 35
 -1 0 -5 1361.72 34.68
 -1 0 -5 1352.27 35.69
 1 0 -5 1627.05 34.97
 1 0 5 1346.93 35.8
 1 0 5 1415.94 35.7
 -1 0 5 1451.83 36.07
 -1 0 5 1431.94 36.16
 1 0 5 1433.13 35.48
 -1 0 5 1463.17 36.26
 -1 0 -5 1434.93 35.73
 1 0 -5 1477.7 35.74
 1 0 6 9.51 1.17
 -1 0 6 11.21 1.48
 -1 0 6 8.16 1.11
 1 0 6 14.08 1.36
 -1 0 -6 8.7 1.2
 1 0 -6 8.9 1.19
 -1 0 6 8.84 1.3
 -1 0 -6 11.7 1.15
 1 0 -6 11.41 1.28
 -1 0 6 8.53 0.91
 1 0 -6 13.75 1.32
 -1 0 -6 8.01 1.05
 -1 0 6 8.35 1.18
 -1 0 6 8.55 0.6
 -1 0 6 9.25 0.83
 1 0 6 9.58 0.68
 -1 0 -6 8.99 1.14
 -1 0 -6 7.17 0.7
 -1 0 -6 9.23 0.81
 -1 0 6 10.09 1.32
 1 0 6 8.01 1.18
 1 0 6 9.38 1.21
 1 0 6 10.29 1.32
 -1 0 -6 9.55 1.28
 1 0 -6 17.34 1.51
 1 0 6 9.59 1.08
 -1 0 -6 7.59 0.83
 -1 0 7 2392.19 57.26
 1 0 7 2262.06 56.38
 -1 0 7 2269.27 56.33
 -1 0 7 2275.51 57.07
 -1 0 -7 2237.5 56.44
 1 0 -7 2337.37 56.49
 1 0 7 2260.59 56.19
 -1 0 -7 2215.74 55.61
 1 0 -7 2336.63 56.37
 1 0 -7 2454.62 56.36
 -1 0 7 2253.73 55.37
 -1 0 -7 2253.59 56.75
 1 0 7 2305.23 56.78
 -1 0 7 2294.96 57.07
 1 0 7 2303.17 56.76
 1 0 -7 2383.43 56.54
 -1 0 -7 2329.35 56.91
 1 0 7 2251.56 56.78
 -1 0 -7 2357.9 56.2
 1 0 7 2161.15 54.47
 1 0 -7 2340.08 57.02
 -1 0 7 2302.73 56.4
 -1 0 -7 2193.53 56.12
 -1 0 -7 2195.37 55.16
 1 0 7 2282.89 55.89
 -1 0 7 2116.59 56.73
 1 0 8 286.97 9.97
 1 0 8 287.65 10.08
 -1 0 8 304.31 10.46
 -1 0 8 311.29 10.57
 1 0 8 288.59 9.79
 -1 0 8 295.67 9.8
 1 0 -8 302.67 9.84
 1 0 8 282.03 9.56
 -1 0 -8 290.5 9.67
 -1 0 8 299.22 10.39
 1 0 -8 311.3 9.75
 -1 0 -8 289.7 8.98
 -1 0 -8 292.68 9.99
 1 0 -8 317.33 9.75
 -1 0 8 290.81 8.91
 1 0 -8 288.36 7.8
 1 0 8 271.81 7.96
 1 0 -8 284.04 7.93
 1 0 -8 306.09 9.95
 -1 0 -8 302.78 10.22
 1 0 8 298.42 10.32
 -1 0 -8 314.98 9.76
 1 0 -8 301.65 10.25
 1 0 8 286.63 8
 -1 0 8 285.53 9.59
 -1 0 8 272.8 10.02
 1 0 8 297.55 9.35
 -1 0 -8 298.57 8.74
 1 0 9 748.79 21.9
 -1 0 9 786.97 22.33
 -1 0 9 784.49 22.32
 1 0 9 739.55 21.42
 -1 0 9 782.38 21.51
 1 0 -9 829.1 21.37
 -1 0 -9 791.35 21.76
 -1 0 -9 736.72 20.24
 1 0 -9 784.73 21.21
 -1 0 -9 778.33 21.89
 1 0 9 791.11 22.16
 1 0 -9 802.33 21.59
 -1 0 -9 736.06 18.67
 -1 0 -9 714.84 19.84
 -1 0 9 728.22 21.71
 1 0 9 776.42 20.82
 1 0 -9 774.91 21.39
 -1 0 -9 745.63 21.12
 1 0 9 738.08 21.18
 -1 0 9 733.31 20.96
 1 0 9 702.9 18.93
 1 0 -9 755.01 21.92
 -1 0 -9 773.48 21.24
 1 0 -9 744.14 18.8
 1 0 9 749.95 19.11
 1 0 -9 749.92 18.99
 -1 0 -10 3818.06 89.31
 -1 0 10 3668.88 88.72
 1 0 10 3700.91 89.62
 1 0 10 3664.28 87.83
 -1 0 10 3535.09 89.06
 1 0 10 3592.31 88.42
 -1 0 -10 3606.57 88.25
 -1 0 10 3344.13 87.92
 1 0 -10 3698.06 88.49
 -1 0 -10 3661.93 89.03
 1 0 -10 3951.52 88.54
 1 0 -10 3742.23 88.24
 -1 0 -10 3492.41 87.07
 1 0 10 3106.85 85.25
 1 0 -10 3673.45 89.37
 -1 0 10 3480.93 87.95
 -1 0 -10 3655.09 88.33
 1 0 -10 3885.74 88.93
 -1 0 -10 3615.48 85.2
 1 0 10 3478.72 88.67
 -1 0 10 3713 89.9
 1 0 -10 3585.2 85.59
 1 0 -10 3544.56 85.3
 1 0 10 3597.68 85.71
 -1 0 10 3653.02 89.79
 1 0 10 3604.81 89.47
 -1 0 -11 114.52 6.21
 1 0 11 109.29 6.44
 -1 0 11 117.5 6.09
 1 0 11 108.92 5.37
 -1 0 11 109.57 6.1
 -1 0 -11 104.2 5.51
 1 0 -11 104.21 5.64
 -1 0 11 96.2 5.29
 1 0 11 111 5.85
 -1 0 -11 106.37 5.94
 1 0 -11 113.31 5.61
 -1 0 -11 103.27 4.9
 -1 0 11 102.03 5.42
 1 0 -11 104.59 6.11
 -1 0 -11 103.62 5.64
 -1 0 -11 106.04 3.61
 1 0 -11 120.87 6.11
 1 0 -11 112.49 3.7
 1 0 11 100.77 5.83
 -1 0 11 113.33 6.53
 1 0 11 107.34 4.06
 1 0 -11 103.18 3.7
 1 0 -11 110.47 3.96
 -1 0 -11 108.11 6.07
 1 0 11 106.45 6.3
 -1 0 11 104.07 6.32
 -1 0 -12 509.41 16.65
 -1 0 12 460.56 15.86
 1 0 12 480.84 17.02
 1 0 12 445.37 15.64
 1 0 -12 462.95 15.5
 -1 0 12 397.23 14.56
 -1 0 -12 472.02 15.39
 1 0 12 437.35 15.95
 -1 0 12 493.46 17.07
 1 0 -12 463.26 12.26
 1 0 -12 472.68 12.45
 -1 0 12 459.19 16.05
 1 0 12 458.26 14.91
 1 0 12 464.12 12.89
 1 0 -12 478.09 12.76
 1 0 -12 461.81 12.38
 -1 0 -12 458.6 12.22
 1 0 -12 499.6 16.04
 1 0 12 479.18 16.92
 -1 0 -12 461.93 16.19
 -1 0 12 468.61 16.88
 -1 0 -12 486.02 16.33
 1 0 -12 468.61 15.17
 -1 0 -12 429.54 14.05
 1 0 -12 455.13 16.28
 -1 0 12 424.76 14.9
 -1 0 -12 456.23 15.5
 -1 0 -13 111.01 4.13
 1 0 -13 114.71 4.2
 1 0 13 106.97 4.29
 1 0 13 105.74 4.3
 -1 0 13 120.72 7.47
 1 0 13 118.18 7.36
 -1 0 13 120.93 6.86
 -1 0 -13 122.11 7.12
 1 0 13 127.13 7.6
 1 0 13 118.05 6.7
 -1 0 13 99.55 5.67
 1 0 -13 112.56 6.33
 -1 0 -13 106.95 6.15
 1 0 -13 119.47 4.42
 -1 0 13 123.2 7.44
 1 0 13 106.93 6.69
 1 0 13 113.71 4.94
 1 0 13 112.92 4.54
 1 0 13 111.46 4.61
 -1 0 13 113.49 4.41
 1 0 -13 117.23 4.11
 -1 0 13 112.8 6.74
 -1 0 13 111.52 4.37
 1 0 -13 117.49 4.4
 1 0 -13 115.79 4.1
 -1 0 -13 106.68 3.88
 1 0 13 113.62 4.51
 1 0 -13 126.62 6.78
 -1 0 -13 123.59 7.08
 1 0 -13 103.71 6.77
 -1 0 -13 111.07 6.35
 -1 0 13 100.87 5.96
 1 0 -13 117.17 6.09
 -1 0 -13 123.97 7
 1 0 -13 105.56 4.28
 1 0 13 107.81 4.47
 1 0 -13 117.38 4.38
 1 0 14 54.23 5.1
 -1 0 14 45.59 4.74
 1 0 14 45.57 4.72
 -1 0 14 47.17 4.33
 -1 0 -14 45 4.44
 -1 0 -14 44.26 3.89
 -1 0 14 43.34 4.43
 1 0 14 42.3 4.09
 1 0 -14 41.31 3.83
 1 0 -14 45.18 2.54
 1 0 14 46.91 4.43
 1 0 -14 50.27 4.25
 -1 0 -14 44.54 4.4
 -1 0 14 41.68 2.49
 1 0 14 47.68 2.83
 1 0 14 47.78 2.74
 -1 0 14 45.84 2.64
 1 0 -14 42.47 2.23
 -1 0 14 47.85 4.35
 -1 0 14 41.19 2.47
 1 0 14 45.17 2.67
 1 0 -14 43.95 2.29
 1 0 -14 44.78 2.54
 -1 0 -14 42.93 2.16
 1 0 -14 45.57 2.41
 -1 0 -14 42.8 2.32
 1 0 14 45.74 2.55
 1 0 14 40.52 2.45
 1 0 14 44.98 4.34
 -1 0 -14 46.57 4.39
 1 0 -14 48.12 3.76
 -1 0 14 45.49 2.86
 1 0 14 44.35 2.69
 1 0 -14 45.35 2.57
 -1 0 -14 42.8 2.35
 1 0 -14 44.03 2.47
 1 0 15 136.86 8.55
 -1 0 15 129.28 8.36
 -1 0 15 128.45 7.59
 -1 0 -15 146.61 8.48
 1 0 15 135.13 8.56
 1 0 15 125.76 7.44
 -1 0 -15 121.3 7.01
 -1 0 15 128.07 8.01
 1 0 -15 127.88 7.31
 1 0 -15 132.32 4.94
 1 0 15 128.17 7.82
 -1 0 -15 123.53 7.76
 1 0 -15 120.33 7
 1 0 15 123.53 5.06
 1 0 15 126.84 5.25
 -1 0 15 124.88 4.98
 -1 0 15 122.98 4.89
 1 0 -15 119.33 4.39
 1 0 -15 127.94 4.85
 -1 0 -15 117.53 4.59
 -1 0 15 130.11 7.63
 -1 0 -15 119.31 4.57
 1 0 -15 126.06 4.68
 1 0 15 118.17 4.8
 1 0 15 118.5 4.77
 -1 0 15 119.62 4.77
 -1 0 -15 114.79 7.38
 1 0 15 120.45 7.62
 1 0 -15 118.56 4.82
 1 0 15 119.95 5.06
 -1 0 15 128.37 5.36
 1 0 -15 124.62 4.53
 1 0 15 124.38 5.03
 1 0 -15 126.54 4.92
 -1 0 -15 116.06 4.28
 -1 0 -16 160.15 9.22
 -1 0 16 144.08 8.23
 1 0 -16 137.92 7.77
 1 0 16 140.91 8.1
 -1 0 16 132.58 8.43
 -1 0 -16 137.41 7.59
 1 0 -16 145.19 5.36
 -1 0 16 138.96 5.24
 1 0 16 137.58 8.44
 -1 0 16 134.61 5.38
 1 0 16 141.99 5.61
 -1 0 16 140.21 5.39
 1 0 16 148.16 5.83
 -1 0 16 144.79 8.17
 -1 0 -16 140.36 5.05
 1 0 -16 139.83 5.11
 1 0 -16 128.73 5.01
 -1 0 -16 135.35 5.03
 1 0 -16 145.2 5.32
 -1 0 16 143.49 5.88
 1 0 -16 141.59 5.4
 1 0 16 141.16 5.6
 1 0 16 131.33 5.2
 1 0 16 142.07 5.38
 -1 0 -16 138.3 8.39
 1 0 -16 128.57 7.35
 1 0 16 143.27 9.04
 -1 0 16 151.87 9.27
 -1 0 -16 131.37 8.03
 1 0 16 128.16 8.17
 -1 0 -16 126.27 4.64
 1 0 -16 135.51 4.91
 1 0 -16 145.53 5.41
 -1 0 17 40.42 4.16
 -1 0 -17 40.36 4.64
 -1 0 17 39.56 4.46
 1 0 17 42.48 4.29
 -1 0 -17 31.55 3.54
 1 0 -17 37.03 3.83
 1 0 -17 40.9 2.49
 -1 0 17 41.34 2.45
 1 0 17 42.33 4.58
 -1 0 17 39.91 2.52
 1 0 17 44.57 2.78
 -1 0 17 39.64 2.54
 1 0 17 41.71 2.83
 -1 0 17 41.54 4.16
 1 0 -17 36.91 2.27
 -1 0 -17 36.03 2.22
 1 0 -17 37.27 2.24
 1 0 -17 39.06 2.48
 1 0 -17 40.72 2.26
 -1 0 -17 38.26 2.28
 1 0 -17 38.12 2.41
 1 0 17 35.93 4.22
 -1 0 -17 32.73 3.91
 -1 0 -17 37.23 4.26
 1 0 -17 36.39 3.55
 1 0 17 43.53 2.58
 1 0 17 40.79 2.47
 -1 0 -17 39.22 2.57
 1 0 17 40.87 2.7
 -1 0 17 40.34 2.84
 1 0 -17 42.89 2.62
 -1 0 17 43.24 4.89
 1 0 17 39.59 4.69
 1 0 -18 262.71 8.14
 -1 0 18 250.3 7.92
 -1 0 -18 280.82 12.56
 -1 0 18 257.76 8.26
 1 0 18 267.52 8.55
 1 0 18 260.2 8.66
 -1 0 18 266.03 8.25
 -1 0 -18 244.93 7.68
 1 0 -18 268.06 8.15
 -1 0 -18 250.31 7.76
 1 0 -18 259.17 7.94
 1 0 -18 232.5 7.63
 1 0 -18 259.71 8.15
 -1 0 -18 264.22 8.52
 1 0 -18 240.22 7.6
 -1 0 18 263.94 8.46
 1 0 18 250.65 7.95
 1 0 18 266.16 8.26
 -1 0 18 249.09 7.72
 -1 0 18 266.39 12.22
 1 0 18 239.67 11.21
 1 0 -18 233.94 10.87
 -1 0 -18 219.01 10.4
 -1 0 -18 249.06 11.6
 -1 0 18 268.91 8.79
 1 0 -18 261.02 8.3
 -1 0 -18 258.49 8.32
 1 0 18 259.42 8.46
 -1 0 18 264.94 12.72
 1 0 18 240.19 12.22
 1 0 19 112.04 3.98
 -1 0 19 103.64 3.44
 -1 0 19 104.08 3.4
 1 0 19 103.88 3.71
 -1 0 -19 85.68 2.66
 -1 0 -19 104.23 3.53
 1 0 -19 106.31 3.54
 1 0 19 101.62 3.62
 -1 0 19 103.09 3.88
 -1 0 19 96.96 6.53
 1 0 19 100.53 6.68
 -1 0 19 100.08 3.57
 1 0 19 107.87 3.46
 -1 0 19 94.24 3.34
 -1 0 -19 94.79 2.87
 1 0 -19 103.21 3.17
 -1 0 -19 98.87 6.25
 1 0 -19 101.59 3.3
 1 0 -19 90.68 2.72
 1 0 -19 98.6 3.26
 -1 0 -19 102.51 3.64
 -1 0 -19 90.27 5.73
 -1 0 20 61.71 3.01
 1 0 20 66.16 2.91
 -1 0 20 64.54 5.18
 1 0 20 62.59 5.15
 -1 0 20 61.72 2.86
 -1 0 -20 60.55 4.49
 -1 0 -20 59.07 4.81
 -1 0 -20 61.33 3.03
 1 0 -20 55.41 2.7
 1 0 -20 67.76 2.89
 -1 0 20 64.02 2.86
 1 0 20 66.8 3.16
 1 0 20 68.75 3.26
 -1 0 20 65.64 2.91
 -1 0 -20 62.15 2.95
 1 0 -20 65.35 2.97
 1 0 20 64.92 3.06
 -1 0 20 66.36 3.26
 1 0 -20 63.62 2.73
 -1 0 -20 56.72 2.48
 1 0 -21 3.26 0.6
 -1 0 -21 3.59 0.71
 -1 0 -21 3.46 0.49
 -1 0 -21 2.84 0.71
 1 0 21 4.15 0.81
 -1 0 21 4.05 0.66
 1 0 21 3.63 0.82
 -1 0 21 3.33 0.65
 1 0 -21 4.58 0.8
 1 0 21 4.01 0.77
 -1 0 21 4.39 0.93
 -1 0 -21 3.67 0.74
 1 0 -21 4.49 0.7
 1 0 21 3.18 0.68
 -1 0 21 3.88 0.77
 1 0 -22 18.92 1.03
 -1 0 -22 17.57 1.06
 -1 0 22 17.53 0.99
 1 0 22 20.89 1.36
 1 0 22 20.41 1.3
 -1 0 -22 19.01 1.23
 1 0 22 20.66 1.23
 -1 0 22 19.99 1.36
 1 0 -22 20.93 1.24
 1 0 -22 18.79 1.12
 -1 0 22 20.74 1.29
 1 0 -23 1.05 0.31
 -1 0 -23 1.04 0.32
 1 0 23 1.42 0.36
 1 0 23 0.88 0.31
 -1 0 23 1.23 0.35
 1 1 -23 1.15 0.32
 -1 1 23 0.76 0.33
 -1 -1 -23 0.99 0.32
 1 1 -23 1.18 0.28
 -1 -1 -22 9.03 0.69
 -1 -1 -22 13.5 0.98
 1 1 -22 15.1 0.99
 -1 1 22 10.31 0.77
 -1 1 22 13.45 0.91
 1 -1 22 14.92 1.08
 1 -1 22 15.27 1.11
 1 -1 22 14.38 1.13
 -1 -1 -22 14.26 1.05
 1 1 -22 14.56 1.02
 -1 1 22 14.24 0.98
 1 -1 22 12.99 0.97
 -1 -1 -21 19.2 1.45
 -1 1 21 22.17 1.43
 1 -1 21 24.89 1.7
 -1 1 21 20.93 1.4
 1 -1 21 22.85 1.57
 -1 -1 -21 16.89 1.08
 1 1 -21 19.12 1.14
 -1 -1 -21 18.47 1.21
 -1 -1 -21 15.68 1.16
 -1 -1 -21 22.15 1.46
 1 1 -21 25.04 1.48
 1 1 -21 20.19 1.34
 -1 1 21 23.06 1.47
 1 -1 21 21.81 1.51
 -1 -1 -21 21.71 1.51
 1 1 -21 23.15 1.5
 1 -1 21 23.48 1.66
 1 1 -20 11.46 1.17
 -1 -1 -20 12.24 1.31
 -1 -1 -20 13.46 1.37
 1 1 -20 13.68 1.3
 1 -1 20 13.24 1.44
 -1 1 20 12.3 2.43
 -1 -1 -20 14.33 1.34
 1 1 -20 14.44 1.3
 -1 -1 -20 10.87 1.04
 -1 -1 -20 12.49 1.13
 1 1 -20 13.15 1.08
 1 1 -20 11.71 1.02
 1 -1 20 13.49 1.45
 -1 1 20 14.65 1.33
 1 -1 20 15.45 1.43
 -1 1 20 13.89 1.3
 -1 1 20 15.53 1.37
 1 -1 20 15.31 1.44
 -1 -1 -20 14.1 2.47
 1 1 -20 13.28 2.17
 1 -1 19 13.25 1.54
 -1 1 19 14.28 1.45
 -1 1 19 14.85 2.8
 -1 -1 -19 10.61 2.02
 1 1 -19 11.98 1.99
 -1 -1 -19 12.8 1.37
 -1 -1 -19 11.82 1.2
 1 -1 19 13.36 1.58
 -1 -1 -19 13.95 1.47
 1 1 -19 14.21 1.42
 -1 1 19 12.47 1.27
 -1 1 19 11.84 1.33
 1 -1 19 12.07 1.42
 1 -1 19 14.23 1.57
 -1 1 19 13.75 1.44
 -1 -1 -19 12.73 1.43
 1 1 -19 12.43 1.31
 -1 -1 -19 12.21 2.54
 1 1 -19 13.3 2.36
 1 1 -19 13.59 1.19
 -1 -1 -19 12.9 1.26
 1 1 -19 11.23 1.16
 -1 -1 -18 53.6 2.82
 -1 1 18 48.93 2.75
 -1 1 18 48.05 2.82
 1 -1 18 52.3 3.04
 1 -1 18 54.06 2.96
 -1 -1 -18 45.48 4.31
 1 1 -18 49.07 4.21
 1 1 -18 46.43 2.48
 -1 -1 -18 48.09 2.55
 1 1 -18 47.26 2.38
 -1 -1 -18 52.86 2.89
 1 -1 18 55.11 3.11
 1 1 -18 49.7 2.71
 -1 -1 -18 49.95 2.57
 1 -1 18 49.87 2.84
 -1 1 18 53.93 2.84
 1 1 -18 49.65 4.56
 -1 1 18 47.33 4.61
 -1 -1 -18 51.01 5.08
 -1 1 18 51.48 4.7
 1 -1 18 53.66 4.95
 -1 -1 -18 41.95 4.14
 -1 1 18 47.92 5.04
 -1 -1 -18 41.43 2.22
 1 1 -18 48.43 2.67
 -1 -1 -18 50.53 2.89
 1 1 -17 32.45 1.92
 1 -1 17 36.46 4.27
 1 1 -17 29.27 3.35
 -1 -1 -17 34.15 3.78
 -1 1 17 39.05 4.23
 -1 1 17 33.46 4.11
 -1 -1 -17 30.62 3.72
 1 1 -17 35.77 3.76
 1 -1 17 37.83 2.62
 1 -1 17 39.27 2.59
 -1 1 17 35.23 2.47
 -1 1 17 36.1 2.44
 1 1 -17 32 2.2
 1 1 -17 35.86 2.12
 -1 -1 -17 33.99 2.22
 1 -1 17 33.99 2.55
 1 1 -17 36.26 2.36
 -1 -1 -17 33.48 2.22
 -1 1 17 29.78 3.83
 -1 -1 -17 32.88 4.21
 1 1 -17 36.31 4.02
 1 -1 17 33.25 2.41
 -1 1 17 36.09 2.44
 1 -1 17 35.45 4.44
 -1 1 17 33.72 2.07
 -1 1 17 38.09 4.61
 -1 -1 -17 32.05 2.01
 -1 -1 -17 34.17 2.46
 1 1 -17 32.96 1.92
 1 1 -17 38.33 2.42
 1 1 -16 426.68 12.4
 -1 1 16 493.54 18.14
 -1 -1 -16 534.1 18.97
 1 1 -16 492.68 17.47
 -1 -1 -16 459.22 16.94
 -1 1 16 461.67 17.49
 1 -1 16 461.67 17.77
 1 1 -16 433.06 16.03
 -1 1 16 443.87 17.79
 -1 -1 -16 441.41 17.05
 1 1 -16 478.89 17.06
 1 -1 16 467.42 13.54
 1 -1 16 452.44 13.31
 -1 1 16 459.72 13.3
 -1 1 16 460.85 13.44
 -1 1 16 446.09 15.99
 -1 -1 -16 461.84 12.96
 1 1 -16 442.01 12.87
 1 1 -16 441.61 12.58
 1 1 -16 454.48 13.05
 1 -1 16 458.92 13.55
 -1 -1 -16 462.54 12.97
 1 1 -16 487.68 13.01
 1 -1 16 441.29 12.76
 1 -1 16 464.76 13.39
 -1 1 16 476 13.34
 -1 1 16 436.49 12.64
 -1 1 16 496.11 18.97
 1 -1 16 443.22 17.85
 -1 -1 -16 404.54 16.26
 1 1 -16 418.77 15.67
 -1 -1 -16 434.39 12.54
 1 1 -16 449.84 13.09
 -1 -1 -16 473.11 13.47
 1 1 -16 441.34 12.37
 1 1 -15 139.86 5.08
 -1 1 15 151.34 8.78
 1 1 -15 156.36 8.52
 -1 -1 -15 169.24 9.38
 -1 1 15 148.33 8.55
 1 1 -15 143.88 7.69
 1 -1 15 143.98 8.57
 -1 -1 -15 148.06 8.24
 -1 1 15 150.19 8.96
 1 -1 15 152.71 9.02
 1 1 -15 154.53 8.37
 -1 -1 -15 148.43 8.4
 1 1 -15 137.66 5.27
 1 1 -15 142.29 5.11
 -1 -1 -15 146.51 5.37
 1 -1 15 149.49 5.69
 1 -1 15 149.01 5.8
 -1 1 15 144.42 5.74
 -1 1 15 148.73 5.67
 -1 1 15 147.06 7.76
 1 -1 15 145.83 5.8
 1 1 -15 148.41 5.48
 -1 1 15 141.56 5.23
 1 -1 15 141.69 8.77
 -1 -1 -15 128.98 7.79
 1 1 -15 138.32 7.57
 -1 1 15 161.42 6.5
 1 -1 15 149.32 5.7
 1 -1 15 139.87 5.24
 -1 1 15 170.39 9.79
 -1 -1 -15 148.86 5.42
 1 1 -15 152.89 5.41
 1 1 -15 141.94 5.44
 -1 -1 -15 150.5 5.19
 1 1 -15 145.91 4.99
 -1 -1 -15 156.04 5.8
 -1 -1 -14 19.26 1.62
 1 1 -14 20.59 1.62
 1 -1 14 18.17 1.55
 1 -1 14 20.51 1.76
 1 1 -14 18.93 1.51
 -1 -1 -14 23.85 3.33
 1 1 -14 22.18 3.05
 -1 1 14 19.42 3.06
 -1 -1 -14 20.17 2.87
 -1 1 14 23.35 3.23
 1 1 -14 19.09 2.51
 1 -1 14 22.56 3.17
 1 -1 14 19.33 3.06
 -1 1 14 19.43 3.14
 1 1 -14 19.9 1.49
 -1 -1 -14 19.88 1.62
 -1 1 14 23.82 1.97
 1 -1 14 19.37 1.78
 -1 1 14 20.8 1.76
 1 -1 14 20.33 1.76
 -1 -1 -14 19.01 2.4
 -1 1 14 19.3 2.67
 1 -1 14 26.44 3.14
 1 -1 14 17.87 1.56
 -1 1 14 18.68 1.57
 1 1 -14 21.92 3.04
 -1 -1 -14 21.64 3.04
 -1 1 14 16.26 2.62
 -1 -1 -14 19.86 2.82
 1 -1 14 20.89 3.29
 1 1 -14 18.42 2.63
 1 -1 14 20.82 1.85
 1 1 -14 21.43 1.68
 -1 1 14 19.16 3.25
 -1 1 14 21.26 2.1
 1 1 -14 20.8 1.7
 -1 -1 -14 18.01 1.74
 1 1 -14 21.23 1.47
 -1 -1 -14 18.27 1.47
 1 1 -13 461.45 13.18
 1 -1 13 457.44 13.53
 1 1 -13 511.47 17.14
 -1 -1 -13 477.12 12.95
 -1 1 13 497.59 17.63
 1 1 -13 538.77 17.41
 -1 -1 -13 544.81 18.04
 -1 -1 -13 501.23 16.85
 1 -1 13 479.34 17.3
 1 1 -13 474.25 15.99
 -1 1 13 510.26 17.6
 1 -1 13 457.06 17.33
 1 -1 13 461.47 13.35
 -1 1 13 484.63 13.49
 1 -1 13 461.36 13.33
 -1 1 13 471.7 13.58
 1 -1 13 462.15 13.46
 -1 1 13 470 16.4
 1 -1 13 491.88 16.94
 -1 1 13 514.66 18.49
 -1 -1 -13 476.14 16.99
 1 -1 13 466.89 13.05
 -1 -1 -13 460.62 13.2
 1 1 -13 497.58 13.21
 1 1 -13 463.16 12.87
 1 1 -13 480.48 13.3
 1 1 -13 485.3 12.8
 1 1 -13 501.29 17.85
 -1 1 13 444.92 16.36
 -1 -1 -13 465.59 15.58
 1 1 -13 499.09 16.62
 -1 -1 -13 482.53 16.76
 -1 1 13 487.54 14.16
 1 1 -12 43.85 3.82
 1 -1 12 47.15 4.14
 -1 -1 -12 51.36 4.29
 -1 1 12 38.97 3.94
 -1 -1 -12 45.58 2.23
 1 1 -12 44.67 3.88
 1 -1 12 52.18 4.15
 -1 1 12 41.55 3.7
 1 -1 12 41.28 3.98
 -1 1 12 37.16 3.13
 1 -1 12 46.58 4.09
 -1 -1 -12 43.36 3.81
 -1 1 12 52.42 4.41
 1 1 -12 40.85 3.45
 1 -1 12 40.95 2.2
 -1 -1 -12 49.53 4.11
 -1 1 12 45.71 4.44
 1 1 -12 44.34 4.15
 -1 1 12 46.51 3.83
 -1 -1 -12 41.54 3.44
 -1 -1 -12 46.83 3.5
 1 1 -12 42.76 3.71
 -1 -1 -12 44.83 3.84
 1 1 -12 43.37 2.32
 -1 1 12 42.17 2.19
 1 1 -12 45.54 2.11
 1 -1 12 44.07 2.37
 1 -1 11 457.87 15.72
 -1 -1 -11 491.63 16.13
 1 1 -11 495.29 15.78
 -1 -1 -11 445.4 12.2
 1 1 -11 501.9 15.82
 -1 1 11 447.65 15.25
 1 -1 11 474.7 15.66
 -1 -1 -11 426.57 14.07
 1 -1 11 457.06 15.87
 1 -1 11 452.41 15.65
 -1 -1 -11 459.61 15.46
 -1 1 11 470.08 15.99
 1 1 -11 469.26 14.84
 1 -1 11 441.73 12.25
 -1 1 11 471.37 16.67
 -1 1 11 429.02 14.86
 1 1 -11 461.84 16.08
 -1 -1 -11 459.19 14.73
 -1 1 11 469.37 15.94
 -1 -1 -11 455.69 14.53
 -1 1 11 450.18 14.7
 -1 -1 -11 453.09 15.29
 1 1 -11 483.28 15.43
 1 1 -11 459.83 12.05
 -1 1 11 442.21 12.19
 1 1 -11 456.7 12.44
 1 -1 11 458.74 12.44
 1 -1 10 259.54 9.89
 -1 -1 -10 250.12 10.01
 1 1 -10 272.26 9.87
 -1 -1 -10 234.62 7
 1 1 -10 268.98 9.87
 1 -1 10 253.54 9.69
 -1 -1 -10 248.04 8.73
 -1 1 10 232.96 9.4
 1 -1 10 234.62 9.66
 1 -1 10 246.75 9.71
 -1 -1 -10 237.95 9.58
 1 1 -10 251.17 9.13
 -1 1 10 252.22 10.05
 1 -1 10 240.34 7.05
 -1 1 10 233.95 8.95
 -1 -1 -10 241.4 9.46
 1 1 -10 255.24 9.57
 -1 -1 -10 247.35 9.05
 -1 -1 -10 243.45 8.95
 1 1 -10 248.34 10.08
 -1 1 10 228.92 9.13
 -1 1 10 247.87 9.95
 1 1 -10 236.25 8.13
 -1 1 10 239.29 6.99
 1 1 -10 246.14 6.87
 1 1 -10 236.8 7.15
 1 -1 10 241.47 7.16
 -1 1 10 258.73 10.54
 1 1 -9 418.42 13.03
 -1 -1 -9 399.23 13.29
 1 -1 9 388.19 12.9
 1 -1 9 392.98 12.97
 1 1 -9 371.65 10.57
 -1 1 9 388.71 13.25
 1 1 -9 398.4 12.38
 1 -1 9 381.53 12.76
 -1 -1 -9 403.17 13.04
 -1 1 9 379.86 12.78
 1 -1 9 402.87 12.94
 1 1 -9 386.85 11.51
 -1 -1 -9 378.67 11.89
 -1 1 9 372.18 12.35
 1 1 -9 401.78 13.4
 -1 -1 -9 415.17 12.34
 1 1 -9 425.35 13
 -1 -1 -9 390.88 12.72
 -1 1 9 380.78 12.23
 1 -1 9 360.58 11.21
 -1 -1 -9 391.42 12.35
 -1 1 9 397.14 13.18
 -1 -1 -9 378.06 10.32
 1 1 -9 412.24 13.05
 -1 1 9 371.25 10.21
 1 -1 9 384.87 10.4
 1 1 -9 383.95 10.11
 1 1 -9 380.87 10.42
 -1 1 9 382.15 13.58
 1 1 -8 851.11 21.79
 1 -1 8 760.41 21.39
 -1 -1 -8 777.79 22
 1 -1 8 778.02 21.51
 1 1 -8 744.76 19.39
 1 -1 8 790.46 21.51
 -1 -1 -8 774.68 21.78
 1 1 -8 804.33 21.07
 -1 -1 -8 758.79 20.64
 1 -1 8 799.41 21.63
 1 1 -8 757.06 20.2
 -1 -1 -8 712.73 18.8
 -1 1 8 729.06 21.04
 -1 -1 -8 801.79 20.83
 -1 -1 -8 751.84 21.37
 -1 1 8 775.51 20.92
 1 1 -8 823.89 21.55
 1 -1 8 721.83 20.13
 -1 -1 -8 773.87 21.15
 -1 1 8 778.09 21.79
 1 1 -8 815.63 21.74
 -1 -1 -8 768.83 21.13
 -1 -1 -8 737.11 19.02
 1 1 -8 770.35 18.81
 1 -1 8 736.25 19.01
 1 1 -8 746.03 19.07
 -1 1 8 779.44 22.31
 -1 1 8 725.76 20.28
 1 1 -7 1550.89 37.97
 1 1 -7 1461.78 36.59
 -1 -1 -7 1516.53 37.27
 1 -1 7 1500 37.82
 -1 1 7 1483.58 38.53
 1 -1 7 1460.73 37.67
 1 1 -7 1601.11 38.05
 -1 1 7 1460.69 37.17
 1 1 -7 1595.52 37.89
 -1 -1 -7 1487.27 38.31
 1 -1 7 1465.32 37.56
 1 1 -7 1538.53 37.37
 1 -1 7 1487.92 37.7
 1 1 -7 1461.77 35.94
 -1 1 7 1499.82 38.04
 -1 1 7 1323.32 35.9
 1 1 -7 1465.77 35.76
 -1 -1 -7 1394.73 35.94
 -1 1 7 1431.91 37.36
 -1 -1 -7 1510.28 36.95
 -1 -1 -7 1418.56 36.05
 1 -1 7 1391.22 36.72
 -1 -1 -7 1502.71 37.8
 1 1 -6 755.21 19.83
 -1 -1 -6 751.47 19.69
 1 -1 6 721.45 19.73
 -1 1 6 722.32 20.24
 1 1 -6 777.97 19.87
 1 -1 6 702.78 19.53
 1 1 -6 757.92 19.71
 -1 1 6 735.03 19.24
 1 -1 6 733.02 19.53
 1 1 -6 746.22 19.33
 -1 -1 -6 738.99 20.39
 -1 1 6 728.75 20.2
 1 1 -6 733.38 18.26
 1 -1 6 696.39 19.45
 -1 1 6 742.85 19.89
 1 1 -6 729.16 18.79
 1 -1 6 647.28 18.41
 -1 -1 -6 644.59 18.53
 -1 -1 -6 683.46 18.53
 -1 -1 -6 744.99 18.89
 -1 1 6 689.22 18.53
 1 1 -6 749.81 18.41
 1 -1 6 695.16 18.96
 -1 -1 -6 703.66 18.44
 -1 -1 -6 741.73 20.15
 1 1 -5 1345.17 32.93
 1 -1 5 1273.64 32.9
 -1 -1 -5 1326.34 33.39
 -1 1 5 1306.43 33.31
 1 1 -5 1396.68 32.95
 1 -1 5 1270.54 32.72
 -1 1 5 1247.98 32.03
 1 1 -5 1381.3 32.01
 -1 -1 -5 1223.02 32.01
 -1 -1 -5 1327.08 31.92
 -1 -1 -5 1223.56 32.03
 -1 1 5 1327.48 32.98
 1 1 -5 1309.98 32.03
 1 -1 5 1269.25 32.57
 -1 -1 -5 1306.45 33.76
 1 1 -5 1351.19 32.53
 1 1 -5 1304.77 31.58
 -1 1 5 1337.11 33.37
 1 -1 5 1284.97 32.66
 1 1 -5 1356.47 32.86
 -1 1 5 1346.99 32.48
 -1 -1 -5 1316.74 32.22
 1 -1 5 1253.89 32.26
 -1 -1 -5 1270.64 33.78
 1 -1 4 2437.28 60.94
 -1 -1 -4 2103.88 62.03
 -1 -1 -4 2100.41 61.03
 1 1 -4 2706.45 61.45
 -1 -1 -4 2198.62 61.89
 1 -1 4 2407.94 61.51
 1 1 -4 2622.55 61.13
 1 -1 4 2428.58 61.13
 -1 -1 -4 2387.44 62.27
 -1 1 4 2586.39 61.5
 -1 1 4 2508.28 61.36
 1 1 -4 2743.17 60.94
 1 -1 4 2497.61 60.99
 1 1 -4 2653.37 61.53
 -1 1 4 2462.92 60.91
 -1 -1 -4 2603.9 60.37
 -1 -1 -4 2510.35 61.04
 1 1 -4 2639.67 60.4
 -1 1 4 2649.68 61.94
 -1 1 4 2591.23 61.07
 1 -1 4 2569.45 61.31
 1 1 -4 2597.97 61.42
 -1 -1 -3 6413.55 160.4
 -1 -1 -3 6369.01 159.46
 1 -1 3 6250.65 159.2
 1 -1 3 6716.48 159.52
 -1 1 3 7049.8 159.4
 -1 1 3 6801.74 159.59
 1 1 -3 7287.41 159.45
 -1 -1 -3 6815.58 159.39
 -1 -1 -3 6758.54 158.42
 -1 1 3 6917.44 159.42
 -1 1 3 6656.05 159.42
 -1 1 3 6594.27 160.16
 -1 -1 -3 6027.56 160.07
 1 -1 3 6129.22 159.76
 -1 1 3 6698.79 158.19
 1 1 -3 6981.69 158.9
 1 1 -3 6774.27 159.57
 -1 -1 -2 4957.49 118.17
 1 -1 2 4517.24 118.09
 1 -1 2 5088.09 118.58
 1 1 -2 5441.57 118.45
 -1 1 2 5202.23 118.38
 -1 -1 -2 5175.95 118.03
 -1 1 2 5022.09 118.3
 -1 -1 -2 4961.91 118.16
 -1 1 2 5062.47 118.88
 -1 1 2 5000.56 118.29
 -1 1 2 4940.72 118.39
 1 -1 2 4679.92 118.62
 1 1 -2 4866.91 118.3
 -1 1 2 4644.22 117.44
 1 1 -2 5185.42 117.97
 1 -1 1 2449.51 58.22
 1 1 -1 2555.57 58.35
 -1 1 1 2368.23 58.18
 -1 1 1 2548.12 58.61
 1 1 -1 2619.84 58.63
 -1 -1 -1 2419.39 58.27
 -1 1 1 2499.74 58.73
 1 1 -1 2342.04 57.89
 1 -1 1 2410.67 58.67
 1 -1 1 2186.01 58.24
 1 1 -1 2328.54 58.26
 1 1 0 118.67 3.44
 1 1 0 104.72 3.37
 1 1 0 117.5 3.99
 1 1 0 118.76 3.86
 1 -1 0 113.2 3.68
 -1 -1 0 110.52 3.05
 1 -1 0 128.04 4.04
 -1 1 0 119.48 3.63
 1 -1 0 117.05 4.14
 1 1 0 120.15 3.81
 1 1 0 128.95 4.16
 -1 1 0 121.41 4.03
 1 -1 -1 1992.52 51.92
 -1 -1 1 2151.14 51.55
 -1 -1 1 2127.69 51.68
 1 1 1 2190.85 52.2
 -1 1 -1 2199.63 52.44
 -1 1 -1 2334.67 52.3
 -1 1 -1 2147.28 51.58
 1 -1 -1 2195.64 52.09
 1 1 1 2223.84 51.65
 1 1 1 2084.6 51.93
 1 -1 -2 4802.49 118.8
 1 -1 -2 5017.76 118.66
 -1 -1 2 5049.55 118.57
 -1 1 -2 4859.29 117.78
 -1 1 -2 5444.72 119.14
 1 1 2 5123.44 119.08
 1 -1 -2 5295.41 119.23
 -1 1 -2 5125.2 118.98
 -1 -1 2 4914.48 118.79
 1 -1 -2 4692.86 118.61
 1 1 2 4851.89 118.26
 1 1 2 4918.93 118.83
 -1 -1 2 5028.71 118.44
 1 1 2 5188.61 118.87
 1 1 3 6243.39 156.24
 -1 1 -3 6607.65 157.03
 1 -1 -3 6999.14 156.86
 -1 -1 3 6862.31 156.76
 1 1 3 6773.37 156.88
 1 -1 -3 7148.43 157.04
 -1 1 -3 6838.59 156.76
 -1 -1 3 6645.29 156.93
 1 1 3 6332.49 156.69
 1 1 3 6006.65 155.9
 -1 -1 3 6866.77 156.64
 1 1 4 2630.19 62.06
 1 -1 -4 2775.62 61.71
 1 1 4 2523.84 61.67
 -1 1 -4 2529.6 61.77
 1 -1 -4 2636.87 60.4
 1 -1 -4 2635.47 61.64
 -1 -1 4 2612.05 61.6
 -1 1 -4 2336.89 60.89
 1 1 4 2260.82 60.52
 -1 -1 4 2546.67 61.73
 1 -1 -4 2546.26 61.77
 1 1 4 2537.42 61.32
 1 -1 -4 2713.21 61.46
 1 -1 -4 2496.1 61.94
 -1 1 -4 2512.27 61.12
 -1 -1 4 2642.78 61.51
 1 1 4 2356.42 60.74
 1 -1 -4 2592.19 61.71
 1 1 5 1301.9 32.67
 -1 -1 5 1380.26 33.41
 1 1 5 1218.82 32.34
 -1 -1 5 1354.21 33.45
 -1 1 -5 1237.18 32.55
 1 -1 -5 1409.24 32.94
 -1 1 -5 1248.34 32.49
 1 1 5 1295.07 32.72
 1 -1 -5 1383.27 33.86
 1 1 5 1220.9 32.34
 -1 -1 5 1336.7 32.85
 1 -1 -5 1333.63 33.37
 -1 1 -5 1244.31 33.03
 1 1 5 1285.68 33.46
 1 -1 -5 1503.26 33.79
 -1 -1 5 1329.76 33.58
 1 -1 -5 1359.83 33.54
 1 -1 -5 1382.79 34.17
 1 1 5 1333.29 33.84
 1 1 5 1363.11 33.76
 -1 1 -5 1305.96 33.5
 1 -1 -5 1372.25 32.19
 1 -1 -6 658.46 17.86
 1 1 6 652.01 17.79
 1 1 6 651.48 18.31
 -1 -1 6 653.09 17.6
 -1 -1 6 655.24 16.92
 1 -1 -6 749.49 18.41
 -1 1 -6 620.1 17.49
 1 1 6 640.07 18.07
 1 -1 -6 637.08 17.68
 -1 1 -6 633.35 17.61
 1 1 6 586.69 16.59
 -1 1 -6 619.48 16.57
 1 -1 -6 654.99 18.14
 1 1 6 617.59 16.72
 -1 -1 6 670.23 16.95
 1 -1 -6 683.62 16.92
 -1 -1 6 673.13 17.98
 1 1 6 619.53 16.88
 -1 -1 6 621.45 17.68
 -1 1 -6 604.92 16.9
 1 1 6 653.23 18.23
 -1 1 -6 643.69 17.98
 1 -1 -6 670.66 16.68
 -1 -1 6 635.75 17.78
 1 1 6 651.52 17.24
 -1 -1 7 1391.47 34.69
 -1 1 -7 1378.45 35.42
 1 -1 -7 1659.77 36.59
 1 -1 -7 1431.33 35.71
 -1 -1 7 1451.01 35.91
 1 1 7 1370.9 35.07
 -1 1 -7 1343.51 34.62
 1 1 7 1376.64 34.74
 -1 -1 7 1330.71 35.44
 -1 -1 7 1423.37 35.88
 1 1 7 1359.07 33.74
 -1 -1 7 1426.82 34.11
 -1 -1 7 1442.43 35.45
 -1 1 -7 1351.84 35.15
 1 -1 -7 1380.75 35.91
 1 1 7 1358.9 34.32
 -1 1 -7 1256.53 33.65
 1 1 7 1247.13 33.67
 1 -1 -7 1484 34.46
 1 -1 -7 1409.82 35.54
 -1 1 -7 1293.71 33.69
 1 -1 -7 1437.19 34.98
 1 -1 -7 1404.46 33.41
 1 1 7 1392.4 33.67
 1 1 7 1457.09 36.34
 -1 -1 7 1416.86 35.51
 1 1 7 1353.69 35.66
 -1 -1 8 751.48 20.28
 -1 1 -8 768.24 20.99
 1 1 8 716.24 19.29
 1 -1 -8 764.42 21.09
 1 1 8 740.03 20.64
 -1 -1 8 785.07 21.53
 -1 1 -8 724.02 20.11
 -1 -1 8 730.18 20.88
 1 1 8 739.77 20.3
 -1 -1 8 783.33 21.51
 1 1 8 724.92 19.03
 -1 -1 8 761.04 20.77
 -1 -1 8 715.4 19.4
 1 1 8 734.51 19.67
 1 -1 -8 746.15 21.38
 -1 1 -8 721.52 20.42
 1 -1 -8 805.43 20.03
 1 -1 -8 761.73 20.97
 1 -1 -8 780.81 20.58
 1 1 8 709.24 18.95
 1 -1 -8 761.6 18.73
 1 1 8 766.76 21.79
 1 1 8 733.22 21.3
 -1 -1 8 770.56 21.17
 -1 -1 9 398.38 12.29
 -1 1 -9 401.89 12.95
 1 -1 -9 478.99 14.2
 1 -1 -9 430.6 12.65
 1 -1 -9 410.16 12.99
 -1 -1 9 393.17 13.35
 1 -1 -9 381.12 13.2
 -1 -1 9 395.86 12.53
 -1 1 -9 379.95 12.19
 -1 -1 9 362.49 10.96
 -1 1 -9 395.93 12.94
 1 1 9 385.51 11.44
 1 1 9 399.31 10.95
 1 1 9 401.42 13.68
 -1 -1 9 404.33 13.14
 1 1 9 393.96 13.34
 -1 1 -9 359.56 13.02
 1 -1 -9 411.51 11.89
 1 -1 -9 398.44 12.82
 -1 1 -9 394.22 12.13
 1 1 9 395.96 12.3
 -1 -1 9 413.29 13.49
 1 -1 -9 409.98 13.09
 -1 -1 9 380.3 12.72
 1 1 9 380.35 12.55
 -1 -1 9 411.11 13.51
 1 1 9 404.39 10.93
 1 -1 -9 401.9 10.57
 1 -1 -9 396.69 10.58
 -1 -1 10 223.73 8.34
 -1 1 -10 229.12 8.94
 1 -1 -10 280.65 10.2
 1 1 10 227.5 9.71
 1 -1 -10 222.66 6.45
 1 -1 -10 235.25 8.52
 -1 -1 10 221.91 9.23
 1 -1 -10 232.5 8.87
 1 -1 -10 212.23 9.05
 -1 -1 10 203.57 8.13
 1 1 10 204.12 7.18
 -1 -1 10 195.87 6.56
 -1 1 -10 215.15 8.75
 1 1 10 220.27 6.84
 1 1 10 219.45 9.34
 -1 -1 10 225.59 9.11
 1 1 10 218.93 9.24
 -1 1 -10 231.86 9.22
 1 -1 -10 227.08 7.81
 1 -1 -10 215.96 8.6
 1 -1 -10 240.08 9.1
 -1 1 -10 224.69 8.12
 -1 -1 10 207.45 8.56
 -1 -1 10 232.14 9.4
 1 1 10 214.3 8.21
 1 1 10 215.49 8.6
 -1 -1 10 228.79 9.37
 1 1 10 220.98 6.87
 1 -1 -10 220.93 6.48
 1 -1 -10 225.73 6.57
 -1 -1 11 487.67 15.34
 -1 1 -11 512.43 16.27
 1 -1 -11 573.24 17.36
 1 1 11 500.18 17.18
 1 -1 -11 479.35 12.9
 1 -1 -11 496.34 12.86
 1 -1 -11 506.46 15.46
 -1 -1 11 481.74 16.55
 -1 -1 11 446.73 14.87
 1 1 11 417.87 13.46
 -1 1 -11 486.5 16.01
 1 -1 -11 472.86 16.31
 -1 -1 11 464.97 13.12
 1 1 11 456.95 16.4
 1 1 11 488.13 16.77
 -1 -1 11 490.24 16.39
 1 -1 -11 489.32 14.55
 -1 1 -11 495.97 16.42
 1 -1 -11 490.25 15.73
 1 -1 -11 513.39 16.27
 -1 -1 11 511.35 16.8
 -1 1 -11 488.46 15.06
 1 1 11 486.6 15.32
 -1 -1 11 442 15.45
 -1 -1 11 502.17 16.77
 1 1 11 473.62 15.72
 1 1 11 493.76 13.43
 -1 1 -11 486.97 13.25
 1 -1 -11 484.43 12.91
 1 -1 -11 491.18 13.02
 1 1 12 52.88 4.72
 1 -1 -12 62.75 4.85
 -1 -1 12 55.85 4.01
 -1 1 -12 57.6 4.43
 1 -1 -12 52.57 4.23
 1 1 12 53.72 3.92
 -1 -1 12 48.54 4.34
 -1 -1 12 49.03 3.92
 -1 1 -12 50.08 3.63
 -1 -1 12 53.24 4.55
 1 1 12 51.72 4.11
 1 -1 -12 48.77 2.41
 1 -1 -12 50.63 2.37
 1 -1 -12 54.18 3.85
 -1 -1 12 56.04 4.62
 1 -1 -12 47.68 3.21
 -1 1 -12 50.41 4.3
 1 -1 -12 57.13 2.55
 -1 1 -12 50.11 2.63
 1 -1 -12 54.57 2.59
 1 1 12 51.72 2.78
 -1 -1 12 48.38 2.59
 -1 -1 12 52.42 4.43
 1 1 12 50.05 4.46
 1 -1 -12 52.83 3.99
 1 -1 -12 50.68 4.28
 -1 -1 12 46.81 3.52
 -1 1 -12 52.25 4.2
 -1 -1 13 427.7 12.53
 1 -1 -13 428.65 12.21
 1 1 13 396.57 12.17
 -1 1 -13 435.81 16.11
 1 -1 -13 419.28 14.51
 1 -1 -13 442.69 12.17
 1 1 13 423.57 12.36
 1 -1 -13 417.81 11.8
 -1 -1 13 440.72 12.45
 -1 -1 13 449.21 16.34
 1 1 13 445.99 16.55
 -1 -1 13 436.73 14.95
 1 -1 -13 518.88 17.18
 1 1 13 450.55 17.08
 -1 1 -13 486.27 16.31
 1 1 13 415.29 14.71
 -1 -1 13 398.58 14.86
 -1 1 -13 419.35 14.4
 -1 -1 13 448.65 16.44
 1 -1 -13 446.31 15.71
 1 -1 -13 445.23 12.17
 -1 1 -13 414.37 14.72
 -1 -1 13 430.15 16.35
 1 1 13 437.51 15.5
 -1 -1 13 375.33 13.76
 1 -1 -13 427.81 11.76
 1 -1 -13 428.1 11.91
 -1 -1 13 433.5 12.3
 -1 -1 13 439.29 16.25
 -1 1 -13 424.78 15.95
 1 -1 -13 434.08 12.25
 -1 1 -13 405.01 15.31
 -1 -1 13 379.43 13.98
 1 -1 -13 412.08 15.74
 1 -1 -13 428.87 15.09
 1 1 13 445.29 13.12
 -1 1 -13 448.33 12.45
 1 -1 -13 446.38 12.19
 1 1 13 441.81 12.6
 1 -1 -13 433.59 11.96
 1 -1 -14 27.09 1.87
 1 -1 -14 23.24 1.61
 1 1 14 19.88 1.61
 1 1 14 19.71 1.75
 -1 -1 14 23.79 1.94
 1 1 14 22.9 1.79
 -1 -1 14 25.25 2.91
 1 -1 -14 24.13 3.3
 -1 1 -14 27.67 3.35
 1 1 14 27.35 3.78
 -1 1 -14 21.12 2.56
 -1 -1 14 21.52 2.81
 1 1 14 22.06 2.77
 1 -1 -14 22.99 3.02
 1 -1 -14 23.12 1.77
 1 1 14 18.99 2.74
 -1 1 -14 22.39 2.67
 -1 -1 14 18.32 3.06
 1 -1 -14 18.99 1.68
 -1 -1 14 24.02 1.99
 1 1 14 23.22 1.86
 -1 -1 14 21.94 1.71
 -1 -1 14 20.02 1.62
 1 -1 -14 22.8 1.64
 1 -1 -14 22.41 1.54
 -1 -1 14 23.48 1.89
 -1 -1 14 27.6 3.54
 1 -1 -14 20.95 1.72
 1 -1 -14 19.31 2.42
 -1 1 -14 25.15 3.43
 -1 1 -14 24.99 3.34
 1 1 14 19.91 3.2
 -1 -1 14 22.37 3.23
 1 1 14 24.45 2.26
 1 -1 -14 22.87 1.68
 -1 1 -14 23.25 1.89
 1 -1 -14 23.79 1.79
 1 1 14 21.51 1.9
 1 1 15 162.77 5.69
 -1 -1 15 164.03 6.14
 1 1 15 156.64 5.96
 1 -1 -15 151.59 5.39
 1 1 15 162.85 9.41
 -1 -1 15 177.65 9.63
 1 1 15 167.66 9.78
 1 -1 -15 171.84 9.38
 -1 -1 15 157.06 8.13
 -1 1 -15 186.85 9.58
 -1 1 -15 151.34 7.7
 1 1 15 168.46 8.29
 1 -1 -15 169.67 8.84
 1 -1 -15 162.53 5.81
 1 1 15 160.61 8.62
 -1 -1 15 166.63 9.56
 1 1 15 158.38 5.97
 1 -1 -15 167 5.98
 -1 1 -15 157.85 5.82
 -1 -1 15 158.95 6.21
 -1 -1 15 154.76 5.66
 1 1 15 161.68 6.29
 1 1 15 162.75 6.09
 -1 -1 15 154.08 5.7
 1 -1 -15 162.91 5.57
 -1 -1 15 157.21 5.92
 -1 -1 15 163.35 9.25
 -1 1 -15 155.85 8.94
 1 -1 -15 150.26 7.5
 1 1 15 167.52 6.83
 1 -1 -15 169.12 5.99
 -1 1 -15 160.11 9
 1 1 15 165.41 8.77
 1 -1 -15 166.22 5.68
 1 -1 -15 164.34 5.84
 1 1 15 169.42 6.24
 -1 1 -15 166.5 6.14
 1 -1 -15 172.06 5.89
 -1 1 -15 158.32 5.38
 -1 -1 16 489.84 18.74
 1 1 16 495.49 18.86
 1 1 16 509.59 19.45
 1 -1 -16 518.18 18.46
 -1 1 -16 550.75 19.12
 1 1 16 468.68 16.7
 1 -1 -16 483.37 17.67
 -1 1 -16 428.86 15.85
 1 -1 -16 485.58 13.48
 -1 -1 16 479.11 14.17
 1 1 16 480.93 13.78
 -1 1 -16 479.59 13.64
 1 -1 -16 488.79 13.78
 -1 -1 16 468.39 13.45
 1 1 16 491.17 14.22
 1 1 16 490.77 13.99
 -1 -1 16 454.61 13.32
 1 -1 -16 472.43 13.31
 1 -1 -16 461.71 13.48
 -1 1 -16 487.75 13.93
 1 1 16 500.12 14.07
 1 -1 -16 461.84 13.1
 -1 -1 16 490.03 18.38
 -1 1 -16 444.5 16.61
 -1 -1 16 500.19 19.05
 1 1 16 467.43 17.41
 1 -1 -16 488.24 13.55
 -1 1 -16 450.21 12.92
 -1 -1 16 470.66 13.7
 1 1 16 462.5 13.66
 1 1 16 482.83 13.38
 -1 -1 16 485.59 14.02
 1 1 16 409.52 16.81
 -1 1 -16 469.32 17.98
 1 -1 -16 492.32 13.74
 -1 1 -16 490.12 18.35
 1 1 17 32.06 2.22
 1 1 17 32.54 2.08
 -1 -1 17 31.39 2.35
 1 1 17 31.54 4.07
 -1 -1 17 31.92 4.1
 1 1 17 33.49 4.32
 1 -1 -17 34.08 3.99
 -1 1 -17 31.61 3.87
 -1 -1 17 31.9 2.23
 1 -1 -17 31.13 2.08
 -1 1 -17 30.08 2.12
 -1 -1 17 30.67 2.42
 1 1 17 29.47 2.19
 -1 1 -17 32.63 2.24
 1 -1 -17 31.41 2.23
 -1 -1 17 31.21 2.12
 1 1 17 31.79 2.33
 -1 -1 17 30.59 2.07
 1 1 17 30.43 2.41
 1 -1 -17 27.62 1.96
 -1 1 -17 29.03 2.26
 1 -1 -17 29.26 2.06
 1 1 17 33.72 2.41
 1 -1 -17 26.5 1.82
 1 1 17 25.62 3.37
 -1 -1 17 30.44 4.05
 -1 -1 17 28.9 3.94
 -1 1 -17 29.73 3.75
 -1 -1 17 29.29 2.2
 1 -1 -17 35.71 3.89
 1 1 17 29.86 3.6
 -1 1 -17 26.31 3.5
 -1 1 -17 26.79 1.76
 1 -1 -17 32.24 2.17
 1 -1 -17 31.01 2.21
 -1 1 -18 44.79 4.41
 1 -1 -18 43.55 4.36
 -1 -1 18 44.05 2.55
 -1 1 -18 40.46 2.46
 1 -1 -18 41.94 2.37
 1 1 18 41.97 2.34
 1 1 18 44.08 2.51
 -1 -1 18 42.15 2.71
 1 1 18 42.59 2.66
 -1 -1 18 39.19 2.33
 1 1 18 41.42 2.77
 -1 -1 18 38.75 2.38
 1 1 18 37.78 2.45
 -1 1 -18 40.64 2.48
 -1 -1 18 41.56 2.8
 1 -1 -18 43.9 2.62
 -1 -1 18 38.29 4.18
 1 -1 -18 42.71 2.45
 -1 1 -18 35.67 2.01
 1 -1 -18 43.56 2.57
 -1 -1 18 41.64 2.53
 1 1 18 44.3 4.67
 -1 -1 18 40.82 4.57
 1 -1 -18 40.13 2.3
 -1 1 -18 43.11 2.71
 1 -1 -18 39.32 2.35
 -1 -1 18 41.83 4.57
 1 -1 -18 38.97 4.01
 -1 -1 18 41.71 2.71
 -1 1 -18 33.74 4.14
 1 -1 -19 18.18 1.41
 -1 1 -19 18.8 1.55
 1 -1 -19 20.53 2.83
 -1 1 -19 18.43 2.7
 -1 -1 19 17.89 1.43
 1 1 19 20.94 1.74
 1 1 19 20.67 1.83
 -1 -1 19 16.92 1.43
 -1 -1 19 17.64 1.52
 1 -1 -19 20.29 1.61
 1 1 19 17.7 1.36
 1 1 19 18.8 1.49
 1 1 19 18.02 1.55
 -1 1 -19 19.93 1.58
 -1 -1 19 19.6 1.83
 1 -1 -19 16.81 1.47
 -1 1 -19 15.96 2.61
 -1 -1 19 16.91 1.64
 1 -1 -19 19.2 1.52
 1 -1 -19 23.3 2.95
 1 -1 -19 14.81 1.26
 1 -1 -19 16.14 1.32
 -1 -1 19 17.49 2.93
 1 1 19 18.12 2.93
 -1 -1 20 10.45 1.02
 1 1 20 10.72 1.29
 1 1 20 10.81 1.24
 -1 -1 20 10.42 1
 1 -1 -20 10.43 1.07
 1 1 20 9.68 0.94
 1 1 20 -0.11 0.25
 1 -1 -20 0.07 0.25
 1 -1 -20 9.3 0.94
 -1 -1 20 10.1 1.23
 -1 1 -20 9.63 0.98
 -1 1 -20 9.81 1.93
 1 1 20 13.29 2.39
 -1 -1 20 9.85 2.1
 1 -1 -20 9.79 0.98
 -1 1 -20 10.37 1.14
 -1 1 -20 8.71 1.05
 -1 -1 20 11.81 1.38
 1 -1 -20 8.8 1.06
 1 1 20 10.1 1.09
 1 -1 -21 22.66 1.41
 -1 1 -21 20.68 1.45
 -1 1 -21 23.84 1.48
 1 -1 -21 22.58 1.48
 1 1 21 22.3 1.39
 -1 -1 21 22.35 1.68
 -1 -1 21 20.67 1.22
 1 1 21 21.42 1.58
 1 1 21 25.36 1.62
 -1 1 -21 22.51 1.48
 1 -1 -21 22.32 1.32
 1 -1 -22 13.08 0.91
 -1 1 -22 11.4 0.91
 1 -1 -22 12.23 0.92
 -1 -1 22 14.45 1.18
 -1 1 -22 12.98 0.94
 -1 1 -22 13.28 0.97
 1 1 22 14.54 1.11
 1 1 22 13.92 1.05
 -1 -1 23 1.45 0.43
 -1 -1 23 1.71 0.38
 -1 1 -23 1.44 0.31
 1 1 23 1.79 0.36
 1 1 23 1.76 0.37
 1 -2 22 67.8 2.39
 -1 2 22 67.65 2.32
 -1 2 22 73.3 2.46
 -1 -2 -22 61.69 2.24
 1 2 -22 77.66 2.51
 -1 -2 -22 63.17 2.27
 1 -2 22 73.86 2.66
 1 -2 22 77.2 2.79
 -1 2 22 75.35 2.58
 1 2 -22 76.51 2.55
 1 -2 21 28.05 1.82
 -1 2 21 24.43 1.55
 1 2 -21 24.09 1.45
 1 2 -21 22.93 1.42
 -1 -2 -21 21.94 1.29
 1 -2 21 26.05 1.56
 -1 2 21 25.27 1.49
 -1 2 21 26.88 1.52
 1 -2 21 26.58 1.66
 -1 -2 -21 21.6 1.34
 1 2 -21 23.91 1.43
 1 -2 21 26.84 1.72
 -1 2 21 24.34 1.35
 -1 -2 -21 24.84 1.42
 -1 -2 -20 37.2 2.19
 -1 2 20 40.16 2.31
 1 2 -20 41.67 2.18
 1 -2 20 42.17 2.54
 -1 -2 -20 38.63 2.07
 -1 2 20 36.28 3.72
 -1 2 20 40.1 2.19
 1 -2 20 40.26 2.35
 1 -2 20 47.01 2.38
 -1 2 20 42.4 2.29
 1 2 -20 44.24 2.21
 -1 -2 -20 38.49 2.09
 1 2 -20 41.83 2.19
 -1 -2 -20 42.61 2.18
 1 2 -20 38.68 2
 -1 2 20 40.24 2.07
 1 -2 20 47.46 2.58
 -1 2 19 29.6 2.01
 1 -2 19 27.5 1.91
 -1 2 19 30.46 1.97
 1 -2 19 31.09 2.14
 1 2 -19 28.43 3.12
 -1 -2 -19 27.37 3.45
 -1 2 19 28.71 1.79
 1 -2 19 31.11 2.16
 -1 -2 -19 25.44 1.74
 -1 2 19 33.33 3.81
 -1 2 19 27.72 2
 1 2 -19 32.28 1.92
 1 -2 19 31.1 2.25
 1 2 -19 26.86 1.78
 -1 -2 -19 21.48 1.5
 -1 -2 -19 26.14 1.9
 -1 -2 -19 27.97 1.82
 1 2 -19 28.61 1.8
 1 2 -19 26.73 2.95
 1 2 -19 26.3 1.45
 1 2 -19 27.41 1.71
 -1 -2 -19 27.39 1.8
 1 2 -18 3.67 0.69
 1 2 -18 4.23 0.86
 -1 -2 -18 3.73 0.88
 -1 -2 -18 5.03 1.54
 1 2 -18 3.71 0.84
 -1 -2 -18 4.85 0.98
 -1 2 18 3.52 1.53
 1 -2 18 4.15 0.96
 -1 2 18 4.12 0.96
 -1 2 18 4.03 1.05
 1 -2 18 4.64 1.08
 -1 2 18 1.99 1.27
 1 -2 18 3.62 1.84
 1 2 -18 4.9 0.8
 1 -2 18 4.62 1.15
 1 2 -18 3.99 0.93
 -1 2 18 5.81 1.19
 1 2 -18 4.1 1.53
 -1 2 18 2.02 1.55
 1 -2 18 3.77 1.72
 1 -2 18 1.18 0.63
 -1 -2 -18 2.88 0.81
 1 -2 18 3.47 1.07
 -1 2 18 3.54 0.89
 -1 -2 -18 4.19 0.81
 -1 -2 -18 2.66 1.61
 1 2 -18 6.09 1.69
 1 2 -18 3.86 0.88
 -1 -2 -18 2.85 0.89
 -1 2 17 188.6 6.54
 1 -2 17 199.7 7.1
 1 2 -17 178.1 6.12
 -1 -2 -17 203.87 10.78
 -1 2 17 172.98 9.94
 1 2 -17 191.2 9.51
 1 -2 17 189.47 10.54
 -1 -2 -17 180.03 9.68
 -1 2 17 188.9 9.48
 1 2 -17 196.15 6.52
 -1 2 17 182.93 9.89
 1 -2 17 187.76 6.73
 -1 2 17 188.61 6.95
 -1 2 17 198.23 6.85
 1 -2 17 196.68 6.97
 -1 2 17 202.86 7.16
 1 -2 17 193.32 7.17
 1 2 -17 191.58 6.54
 1 -2 17 178.72 6.69
 1 2 -17 184.2 9.47
 -1 -2 -17 162.41 8.79
 -1 -2 -17 198.24 6.66
 1 2 -17 184.38 6.02
 1 2 -17 187.85 6.44
 -1 2 17 183.44 10.51
 1 -2 17 199.88 11.02
 -1 -2 -17 194.17 6.69
 1 2 -17 191.36 6.63
 -1 -2 -17 186.64 6.35
 -1 -2 -17 191.59 6.84
 1 2 -16 38.22 2.12
 1 2 -16 36.64 2.35
 -1 -2 -16 36.29 2.41
 1 -2 16 38.17 2.66
 1 2 -16 34.42 2.17
 -1 -2 -16 38.94 4.62
 1 2 -16 41.43 4.09
 -1 2 16 43.4 4.73
 -1 -2 -16 39.9 4.31
 -1 2 16 43.12 4.24
 1 -2 16 39.55 4.64
 1 2 -16 41.07 2.44
 -1 2 16 40.08 4.4
 1 -2 16 38.41 2.75
 1 2 -16 39.78 2.44
 -1 2 16 40.1 2.61
 -1 2 16 37.19 2.65
 1 -2 16 41.79 2.58
 1 -2 16 34.27 2.66
 1 -2 16 34.66 4.11
 1 -2 16 36.32 2.45
 -1 2 16 35.13 2.07
 -1 2 16 38.5 3.03
 1 -2 16 35.62 4.51
 1 2 -16 32.25 3.67
 -1 -2 -16 39.62 2.52
 1 2 -16 39.26 4.17
 -1 -2 -16 35.98 3.86
 1 -2 16 44.66 4.96
 -1 2 16 45.08 5.01
 1 -2 16 35.88 2.55
 -1 -2 -16 37.07 2.3
 -1 -2 -16 37.9 2.58
 1 2 -16 40.05 2.5
 1 -2 15 143.38 5.81
 1 2 -15 155.44 5.24
 -1 -2 -15 160.46 5.78
 1 2 -15 148.17 5.53
 1 -2 15 158.24 6.04
 1 2 -15 154.14 5.45
 -1 2 15 149.06 9.12
 1 2 -15 153.66 8.32
 -1 -2 -15 180.99 9.76
 -1 -2 -15 165.84 9.01
 1 -2 15 142.58 9.03
 -1 2 15 159.96 8.63
 1 2 -15 158.26 5.58
 -1 2 15 160.81 9.28
 1 2 -15 152.46 5.61
 1 -2 15 152.09 6.11
 1 -2 15 152.56 5.87
 1 -2 15 151.69 5.72
 -1 2 15 157.96 5.94
 -1 2 15 149.97 6.03
 1 -2 15 151.84 9
 -1 2 15 148.83 5.25
 1 -2 15 151.59 5.77
 -1 2 15 168.67 6.75
 1 -2 15 142.87 9.06
 1 2 -15 144.45 8.1
 -1 -2 -15 153.99 5.77
 -1 -2 -15 136.84 8.01
 1 2 -15 159.12 8.71
 1 -2 15 162.21 9.61
 -1 2 15 162.25 9.77
 -1 -2 -15 133.8 7.61
 -1 -2 -15 153.87 5.91
 -1 2 15 153.4 5.54
 1 2 -15 158.14 5.73
 -1 -2 -15 149.64 5.49
 -1 -2 -14 200.33 6.91
 1 2 -14 200.61 6.7
 1 -2 14 195.9 7.12
 1 -2 14 196.01 7.03
 1 2 -14 188.87 6.62
 1 2 -14 203.28 6.36
 1 -2 14 204.96 7.09
 1 2 -14 201.6 6.62
 -1 -2 -14 224.22 10.93
 1 2 -14 211.75 9.7
 -1 2 14 208.09 10.67
 1 -2 14 194.77 6.9
 1 2 -14 202.65 6.66
 -1 2 14 213.87 10.54
 -1 2 14 206.49 7.26
 1 -2 14 190.11 6.73
 1 -2 14 195.41 6.91
 -1 2 14 203.13 7.03
 -1 2 14 194.85 8.85
 1 -2 14 200.28 10.48
 -1 2 14 212.84 7.83
 1 -2 14 197.54 6.93
 1 2 -14 208.85 9.8
 1 -2 14 202.32 10.73
 -1 -2 -14 180.14 8.98
 1 2 -14 203.18 6.84
 -1 2 14 207.05 6.77
 1 2 -14 199.16 6.13
 1 -2 14 195.46 10.44
 -1 2 14 225.28 11.33
 1 2 -14 208.43 10.01
 -1 -2 -14 200.02 6.64
 -1 -2 -14 179.81 9.35
 -1 -2 -14 199.98 9.34
 -1 2 14 221.59 10.19
 1 -2 14 200.95 10.6
 -1 -2 -14 214.99 10.23
 1 2 -14 197.56 8.96
 -1 2 13 36.03 3.8
 -1 2 13 39.74 2.86
 1 -2 13 37.45 2.37
 -1 2 13 37.25 3.43
 -1 -2 -13 33.33 3.28
 1 -2 13 37.96 4.19
 -1 2 13 40.5 4.25
 1 2 -13 37.76 2.15
 -1 -2 -13 34.97 2.29
 1 2 -13 36.65 2.2
 1 -2 13 35.72 2.4
 1 -2 13 33.04 2.33
 1 2 -13 34.66 2.16
 1 2 -13 38.8 2.04
 1 -2 13 37.89 2.41
 1 2 -13 37.08 2.17
 -1 2 13 42.14 4.38
 1 2 -13 43.76 3.93
 -1 -2 -13 43.12 4.31
 1 -2 13 38.48 2.4
 1 2 -13 35.66 2.14
 -1 2 13 38.81 2.42
 -1 2 13 36.67 2.5
 1 -2 13 33.95 2.25
 1 -2 13 35.39 2.21
 -1 -2 -13 36.24 2.07
 1 -2 13 44.2 4.46
 -1 2 13 36.97 3.74
 1 2 -13 41.16 3.89
 -1 -2 -13 36.01 3.55
 -1 2 13 41.66 2.36
 1 2 -13 37.35 1.91
 1 2 -13 35.78 2.26
 1 -2 13 38.27 4.17
 -1 2 13 36.9 4.38
 -1 -2 -13 32.33 3.55
 -1 -2 -13 35.09 3.49
 1 2 -13 42.03 4.05
 -1 -2 -13 38.57 2.25
 -1 -2 -13 38.55 3.98
 1 -2 13 42.29 4.36
 1 2 -13 38.22 3.41
 -1 2 13 42.08 4.08
 -1 -2 -12 268.46 8.08
 1 2 -12 286.12 11.38
 1 2 -12 252.9 7.97
 1 -2 12 258.32 8.25
 1 -2 12 269.39 11.57
 -1 2 12 284.55 12.38
 1 2 -12 287.24 11.13
 -1 -2 -12 285.47 11.91
 -1 2 12 283.72 11.49
 -1 -2 -12 282.34 11.48
 1 -2 12 288.48 12.05
 1 2 -12 272.89 10.32
 1 2 -12 259.71 7.92
 1 -2 12 255.28 7.99
 1 -2 12 252.92 8.08
 -1 2 12 259.36 8.47
 -1 -2 -12 251.69 7.78
 -1 2 12 254.62 10.39
 1 -2 12 287.76 12.2
 -1 -2 -12 275.66 10.58
 -1 -2 -12 275.27 10.94
 1 -2 12 260.85 8.23
 1 2 -12 254.36 8.05
 -1 2 12 271.49 8.14
 1 2 -12 267.92 7.55
 -1 2 12 293.35 12.03
 -1 2 12 246.49 11.02
 1 2 -12 297.88 12.41
 1 -2 12 263.27 11.59
 1 2 -12 283.48 11.25
 -1 2 12 275.47 11.08
 -1 -2 -12 271.32 10.68
 -1 2 12 270.78 8.97
 -1 2 12 283.29 11.99
 1 2 -12 263.62 8.02
 1 -2 12 255.6 8.29
 1 2 -11 17.93 2.31
 -1 -2 -11 17.57 2.51
 -1 2 11 17.41 2.62
 -1 -2 -11 17.61 2.5
 -1 2 11 16.34 2.49
 1 -2 11 17.55 2.64
 1 2 -11 15.85 2.02
 -1 -2 -11 14.84 1.2
 -1 -2 -11 15.64 2.01
 1 2 -11 16.39 2.58
 -1 2 11 14.99 2.38
 -1 2 11 13.72 2.05
 1 -2 11 16.36 2.55
 -1 -2 -11 16.37 2.14
 1 2 -11 17.03 1.13
 -1 2 11 14.35 1.31
 1 2 -11 16.02 2.32
 -1 -2 -11 15.83 1.32
 1 -2 11 13.78 2.27
 -1 2 11 17.51 2.16
 -1 2 11 18.32 2.84
 -1 -2 -11 14.99 2.12
 1 -2 11 14.18 2.34
 1 2 -11 17.58 2.37
 -1 2 11 15.4 2.26
 -1 -2 -11 14.12 2.12
 1 -2 11 14.81 1.4
 -1 2 11 16.84 2.61
 1 2 -11 17.72 1.97
 1 2 -10 1.68 0.92
 -1 -2 -10 1.84 0.95
 1 2 -10 1.28 0.52
 -1 2 10 1.76 1.25
 1 -2 10 2.2 1.25
 -1 2 10 0.81 0.95
 1 -2 10 0.97 0.73
 1 2 -10 2.41 0.92
 -1 -2 -10 1.24 1
 -1 -2 -10 1.24 0.39
 1 2 -10 1.3 0.76
 1 -2 10 1.99 1.25
 -1 -2 -10 1.94 0.89
 -1 2 10 1.94 1.14
 1 2 -10 2.44 1.07
 -1 -2 -10 1.13 0.78
 1 -2 10 2.2 1
 -1 -2 -10 1.09 0.51
 -1 -2 -10 5.56 1.32
 1 2 -10 1.1 0.37
 1 2 -10 3.65 1.19
 1 -2 10 1.07 0.97
 -1 2 10 2.75 0.99
 -1 -2 -10 1.73 1.05
 -1 2 10 1.28 0.95
 -1 -2 -10 2.94 1
 -1 2 10 0.66 0.95
 -1 2 10 2.97 1.17
 1 -2 10 3.59 0.71
 -1 2 10 1.95 0.58
 1 2 -9 40.7 2.54
 -1 -2 -9 40.32 3.39
 1 2 -9 43.08 3.22
 -1 -2 -9 43.79 2.92
 -1 2 9 34.54 3.08
 1 -2 9 39.33 3.5
 -1 -2 -9 40.7 3.13
 -1 2 9 39.01 3.43
 1 2 -9 38.59 2.81
 -1 -2 -9 40 3.38
 1 2 -9 46.28 3.05
 -1 2 9 39.67 3.35
 1 2 -9 40.11 3.26
 -1 -2 -9 41.56 3.32
 -1 -2 -9 37.6 1.98
 1 -2 9 37.45 3.19
 -1 2 9 35.46 2.84
 -1 2 9 37.51 3.54
 -1 2 9 39.24 1.97
 1 2 -9 39.11 1.68
 -1 2 9 41.58 3.6
 1 2 -9 39.9 2.5
 -1 -2 -9 36.46 2.54
 -1 -2 -9 40.77 3.29
 1 -2 9 44.57 3.31
 1 -2 9 37.37 2.01
 -1 -2 -9 34.27 2.93
 1 -2 9 45.47 3.51
 1 2 -9 38.25 3.2
 -1 2 9 42.54 3.26
 1 2 -8 1427.36 35.46
 1 2 -8 1332.98 34
 -1 -2 -8 1372.05 36.21
 1 -2 8 1114.55 33.38
 -1 2 8 1306.07 35.44
 -1 -2 -8 1346.09 34.31
 1 2 -8 1344.38 33.42
 1 -2 8 1407.29 36.46
 -1 -2 -8 1376.7 35.48
 1 2 -8 1374.62 34.75
 -1 2 8 1375.84 36.15
 -1 -2 -8 1357.8 36.19
 1 2 -8 1354.83 34.59
 -1 -2 -8 1328.92 32.91
 -1 -2 -8 1380.4 35.83
 1 -2 8 1299.01 35.5
 -1 2 8 1353.45 36.55
 -1 2 8 1287.12 34.77
 -1 2 8 1313.23 32.73
 1 2 -8 1304.8 32.3
 1 -2 8 1417.66 35.75
 -1 2 8 1364.42 35.34
 1 2 -8 1430.89 35.77
 -1 2 8 1343.09 35.8
 -1 2 8 1362.95 36.2
 1 2 -8 1367.97 34.03
 1 -2 8 1360.1 32.89
 -1 -2 -8 1289.73 34.23
 -1 -2 -8 1400.03 36.01
 1 -2 8 1321.13 35.55
 1 2 -7 272.27 8.14
 1 -2 7 236.53 8.11
 -1 -2 -7 267.32 8.35
 -1 -2 -7 263.24 9.45
 -1 -2 -7 258.5 7.42
 -1 2 7 268.86 9.91
 -1 2 7 256.48 8.78
 1 -2 7 258.29 9.16
 -1 -2 -7 270.35 9.87
 1 -2 7 255.54 9.45
 -1 -2 -7 270.39 8.64
 1 2 -7 252.3 8.23
 1 2 -7 284.3 9.19
 1 -2 7 274.43 9.28
 1 2 -7 272.41 9.39
 -1 2 7 270.62 9.15
 1 2 -7 262.13 8.56
 -1 -2 -7 261.5 9.84
 1 2 -7 261.79 8.74
 -1 2 7 270.29 9.65
 -1 2 7 264.95 9.68
 -1 2 7 254.28 9.33
 1 2 -7 263.78 8.29
 -1 -2 -7 268.87 9.49
 1 -2 7 265.7 9.79
 1 2 -6 19.38 1.55
 1 -2 6 16.42 1.59
 1 2 -6 14.95 0.68
 -1 -2 -6 19.08 1.53
 -1 -2 -6 18.41 2
 -1 2 6 18 1.71
 1 -2 6 15.95 1.77
 -1 -2 -6 18.13 1.79
 1 -2 6 19.68 2.08
 -1 -2 -6 17.18 2.14
 1 2 -6 21.62 1.65
 1 2 -6 20.37 1.88
 -1 2 6 16.79 1.74
 -1 -2 -6 20.07 2.29
 -1 2 6 18.33 1.98
 1 2 -6 19.5 1.76
 1 -2 6 15.05 1.32
 -1 -2 -6 16.52 1.33
 -1 2 6 17.18 2.05
 -1 2 6 16.63 1.88
 1 2 -6 18.66 1.56
 -1 -2 -6 19.17 2.15
 1 -2 6 17.41 2.02
 1 -2 5 2520.01 60.63
 -1 2 5 2468.02 60.13
 -1 2 5 2508.67 60.69
 1 2 -5 2541.03 59.87
 -1 -2 -5 2478.56 59.34
 1 -2 5 2358.14 60.07
 -1 2 5 2252.1 58.79
 1 2 -5 2508.55 59.81
 -1 2 5 2519.51 60.46
 1 -2 5 2507.27 60.4
 1 2 -5 2461.75 59.78
 1 2 -5 2531.2 60.29
 -1 -2 -5 2425.02 59.57
 1 2 -5 2508.39 60.21
 -1 2 5 2469.57 60.81
 1 -2 5 2299.01 59.54
 1 -2 5 2382.66 61.14
 -1 -2 -5 2539.94 61.95
 -1 -2 -5 2484.53 60.94
 1 -2 5 2421.41 61.14
 -1 -2 -5 2457.25 62.25
 1 -2 4 3000.72 71.63
 -1 -2 -4 3159.26 70.67
 -1 2 4 3099.92 71.89
 1 2 -4 2696.58 69.67
 1 2 -4 3035.6 71.8
 -1 2 4 2962.55 71.41
 1 -2 4 3107.7 71.94
 -1 -2 -4 2550.18 72.11
 1 -2 4 3091.9 72.51
 -1 -2 -4 2583.28 73.02
 1 2 -4 3055.96 71.2
 1 2 -4 3100.57 71.43
 1 2 -4 3051.35 71.18
 -1 2 4 2889.69 70.28
 1 -2 4 2933.59 71.8
 1 -2 4 2857.77 71.09
 -1 -2 -4 2920.31 71.46
 -1 2 4 3055.44 72.03
 1 2 -4 3008.04 71.47
 1 -2 4 3063.97 71.64
 -1 2 4 3058.03 71.65
 -1 -2 -4 2680.87 73.02
 1 -2 4 2852.28 72.3
 -1 -2 -3 133.77 6.2
 1 -2 3 131.7 4.12
 1 -2 3 151.27 5.54
 -1 2 3 156.03 5.58
 -1 2 3 169.18 5.61
 1 2 -3 167.43 5.34
 -1 2 3 161.73 4.77
 1 2 -3 164.06 5.3
 1 2 -3 144.36 3.84
 1 -2 3 166.84 5.53
 1 2 -3 162.49 5.57
 1 2 -3 158.15 5.28
 1 2 -3 160.13 5.27
 1 -2 3 153.25 5.29
 1 2 -3 161.63 5.45
 -1 -2 -3 127.25 5.36
 1 2 -3 165.02 5.62
 -1 -2 -3 136.82 5.86
 -1 -2 -3 142.76 6.35
 1 -2 3 161.16 6.01
 1 -2 2 3563.3 99.03
 1 -2 2 4311.87 100.69
 -1 2 2 4240.58 100.46
 -1 2 2 4361.36 100.38
 1 2 -2 4149.93 100.27
 1 2 -2 4280.89 100.02
 1 -2 2 3891.5 99.51
 -1 -2 -2 4372.8 101.03
 1 -2 2 4325.27 101.04
 1 2 -2 4310.81 100.18
 -1 2 2 4078.38 99.65
 1 2 -2 4373.63 100.2
 -1 -2 -2 4271.48 99.77
 1 2 -2 4382.34 100.37
 1 -2 2 4015.18 100.23
 -1 -2 -2 4241.93 100.5
 1 2 -2 4250.61 98.82
 1 2 -2 4018.76 99.8
 1 2 -2 4273.67 100.32
 1 -2 2 4478.97 100.46
 -1 -2 -2 4425.89 101.58
 1 -2 1 835.8 22.56
 -1 -2 -1 982.32 23.55
 1 2 -1 945.86 23.12
 -1 2 1 918.14 22.91
 1 -2 1 767.23 22.14
 -1 2 1 892.07 23.18
 1 -2 1 893.84 23.32
 -1 2 1 934.16 23.54
 -1 -2 -1 987.71 23.03
 -1 2 1 873.17 22.66
 1 2 -1 951.04 23.09
 1 2 -1 881.88 22.52
 -1 -2 -1 909.45 22.6
 1 2 -1 954.29 23.21
 -1 -2 -1 885.56 23.03
 1 -2 1 887.15 23.09
 1 2 -1 925.26 22.04
 1 -2 1 950.82 23.18
 -1 2 1 848.63 21.59
 1 2 -1 946.38 23.08
 1 -2 1 860.83 23.67
 1 -2 0 54 2.65
 1 -2 0 58.23 2.33
 1 2 0 59.28 2.88
 1 -2 0 57.93 2.98
 1 -2 0 54.9 2.48
 -1 2 0 63.93 2.99
 -1 2 0 63.56 2.68
 1 -2 0 65.27 2.25
 1 2 0 60.88 2.52
 -1 2 0 62.76 2.78
 -1 -2 0 60.36 2.63
 1 -2 0 61.92 2.94
 -1 -2 0 63.88 2.87
 -1 2 0 58.76 2.65
 1 2 0 63.3 2.45
 1 -2 0 64.1 2.95
 -1 2 0 62.01 2.23
 1 2 1 974.28 24.08
 -1 2 -1 931.75 23.72
 1 -2 -1 960.41 24.48
 -1 2 -1 978.95 24.44
 1 2 1 999.77 23.46
 -1 2 -1 1008.68 23.85
 1 -2 -1 847.99 24
 1 -2 -1 966.04 23.4
 -1 -2 1 975.89 23.1
 -1 2 -1 948.12 24.37
 1 2 1 930.96 23.74
 -1 -2 1 958.18 24.21
 -1 -2 1 948.28 23.21
 1 2 1 934.2 24.64
 -1 -2 1 962.42 24.36
 1 -2 -1 908.02 24.06
 -1 -2 1 952.69 23.78
 1 -2 -1 894.88 24.35
 1 -2 -1 930.07 23.93
 1 -2 -2 4077.9 97.65
 1 2 2 4133.83 98.31
 1 2 2 3998.11 96.83
 -1 2 -2 4619.95 96.76
 1 -2 -2 4220.66 98.17
 -1 -2 2 4443.35 97.74
 1 -2 -2 4336.24 98.5
 -1 -2 2 4112.3 96.75
 1 2 2 4029.14 97.14
 1 2 2 4164.73 98.37
 -1 2 -2 4028.23 97.92
 1 -2 -2 3717.52 96.79
 1 -2 -2 3972.49 97.11
 -1 -2 2 4055.51 96.84
 -1 -2 2 4113.84 97.72
 1 2 2 4207.13 98.41
 1 2 2 4031.04 97.28
 1 -2 -2 3997.55 98.12
 -1 -2 2 4136.32 97.82
 1 -2 -2 4228.62 97.97
 -1 2 -2 4070.16 97.45
 1 2 2 3817.03 96.07
 1 2 2 4136.86 97.72
 -1 -2 2 4137.13 97.45
 1 -2 -2 3980.8 97.75
 1 -2 -3 135.86 5
 1 -2 -3 147.82 5.3
 1 2 3 142.12 5.52
 1 -2 -3 128.57 4.41
 1 2 3 130.87 3.9
 1 2 3 142.13 5.15
 -1 2 -3 143.92 5.01
 1 -2 -3 135.34 4.74
 -1 -2 3 140.71 5.05
 -1 -2 3 143.82 4.56
 1 2 3 142.27 5.54
 1 -2 -3 128.66 5.14
 1 2 3 139.1 4.89
 -1 -2 3 140.97 4.44
 1 2 3 126.37 3.77
 1 -2 -3 145.45 5.2
 -1 -2 3 144.58 4.81
 1 2 3 127.41 4.34
 1 -2 -3 151.95 5.54
 -1 -2 3 144.88 4.96
 1 -2 -3 143.11 5.19
 1 2 4 2488.22 69.08
 -1 -2 4 3054.61 69.58
 1 -2 -4 2920.54 70.08
 1 -2 -4 3034.98 70.72
 1 -2 -4 2928.24 70.86
 -1 2 -4 2745.78 69.82
 1 -2 -4 2814.3 70.35
 1 -2 -4 2923.43 70.24
 1 2 4 2712.05 68.65
 -1 -2 4 2961.69 69.49
 -1 -2 4 3015.93 69.63
 -1 -2 4 2794.75 70.07
 1 -2 -4 3015.34 69.98
 -1 2 -4 2947.93 70.18
 -1 -2 4 3021.01 70.12
 1 2 4 2941.92 70.17
 1 2 4 2919.83 70.88
 1 2 5 2520.32 59.34
 1 2 5 2209.44 57.28
 1 -2 -5 2508.81 59.03
 -1 2 -5 2201.02 57.19
 -1 -2 5 2535.11 58.71
 1 -2 -5 2472.54 59.4
 -1 -2 5 2535.66 59.18
 -1 2 -5 2361.46 59.03
 1 2 5 2374.67 58.65
 1 2 5 2584.57 59.98
 1 2 5 2238.99 58.59
 -1 -2 5 2531.32 58.22
 1 2 5 2265.88 58.26
 1 -2 -5 2518.99 58.76
 1 2 5 2007.87 57.95
 1 -2 -5 2579.75 59.68
 -1 -2 5 2492.7 58.55
 1 2 5 2322.48 57.74
 1 -2 -5 2535.45 59.41
 -1 2 -5 2528.42 59.38
 1 2 5 2445.82 59.8
 1 -2 -5 2804.77 59.15
 -1 2 -5 2403.85 58.21
 1 -2 -6 25.83 1.88
 1 2 6 23.05 1.82
 1 2 6 23.59 1.85
 1 -2 -6 24.85 2.26
 -1 -2 6 25.18 1.68
 -1 -2 6 24.14 2.13
 1 -2 -6 25.83 2.2
 1 2 6 25.97 2.28
 1 -2 -6 25.26 2.1
 -1 2 -6 21.31 1.38
 -1 -2 6 24.72 2
 -1 -2 6 25.92 2.19
 1 2 6 24.5 1.52
 1 2 6 24.22 1.47
 -1 2 -6 22.46 2.01
 1 2 6 21.79 1.94
 -1 -2 6 26.35 1.91
 1 2 6 27.38 2.47
 1 -2 -6 25.05 1.28
 1 2 6 23.97 2.3
 -1 2 -6 24.14 1.84
 1 -2 -6 30.95 2.29
 1 -2 -6 25.76 2.17
 1 -2 -6 27.04 2.23
 -1 -2 6 26.36 2.03
 1 2 6 24.89 1.71
 -1 2 -6 22.85 2.17
 1 -2 -7 326.14 9.94
 -1 2 -7 273.51 8.91
 1 -2 -7 276.4 8.47
 1 -2 -7 285.23 9.72
 1 2 7 246.46 8.4
 1 2 7 258.06 8.53
 -1 -2 7 279.07 8.22
 1 -2 -7 286.75 9.7
 -1 -2 7 284.17 9.69
 1 2 7 269.9 9.71
 1 -2 -7 294.17 10.34
 -1 2 -7 271.7 9.47
 1 2 7 272.93 10.12
 -1 -2 7 281.75 8.99
 1 2 7 250.54 9.16
 -1 2 -7 268.1 7.47
 -1 2 -7 281.49 9.71
 1 -2 -7 254.77 7.04
 1 2 7 287.61 10.1
 1 -2 -7 288.73 9.7
 -1 2 -7 260.08 7.96
 -1 -2 7 267.24 9.39
 -1 -2 7 273.2 9.25
 1 -2 -7 296.73 9.68
 1 2 7 260.02 8.11
 1 2 7 274.45 7.83
 -1 -2 7 261.49 7.44
 1 2 7 261.98 8.51
 -1 -2 7 276.97 9.21
 -1 -2 8 1425.38 34.16
 1 2 8 1405.29 36.34
 1 -2 -8 1633.18 36.54
 -1 2 -8 1357.1 34.92
 1 -2 -8 1285.19 33.59
 -1 2 -8 1282.63 34.68
 1 -2 -8 1352.72 35.82
 1 2 8 1169.65 33.47
 1 2 8 1283.82 34.19
 1 -2 -8 1389.69 35.78
 1 2 8 1376.36 33.18
 -1 2 -8 1309.23 32.84
 -1 2 -8 1297.59 35.53
 1 -2 -8 1446.04 36.82
 -1 -2 8 1361.11 34.99
 1 2 8 1370.47 36.53
 1 2 8 1321.29 35.49
 1 -2 -8 1266.09 32.59
 1 2 8 1415.51 36.59
 -1 2 -8 1359.67 35.85
 1 -2 -8 1397.15 35.81
 1 2 8 1332.25 33.9
 -1 -2 8 1396.21 35.45
 -1 -2 8 1326.27 35.49
 -1 2 -8 1313.02 33.68
 1 -2 -8 1456.82 35.96
 1 2 8 1333.52 33.24
 1 2 8 1324.52 34.44
 -1 -2 8 1382.49 35.38
 1 2 9 61.38 4.32
 -1 -2 9 54.6 3.15
 -1 2 -9 59.73 3.71
 1 -2 -9 70.9 4.4
 -1 2 -9 58.94 3.92
 1 2 9 51.75 3.28
 -1 -2 9 54.39 3.75
 -1 2 -9 52.69 2.93
 -1 -2 9 52.42 3.74
 -1 -2 9 48.57 3.68
 1 -2 -9 58.52 4
 1 2 9 51.42 3.02
 1 -2 -9 53.3 2.32
 1 2 9 57.64 3.24
 -1 -2 9 53.45 3.45
 1 2 9 40.54 2.21
 1 -2 -9 47.86 3.75
 -1 2 -9 47.67 3.21
 1 -2 -9 57.78 3.93
 -1 2 -9 52.33 3.85
 1 2 9 51.54 3.76
 -1 -2 9 51.2 3.52
 1 2 9 56.95 4.31
 1 2 9 56.09 2.66
 -1 2 -9 59.3 4.09
 1 2 9 52.36 4.08
 1 -2 -9 53.07 3.76
 1 2 9 53.77 2.57
 1 -2 -9 55.72 2.39
 1 -2 -9 54.13 2.24
 -1 2 -9 55.79 2.46
 1 -2 -10 5.8 0.8
 1 -2 -10 5.32 0.74
 1 2 10 3.2 1.38
 -1 -2 10 2.34 1
 1 2 10 4.21 1.31
 -1 2 -10 3.78 1.25
 1 -2 -10 4.16 1.22
 1 2 10 3.57 0.8
 1 -2 -10 5.09 1.39
 -1 2 -10 5.53 1.35
 -1 -2 10 3.96 1.36
 -1 2 -10 4.05 0.92
 -1 2 -10 3.42 0.98
 1 -2 -10 2.98 1.21
 -1 -2 10 2.42 0.96
 1 2 10 2.9 0.9
 -1 -2 10 6.14 1.35
 -1 -2 10 3.27 0.89
 1 -2 -10 5.89 0.79
 1 2 10 3.94 0.8
 1 -2 -10 4.85 0.68
 -1 2 -10 3.75 0.7
 -1 2 -10 4.79 1.36
 -1 -2 10 4.43 1.45
 1 2 10 4.95 1.05
 1 2 10 4.46 1.15
 -1 -2 10 4.09 1.32
 -1 2 -11 25.84 2.27
 -1 -2 11 25.03 2.98
 -1 -2 11 26.49 3.03
 1 2 11 21.93 2.26
 -1 -2 11 24.38 2.58
 -1 2 -11 23.77 2.74
 1 2 11 26.13 2.6
 -1 -2 11 24.56 2.95
 1 -2 -11 26.39 1.7
 1 -2 -11 25.65 1.63
 1 2 11 26.21 3.2
 1 2 11 28.03 3.13
 -1 -2 11 26.46 2.82
 1 -2 -11 30.2 3.08
 -1 -2 11 28.53 3.3
 1 -2 -11 25.52 2.86
 1 2 11 26.01 1.94
 -1 -2 11 26.33 1.81
 1 -2 -11 32.22 3.41
 -1 2 -11 25.53 2.77
 -1 2 -11 26.6 3.02
 -1 -2 11 26.71 2.57
 1 2 11 21.03 2.02
 1 -2 -11 28.57 3.12
 1 2 11 27.44 1.96
 1 -2 -11 27.78 1.75
 -1 2 -11 27.54 1.8
 1 -2 -11 25.55 1.61
 1 2 12 284.76 8.98
 -1 -2 12 290.49 8.75
 1 2 12 281.66 12.44
 -1 -2 12 285.07 11.58
 1 2 12 293.74 12.12
 -1 2 -12 326.3 12
 1 -2 -12 342.27 12.74
 -1 2 -12 270.76 9.98
 -1 -2 12 275.17 11.76
 1 2 12 279.43 10.33
 -1 -2 12 296.88 12.12
 -1 -2 12 268.87 10.69
 1 2 12 279.57 10.96
 -1 2 -12 289.84 11.36
 -1 -2 12 296.74 12.13
 1 2 12 285.62 9.03
 1 2 12 280.28 8.75
 1 -2 -12 289.65 8.5
 1 -2 -12 285.24 8.57
 1 -2 -12 299.78 11.75
 -1 -2 12 293.96 12.46
 1 2 12 291.79 9.05
 -1 -2 12 283.21 8.8
 1 2 12 291.71 9.12
 1 -2 -12 286.86 8.49
 -1 2 -12 302.97 8.9
 1 -2 -12 306.21 8.72
 1 2 12 276.88 9.46
 1 -2 -12 307.99 11.91
 -1 2 -12 295.39 12.08
 -1 -2 12 279.21 8.75
 -1 -2 12 254.79 10.11
 -1 2 -12 280.09 11.87
 1 -2 -12 280.28 11.71
 -1 -2 13 32.44 2.21
 1 2 13 32.95 2.13
 -1 2 -13 32.18 2.04
 1 -2 -13 35.33 2.19
 -1 2 -13 31.71 3.68
 -1 2 -13 29.77 3.58
 1 -2 -13 27.68 3.43
 -1 -2 13 36.96 2.29
 1 -2 -13 30.97 1.98
 1 2 13 34.75 2.34
 1 2 13 33.43 2.16
 1 -2 -13 41.11 4.2
 -1 2 -13 35.99 3.74
 -1 -2 13 30.13 3.58
 -1 -2 13 36.49 3.98
 1 2 13 31.4 2.91
 1 -2 -13 32.38 2
 -1 -2 13 29.65 3.06
 1 2 13 33.32 2.19
 1 2 13 32.31 2.3
 -1 2 -13 31.54 3.3
 -1 -2 13 36.83 3.94
 1 2 13 30.51 3.18
 1 -2 -13 31.21 1.96
 1 -2 -13 35.22 2.15
 -1 -2 13 34.8 2.31
 -1 -2 13 36.08 4.09
 -1 2 -13 29.64 3.61
 1 -2 -13 34.42 2.24
 1 -2 -13 33.68 3.62
 1 2 13 31.4 3.88
 1 2 13 33.65 3.78
 -1 -2 13 38.19 3.82
 1 2 13 34.87 2.67
 1 -2 -13 36.5 2.19
 -1 2 -13 37.32 2.35
 1 2 13 35.33 2.45
 1 -2 -13 33.56 2.05
 -1 -2 14 197.28 9.9
 1 2 14 207.32 10.4
 1 -2 -14 224.39 10.48
 -1 2 -14 234.09 10.54
 1 2 14 216.25 11.13
 -1 -2 14 209.89 10.37
 1 2 14 192.62 8.52
 -1 -2 14 203.36 10.43
 1 -2 -14 209.98 10.26
 1 -2 -14 198.66 6.59
 -1 -2 14 209.17 10.51
 1 2 14 195.3 9.2
 -1 2 -14 189.12 9.07
 -1 -2 14 201.06 7.07
 1 -2 -14 208.47 6.92
 1 2 14 196.36 6.81
 -1 2 -14 202.99 6.77
 1 2 14 203.57 7.01
 1 -2 -14 199.42 6.55
 1 -2 -14 205.14 6.76
 -1 -2 14 212.67 7.18
 -1 2 -14 198.08 9.69
 -1 -2 14 216.58 11.07
 1 2 14 203.6 7.79
 1 -2 -14 212.01 7.09
 1 2 14 195.25 7.08
 1 2 14 193.15 6.37
 1 -2 -14 199.74 6.65
 -1 -2 14 206.19 7.04
 1 2 14 173 8.83
 -1 2 -14 190.7 10.08
 1 -2 -14 199.89 9.72
 -1 2 -14 214.18 7.14
 1 -2 -14 219.38 6.91
 1 2 14 210.74 7.34
 1 -2 -14 200.24 6.64
 1 -2 -15 148.71 5.33
 1 2 15 139.28 5.03
 -1 -2 15 146.21 5.74
 1 2 15 146.62 5.76
 -1 -2 15 140.31 8.4
 1 2 15 147.16 8.74
 1 2 15 155.09 9.43
 1 -2 -15 160.61 8.81
 -1 2 -15 153.74 8.45
 1 -2 -15 160.21 8.82
 -1 -2 15 154.15 9.11
 -1 2 -15 153.71 5.48
 1 -2 -15 144.1 5.21
 1 2 15 137.93 7.6
 -1 -2 15 141.23 8.78
 -1 2 -15 144.73 5.41
 1 2 15 145.33 5.46
 -1 -2 15 144.26 5.76
 1 -2 -15 153.33 5.63
 1 2 15 150.04 5.71
 1 -2 -15 147.11 5.37
 1 -2 -15 136.46 5.08
 -1 -2 15 153.83 5.87
 -1 -2 15 157.86 9.48
 -1 2 -15 126.44 7.76
 1 -2 -15 152.2 5.74
 -1 2 -15 155.39 5.78
 1 -2 -15 147.83 5.46
 1 -2 -15 140.71 5.23
 1 2 15 154.87 6
 1 -2 -15 154.57 5.62
 1 2 15 132.23 7.56
 -1 2 -15 143.6 8.57
 1 -2 -15 147.21 8.2
 1 2 15 154.39 6.52
 -1 -2 16 35.19 2.51
 1 2 16 34.12 2.42
 1 -2 -16 31.01 2.05
 1 2 16 31.63 1.96
 -1 -2 16 34.25 4.09
 1 2 16 33.7 4.06
 -1 2 -16 32.7 3.82
 1 2 16 29.28 4.11
 1 -2 -16 35.14 3.98
 -1 -2 16 37.84 2.59
 -1 2 -16 35.37 2.25
 1 -2 -16 31.96 2.05
 -1 2 -16 34.31 2.26
 1 2 16 33.85 2.24
 1 -2 -16 33.26 2.28
 -1 -2 16 35.42 2.55
 1 2 16 32.36 3.48
 -1 -2 16 31.47 4.08
 1 -2 -16 35.5 2.29
 1 -2 -16 30.19 2.03
 -1 2 -16 33.13 2.42
 1 2 16 37.97 2.6
 1 -2 -16 33.5 2.15
 1 -2 -16 30.64 1.94
 -1 -2 16 37 2.6
 -1 -2 16 34.83 4.47
 -1 2 -16 32 3.58
 -1 -2 16 31.72 4.18
 1 -2 -16 36.28 4.06
 1 2 16 35.68 2.91
 1 -2 -16 31.2 2.26
 1 2 16 29.69 3.39
 -1 2 -16 31.8 3.91
 1 -2 -16 41.11 2.59
 -1 -2 16 32.93 2.55
 1 -2 -17 186.74 6.43
 -1 -2 17 217.06 7.34
 1 2 17 189.01 6.3
 1 2 17 204.3 7.08
 -1 -2 17 198.13 10.39
 1 2 17 207.72 10.6
 1 2 17 212.57 11.26
 1 -2 -17 198.2 10.04
 -1 2 -17 201.49 9.98
 -1 -2 17 215.04 7.35
 1 -2 -17 191.68 6.46
 -1 2 -17 215.08 6.89
 1 -2 -17 209.98 6.97
 -1 -2 17 203.33 7.39
 1 -2 -17 194.86 6.57
 -1 -2 17 199.34 11.09
 -1 -2 17 200.69 10.89
 -1 2 -17 213.29 7.2
 1 -2 -17 172.39 6.3
 1 -2 -17 213.37 6.89
 1 2 17 209.04 7.29
 -1 2 -17 194.15 10.26
 -1 -2 17 207.98 7.29
 -1 2 -17 206.56 6.86
 1 -2 -17 202.13 6.88
 -1 -2 17 215.49 7.4
 1 2 17 201.27 6.8
 -1 -2 17 202.43 10.99
 1 -2 -17 199.38 10.23
 1 -2 -17 215.23 7.17
 -1 -2 18 5.1 1.15
 1 2 18 5.26 0.94
 1 -2 -18 4.78 0.91
 -1 2 -18 4.91 0.92
 1 -2 -18 4.66 0.78
 -1 -2 18 6.61 1.22
 1 2 18 0.75 0.46
 1 2 18 4.44 0.94
 1 -2 -18 3.01 1.49
 -1 2 -18 4.11 1.53
 -1 -2 18 4.46 1.09
 -1 2 -18 5.37 0.97
 1 -2 -18 4.49 0.77
 1 -2 -18 5.26 0.95
 1 2 18 6.1 1.99
 1 -2 -18 4.08 0.78
 -1 -2 18 4.38 1.9
 -1 -2 18 4.45 1.09
 -1 -2 18 7.06 1.98
 1 2 18 5.55 1.85
 -1 2 -18 5.67 1.76
 1 2 18 5.85 1.11
 -1 2 -18 4.28 1.02
 1 -2 -18 3.6 0.65
 1 -2 -18 2.66 1.48
 1 -2 -18 5.08 0.91
 -1 -2 18 5.61 1.26
 1 -2 -18 6 1.09
 -1 -2 19 18.11 1.66
 1 -2 -19 18.27 1.35
 -1 2 -19 19.73 1.57
 1 -2 -19 19.18 1.58
 1 2 19 19.93 1.8
 -1 2 -19 17.14 2.69
 1 -2 -19 15.58 1.24
 1 -2 -19 19.06 1.54
 -1 2 -19 18.54 1.51
 1 2 19 21.3 1.54
 -1 -2 19 19.85 1.83
 1 -2 -19 20.2 1.7
 1 2 19 21.39 2.9
 -1 -2 19 19.23 2.9
 -1 -2 19 20.06 1.76
 -1 -2 19 18.65 1.81
 1 -2 -19 22.06 2.83
 -1 2 -19 17.74 2.56
 1 -2 -19 18.7 1.49
 -1 2 -19 21.76 1.76
 -1 -2 19 21.92 1.87
 1 2 19 18.84 1.53
 1 -2 -20 29.32 1.62
 -1 2 -20 29.71 1.6
 -1 -2 20 32.84 2.06
 -1 -2 20 34.8 2.09
 1 2 20 30.44 1.58
 -1 -2 20 32.49 2.04
 -1 2 -20 29.08 3.02
 1 2 20 33.47 1.97
 -1 2 -20 31.6 1.63
 -1 -2 20 28.66 1.78
 1 -2 -20 32.19 1.84
 -1 2 -20 32.52 1.86
 1 -2 -20 28.65 1.59
 -1 2 -20 33.31 1.85
 1 -2 -20 33 1.77
 -1 2 -20 34.59 1.77
 -1 -2 21 28.31 1.76
 -1 -2 21 30 1.89
 1 -2 -21 27.06 1.49
 -1 2 -21 28.6 1.51
 1 -2 -21 27.22 1.58
 -1 2 -21 29.14 1.66
 -1 2 -21 27.9 1.58
 -1 2 -21 25.57 1.38
 -1 -2 21 30.81 1.89
 1 2 21 27.22 1.73
 -1 2 -21 27.89 1.66
 -1 2 -22 72.91 2.49
 -1 -2 22 81.33 2.86
 1 -2 -22 72.7 2.52
 -1 2 -22 71.38 2.5
 1 2 22 78.42 2.65
 1 2 22 81.18 2.72
 1 -2 -22 60.55 2.26
 -1 2 -22 65.72 2.29
 -1 -2 22 79.73 2.86
 1 3 -22 15.01 0.83
 1 -3 22 15.17 1.02
 -1 -3 -22 12.09 0.77
 -1 3 22 11.9 0.7
 -1 3 22 13.41 0.81
 -1 3 22 11.49 0.72
 1 3 -22 14.76 0.8
 -1 -3 -22 11.64 0.76
 -1 -3 -21 7.41 0.85
 1 3 -21 9.36 0.83
 -1 3 21 9.47 0.88
 1 3 -21 9.27 0.79
 -1 -3 -21 9.56 0.88
 1 3 -21 9.63 0.84
 -1 -3 -21 8.3 0.8
 1 -3 21 10.59 1.12
 -1 3 21 9.68 0.88
 1 -3 21 8.69 0.8
 -1 3 21 9.15 0.88
 1 -3 20 14.47 1.22
 -1 3 20 14.76 1.24
 -1 3 20 14.91 1.3
 1 3 -20 14.95 1.24
 -1 -3 -20 13.74 1.07
 1 3 -20 15.21 1.19
 1 3 -20 16.18 1.22
 -1 -3 -20 14.14 1.26
 -1 3 20 14.9 1.27
 -1 -3 -20 14.89 1.26
 1 3 -20 15.76 1.19
 -1 -3 -20 15.37 1.27
 -1 -3 -20 10.83 1.06
 -1 -3 -20 11.95 1.06
 -1 3 20 13.71 1.01
 1 -3 20 19.5 1.66
 -1 -3 -19 83.45 3.64
 -1 3 19 90.18 3.71
 1 3 -19 88.42 3.49
 -1 3 19 82.99 3.23
 -1 -3 -19 76.29 3.42
 -1 -3 -19 82.39 3.38
 1 3 -19 80.26 5.18
 -1 -3 -19 75.08 5.66
 1 3 -19 85.99 5.44
 -1 3 19 94.3 3.71
 1 -3 19 88.34 3.57
 -1 3 19 88.38 3.74
 1 -3 19 91.33 3.76
 1 3 -19 83.46 3.19
 1 3 -19 88.72 3.58
 -1 -3 -19 86.84 3.61
 -1 -3 -19 79.43 3.28
 1 3 -19 89.04 3.44
 1 3 -19 82.57 3.38
 -1 -3 -19 88.98 3.62
 -1 -3 -18 15.42 1.42
 1 3 -18 19.04 1.53
 1 3 -18 17.54 1.4
 -1 3 18 17.66 1.7
 -1 3 18 18.91 1.67
 1 -3 18 18.12 1.69
 1 -3 18 16.76 1.57
 -1 3 18 19.48 1.77
 -1 -3 -18 17.6 1.67
 1 3 -18 18.57 1.54
 -1 3 18 17.18 1.41
 -1 -3 -18 14.47 2.78
 1 3 -18 18.47 2.51
 -1 3 18 18.96 2.94
 1 -3 18 17.35 1.78
 1 3 -18 17.97 2.64
 -1 -3 -18 15.59 2.7
 -1 -3 -18 18.12 1.67
 -1 -3 -18 19.16 1.67
 1 3 -18 18.82 1.55
 -1 -3 -18 15.95 1.46
 -1 -3 -18 16.2 1.55
 -1 -3 -17 140.7 5.31
 1 3 -17 133.79 5.04
 -1 3 17 137.58 4.99
 1 3 -17 138.69 4.93
 -1 3 17 134.83 8.4
 1 3 -17 132.27 7.46
 -1 -3 -17 137.93 8.53
 1 -3 17 128.07 5.16
 1 3 -17 136.58 5.02
 -1 3 17 142.26 5.4
 1 -3 17 132.5 5.13
 -1 3 17 138.92 5.53
 1 -3 17 136.04 5.34
 -1 3 17 141.59 5.52
 1 3 -17 144.92 5.18
 1 -3 17 124.18 5.28
 -1 -3 -17 127.86 8.04
 1 -3 17 151.19 9.49
 -1 3 17 126.92 7.06
 -1 3 17 148.22 6.13
 1 -3 17 125.95 5.52
 1 3 -17 137.08 7.84
 -1 -3 -17 133.34 5.3
 -1 -3 -17 131.87 5.24
 -1 -3 -17 141.81 5.19
 -1 -3 -16 83.8 3.94
 1 3 -16 78.79 3.62
 1 -3 16 79.2 4.14
 -1 -3 -16 87.97 3.92
 1 3 -16 79.54 3.62
 -1 -3 -16 74.04 3.35
 1 3 -16 81.62 3.55
 -1 -3 -16 92.78 6.85
 1 3 -16 76.78 5.64
 -1 3 16 84.77 6.66
 1 -3 16 76.62 3.87
 1 3 -16 83.81 3.6
 -1 3 16 80.97 6.08
 1 -3 16 75.61 3.78
 -1 3 16 86.14 4.15
 -1 3 16 83.98 3.94
 1 -3 16 80.78 3.73
 -1 -3 -16 74.14 3.37
 1 -3 16 71.83 6.48
 1 -3 16 80.44 4.04
 1 3 -16 80.6 5.97
 1 3 -16 77.88 5.73
 1 -3 16 76.13 6.68
 -1 3 16 86.04 4.57
 1 3 -16 86.45 6.17
 -1 -3 -16 69.56 5.5
 -1 -3 -16 79.87 3.84
 -1 3 16 81.79 3.68
 -1 -3 -16 80.57 3.72
 1 -3 16 82.34 7.04
 -1 -3 -16 80.52 6.22
 -1 3 16 77.93 5.52
 -1 3 15 12.07 1.81
 1 -3 15 13.94 1.69
 1 -3 15 14.23 3.08
 -1 -3 -15 10.75 2.11
 -1 3 15 13.2 2.6
 1 -3 15 12.04 2.88
 -1 3 15 13.98 2.41
 -1 -3 -15 11.82 1.44
 1 3 -15 12.69 1.38
 1 -3 15 11.03 1.62
 1 3 -15 12.05 1.35
 -1 -3 -15 12.34 1.45
 -1 -3 -15 10.11 1.22
 -1 3 15 11.77 1.33
 1 3 -15 12.72 1.34
 1 3 -15 13.49 2.33
 -1 -3 -15 13.01 2.67
 1 -3 15 10.95 1.55
 1 3 -15 13.38 1.33
 -1 3 15 11.64 2.66
 -1 3 15 13.82 1.67
 1 -3 15 12.58 1.38
 1 -3 15 11.86 1.46
 -1 3 15 11.6 1.45
 -1 -3 -15 12.92 1.32
 1 3 -15 13.46 2.42
 1 -3 15 11.55 2.72
 1 3 -15 9.92 2.24
 -1 3 15 13.86 1.48
 -1 -3 -15 9.49 1.32
 1 -3 15 12.44 2.76
 -1 -3 -15 11.7 2.06
 1 3 -15 13.27 2.48
 -1 -3 -15 14.96 1.55
 -1 -3 -15 12.86 2.42
 -1 -3 -15 10.96 2.43
 -1 3 14 490.41 14.53
 1 -3 14 457.5 13.72
 -1 -3 -14 440.11 16.43
 1 -3 14 444.57 18.71
 -1 3 14 481.15 17.58
 -1 -3 -14 473.76 13.53
 1 3 -14 475.57 13.14
 1 -3 14 442.05 13.78
 1 3 -14 443.21 13.04
 -1 3 14 436.12 13.07
 -1 -3 -14 448.04 12.93
 1 3 -14 451.31 12.94
 -1 -3 -14 499.98 18.13
 -1 3 14 515.27 18.75
 1 3 -14 473.91 16.73
 1 -3 14 435.01 13.57
 1 3 -14 470.18 12.96
 -1 3 14 492.71 13.55
 -1 3 14 460.38 13.7
 1 -3 14 447.67 13.02
 1 -3 14 453.58 13.27
 -1 -3 -14 456.41 12.97
 1 -3 14 446.41 17.92
 -1 3 14 453.22 17.11
 1 3 -14 466.96 16.99
 -1 3 14 467.4 13.31
 1 -3 14 479.58 18.17
 -1 -3 -14 488.44 13.29
 1 3 -14 476.21 17.21
 -1 -3 -14 415.64 15.8
 -1 -3 -14 471.07 17.12
 -1 -3 -14 491.75 17.83
 -1 3 14 514.77 17.1
 -1 3 13 47.73 2.76
 1 3 -13 51.01 2.66
 1 -3 13 48.66 3.03
 1 3 -13 46.03 2.62
 -1 3 13 47.1 2.67
 -1 -3 -13 50.68 2.66
 1 3 -13 49.79 2.63
 -1 -3 -13 52.2 4.74
 1 3 -13 52.9 4.38
 1 -3 13 47.83 2.99
 1 3 -13 49.9 2.56
 -1 3 13 55.86 5.14
 -1 3 13 49.64 4.64
 1 -3 13 48.81 2.73
 1 -3 13 47.48 2.61
 -1 3 13 49.45 2.98
 -1 -3 -13 51.05 2.67
 -1 -3 -13 45.68 2.4
 1 -3 13 43.72 5.11
 -1 3 13 47.33 3.68
 -1 -3 -13 44.25 4.19
 1 -3 13 50.12 3.08
 1 3 -13 53.94 4.62
 -1 3 13 49.07 4.54
 1 -3 13 43.44 4.65
 -1 3 13 50.63 3.38
 -1 -3 -13 47.67 4.15
 1 -3 13 45.2 4.66
 -1 -3 -13 52.11 2.77
 1 3 -13 52.47 4.63
 -1 -3 -13 48.87 4.49
 -1 -3 -13 54.35 4.82
 -1 3 13 49.35 4.32
 -1 3 12 722.93 19.49
 -1 3 12 701 18.41
 1 3 -12 702.82 18.33
 1 3 -12 688.68 18.15
 1 -3 12 668.8 18.76
 1 3 -12 638.13 18.06
 -1 -3 -12 724.66 22.55
 1 -3 12 700.05 18.57
 -1 3 12 677.1 18.24
 -1 -3 -12 665.7 18.09
 1 3 -12 678.71 18.08
 1 -3 12 672.86 18.78
 1 3 -12 682.4 17.96
 1 3 -12 667.55 20.49
 -1 3 12 767.88 23.74
 -1 3 12 755.85 22.95
 1 -3 12 649.32 17.96
 1 -3 12 651.74 18.22
 -1 -3 -12 661.27 17.84
 -1 -3 -12 674.32 18.11
 1 -3 12 693.04 18.79
 -1 3 12 650.29 20.52
 1 -3 12 704.09 24.19
 -1 -3 -12 695.6 22.03
 -1 -3 -12 722.1 18.37
 -1 -3 -12 650.74 22.17
 1 3 -12 726.3 21.76
 -1 -3 -12 722.55 22.83
 1 -3 12 709.93 22.74
 -1 3 12 673.07 21.61
 1 3 -12 699.3 22.1
 -1 -3 -12 626.3 20.38
 1 -3 12 693.75 22.88
 -1 3 12 702.34 22.36
 -1 -3 -12 740.89 22.96
 -1 3 12 775.48 22.45
 -1 3 12 664.8 22.48
 -1 3 11 15.3 2.3
 1 -3 11 15.57 2.52
 -1 -3 -11 15.42 2.49
 -1 3 11 16.57 2.41
 1 3 -11 17.82 2.39
 -1 -3 -11 15.84 2.45
 -1 3 11 17.47 2.77
 1 3 -11 14.98 2
 1 3 -11 14.42 1.3
 -1 3 11 16.07 2.59
 1 -3 11 17.33 1.54
 -1 -3 -11 14.49 1.32
 -1 -3 -11 15.29 1.26
 -1 -3 -11 13.84 2.31
 1 -3 11 19.41 3.18
 -1 3 11 18.46 2.26
 -1 3 11 14.77 1.41
 1 3 -11 17.2 1.46
 -1 -3 -11 16.39 1.45
 -1 -3 -11 14.58 2.45
 1 -3 11 15.91 2.37
 -1 -3 -11 16.95 2.51
 1 -3 11 16.33 1.64
 -1 3 11 16.11 2.61
 1 -3 11 14.6 2.4
 1 3 -11 15.32 2.38
 -1 -3 -11 12.91 1.93
 -1 3 11 14.44 2.35
 1 -3 11 15.75 1.48
 1 3 -10 206.98 8.08
 1 3 -10 236.94 9.28
 -1 -3 -10 233.45 9.85
 -1 3 10 234.05 9.97
 1 3 -10 215.51 8.13
 -1 3 10 213.49 9.19
 1 -3 10 203.96 9.43
 -1 -3 -10 213.89 6.67
 -1 -3 -10 213.66 6.85
 1 -3 10 212.59 9.91
 -1 3 10 229.49 9.49
 -1 -3 -10 239.38 9.86
 1 -3 10 227.37 10.79
 1 -3 10 226.87 7.29
 -1 -3 -10 229.19 7.04
 -1 -3 -10 220.1 9.95
 -1 -3 -10 227.04 9.81
 1 -3 10 239.33 10.1
 -1 -3 -10 212.11 8.58
 1 3 -10 223.33 6.94
 -1 3 10 224.69 7
 -1 3 10 209.74 9.66
 1 3 -10 224.86 8.87
 -1 3 10 227.6 10.19
 -1 -3 -10 206.73 8.62
 1 3 -10 227.46 9.54
 -1 3 10 238.45 9.78
 1 -3 10 227.89 9.81
 1 3 -9 231.96 8.73
 1 3 -9 207.08 7.9
 -1 -3 -9 220.09 9.24
 1 3 -9 214.89 7.95
 -1 3 9 216.72 9.32
 -1 3 9 204 8.63
 1 -3 9 204.7 9.03
 -1 -3 -9 202.49 6.53
 -1 -3 -9 207.81 6.39
 -1 3 9 217.44 8.98
 1 -3 9 212.18 9.32
 1 -3 9 229.53 10.35
 -1 -3 -9 223.7 9.3
 -1 3 9 207.92 6.44
 1 -3 9 211.08 6.8
 1 3 -9 222.12 9.09
 -1 -3 -9 207.49 9.39
 -1 -3 -9 216.67 6.66
 1 -3 9 214.84 9.59
 -1 -3 -9 211.19 8.34
 -1 -3 -9 223.14 9.44
 -1 3 9 213.12 6.58
 1 3 -9 213.73 6.54
 -1 -3 -9 205.37 7.81
 1 3 -9 195.15 9.26
 -1 3 9 210 9.33
 -1 3 9 223.94 9.59
 1 3 -9 215.22 8.46
 -1 -3 -9 196.66 8.25
 -1 3 9 225.3 9.14
 1 -3 9 217.24 9.02
 1 3 -8 51.53 3.23
 1 3 -8 48.58 3.36
 -1 -3 -8 45.81 3.65
 -1 3 8 46.65 3.75
 -1 3 8 49.31 3.61
 1 3 -8 50.49 3.19
 -1 3 8 47.69 3.45
 1 -3 8 44.75 3.57
 -1 -3 -8 46.87 2.21
 1 -3 8 48.4 3.77
 -1 -3 -8 55.07 4.04
 1 -3 8 51.24 4.29
 -1 3 8 46.51 2.18
 1 -3 8 50.59 2.48
 -1 -3 -8 49.86 3.98
 1 3 -8 52.18 3.73
 -1 -3 -8 48.78 2.37
 -1 -3 -8 48.88 3.42
 1 -3 8 54.58 4.29
 -1 -3 -8 48.22 3.87
 1 3 -8 47.8 2.24
 -1 3 8 45.32 2.23
 1 3 -8 48.26 2.95
 1 -3 8 40.66 2.93
 -1 -3 -8 49.46 3.07
 -1 3 8 48.97 3.91
 1 3 -8 50.29 3.44
 1 -3 8 40.89 3.3
 -1 3 8 52.26 3.72
 1 3 -7 714.67 19.92
 1 3 -7 720.66 20.14
 -1 3 7 748.58 21.22
 -1 3 7 693.69 20.56
 1 3 -7 719.07 19.92
 1 -3 7 711.53 20.84
 -1 3 7 730.12 20.52
 -1 -3 -7 701.2 18.15
 1 -3 7 711.58 21.98
 -1 -3 -7 756.01 21.77
 -1 3 7 737.53 21.36
 1 -3 7 685.81 19.82
 -1 -3 -7 643.52 19.31
 1 3 -7 751.72 20.55
 1 3 -7 707.8 18.09
 -1 3 7 730.29 18.17
 1 3 -7 734.14 20.91
 -1 -3 -7 715.81 21.69
 -1 -3 -7 716.31 20.67
 -1 -3 -7 755.33 21.92
 1 -3 7 752.03 22.03
 -1 -3 -7 702.81 19.4
 1 3 -7 701.25 19.56
 1 -3 7 635.61 19.8
 1 -3 7 692.51 18.34
 -1 3 7 687.17 17.95
 1 -3 7 712.41 21.04
 1 -3 7 733.78 20.59
 -1 3 7 746.04 20.83
 1 3 -6 22.89 2
 1 3 -6 25.17 2.11
 1 -3 6 24.26 2.38
 -1 -3 -6 25.25 2.67
 -1 -3 -6 24.43 2.73
 1 -3 6 25.19 2.72
 1 3 -6 25.3 2.25
 1 -3 6 24.53 2.18
 -1 3 6 27.01 2.54
 -1 -3 -6 22.03 1.97
 -1 3 6 25.1 2.24
 -1 -3 -6 18.36 2.39
 1 3 -6 23.63 2.27
 1 -3 6 28.74 2.94
 -1 -3 -6 22.29 2.64
 -1 -3 -6 26.64 2.54
 1 -3 6 23.47 1.46
 -1 3 6 20.72 2.31
 -1 -3 -6 24.56 1.9
 1 -3 6 23.39 2.21
 1 3 -6 13.39 0.84
 -1 3 6 23.01 2.37
 -1 3 6 20.19 1.65
 1 3 -6 25.15 2.1
 1 3 -6 23.68 1.34
 -1 3 6 24.34 1.39
 1 -3 6 25.12 2.28
 1 3 -6 24.02 2.3
 -1 3 6 24.02 2.3
 1 3 -5 197.31 6.98
 1 3 -5 193.52 6.71
 -1 3 5 185.75 6.22
 -1 3 5 196.76 7.6
 1 3 -5 195.85 7.18
 1 -3 5 198.34 7.32
 -1 -3 -5 197.73 7.18
 -1 3 5 194.36 7.1
 -1 -3 -5 200.63 8.37
 1 3 -5 206.68 7.41
 -1 -3 -5 205.54 8.05
 -1 -3 -5 192.16 8.35
 1 -3 5 169.61 5.66
 1 -3 5 203.88 8.35
 1 -3 5 187.49 7.21
 -1 3 5 197.48 7.58
 -1 -3 -5 204.62 8.57
 1 -3 5 192.65 7.45
 -1 -3 -5 205.21 8.16
 -1 3 5 197.11 7.49
 -1 3 5 190.25 6.19
 1 3 -5 204.44 7.03
 -1 3 5 192.23 5.43
 1 3 -5 190.27 5.4
 1 3 -5 194.55 6.76
 1 3 -5 206.85 7.43
 -1 3 5 199.37 7.31
 1 -3 5 205.36 7.16
 1 3 -5 169.19 4.99
 1 3 -4 1458.64 35.3
 1 3 -4 1467.63 35.7
 -1 3 4 1365.83 34.71
 1 3 -4 1498.9 36.02
 -1 3 4 1458.81 36.24
 1 -3 4 1441.72 36.26
 -1 3 4 1374.41 34.4
 -1 3 4 1394.68 35.71
 -1 -3 -4 1533.77 38.33
 1 3 -4 1423.53 35.9
 -1 -3 -4 1363.52 37.74
 1 -3 4 1287.95 34.48
 1 -3 4 1477.05 37.4
 -1 -3 -4 1420.02 37.3
 -1 -3 -4 1439.63 34.94
 1 -3 4 1114.15 33.71
 1 -3 4 1347.86 36.03
 -1 3 4 1507.94 36.53
 -1 -3 -4 1460.61 38.18
 -1 -3 -4 1384.01 37.06
 1 3 -4 1464.2 35.73
 -1 3 4 1443.6 34.75
 1 3 -4 1405.4 33.69
 1 3 -4 1383.85 35.05
 -1 3 4 1465.06 35.97
 1 3 -4 1321.07 33.54
 1 3 -4 1433.04 35.94
 1 -3 4 1532.99 35.86
 -1 -3 -3 856.25 23.57
 1 3 -3 788.87 20.95
 1 -3 3 749.89 20.33
 -1 -3 -3 676.04 22.05
 1 -3 3 817.7 22.43
 -1 -3 -3 758.88 20.75
 1 -3 3 738.62 21.86
 -1 -3 -3 708.68 22.71
 -1 3 3 772.04 20.29
 1 3 -3 822.49 21.08
 1 -3 3 753.22 21.46
 1 -3 3 643.41 19.54
 -1 3 3 840.76 21.6
 1 3 -3 810.72 20.57
 -1 3 3 770.45 21.07
 1 -3 3 815.25 21.68
 -1 3 3 769.19 19.94
 -1 -3 -3 737.14 21.76
 1 3 -3 803.5 21.2
 1 3 -3 817.91 21.08
 -1 3 3 785.74 20.27
 1 3 -3 765.51 19.32
 -1 3 3 808.13 21.23
 1 3 -3 766.56 20.19
 1 -3 3 854.19 21.15
 1 3 -3 798.55 21.13
 -1 -3 -2 2559.45 66.28
 1 3 -2 2605.01 63.72
 -1 -3 -2 2403.62 65.19
 1 -3 2 2609.29 63.67
 -1 3 2 2583.35 63.42
 1 3 -2 2770.41 64.08
 -1 -3 -2 2448.62 63.85
 1 3 -2 2562.19 62.94
 -1 3 2 2607.03 63.41
 1 3 -2 2705.76 64.01
 1 -3 2 2492.83 64.91
 -1 3 2 2580.03 63.09
 -1 -3 -2 2457.26 64.73
 1 -3 2 2824.01 64.83
 1 3 -2 2783.3 64.24
 1 3 -2 2613.06 62.52
 1 3 -2 2635.05 63.84
 1 -3 2 2795.91 64.03
 -1 3 2 2715.65 64.24
 1 -3 2 2596.47 64.6
 1 -3 2 2199.39 62.75
 -1 3 2 2786.28 64.27
 1 3 -1 95.69 4.08
 -1 -3 -1 91.5 5.24
 1 -3 1 89.79 3.21
 -1 -3 -1 105.15 5.1
 -1 -3 -1 96.16 4.93
 1 -3 1 90.45 4.13
 -1 3 1 94.73 4.1
 1 3 -1 98.86 4.33
 1 -3 1 81.51 3.72
 -1 3 1 102.48 4.25
 1 -3 1 94.41 4.63
 -1 3 1 95.18 4.37
 1 -3 1 95.67 4.82
 1 -3 1 92.69 3.6
 -1 -3 -1 100.4 4.79
 -1 3 1 94.16 3.94
 1 -3 1 104.45 4.75
 -1 3 1 95.83 4.1
 1 3 -1 94 3.53
 -1 -3 -1 114.75 4.62
 1 -3 1 100.32 4.26
 1 3 -1 94.29 3.53
 1 3 -1 92.8 4.08
 -1 3 1 87.1 2.86
 -1 -3 0 1773.4 41.55
 -1 -3 0 1631.19 42.74
 1 3 0 1584.88 40.9
 -1 -3 0 1803.99 42.35
 1 -3 0 1609.83 41.35
 1 -3 0 1584.63 40.17
 1 -3 0 1643.11 42.13
 -1 -3 0 1688.65 40.54
 -1 3 0 1564.03 40.93
 1 -3 0 1557.57 40.59
 -1 3 0 1591.23 41.17
 1 3 0 1631.2 40.4
 -1 3 0 1809.83 40.9
 1 -3 0 1620.28 41.91
 1 3 0 1658.05 40.88
 -1 -3 0 1759.82 42.07
 1 3 0 1671.98 41.47
 1 -3 0 1673.8 41.98
 1 3 0 1584.93 39.95
 -1 3 0 1590.24 41.13
 -1 3 0 1550.45 39.77
 1 -3 0 1646.23 41.09
 1 3 0 1655.61 40.47
 -1 -3 1 131.95 5.13
 -1 -3 1 122.99 3.91
 1 3 1 119.69 4.72
 1 -3 -1 118.14 5.29
 1 -3 -1 119.68 5.12
 1 -3 -1 114.56 4.44
 -1 3 -1 117.96 4.91
 -1 -3 1 123.76 4.55
 1 -3 -1 113.64 4.69
 -1 3 -1 116.54 4.96
 1 3 1 120.93 5.09
 1 3 1 111.52 4.18
 -1 3 -1 132.83 4.38
 1 3 1 117.44 4.78
 -1 -3 1 130.98 5.34
 1 3 1 119.48 4.2
 1 3 1 124.12 5.13
 1 3 1 109.73 3.9
 -1 3 -1 117.25 4.95
 1 3 1 120.66 5.09
 1 3 1 121.84 4.61
 1 -3 -1 113.29 4.68
 -1 3 -1 113.43 4.19
 1 -3 -2 2456.51 61.31
 -1 -3 2 2619.68 61.34
 -1 -3 2 2764.45 62.95
 1 -3 -2 2636.32 63.62
 -1 -3 2 2732.85 63.05
 1 -3 -2 2591.56 62.34
 -1 -3 2 2690.79 62.21
 -1 3 -2 2487.11 62.74
 1 -3 -2 2574.75 62.7
 1 3 2 2657.52 63.16
 -1 3 -2 2543.81 61.17
 1 3 2 2466.57 61.61
 1 -3 -2 2682.62 63.43
 1 3 2 2657.59 62.81
 1 3 2 2517.15 61.81
 1 -3 -2 2580.78 63.35
 1 3 2 2625.96 63.09
 -1 -3 2 2688.77 63.07
 1 3 2 2438.91 61.13
 -1 3 -2 2557.09 62.94
 1 -3 -2 2348.25 60.2
 1 3 2 2647.19 63.14
 1 -3 -2 2603.06 62.43
 1 3 2 2627.08 62.45
 -1 3 -2 2606.72 62
 1 -3 -3 780.87 20.51
 -1 -3 3 861.97 21.78
 -1 -3 3 817.5 20.34
 -1 3 -3 782.54 20.69
 1 -3 -3 827.48 22.44
 -1 -3 3 824.91 21.49
 1 -3 -3 841.81 21.49
 -1 3 -3 766.26 21.57
 -1 -3 3 865.25 21.24
 1 -3 -3 835.95 21.81
 1 3 3 832.8 22.02
 1 -3 -3 897.89 22.42
 1 -3 -3 851.38 22.09
 1 3 3 758.07 20.5
 1 3 3 834.25 21.75
 1 3 3 840.58 22.01
 -1 -3 3 854.12 20.35
 1 -3 -3 754.79 19.47
 -1 3 -3 783.88 21.81
 1 3 3 662.2 19.07
 1 3 3 828.78 22.02
 1 3 3 795.66 20.92
 1 -3 -3 818.44 22.09
 1 3 3 828.77 21.46
 -1 3 -3 807.78 21.06
 1 3 4 1439.13 36.87
 1 -3 -4 1544.75 37.12
 -1 -3 4 1471.29 36.42
 1 3 4 1521.23 36.16
 -1 -3 4 1592 36.31
 -1 3 -4 1471.62 36.8
 1 -3 -4 1566.96 36.98
 -1 3 -4 1504.97 36.74
 -1 -3 4 1530.2 35.28
 1 3 4 1351.38 34.06
 1 3 4 1555.79 37.16
 1 -3 -4 1575.73 37.71
 -1 3 -4 1456.24 35.83
 -1 -3 4 1505.43 36.22
 1 -3 -4 1576.51 36.7
 1 -3 -4 1550.31 37.1
 1 3 4 1530.61 37.15
 1 -3 -4 1551.53 37.05
 1 -3 -4 1549.05 36.81
 1 3 4 1310.02 35.32
 1 -3 -4 1537.86 35.78
 -1 -3 4 1547.82 36.71
 -1 -3 4 1508.65 35.37
 1 -3 -4 1356.78 34.47
 1 3 4 1530.58 36.61
 -1 3 -4 1484.37 36.24
 1 3 4 1134.69 33.46
 1 3 5 180.62 7.42
 1 -3 -5 194.87 6.28
 -1 3 -5 177.5 5.8
 -1 -3 5 176.07 6.25
 1 -3 -5 185.62 6.68
 -1 -3 5 191.19 6.96
 -1 3 -5 181.12 7.26
 1 3 5 170.22 6.72
 -1 -3 5 176.43 6.86
 1 3 5 171.57 7.23
 -1 -3 5 179.79 6.06
 1 3 5 163.29 6.22
 -1 3 -5 173.18 6.64
 1 -3 -5 181.34 5.12
 1 -3 -5 183.43 7.33
 -1 -3 5 185.51 6.69
 1 -3 -5 192.2 7.28
 1 3 5 172.99 5.41
 -1 -3 5 183.11 6.25
 1 3 5 163.44 5.35
 1 -3 -5 185.74 7.23
 1 -3 -5 190.06 7.05
 1 3 5 171.06 5.23
 1 3 5 148.89 4.97
 1 -3 -5 166.78 5.73
 1 3 5 179.19 7.14
 -1 3 -5 180.19 6.95
 -1 3 -6 32.53 2.16
 1 3 6 30.76 2.87
 1 -3 -6 43.06 2.67
 -1 -3 6 36.56 2.48
 1 3 6 32.29 1.93
 -1 -3 6 34.69 2.31
 1 3 6 35.28 3.03
 1 3 6 30.32 2.36
 1 3 6 28.52 1.51
 1 -3 -6 30.14 2.47
 -1 -3 6 30.82 2.34
 -1 -3 6 39.46 2.9
 1 3 6 33.96 1.86
 -1 -3 6 33.36 1.61
 1 -3 -6 32.76 1.62
 -1 3 -6 33.6 2.64
 -1 -3 6 32.01 2.44
 1 -3 -6 36.99 2.99
 1 -3 -6 31.94 2.76
 1 3 6 31.73 1.71
 -1 3 -6 29.32 1.48
 1 3 6 29.43 2.28
 1 -3 -6 44.2 2.9
 1 -3 -6 32.49 2.84
 -1 -3 6 34.11 2.69
 1 3 6 34.17 2.77
 -1 3 -6 34.35 2.8
 1 3 7 679.71 21
 1 -3 -7 808.19 20.42
 -1 3 -7 764.68 19.65
 -1 3 -7 761.44 21.12
 1 3 7 674.16 18.77
 -1 -3 7 699.93 19.8
 -1 -3 7 738.04 19.73
 1 3 7 719.03 21.37
 1 3 7 698.37 20.1
 1 -3 -7 718.66 18.04
 1 3 7 628.66 17.98
 1 -3 -7 764.4 20.71
 -1 -3 7 747.32 21.07
 -1 -3 7 718.13 19.97
 -1 -3 7 734.04 20.83
 1 -3 -7 750.3 21.32
 -1 -3 7 699.91 17.87
 1 3 7 722.19 18.35
 1 -3 -7 730.44 21.87
 1 -3 -7 746.81 17.99
 -1 3 -7 732.63 20.62
 1 -3 -7 722.76 21
 -1 3 -7 659.09 17.72
 1 3 7 591.3 19.34
 1 3 7 634.53 19.34
 1 -3 -7 727.88 19.92
 1 -3 -7 692.39 20.71
 -1 -3 7 669.09 20.21
 1 3 7 693.57 20.64
 -1 3 -7 694.19 20.71
 1 -3 -8 39.72 3.01
 -1 3 -8 28.45 2.4
 -1 3 -8 30.99 2.98
 -1 -3 8 31.48 2.64
 1 3 8 27.62 2.12
 -1 -3 8 33.83 2.61
 1 3 8 30.51 3.21
 1 3 8 30.58 2.75
 1 -3 -8 30.66 1.76
 1 -3 -8 34.57 2.99
 -1 -3 8 30.51 2.66
 -1 -3 8 28.6 2.94
 1 3 8 26.8 1.8
 -1 -3 8 30.9 2.98
 1 -3 -8 29.83 3.02
 -1 -3 8 29.82 1.69
 1 3 8 28.45 1.89
 1 -3 -8 30.33 3.29
 -1 3 -8 29.95 2.83
 1 -3 -8 30.66 2.93
 -1 -3 8 29.66 2.44
 1 -3 -8 31.31 1.72
 -1 3 -8 26.57 1.58
 1 -3 -8 25.64 2.7
 1 -3 -8 29.08 2.34
 1 3 8 22.94 2.16
 1 3 8 29.58 2.42
 1 3 8 31.99 3
 -1 -3 8 26.22 2.61
 1 3 8 27.95 2.95
 -1 3 -8 32.07 3.03
 1 -3 -9 221.52 8.56
 -1 3 -9 211.14 7.96
 1 3 9 201.21 8.83
 -1 3 -9 191.41 8.49
 -1 -3 9 189.59 7.97
 1 3 9 184.3 7.07
 -1 -3 9 188.13 7.74
 1 3 9 197.55 9.17
 1 3 9 182.81 8.01
 1 -3 -9 196.89 6.11
 1 -3 -9 190.63 6.01
 -1 -3 9 187.01 7.98
 1 -3 -9 203.17 8.53
 1 3 9 178.17 6.4
 -1 -3 9 203.34 8.97
 -1 -3 9 197.63 8.76
 1 -3 -9 207.24 8.94
 -1 3 -9 203.01 8.89
 1 3 9 192.4 6.41
 -1 -3 9 187.87 5.99
 -1 3 -9 190.75 8.5
 1 -3 -9 201.32 9.46
 -1 -3 9 171.13 7.27
 1 -3 -9 203.12 8.87
 1 -3 -9 201.75 6.05
 1 3 9 192.87 6.26
 -1 3 -9 191.4 5.94
 1 3 9 149.72 6.59
 1 -3 -9 174.66 8.12
 1 -3 -9 169.94 6.72
 -1 3 -9 173.54 7.43
 1 3 9 169.27 7.13
 -1 -3 9 178.89 7.99
 -1 3 -9 190.04 8.58
 1 3 9 196.22 8.96
 1 3 10 234.9 10.3
 1 -3 -10 280.3 10.3
 -1 3 -10 247.32 9.39
 -1 -3 10 217.08 9.41
 1 3 10 222.89 10.48
 -1 -3 10 229 9.18
 1 3 10 230.44 9.64
 -1 3 -10 238.42 9.92
 -1 -3 10 229.34 9.44
 1 3 10 227.74 8.48
 1 -3 -10 233.36 7.18
 1 -3 -10 234.02 7.11
 -1 -3 10 237.19 10.44
 -1 -3 10 221.88 9.44
 1 -3 -10 245.69 10.12
 -1 3 -10 234.37 10.18
 1 -3 -10 230.81 10.09
 -1 3 -10 233.18 10.05
 1 -3 -10 245.13 10.3
 -1 -3 10 204.27 8.43
 1 3 10 239.82 7.58
 -1 -3 10 196.37 8.47
 1 3 10 188.54 8.09
 -1 3 -10 198.92 8.36
 1 -3 -10 218.68 9.69
 1 3 10 231 7.44
 -1 3 -10 231.73 7.12
 1 3 10 244.15 10.61
 -1 3 -10 243.7 10.22
 1 3 11 21.7 1.77
 1 -3 -11 20.18 1.6
 1 3 11 22.55 3.23
 -1 -3 11 17.93 2.42
 1 3 11 18.44 2.65
 1 -3 -11 21.43 2.86
 -1 -3 11 18.81 2.68
 -1 -3 11 27.47 3.52
 1 -3 -11 22.38 2.71
 -1 3 -11 22.58 2.64
 1 3 11 21.3 3.07
 -1 -3 11 17.3 2.58
 -1 -3 11 18.96 2.61
 1 3 11 17.37 2.08
 -1 3 -11 23.73 2.94
 1 -3 -11 23.03 1.7
 1 -3 -11 21.74 1.64
 1 -3 -11 20.73 1.67
 1 -3 -11 22.42 2.99
 -1 3 -11 20.3 2.81
 1 3 11 20.72 1.83
 1 3 11 27.19 3.4
 -1 3 -11 20.39 2.83
 1 -3 -11 22.54 2.96
 -1 3 -11 22.5 2.93
 1 3 11 20.27 1.79
 -1 3 -11 21.37 1.62
 -1 -3 11 17.8 2.18
 1 -3 -11 20.24 2.74
 1 3 12 695.69 19.84
 1 3 12 697.92 19.29
 -1 3 -12 711.2 23.14
 1 -3 -12 733.19 23.37
 1 3 12 672.78 20.88
 -1 -3 12 687.63 22.62
 -1 3 -12 677.12 22.31
 1 -3 -12 743.89 19.16
 -1 3 -12 697.29 18.47
 1 -3 -12 678.92 18.6
 -1 -3 12 681.29 18.74
 -1 3 -12 746.44 23.47
 1 -3 -12 749.47 18.94
 1 3 12 717.97 19.2
 1 -3 -12 730.95 18.91
 -1 -3 12 679.11 18.65
 1 -3 -12 702.48 18.79
 1 3 12 639.62 18.7
 1 -3 -12 753.45 23.26
 -1 -3 12 775.47 24.63
 -1 -3 12 710.85 22.96
 -1 -3 12 694.79 22.54
 1 3 12 680.24 19.11
 1 3 12 699.49 18.78
 1 -3 -12 719.21 18.95
 1 -3 -12 717.01 18.79
 1 3 12 754.09 24.09
 1 -3 -12 779.82 22.97
 -1 3 -12 765.92 22.32
 1 3 12 724.84 19.36
 -1 3 -12 714.17 18.89
 -1 -3 12 693.46 22.06
 1 3 12 744.29 24.24
 1 3 12 716.69 22.81
 1 -3 -12 737.66 23.32
 1 -3 -12 668.15 22.51
 -1 3 -12 651.11 23.04
 -1 3 -12 734.28 23.37
 1 3 13 52.74 2.76
 -1 -3 13 55.6 2.98
 -1 3 -13 53.7 2.72
 1 -3 -13 52.91 2.78
 -1 3 -13 60.95 5.14
 1 -3 -13 61.02 3.03
 -1 -3 13 53.23 2.89
 1 -3 -13 57.8 2.99
 1 3 13 57.55 3.17
 1 3 13 48.64 2.8
 1 -3 -13 54.69 2.87
 -1 3 -13 61.81 4.7
 1 -3 -13 61.87 4.94
 1 -3 -13 59.65 5.05
 -1 -3 13 62.19 5.78
 -1 -3 13 49.68 4.7
 -1 3 -13 56.34 2.76
 -1 -3 13 53.09 4.75
 1 3 13 60.83 3.04
 1 3 13 53.03 3.08
 -1 -3 13 54.72 4.86
 -1 3 -13 48.46 4.42
 1 3 13 54.84 4.01
 1 -3 -13 57.75 3.01
 1 -3 -13 60.32 2.96
 -1 -3 13 58.34 3.2
 1 3 13 56.68 3.22
 -1 -3 13 66.09 5.88
 1 -3 -13 61.62 5.18
 -1 3 -13 53.88 4.85
 1 3 13 53.71 3.52
 1 3 13 63.26 3.38
 -1 3 -13 54.21 2.99
 1 -3 -13 60.63 3.03
 1 3 13 49.75 3.84
 -1 -3 13 55.03 4.61
 1 3 13 71.16 5.43
 1 3 13 57.82 5.39
 1 -3 -13 60.08 5.12
 1 -3 -13 60.39 3.16
 1 -3 -14 482.75 13.75
 -1 -3 14 474.61 13.82
 1 3 14 482.03 14.14
 -1 -3 14 477.52 17.36
 1 3 14 486.88 17.91
 1 3 14 477.94 18.75
 1 -3 -14 505.55 17.56
 -1 3 -14 443.9 16.79
 -1 3 -14 516.53 17.32
 -1 -3 14 515.76 14.49
 -1 3 -14 487.51 13.52
 -1 -3 14 471.68 18.04
 -1 3 -14 447.86 16.86
 1 3 14 484.95 14.33
 1 -3 -14 506 13.93
 -1 3 -14 511.98 14.06
 1 3 14 483.35 14.18
 1 3 14 485.46 13.85
 1 -3 -14 485.22 13.64
 1 -3 -14 492.09 13.86
 -1 -3 14 507.72 14.34
 -1 -3 14 532.78 19.98
 1 -3 -14 471.37 17.89
 -1 3 -14 478.63 17.8
 -1 -3 14 482.23 18.28
 -1 -3 14 488.58 19.55
 1 -3 -14 500.14 18.13
 1 3 14 449.44 13.41
 -1 3 -14 481.7 13.48
 -1 -3 14 475.06 13.87
 1 -3 -14 463.74 13.54
 -1 3 -14 493.17 18.16
 1 -3 -14 498.93 13.86
 1 -3 -14 505.5 18.28
 1 3 14 483.73 14.88
 1 -3 -15 10.43 1.33
 1 3 15 8.79 1.33
 -1 -3 15 8.08 1.27
 1 -3 -15 8.82 1.21
 -1 -3 15 8.12 2.02
 1 3 15 10.38 2.29
 -1 3 -15 10.03 2.36
 1 3 15 6.77 2.04
 1 -3 -15 10.32 2.15
 -1 3 -15 7.01 1.82
 -1 3 -15 7.69 1.83
 -1 -3 15 10.86 1.62
 1 -3 -15 7.79 0.96
 -1 3 -15 8.83 1.14
 -1 -3 15 11.41 2.64
 -1 -3 15 11.3 2.54
 1 3 15 8.93 1.38
 1 -3 -15 9.29 1.28
 -1 3 -15 9 1.32
 1 3 15 10.7 1.37
 1 3 15 10.03 1.44
 1 -3 -15 8.49 1.21
 1 -3 -15 8.83 1.15
 -1 -3 15 7.47 2.55
 -1 3 -15 7.31 1.97
 -1 -3 15 9.48 1.52
 -1 3 -15 8.42 1.11
 1 3 15 7.16 1.03
 1 -3 -15 7.27 1.06
 -1 -3 15 9.45 1.34
 -1 -3 15 6.64 1.36
 -1 3 -15 9.31 2.19
 1 -3 -15 5.86 1.72
 1 -3 -15 7.6 2.01
 1 3 15 7.35 1.54
 -1 -3 15 4.89 2.19
 1 -3 -15 10.7 2.36
 -1 3 -16 83.81 6.38
 1 3 16 79.71 3.92
 -1 -3 16 82.51 3.95
 1 -3 -16 83.58 3.72
 1 3 16 81.75 6.12
 -1 -3 16 77.2 5.97
 -1 3 -16 73.24 5.42
 1 -3 -16 76.33 5.59
 -1 -3 16 88.73 4.35
 -1 3 -16 83.77 3.63
 1 -3 -16 70.15 3.11
 -1 -3 16 79 6.47
 1 3 16 80.1 3.8
 1 3 16 84.58 4.08
 -1 3 -16 85.23 3.96
 1 -3 -16 86.94 3.85
 1 3 16 86.17 4.13
 1 -3 -16 85.68 3.79
 1 -3 -16 74.34 3.47
 -1 -3 16 90.1 4.32
 -1 3 -16 79.96 5.81
 -1 -3 16 87.68 7.39
 1 -3 -16 82.89 6.2
 -1 -3 16 81.41 4.21
 1 3 16 85.3 4.55
 -1 3 -16 74.89 6.06
 -1 -3 16 89.3 6.87
 -1 3 -16 77.64 3.53
 1 -3 -16 76.1 3.53
 1 3 16 77.67 3.48
 -1 -3 16 80.96 3.97
 1 -3 -17 137.35 7.49
 -1 3 -17 131.63 7.33
 -1 -3 17 149.82 5.91
 -1 3 -17 146.97 5.11
 1 -3 -17 120.68 4.46
 1 -3 -17 149.78 5.54
 1 3 17 148.25 5.37
 1 -3 -17 141.54 5.23
 -1 3 -17 144.04 5.43
 1 3 17 139.02 5.51
 1 -3 -17 126.77 4.76
 1 -3 -17 141.74 5.15
 -1 -3 17 143 5.8
 -1 -3 17 142.16 9.49
 -1 3 -17 110.35 6.86
 -1 -3 17 136.67 8.76
 1 3 17 131 5.29
 -1 -3 17 145.27 5.55
 1 -3 -17 135.23 5.01
 1 3 17 146.86 6.13
 -1 -3 17 128.21 7.83
 1 3 17 133.46 7.87
 1 -3 -17 130.86 4.93
 -1 3 -17 139.41 5
 -1 -3 17 140.4 5.5
 1 3 17 130.3 4.82
 -1 -3 17 140.46 5.82
 -1 -3 18 15.59 1.73
 -1 3 -18 14.29 1.32
 1 -3 -18 16.14 1.53
 1 3 18 16.04 1.47
 -1 3 -18 16.79 1.53
 1 -3 -18 14.46 1.36
 1 3 18 14.29 1.49
 1 -3 -18 12.84 1.23
 -1 -3 18 18.21 3.4
 -1 -3 18 14.83 1.6
 1 -3 -18 12.59 1.2
 1 3 18 14.47 1.43
 -1 -3 18 15.44 1.78
 -1 -3 18 16.52 2.65
 1 3 18 15.86 2.47
 -1 3 -18 14.27 1.26
 1 -3 -18 13.69 1.25
 -1 -3 18 13.17 1.51
 1 3 18 8.83 0.96
 -1 -3 18 14.01 1.67
 -1 3 -18 11.23 2.01
 1 3 18 19.22 2.98
 1 -3 -18 13.02 2.17
 -1 3 -18 14.16 1.46
 -1 -3 19 84.52 3.78
 1 3 19 86.81 3.51
 1 -3 -19 84.42 3.6
 1 -3 -19 73.12 3.07
 -1 -3 19 79.83 3.78
 1 -3 -19 68.09 2.93
 1 3 19 78.25 3.33
 -1 -3 19 87.71 3.81
 -1 -3 19 86.87 3.99
 -1 3 -19 80.02 3.46
 -1 -3 19 86.16 3.78
 1 -3 -19 78.11 3.14
 -1 3 -19 77.43 3.13
 1 -3 -19 76.25 3.32
 -1 3 -19 82.29 3.5
 1 3 19 83.33 3.53
 -1 3 -19 86.76 3.32
 -1 3 -19 77.39 3.27
 1 3 19 76.98 5.15
 1 3 20 13.27 1.18
 1 -3 -20 14.84 1.3
 -1 -3 20 12.08 1.3
 -1 -3 20 13.72 1.38
 1 3 20 11.77 1.01
 -1 -3 20 12.16 1.43
 -1 3 -20 12.89 1.06
 -1 3 -20 12.9 1.1
 1 -3 -20 10.45 0.9
 -1 -3 20 13.07 1.37
 -1 3 -20 10.03 0.92
 1 -3 -20 12.27 1.12
 -1 3 -20 12.36 1.15
 1 -3 -20 12.73 1.12
 1 3 21 10.36 0.73
 -1 -3 21 14.91 1.24
 -1 -3 21 11.21 1.17
 -1 3 -21 11.49 0.87
 1 3 21 13.64 1.01
 -1 3 -21 12.56 0.9
 1 -3 -21 12.34 0.99
 -1 -3 21 14.49 1.22
 -1 3 -21 9.22 0.71
 1 3 22 17.64 0.93
 -1 -3 22 18.6 1.13
 1 -3 -22 16.58 0.93
 -1 -3 22 16.94 1.06
 -1 4 21 18.1 1.01
 -1 4 21 17.38 1.01
 -1 -4 -21 14.3 0.96
 1 4 -21 18.71 0.95
 -1 -4 -21 13.06 0.83
 1 4 -21 17.05 0.87
 -1 4 21 12.13 0.78
 -1 -4 -21 16.34 1.01
 1 4 -21 16.93 0.94
 -1 -4 -20 7.55 0.89
 1 4 -20 7.41 0.82
 1 -4 20 7.59 0.84
 1 4 -20 8.82 0.81
 -1 -4 -20 7.89 0.9
 -1 4 20 7.68 0.9
 -1 4 20 8.35 0.88
 1 -4 20 8.7 1.19
 1 4 -20 6.7 0.7
 -1 4 20 7.19 0.77
 -1 -4 -20 6.03 0.8
 1 4 -20 9.25 0.82
 -1 -4 -19 118.96 4.35
 1 -4 19 137.69 5.09
 1 4 -19 129.29 4.37
 -1 -4 -19 128.37 4.51
 1 4 -19 130.35 4.28
 -1 -4 -19 128.03 4.6
 1 -4 19 117.02 4.16
 -1 4 19 134.99 4.54
 -1 4 19 132.12 4.62
 -1 4 19 126.76 4.4
 -1 -4 -19 123.05 4.41
 1 4 -19 130.94 4.32
 1 -4 19 138.75 5.17
 1 4 -19 121.55 4.14
 -1 -4 -18 10.1 2.06
 -1 4 18 12.83 1.58
 1 -4 18 0.22 0.44
 1 4 -18 10.71 1.15
 -1 -4 -18 0.07 0.24
 1 4 -18 11.58 1.12
 -1 -4 -18 11.14 1.32
 1 -4 18 10.15 1.09
 -1 4 18 10.84 1.29
 -1 4 18 10.32 1.21
 -1 -4 -18 10.44 1.23
 1 4 -18 11.42 1.17
 -1 -4 -18 9.3 1.13
 -1 4 18 10.78 1.22
 1 -4 18 12.18 1.57
 1 4 -18 9.47 1.04
 1 -4 18 11.29 1.46
 -1 4 18 10.96 2.14
 1 4 -18 11.37 2.08
 1 4 -18 11.32 1.09
 -1 -4 -18 8.76 0.91
 -1 4 18 5.08 0.68
 1 -4 18 9.18 1.45
 -1 -4 -18 9.51 1.14
 -1 -4 -18 8.86 1.02
 1 -4 17 137.04 4.81
 -1 -4 -17 127.43 3.53
 -1 4 17 135.99 3.66
 1 -4 17 162.64 5.07
 -1 4 17 136.72 3.42
 1 4 -17 147.03 3.81
 -1 -4 -17 139.45 7.48
 -1 4 17 146.71 7.85
 1 -4 17 144.67 4.46
 -1 -4 -17 131.46 3.38
 1 4 -17 150.73 3.83
 -1 -4 -17 154.07 4.52
 1 -4 17 147.1 4.22
 -1 4 17 156.31 4.6
 1 -4 17 146.27 3.9
 -1 4 17 160.44 4.37
 -1 -4 -17 131.47 3.81
 -1 -4 -17 152.13 4.21
 -1 4 17 134.84 3.81
 -1 -4 -17 129.57 3.56
 1 4 -17 150.37 4.12
 1 -4 17 147.39 4.7
 1 -4 17 139.23 8.33
 -1 4 17 159.71 5.16
 -1 -4 -17 119.4 6.66
 1 4 -17 141.71 7.02
 1 4 -17 126.76 6.21
 -1 4 17 143.02 7.62
 1 4 -17 147.04 4
 -1 4 17 148.47 4.27
 1 4 -17 155.22 3.99
 1 -4 17 154.7 4.93
 1 4 -16 53.86 2.88
 -1 4 16 55.95 2.88
 -1 -4 -16 52.48 2.8
 1 -4 16 62.97 3.55
 1 4 -16 54.3 2.78
 -1 4 16 56.82 5.28
 -1 -4 -16 54.54 5.03
 1 4 -16 51.68 4.36
 1 -4 16 58.54 3.39
 1 4 -16 51.11 2.51
 1 4 -16 57.07 2.79
 1 -4 16 56.72 3.39
 1 4 -16 60.23 2.93
 -1 4 16 60.54 3.11
 1 -4 16 52.7 2.79
 -1 4 16 56.29 3.24
 1 -4 16 55.32 3.03
 -1 -4 -16 53.13 2.8
 1 -4 16 54.13 3.36
 1 -4 16 51.21 5.68
 -1 -4 -16 57.42 3.19
 -1 4 16 58.03 3.57
 -1 -4 -16 51.91 4.84
 -1 4 16 64.01 5.56
 1 -4 16 57.6 3.55
 -1 4 16 54.08 2.9
 1 4 -16 57.56 3.01
 -1 -4 -16 48.31 2.81
 -1 -4 -16 57.4 3.05
 -1 -4 -15 57.2 3.24
 1 4 -15 56.95 2.9
 1 -4 15 53.97 3.33
 1 -4 15 56.91 3.6
 -1 -4 -15 61.1 3.13
 1 -4 15 62.66 3.5
 -1 4 15 54.88 2.96
 -1 -4 -15 53.26 2.91
 1 4 -15 55.21 2.81
 1 4 -15 50.04 4.35
 -1 -4 -15 63.9 5.33
 -1 4 15 61.14 5.6
 1 -4 15 54.14 3.38
 1 4 -15 50.51 2.59
 1 4 -15 58.69 2.86
 -1 4 15 57.1 4.84
 1 -4 15 54.89 2.89
 -1 4 15 57.23 3.11
 1 -4 15 54.51 3.04
 -1 4 15 58.29 3.32
 -1 -4 -15 55.02 2.94
 -1 -4 -15 49.39 2.64
 1 -4 15 49.85 5.74
 -1 -4 -15 49.86 4.7
 1 -4 15 53.98 3.47
 1 4 -15 46.16 4.37
 1 4 -15 43.34 4.64
 1 -4 15 52.76 5.41
 -1 -4 -15 51.58 2.92
 -1 4 15 52.71 2.96
 1 4 -15 55.5 3
 -1 4 15 65.02 5.76
 -1 -4 -15 53.83 5.07
 -1 4 15 59.38 3.68
 -1 4 15 51.21 4.19
 -1 -4 -14 57.64 3.25
 1 -4 14 54.73 3.3
 1 4 -14 59.57 2.94
 1 -4 14 54.94 3.57
 -1 -4 -14 59.95 3.11
 1 -4 14 56.83 3.32
 -1 -4 -14 57.06 3
 -1 4 14 54.14 2.98
 1 4 -14 56.18 2.85
 1 4 -14 55.75 4.58
 -1 -4 -14 54.85 5.05
 1 -4 14 55.67 3.5
 1 4 -14 59.91 2.88
 -1 4 14 65.42 5.74
 -1 4 14 54.62 4.79
 1 -4 14 52.54 2.83
 1 -4 14 51.34 2.97
 -1 4 14 60.63 3.36
 -1 -4 -14 52.85 2.8
 -1 -4 -14 53.33 2.96
 -1 -4 -14 50.93 4.83
 1 -4 14 51.65 6
 1 -4 14 52.8 3.45
 -1 4 14 49.54 4.8
 1 4 -14 50.17 4.45
 1 4 -14 55.93 4.8
 1 -4 14 54.03 5.32
 -1 -4 -14 52.33 4.99
 -1 4 14 62.03 5.63
 -1 4 14 54.24 3.6
 1 4 -14 55.67 3.05
 -1 4 14 58.36 3.14
 1 -4 14 54.41 5.64
 -1 4 14 53.16 4.33
 1 -4 13 264.81 8.93
 1 4 -13 285.59 8.53
 1 -4 13 269 9.4
 1 4 -13 268.13 11.88
 -1 -4 -13 284.4 8.76
 1 -4 13 278.12 9.01
 -1 -4 -13 271.04 8.61
 -1 4 13 270.49 8.65
 1 4 -13 266.47 8.39
 -1 -4 -13 283.25 12.2
 1 4 -13 277.58 11.42
 1 -4 13 267.32 9.37
 1 4 -13 273.24 8.33
 1 4 -13 246.78 10.42
 -1 4 13 289.64 13.08
 -1 4 13 276.13 11.87
 1 -4 13 268.38 8.65
 1 -4 13 258.01 8.33
 -1 4 13 280.35 9.09
 -1 -4 -13 264.1 8.39
 -1 -4 -13 268.59 8.63
 -1 -4 -13 281.03 12.42
 1 -4 13 265.68 14.14
 1 -4 13 274.25 9.45
 1 4 -13 252.1 11.55
 -1 4 13 272.08 12.23
 1 -4 13 262.92 12.36
 1 4 -13 273.6 11.39
 -1 -4 -13 284.01 12.57
 -1 4 13 263.22 11.62
 -1 4 13 281.57 12.99
 -1 4 13 281.79 9.69
 -1 4 13 280.61 8.81
 1 4 -13 281.44 8.74
 1 -4 13 285.41 13.36
 -1 4 13 268.56 11.14
 1 -4 12 44.69 2.73
 1 4 -12 44.7 2.44
 1 -4 12 44.7 3
 -1 -4 -12 43.78 2.57
 1 4 -12 44.08 4.19
 -1 -4 -12 40.38 4.46
 1 -4 12 45.89 2.73
 -1 -4 -12 42.96 2.53
 1 4 -12 40.51 2.35
 -1 4 12 44.22 2.59
 1 4 -12 42.84 3.85
 -1 -4 -12 50.38 4.48
 1 -4 12 42.08 2.95
 1 4 -12 44.96 2.36
 1 4 -12 36.73 3.43
 -1 4 12 47.32 4.7
 -1 4 12 42 4.09
 1 -4 12 39.01 2.33
 1 -4 12 46.1 2.61
 -1 -4 -12 44.3 2.48
 -1 -4 -12 42.32 2.53
 -1 -4 -12 41.71 4.41
 1 -4 12 43.89 5.28
 1 -4 12 44.06 3
 1 4 -12 44.19 3.94
 -1 4 12 45.84 4.39
 1 -4 12 39.31 4.21
 1 4 -12 41.42 4.07
 -1 4 12 46.46 2.7
 1 4 -12 42.98 2.54
 -1 4 12 38.23 3.92
 -1 4 12 47.35 4.81
 -1 4 12 42.29 2.56
 1 -4 12 37.69 4.04
 -1 -4 -12 46.86 4.56
 1 -4 12 46.96 4.95
 -1 -4 -12 40.21 4.29
 -1 4 12 40.63 3.74
 1 4 -11 48.94 2.66
 -1 4 11 51.74 2.78
 1 -4 11 46.23 2.73
 1 4 -11 48.59 2.48
 1 -4 11 50.87 3.08
 1 4 -11 47.89 2.6
 1 -4 11 48.44 2.76
 -1 -4 -11 45.12 2.58
 -1 4 11 45.99 2.61
 1 4 -11 43.14 3.71
 -1 -4 -11 51.25 4.36
 1 4 -11 42.11 3.48
 1 -4 11 48.14 3.04
 1 4 -11 47.35 2.41
 1 4 -11 50.44 3.94
 -1 4 11 48.73 4.72
 1 4 -11 46.21 3.48
 -1 4 11 49.05 4.36
 1 -4 11 44.28 2.4
 1 -4 11 46.54 2.59
 -1 -4 -11 45.33 2.58
 -1 -4 -11 47.85 2.56
 -1 4 11 41.64 3.36
 1 -4 11 46.23 5.26
 -1 -4 -11 47.41 4.52
 1 -4 11 47.13 3.01
 -1 4 11 44.39 2.49
 -1 4 11 41.87 4.13
 1 4 -11 53.29 4.12
 1 -4 11 46.13 4.26
 -1 4 11 48.57 2.7
 -1 4 11 49.47 3.17
 -1 4 11 51.98 4.37
 -1 4 11 54.37 4.96
 1 4 -11 47.19 4.2
 -1 -4 -11 45.66 4.7
 -1 -4 -11 53.19 2.73
 1 -4 11 45.78 4.6
 -1 -4 -11 44.44 3.88
 -1 -4 -11 51.97 4.64
 1 -4 11 55.54 5.04
 -1 -4 -11 53.78 4.64
 -1 4 11 46.8 3.97
 -1 4 10 32.76 2.55
 1 -4 10 34 2.44
 -1 4 10 31.79 2.03
 -1 -4 -10 35.29 3.77
 1 -4 10 38.09 4.63
 -1 4 10 37.03 3.64
 1 4 -10 32.99 2.92
 1 4 -10 34.68 1.98
 1 -4 10 32.91 2.18
 1 -4 10 31.54 2.35
 1 4 -10 34.9 2.13
 1 -4 10 36.29 2.21
 -1 -4 -10 36.78 2.2
 -1 4 10 35.2 2.16
 1 4 -10 36.88 3.26
 -1 -4 -10 37.26 3.56
 1 4 -10 33.76 2.93
 1 -4 10 34.1 2.45
 1 4 -10 34.47 1.93
 1 4 -10 31.77 3.13
 -1 4 10 36.33 3.88
 1 -4 10 32.47 2.08
 -1 4 10 36.3 2.23
 1 4 -10 35.54 2.13
 -1 -4 -10 34.94 2.11
 -1 -4 -10 34.47 2.15
 1 -4 10 36.79 3.91
 -1 -4 -10 32.94 3.61
 -1 4 10 33.62 3.26
 -1 4 10 38.11 3.87
 1 4 -10 32.55 3.84
 1 4 -10 42.57 3.87
 -1 -4 -10 39.44 4.32
 -1 -4 -10 35.77 2.93
 1 4 -10 34.21 3.22
 1 -4 10 37.89 3.74
 -1 4 10 36.88 3.7
 -1 -4 -10 33.19 3.35
 -1 -4 -10 36.8 3.84
 1 -4 10 39.27 4.18
 -1 4 10 36.6 3.96
 -1 4 10 34.84 3.52
 -1 -4 -9 345.33 12.51
 -1 4 9 416.57 14.43
 1 4 -9 376.12 13.88
 1 4 -9 407.54 13.39
 1 -4 9 389.6 13.88
 1 4 -9 380.39 12.97
 -1 4 9 385.76 13.54
 -1 4 9 404.75 14.18
 1 4 -9 371.36 13.01
 1 4 -9 387.22 13.03
 -1 -4 -9 392.86 13.92
 -1 -4 -9 386.94 11.14
 -1 -4 -9 377.55 10.92
 1 -4 9 371.88 11.42
 -1 4 9 380.44 10.91
 1 4 -9 386.2 13.53
 -1 4 9 422.63 15.03
 1 -4 9 392.95 15.99
 -1 -4 -9 408.61 14.89
 -1 -4 -9 377.81 14.25
 1 -4 9 392.66 14.59
 -1 4 9 373.94 14.3
 1 4 -9 391.24 10.97
 -1 4 9 402.83 11.11
 1 4 -9 403.12 14.1
 -1 -4 -9 395.04 15.4
 -1 -4 -9 402.81 14.75
 -1 -4 -9 390.85 13.91
 1 -4 9 414.88 15.7
 -1 4 9 407.43 14.98
 -1 4 9 394.28 14.03
 1 4 -8 15.78 1.99
 -1 4 8 19.64 2.51
 1 4 -8 15.01 2.3
 1 -4 8 19.84 2.38
 -1 4 8 15.21 2.12
 -1 4 8 18.71 2.47
 1 4 -8 20.26 2.23
 1 4 -8 19.26 2.13
 -1 -4 -8 18.79 2.38
 1 4 -8 19.47 2.21
 -1 -4 -8 17.6 1.45
 -1 -4 -8 18.95 1.44
 1 -4 8 17.86 1.61
 -1 4 8 16.96 1.34
 1 4 -8 16.57 2.18
 1 -4 8 15.66 2.06
 -1 -4 -8 14.16 1.9
 -1 4 8 16.63 2.49
 1 -4 8 15.61 2.71
 -1 -4 -8 20.63 2.74
 1 -4 8 19.48 2.61
 -1 -4 -8 19.37 2.57
 1 4 -8 15.15 1.91
 1 -4 8 14.58 2.11
 1 4 -8 18.99 1.41
 -1 4 8 18.33 1.47
 -1 -4 -8 17.91 2.8
 1 4 -8 20.46 2.52
 1 -4 8 17.14 2.83
 -1 -4 -8 17.27 2.59
 -1 -4 -8 17.48 2.35
 -1 4 8 18.02 2.37
 -1 4 8 19.96 2.8
 -1 4 7 81.39 4.95
 1 4 -7 80.04 4.9
 1 -4 7 75.74 4.59
 1 4 -7 80.92 4.31
 -1 4 7 73.05 4.78
 -1 4 7 72.84 4.48
 1 4 -7 76.47 4.46
 1 4 -7 83.37 4.62
 1 4 -7 75.94 4.22
 -1 -4 -7 79.06 4.84
 -1 -4 -7 79.22 3.33
 -1 -4 -7 81.2 3.28
 1 -4 7 75.42 3.4
 -1 4 7 75.8 3.07
 1 4 -7 82.41 4.83
 -1 4 7 77.07 5.06
 1 -4 7 74.93 4.68
 -1 -4 -7 70.83 4.39
 -1 -4 -7 91.22 5.77
 -1 -4 -7 77.95 5.08
 -1 4 7 79.53 5.19
 1 -4 7 65.15 4.52
 -1 4 7 76.74 3.17
 1 4 -7 76.24 3.08
 -1 -4 -7 82.55 5.78
 1 4 -7 80.05 4.82
 -1 -4 -7 77.81 3.24
 -1 -4 -7 82.22 5.47
 -1 -4 -7 83.57 5.16
 1 -4 7 98.97 6.28
 -1 4 7 82.64 4.88
 -1 4 6 564.52 17.39
 1 4 -6 568.33 17.38
 1 4 -6 559.02 16.2
 1 -4 6 569.54 16.98
 -1 4 6 554.78 17.35
 1 4 -6 561.38 16.93
 -1 4 6 545.36 15.95
 1 4 -6 561.52 16.94
 -1 4 6 537.52 16
 -1 -4 -6 553.15 14.86
 1 4 -6 560.38 14.56
 -1 4 6 551.63 14.55
 1 4 -6 572.93 17.38
 1 -4 6 569.11 17.67
 -1 -4 -6 560.86 17.17
 -1 -4 -6 585.26 18.88
 -1 -4 -6 586.57 18.12
 1 -4 6 504.71 17.23
 -1 4 6 576.33 17.91
 -1 4 6 552.88 14.64
 -1 -4 -6 562.6 19.12
 -1 -4 -6 544.44 14.79
 1 4 -6 560.73 17.29
 -1 -4 -6 592.75 18.27
 1 -4 6 583.92 19.17
 1 4 -6 553.25 16.35
 -1 4 6 549.1 17.2
 1 4 -5 109.1 4
 1 4 -5 129.29 5.16
 -1 4 5 124.79 5.99
 1 4 -5 127.19 5.97
 1 -4 5 129.58 5.78
 1 4 -5 128.5 5.89
 -1 4 5 122.94 5.95
 -1 4 5 122.61 5.17
 -1 4 5 122.19 5.2
 1 4 -5 129.82 5.88
 -1 -4 -5 122.75 4.41
 1 4 -5 128.88 4.12
 -1 4 5 127.06 4.12
 -1 -4 -5 136.47 6.36
 1 -4 5 129.12 6.4
 1 4 -5 137.07 6.18
 -1 -4 -5 149.12 7.51
 1 -4 5 120.77 6.73
 -1 -4 -5 128.9 6.49
 -1 4 5 126.28 6.24
 1 -4 5 108.49 5.95
 -1 4 5 123.84 4.16
 -1 -4 -5 129.53 7.33
 1 4 -5 127.58 5.87
 1 -4 5 108.46 5.84
 -1 -4 -5 119.07 5.07
 1 -4 5 115.16 4.94
 1 -4 5 130.01 7.05
 -1 -4 -5 137.89 6.94
 1 4 -5 120.7 5.2
 -1 4 5 125.16 5.92
 -1 4 4 886.26 23.8
 1 4 -4 935.38 24.93
 -1 4 4 881.7 23.87
 1 4 -4 934.73 24.89
 -1 -4 -4 858.32 22.72
 -1 -4 -4 986.79 27.5
 1 -4 4 852.51 25.98
 -1 -4 -4 956.59 25.96
 1 4 -4 913.28 25.09
 1 -4 4 934.79 25.82
 -1 4 4 853.71 23.47
 -1 -4 -4 994.34 27.98
 1 -4 4 819.83 25.13
 1 4 -4 915.28 24.67
 -1 -4 -4 941.24 25.91
 -1 4 4 867.36 24.71
 1 4 -4 868.29 23.35
 1 4 -4 868.22 22.1
 1 -4 4 831.25 22.62
 1 4 -4 905.79 22.24
 -1 4 4 898.09 22.28
 -1 4 4 901 24.97
 1 4 -4 903.25 23.45
 1 4 -4 829.21 22.54
 1 4 -4 903.95 24.8
 1 -4 4 960.39 24.68
 1 -4 4 840.39 25.4
 -1 4 4 983.56 25.52
 1 -4 4 937.29 26.73
 1 -4 4 873.6 24.03
 -1 -4 -4 941.5 24.39
 -1 -4 -4 987.66 27.05
 -1 -4 -4 927.44 26.88
 1 4 -3 403.51 10.72
 1 4 -3 408.33 10.74
 -1 4 3 408.12 10.83
 1 -4 3 392.31 11.18
 1 -4 3 388.43 13.92
 -1 4 3 407.41 12.37
 1 4 -3 399.62 11.67
 1 4 -3 431.55 13.18
 1 4 -3 426.84 13.16
 -1 4 3 402.33 12.38
 1 -4 3 442.05 14.09
 -1 -4 -3 424.2 14.3
 -1 4 3 409.23 12.09
 1 4 -3 407.08 13.14
 -1 -4 -3 397.38 13.67
 -1 4 3 466.6 13.43
 1 -4 3 388.64 13.67
 1 4 -3 412.14 12.88
 1 4 -3 391.39 11.37
 1 -4 3 429.28 12.8
 -1 4 3 409.31 13.1
 1 -4 3 388.55 13.49
 1 4 -3 414.34 12.79
 -1 -4 -3 460.51 15.96
 1 -4 3 406.49 12.73
 -1 -4 -3 443.67 13.31
 -1 -4 -3 406.72 14.64
 -1 -4 -3 401.17 14.63
 -1 4 3 420.56 13.2
 1 4 -3 398.7 12.03
 1 -4 2 587.89 18.87
 1 -4 2 575.2 16.42
 -1 -4 -2 601.3 19.28
 1 -4 2 668.66 19.11
 -1 4 2 609.98 17.12
 -1 4 2 614.58 17.47
 1 4 -2 645.04 18.13
 -1 -4 -2 604.01 18.3
 1 -4 2 644.64 18.05
 -1 -4 -2 566.4 19.44
 -1 -4 -2 566.88 19.52
 -1 4 2 621.83 18.07
 1 4 -2 619.52 17.14
 1 -4 2 601.67 16.02
 -1 4 2 578.84 15.59
 1 4 -2 617.86 15.58
 1 4 -2 624.53 15.56
 1 4 -2 617.2 16.31
 1 4 -2 624.56 18.02
 -1 4 2 636.53 17.55
 1 4 -2 609.02 16.53
 1 4 -2 616.69 17.61
 1 -4 2 638.09 17.61
 1 4 -2 620.44 17.56
 -1 -4 -2 648.62 20.84
 1 -4 2 610.27 18.64
 1 -4 2 612.65 18.89
 -1 4 2 697.25 18.06
 -1 4 2 618.28 18.04
 1 4 -1 189.9 5.53
 1 -4 1 199.35 5.99
 1 4 -1 195.94 5.5
 1 -4 1 180.13 8.04
 -1 -4 -1 170.52 8.48
 1 -4 1 189.77 6.68
 -1 -4 -1 194.96 6.86
 -1 4 1 205.9 7.41
 1 4 -1 194.7 5.95
 -1 4 1 191.11 7.25
 1 -4 1 211.06 8.32
 1 4 -1 190.34 7.51
 -1 -4 -1 173 8.25
 -1 4 1 190.81 7.04
 1 4 -1 187.62 5.94
 -1 -4 -1 190.47 7.86
 1 -4 1 194.61 8.17
 -1 4 1 220.43 7.25
 1 4 -1 192.94 7.03
 1 -4 1 200.03 8.19
 -1 -4 -1 178.8 9.02
 -1 4 1 172.16 5.41
 1 -4 1 203.45 7.17
 1 4 -1 200.72 6.6
 -1 -4 -1 170.78 8.29
 1 -4 1 209.63 7.78
 1 -4 1 197.48 8.31
 1 -4 1 184.7 6
 -1 -4 -1 170.18 8.45
 1 4 -1 190.65 6.94
 1 4 0 7.39 0.71
 1 4 0 7.43 0.76
 1 -4 0 7.36 0.9
 -1 -4 0 6.31 1.65
 1 4 0 6.88 1.34
 -1 -4 0 8.77 1.28
 1 -4 0 6.23 1.07
 1 4 0 7.4 0.78
 -1 4 0 7.47 1.34
 -1 4 0 5.27 1.13
 -1 -4 0 6.32 1.63
 1 -4 0 10.05 1.74
 1 4 0 25.65 1.57
 -1 4 0 27.97 2.23
 1 -4 0 8.75 1.67
 -1 -4 0 6.97 1.49
 1 -4 0 8.7 1.7
 -1 4 0 7.31 1.08
 -1 -4 0 6.02 1.73
 1 -4 0 6.48 1.42
 1 -4 0 7.64 1.25
 1 4 0 7.63 1.13
 -1 4 0 6.23 0.78
 -1 -4 0 6.03 1.59
 1 -4 0 7.04 0.97
 1 -4 0 8.5 1.48
 1 4 0 5.53 1.06
 1 4 0 8.12 1.31
 1 4 1 187.27 5.58
 -1 -4 1 193.92 7.14
 -1 -4 1 194.63 8.3
 1 -4 -1 195.12 7.34
 1 4 1 175.38 5.54
 1 4 1 196.54 7.61
 -1 4 -1 183.94 7.53
 1 4 1 190.13 7.53
 -1 4 -1 193.29 7.58
 -1 -4 1 192.18 8.32
 1 4 1 183.12 6.34
 1 4 1 202.39 7.68
 -1 4 -1 194.66 7.44
 -1 -4 1 191.65 7.95
 -1 4 -1 199.16 7.68
 -1 4 -1 194.04 6.4
 1 -4 -1 197.43 8.26
 1 -4 -1 194.03 6.95
 1 4 1 196.29 6.98
 -1 4 -1 181.54 6.22
 -1 -4 1 197.72 8.04
 1 -4 -1 199.38 7.93
 1 -4 -1 187.02 7.93
 1 -4 -1 192.1 6.78
 1 4 1 199.05 7.34
 1 4 2 650.72 18.05
 -1 4 -2 605.39 17.24
 1 4 2 626.26 16.14
 -1 4 -2 624.41 18.53
 -1 -4 2 674.08 18.24
 1 -4 -2 652.42 18.55
 -1 4 -2 629.91 18.67
 1 4 2 648.79 18.69
 -1 4 -2 613.2 18.56
 1 4 2 643.14 18.7
 1 4 2 647.88 18.72
 1 4 2 605.71 17.27
 -1 -4 2 650 19.49
 1 -4 -2 652.12 19.34
 1 -4 -2 587.15 16.41
 -1 -4 2 662.34 19.22
 1 -4 -2 662.98 19.44
 -1 4 -2 644.51 18.58
 1 4 2 606.28 15.9
 1 -4 -2 641.26 19.57
 1 -4 -2 674.73 19.27
 1 -4 -2 646.41 19.14
 -1 -4 2 623.39 19.45
 1 -4 -2 650.88 17.97
 1 4 2 642.8 18.41
 1 4 3 429.51 13.32
 -1 4 -3 409.82 12.68
 1 4 3 439.95 13.93
 -1 4 -3 412.54 13.8
 1 4 3 442.69 14.01
 -1 4 -3 409.15 13.72
 1 4 3 410.88 11.39
 1 4 3 429.7 12.83
 1 4 3 445.8 13.96
 1 -4 -3 433.4 14.38
 1 -4 -3 435.85 13.84
 -1 -4 3 440.23 13.39
 -1 4 -3 431.48 13.87
 1 -4 -3 408.54 12.08
 -1 -4 3 455.02 12.43
 -1 -4 3 463.2 14.41
 1 -4 -3 441.8 14.34
 1 4 3 419.33 11.2
 -1 4 -3 386.82 12.22
 1 -4 -3 422.5 14.64
 1 -4 -3 439.78 13.39
 -1 -4 3 461.84 14.51
 1 4 3 420.83 13.58
 -1 -4 4 809.56 21.33
 1 4 4 871.53 23.59
 -1 4 -4 809.84 22.83
 1 4 4 871.37 24.13
 -1 4 -4 842.25 23.98
 -1 4 -4 814.32 23.9
 1 4 4 803.87 23.87
 1 -4 -4 838.71 21.03
 -1 -4 4 852.78 20.85
 1 4 4 806.01 22.81
 -1 -4 4 850.74 24.32
 1 -4 -4 839.66 24.39
 1 4 4 847.39 23.96
 -1 -4 4 885.67 23.52
 -1 4 -4 814.08 23.88
 1 -4 -4 881.23 24.23
 1 -4 -4 818.24 22.27
 -1 -4 4 856.63 22.36
 -1 -4 4 889.62 24.45
 1 -4 -4 843.41 24.22
 1 4 4 824.44 20.93
 1 -4 -4 819.12 20.64
 -1 4 -4 767.03 22.24
 1 -4 -4 861.9 25.05
 -1 -4 4 872.29 24.21
 1 -4 -4 855.47 23.59
 1 4 4 761.01 21.97
 1 4 4 826.1 23.7
 1 4 5 107.49 5.58
 -1 4 -5 104.55 5.25
 -1 4 -5 105.21 5.72
 1 -4 -5 114.02 3.92
 -1 -4 5 114.65 5.63
 -1 4 -5 103.2 5.7
 1 -4 -5 124.45 6.22
 -1 -4 5 113.79 6.06
 1 4 5 103.55 5.67
 1 4 5 109.57 5.3
 1 -4 -5 108.9 5.98
 1 4 5 108.73 3.97
 -1 -4 5 110.59 3.74
 1 -4 -5 109.48 5.06
 -1 -4 5 122.97 6.28
 -1 -4 5 114.72 4.95
 1 -4 -5 111.21 5.92
 1 -4 -5 104.67 5.73
 -1 4 -5 101.13 3.41
 1 4 5 109.47 3.83
 1 -4 -5 113.21 3.67
 -1 4 -5 99.66 4.89
 1 -4 -5 117.4 6.6
 1 4 5 110.49 5.88
 1 -4 -5 116.19 6.16
 -1 -4 5 115.81 5.85
 1 -4 -5 115.64 5.78
 1 4 5 104.34 4.75
 -1 4 -6 557.89 17.11
 1 4 6 588.31 17.74
 1 4 6 533.63 17.73
 -1 -4 6 556.55 14.47
 1 4 6 578.29 14.91
 1 4 6 547.81 17.01
 -1 -4 6 550.13 17.84
 -1 -4 6 568.03 17.42
 -1 4 -6 554.18 17.75
 1 -4 -6 595.34 18.27
 1 -4 -6 591.26 16.84
 -1 -4 6 560.74 16.34
 1 -4 -6 548.93 17.64
 1 -4 -6 564.13 17.48
 -1 4 -6 501.78 14.07
 1 4 6 538.35 14.59
 1 -4 -6 565.83 14.42
 -1 4 -6 529.65 16.59
 1 -4 -6 601.06 18.4
 -1 -4 6 591.45 17.61
 1 -4 -6 576.52 17.75
 1 4 6 528.17 16.14
 -1 4 -7 61.74 4.33
 -1 4 -7 69.72 4.77
 1 4 7 71.63 4.87
 -1 4 -7 70.13 4.81
 1 -4 -7 69.01 2.98
 1 -4 -7 66.33 2.92
 -1 -4 7 67.72 2.83
 1 4 7 68.22 3.11
 1 4 7 74.87 4.67
 -1 -4 7 60.88 4.61
 -1 -4 7 66.08 4.54
 1 -4 -7 67.94 4.23
 -1 -4 7 71.15 4.14
 1 -4 -7 64.68 4.57
 1 -4 -7 66.81 4.37
 1 -4 -7 68.81 2.8
 1 4 7 66.71 2.97
 -1 4 -7 60.41 2.55
 -1 4 -7 66.15 4.21
 1 -4 -7 65.2 4.78
 -1 -4 7 61.62 4.32
 1 -4 -7 72.3 4.83
 1 4 7 72.82 4.97
 1 4 7 65.89 4.02
 -1 4 -8 14.91 2.2
 -1 4 -8 11.7 2.04
 -1 -4 8 11.78 1.8
 1 4 8 12.04 2.09
 1 -4 -8 13.2 1.68
 -1 4 -8 13.52 2.2
 1 -4 -8 14.19 1.28
 1 4 8 13.13 1.39
 -1 -4 8 12.86 1.24
 -1 -4 8 10.77 2.21
 1 4 8 11.75 2.09
 -1 -4 8 15.71 2.36
 1 -4 -8 11.81 1.88
 -1 -4 8 15.04 2.03
 -1 -4 8 11.57 2.44
 1 -4 -8 14.34 2.21
 1 4 8 12.79 1.83
 1 -4 -8 13.94 1.95
 -1 4 -8 12.98 1.11
 1 -4 -8 13.52 1.18
 -1 4 -8 15.78 2.13
 -1 -4 8 12.93 2.1
 1 -4 -8 13.85 2.28
 1 -4 -8 11.69 2.15
 1 4 8 11.6 2.2
 1 4 8 14.19 1.94
 -1 4 -9 374.18 13.9
 1 -4 -9 380.91 12.6
 -1 4 -9 363.54 13.98
 1 4 9 382.37 14.05
 -1 -4 9 380.22 14.48
 -1 -4 9 369.5 13.04
 -1 4 -9 366.13 14.07
 1 -4 -9 380.99 10.82
 1 4 9 384.17 11.14
 -1 -4 9 366.48 10.67
 -1 -4 9 372.75 14.24
 -1 4 -9 349.67 14.06
 1 -4 -9 404.29 14.74
 -1 -4 9 361.39 13.5
 1 -4 -9 338.19 13.48
 1 4 9 370.89 13.06
 1 4 9 378.72 14.62
 -1 -4 9 380.31 12.92
 1 -4 -9 386.87 13.63
 -1 -4 9 395.37 15.26
 -1 -4 9 357.44 13.02
 1 -4 -9 391.32 15.5
 -1 4 -9 374.15 13.69
 -1 4 -9 356.72 10.37
 1 -4 -9 377.98 10.6
 1 4 10 40.25 2.52
 -1 4 -10 41.14 2.27
 1 -4 -10 44.6 2.41
 -1 -4 10 38.35 2.39
 1 -4 -10 41.58 4.57
 -1 4 -10 40.27 3.82
 1 -4 -10 45.25 2.51
 1 4 10 40.63 2.47
 -1 -4 10 42.36 3.57
 1 4 10 42.89 4.37
 1 4 10 43.61 3.7
 1 -4 -10 44.15 2.56
 -1 -4 10 40.86 2.47
 -1 -4 10 36.93 4.11
 -1 -4 10 39.09 3.59
 -1 4 -10 47.81 4.28
 1 -4 -10 43.02 2.47
 1 4 10 42.69 2.47
 1 -4 -10 42 2.46
 1 -4 -10 39.91 2.45
 -1 -4 10 47.79 4.59
 1 -4 -10 43.28 4.3
 -1 4 -10 34.34 3.84
 1 4 10 40.92 2.62
 -1 -4 10 41.74 2.47
 1 -4 -10 44.83 4
 -1 -4 10 46.83 4.91
 -1 -4 10 40.7 3.74
 1 -4 -10 44.04 4.05
 1 4 10 43.89 4.32
 -1 4 -10 41.71 4
 -1 -4 10 39.4 3.77
 1 4 10 40.53 2.8
 1 4 10 42.5 2.58
 1 4 10 47.89 4.32
 1 -4 -10 45.81 3.52
 -1 4 -10 42.15 4.05
 1 4 11 50.56 3.23
 1 -4 -11 50.34 2.78
 -1 -4 11 49.48 2.64
 1 -4 -11 47.58 2.63
 -1 -4 11 49.88 2.87
 1 -4 -11 49.86 2.59
 -1 -4 11 48.34 2.51
 1 -4 -11 51.01 2.81
 1 4 11 54.07 2.92
 -1 -4 11 53.68 4.19
 1 4 11 52.83 5.01
 1 4 11 48.58 4.13
 1 -4 -11 50.29 2.82
 1 4 11 44.09 2.67
 1 4 11 55.4 4.84
 1 -4 -11 52.31 4.03
 -1 4 -11 55.26 4.75
 -1 -4 11 49.01 4.91
 1 4 11 49.08 2.99
 -1 -4 11 51.3 2.87
 1 4 11 45.81 2.72
 1 4 11 47.11 2.54
 1 -4 -11 50.39 2.82
 1 -4 -11 49.62 2.77
 -1 -4 11 54.11 5.13
 -1 4 -11 47.52 4.65
 1 -4 -11 47.58 4.68
 -1 -4 11 51.7 4.37
 -1 4 -11 48.92 4.49
 1 4 11 47.8 4.68
 -1 4 -11 55.59 4.82
 1 -4 -11 40.23 4.13
 -1 4 -11 57.74 4.82
 1 -4 -11 57.44 4.94
 1 -4 -11 53.91 2.75
 1 4 11 54.63 3.04
 -1 4 -11 52.12 2.68
 1 -4 -11 50.68 4.43
 -1 -4 11 58.62 5.87
 -1 -4 11 48.23 4.26
 1 4 12 38.39 2.62
 1 -4 -12 32.61 4
 -1 4 -12 34.95 4.03
 -1 -4 12 36.82 3.85
 -1 4 -12 31.83 3.66
 1 -4 -12 36.09 2.39
 -1 -4 12 34.38 2.23
 1 -4 -12 34.4 2.18
 -1 -4 12 33.93 2.44
 1 -4 -12 38.36 2.28
 1 4 12 38.62 2.51
 -1 -4 12 33.8 2.15
 1 -4 -12 37.26 2.4
 1 -4 -12 30.91 2.22
 1 4 12 30.91 2.21
 1 4 12 34.64 4.06
 1 -4 -12 34.76 3.32
 -1 4 -12 34.15 3.83
 -1 4 -12 31.67 1.95
 -1 -4 12 32.07 4.21
 1 4 12 37.73 2.47
 1 4 12 34.62 2.18
 1 -4 -12 38.31 2.46
 1 -4 -12 34.47 2.34
 1 4 12 33.3 4.09
 -1 4 -12 42.57 4.31
 1 4 12 37.58 2.56
 -1 4 -12 35.44 2.28
 1 -4 -12 38.96 2.37
 -1 -4 12 36.06 3.58
 1 4 12 36.43 3.71
 1 4 12 32.69 4.16
 -1 4 -12 38.62 4.06
 1 -4 -12 33.48 3.99
 1 -4 -12 40.43 3.99
 -1 -4 12 37.66 5.03
 -1 -4 12 36.69 3.9
 -1 -4 13 294.36 12.49
 -1 4 -13 288.77 13.06
 1 -4 -13 319.94 9.69
 1 -4 -13 265.39 8.76
 -1 -4 13 310.57 9.46
 -1 -4 13 299.91 9.81
 1 -4 -13 311.31 9.33
 1 -4 -13 292.34 13.3
 1 4 13 307.51 9.75
 1 -4 -13 315.21 9.61
 -1 -4 13 298.4 9.28
 1 -4 -13 285.65 9.33
 1 4 13 275.39 9.2
 -1 -4 13 326.9 10.15
 -1 4 -13 305.25 8.97
 -1 4 -13 284.88 12.46
 1 4 13 304.99 9.29
 1 4 13 297.38 9.61
 1 -4 -13 319.62 9.69
 1 -4 -13 316.44 9.58
 -1 4 -13 296.8 13.19
 1 -4 -13 313.81 13.75
 1 4 13 308.84 9.86
 1 -4 -13 326.4 13.23
 -1 -4 13 304.65 13.13
 -1 -4 13 315.34 15.57
 1 4 13 298.6 10.36
 -1 -4 13 312.31 12.48
 1 4 13 307.95 12.63
 1 4 13 321.54 14.24
 -1 4 -13 318.63 13.37
 1 4 13 324.34 9.98
 -1 4 -13 315.05 9.45
 -1 4 -13 288.4 12.54
 1 -4 -13 285.01 11.63
 1 4 13 313.33 13.81
 1 4 14 56.04 3.59
 1 4 14 57.77 3.27
 -1 -4 14 59.68 6.24
 -1 4 -14 61.21 5.31
 1 -4 -14 51.79 5.08
 1 -4 -14 47.33 2.57
 -1 -4 14 57.15 3.08
 -1 4 -14 62.82 5.43
 1 -4 -14 54.25 2.9
 -1 -4 14 58.48 3.07
 1 4 14 54.68 3.19
 1 -4 -14 55.79 3.09
 1 -4 -14 45.87 2.76
 1 4 14 47.99 2.71
 -1 -4 14 62.65 3.63
 -1 4 -14 53.05 2.69
 -1 4 -14 48.68 4.51
 1 4 14 52.4 2.87
 1 4 14 60.26 3.26
 1 -4 -14 58.84 3.17
 1 -4 -14 57.39 3.06
 1 -4 -14 59.09 5.32
 1 -4 -14 58.59 3.18
 -1 -4 14 54.73 6.11
 -1 -4 14 52.35 5.05
 1 -4 -14 51.34 4.84
 1 4 14 57.91 5.39
 1 -4 -14 49.63 4.12
 -1 4 -14 52.92 4.63
 1 4 14 57.14 5.47
 1 4 14 54.81 4.71
 -1 4 -14 58.01 5.26
 -1 -4 14 55.64 4.93
 1 4 14 55.06 3.28
 -1 4 -14 55.98 3.04
 -1 4 -15 49.09 4.83
 1 -4 -15 50.78 2.79
 -1 4 -15 50.97 2.93
 1 4 15 54.44 3.14
 1 -4 -15 52.29 2.93
 -1 -4 15 51.02 2.9
 1 4 15 47.31 4.35
 1 4 15 50.11 5.08
 1 4 15 56.53 5.3
 -1 4 -15 52.99 4.43
 1 -4 -15 42.76 3.85
 -1 -4 15 52.98 3.44
 -1 4 -15 52.46 2.63
 1 -4 -15 51.97 3.01
 1 4 15 48.32 2.96
 1 4 15 51.64 2.81
 1 -4 -15 51.03 2.85
 1 -4 -15 49.41 2.92
 -1 -4 15 56.6 3.45
 -1 -4 15 50.29 5.8
 -1 4 -15 49.18 4.63
 -1 -4 15 53.9 5.24
 -1 -4 15 47.59 5.67
 1 -4 -15 47.22 4.6
 1 4 15 55.04 3.54
 1 -4 -15 52.94 4.98
 -1 -4 15 50.79 4.77
 -1 4 -15 44.63 4.64
 1 4 15 50.76 3.12
 -1 4 -15 51.53 2.9
 1 -4 -15 43.14 2.42
 -1 -4 15 48.71 2.92
 -1 4 -15 46.2 2.45
 -1 4 -16 56.64 3.04
 1 -4 -16 56.18 2.92
 1 -4 -16 52.45 2.91
 -1 -4 16 58.66 3.11
 1 4 16 54.79 3.1
 1 4 16 50.67 4.46
 1 -4 -16 45.03 3.84
 1 4 16 62.56 5.48
 -1 -4 16 60.34 3.62
 -1 4 -16 54.69 2.7
 -1 4 -16 42.7 4.24
 1 -4 -16 49.42 2.52
 -1 -4 16 57.31 3.12
 -1 4 -16 54.53 2.6
 1 4 16 54.15 2.85
 1 4 16 55.39 3.11
 1 -4 -16 55.32 3.02
 1 -4 -16 49.84 2.79
 -1 -4 16 60.05 3.58
 -1 -4 16 60.69 6.34
 -1 -4 16 50.24 5.06
 1 -4 -16 51.04 4.74
 -1 -4 16 54.38 3.45
 1 -4 -16 57.92 3.11
 -1 4 -16 49.89 4.84
 1 4 16 58.85 3.58
 1 -4 -16 52.9 2.91
 -1 4 -16 57.06 3.02
 1 4 16 60.92 3.31
 1 -4 -16 51.45 4.97
 1 4 17 147.09 5.39
 -1 -4 17 147.32 5.44
 1 -4 -17 143.78 5.18
 1 4 17 136.18 7.32
 1 4 17 146.96 8.45
 -1 -4 17 164.47 6.21
 -1 4 -17 141.14 4.85
 -1 4 -17 120.18 6.96
 1 4 17 148.28 5.44
 1 4 17 139.46 5.09
 1 -4 -17 117.86 4.52
 -1 -4 17 148.89 5.48
 -1 4 -17 133.91 4.67
 1 -4 -17 136.52 5.16
 1 -4 -17 127.36 4.86
 -1 -4 17 152.3 6.01
 -1 -4 17 140.23 9.7
 -1 4 -17 147.53 5.31
 1 -4 -17 143.23 5.12
 -1 -4 17 151.13 6.03
 -1 -4 17 127.74 5.57
 1 4 17 152.41 6
 1 -4 -17 132.48 7.67
 -1 4 -17 144.04 5.25
 1 -4 -17 142.45 5.19
 1 4 17 142.02 5.44
 -1 4 -17 136.99 7.96
 1 4 18 9.19 1.11
 1 4 18 8.86 1.31
 -1 4 -18 9.4 0.93
 -1 -4 18 11.91 1.42
 -1 -4 18 12.09 1.62
 1 -4 -18 7.93 0.93
 1 -4 -18 8.96 1.12
 -1 -4 18 9.79 1.51
 -1 -4 18 11.9 1.62
 -1 4 -18 11.42 2.19
 1 4 18 11.86 1.94
 1 4 18 11.13 1.24
 1 -4 -18 7.74 1.08
 -1 -4 18 11.14 1.37
 -1 4 -18 9.28 1.12
 1 4 18 11.08 1.3
 1 -4 -18 9.13 1.13
 1 4 18 9.12 1.4
 1 -4 -18 10.51 1.16
 -1 4 -18 10.34 1.23
 -1 4 -18 11.22 1.07
 1 -4 -19 113.43 4.2
 -1 -4 19 133.14 5.01
 -1 -4 19 139.15 5.26
 1 -4 -19 121.32 4.39
 -1 4 -19 124.62 4.42
 1 4 19 126.54 4.52
 -1 4 -19 132.67 4.41
 1 -4 -19 117.71 4.17
 1 4 19 127.59 4.4
 -1 -4 19 136.09 4.79
 -1 -4 19 124.03 5.01
 -1 4 -19 125.25 4.11
 -1 -4 19 128.44 4.7
 1 4 19 125.27 4.34
 1 4 19 135.91 4.61
 -1 4 -19 135.91 4.55
 1 -4 -19 129.19 4.42
 -1 -4 20 6.21 1.1
 -1 -4 20 6.66 0.96
 -1 4 -20 6.82 0.78
 1 -4 -20 5.59 0.62
 1 4 20 7.53 0.77
 -1 -4 20 7.75 0.99
 1 4 20 8.03 0.91
 1 4 20 8.06 0.82
 -1 -4 20 8.13 1
 -1 4 -20 6.78 0.71
 -1 4 -20 6.73 0.67
 -1 4 -20 7.78 0.88
 1 -4 -20 5.78 0.77
 1 -4 -20 5.29 0.65
 1 -4 -20 5.21 0.76
 1 4 21 15.18 0.92
 1 4 21 17.43 1.04
 -1 -4 21 15.97 1.22
 -1 -4 21 18.81 1.22
 -1 4 -21 15.21 0.92
 -1 4 -21 16.79 1.01
 1 -4 -21 16.37 0.98
 1 -5 20 12.68 1.15
 -1 5 20 12.58 0.9
 1 5 -20 10.14 0.68
 -1 -5 -20 11.13 0.91
 1 5 -20 10.81 0.75
 1 5 -20 12.72 0.87
 -1 -5 -19 11.71 1.08
 1 -5 19 0.08 0.42
 1 5 -19 13.39 0.94
 1 -5 19 12.11 1.28
 1 5 -19 12.23 0.85
 1 5 -19 12.13 0.85
 -1 -5 -19 -0.45 0.33
 -1 5 19 11.01 0.86
 -1 -5 -19 10.63 0.97
 -1 5 19 14.19 1.13
 1 5 -19 12.79 1
 1 5 -18 16.93 1.17
 -1 5 18 15.91 1.23
 -1 -5 -18 15.04 1.21
 1 5 -18 16.2 1.18
 -1 5 18 18.28 1.48
 -1 -5 -18 16.72 1.35
 -1 -5 -18 12.26 1.08
 1 5 -18 16.22 1.31
 1 -5 18 16.81 1.52
 1 -5 18 18.22 1.72
 1 5 -18 17.87 1.26
 -1 5 18 12.68 1.06
 -1 -5 -18 13.4 1.11
 1 -5 18 16.32 1.64
 -1 5 18 17.42 1.55
 1 -5 18 16.77 1.22
 -1 -5 -18 18.49 1.42
 -1 -5 -18 18.04 1.5
 -1 5 17 56.13 2.95
 1 5 -17 57.17 2.57
 1 -5 17 57.78 3.09
 1 -5 17 55.59 2.94
 1 5 -17 54.59 2.3
 -1 5 17 55.34 2.51
 -1 -5 -17 51.27 2.4
 1 5 -17 57.69 2.39
 -1 5 17 60.16 2.84
 -1 -5 -17 48 2.35
 1 -5 17 54.92 3.18
 -1 -5 -17 57.47 2.79
 -1 -5 -17 60.38 2.67
 1 -5 17 55.01 2.44
 -1 5 17 52.56 4.36
 1 5 -17 54.74 2.4
 -1 5 17 55.34 2.38
 1 -5 17 59.38 3.09
 -1 -5 -17 52.96 2.43
 -1 -5 -17 58.23 2.67
 -1 5 17 54.16 2.41
 -1 -5 -16 53.45 2.71
 -1 -5 -16 51.82 2.48
 1 -5 16 55.17 2.95
 -1 -5 -16 46.05 2.31
 -1 5 16 52.85 2.38
 1 5 -16 53.33 2.33
 -1 5 16 49.48 4.54
 -1 -5 -16 45.93 3.96
 1 -5 16 52.03 2.98
 1 5 -16 52.62 2.2
 1 5 -16 46 1.99
 1 5 -16 53.84 2.29
 1 -5 16 55.02 3.01
 -1 5 16 52.21 2.69
 1 -5 16 49.98 2.18
 -1 5 16 47 2.32
 -1 -5 -16 57.12 2.62
 -1 -5 -16 45.89 2.31
 -1 -5 -16 42.78 2.03
 1 5 -16 53 2.46
 1 -5 16 56.88 3.16
 -1 -5 -16 41.15 4.04
 1 -5 16 48.72 5.5
 -1 -5 -16 45.45 4.27
 -1 -5 -16 45.35 4.4
 1 5 -16 50.49 4.21
 -1 5 16 47.43 4.33
 -1 5 16 51.91 2.91
 1 -5 16 51.04 3.16
 -1 -5 -15 225.33 7.69
 1 -5 15 236.51 7.99
 1 5 -15 229.93 7.1
 1 -5 15 214.92 8.28
 -1 -5 -15 233.47 7.45
 1 5 -15 229.11 7.33
 -1 5 15 227.74 7.34
 -1 -5 -15 230 7.45
 1 -5 15 245.48 8.05
 1 5 -15 216.79 7.1
 -1 -5 -15 222.44 10.25
 -1 5 15 248.02 11.51
 1 -5 15 228.79 8.23
 1 5 -15 202.08 6.8
 1 5 -15 235.36 7.05
 1 -5 15 217.16 7
 -1 5 15 224.67 7.68
 -1 5 15 233.4 7.43
 -1 -5 -15 205.4 7.05
 -1 -5 -15 224.64 7.44
 -1 -5 -15 200.12 10.5
 1 -5 15 212.84 12.7
 1 5 -15 240.28 7.49
 1 -5 15 224.98 8.33
 -1 5 15 216.28 8
 -1 5 15 230 7.46
 -1 -5 -15 240.45 7.56
 -1 -5 -15 184.48 6.85
 -1 5 15 229.89 11.02
 1 5 -15 234.71 10.6
 -1 -5 -15 212.8 10.87
 -1 -5 -15 207.23 10.52
 -1 5 14 154.5 5.69
 1 -5 14 146.29 5.92
 1 5 -14 153.45 5.31
 1 -5 14 147.12 6.42
 1 5 -14 148.72 5.47
 -1 -5 -14 150.37 5.54
 -1 -5 -14 152.8 5.65
 1 -5 14 151.98 5.93
 -1 5 14 149.11 5.55
 1 5 -14 136.46 4.85
 -1 -5 -14 141.55 7.94
 1 -5 14 154.06 6.43
 1 5 -14 150.02 5.17
 1 5 -14 137.14 5.1
 -1 5 14 157.34 8.99
 -1 5 14 137.29 7.56
 -1 5 14 149.27 5.54
 1 -5 14 146.49 5.25
 -1 5 14 152.6 5.86
 -1 -5 -14 152.18 5.68
 -1 -5 -14 146.49 5.42
 -1 -5 -14 135.24 8.53
 1 -5 14 153.17 10.66
 1 5 -14 157.88 5.61
 1 -5 14 149.32 6.43
 -1 5 14 144.07 6.16
 -1 -5 -14 131.78 8.59
 1 5 -14 139.98 7.32
 -1 5 14 146.72 8.67
 1 5 -14 154.74 8.39
 -1 -5 -14 147.12 5.58
 1 5 -14 135.53 7.93
 -1 5 14 139.74 8.38
 1 -5 14 132.99 8.42
 -1 -5 -14 147.14 8.53
 -1 5 13 51.65 2.92
 1 5 -13 48.16 2.55
 1 -5 13 51.81 3.12
 1 -5 13 45.88 3.32
 1 5 -13 48.84 2.75
 -1 5 13 50.02 2.81
 -1 -5 -13 49.7 2.85
 1 -5 13 49.29 3
 1 5 -13 43.96 2.34
 -1 -5 -13 47.69 4.36
 1 -5 13 50.03 3.41
 1 5 -13 41.97 2.44
 1 5 -13 48.26 2.5
 1 5 -13 42.2 3.77
 -1 5 13 50.09 4.93
 -1 5 13 46.89 4.2
 1 -5 13 46.88 2.55
 -1 5 13 45.2 2.89
 -1 -5 -13 48.95 2.85
 -1 -5 -13 48.59 2.77
 -1 -5 -13 43.41 4.73
 1 -5 13 43.73 5.73
 1 -5 13 49.1 3.45
 1 5 -13 48.28 2.74
 -1 5 13 48.26 3.29
 -1 -5 -13 41.79 4.58
 -1 5 13 50.05 4.52
 1 5 -13 44.43 3.85
 -1 5 13 53.21 5.08
 1 5 -13 47.3 4.54
 -1 -5 -13 44.08 4.94
 1 -5 13 35.97 4.19
 -1 5 13 44.92 4.53
 -1 -5 -13 44.76 4.59
 -1 5 12 183.84 6.47
 1 -5 12 174.78 6.58
 1 5 -12 186.14 6.05
 1 -5 12 175.18 7.11
 1 5 -12 178.63 6.28
 1 -5 12 184.01 6.58
 -1 -5 -12 181.86 6.42
 -1 5 12 180.07 6.38
 1 5 -12 169.23 5.79
 -1 -5 -12 180.17 8.86
 1 -5 12 177.56 7.14
 1 5 -12 163.73 5.93
 1 5 -12 179.02 5.9
 -1 5 12 187.25 9.95
 1 5 -12 155.63 8.08
 -1 5 12 170.51 8.66
 1 -5 12 178.26 6.07
 -1 -5 -12 182.83 6.38
 -1 -5 -12 186.83 6.54
 -1 -5 -12 179.97 9.98
 1 -5 12 173.55 11.4
 1 5 -12 191.89 6.39
 1 -5 12 183.18 7.25
 -1 5 12 179 6.4
 -1 5 12 185.44 7.16
 1 -5 12 176.21 6.85
 -1 -5 -12 181.5 9.84
 1 -5 12 191.03 10.23
 1 5 -12 166.39 8.06
 -1 5 12 182.94 9.33
 -1 5 12 179.91 9.77
 1 5 -12 187.11 9.37
 -1 -5 -12 169.1 10.16
 -1 5 12 193.93 9.79
 1 -5 12 157.3 8.93
 -1 5 12 161.99 7.84
 -1 -5 -12 182.72 9.47
 -1 5 11 259.79 8.08
 1 5 -11 246.12 7.52
 1 -5 11 244.63 8.16
 1 -5 11 244.67 8.69
 1 5 -11 241.98 7.79
 -1 -5 -11 249.67 8.01
 1 -5 11 238.29 8
 -1 5 11 252.68 7.96
 1 5 -11 229.53 7.38
 1 5 -11 240.69 7.67
 -1 -5 -11 231.74 10.37
 1 5 -11 217.66 9.44
 1 -5 11 250.89 8.79
 1 5 -11 230.38 7.57
 1 5 -11 240.89 7.39
 -1 5 11 255.95 11.81
 1 5 -11 228.71 10.14
 1 5 -11 217.95 9.49
 -1 5 11 249.57 10.69
 1 -5 11 241.02 7.6
 -1 -5 -11 245.05 7.92
 -1 -5 -11 256.79 8.12
 1 -5 11 247.37 13.48
 -1 -5 -11 255.87 11.94
 1 -5 11 242.04 8.74
 1 5 -11 257.33 7.88
 -1 5 11 241.04 7.75
 -1 5 11 248.55 8.73
 1 -5 11 246.25 8.63
 -1 -5 -11 222.57 10.69
 -1 -5 -11 258.23 11.82
 1 -5 11 256.24 12.43
 -1 5 11 269.24 12.03
 1 5 -11 240.17 9.86
 -1 5 11 256.89 11.27
 -1 -5 -11 223.58 12.06
 1 5 -11 250.28 11.15
 1 5 -11 244.91 10.99
 1 -5 11 223.81 10.69
 -1 5 11 252.04 11.42
 -1 -5 -11 241.38 11.14
 -1 5 11 234.98 9.81
 -1 5 10 164.96 5.72
 1 5 -10 146.5 5.14
 1 -5 10 150.61 5.71
 1 -5 10 148.09 6.09
 1 5 -10 151.92 5.47
 1 -5 10 151.77 5.65
 -1 -5 -10 159.25 5.68
 1 5 -10 146.71 5.16
 -1 5 10 149.61 5.52
 1 5 -10 149.63 5.35
 -1 -5 -10 145.17 7.57
 1 5 -10 149.73 7.27
 1 -5 10 150.35 6.19
 1 5 -10 145.72 5.05
 1 5 -10 145.32 7.61
 1 5 -10 137.14 7.05
 -1 5 10 142.98 7.65
 1 -5 10 155.36 5.34
 -1 -5 -10 157.29 5.6
 -1 -5 -10 156.03 5.7
 -1 -5 -10 165.18 9.01
 1 -5 10 146.46 9.81
 1 5 -10 157.99 5.49
 1 -5 10 154.31 6.23
 -1 5 10 155.87 5.5
 -1 5 10 159.05 6.29
 1 -5 10 152.67 6.22
 -1 5 10 151.48 5.58
 1 -5 10 164.18 9.66
 -1 -5 -10 158.98 8.75
 -1 -5 -10 156.02 8.37
 -1 5 10 154.1 8.66
 1 5 -10 148.35 7.09
 -1 5 10 155.67 8.28
 -1 -5 -10 154.88 5.54
 1 5 -10 159.86 8.25
 -1 -5 -10 145.32 9.27
 -1 5 10 153.15 8.35
 1 5 -10 151.3 8.08
 1 -5 10 139.51 7.69
 -1 5 10 151.84 7.3
 -1 -5 -10 146.68 8.09
 -1 5 9 87.83 3.84
 1 5 -9 88.02 3.46
 1 -5 9 85.21 3.91
 -1 -5 -9 87.73 3.68
 1 -5 9 84.86 4.21
 1 5 -9 87.07 3.71
 1 -5 9 87.34 3.87
 1 5 -9 84.61 3.57
 1 5 -9 82.28 3.47
 -1 -5 -9 85.39 5.37
 1 5 -9 88.49 5.32
 1 -5 9 91.17 4.34
 1 5 -9 84.69 3.34
 1 5 -9 83.96 5.53
 1 5 -9 89.13 5.36
 -1 5 9 92.55 5.73
 1 -5 9 90.38 3.62
 -1 -5 -9 94.45 3.98
 -1 -5 -9 89.75 3.83
 1 -5 9 90.62 4.36
 1 5 -9 95.48 3.79
 1 5 -9 80.21 3.21
 -1 5 9 90.76 3.75
 -1 -5 -9 86.24 6.27
 -1 -5 -9 93.58 3.83
 1 5 -9 94.23 5.92
 -1 -5 -9 88.01 6.94
 1 -5 9 95.92 7.24
 -1 -5 -9 98.19 6.58
 -1 -5 -9 92.38 6.17
 -1 -5 -9 88.79 5.93
 -1 5 9 90.51 5.32
 -1 5 9 93.79 6.34
 -1 5 9 96.7 6.12
 1 5 -9 83.88 4.97
 -1 5 9 85.72 5.92
 1 5 -9 90.11 5.83
 1 -5 9 86.42 5.59
 1 -5 9 92.84 4.44
 -1 5 9 90.42 3.83
 1 -5 9 82.45 3.83
 -1 5 9 90.49 4.34
 1 5 -8 57.64 4.41
 -1 -5 -8 51.39 2.67
 -1 -5 -8 53.84 5.36
 1 5 -8 53.51 2.65
 1 -5 8 51.25 2.72
 1 5 -8 55.45 2.63
 1 5 -8 53.34 2.56
 -1 -5 -8 46.65 4.15
 1 5 -8 55.29 4.13
 -1 -5 -8 52.89 3.98
 1 5 -8 49.74 2.59
 1 5 -8 52.48 3.98
 -1 5 8 57.89 4.35
 -1 5 8 49.14 3.8
 -1 5 8 49.61 4.26
 1 -5 8 57.56 2.96
 -1 -5 -8 52.01 2.74
 -1 -5 -8 52.91 2.84
 1 5 -8 54.5 2.64
 1 5 -8 48.55 2.3
 -1 5 8 54.71 2.69
 -1 -5 -8 56.35 4.95
 -1 5 8 56.54 3.23
 -1 5 8 57.1 4.46
 -1 5 8 56.73 4.74
 1 -5 8 49.29 4.2
 1 5 -8 51.31 4.19
 -1 -5 -8 58.4 4.34
 -1 5 8 51.87 2.72
 1 -5 8 54.88 5.35
 -1 -5 -8 54.05 4.63
 -1 5 8 58.75 4.61
 1 -5 8 54.97 4.17
 1 5 -8 58.5 4.5
 1 5 -7 193.48 8.42
 -1 -5 -7 183.44 8.09
 -1 5 7 191.54 8.49
 1 5 -7 192.33 8.41
 -1 5 7 177.18 7.94
 1 -5 7 173.54 8.98
 -1 5 7 199.41 9.03
 1 -5 7 191.55 9.03
 1 5 -7 200.45 8.82
 -1 -5 -7 195.75 8.8
 -1 -5 -7 193.86 6.47
 -1 -5 -7 197.78 6.43
 1 5 -7 197.15 8.79
 -1 5 7 186.3 8.78
 1 -5 7 180.95 8.16
 1 -5 7 191.11 10.15
 -1 -5 -7 211.6 9.95
 1 5 -7 190.41 6.07
 -1 5 7 192.99 6.21
 1 5 -7 184.08 5.83
 -1 -5 -7 194.91 8.86
 1 5 -7 195.76 8.69
 -1 -5 -7 190.24 6.26
 -1 -5 -7 189.36 10.33
 -1 5 7 197.54 6.33
 -1 5 7 189.22 8.75
 1 -5 7 201.36 10.54
 -1 -5 -7 195.82 9.38
 -1 5 6 526.15 16.68
 1 5 -6 550.08 17.69
 -1 -5 -6 556.12 17.32
 -1 5 6 529.69 17.49
 -1 5 6 532.4 16.63
 1 5 -6 561.2 17.72
 -1 5 6 588.67 18.3
 1 -5 6 477.43 18.21
 -1 -5 -6 559.49 18.32
 -1 5 6 544.76 18.23
 1 5 -6 571.65 18.13
 1 -5 6 582.89 18.89
 -1 -5 -6 572.72 15.2
 -1 5 6 582.12 18.31
 1 5 -6 571.72 17.92
 1 -5 6 536.06 17.24
 1 -5 6 557.34 19.8
 -1 -5 -6 579.35 19.59
 1 -5 6 541.95 15.42
 1 5 -6 546.23 14.69
 1 5 -6 540.05 14.52
 -1 5 6 562.01 14.85
 -1 -5 -6 566.87 18.16
 -1 -5 -6 607.82 20.93
 -1 -5 -6 555.91 14.95
 1 5 -6 563.76 17.77
 -1 5 6 566.09 14.95
 -1 5 6 544.18 17.97
 1 -5 6 607.66 20.43
 -1 -5 -6 611.33 19.45
 -1 -5 -6 585.24 19.33
 -1 5 5 663.59 19.62
 1 5 -5 682.64 20.6
 1 5 -5 683.83 20.59
 -1 5 5 664.77 19.57
 -1 5 5 662.43 20.28
 -1 5 5 745.48 21.07
 1 -5 5 607.07 21.33
 -1 -5 -5 700.82 21.5
 1 -5 5 730.22 21.98
 1 5 -5 695.67 20.95
 -1 5 5 679.53 20.97
 -1 -5 -5 696.37 18.01
 1 5 -5 716.61 20.7
 -1 5 5 684.45 20.9
 1 -5 5 671.86 19.97
 1 -5 5 670.01 22.34
 -1 5 5 668.25 17.57
 1 -5 5 650.77 18.08
 1 5 -5 662.83 17.42
 1 5 -5 663.29 17.36
 -1 -5 -5 668.95 20.81
 -1 -5 -5 769.34 24.22
 1 -5 5 626.62 21.11
 1 5 -5 676.96 20.3
 -1 -5 -5 684.18 17.76
 -1 5 5 675.62 17.64
 -1 5 5 682.71 20.81
 1 5 -5 642.22 18.74
 1 -5 5 736.86 23.13
 -1 -5 -5 737.01 22.48
 1 -5 5 644.23 19.5
 -1 -5 -5 709.03 22.16
 -1 5 4 810.16 23.01
 1 5 -4 831.01 23.97
 1 5 -4 841.75 23.66
 1 -5 4 787.16 23.05
 -1 5 4 819.77 24.05
 1 5 -4 739.37 21.28
 1 -5 4 789.15 25.27
 1 -5 4 869.63 25.32
 -1 -5 -4 902.3 25.47
 1 5 -4 850.79 24.26
 -1 5 4 765.96 22.4
 -1 5 4 794.65 23.97
 1 -5 4 786.66 25.04
 -1 5 4 896.62 24.03
 -1 5 4 798.79 22.9
 1 5 -4 844.67 24.04
 1 5 -4 789.79 20.64
 -1 5 4 814.06 20.84
 1 -5 4 777.01 21.29
 1 5 -4 834.1 20.72
 -1 -5 -4 827.73 24.14
 1 5 -4 829.91 23.49
 1 -5 4 814.4 24.76
 -1 -5 -4 902.58 27.54
 -1 5 4 824.28 20.89
 1 5 -4 790.67 22.32
 -1 5 4 824.21 24.07
 1 -5 4 900.8 26.23
 1 -5 4 811.38 23.37
 -1 -5 -4 849.57 23.65
 -1 -5 -4 925.05 26.37
 -1 -5 -4 869.86 25.67
 1 5 -3 555.55 16.81
 1 -5 3 531.7 16.37
 1 5 -3 509.82 15.16
 -1 -5 -3 584.41 19.49
 1 -5 3 524.26 18.29
 1 -5 3 565.19 18.38
 -1 -5 -3 574.96 18.76
 -1 5 3 513.6 16.01
 -1 5 3 553.07 17.34
 1 -5 3 506.48 18.2
 -1 5 3 577.91 16.89
 1 5 -3 562.02 17.37
 -1 5 3 552.95 16.53
 -1 5 3 528.32 16.45
 1 5 -3 547.16 17.3
 -1 -5 -3 550.4 17.42
 1 5 -3 537.66 16.58
 1 -5 3 549.81 18.14
 -1 -5 -3 598.19 20.69
 1 -5 3 527.69 14.81
 -1 5 3 537.73 14.37
 1 5 -3 546.31 14.27
 1 5 -3 552.2 14.22
 -1 5 3 531.72 17.2
 1 5 -3 519.23 15.98
 -1 -5 -3 576.64 17.52
 1 -5 3 563.24 17.17
 -1 -5 -3 603.55 19.49
 -1 -5 -3 601.15 19.11
 1 5 -2 641.87 19.14
 -1 5 2 621.05 18.44
 1 5 -2 592.19 17.19
 1 -5 2 580.06 17.84
 -1 -5 -2 660.66 21.26
 1 -5 2 585.36 17.24
 1 -5 2 611.48 20.12
 1 -5 2 649.09 20.2
 -1 5 2 606.56 17.99
 -1 -5 -2 652.99 20.83
 1 -5 2 636.72 20.41
 -1 5 2 650.81 18.26
 -1 5 2 647.99 18.52
 -1 5 2 618.47 16.11
 1 5 -2 612.4 15.99
 1 5 -2 634.8 15.92
 1 -5 2 620.39 16.56
 -1 -5 -2 617.13 19.01
 1 -5 2 608.34 19.83
 -1 -5 -2 695.2 22.81
 1 5 -2 631.3 18.24
 1 5 -2 579.1 15.55
 1 5 -2 617.94 18.02
 -1 5 2 600.88 18.9
 -1 -5 -2 627.95 20.43
 1 -5 2 635.56 19.14
 1 -5 2 664.48 20.52
 -1 -5 -2 652.08 19.72
 -1 -5 -2 666.23 21.42
 -1 5 1 610.57 17.88
 -1 5 1 619.24 17.88
 1 -5 1 606.22 19.59
 -1 5 1 580.34 18.02
 -1 5 1 576.6 16.89
 1 -5 1 546.97 16.87
 1 5 -1 569.17 16.68
 -1 -5 -1 579.26 20.09
 1 -5 1 591.97 17.05
 -1 -5 -1 611.07 19.13
 1 -5 1 617.98 18.58
 1 -5 1 584.45 19.15
 -1 -5 -1 596.37 19.58
 1 5 -1 598.83 18.27
 -1 -5 -1 590.36 19.93
 1 -5 1 596.48 19.15
 -1 5 1 603.78 17.53
 -1 -5 -1 573.44 17.92
 -1 -5 -1 622.91 21.56
 1 -5 1 588.81 19.12
 1 5 -1 578.09 17.18
 -1 5 1 575.42 18.2
 1 5 -1 592.75 17.44
 1 5 -1 580.53 15.2
 1 -5 1 588.18 15.73
 -1 5 1 585.63 15.35
 1 5 -1 588.51 15.04
 1 5 -1 552.72 14.81
 1 5 0 2176.71 55.24
 -1 5 0 2215.23 54.98
 1 -5 0 2213.8 56.79
 -1 5 0 2146.98 55
 1 5 0 2193.18 55.27
 -1 -5 0 1993.12 56.99
 1 5 0 2025.75 52.67
 -1 5 0 2208.52 54.66
 1 -5 0 2185.4 56.36
 1 -5 0 2244 52.37
 1 -5 0 2116.8 53.67
 1 5 0 2120.22 53.73
 -1 -5 0 1976.05 56.85
 -1 -5 0 2107.74 54.34
 1 -5 0 2171.4 54.31
 1 5 0 2108.23 51.78
 1 5 0 2094.9 51.46
 1 -5 0 2121.17 56.27
 1 5 0 2094.65 53.82
 -1 5 0 2217.13 55.06
 1 5 0 2157.69 55.2
 1 5 0 2149.19 54.47
 1 -5 0 2222.6 56.4
 1 -5 0 2300.82 55.95
 1 -5 0 2101.82 53.11
 -1 -5 0 1986.46 56.2
 -1 -5 0 2095.69 56.2
 -1 5 -1 594.13 18.14
 1 5 1 584.41 18.18
 1 5 1 588.4 18.17
 -1 5 -1 619.27 18.24
 -1 5 -1 598.5 18.04
 1 5 1 601.13 18.22
 -1 -5 1 541.15 19.54
 1 5 1 575.1 16.36
 -1 5 -1 605.81 17.98
 1 -5 -1 606.31 15.65
 1 -5 -1 585.88 15.1
 1 -5 -1 594.13 16.85
 1 5 1 592.28 17.22
 -1 5 -1 533.51 15.82
 -1 -5 1 506.37 19.04
 -1 -5 1 576.13 17.68
 1 -5 -1 592.35 17.77
 1 5 1 585.72 15.23
 -1 -5 1 587.33 15.14
 -1 -5 1 564.19 19.09
 1 -5 -1 591.03 19.3
 1 5 1 576.96 14.93
 1 5 1 595.16 17.85
 1 -5 -1 594.39 18.96
 1 -5 -1 629.64 18.93
 1 -5 -1 580.06 16.88
 -1 -5 1 491.94 18.35
 -1 -5 1 492.05 19.33
 -1 5 -2 588.93 19.02
 1 5 2 621.8 19.22
 1 5 2 638.68 19.31
 -1 5 -2 623.39 19.13
 1 -5 -2 671.63 20.56
 -1 5 -2 628.84 18.96
 -1 -5 2 557.89 20.38
 1 5 2 641.7 19.31
 1 -5 -2 643.29 20.22
 1 5 2 602.96 17.54
 -1 5 -2 617.7 18.97
 1 -5 -2 644.98 16.56
 1 -5 -2 621.04 16.08
 1 5 2 624.28 18.44
 -1 5 -2 594.16 17.25
 -1 -5 2 530.13 19.67
 1 -5 -2 658.21 19.2
 -1 -5 2 639.67 19.06
 -1 -5 2 623.83 16.1
 1 5 2 624.64 16.18
 -1 -5 2 604.92 20.2
 1 -5 -2 626.29 20.36
 1 5 2 628.37 15.96
 1 5 2 641.39 19
 1 -5 -2 651.19 18.41
 1 -5 -2 649.47 19.99
 -1 -5 2 513.05 18.96
 -1 -5 2 514.32 20.04
 -1 5 -3 566.3 17.98
 1 5 3 570.8 18.04
 1 5 3 563.8 17.91
 -1 5 -3 572.34 17.96
 1 -5 -3 585.32 18.84
 -1 5 -3 547.33 17.38
 1 -5 -3 577.14 18.76
 -1 5 -3 571.4 17.85
 1 5 3 552.87 16.46
 1 5 3 571.5 17.87
 1 -5 -3 574.97 14.79
 1 5 3 592.36 17.41
 -1 5 -3 532.36 16.17
 -1 -5 3 482.25 18.04
 1 -5 -3 590.1 18.05
 -1 -5 3 575.37 17.77
 1 5 3 557.47 14.83
 -1 -5 3 564.38 14.72
 -1 -5 3 546.85 18.88
 -1 -5 3 518.08 19.32
 1 -5 -3 569.81 19.12
 1 5 3 549.85 14.58
 1 5 3 555.55 17.63
 -1 -5 3 489.71 18.75
 1 -5 -3 571.1 18.51
 1 -5 -3 591.8 17.38
 -1 -5 3 470.99 17.27
 -1 5 -4 771.3 23.77
 1 5 4 789.73 23.75
 -1 5 -4 808.59 23.79
 1 5 4 779.33 23.61
 1 -5 -4 806.54 24.41
 -1 5 -4 791.13 23.1
 1 5 4 793.98 22.4
 1 5 4 824.35 23.77
 -1 5 -4 774.19 23.56
 1 -5 -4 790.85 24.44
 1 -5 -4 829.53 20.36
 1 5 4 811.33 23.22
 -1 5 -4 754.12 22.14
 -1 -5 4 800.41 23.52
 -1 -5 4 720.8 23.69
 1 -5 -4 844.79 24.05
 -1 -5 4 809.83 20.25
 1 -5 -4 766.85 21.34
 -1 -5 4 775.62 24.74
 1 -5 -4 811.35 25.13
 -1 5 -4 723.81 21.47
 -1 -5 4 758.44 25.11
 1 5 4 793.4 20.14
 1 -5 -4 798.49 19.77
 1 5 4 802.82 23.65
 -1 -5 4 682.81 24.32
 1 -5 -4 823.57 23.3
 -1 -5 4 673.21 22.65
 1 5 5 641.58 19.83
 -1 5 -5 601.83 19.6
 -1 5 -5 620.85 19.62
 1 -5 -5 632.18 16.2
 1 -5 -5 616.17 16.09
 1 5 5 632.46 19.28
 -1 5 -5 588.47 18.23
 -1 -5 5 634.71 19.56
 -1 -5 5 552.57 19.12
 -1 5 -5 610.07 19.71
 1 -5 -5 649.88 20.06
 -1 -5 5 521.22 19.85
 1 -5 -5 637.71 20.34
 1 -5 -5 627.33 19.29
 -1 -5 5 521.12 18.09
 -1 5 -5 588.18 18.64
 1 -5 -5 610.51 19.86
 1 5 5 602.62 18.41
 1 5 5 610.62 19.38
 -1 -5 5 583.12 20.61
 1 -5 -5 614.39 20.2
 1 -5 -5 599.01 17.53
 -1 -5 5 614 20.68
 1 -5 -5 621.9 21.03
 -1 5 -5 553.64 17.55
 1 -5 -5 613.79 15.66
 1 5 5 606.11 16
 -1 -5 5 622.08 16.07
 1 5 5 608.98 19.53
 1 5 6 594.79 19.3
 1 -5 -6 587.09 15.66
 1 -5 -6 594.74 15.65
 -1 5 -6 560.31 17.97
 1 5 6 598.88 18.98
 -1 -5 6 609.98 19.36
 -1 5 -6 591.33 19.34
 -1 -5 6 528.36 18.41
 1 -5 -6 609.74 19.71
 -1 -5 6 521.88 19.56
 1 -5 -6 635.27 20.24
 1 -5 -6 617.28 19.23
 1 -5 -6 584.11 19.26
 -1 5 -6 558.58 18.12
 1 5 6 551.91 18.69
 1 5 6 590.42 18.31
 -1 -5 6 553.68 20.16
 1 -5 -6 575.85 19.66
 1 -5 -6 586.27 17.49
 -1 -5 6 596.11 17.74
 -1 -5 6 586.19 20.41
 -1 5 -6 538.97 17.38
 1 -5 -6 602.97 20.83
 1 -5 -6 580.18 15.19
 1 5 6 579.18 15.56
 -1 -5 6 584.52 15.54
 1 5 6 608.57 15.87
 1 5 6 530.73 16.93
 1 5 7 167.74 8.65
 1 5 7 180.65 8.26
 -1 -5 7 176.21 9.69
 1 -5 -7 183.29 8.75
 -1 5 -7 164.77 7.86
 1 -5 -7 188.43 6.12
 -1 5 -7 176.09 8.15
 1 5 7 194.73 8.95
 -1 5 -7 182.89 9
 -1 -5 7 185.29 8.96
 -1 -5 7 158.13 7.98
 1 -5 -7 192.23 9.34
 -1 -5 7 175.73 5.96
 1 5 7 187.01 6.28
 1 -5 -7 171.71 7.64
 -1 -5 7 186.17 7.92
 -1 5 -7 175.42 7.78
 1 5 7 161.48 7.22
 1 -5 -7 184.92 9.37
 -1 -5 7 150.16 8.87
 1 -5 -7 166.15 8.46
 1 -5 -7 186.42 5.76
 -1 5 -7 169.43 5.43
 1 5 7 188.97 6.11
 1 -5 -8 52.38 2.52
 -1 5 -8 46.29 2.27
 1 5 8 51.04 2.75
 -1 -5 8 49.6 2.74
 1 -5 -8 50.42 2.75
 -1 5 -8 51.5 3.99
 1 -5 -8 52.87 2.74
 1 5 8 47.69 2.61
 1 5 8 48.49 2.7
 1 -5 -8 52.83 2.92
 -1 -5 8 47.04 2.65
 -1 -5 8 45.96 4.95
 1 5 8 53.4 4.31
 -1 5 -8 48.86 3.96
 1 -5 -8 53.1 4.37
 -1 5 -8 48.48 4.48
 1 -5 -8 49.92 2.7
 1 5 8 53.17 2.91
 -1 -5 8 50.06 2.7
 -1 -5 8 52.78 4.72
 1 5 8 45.29 4.25
 -1 5 -8 49.48 4.43
 -1 5 -8 49.45 4.19
 1 5 8 46.91 4.27
 1 -5 -8 47.85 3.79
 -1 -5 8 50.32 3.97
 -1 -5 8 56.52 5.43
 1 5 8 50.7 4.62
 1 5 8 53.2 3.79
 -1 -5 8 43.4 4.57
 1 -5 -8 53.65 4.87
 1 -5 -8 52.32 4.57
 1 5 8 47.92 3
 1 -5 -9 92.19 3.64
 -1 5 -9 80.84 3.32
 -1 -5 9 84.32 3.83
 1 -5 -9 89.08 3.87
 1 -5 -9 78.72 3.33
 -1 5 -9 78.86 3.42
 1 -5 -9 82.58 3.73
 1 5 9 85.59 3.78
 1 5 9 80.19 4.98
 1 5 9 95.06 6.57
 1 -5 -9 81.94 3.76
 1 5 9 83.14 3.79
 1 -5 -9 86.12 3.98
 -1 -5 9 83.29 3.83
 1 5 9 88.99 5.85
 -1 -5 9 72.73 6.45
 -1 5 -9 88.39 6.14
 1 5 9 85.32 4.21
 1 5 9 78.95 3.57
 1 5 9 77.45 3.29
 1 -5 -9 89.16 3.86
 1 -5 -9 88.38 3.85
 1 5 9 89.12 4.01
 -1 -5 9 87.33 3.85
 -1 -5 9 86.6 6.34
 -1 5 -9 86.84 5.86
 1 -5 -9 76.28 3.5
 1 -5 -9 80.61 5.3
 -1 -5 9 81.29 5.35
 -1 -5 9 84.7 7.15
 -1 5 -9 88.41 5.66
 1 -5 -9 87.23 6.38
 1 -5 -9 92.13 6.24
 -1 -5 9 75.36 6.18
 -1 5 -9 83.62 6.07
 1 -5 -10 173.03 6.14
 -1 -5 10 190.16 6.2
 1 -5 -10 180.56 6.39
 -1 -5 10 176.99 6.47
 -1 5 -10 163.03 5.91
 1 -5 -10 176.08 5.89
 -1 -5 10 175.63 5.9
 1 5 10 187.65 9.97
 1 5 10 179.63 8.24
 1 -5 -10 177.09 6.54
 1 5 10 181.29 6.42
 -1 -5 10 185.39 6.59
 -1 -5 10 174 10.61
 -1 5 -10 181.56 9.4
 1 5 10 180.04 6.94
 1 5 10 165.26 6.1
 1 5 10 171.91 5.85
 1 -5 -10 189.19 6.48
 -1 -5 10 176.29 6.44
 1 5 10 183.2 6.67
 -1 -5 10 189.29 10.16
 1 -5 -10 184.43 9.85
 -1 5 -10 174.77 9.62
 -1 5 -10 187.54 9.28
 1 -5 -10 184.76 6.12
 -1 5 -10 174.52 5.85
 1 -5 -10 185.5 8.72
 -1 -5 10 179.33 8.77
 -1 -5 10 187.17 11.28
 1 -5 -10 185.64 10.75
 -1 5 -10 185.97 8.97
 1 -5 -10 190.12 9.71
 -1 5 -10 184.85 9.48
 1 5 10 179.75 9.18
 1 -5 -11 281.39 8.94
 -1 -5 11 282.21 8.75
 -1 -5 11 282.31 9.21
 1 -5 -11 272.68 8.44
 -1 -5 11 283.52 8.56
 1 -5 -11 288.22 9.03
 1 5 11 307.61 13.54
 1 5 11 263.67 11.06
 1 5 11 279.69 8.95
 -1 -5 11 286.33 9.33
 -1 -5 11 249.04 13.63
 -1 5 -11 271.71 12.33
 1 5 11 279.01 9.62
 1 5 11 278.43 8.87
 1 5 11 272.89 8.43
 1 -5 -11 287.3 9.08
 1 -5 -11 289.21 9.08
 1 5 11 298.51 9.42
 -1 -5 11 288.24 9.24
 1 -5 -11 296.66 13.28
 -1 -5 11 292.25 13.69
 -1 5 -11 281.5 12.85
 -1 5 -11 283.18 12.43
 -1 5 -11 279.45 8.51
 1 -5 -11 288.99 8.75
 1 -5 -11 273.59 11.64
 -1 -5 11 267.52 11.8
 -1 -5 11 288.03 14.85
 -1 5 -11 280.11 12.11
 1 -5 -11 282.88 14.07
 1 -5 -11 264.08 8.72
 1 5 11 290.14 12.49
 -1 5 -11 268.42 12.26
 -1 -5 12 181.81 6.28
 1 -5 -12 169.94 6.23
 -1 -5 12 172.61 6.63
 1 -5 -12 169.27 5.92
 -1 5 -12 167.24 6.12
 1 -5 -12 182.57 6.46
 -1 -5 12 170.01 6.01
 1 5 12 181.38 6.53
 1 5 12 183.15 10.23
 1 5 12 166.19 8.29
 1 -5 -12 162.29 6.35
 1 5 12 171.21 6.28
 -1 -5 12 184.03 6.88
 -1 -5 12 162.88 10.67
 -1 5 -12 173.64 9.27
 1 -5 -12 175.3 6.29
 1 5 12 165.69 5.88
 1 5 12 170.91 6.29
 1 -5 -12 176.76 6.47
 1 -5 -12 181.87 6.48
 -1 -5 12 181.29 10.79
 1 -5 -12 175.74 9.98
 -1 5 -12 180.68 9.8
 1 5 12 184.18 6.72
 -1 -5 12 177.4 6.69
 1 -5 -12 169.54 8.77
 -1 -5 12 180.8 9.26
 -1 -5 12 161.58 11.24
 1 5 12 176.8 9.94
 -1 5 -12 176.14 9.54
 -1 5 -12 188.45 9.49
 1 5 12 193.27 6.76
 1 -5 -12 177.3 6.16
 -1 5 -12 179.26 6.05
 1 5 12 174.9 7.03
 -1 5 -12 164.35 9.08
 1 5 12 187.31 9.74
 -1 -5 13 44.24 3.2
 1 5 13 50.93 3.39
 1 5 13 53.09 3.14
 -1 -5 13 52.69 3.3
 -1 -5 13 50.12 5.7
 1 -5 -13 53.31 5.28
 1 -5 -13 43.18 2.63
 -1 -5 13 49.27 2.82
 -1 -5 13 51.09 3.21
 -1 5 -13 49.86 2.8
 1 -5 -13 48 2.61
 1 5 13 49.91 2.99
 1 -5 -13 51.25 2.95
 -1 -5 13 49.67 2.75
 1 -5 -13 47.38 2.87
 1 5 13 49.08 2.77
 -1 5 -13 48.74 4.57
 1 5 13 53.07 4.99
 -1 5 -13 51.46 4.92
 -1 5 -13 41.92 4.31
 1 5 13 50.48 2.92
 1 5 13 47.01 2.58
 1 -5 -13 52.56 3.04
 1 -5 -13 52.76 3.02
 1 -5 -13 45.9 2.78
 -1 5 -13 42.81 4.71
 1 5 13 52.75 3.12
 1 -5 -13 48.88 2.74
 -1 5 -13 51.09 2.73
 1 5 13 51.45 4.23
 1 5 13 50.9 5.25
 -1 5 -13 49.97 4.78
 1 -5 -13 53.08 5.13
 -1 -5 13 50.67 4.78
 -1 -5 13 53.9 6.4
 1 -5 -13 42.18 4.18
 -1 -5 14 143.57 5.9
 1 5 14 137.97 6
 1 5 14 143.88 5.6
 1 -5 -14 142.71 8.83
 -1 5 -14 134.67 7.69
 -1 -5 14 129.09 6.04
 1 -5 -14 142.58 5.4
 1 -5 -14 136.55 5.04
 -1 5 -14 144.71 5.36
 1 -5 -14 137.35 5.43
 -1 -5 14 142.17 5.27
 1 5 14 152.44 5.69
 -1 5 -14 147.17 5.36
 1 -5 -14 124.54 5.15
 1 5 14 126.62 5
 -1 5 -14 137.33 8.21
 -1 -5 14 142.91 5.93
 1 5 14 143.34 5.44
 1 5 14 141.93 5.09
 1 -5 -14 141.32 5.46
 1 -5 -14 139.08 5.5
 -1 5 -14 138.07 8.1
 1 5 14 148.71 5.76
 1 -5 -14 142.52 5.28
 -1 5 -14 146.6 5.25
 -1 -5 14 133.3 8.21
 1 -5 -14 135.63 7.8
 -1 5 -14 135.41 8.29
 -1 5 -14 134.14 7.63
 1 5 14 134.72 8.39
 1 5 14 129.1 8.44
 1 5 14 132.03 7.21
 -1 -5 14 141.44 5.37
 1 -5 -14 121.79 4.94
 1 -5 -14 137.2 8.47
 -1 -5 14 139.22 10.24
 -1 -5 15 231.61 8.11
 1 -5 -15 214.1 6.91
 -1 5 -15 227.27 7.24
 1 5 15 230.26 7.52
 1 -5 -15 224.93 7.38
 -1 -5 15 233.58 7.28
 -1 5 -15 231.65 7.25
 1 5 15 233.63 11.01
 -1 5 -15 194.61 9.33
 -1 -5 15 222.57 10.98
 1 -5 -15 192.46 9.64
 -1 5 -15 205.27 10.15
 1 5 15 223.96 7.31
 1 5 15 218.52 6.92
 1 -5 -15 216.56 7.26
 1 -5 -15 229.76 7.48
 1 -5 -15 224.36 7.31
 1 5 15 225.46 7.4
 -1 -5 15 214.28 8.18
 1 5 15 223.42 7.98
 -1 -5 15 227.52 7.31
 1 5 15 219.77 10.94
 1 5 15 190.86 9.02
 -1 5 -15 218.17 10.49
 -1 -5 15 222.13 12.65
 1 -5 -15 217.33 10.81
 1 5 15 231.95 7.61
 -1 5 -15 225.57 7.12
 1 -5 -15 220.7 7.16
 -1 -5 16 56.9 2.93
 -1 -5 16 54.76 3.42
 1 -5 -16 54.17 2.66
 -1 5 -16 52.93 2.79
 1 -5 -16 50.9 2.83
 1 5 16 54.31 2.94
 -1 -5 16 54.57 2.85
 -1 5 -16 58.47 2.85
 1 5 16 48.15 4.52
 -1 -5 16 55.79 3.49
 -1 5 -16 50.05 2.33
 -1 5 -16 46.56 4.13
 1 5 16 54.1 2.62
 1 5 16 54.37 2.85
 1 -5 -16 55.09 2.88
 1 -5 -16 52.83 2.88
 1 -5 -16 48.84 2.72
 -1 -5 16 54.49 3.42
 -1 -5 16 50.7 5.79
 -1 -5 16 48.21 3.27
 1 5 16 53.88 3.26
 1 -5 -16 43.2 4.45
 -1 5 -16 55.95 2.76
 1 -5 -16 49.53 2.68
 1 5 16 57.03 3.05
 1 -5 -16 41.34 4.02
 -1 5 -16 50.14 4.55
 1 5 16 48.02 4.51
 -1 5 -17 46.35 1.84
 1 -5 -17 52.24 2.48
 1 -5 -17 50.07 2.44
 1 -5 -17 47.31 2.27
 -1 5 -17 44.76 3.93
 -1 -5 17 55.39 3.13
 -1 -5 17 55.14 3.13
 -1 5 -17 51.23 2.37
 -1 5 -17 52.74 2.43
 1 -5 -17 49.92 2.21
 -1 5 -17 49.81 2.27
 1 5 17 53.07 2.57
 1 5 17 47.7 2.74
 1 5 17 50.19 2.4
 1 5 17 50.95 2.19
 -1 -5 17 52.69 2.52
 1 5 17 51.38 2.48
 1 -5 -17 48.66 2.38
 -1 -5 17 53.97 2.54
 1 -5 -18 16.12 1.37
 1 5 18 15.41 1.18
 1 5 18 17.98 1.39
 1 -5 -18 15.5 1.3
 1 -5 -18 14.61 1.17
 -1 -5 18 18.03 1.79
 -1 5 -18 16.59 1.27
 -1 -5 18 16.78 1.74
 -1 5 -18 18.93 1.38
 1 -5 -18 16.12 1.26
 -1 5 -18 17.82 1.38
 1 5 18 18.08 1.64
 1 5 18 16.24 1.37
 -1 -5 18 17.7 1.48
 1 -5 -18 15.32 1.28
 -1 -5 18 17.63 1.48
 1 5 18 17.1 1.37
 1 -5 -19 8.66 0.87
 -1 -5 19 11.01 1.08
 1 5 19 9.17 0.88
 -1 5 -19 11.32 0.99
 1 -5 -19 9.38 0.87
 -1 5 -19 10.15 0.89
 1 -5 -19 9.97 0.99
 -1 -5 19 9.2 1.25
 -1 -5 19 10.54 1.38
 -1 -5 19 10.29 1.25
 1 -5 -19 8.47 0.88
 1 5 19 10.27 0.86
 1 5 19 10.75 0.96
 1 5 20 13.06 0.77
 1 5 20 13.96 0.9
 1 -5 -20 14.02 0.97
 1 5 20 13.06 0.81
 -1 -5 20 13.06 0.96
 -1 5 -20 14.97 0.94
 1 -5 -20 13.12 0.83
 -1 5 -20 12.1 0.74
 -1 -5 20 14.89 1.28
 -1 -5 20 14 1.06
 1 6 -19 43.16 1.65
 -1 -6 -19 37.71 1.57
 1 6 -19 47.41 1.77
 1 -6 19 40.42 1.94
 -1 6 19 41.56 1.65
 -1 6 19 43.32 1.74
 1 -6 18 48.59 2.49
 1 6 -18 41.69 1.58
 1 6 -18 52.39 2.03
 -1 -6 -18 47.27 1.98
 1 6 -18 52.33 2.1
 -1 6 18 40.23 1.69
 -1 -6 -18 42.78 1.86
 1 -6 18 47.94 2.39
 -1 -6 -18 37.92 1.8
 -1 6 18 48.62 2.02
 -1 6 18 52.72 2.21
 1 -6 18 47 2.18
 -1 -6 -17 12.44 1.1
 1 -6 17 15.75 1.62
 -1 6 17 14.73 1.16
 -1 6 17 15.1 1.28
 -1 6 17 11.94 1.01
 1 6 -17 12.55 1.08
 1 -6 17 13.79 1.47
 -1 6 17 14.47 1.33
 1 6 -17 14.36 1.18
 -1 -6 -17 13.04 1.1
 1 6 -17 11.43 0.92
 -1 -6 -17 12.72 1.11
 -1 6 17 13.37 1.04
 1 -6 17 14.06 1.41
 1 6 -17 11.98 0.85
 1 -6 17 13.38 1.4
 1 6 -16 9.78 0.96
 1 6 -16 9.45 0.9
 -1 6 16 10.75 1.12
 -1 6 16 10.97 1.27
 -1 6 16 10.1 1.12
 -1 -6 -16 7.06 0.92
 -1 -6 -16 9.68 1.16
 1 -6 16 11.25 1.63
 1 6 -16 9.98 1.1
 1 -6 16 12.67 1.61
 -1 6 16 10.22 1.3
 1 6 -16 12.31 1.22
 -1 -6 -16 10.61 1.11
 1 6 -16 9.64 1.87
 -1 6 16 6.45 1.65
 1 -6 16 9.99 1.34
 -1 6 16 10.4 1.1
 -1 -6 -16 10.04 1.16
 -1 6 16 10.55 1.04
 1 6 -16 9.84 0.92
 1 -6 16 12.92 1.59
 -1 6 15 41.76 2.15
 -1 -6 -15 44.22 2.32
 1 -6 15 42.67 2.48
 -1 6 15 44.8 4.16
 1 -6 15 45.29 2.86
 1 6 -15 38.38 1.87
 1 6 -15 42.12 1.8
 -1 -6 -15 44.93 2.42
 -1 6 15 44.75 2.19
 -1 6 15 45.5 2.26
 -1 -6 -15 41.5 2.28
 -1 -6 -15 41.27 2.11
 1 6 -15 45.76 2.22
 1 -6 15 45.93 2.94
 1 -6 15 42.93 5.1
 -1 -6 -15 32.74 3.75
 -1 6 15 42.14 2.5
 1 6 -15 41.11 3.81
 1 -6 15 44.39 2.98
 -1 6 15 39.36 3.77
 1 6 -15 43.85 1.88
 -1 -6 -15 44.12 2.14
 1 6 -15 46.85 2.26
 1 -6 14 64.04 3.88
 1 6 -14 65.89 3.12
 -1 -6 -14 60.73 2.97
 -1 -6 -14 64.54 3.23
 -1 6 14 63.42 3.14
 1 -6 14 60.54 3.32
 1 6 -14 63.3 2.99
 1 6 -14 57.98 2.63
 -1 -6 -14 60.39 4.97
 1 -6 14 66.41 3.85
 1 6 -14 66.05 2.75
 1 6 -14 62.08 2.88
 -1 -6 -14 65.07 3.32
 -1 6 14 63.64 3.06
 -1 -6 -14 67.28 3.34
 -1 -6 -14 61.69 3.12
 1 6 -14 63.15 3.06
 1 -6 14 67.83 3.96
 -1 -6 -14 56.42 5.22
 1 -6 14 62.53 6.7
 -1 6 14 55.47 3.37
 1 6 -14 62.32 2.77
 -1 6 14 55.49 5.03
 -1 6 14 60.87 4.76
 1 6 -14 61.41 4.98
 -1 -6 -14 56.63 5.14
 -1 6 14 65.45 3.2
 -1 -6 -14 63.46 3.14
 1 -6 13 95.16 4.92
 -1 -6 -13 96.08 3.98
 1 -6 13 95.04 3.87
 1 6 -13 106.59 4.18
 1 -6 13 92.8 4.31
 -1 -6 -13 100.58 4.3
 -1 6 13 99.2 4.18
 1 6 -13 100.95 4.05
 1 6 -13 94.6 3.7
 -1 -6 -13 82.92 6.1
 1 -6 13 106.39 5.07
 1 6 -13 96.56 3.66
 1 6 -13 86.46 3.78
 1 6 -13 80.83 5.43
 -1 -6 -13 96.53 4.33
 -1 6 13 95.42 4.03
 -1 -6 -13 95.24 4.18
 -1 -6 -13 100.49 4.35
 1 -6 13 100.13 8.53
 -1 -6 -13 86.27 6.83
 1 6 -13 100.25 4.1
 1 -6 13 102.97 5.06
 -1 -6 -13 86.76 6.71
 -1 6 13 91.88 4.54
 1 6 -13 97.5 6.47
 -1 -6 -13 77.36 6.73
 -1 -6 -13 101.85 4.19
 -1 6 13 95.38 6.34
 -1 6 13 91.2 6.45
 1 6 -13 98.72 3.75
 -1 6 13 98.73 4.23
 1 6 -12 122.43 4.68
 1 -6 12 116.96 4.93
 -1 -6 -12 121.63 4.86
 -1 6 12 123.62 4.79
 1 6 -12 107.34 4.2
 1 6 -12 115.98 4.51
 -1 -6 -12 101.96 6.82
 1 -6 12 119.56 5.57
 1 6 -12 107.04 4.38
 1 6 -12 110.56 4.1
 -1 6 12 126.21 4.88
 1 6 -12 100.24 6.26
 1 -6 12 109.89 7.9
 -1 -6 -12 109.41 7.56
 -1 -6 -12 120.21 4.83
 -1 -6 -12 119.74 4.9
 -1 6 12 105.34 4.35
 1 -6 12 116.34 5.52
 1 6 -12 121.72 4.64
 1 -6 12 110.41 9.02
 -1 -6 -12 107.07 7.7
 -1 6 12 120.13 4.78
 -1 6 12 111.58 5.16
 1 6 -12 102.37 6.85
 -1 6 12 105.9 7.18
 1 6 -12 123.1 7.31
 -1 -6 -12 113.23 8.33
 -1 -6 -12 117.36 4.67
 -1 6 12 111.35 7.08
 -1 6 12 112.62 7.3
 1 6 -12 115.45 4.26
 1 -6 12 115.81 5.49
 1 6 -11 85.03 3.49
 -1 -6 -11 81.13 3.72
 1 -6 11 83.57 4.56
 1 6 -11 90.22 3.86
 1 -6 11 85.08 4.05
 -1 -6 -11 90.56 4.06
 1 6 -11 95.18 3.88
 -1 6 11 89.03 3.97
 1 6 -11 78.89 3.51
 1 6 -11 82.34 5.25
 1 -6 11 87.08 4.62
 1 6 -11 82.96 3.71
 1 6 -11 86.73 3.39
 -1 6 11 94.35 4.11
 1 6 -11 88.29 5.84
 -1 -6 -11 93.67 4.12
 -1 -6 -11 86.79 4.07
 -1 -6 -11 87.57 6.77
 -1 6 11 87.46 3.81
 1 6 -11 94.76 3.9
 1 -6 11 89.62 4.73
 -1 6 11 85.82 4.38
 -1 6 11 92.33 4.05
 1 -6 11 77.94 3.78
 -1 -6 -11 83.76 6.34
 1 -6 11 87.27 7.24
 -1 -6 -11 94.6 6.86
 -1 6 11 84.87 6.18
 -1 6 11 89.96 6.46
 -1 -6 -11 90.19 3.92
 1 6 -11 96.9 6.37
 -1 -6 -11 85.1 7.26
 -1 6 11 83.68 6.2
 1 6 -11 71.47 5.93
 -1 -6 -11 83 5.95
 1 6 -10 46.17 2.37
 -1 -6 -10 44.88 2.63
 1 6 -10 50.46 2.7
 1 -6 10 41.05 2.69
 -1 -6 -10 48.4 2.8
 -1 6 10 48.34 2.75
 1 6 -10 46.53 2.57
 1 6 -10 41.67 2.4
 -1 -6 -10 44.21 2.69
 1 6 -10 44.07 3.85
 1 6 -10 44.07 2.56
 1 6 -10 38.71 3.68
 -1 6 10 42.23 3.84
 1 -6 10 44.04 2.75
 -1 6 10 45.23 2.72
 -1 6 10 47.67 3.13
 1 -6 10 51.7 3.38
 -1 6 10 51 4.87
 1 6 -10 46.18 4.23
 -1 -6 -10 49.73 2.85
 -1 -6 -10 49.08 2.87
 -1 6 10 44.83 2.6
 1 6 -10 50.86 2.67
 -1 -6 -10 48.86 4.96
 1 6 -10 49.33 4.51
 -1 6 10 51.63 4.73
 -1 6 10 48.44 2.83
 -1 6 10 48.72 4.63
 -1 6 10 42.46 4.32
 -1 -6 -10 50.5 2.7
 1 6 -10 50.44 4.48
 -1 -6 -10 39.84 5.04
 -1 -6 -10 46.78 4.73
 1 -6 10 47.29 5.33
 -1 -6 -10 43.63 4.21
 -1 -6 -9 60.06 3.14
 1 6 -9 63.88 3.11
 1 -6 9 60.37 3.23
 -1 -6 -9 63.61 3.28
 1 6 -9 61.97 2.98
 1 6 -9 65.78 3.1
 -1 -6 -9 63.57 3.31
 1 6 -9 59.89 4.64
 1 6 -9 60.86 3.07
 1 6 -9 62.84 4.72
 -1 6 9 62.01 4.6
 1 -6 9 60.71 3.34
 -1 6 9 68.98 3.78
 -1 6 9 62.16 3.22
 1 -6 9 71.49 4
 1 6 -9 61.51 4.96
 -1 6 9 70.36 5.62
 -1 -6 -9 69.42 3.37
 -1 -6 -9 65.01 3.35
 1 6 -9 62.69 3.04
 1 6 -9 58.88 2.69
 -1 6 9 67.53 3.23
 1 -6 9 63.63 6.41
 -1 -6 -9 72.9 6.05
 -1 6 9 60.71 5.2
 1 6 -9 61.17 5.01
 -1 6 9 65.93 3.34
 -1 6 9 65.21 5.35
 -1 6 9 66.28 5.31
 1 6 -9 70.86 5.28
 -1 -6 -9 75.11 6.76
 -1 -6 -9 64.72 3.13
 1 -6 9 70.65 6.5
 -1 -6 -9 69.37 5.73
 -1 -6 -9 62.63 4.95
 -1 6 8 296.78 9
 -1 -6 -8 288.52 8.9
 1 -6 8 265.52 9.43
 1 6 -8 282.76 8.63
 1 -6 8 280.06 8.95
 1 6 -8 286.16 8.62
 1 6 -8 287.4 8.62
 -1 -6 -8 291.98 9.14
 -1 6 8 276.51 8.48
 1 -6 8 278.95 9.45
 1 6 -8 279.04 8.73
 -1 -6 -8 257.42 11.66
 1 6 -8 282.85 11.91
 -1 6 8 298.87 12.6
 1 -6 8 274.24 12.17
 -1 6 8 280.08 9.41
 1 -6 8 302.1 9.91
 1 -6 8 298.99 9.32
 1 6 -8 291.06 8.63
 1 -6 8 285.69 9.59
 -1 6 8 290.05 8.82
 1 6 -8 273.46 8.26
 -1 -6 -8 307.83 13.38
 1 -6 8 298.92 14.14
 -1 -6 -8 300.58 9.09
 -1 6 8 297.55 12.42
 1 6 -8 285.57 11.89
 1 -6 8 261.06 11.04
 1 6 -8 272.4 11.33
 -1 -6 -8 288.12 11.72
 1 6 -8 298.21 11.93
 -1 -6 -8 289.38 8.74
 -1 -6 -8 290.99 14.31
 -1 6 8 290.01 12.36
 -1 6 8 306.53 12.49
 -1 -6 -8 309.72 13.14
 -1 -6 -8 296.76 12.86
 1 -6 8 325.99 14.75
 -1 6 8 258.9 10.37
 1 6 -8 272.04 11.38
 -1 6 8 268.32 11.08
 -1 -6 -7 224.32 10.4
 -1 -6 -7 204.75 10.25
 1 -6 7 226.7 11.7
 1 -6 7 185.46 7.19
 -1 -6 -7 198.47 6.71
 1 6 -7 196.98 6.44
 1 -6 7 194.23 6.71
 1 6 -7 191.84 6.41
 1 6 -7 201.68 6.45
 -1 6 7 187.73 6.31
 -1 -6 -7 208.33 6.97
 1 -6 7 198.06 7.17
 -1 6 7 180.77 8.54
 -1 6 7 179.04 8.03
 1 6 -7 188 9
 1 -6 7 200.76 7.47
 1 -6 7 199.61 7.01
 1 6 -7 185.43 6.14
 1 -6 7 201.89 7.29
 -1 6 7 211.61 6.69
 1 6 -7 206.53 6.44
 1 -6 7 187.67 10.73
 -1 -6 -7 202.21 10.34
 -1 -6 -7 191.29 9.57
 1 6 -7 196.16 9.41
 -1 6 7 205.81 9.83
 1 -6 7 192.77 9.86
 -1 -6 -7 202.01 6.79
 -1 6 7 210.42 6.79
 1 6 -7 191.48 9.01
 -1 -6 -7 189.46 8.9
 1 6 -7 206.85 9.21
 -1 -6 -7 203.97 6.54
 -1 -6 -7 204.16 11.53
 -1 6 7 187.86 9.41
 -1 6 7 206.3 9.76
 1 -6 7 155.26 9.73
 1 6 -7 193.72 9.21
 1 -6 7 180.95 8.44
 -1 6 7 215.69 9.89
 -1 -6 -6 31.52 3.64
 -1 -6 -6 32.9 3.9
 1 -6 6 24.17 3.85
 -1 6 6 24.69 1.87
 -1 -6 -6 26.46 1.93
 1 -6 6 24.75 2.19
 1 6 -6 25.87 1.77
 1 -6 6 27.16 1.97
 1 6 -6 25.29 1.72
 1 6 -6 25.09 1.76
 -1 -6 -6 25.94 2.04
 -1 6 6 23.79 1.68
 1 -6 6 24.56 2.09
 -1 6 6 28.36 2.97
 1 6 -6 29.12 3.15
 -1 6 6 25.21 2.66
 1 -6 6 26.77 2.09
 1 -6 6 28.35 2.33
 -1 6 6 29.32 3.4
 -1 -6 -6 27.31 3.39
 1 6 -6 29.57 3.31
 1 -6 6 25.54 3.45
 -1 -6 -6 26.64 2
 -1 -6 -6 24.65 1.91
 1 -6 6 27.45 2.25
 1 6 -6 22.99 1.62
 1 6 -6 26.41 1.74
 -1 6 6 24.7 1.82
 1 -6 6 30.13 4.15
 -1 -6 -6 23.03 2.74
 1 6 -6 26.84 3.03
 -1 6 6 23.87 3.08
 -1 6 6 29.93 3.35
 -1 -6 -6 23.69 3.91
 1 6 -6 27.95 3
 -1 -6 -6 26.76 1.79
 1 -6 6 22.5 3.41
 1 6 -6 24.61 2.97
 -1 6 6 22.09 2.57
 -1 -6 -5 240.71 11.22
 1 -6 5 218.66 9.24
 -1 -6 -5 238.24 10.68
 1 -6 5 244.49 11.85
 -1 6 5 231 7.28
 1 -6 5 212.81 7.74
 -1 -6 -5 228.53 7.41
 1 6 -5 224.05 6.99
 -1 -6 -5 264.98 12.9
 1 -6 5 212.07 10.32
 1 6 -5 230.07 9.56
 -1 -6 -5 228.17 7.04
 1 -6 5 211.12 7.2
 1 6 -5 218.91 6.87
 -1 -6 -5 235.97 7.65
 1 -6 5 223.28 7.62
 -1 6 5 219.45 6.96
 1 6 -5 218.01 7.1
 -1 6 5 217.2 9.27
 -1 6 5 219.2 9.15
 1 6 -5 235.35 10.06
 1 6 -5 236.47 10.27
 -1 6 5 224.55 10.09
 -1 -6 -5 235.1 10.79
 1 -6 5 237.03 11
 -1 -6 -5 235.37 7.49
 1 -6 5 233.78 7.8
 -1 6 5 234.76 7.23
 1 6 -5 224.36 6.93
 1 6 -5 232.61 6.96
 -1 6 5 234.56 10.21
 1 -6 5 217.92 11.19
 -1 -6 -5 238.15 11.24
 1 6 -5 235.18 10.09
 -1 6 5 210.59 9.05
 1 6 -5 224.78 9.63
 1 -6 5 230.94 7.6
 -1 -6 -5 209.89 9.24
 1 -6 5 201.14 10.91
 -1 6 5 210.05 9.44
 1 6 -4 62.01 3.91
 -1 6 4 71.78 5.09
 -1 -6 -4 63.73 4.35
 -1 -6 -4 63.03 3.32
 1 -6 4 64.78 3.33
 1 6 -4 65.14 2.98
 -1 6 4 60.59 4.27
 1 6 -4 66.14 4.84
 -1 -6 -4 60.73 5.22
 -1 6 4 66.46 4.9
 -1 6 4 62.31 4.12
 1 -6 4 71.07 5.61
 1 -6 4 64.15 5.56
 -1 -6 -4 57.65 5.18
 1 -6 4 70.62 4.79
 -1 -6 -4 70.55 5.7
 -1 -6 -4 70.41 5.33
 -1 -6 -4 62.38 4.57
 -1 6 4 67.29 3.05
 1 6 -4 65.08 2.88
 1 6 -4 65.38 2.81
 1 -6 4 67.67 3.45
 -1 6 4 63.92 4.41
 1 6 -4 67.62 4.87
 -1 -6 -4 62.51 3.18
 1 -6 4 61.32 3.41
 1 6 -4 67.73 4.47
 -1 -6 -4 73.58 6.56
 1 -6 4 58.37 5
 -1 -6 -4 62.14 2.84
 1 -6 4 63.52 3.24
 -1 6 4 64.03 3.04
 -1 6 4 55.98 4.2
 1 -6 4 59.83 5.39
 1 6 -3 234.32 9
 -1 6 3 234.87 10.18
 1 6 -3 225.13 7.11
 -1 -6 -3 237.31 7.84
 -1 6 3 235.13 9.55
 1 6 -3 228.82 10.09
 1 6 -3 226.23 7.13
 -1 -6 -3 247.8 11.29
 -1 6 3 231.07 9.9
 1 -6 3 243.11 11.08
 -1 6 3 235.04 9.16
 1 -6 3 226.5 9.88
 -1 -6 -3 237.1 10.14
 -1 -6 -3 255.91 11.65
 -1 -6 -3 251.78 10.8
 1 -6 3 218.29 7.44
 -1 -6 -3 238.11 7.58
 -1 -6 -3 249.52 11.39
 -1 6 3 238.24 7.3
 1 6 -3 234.37 6.97
 1 6 -3 235.44 7.13
 1 -6 3 229.78 7.73
 1 -6 3 243.03 11.58
 -1 6 3 207.43 8.91
 -1 6 3 222.86 9.83
 -1 -6 -3 220.01 9.11
 1 -6 3 228.77 10.7
 -1 -6 -3 244.03 12.63
 -1 -6 -3 229.4 7.03
 1 6 -3 229.56 9.23
 -1 6 3 223.79 9.34
 1 6 -3 229.27 9.98
 1 -6 3 223.99 7.85
 -1 -6 -3 236.84 7.63
 -1 6 2 103.41 5.76
 1 6 -2 104.26 6.21
 -1 6 2 93.87 5.31
 -1 6 2 100.54 5.88
 -1 -6 -2 105.84 7.04
 1 -6 2 100.66 6.68
 -1 -6 -2 101.51 6.37
 1 -6 2 107.58 6.28
 1 -6 2 100.24 6.75
 -1 -6 -2 107.33 7.25
 -1 -6 -2 96.05 6.18
 -1 6 2 92.11 5.49
 -1 -6 -2 99.19 4.1
 1 6 -2 98.63 3.78
 -1 6 2 99.12 3.89
 1 -6 2 98.06 4.23
 -1 -6 -2 98.84 6.79
 -1 6 2 93.96 5.86
 1 6 -2 94.76 5.26
 1 -6 2 101.36 7.03
 -1 6 2 100.85 5.96
 1 6 -2 93.67 4.68
 1 -6 2 92.25 6.35
 -1 -6 -2 102.63 7.78
 -1 -6 -2 91.58 3.59
 1 6 -2 96.93 5.34
 1 6 -2 91.58 3.37
 -1 -6 -2 96.34 5.24
 -1 6 1 107.6 6.03
 -1 6 1 108.06 5.81
 -1 -6 -1 112.47 7.48
 1 -6 1 109.51 6.96
 1 6 -1 110.37 6.42
 1 -6 1 107.74 6.46
 -1 -6 -1 119.85 7.05
 1 -6 1 108.23 6.93
 -1 -6 -1 118.81 6.77
 -1 6 1 112.8 6.1
 1 -6 1 106.58 4.45
 -1 -6 -1 104.72 4.32
 1 6 -1 104.01 4.01
 -1 6 1 105.85 4.12
 -1 -6 -1 112.88 7.18
 1 -6 1 105.17 5.42
 1 6 -1 112.65 5.87
 1 -6 1 105.65 7.22
 1 6 -1 113.25 5.34
 -1 6 1 114.42 6.26
 1 -6 1 102.54 6.75
 1 6 -1 100.99 3.67
 -1 -6 -1 99.86 5.35
 -1 6 0 256.53 10.2
 1 6 0 259.61 10.62
 -1 -6 0 258.37 11.42
 1 -6 0 231.04 10.89
 -1 -6 0 252.19 12
 -1 -6 0 254.08 10.77
 1 -6 0 248.64 10.77
 1 -6 0 243.02 7.26
 1 -6 0 249.43 7.96
 -1 -6 0 231.64 7.71
 1 6 0 239.47 9.77
 -1 -6 0 261.18 11.7
 1 -6 0 242.98 9.62
 1 6 0 244.06 9.21
 -1 6 0 246.26 10.12
 1 6 0 244.05 7.5
 -1 6 0 243.54 7.58
 1 6 0 247 10.51
 -1 6 0 242.25 10.08
 1 -6 0 262.64 11.98
 -1 -6 0 256.91 12.02
 -1 6 0 238.93 9.8
 1 6 0 244.17 10.35
 1 -6 0 239.38 11.1
 1 6 0 239.55 7.13
 1 -6 0 233.08 11
 1 6 1 123.23 6.88
 -1 6 -1 122.45 6.65
 1 -6 -1 117.58 7.23
 1 -6 -1 116.58 5.65
 1 -6 -1 130.3 7.39
 -1 -6 1 134.3 8.27
 -1 -6 1 122.4 6.86
 -1 -6 1 121.75 7.63
 1 -6 -1 126.9 4.88
 1 -6 -1 123.78 4.38
 1 6 1 125.85 6.6
 -1 6 -1 121.79 6.78
 -1 -6 1 124.22 7.64
 1 -6 -1 125.86 6.54
 -1 -6 1 115.78 6.41
 1 6 1 125.94 6.12
 -1 -6 1 116.46 4.38
 -1 6 -1 123.95 4.61
 1 6 1 120.63 4.48
 1 6 1 129.57 7.03
 -1 6 -1 130.22 6.87
 -1 6 -1 124.46 6.6
 -1 -6 1 137.9 8.49
 1 6 1 128.78 6.93
 -1 6 -1 121.39 6.51
 1 6 1 118.93 4.22
 1 -6 -1 111.56 7.28
 1 6 2 106.93 6.38
 -1 6 -2 113.45 6.39
 1 -6 -2 119.84 7.04
 1 -6 -2 113.93 5.75
 -1 -6 2 120.39 7.57
 -1 -6 2 99.22 6.12
 -1 -6 2 104.43 7.38
 -1 6 -2 102.36 6.07
 -1 -6 2 103.86 7.5
 1 6 2 101.29 6.2
 1 6 2 102.94 5.08
 1 -6 -2 111.06 7.02
 1 -6 -2 108.77 4.06
 1 -6 -2 106.82 3.94
 1 6 2 103.52 6.08
 -1 6 -2 101.56 6.13
 -1 -6 2 103.92 6.9
 -1 -6 2 104.76 6.21
 1 -6 -2 110.98 6.28
 -1 6 -2 112.36 6.43
 1 6 2 111.97 6.52
 1 -6 -2 111.43 7.22
 -1 6 -2 101.22 5.93
 -1 -6 2 103.32 8.07
 1 -6 -2 108.84 7.16
 1 6 2 105.8 3.92
 1 6 2 109.73 5.82
 -1 -6 2 104.71 4.1
 1 6 2 108.45 4.19
 1 6 3 221.74 6.82
 1 -6 -3 222.84 7.32
 -1 6 -3 232.51 10.07
 1 6 3 225.73 10.02
 1 6 3 231.94 10.08
 -1 6 -3 216.22 9.77
 1 -6 -3 218.54 7.46
 1 -6 -3 234.44 10.84
 1 6 3 235.43 10.1
 -1 6 -3 228.83 9.86
 1 6 3 222.3 8.54
 1 -6 -3 229.18 10.87
 -1 6 -3 223.94 9.46
 1 -6 -3 220.97 6.94
 1 -6 -3 220.06 6.83
 -1 -6 3 220.64 7.04
 1 6 3 222.09 7.06
 -1 -6 3 198.25 10.21
 1 -6 -3 228.39 9.91
 -1 -6 3 222.83 9.92
 -1 -6 3 191.12 7.19
 -1 -6 3 201.23 7.49
 1 6 3 219.43 9.27
 1 -6 -3 221.01 7.16
 -1 -6 3 186.2 11.25
 1 -6 -3 217.63 10.87
 1 6 3 229.73 9.87
 -1 6 -3 214.52 9.62
 -1 -6 3 225.63 11.13
 1 -6 -3 235.04 9.33
 -1 -6 3 203.81 9.29
 -1 -6 3 215.85 11.23
 1 -6 -3 236.84 10.67
 1 6 4 70.73 5.22
 1 6 4 70.12 3.21
 -1 6 -4 72.07 5.24
 1 6 4 73.89 5.37
 1 6 4 66.53 5.13
 -1 6 -4 77.06 5.39
 1 -6 -4 69.88 3.54
 -1 -6 4 65.06 6
 1 6 4 74.25 5.29
 1 6 4 70.82 4.39
 -1 6 -4 79.71 5.45
 1 -6 -4 77.91 5.92
 1 -6 -4 72.83 3.24
 1 -6 -4 72.05 3.16
 -1 -6 4 68.36 3.24
 -1 -6 4 62.01 5.27
 -1 -6 4 65.8 5.15
 1 -6 -4 78.51 5.45
 -1 -6 4 58.95 3.34
 -1 -6 4 69.74 3.67
 -1 6 -4 72.12 4.87
 1 -6 -4 79.29 5.85
 -1 6 -4 67.52 4.15
 1 6 4 68.53 4.87
 -1 -6 4 63.29 6.22
 1 -6 -4 76.13 6.09
 1 6 4 70.87 3.11
 -1 -6 4 70.57 6.05
 1 -6 -4 71.25 4.86
 -1 -6 4 71.03 6.17
 -1 -6 5 196.64 7.44
 1 6 5 206.18 6.87
 -1 -6 5 212.41 7.06
 -1 -6 5 191.8 9.83
 1 -6 -5 229.29 10.36
 -1 -6 5 216.81 10.29
 1 -6 -5 211.04 6.39
 1 6 5 229.24 6.97
 1 -6 -5 220.96 7.19
 -1 -6 5 207.53 7.15
 -1 -6 5 195.73 11.34
 1 -6 -5 195.74 10.74
 1 -6 -5 228.81 6.98
 1 6 5 212.48 6.83
 1 6 5 208.26 6.72
 1 -6 -5 221.12 7.38
 1 6 5 207.41 6.95
 -1 -6 5 200.78 6.92
 1 6 5 207.55 6.76
 -1 6 -5 224.24 10.13
 -1 6 -5 222.36 10.06
 1 6 5 220 9.94
 -1 -6 5 195.63 11.13
 1 6 5 215.08 8.92
 1 -6 -5 219.2 10.75
 1 -6 -5 220.85 6.96
 1 -6 -5 231.04 7.12
 1 -6 -5 221.15 9.66
 -1 -6 5 198.81 10.91
 -1 6 -5 224.81 10.16
 1 6 5 211.65 10
 -1 -6 5 203.67 11.08
 -1 6 -5 198.73 8.5
 1 6 5 229.84 9.84
 1 6 5 221.97 10.12
 1 -6 -5 218.15 7.41
 -1 6 -5 208.36 9.16
 1 -6 -5 211.81 10.5
 1 -6 -6 35.64 2.44
 -1 -6 6 31.56 4.45
 1 -6 -6 38.46 4.55
 -1 6 -6 28.1 2.73
 1 -6 -6 37.32 2.23
 1 6 6 32.37 2.01
 1 6 6 34.23 2.12
 1 6 6 36.55 2.29
 1 -6 -6 34.19 2.41
 -1 -6 6 33.98 2.27
 1 6 6 34.16 2.11
 1 -6 -6 37.12 1.95
 1 6 6 34.44 2.18
 -1 6 -6 37.17 3.91
 -1 -6 6 33.65 4.53
 1 6 6 34.46 3.26
 1 -6 -6 36.02 4.12
 1 -6 -6 36.62 3.72
 -1 -6 6 35.58 4.42
 1 -6 -6 36.02 2.25
 1 -6 -6 36.41 2.22
 -1 -6 6 37.55 2.37
 1 6 6 35.94 2.37
 1 -6 -6 35.7 3.9
 -1 -6 6 33.49 3.91
 1 6 6 33.14 3.76
 1 -6 -6 34.31 2.37
 -1 -6 6 31.35 2.51
 1 6 6 33.94 2.19
 -1 6 -6 26.45 2.92
 1 6 6 33.11 3.54
 -1 -6 6 32.11 4.45
 -1 6 -6 32.42 3.28
 1 -6 -6 37.55 4.02
 -1 -6 6 33.25 2.34
 1 -6 -6 34.8 2.31
 1 -6 -7 201.54 7.13
 1 -6 -7 212.71 7.14
 -1 -6 7 213.31 7.25
 1 -6 -7 226.41 11.8
 -1 6 -7 189.15 8.42
 -1 -6 7 197.78 11.35
 1 -6 -7 217.71 6.98
 1 6 7 200.48 6.8
 -1 6 -7 190.58 6.34
 1 6 7 210.03 7.02
 1 -6 -7 208.47 7.33
 -1 -6 7 206.8 7.08
 1 6 7 198.54 6.61
 1 -6 -7 205.96 6.46
 1 6 7 216.88 7
 -1 -6 7 191.28 11.34
 1 6 7 201.49 9.17
 -1 6 -7 216.42 10.28
 1 -6 -7 205.7 6.92
 1 -6 -7 211.91 7.03
 1 6 7 218.47 7.26
 -1 -6 7 207.43 7.09
 1 -6 -7 208 10.37
 -1 -6 7 213.35 10.67
 1 6 7 202.45 9.97
 -1 6 -7 210.53 9.21
 1 -6 -7 187.52 9.94
 -1 6 -7 200.42 9.05
 1 6 7 207.96 9.93
 -1 -6 7 199.34 11.47
 -1 -6 7 184.95 7.32
 1 -6 -7 216.28 7.18
 1 6 7 205.14 6.93
 1 -6 -7 212.7 9.96
 1 -6 -7 218.63 10.9
 -1 -6 7 200.67 11.01
 1 -6 -8 256.98 8.04
 1 6 8 280.95 8.58
 1 -6 -8 266.56 8.01
 1 -6 -8 275.39 8.7
 -1 -6 8 270.99 8.81
 -1 -6 8 229.27 12.76
 -1 6 -8 244.78 10.33
 1 6 8 265.35 8.39
 1 -6 -8 261.12 8.4
 -1 6 -8 256.29 7.95
 1 -6 -8 260.17 8.65
 1 6 8 275.08 8.6
 1 -6 -8 267.8 8.86
 -1 -6 8 266.54 8.62
 1 6 8 242.05 7.96
 -1 6 -8 265.79 11.97
 -1 6 -8 251.53 10.59
 1 -6 -8 266.39 8.48
 1 -6 -8 271.6 12.36
 -1 -6 8 269.18 12.56
 -1 -6 8 276.98 8.74
 1 6 8 284.09 8.82
 1 6 8 270.81 11.93
 -1 6 -8 275.05 12.11
 1 -6 -8 263.69 10.24
 1 -6 -8 281.5 12.83
 1 -6 -8 268.84 11.82
 -1 -6 8 271.44 12.95
 -1 6 -8 257.08 10.99
 1 6 8 268.41 11.87
 1 -6 -8 267.09 8.5
 1 6 8 266.23 8.52
 1 6 8 275.55 9.08
 -1 -6 8 246.14 8.99
 -1 -6 8 249.75 13.51
 1 6 8 263.29 11.12
 -1 6 -8 263.54 12.01
 -1 -6 9 64.47 3.82
 1 6 9 67.85 3.79
 -1 -6 9 68.81 3.58
 1 6 9 73.61 3.68
 1 -6 -9 60.94 5.54
 -1 -6 9 64.21 5.93
 -1 6 -9 61.07 4.52
 -1 -6 9 63.5 3.79
 1 -6 -9 61.12 3.02
 1 6 9 66.79 3.44
 1 -6 -9 60.99 2.95
 -1 -6 9 66.65 3.6
 1 -6 -9 63.63 3.37
 -1 6 -9 61.41 2.93
 1 6 9 65.46 3.3
 1 -6 -9 66.73 3.33
 -1 6 -9 64.36 3.04
 1 -6 -9 62.37 3.32
 1 6 9 67.57 3.41
 1 -6 -9 71.33 3.68
 -1 -6 9 63.86 3.46
 -1 -6 9 61.13 6.5
 1 6 9 63.71 5.02
 -1 6 -9 63.24 5.34
 1 6 9 59.04 3.02
 1 -6 -9 66.64 3.35
 -1 -6 9 64.96 6.66
 1 -6 -9 61.38 4.43
 1 -6 -9 75.92 6.22
 1 -6 -9 63.26 5.37
 1 6 9 67.43 5.7
 -1 -6 9 58.85 6.03
 -1 6 -9 64.06 4.73
 -1 6 -9 70.49 5.25
 1 6 9 67.77 5.57
 -1 6 -9 68.92 5.56
 1 -6 -10 36.13 2.3
 -1 -6 10 37.94 2.97
 1 6 10 43.57 2.7
 1 -6 -10 42.57 2.37
 -1 -6 10 36.97 2.73
 1 -6 -10 40.5 2.64
 1 -6 -10 40.35 2.14
 -1 6 -10 42.57 2.36
 1 -6 -10 37.8 2.51
 1 6 10 40 2.55
 -1 6 -10 40.25 2.35
 1 6 10 42.73 2.63
 1 -6 -10 38.09 2.72
 -1 -6 10 42.8 2.84
 -1 -6 10 36.16 5
 -1 6 -10 42.75 4.44
 -1 -6 10 37.45 2.94
 1 6 10 40.02 2.91
 1 6 10 36.78 2.08
 1 6 10 38.22 2.38
 1 -6 -10 44.36 2.74
 1 -6 -10 39.22 2.54
 -1 6 -10 39.72 2.17
 1 6 10 42.6 2.77
 -1 -6 10 41.18 2.81
 -1 -6 10 36.16 4.58
 1 6 10 37.07 4.28
 -1 6 -10 36.3 3.86
 1 -6 -10 34.8 4.05
 -1 -6 10 35.42 5.19
 1 -6 -10 36.38 3.47
 1 6 10 45.51 4.78
 -1 -6 10 38.52 4.94
 -1 6 -10 35.12 3.62
 1 6 10 44.1 4.19
 -1 6 -10 47.03 4.56
 1 -6 -11 91.54 3.99
 1 -6 -11 100.39 4.39
 -1 -6 11 99.65 4.69
 1 -6 -11 92.46 3.72
 -1 6 -11 99.7 4.03
 1 6 11 102.21 7.29
 -1 6 -11 105.27 4.15
 1 6 11 97.18 4.27
 1 -6 -11 95.46 4.51
 -1 -6 11 95.81 4.61
 -1 6 -11 101.89 7.1
 -1 -6 11 104.97 8.34
 -1 6 -11 92.99 6.62
 1 6 11 101.58 4.83
 -1 -6 11 87.43 4.82
 -1 -6 11 105.25 5.09
 1 6 11 92.56 4.07
 1 6 11 89.94 3.68
 1 -6 -11 105.6 4.49
 -1 6 -11 97.25 3.83
 1 6 11 101.76 4.59
 -1 -6 11 101.2 4.7
 -1 -6 11 102.25 7.9
 1 -6 -11 92.85 5.82
 -1 6 -11 85.9 6.47
 -1 -6 11 87.07 7.37
 1 -6 -11 91.97 7.73
 -1 6 -11 102.18 6.4
 1 -6 -11 91.4 6.68
 -1 -6 11 99.31 8.68
 1 -6 -11 99.38 4.07
 -1 6 -11 93.99 6.68
 1 6 11 94.38 6.47
 -1 6 -12 117.16 7.39
 1 6 12 113.48 5.28
 -1 -6 12 113.88 5.58
 -1 -6 12 123.15 5.53
 -1 6 -12 113.91 4.32
 1 6 12 124.01 5.11
 -1 -6 12 118.7 5.27
 1 -6 -12 118.93 8
 -1 -6 12 117.98 8.65
 1 -6 -12 115.76 4.82
 -1 -6 12 126.66 4.81
 -1 -6 12 121.44 5.3
 1 -6 -12 106.95 4.18
 -1 6 -12 124.67 4.64
 -1 -6 12 122.14 4.58
 -1 6 -12 123.97 4.68
 1 -6 -12 115.57 4.99
 1 6 12 115.95 4.7
 -1 -6 12 120.46 5.32
 -1 6 -12 119.55 7.71
 -1 -6 12 115.42 8.61
 -1 6 -12 109.8 7.12
 1 6 12 112.03 4.23
 1 6 12 116.24 4.65
 1 -6 -12 117.8 4.95
 1 -6 -12 115.95 4.52
 -1 6 -12 113.98 7.29
 1 6 12 115.36 7.23
 1 -6 -12 98.02 6.22
 -1 -6 12 98.29 7.91
 -1 6 -12 112.76 6.95
 1 6 12 119.96 7.94
 -1 -6 12 118.66 9.52
 1 -6 -12 119.91 7.67
 1 -6 -12 112.77 4.56
 -1 -6 13 82.23 4.65
 -1 -6 13 94.83 4.54
 1 6 13 90.31 4.13
 -1 -6 13 87.73 4.44
 -1 6 -13 86.26 3.54
 1 -6 -13 82.78 6.6
 -1 -6 13 87.73 7.57
 -1 -6 13 92.28 4.49
 1 -6 -13 83.13 3.44
 -1 6 -13 89.4 3.75
 1 6 13 91.45 4.06
 -1 -6 13 90.22 3.76
 1 -6 -13 89.32 4
 1 -6 -13 82.36 3.96
 -1 6 -13 91.46 3.83
 1 6 13 85.58 3.74
 -1 -6 13 88.88 4.46
 -1 6 -13 95.29 6.55
 1 -6 -13 82.73 3.7
 1 6 13 82.74 3.41
 1 6 13 78.39 3.68
 1 -6 -13 87.65 4.04
 1 -6 -13 85.45 4
 1 -6 -13 81.91 3.81
 -1 6 -13 90.21 6.14
 1 6 13 82.06 6
 1 -6 -13 71.41 5.18
 -1 -6 13 71.09 6.56
 -1 6 -13 84.3 5.87
 1 6 13 89.08 6.68
 -1 -6 13 89.06 8.11
 1 -6 -13 81.06 6.3
 1 6 13 86.43 4.05
 1 -6 -13 83.59 3.67
 1 6 14 69.62 3.78
 -1 -6 14 71.45 3.65
 -1 -6 14 69.64 4.12
 1 6 14 73.29 3.51
 -1 -6 14 71.02 3.91
 -1 6 -14 69.36 3.04
 -1 -6 14 77.47 7.02
 1 -6 -14 70.17 5.89
 -1 -6 14 74.91 3.98
 -1 6 -14 72.03 3.22
 1 -6 -14 64.29 2.89
 -1 -6 14 73.71 3.29
 1 6 14 72.49 3.47
 1 -6 -14 72.47 3.47
 1 -6 -14 65.01 3.29
 -1 6 -14 75.18 3.34
 1 6 14 68.14 3.08
 -1 -6 14 72.9 3.99
 -1 6 -14 60.74 5.1
 1 -6 -14 70.47 3.25
 1 6 14 64.8 2.88
 1 6 14 66.75 3.21
 1 -6 -14 70.9 3.47
 1 -6 -14 64.72 3.35
 -1 6 -14 68.25 5.16
 1 6 14 76.67 3.61
 1 -6 -14 65.99 3.13
 1 -6 -14 53.13 4.46
 1 6 14 68.06 5.6
 -1 -6 14 72.62 7.04
 -1 6 -14 65.11 4.98
 1 6 14 69.13 5.36
 1 -6 -14 62.94 3.1
 -1 6 -15 54.2 2.62
 1 -6 -15 44.68 2.45
 -1 6 -15 46.99 4.15
 1 6 15 43.82 2.2
 1 6 15 51.19 2.59
 1 6 15 50.55 4.58
 1 -6 -15 47.76 2.69
 1 -6 -15 50.23 2.75
 -1 -6 15 44.94 5.26
 1 6 15 47.41 2.63
 -1 -6 15 53.01 3.28
 -1 6 -15 45.76 2.32
 1 6 15 51.26 2.79
 1 -6 -15 45.18 2.45
 -1 -6 15 51.85 3.2
 -1 6 -15 47.5 4.13
 1 6 15 47.13 4.22
 -1 6 -15 41.1 3.57
 1 -6 -15 50.5 2.73
 -1 -6 15 46.7 2.5
 1 6 15 51.35 2.74
 1 6 15 51.71 3.04
 -1 -6 15 48.31 3.3
 1 -6 -15 45.48 2.25
 -1 6 -15 54.29 2.62
 1 6 16 10.35 1.1
 1 6 16 10.53 0.96
 1 -6 -16 11.38 1.17
 1 -6 -16 11.2 1.25
 1 -6 -16 10.23 1.17
 -1 6 -16 10.19 1
 -1 6 -16 12.58 1.23
 1 -6 -16 10.54 0.98
 -1 6 -16 12.54 1.19
 -1 -6 16 11.83 1.63
 1 -6 -16 12.35 1.26
 -1 -6 16 11.95 1.19
 1 6 16 13.78 1.35
 1 6 16 11.5 1.4
 -1 -6 16 12.28 1.63
 1 -6 -16 12.28 1.16
 1 6 16 12.13 1.27
 -1 6 -16 11.74 1.97
 1 6 16 12.06 2.07
 1 6 17 14.29 1.1
 1 -6 -17 13 1.11
 1 -6 -17 12.59 1.11
 1 -6 -17 13.23 1.2
 -1 -6 17 14.41 1.61
 1 -6 -17 13.77 1.11
 1 6 17 14.29 1.22
 -1 6 -17 15.69 1.21
 1 -6 -17 12.76 0.94
 -1 6 -17 15.94 1.17
 1 6 17 14.01 1.18
 1 -6 -17 13.68 1.2
 -1 -6 17 14.13 1.15
 -1 -6 17 18.75 1.76
 -1 6 -17 15.39 1.01
 -1 6 -17 14.67 1.14
 1 6 17 14.32 1.37
 -1 -6 18 48.15 2.58
 -1 6 -18 49.13 1.97
 1 -6 -18 45.3 1.94
 -1 6 -18 50.24 1.96
 1 -6 -18 47.93 2.04
 -1 -6 18 44.58 1.87
 1 6 18 48.18 2.02
 1 6 18 47.78 2.23
 1 6 18 46.92 1.89
 1 -6 -18 43.72 2
 -1 6 -18 51.74 2.02
 -1 -6 18 50.52 2.55
 -1 -6 19 46.56 2.03
 -1 6 -19 41.73 1.55
 -1 6 -19 43.48 1.65
 1 -6 -19 35.98 1.54
 1 6 19 39.79 1.58
 -1 6 -19 38.59 1.51
 1 6 19 36.24 1.46
 -1 -7 -18 9.67 0.7
 1 7 -18 14.57 0.8
 -1 7 17 86.44 2.83
 1 -7 17 94.81 3.19
 -1 -7 -17 84.95 2.79
 1 -7 17 88.67 2.97
 1 7 -17 102.73 2.85
 -1 7 17 78.63 2.48
 -1 -7 -17 86.45 2.72
 -1 7 17 85.73 2.57
 -1 -7 -17 81.62 2.68
 1 7 -17 99.12 2.81
 1 -7 17 98.77 3.43
 -1 7 16 20.3 1.25
 -1 -7 -16 19.26 1.34
 1 -7 16 20.41 1.74
 -1 -7 -16 17.51 1.31
 -1 -7 -16 16.57 1.16
 1 -7 16 20.55 1.71
 -1 -7 -16 17.14 1.25
 1 7 -16 19.76 1.17
 1 -7 16 17.38 1.44
 -1 -7 -16 17.53 1.1
 1 7 -16 20.68 1.34
 -1 -7 -16 20.72 1.39
 -1 7 16 19.23 1.24
 1 7 -16 22.57 1.37
 1 -7 16 20.02 1.77
 -1 7 16 20.55 1.46
 -1 7 15 19.91 1.34
 -1 -7 -15 17.24 1.41
 -1 -7 -15 17.09 1.42
 -1 -7 -15 14.25 1.26
 -1 7 15 17.14 1.35
 -1 -7 -15 16.15 1.29
 1 -7 15 18.46 1.8
 1 7 -15 16.83 1.28
 -1 7 15 15.39 1.45
 1 -7 15 15.92 1.79
 -1 -7 -15 16.66 1.18
 1 7 -15 19.46 1.38
 1 7 -15 17.29 1.25
 1 7 -15 17.51 1.32
 -1 7 15 17.91 1.36
 -1 -7 -15 17.72 1.43
 1 -7 15 16.33 1.48
 1 -7 15 20.26 1.84
 1 7 -14 0.55 0.59
 -1 7 14 1.01 0.61
 1 7 -14 0.68 0.48
 -1 -7 -14 0.55 0.56
 1 -7 14 0.21 0.91
 1 7 -14 0.79 0.6
 -1 7 14 0.36 0.48
 -1 -7 -14 1.16 0.64
 -1 -7 -14 0.69 0.59
 -1 7 14 0.71 0.58
 1 7 -14 0.58 0.51
 1 -7 14 0.3 0.85
 -1 -7 -14 0.47 0.45
 1 7 -14 0.65 0.62
 -1 -7 -14 0.67 0.55
 -1 -7 -14 0.76 0.63
 1 -7 14 0.92 0.69
 -1 7 14 0.66 0.75
 1 7 -14 0.41 0.85
 1 -7 14 0.53 1.01
 -1 7 14 0.46 0.75
 -1 -7 -13 49.09 2.7
 1 -7 13 60.23 3.47
 1 7 -13 54.82 2.61
 -1 7 13 57.12 4.74
 1 7 -13 53.72 4.38
 -1 7 13 54.76 2.6
 -1 7 13 53.93 2.81
 -1 -7 -13 54.45 2.91
 -1 -7 -13 52.11 2.8
 -1 -7 -13 43.42 4.55
 1 7 -13 51.38 2.57
 1 -7 13 55.76 3.4
 -1 7 13 49.09 2.94
 1 -7 13 49.1 2.83
 -1 -7 -13 56.08 2.87
 -1 7 13 54.76 2.79
 -1 -7 -13 48.17 2.38
 1 7 -13 58.04 2.73
 1 7 -13 51.04 2.42
 1 7 -13 56.98 2.68
 -1 7 13 44.81 4.07
 -1 7 13 49.66 4.25
 -1 7 13 53.31 2.78
 -1 -7 -13 52.39 2.64
 1 7 -12 6.83 0.95
 1 7 -12 7.62 1.08
 -1 7 12 5.74 1.22
 -1 7 12 7.6 1.13
 1 -7 12 -0.2 0.32
 1 7 -12 7.84 1.06
 1 7 -12 8.29 1.75
 -1 -7 -12 8.75 2.24
 1 -7 12 7.42 2.17
 -1 -7 -12 5.29 1.49
 1 7 -12 7.14 1.07
 -1 7 12 8.51 2.02
 -1 7 12 9.34 1.09
 -1 -7 -12 9.08 1.24
 -1 -7 -12 8.39 1.24
 -1 -7 -12 7.74 0.93
 1 7 -12 6.6 1.02
 -1 -7 -12 5.27 0.9
 -1 -7 -12 7.15 1.08
 -1 7 12 8.55 1.22
 -1 7 12 8.59 1.95
 -1 7 12 8.5 1.95
 1 7 -12 10.06 2.02
 -1 -7 -12 6.44 2.18
 -1 -7 -12 8.58 1.07
 -1 7 12 7.51 1.11
 -1 -7 -12 7.98 1.16
 1 -7 12 6.5 1.15
 -1 -7 -11 50.99 2.75
 1 7 -11 55.82 2.78
 -1 -7 -11 51.6 2.51
 1 -7 11 51.17 2.93
 -1 -7 -11 55.3 2.96
 1 7 -11 50.03 2.58
 -1 7 11 51.98 2.87
 1 7 -11 55.77 2.74
 -1 -7 -11 47.47 2.72
 1 7 -11 43.46 3.77
 1 7 -11 53.49 2.76
 -1 -7 -11 46.04 4.73
 1 -7 11 53.65 5.65
 -1 -7 -11 46.48 4.77
 -1 -7 -11 56.61 3.04
 -1 -7 -11 54.88 3.03
 1 -7 11 43.03 5.53
 -1 -7 -11 62.1 5.57
 1 7 -11 54.21 2.7
 -1 7 11 45.79 2.6
 -1 -7 -11 44.23 3.97
 -1 7 11 55.36 2.97
 1 7 -11 51.65 4.41
 -1 -7 -11 56.17 5.8
 -1 -7 -11 52.8 2.72
 -1 7 11 48.35 4.55
 -1 7 11 52.41 4.58
 -1 7 11 54.32 2.9
 1 -7 11 47.01 2.77
 -1 7 11 50.45 3.14
 1 7 -11 46.34 4.17
 -1 7 11 47.75 4.62
 -1 7 10 4.65 1.06
 1 7 -10 4.57 0.9
 1 -7 10 5.69 1.42
 -1 -7 -10 3.99 0.96
 1 7 -10 4.26 0.9
 -1 -7 -10 3.66 0.74
 1 -7 10 4.4 1.05
 1 7 -10 4.66 0.93
 1 7 -10 5.98 1
 -1 7 10 5.41 1.09
 -1 -7 -10 5.52 1.07
 1 -7 10 6.41 1.42
 -1 7 10 6.48 1.91
 1 7 -10 5.02 1.34
 -1 -7 -10 3.53 1.51
 -1 -7 -10 4.32 1.78
 1 7 -10 4.42 1
 -1 -7 -10 4.49 1.04
 -1 -7 -10 5.66 1.13
 1 7 -10 4.15 1.62
 1 -7 10 5.01 2.27
 -1 -7 -10 4.55 1.85
 -1 7 10 5.91 1.04
 1 -7 10 5.94 1.43
 1 7 -10 4.62 1.4
 -1 -7 -10 4.85 1.49
 1 -7 10 4 2.14
 -1 -7 -10 7.44 2.6
 -1 -7 -10 4.61 0.9
 -1 7 10 5.92 1.92
 1 7 -10 5.79 1.71
 -1 7 10 8.39 1.98
 -1 7 10 7.15 1.92
 -1 7 10 4.58 1.19
 -1 7 10 4.95 1.1
 1 -7 10 4.43 1.06
 -1 7 9 152.34 5.58
 1 7 -9 147.81 5.22
 1 -7 9 127.84 5.32
 1 7 -9 139.3 5.14
 -1 7 9 152.27 5.5
 1 7 -9 149.78 5.2
 -1 -7 -9 147.12 5.62
 -1 7 9 135.24 5
 1 -7 9 146.89 6.03
 1 7 -9 123.24 7.26
 1 -7 9 146.19 5.71
 -1 7 9 134.37 5.72
 -1 7 9 148.86 5.51
 1 -7 9 141.13 6.04
 1 7 -9 127.66 4.63
 -1 7 9 140.97 5.29
 1 7 -9 146.6 5.13
 1 -7 9 137.71 9.49
 -1 -7 -9 150.68 9.05
 1 7 -9 141.54 7.96
 -1 7 9 143.98 8.35
 -1 -7 -9 144.7 5.55
 1 -7 9 137.09 6.01
 -1 -7 -9 141.41 5.41
 1 7 -9 135.57 7.45
 -1 -7 -9 130.9 7.14
 1 7 -9 141.67 7.66
 -1 -7 -9 143.19 5.15
 -1 -7 -9 146.25 9.91
 -1 7 9 145.29 8.07
 -1 7 9 138.35 8.14
 -1 -7 -9 133.72 8.6
 -1 -7 -9 145.6 8.53
 1 -7 9 153.92 10.05
 -1 7 9 142.63 8.32
 -1 7 8 55.91 3.06
 1 7 -8 56.03 2.81
 -1 -7 -8 56.16 3.04
 1 -7 8 49.94 2.95
 1 7 -8 58.83 2.84
 1 7 -8 56.29 2.86
 -1 -7 -8 54.8 3.17
 -1 7 8 52.13 2.73
 1 -7 8 54.49 3.38
 1 7 -8 52.7 4.58
 -1 7 8 54.13 3.31
 1 -7 8 59.88 3.34
 -1 7 8 54.09 3.01
 1 7 -8 50.81 2.52
 1 7 -8 55.87 2.75
 1 -7 8 56.8 3.5
 -1 7 8 56.15 2.97
 1 -7 8 48.22 5.49
 1 7 -8 56.29 4.88
 -1 7 8 56.42 5
 -1 -7 -8 45.48 4.59
 1 -7 8 52.23 5.02
 -1 -7 -8 55.87 3.08
 1 -7 8 53.2 3.45
 -1 -7 -8 57.33 3.07
 1 7 -8 53.76 4.56
 -1 -7 -8 48.9 4.05
 1 7 -8 53.15 4.5
 -1 -7 -8 61.57 6.38
 -1 -7 -8 50.46 2.66
 -1 7 8 50.48 4.58
 -1 7 8 53.39 4.92
 -1 -7 -8 51.08 4.9
 -1 -7 -8 59.89 5.61
 1 -7 8 52.13 5.73
 -1 7 8 55.95 4.95
 -1 -7 -7 429.26 12.12
 1 -7 7 413.75 12.73
 1 -7 7 377.25 11.84
 1 7 -7 411.4 11.56
 -1 -7 -7 406.29 11.92
 1 7 -7 420.85 11.57
 1 7 -7 412.24 11.7
 -1 7 7 402.59 11.6
 -1 -7 -7 427.97 12.37
 1 -7 7 399.63 12.43
 1 7 -7 369.25 11.03
 1 7 -7 387.78 15.11
 1 -7 7 423.48 12.44
 -1 7 7 379.68 12.26
 1 7 -7 416.68 15.75
 -1 -7 -7 387.34 15.78
 -1 7 7 411.51 15.79
 1 -7 7 414.46 16.53
 -1 -7 -7 412.97 12.04
 -1 -7 -7 422.45 12.12
 1 7 -7 388.44 11.29
 1 7 -7 419.58 11.51
 1 -7 7 418.12 12.67
 -1 7 7 422.65 11.95
 1 -7 7 392.79 17.22
 1 -7 7 445.56 18.3
 -1 -7 -7 411.14 15.93
 -1 -7 -7 450.32 17.22
 -1 7 7 419.27 12.05
 -1 -7 -7 362.37 13.84
 -1 7 7 404.9 15.4
 -1 7 7 426.03 16.1
 1 7 -7 399.97 14.7
 -1 -7 -7 398.27 11.45
 -1 -7 -7 444.14 18.74
 1 7 -7 398.78 15.17
 1 -7 6 24.18 1.99
 1 7 -6 25.84 1.82
 -1 7 6 25.24 3.24
 -1 7 6 28.34 3.64
 1 7 -6 26.55 1.82
 -1 7 6 28.41 1.97
 -1 -7 -6 27.8 2.23
 1 -7 6 28.01 2.33
 1 7 -6 26.33 1.73
 1 7 -6 25.62 1.97
 1 7 -6 21.95 3.07
 1 -7 6 30.12 2.34
 1 7 -6 25.84 3.4
 -1 7 6 30.03 3.6
 -1 -7 -6 25.38 3.6
 1 -7 6 29.73 3.93
 -1 -7 -6 29.37 2.13
 1 7 -6 25.76 1.79
 1 7 -6 27.12 1.81
 1 -7 6 26.04 2.32
 -1 7 6 28.34 2.08
 -1 -7 -6 28.37 3.78
 -1 7 6 26.99 2.11
 1 -7 6 29.94 4.33
 -1 -7 -6 25.39 3.68
 -1 -7 -6 31.99 3.71
 -1 -7 -6 23.84 2.66
 -1 -7 -6 27.16 1.79
 1 7 -6 24.14 2.98
 -1 -7 -6 29.12 4.5
 1 -7 6 21.13 2.22
 -1 -7 -6 24.67 2
 1 7 -6 28.04 3.36
 -1 7 5 313.58 12.98
 1 7 -5 294.49 8.84
 -1 -7 -5 314.35 9.78
 1 -7 5 296.83 9.34
 -1 7 5 291.87 9.06
 1 7 -5 281.61 8.73
 1 -7 5 308.57 9.8
 1 7 -5 307.12 9.24
 -1 7 5 275.29 11.19
 -1 7 5 279.55 11.61
 1 7 -5 287.51 12.42
 1 -7 5 304.2 9.73
 -1 7 5 311.8 12.74
 -1 -7 -5 330.15 13.85
 1 -7 5 318.7 14.02
 -1 -7 -5 308.45 9.43
 -1 -7 -5 307.18 9.45
 1 7 -5 311.01 8.92
 1 7 -5 304.33 8.99
 -1 7 5 325.17 9.46
 1 -7 5 308.41 9.91
 -1 -7 -5 328.23 13.76
 -1 7 5 311.7 12.91
 -1 -7 -5 315.21 15.4
 -1 -7 -5 295.94 8.77
 1 7 -5 288.87 11.56
 1 7 -5 309.52 12.72
 -1 7 5 293.55 11.78
 -1 -7 -5 334.35 14.21
 -1 -7 -5 300.03 12.71
 1 -7 5 301.19 10.03
 -1 -7 -5 317.46 9.58
 1 -7 5 272.24 9.15
 1 7 -5 298.92 8.92
 1 7 -4 7.49 1.67
 1 7 -4 7.37 1.53
 -1 7 4 8.59 2.17
 1 7 -4 9.53 1.23
 1 7 -4 8.92 1.04
 -1 -7 -4 8.26 1.34
 1 -7 4 9.64 1.25
 -1 7 4 10.03 1.2
 1 7 -4 8.54 1.09
 1 -7 4 9.2 1.39
 1 7 -4 8.8 1.22
 1 7 -4 9.58 2.12
 -1 7 4 8.26 1.77
 -1 7 4 10.47 1.96
 -1 -7 -4 7.59 1.08
 1 -7 4 8.3 1.33
 -1 7 4 11.83 2.27
 1 -7 4 9.26 2.53
 -1 -7 -4 8.06 2.19
 -1 -7 -4 9.96 1.26
 -1 -7 -4 9.54 1.29
 1 7 -4 9.76 1.19
 1 -7 4 10.46 1.52
 -1 7 4 9.68 1.29
 -1 -7 -4 6.5 2.05
 -1 -7 -4 9.53 1.29
 1 -7 4 7.37 1.05
 1 -7 4 9.88 1.53
 -1 -7 -4 9.05 0.99
 1 -7 4 9.26 2.21
 -1 -7 -4 6.1 2.47
 -1 7 4 9.46 2.11
 -1 -7 -4 8.21 2.02
 -1 -7 -4 12.87 2.72
 1 -7 4 8.26 1.87
 -1 7 4 5.84 1.6
 1 7 -4 7.94 1.97
 1 7 -4 7.96 1.03
 1 -7 4 8.02 1.19
 1 7 -3 163.71 7.68
 -1 7 3 183.27 9.22
 1 7 -3 177.35 6.07
 1 7 -3 174.87 5.74
 -1 -7 -3 182.71 6.66
 1 -7 3 163.15 6.09
 1 -7 3 174.79 6.33
 1 7 -3 178.13 5.94
 1 -7 3 172.33 6.5
 1 7 -3 180.03 6.11
 -1 7 3 173.9 8.49
 1 7 -3 173.46 9.06
 -1 -7 -3 170 6.08
 -1 -7 -3 201.58 10.39
 -1 7 3 182.92 8.9
 -1 7 3 174.43 8.12
 1 -7 3 193.31 10.27
 1 7 -3 184.49 9.35
 1 -7 3 185.71 6.74
 -1 -7 -3 182.3 6.27
 -1 -7 -3 177 6.25
 -1 7 3 185.16 6.31
 1 7 -3 180.39 6.04
 -1 -7 -3 188.56 9.76
 1 -7 3 182.53 6.22
 -1 -7 -3 182.21 6.43
 1 -7 3 175.99 6.81
 1 -7 3 175.97 9.55
 -1 -7 -3 196.29 11.64
 -1 -7 -3 167.9 5.56
 1 7 -3 172.56 7.99
 1 -7 3 186.07 9.24
 -1 -7 -3 170.07 8.79
 1 -7 3 183.08 10.34
 -1 -7 -3 199.93 10.49
 -1 -7 -3 176.34 8.86
 1 7 -3 181.3 5.87
 -1 7 3 167.51 8.75
 -1 7 3 176.61 8.61
 1 7 -3 190.17 9.31
 1 7 -2 44.98 2.34
 1 7 -2 45.73 3.74
 1 7 -2 42.09 2.42
 -1 -7 -2 46.09 2.9
 1 -7 2 45.57 2.71
 1 -7 2 40.76 2.67
 1 7 -2 41.83 2.37
 1 7 -2 43.91 2.47
 -1 7 2 42.64 3.94
 1 -7 2 42.93 4.32
 1 -7 2 46.56 4.97
 -1 -7 -2 40.81 3.92
 -1 -7 -2 38.43 4.09
 -1 -7 -2 42.56 4.74
 -1 7 2 39.29 3.89
 -1 7 2 45.99 3.93
 1 7 -2 48.1 4.44
 1 -7 2 45.81 4.76
 -1 -7 -2 42.51 2.54
 1 -7 2 41.39 2.79
 -1 -7 -2 39.33 4.29
 1 7 -2 45.4 2.51
 -1 7 2 46.69 2.63
 1 -7 2 43.56 2.96
 -1 -7 -2 43.8 2.68
 1 -7 2 45.39 2.6
 1 -7 2 47.74 4.74
 1 7 -2 39.46 2.03
 -1 7 2 45.62 2.59
 -1 -7 -2 41.27 2.54
 -1 7 2 42.4 3.93
 -1 7 2 44.57 4.16
 1 7 -1 311.39 11.94
 1 7 -1 295.67 9.2
 1 -7 1 308 9.68
 -1 -7 -1 318.46 10.03
 1 7 -1 291.65 9.17
 1 -7 1 302.45 9.68
 1 7 -1 305.43 9.27
 1 7 -1 320.91 13.12
 -1 7 1 311.75 12.44
 1 -7 1 320.96 13.35
 1 -7 1 309.38 13.84
 -1 -7 -1 317.5 12.38
 -1 -7 -1 321.11 13.47
 -1 7 1 313.17 12.13
 -1 -7 -1 320.71 14.31
 -1 7 1 309.87 12.26
 1 7 -1 323.89 13.1
 1 -7 1 312.63 13.93
 1 -7 1 309.04 9.87
 -1 -7 -1 316.14 9.49
 -1 -7 -1 319.7 13.43
 -1 7 1 336.38 9.63
 1 7 -1 315.8 9.38
 -1 -7 -1 313.16 9.6
 1 -7 1 295.33 9.55
 -1 7 1 310.22 12.48
 1 -7 1 323.54 9.6
 1 -7 1 311.16 10.09
 1 -7 1 311.57 13.66
 1 7 -1 291.4 8.74
 -1 7 1 320.05 12.55
 -1 -7 0 5.44 1.07
 1 -7 0 6.48 1.08
 1 -7 0 3.19 1.06
 1 -7 0 4.14 1.83
 1 7 0 3.94 1.47
 -1 7 0 4.95 1.79
 1 7 0 7.14 1.07
 -1 7 0 5.33 0.86
 1 -7 0 5.86 1.11
 1 -7 0 6.13 1.15
 1 7 0 5.56 1.01
 1 7 0 4.92 0.95
 1 7 0 8.82 2.03
 -1 7 0 6.43 1.82
 1 -7 0 5.56 1.25
 -1 7 0 6.6 1.73
 1 -7 0 6.42 2
 -1 -7 0 6.68 2.33
 -1 -7 0 6.6 1.05
 1 -7 0 5.59 0.88
 1 7 0 6.74 1.1
 -1 7 0 5.59 1.08
 1 -7 0 6.21 1.21
 -1 -7 0 6.62 1.9
 -1 7 0 3.89 1.39
 1 7 0 4.36 1.67
 1 7 0 12.53 2.41
 -1 7 0 5.98 1.73
 -1 -7 0 13.02 1.47
 1 -7 0 5.75 1.07
 1 7 0 5.89 1.37
 -1 7 0 5.14 1.61
 -1 -7 0 5.45 1.96
 1 7 0 6.1 0.9
 -1 -7 0 4.98 1.55
 1 -7 0 6.58 1.95
 -1 -7 0 6.86 2.09
 -1 -7 1 305.66 15.32
 1 -7 -1 278.97 13.06
 -1 7 -1 278.7 11.93
 1 7 1 283.05 11.64
 1 7 1 276.85 8.61
 -1 7 -1 272.58 8.37
 1 -7 -1 277 9.05
 1 7 1 279.06 8.72
 1 -7 -1 275.28 8.99
 1 7 1 286.7 8.69
 1 7 1 279.02 12.22
 -1 7 -1 280.15 11.88
 1 -7 -1 303.2 9.56
 -1 -7 1 299.06 13.86
 1 7 1 305.28 12.54
 -1 7 -1 296.04 11.86
 1 -7 -1 288.02 8.61
 -1 -7 1 281.14 8.76
 -1 7 -1 295.02 8.99
 1 7 1 292.77 8.9
 -1 -7 1 280.73 12.33
 1 -7 -1 283.18 11.5
 1 7 1 299.78 12.53
 -1 7 -1 287.58 11.95
 1 7 1 284.63 8.4
 1 7 1 261.73 10.65
 -1 7 -1 285.09 11.58
 -1 -7 1 285.95 9.11
 -1 -7 1 295.37 9.57
 1 -7 -1 266.55 8.88
 1 -7 -1 301.55 13.01
 -1 -7 1 292.84 13.28
 -1 -7 1 318.02 13.89
 -1 -7 1 276.21 11.13
 1 -7 -1 288.75 9.01
 1 -7 -1 290.53 9.42
 -1 -7 2 43.67 5.62
 1 -7 -2 44.53 4.96
 1 7 2 45.06 4.16
 -1 7 -2 47.12 4.27
 1 7 2 39.23 2.17
 -1 7 -2 42.29 2.3
 1 7 2 40.42 2.36
 1 -7 -2 43.96 2.72
 1 -7 -2 38.49 2.53
 -1 7 -2 39.84 2.22
 1 7 2 43.97 2.49
 1 7 2 40.33 4.14
 -1 7 -2 41.14 4.01
 1 -7 -2 43.74 2.86
 -1 7 -2 50.99 4.33
 -1 -7 2 45.87 5.14
 1 -7 -2 46.18 4.81
 1 7 2 46.2 4.36
 1 -7 -2 43.98 2.45
 -1 -7 2 42.34 2.43
 1 -7 -2 42.24 2.28
 -1 7 -2 43.54 2.59
 -1 -7 2 39.36 2.41
 1 7 2 41.99 2.54
 -1 -7 2 48.07 4.49
 1 -7 -2 46 4.15
 1 7 2 41.38 4.22
 -1 7 -2 48.85 4.34
 1 -7 -2 41.45 2.78
 1 -7 -2 45.06 2.65
 1 7 2 42.4 2.31
 1 7 2 37.93 3.53
 -1 7 -2 39.31 3.81
 1 -7 -2 42.33 4.47
 -1 -7 2 40.56 4.74
 -1 -7 2 43.97 4.84
 -1 -7 2 43.87 2.98
 1 -7 -2 38.6 2.49
 -1 -7 2 40.51 2.66
 -1 -7 3 132.28 9.69
 1 -7 -3 133.41 8.72
 1 -7 -3 140.9 5.01
 1 7 3 133.07 4.86
 1 7 3 134.45 5.04
 1 -7 -3 136.94 5.49
 1 7 3 151.4 8.34
 -1 7 -3 148.29 8
 1 7 3 138.75 5.13
 -1 7 -3 134.39 4.9
 1 7 3 143.58 8.22
 -1 7 -3 139.96 7.87
 1 -7 -3 147.39 5.8
 -1 7 -3 146.78 7.89
 1 -7 -3 144.39 8.81
 1 7 3 144.78 8.09
 1 -7 -3 142.64 5.2
 -1 -7 3 138.83 5.1
 1 -7 -3 134.1 4.95
 -1 -7 3 139.48 5.27
 1 7 3 145.11 5.38
 -1 -7 3 145.96 8.07
 -1 -7 3 132.39 7.77
 1 -7 -3 141.03 7.83
 -1 -7 3 144.78 5.95
 -1 -7 3 139.07 5.58
 1 7 3 137.82 5
 1 7 3 140.07 7.83
 -1 7 -3 136.42 7.63
 -1 7 -3 134.92 7.27
 1 7 3 141.87 7.41
 1 -7 -3 143.01 5.44
 1 -7 -3 147.21 8.61
 1 -7 -3 134.84 7
 -1 -7 3 160.55 9.33
 -1 -7 3 146.08 9.17
 1 7 4 8.11 1.13
 -1 -7 4 6.74 1.19
 1 -7 -4 8.34 2.46
 -1 -7 4 4.59 2.6
 1 -7 -4 8.9 1.09
 1 7 4 6.71 1.01
 1 7 4 8.01 1.11
 1 7 4 7.91 1.2
 -1 -7 4 8.78 1.24
 -1 7 -4 9.04 1.11
 1 7 4 7.3 1.1
 1 7 4 8.71 2.12
 -1 7 -4 7.85 1.97
 1 -7 -4 12.34 1.54
 -1 -7 4 8.5 1.51
 1 -7 -4 7.57 2.24
 -1 -7 4 8.64 2.65
 -1 -7 4 7.62 1.09
 1 -7 -4 8.18 1.14
 1 -7 -4 8.08 1.08
 -1 -7 4 8.28 1.94
 1 -7 -4 7.83 1.95
 -1 7 -4 10.01 2.21
 1 7 4 10.03 2.21
 -1 -7 4 11.98 2.46
 -1 -7 4 7.87 1.26
 -1 -7 4 5.26 2.24
 1 7 4 8.33 1.18
 -1 -7 4 9.21 1.39
 -1 7 -4 11.13 2.16
 1 7 4 8.84 2.14
 1 7 4 6.65 1.71
 -1 7 -4 6 1.53
 1 7 4 7.37 2.09
 -1 7 -4 9.54 2.16
 1 -7 -4 9.77 1.88
 1 -7 -4 7.67 2.22
 -1 -7 4 10.25 2.59
 -1 -7 5 316.98 10.04
 -1 -7 5 292.71 15.54
 1 -7 -5 338.42 15.11
 1 -7 -5 335.4 9.65
 1 7 5 324.94 9.51
 1 7 5 311.19 9.42
 1 7 5 312 9.73
 1 -7 -5 302.98 10.04
 -1 -7 5 315.51 9.81
 1 7 5 304.82 9.4
 -1 7 -5 308.49 9.42
 -1 7 -5 323.26 13.36
 1 7 5 328.9 9.64
 1 7 5 309.34 13.13
 -1 -7 5 337.23 15.48
 1 7 5 298.48 11.5
 1 -7 -5 317.08 14.23
 -1 7 -5 344.8 13.56
 1 -7 -5 329.57 9.81
 1 -7 -5 325.18 9.63
 -1 -7 5 320.38 9.92
 1 -7 -5 319.29 13.45
 -1 -7 5 331.52 13.98
 -1 7 -5 325.39 13.35
 1 7 5 328.54 13.68
 1 -7 -5 317.67 10.2
 -1 7 -5 304.07 12.11
 1 7 5 296.44 12.58
 1 7 5 326.32 13.55
 -1 7 -5 307.27 12.59
 1 7 5 311.62 9.62
 -1 -7 5 311.45 10.55
 -1 -7 5 316.85 10.25
 1 -7 -5 309.32 12.53
 -1 -7 5 325.83 15.15
 -1 -7 5 341.84 14.68
 1 -7 -6 22.87 2.11
 1 7 6 25.28 1.93
 -1 -7 6 19.7 3.95
 1 -7 -6 24.38 3.85
 1 -7 -6 24.27 1.85
 1 7 6 23.17 1.71
 1 7 6 20.93 1.73
 1 7 6 21.26 1.87
 1 -7 -6 22.24 2.09
 -1 -7 6 21.03 1.9
 -1 7 -6 21.82 1.76
 1 7 6 20.75 1.68
 -1 7 -6 28.92 3.56
 -1 7 -6 29.51 3.56
 -1 -7 6 22.21 3.99
 1 7 6 22.24 2.66
 -1 7 -6 19.91 2.61
 1 7 6 28.21 3.35
 1 -7 -6 24.57 1.96
 1 -7 -6 21.82 1.8
 1 7 6 21.72 2
 -1 -7 6 23.31 2.09
 1 -7 -6 23.64 3.35
 -1 -7 6 21.11 3.36
 1 -7 -6 21.69 2.96
 -1 -7 6 28.16 3.86
 -1 7 -6 25.89 3.41
 1 7 6 25.54 3.42
 1 -7 -6 24.49 2.03
 -1 -7 6 18.84 1.96
 1 7 6 25.15 3.45
 -1 7 -6 22.04 2.9
 -1 -7 6 22 3.88
 1 -7 -6 24.21 2.1
 1 7 6 23.22 1.9
 -1 -7 6 20.92 2.25
 -1 -7 7 307.43 16.39
 1 -7 -7 390.73 17.03
 1 -7 -7 388.1 11.18
 1 7 7 381.5 11.09
 -1 7 -7 368.41 14.03
 1 7 7 382.87 11.32
 1 -7 -7 378.63 11.61
 1 -7 -7 365.96 11.62
 -1 -7 7 364.94 11.38
 -1 7 -7 368.34 10.97
 1 7 7 357.47 10.7
 1 7 7 367.38 14.79
 1 -7 -7 383.47 11.2
 1 -7 -7 392.24 11.37
 -1 -7 7 378.87 11.55
 1 7 7 396.13 11.57
 1 -7 -7 371.94 15.28
 -1 -7 7 395.16 16.17
 1 -7 -7 385.39 16.23
 1 -7 -7 363.49 14.48
 -1 -7 7 411.55 16.17
 -1 -7 7 379.3 17.17
 -1 7 -7 394.11 15.31
 -1 -7 7 374.24 16.97
 1 7 7 338.06 13.35
 1 7 7 388.66 11.9
 1 -7 -7 377.72 11.43
 1 7 7 363.95 11.14
 -1 -7 7 355.24 12
 1 -7 -7 387.11 11.5
 -1 -7 7 377.94 11.68
 1 7 7 347.74 14.76
 1 7 7 384.29 11.2
 1 -7 -8 58.83 3.26
 -1 -7 8 62.53 3.54
 1 7 8 58.82 3.07
 1 -7 -8 59.87 3.1
 -1 7 -8 55.62 2.67
 1 -7 -8 57.3 3.38
 1 -7 -8 53.9 3.15
 1 7 8 56.92 3.14
 -1 -7 8 61.78 3.39
 -1 -7 8 56.64 6.14
 -1 7 -8 63.01 5.39
 1 7 8 53.58 4.41
 -1 7 -8 53.64 5
 -1 -7 8 50.68 6.06
 1 -7 -8 58.48 6.11
 1 7 8 52.31 2.71
 1 -7 -8 60.03 3.12
 1 -7 -8 61.77 3.24
 1 7 8 61.73 3.35
 -1 -7 8 60.33 3.43
 1 -7 -8 56.03 5.31
 -1 -7 8 56.94 5.66
 1 -7 -8 60.07 5.62
 1 -7 -8 55.72 4.89
 -1 7 -8 58.51 5.12
 1 7 8 52.53 4.89
 1 -7 -8 53.69 2.6
 1 7 8 59.62 3.13
 -1 7 -8 51.41 4.33
 1 7 8 54.51 3.11
 -1 -7 8 57.4 3.51
 1 7 8 60.75 3.55
 1 -7 -8 54.74 3.09
 1 7 8 56.79 5.05
 -1 -7 9 159.81 6.15
 1 -7 -9 150.31 5.76
 -1 -7 9 124.73 9.44
 1 -7 -9 152.71 5.55
 1 7 9 150.27 5.51
 -1 7 -9 142.23 4.99
 1 7 9 148.91 5.61
 1 -7 -9 146.7 5.94
 1 -7 -9 129.41 5.32
 -1 -7 9 143.14 5.79
 -1 -7 9 154.69 10.05
 -1 7 -9 156.23 8.77
 -1 7 -9 141.95 8.32
 1 7 9 133.32 5.03
 1 -7 -9 146.22 5.52
 1 -7 -9 149.08 8.88
 -1 -7 9 142.34 9.31
 -1 -7 9 153.42 5.98
 1 7 9 157.38 5.86
 1 7 9 143.85 5.99
 -1 -7 9 145.45 6.09
 1 7 9 154.8 5.69
 1 -7 -9 139.55 8.16
 -1 7 -9 137.39 7.26
 1 7 9 143.35 8.65
 1 7 9 135.04 8.22
 -1 7 -9 122.45 7.22
 1 -7 -9 131.68 4.87
 1 7 9 154.36 5.64
 -1 7 -9 143.87 8.38
 1 7 9 132.09 7.4
 1 -7 -10 3.99 0.76
 -1 -7 10 4.4 1.39
 1 7 10 4.74 1.06
 1 -7 -10 3.66 0.99
 -1 -7 10 5.66 1.29
 -1 7 -10 6.24 0.9
 1 -7 -10 5.78 1.07
 1 7 10 5.86 1.07
 -1 7 -10 4.46 0.86
 1 -7 -10 5.32 1.2
 1 7 10 5.25 1.08
 -1 -7 10 5.02 1.21
 1 7 10 3.06 1.35
 -1 -7 10 4.83 2.15
 -1 7 -10 4.47 1.58
 1 7 10 3.21 1.18
 -1 -7 10 5.84 1.36
 1 7 10 5.13 1.15
 -1 -7 10 3.58 1.17
 1 -7 -10 4.59 1.75
 -1 -7 10 5.57 2.26
 1 7 10 3.97 0.83
 1 -7 -10 4.79 1.03
 -1 -7 10 6.68 2.64
 1 7 10 5.28 1.81
 1 7 10 3.43 1.67
 1 -7 -10 4.25 0.8
 -1 -7 10 3.74 2.21
 1 -7 -10 4.24 1.68
 -1 7 -10 5.42 1.75
 -1 -7 11 51.29 3.27
 -1 7 -11 53.88 2.6
 1 -7 -11 55.78 2.97
 1 7 11 56.54 2.97
 -1 7 -11 52.46 2.62
 1 -7 -11 51.63 3.12
 1 7 11 55.99 2.94
 -1 -7 11 55.97 3.09
 -1 -7 11 51.5 3.21
 -1 7 -11 47.95 4.71
 -1 -7 11 55.03 5.55
 1 -7 -11 45 2.45
 1 7 11 46.88 2.58
 1 7 11 55.32 2.98
 1 -7 -11 51.06 2.54
 1 -7 -11 54.96 3.04
 1 -7 -11 53.05 2.94
 1 7 11 56.04 3.13
 -1 -7 11 57.2 3.39
 1 -7 -11 44.6 4.83
 -1 -7 11 51.81 5.52
 1 7 11 48.66 4.27
 -1 7 -11 56.12 4.86
 1 7 11 51.55 3.25
 -1 -7 11 53.63 3.61
 -1 -7 11 57.16 3.41
 -1 -7 11 36.19 4.9
 1 7 11 59.58 5.31
 -1 -7 11 46.48 5.71
 1 -7 -11 45.34 4.44
 1 -7 -11 52.17 2.98
 1 7 12 5.99 1.11
 1 -7 -12 6.15 0.89
 1 -7 -12 5.92 1.07
 -1 -7 12 5.71 1.33
 -1 7 -12 7.47 0.99
 1 -7 -12 7.41 1.14
 -1 7 -12 6.41 0.96
 1 -7 -12 5.81 1.12
 1 7 12 5.98 1.03
 -1 -7 12 5.88 1.33
 1 7 12 6.65 1.7
 -1 -7 12 6.95 1.53
 1 -7 -12 5.69 0.88
 -1 7 -12 5.26 1.05
 1 7 12 6.8 0.97
 1 -7 -12 6.96 1.14
 1 -7 -12 6.24 1.11
 -1 7 -12 5.57 1.74
 -1 -7 12 7.07 2.41
 1 7 12 6.87 1.15
 -1 -7 12 5.03 1.25
 1 7 12 6.21 1.33
 -1 -7 12 6.05 1.26
 1 -7 -12 7.54 1.87
 -1 -7 12 6.89 2.44
 1 7 12 7.41 2.01
 -1 -7 12 6.26 2.39
 -1 7 -12 5.75 1.72
 1 7 13 55.1 4.83
 -1 7 -13 55.74 2.58
 1 -7 -13 50.23 2.8
 1 7 13 51.25 2.56
 -1 -7 13 54.84 3.19
 -1 7 -13 54.8 2.77
 1 7 13 47.68 2.44
 1 -7 -13 44.1 2.31
 1 -7 -13 51.78 2.83
 -1 -7 13 43.43 5
 1 -7 -13 47.01 2.37
 1 7 13 54.11 2.85
 -1 -7 13 53.36 3.21
 -1 7 -13 53.98 2.62
 1 -7 -13 46.71 2.62
 -1 -7 13 48.98 3.12
 -1 7 -13 52.87 4.55
 -1 -7 13 54.37 3.03
 1 7 13 48.96 2.99
 -1 -7 13 54.6 3.45
 -1 7 -13 52.27 2.46
 -1 7 -13 50.76 4.27
 -1 7 -14 0.23 0.63
 1 7 14 0.5 0.5
 -1 7 -14 0.08 0.55
 -1 7 -14 0.6 0.55
 1 -7 -14 0.79 0.6
 -1 7 -14 0.77 0.54
 1 7 14 0.05 0.53
 -1 7 -14 0.39 0.51
 -1 -7 14 0.49 0.83
 1 -7 -14 0.46 0.43
 1 7 14 0.99 1.01
 1 -7 -14 0.57 0.61
 1 7 14 0.25 0.45
 -1 -7 14 0.55 0.93
 -1 -7 14 0.55 0.88
 1 -7 -14 0.47 0.53
 -1 -7 14 0.45 0.92
 1 -7 -14 0.53 0.45
 1 7 14 0.73 0.83
 -1 -7 14 0.66 0.63
 1 -7 -15 17.62 1.24
 1 -7 -15 20.24 1.55
 1 -7 -15 19.18 1.52
 1 -7 -15 22.67 1.59
 1 7 15 22.36 1.55
 -1 -7 15 21.67 1.9
 1 -7 -15 15.05 1.15
 1 7 15 21.57 1.56
 1 -7 -15 18.72 1.29
 -1 -7 15 23.36 1.95
 1 7 15 20.37 1.69
 -1 -7 15 19.96 1.88
 1 7 15 18.76 1.29
 -1 7 -15 20.29 1.38
 -1 7 -15 22.78 1.44
 -1 7 -15 22.52 1.36
 -1 -7 15 23.24 1.95
 1 7 16 16.17 1
 1 7 16 20.05 1.46
 -1 -7 16 21.04 1.71
 1 7 16 21.98 1.36
 1 -7 -16 19.81 1.32
 1 -7 -16 20.02 1.34
 -1 7 -16 21.07 1.15
 -1 7 -16 22.55 1.25
 -1 -7 16 21.59 1.73
 1 7 16 21.98 1.34
 1 -7 -16 19.67 1.32
 -1 -7 16 22.92 1.76
 -1 7 -16 20.34 1.11
 -1 7 -17 95.54 2.66
 1 7 17 86.25 2.82
 -1 7 -17 88.6 2.32
 -1 7 -17 92.85 2.54
 -1 -7 17 94.74 3.32
 1 -7 -17 81.11 2.64
 1 -7 -17 84.96 2.67
 1 7 17 90.74 2.66
 -1 -7 18 13.86 1.09
 -1 7 -18 12.7 0.72
 1 -7 -18 11.28 0.76
 1 7 18 12.98 0.76
 -1 7 -18 12.15 0.72
 -1 -8 -16 3.92 0.5
 -1 8 16 3.12 0.41
 1 -8 16 4.7 0.66
 -1 8 16 3.39 0.46
 1 -8 16 4.86 0.73
 1 8 -16 3.9 0.48
 -1 8 16 2.72 0.45
 -1 -8 -16 2.39 0.34
 1 8 -16 3.57 0.42
 -1 -8 -15 12.77 1.03
 1 8 -15 15.71 1.02
 -1 8 15 13.76 0.98
 -1 -8 -15 14.93 1.05
 1 8 -15 15.83 1
 1 -8 15 15.31 1.31
 -1 8 15 14.86 1.04
 -1 -8 -15 11.49 0.87
 1 -8 15 13.23 1.06
 1 8 -15 14.8 0.95
 -1 8 15 12.03 1.03
 1 -8 15 16.14 1.39
 1 -8 14 41.23 2.43
 -1 -8 -14 39.46 1.95
 -1 -8 -14 39.8 2.01
 -1 8 14 35.7 1.96
 -1 8 14 36.19 1.61
 -1 8 14 42.01 1.99
 -1 -8 -14 38.12 1.8
 1 8 -14 25.47 1.43
 1 8 -14 47.19 1.95
 1 8 -14 45.76 1.93
 -1 8 14 38.27 1.92
 1 8 -14 46.01 1.92
 1 -8 14 36.03 1.84
 -1 8 14 43.44 1.97
 -1 -8 -14 43.49 2.05
 -1 -8 -13 18.45 1.46
 -1 -8 -13 21.39 1.57
 -1 8 13 18.52 1.54
 1 8 -13 21.89 1.39
 1 -8 13 16.25 1.35
 -1 8 13 20.84 1.49
 -1 8 13 17.38 1.19
 -1 -8 -13 17.87 1.3
 -1 8 13 19.08 1.44
 -1 -8 -13 16.06 1.19
 1 8 -13 20.3 1.4
 1 8 -13 20.2 1.3
 1 8 -13 21.36 1.39
 -1 -8 -13 21.46 1.52
 -1 8 13 22.21 1.53
 -1 -8 -12 19.12 1.39
 1 -8 12 22.79 2.02
 1 8 -12 21.86 1.57
 -1 8 12 22.97 1.67
 -1 -8 -12 17.61 1.33
 -1 8 12 20.71 1.59
 -1 8 12 21.73 1.39
 -1 -8 -12 23.47 1.72
 -1 -8 -12 25.02 1.76
 1 8 -12 24.54 1.58
 1 8 -12 22.06 1.47
 1 8 -12 23.35 1.55
 1 -8 12 21.89 1.62
 -1 -8 -12 15.79 2.83
 1 -8 12 23.46 2.08
 -1 8 12 22.98 1.65
 1 -8 12 24.04 1.82
 -1 -8 -12 21.2 1.5
 -1 8 12 24.02 2.79
 -1 8 11 47.66 2.55
 1 8 -11 50.73 2.39
 1 8 -11 47.2 2.33
 -1 -8 -11 41.47 2.31
 1 -8 11 45.14 2.9
 1 8 -11 48.65 2.48
 -1 8 11 45.23 2.18
 -1 8 11 51.49 2.59
 -1 -8 -11 48.99 2.61
 -1 -8 -11 38.49 4.23
 1 -8 11 49.64 3.08
 -1 -8 -11 44.22 2.37
 1 -8 11 46.83 2.94
 -1 8 11 40.95 2.21
 1 -8 11 43.82 2.44
 1 8 -11 50.64 2.39
 -1 -8 -11 44.39 4.77
 1 8 -11 40.68 3.49
 -1 8 11 48.15 2.59
 -1 -8 -11 38.91 2.1
 -1 8 11 49.81 4.27
 -1 8 11 49.82 2.59
 1 -8 11 40.98 2.37
 -1 8 11 43.82 2.66
 -1 -8 -11 44.22 2.33
 1 -8 11 50.6 2.91
 1 8 -10 133.03 4.52
 1 8 -10 126.85 4.53
 -1 8 10 131.79 4.81
 -1 -8 -10 123.54 4.74
 -1 8 10 115.67 4.21
 1 -8 10 135.73 5.34
 -1 8 10 131.95 4.83
 1 -8 10 124.71 4.86
 -1 8 10 125.94 5.02
 -1 8 10 119.45 4.52
 1 -8 10 129.17 5.31
 1 8 -10 134.05 4.52
 1 -8 10 115.26 4.62
 -1 8 10 113.45 6.9
 1 8 -10 118.63 6.91
 -1 -8 -10 134.89 4.95
 -1 -8 -10 133.86 4.83
 1 -8 10 127.91 5.37
 -1 -8 -10 125.53 4.7
 -1 -8 -10 104.99 6.87
 -1 -8 -10 122.49 8.45
 1 8 -10 103.18 6.16
 -1 -8 -10 111.99 4.2
 -1 8 10 133.19 4.87
 -1 8 10 110.61 6.35
 -1 8 10 115.49 7.03
 1 8 -10 105.79 6.18
 -1 -8 -10 110.02 4.37
 1 -8 9 28.01 2.42
 -1 -8 -9 28.55 2.08
 -1 -8 -9 29.23 2.01
 1 8 -9 28.38 1.93
 1 8 -9 29.54 1.86
 -1 8 9 28.95 2.06
 -1 -8 -9 27.94 2.1
 -1 8 9 26.49 1.78
 1 -8 9 28.01 2.3
 -1 8 9 28.12 2.09
 1 -8 9 28.27 2.18
 -1 8 9 26.8 2.2
 1 -8 9 27.84 2.34
 -1 8 9 24.34 1.86
 -1 8 9 26.56 3.34
 1 8 -9 27.04 3.27
 -1 -8 -9 29.72 2.13
 -1 -8 -9 27.58 2.05
 1 -8 9 25.47 1.96
 1 8 -9 29.18 1.85
 -1 -8 -9 21.78 3.33
 -1 -8 -9 27.31 3.38
 1 8 -9 25.92 3.04
 -1 8 9 27.26 2.03
 -1 8 9 30.97 3.61
 -1 8 9 30.54 3.21
 1 -8 9 22.87 3.76
 -1 -8 -9 26.92 1.69
 -1 -8 -9 29.59 4.28
 1 8 -9 28.49 3.01
 1 -8 8 32.03 2.21
 1 8 -8 35.32 2.08
 1 8 -8 36.57 2.24
 1 8 -8 35.76 2.06
 -1 -8 -8 36.29 2.45
 -1 8 8 35.05 2.14
 1 -8 8 36.7 2.61
 1 8 -8 36.86 2.33
 1 -8 8 34.64 2.47
 -1 8 8 37.69 2.41
 -1 8 8 33.28 2.49
 -1 8 8 33.16 2.22
 1 -8 8 37.2 2.71
 1 8 -8 31.74 1.84
 -1 -8 -8 36.66 4.2
 -1 8 8 33.83 3.69
 1 8 -8 33.35 3.72
 -1 -8 -8 37 2.36
 -1 -8 -8 35.96 2.26
 -1 8 8 36.04 2.35
 -1 -8 -8 35.99 2.37
 1 -8 8 33.6 2.66
 -1 8 8 34.41 3.47
 -1 8 8 33.16 3.77
 -1 -8 -8 30.35 1.85
 1 8 -8 26.58 3.04
 -1 -8 -8 36.31 4.81
 1 -8 8 31.44 4.44
 -1 -8 -8 33.11 4.13
 -1 -8 -8 32.87 3.75
 1 8 -8 30.46 3.43
 1 8 -7 70.25 3.09
 1 -8 7 67.22 3.31
 -1 -8 -7 67.52 3.25
 1 8 -7 73.23 3.1
 -1 -8 -7 71.19 3.63
 -1 8 7 71.14 3.25
 1 8 -7 60 2.75
 1 -8 7 66.56 3.64
 1 8 -7 69.94 3.3
 -1 8 7 67.21 3.64
 -1 8 7 72.85 3.49
 1 -8 7 72.18 3.68
 -1 8 7 68.39 5.29
 -1 -8 -7 64.11 5.52
 1 -8 7 68.07 5.88
 1 8 -7 69.69 5.5
 1 -8 7 71.03 3.81
 -1 -8 -7 71.48 3.42
 -1 8 7 75.12 3.48
 1 8 -7 65.28 2.95
 -1 -8 -7 63.91 5.64
 -1 -8 -7 66.32 5.9
 -1 -8 -7 59.38 5.04
 1 -8 7 71.25 6.49
 -1 8 7 74.34 3.52
 -1 -8 -7 60.26 2.78
 -1 -8 -7 68.53 6.68
 -1 8 7 62.96 4.92
 -1 8 7 71.78 5.65
 -1 -8 -7 69.01 3.46
 1 -8 7 62.41 3.75
 1 8 -7 68.35 5.26
 1 8 -6 112.85 4.2
 -1 -8 -6 106.44 4.35
 1 8 -6 114.71 4.17
 1 8 -6 104.5 4.02
 1 -8 6 97.3 4.36
 -1 -8 -6 120.05 4.96
 -1 8 6 113.31 4.43
 1 -8 6 108.2 4.82
 1 8 -6 116.46 4.52
 1 8 -6 110.45 6.99
 1 -8 6 116.85 4.95
 -1 8 6 109.12 6.83
 -1 -8 -6 93.43 6.99
 1 8 -6 106.79 7.09
 1 -8 6 113.03 7.86
 -1 -8 -6 116.34 4.64
 1 -8 6 115.15 5.02
 -1 -8 -6 114.21 4.56
 -1 8 6 121.67 4.71
 1 8 -6 104.44 4.13
 -1 -8 -6 105.53 7.3
 -1 -8 -6 108.41 7.72
 1 -8 6 112.99 8.25
 -1 -8 -6 104.11 6.67
 1 -8 6 112.2 5.09
 -1 -8 -6 115.9 4.7
 -1 8 6 102.92 6.45
 -1 8 6 125.79 7.59
 -1 -8 -6 100.52 3.84
 -1 -8 -6 130.38 9.22
 -1 8 6 105.61 6.98
 1 8 -6 102.76 6.79
 1 8 -5 114.53 4.28
 -1 -8 -5 116.27 4.52
 1 8 -5 122.78 4.67
 1 8 -5 113.28 4.22
 1 -8 5 116.51 4.75
 1 -8 5 103.33 4.47
 -1 8 5 120.08 4.63
 -1 -8 -5 120.42 5.05
 1 8 -5 108.71 4.23
 1 -8 5 108.9 4.89
 1 8 -5 113.72 4.58
 1 8 -5 111.24 7.26
 1 -8 5 118.29 5.01
 -1 8 5 113.24 6.93
 -1 -8 -5 113.12 7.72
 1 -8 5 106.25 7.88
 1 -8 5 117.28 5.12
 -1 -8 -5 116.69 4.69
 -1 -8 -5 118.75 4.66
 1 8 -5 111.98 4.38
 -1 8 5 126.41 4.88
 -1 -8 -5 108.7 7.38
 -1 -8 -5 101.56 6.58
 -1 -8 -5 122.77 8.2
 -1 8 5 115.45 7.31
 -1 8 5 103.43 6.47
 -1 8 5 128.34 7.67
 -1 -8 -5 120.27 9
 -1 -8 -5 123.44 4.89
 1 -8 5 117.49 5.24
 1 8 -5 116.57 7.32
 -1 8 4 181.94 6.31
 1 -8 4 174.9 6.81
 -1 -8 -4 180.87 6.41
 1 -8 4 175.96 6.14
 1 8 -4 169.93 5.72
 -1 -8 -4 174.73 5.99
 1 8 -4 185.07 6.21
 1 8 -4 175.56 5.7
 -1 -8 -4 177.85 6.64
 1 8 -4 172.9 5.88
 1 -8 4 177.35 6.39
 -1 8 4 186.83 6.23
 1 -8 4 174.8 6.53
 1 8 -4 183.84 6.2
 1 8 -4 155.64 8.9
 1 -8 4 176.6 6.56
 -1 -8 -4 156.39 5.85
 1 8 -4 181.73 9.51
 1 -8 4 163.95 9.91
 -1 -8 -4 169.97 9.91
 -1 8 4 172.17 8.8
 1 -8 4 179.31 6.73
 -1 -8 -4 176.64 6.2
 -1 -8 -4 167.89 6.05
 -1 8 4 192.2 6.47
 1 8 -4 176.14 6.01
 -1 -8 -4 164.03 9.24
 -1 -8 -4 166.99 6.17
 1 -8 4 169.15 10.28
 -1 -8 -4 191.21 10.37
 -1 -8 -4 161.35 8.42
 -1 8 4 184.91 9.59
 -1 -8 -4 192.69 11.52
 -1 8 4 177.69 9.19
 -1 8 4 163.66 8.57
 1 8 -4 173.86 9.27
 1 -8 3 27.37 2.08
 -1 -8 -3 28.18 2.15
 1 -8 3 28.78 2.44
 1 8 -3 25.46 1.75
 -1 -8 -3 28.79 1.92
 1 8 -3 30.31 2.09
 1 8 -3 30 1.99
 1 -8 3 29.2 2.21
 -1 -8 -3 29.23 2.34
 -1 8 3 29.44 2.07
 1 -8 3 27.08 2.24
 1 8 -3 31.12 2.13
 -1 8 3 25.49 3.25
 1 8 -3 27.47 3.56
 -1 -8 -3 31.35 2.25
 -1 8 3 29.61 3.37
 1 8 -3 27.25 3.58
 1 -8 3 27.2 3.92
 -1 -8 -3 25.03 3.75
 1 -8 3 29.49 2.38
 -1 -8 -3 30.36 2.05
 -1 -8 -3 32.11 2.15
 -1 8 3 30.22 2.18
 1 8 -3 29.44 2.05
 -1 -8 -3 28 3.54
 -1 8 3 26.67 3.24
 -1 -8 -3 27.45 2.02
 1 -8 3 27.5 4.01
 1 -8 3 25.92 3.41
 -1 -8 -3 24.8 3.01
 1 -8 3 28.98 3.73
 -1 8 3 31.61 2.21
 -1 8 3 27.88 3.42
 1 -8 2 38.09 2.78
 1 -8 2 39.57 2.52
 1 -8 2 36.7 4.25
 -1 -8 -2 39.18 2.22
 1 8 -2 41.81 2.46
 1 -8 2 39.01 2.59
 -1 -8 -2 39.16 2.7
 1 8 -2 38.57 2.33
 1 -8 2 38.26 2.6
 1 8 -2 41.41 2.46
 -1 8 2 34.29 3.73
 -1 -8 -2 38.75 2.61
 1 -8 2 43.11 2.94
 1 8 -2 41.9 4.38
 -1 8 2 34.99 3.59
 -1 8 2 39.48 3.83
 1 -8 2 38.37 4.68
 -1 -8 -2 36.03 4.42
 -1 -8 -2 41.1 2.36
 1 -8 2 39.16 2.69
 -1 -8 -2 36.43 2.32
 -1 8 2 39.91 2.55
 1 8 -2 42.13 2.47
 -1 -8 -2 39.27 4.13
 -1 8 2 37.91 3.93
 -1 -8 -2 34.39 2.32
 1 -8 2 37.91 2.59
 -1 -8 -2 31.93 3.83
 1 -8 2 42.52 4.39
 -1 -8 -2 37.76 3.61
 1 8 -2 36.2 3.41
 -1 8 2 40.53 2.49
 -1 8 2 39.06 3.95
 1 -8 1 20.68 2.03
 1 -8 1 21.91 1.85
 -1 -8 -1 23.89 4.15
 1 -8 1 17.36 3.04
 1 8 -1 18.28 2.53
 -1 8 1 20.79 3.03
 1 8 -1 20.45 1.73
 1 8 -1 19.85 1.7
 1 -8 1 21.11 1.91
 -1 -8 -1 20.49 1.97
 1 -8 1 19.13 1.81
 1 8 -1 22.66 1.8
 1 8 -1 17.76 2.94
 -1 8 1 18.91 2.77
 1 -8 1 20.96 2.09
 -1 -8 -1 23.98 3.6
 1 8 -1 17.36 2.98
 -1 8 1 17.07 2.5
 -1 8 1 19.99 2.79
 1 -8 1 20.28 3.4
 -1 -8 -1 17.94 1.53
 -1 -8 -1 20.74 1.71
 -1 8 1 23.88 1.94
 1 8 -1 21.57 1.8
 -1 -8 -1 17.43 2.79
 1 8 -1 22.96 3.22
 -1 8 1 19.49 2.87
 -1 -8 -1 20.67 1.79
 1 -8 1 19.53 1.85
 1 -8 1 23.46 3.32
 -1 -8 -1 20.68 3.31
 -1 -8 -1 15.79 2.87
 -1 8 1 19.67 1.74
 -1 8 1 22.87 2.99
 1 -8 0 12.14 1.6
 -1 -8 0 10.14 1.35
 1 -8 0 13.23 1.5
 -1 -8 0 9.94 2.85
 1 -8 0 11.21 2.55
 1 8 0 10.87 2.09
 -1 8 0 12.02 2.38
 1 8 0 10.64 1.31
 -1 8 0 10.68 1.15
 1 8 0 9.17 1.21
 1 -8 0 9.92 1.38
 1 -8 0 10.45 1.37
 1 8 0 10.26 1.3
 1 8 0 11.6 2.45
 -1 8 0 11.39 2.21
 1 -8 0 10.49 1.58
 -1 8 0 9.34 1.94
 1 -8 0 9.72 2.47
 -1 -8 0 10.44 2.64
 -1 -8 0 9.95 1.14
 -1 -8 0 11.4 1.26
 -1 -8 0 12.32 2.28
 1 8 0 10.78 2.38
 -1 8 0 11.81 2.2
 -1 8 0 12.51 1.45
 1 8 0 11.8 1.42
 1 -8 0 10.4 1.4
 -1 -8 0 11.18 1.39
 1 8 0 8.16 0.99
 -1 8 0 10.75 1.32
 -1 -8 0 9.82 2.4
 1 -8 0 7.6 2.06
 -1 -8 0 11.06 2.59
 -1 8 0 10.43 2.1
 -1 8 0 9.97 2.19
 1 8 0 8.12 2.14
 -1 -8 1 19.01 1.77
 1 -8 -1 20.32 1.87
 -1 -8 1 22.63 4.12
 1 -8 -1 22.85 3.61
 1 8 1 19.41 2.79
 -1 8 -1 25.53 3.24
 -1 8 -1 22.13 1.62
 1 8 1 22.32 1.78
 1 -8 -1 23.01 2
 1 8 1 21.39 1.8
 1 -8 -1 21.53 1.83
 1 8 1 20.61 1.76
 1 8 1 21.69 3.21
 -1 8 -1 19.96 2.93
 -1 8 -1 21.02 1.71
 1 8 1 18.62 1.49
 -1 8 -1 18.95 2.81
 1 8 1 23.94 3.33
 -1 8 -1 24.16 2.87
 -1 -8 1 19.7 3.52
 -1 -8 1 19.97 1.54
 -1 -8 1 19.58 1.61
 1 -8 -1 21.94 1.69
 -1 8 -1 24.21 1.98
 1 8 1 21.96 1.86
 -1 -8 1 18.67 2.69
 -1 8 -1 17.8 2.8
 1 8 1 19.8 3.13
 1 -8 -1 21.53 2.13
 1 -8 -1 21.28 3.36
 -1 -8 1 21.27 3.34
 -1 -8 1 18.36 3.24
 -1 8 -1 18.85 2.68
 1 -8 -1 20.9 1.88
 -1 -8 1 19.79 1.86
 -1 -8 2 34.94 4.94
 1 -8 -2 28.25 4.12
 1 8 2 35.72 3.81
 -1 8 -2 33.02 3.66
 -1 8 -2 36.25 2.14
 1 8 2 33.67 1.97
 1 8 2 35.76 2.28
 -1 -8 2 33.88 2.57
 1 -8 -2 37.89 2.62
 1 -8 -2 32.59 2.22
 -1 8 -2 33.23 2.05
 1 8 2 38.15 2.35
 1 8 2 41.22 4.32
 -1 8 -2 39.82 4.01
 -1 -8 2 36.51 2.41
 1 -8 -2 34.47 2.41
 -1 -8 2 40.12 4.8
 -1 8 -2 41.21 4.03
 1 8 2 37.17 4.12
 1 -8 -2 36.02 4.52
 -1 8 -2 33.52 3.31
 -1 -8 2 33.17 2.09
 1 -8 -2 34.02 2.18
 -1 8 -2 36.87 2.45
 1 8 2 37.5 2.47
 -1 -8 2 31.87 3.49
 -1 -8 2 36.84 2.52
 1 8 2 33.2 2.16
 1 8 2 42.62 4.38
 -1 8 -2 34.86 3.84
 1 -8 -2 31.08 4.05
 -1 -8 2 38.56 4.39
 -1 -8 2 39.58 4.6
 1 8 2 33.93 2.06
 1 -8 -2 37.81 2.74
 -1 8 -2 32.55 3.44
 1 8 3 21.37 3.03
 -1 8 -3 22.68 2.98
 1 8 3 20.55 1.56
 -1 8 -3 18.8 1.59
 1 8 3 25.21 1.84
 -1 -8 3 21.9 2.07
 1 -8 -3 19.61 1.93
 -1 8 -3 23.02 3.15
 1 8 3 23.03 3.3
 1 8 3 21.09 1.77
 -1 8 -3 21.17 1.65
 -1 8 -3 20.79 2.98
 -1 -8 3 22.1 1.86
 1 -8 -3 19.54 1.87
 1 8 3 21.67 3.2
 -1 8 -3 22.23 3.06
 -1 8 -3 21.11 2.63
 1 -8 -3 20.95 3.53
 -1 -8 3 19.56 1.53
 1 -8 -3 19.24 1.53
 1 -8 -3 18.53 1.64
 -1 -8 3 20.27 1.76
 1 8 3 22.1 1.92
 1 -8 -3 21.16 2.93
 1 8 3 20.88 1.73
 -1 -8 3 21.35 1.96
 1 -8 -3 22.52 2.14
 1 8 3 20.07 1.63
 1 -8 -3 18.82 3.42
 -1 -8 3 16.95 3.82
 1 -8 -3 19.64 3.29
 -1 -8 3 16.38 2.97
 -1 -8 3 23.38 3.57
 -1 8 -3 21.78 2.79
 1 8 3 17.07 2.48
 1 8 4 175.84 5.97
 -1 -8 4 178.32 11.36
 1 -8 -4 173.12 10.4
 1 -8 -4 167.34 5.78
 -1 8 -4 170.34 5.87
 1 8 4 170.01 5.8
 1 8 4 172.08 5.96
 -1 -8 4 179.35 6.66
 1 8 4 181.05 6.33
 -1 -8 4 174.71 6.13
 1 8 4 174.78 5.99
 -1 8 -4 173.71 5.87
 -1 8 -4 168.52 9.07
 1 -8 -4 188.84 6.59
 -1 -8 4 172.99 6.22
 -1 -8 4 173.3 6.33
 -1 -8 4 175.15 10.44
 1 8 4 167.29 9.14
 -1 8 -4 185.05 9.3
 -1 8 -4 161.59 7.86
 1 -8 -4 165.82 5.83
 1 -8 -4 179.44 6.18
 -1 -8 4 172.79 6.22
 1 -8 -4 165.39 8.89
 1 8 4 183.78 9.64
 -1 8 -4 176.87 9.18
 -1 8 -4 155.04 7.99
 1 8 4 150.3 8.18
 -1 -8 4 173.76 9.64
 -1 -8 4 179.52 10.46
 1 -8 -4 171.16 9.94
 -1 8 -4 170.25 8.67
 1 8 4 172.29 9.14
 1 -8 -4 172.97 6.62
 1 8 4 171.86 6.06
 -1 -8 4 172.45 6.48
 -1 -8 4 188.07 7.04
 1 8 5 117.64 4.7
 -1 -8 5 120.19 9.36
 1 -8 -5 109.33 8.28
 1 8 5 124.58 4.69
 1 -8 -5 120.61 4.65
 1 8 5 122.11 4.67
 -1 8 -5 130.74 4.78
 1 8 5 133.16 5.13
 -1 -8 5 125.73 5.33
 -1 -8 5 132.62 5.09
 -1 8 -5 125.56 4.73
 1 8 5 125.06 4.71
 -1 8 -5 122.39 7.61
 -1 -8 5 127.85 4.98
 -1 -8 5 130.31 5.26
 -1 -8 5 131.37 8.86
 -1 8 -5 123.13 7.51
 1 -8 -5 121.59 4.69
 1 -8 -5 125.03 4.94
 -1 -8 5 134.55 5.2
 -1 8 -5 137.86 5.12
 -1 -8 5 127.97 7.89
 1 -8 -5 115.99 7.43
 1 8 5 137.08 8.15
 -1 8 -5 125.66 7.66
 1 8 5 106.74 6.83
 1 -8 -5 122.8 5.28
 1 8 5 126.11 7.85
 -1 8 -5 121.64 7.06
 1 -8 -5 132.98 5.4
 -1 -8 5 131.78 5.36
 1 8 5 123.63 4.88
 -1 -8 5 129.69 5.7
 -1 -8 5 132.96 8.88
 1 -8 -5 119.09 8.2
 -1 -8 5 118.74 7.8
 -1 -8 6 104.21 8.51
 1 -8 -6 101.89 7.92
 1 8 6 103.95 4.11
 -1 8 -6 117.21 4.43
 1 8 6 110.84 4.62
 -1 -8 6 104.75 4.78
 1 -8 -6 117.22 5.02
 -1 -8 6 111.99 4.67
 1 8 6 104.91 4.16
 -1 8 -6 113 4.36
 -1 8 -6 108.11 7.07
 -1 -8 6 113.05 8.22
 -1 8 -6 114.72 7.18
 1 8 6 109.27 4.41
 1 -8 -6 103.29 4.28
 1 -8 -6 109.48 4.55
 -1 -8 6 112.51 4.76
 1 8 6 115.5 4.82
 -1 8 -6 115.23 4.61
 -1 -8 6 107.46 7.39
 1 -8 -6 98.09 6.86
 1 -8 -6 115.84 4.86
 -1 -8 6 111.99 4.87
 -1 -8 6 107.69 4.41
 -1 -8 6 104.76 8.28
 -1 -8 6 107.24 7.13
 -1 -8 6 114.87 4.95
 -1 -8 6 118.91 5.35
 1 8 6 108.68 4.49
 1 -8 -6 113.37 4.8
 1 8 6 110.66 4.34
 1 -8 -6 106.36 4.29
 1 8 6 98.05 6.92
 -1 8 -6 108.02 7.04
 -1 8 -6 105.15 6.37
 1 8 6 104.68 7.09
 1 -8 -7 72.51 3.31
 1 8 7 71.32 3.29
 1 -8 -7 67.53 3.52
 -1 -8 7 71.16 3.67
 1 -8 -7 74.5 3.84
 1 8 7 73.21 3.54
 -1 -8 7 70.39 3.55
 -1 8 -7 71.95 3.27
 1 8 7 59.45 2.91
 1 8 7 71.47 3.37
 -1 8 -7 73.9 3.35
 -1 -8 7 72.27 6.41
 -1 8 -7 72.95 5.65
 1 -8 -7 69.53 3.29
 1 -8 -7 67.15 3.39
 -1 -8 7 73.65 3.72
 1 8 7 79.3 3.77
 -1 8 -7 75.22 3.49
 -1 -8 7 64.9 5.77
 1 -8 -7 64.38 5.45
 1 -8 -7 73.22 3.67
 -1 -8 7 72.27 3.78
 -1 -8 7 68.77 3.23
 -1 -8 7 67.45 6.74
 1 -8 -7 69.04 6.53
 1 8 7 63.71 5.38
 -1 8 -7 63.94 4.76
 1 8 7 66.31 5.6
 1 -8 -7 69.11 3.5
 -1 -8 7 71.59 4.06
 1 8 7 67.29 3.76
 1 8 7 72.77 3.46
 -1 -8 7 73.65 6.7
 1 -8 -7 66.18 6.04
 1 -8 -7 64.69 4.94
 -1 8 -8 35.95 2.25
 1 8 8 38.42 2.42
 -1 -8 8 39.91 2.56
 1 -8 -8 29.46 2.15
 1 -8 -8 35.17 2.56
 -1 -8 8 33.69 2.43
 -1 8 -8 35.68 2.19
 1 8 8 33.73 2.23
 -1 -8 8 34.37 4.37
 -1 8 -8 40.4 4.15
 1 -8 -8 34.1 2.19
 1 -8 -8 37.31 2.41
 -1 -8 8 33.93 4.24
 1 -8 -8 30.57 3.75
 1 8 8 37.14 2.46
 -1 -8 8 37.05 2.57
 -1 8 -8 33.88 2.24
 -1 -8 8 36.69 2.64
 1 -8 -8 38.55 2.54
 -1 -8 8 29.23 4.28
 1 -8 -8 27.94 3.25
 -1 8 -8 33.12 3.22
 1 8 8 32.52 3.93
 1 8 8 34.13 2.29
 -1 -8 8 36.87 2.86
 -1 -8 8 34.21 2.54
 1 -8 -8 30.35 2.16
 1 8 8 36.21 2.64
 1 8 8 32.89 2.14
 1 -8 -8 35.7 2.22
 -1 -8 8 32.73 4.67
 1 -8 -8 25.99 4.02
 1 8 9 21.71 1.67
 1 -8 -9 22.65 1.67
 -1 8 -9 25.94 1.78
 -1 8 -9 20.19 1.3
 1 8 9 24.58 1.86
 -1 -8 9 23.81 1.85
 1 -8 -9 23.07 1.98
 -1 -8 9 22.09 1.91
 -1 8 -9 23.57 1.69
 -1 -8 9 21.52 3.39
 -1 8 -9 25.78 3.3
 1 8 9 21.46 1.68
 1 -8 -9 23 1.72
 1 -8 -9 21.42 1.75
 1 8 9 22.72 1.88
 -1 8 -9 21.04 1.66
 -1 -8 9 22.01 1.96
 1 -8 -9 18.32 2.87
 -1 -8 9 19.97 3.47
 -1 -8 9 22.87 2.05
 1 -8 -9 22.29 1.86
 -1 -8 9 20.25 3.55
 1 -8 -9 22.07 3.64
 1 8 9 25.25 1.87
 1 8 9 23.65 2.06
 -1 -8 9 23.29 2.02
 1 -8 -9 15.55 2.42
 -1 8 -9 22.29 3.01
 1 8 10 122.29 3.61
 1 -8 -10 116.17 3.52
 -1 8 -10 127.41 3.62
 -1 8 -10 122.37 3.01
 1 8 10 124.38 3.72
 1 -8 -10 117.19 4.04
 -1 -8 10 121.08 4.08
 -1 8 -10 125.99 3.62
 -1 -8 10 121.89 7.29
 1 8 10 117.72 3.63
 1 -8 -10 111.35 3.51
 1 -8 -10 119.17 3.77
 1 -8 -10 95.23 6.18
 -1 -8 10 106.74 7.15
 1 8 10 126.09 4.01
 -1 -8 10 127.42 4.25
 -1 8 -10 125.72 3.64
 -1 -8 10 100.89 7.03
 1 -8 -10 122.63 7.95
 -1 -8 10 124.99 8.15
 1 -8 -10 123.76 3.96
 -1 -8 10 130.07 4.26
 1 8 10 120.48 4.18
 -1 8 -10 111.27 6.23
 -1 -8 10 124.63 4.29
 1 8 11 43.59 2.44
 1 -8 -11 39.01 2.55
 -1 8 -11 49.1 2.49
 1 -8 -11 47.4 2.64
 -1 -8 11 47.88 2.8
 1 8 11 44.32 2.47
 1 -8 -11 41.71 2.38
 1 8 11 44.72 2.59
 -1 -8 11 42.51 2.73
 -1 8 -11 45.48 2.38
 1 -8 -11 31.88 3.79
 -1 -8 11 48.68 2.9
 -1 8 -11 42.3 2.08
 1 8 11 46.29 2.48
 1 -8 -11 45.4 2.43
 -1 8 -11 40.72 3.85
 1 8 11 40.84 4.09
 -1 -8 11 50.01 2.81
 -1 -8 11 53.36 3.23
 1 8 11 46.07 2.79
 -1 8 -12 32.23 1.91
 -1 8 -12 29.34 1.6
 1 -8 -12 27.18 1.94
 1 -8 -12 28.15 1.84
 1 8 12 27.91 1.84
 1 -8 -12 25.65 1.82
 -1 -8 12 29.69 2.18
 1 8 12 28.49 1.91
 -1 8 -12 25.81 1.66
 1 -8 -12 30.32 1.87
 1 8 12 28.15 1.8
 1 8 12 26.44 1.71
 1 8 12 26.6 3.2
 -1 -8 12 27.55 2.15
 -1 -8 12 30.96 2.07
 -1 -8 12 30.52 2.36
 -1 -8 12 30.18 2.15
 1 -8 -13 15.37 1.28
 -1 8 -13 19.17 1.36
 1 -8 -13 13.93 1.29
 -1 8 -13 18.15 1.19
 1 8 13 16.52 1.36
 -1 -8 13 17.46 1.63
 -1 8 -13 17.8 1.2
 1 8 13 15.08 1.3
 1 -8 -13 16.99 1.43
 1 -8 -13 16.22 1.34
 1 8 13 16.39 1.18
 -1 -8 13 18.92 1.66
 1 8 13 17.28 1.35
 1 -8 -13 19.87 1.43
 -1 -8 13 16.9 1.67
 -1 8 -13 20.46 1.44
 1 8 13 17.95 1.58
 -1 -8 13 18.88 1.47
 1 -8 -14 33.59 1.68
 1 -8 -14 38.75 2.02
 1 -8 -14 37.95 1.95
 -1 8 -14 43.75 1.91
 -1 8 -14 43.69 1.76
 1 8 14 32.56 1.51
 -1 8 -14 46.49 2.05
 -1 -8 14 45.54 2.39
 1 -8 -14 38.58 1.94
 -1 -8 14 40.3 2.31
 1 8 14 36.66 1.93
 -1 -8 14 42.45 2.35
 1 8 14 39.75 2.14
 -1 -8 15 18.25 1.42
 -1 8 -15 17.53 1.11
 1 8 15 14.69 1.17
 -1 -8 15 17.68 1.36
 -1 8 -15 16.69 1.01
 -1 8 -15 16.34 0.93
 -1 8 -16 6.01 0.48
 1 8 16 6.19 0.67
 -1 -8 16 7.23 0.81
 -1 -8 16 6.52 0.81
 1 9 -14 9.89 0.63
 -1 9 14 10.23 0.66
 1 -9 14 10.49 0.9
 1 9 -13 27.23 1.15
 1 9 -13 24.73 1.12
 -1 9 13 23.41 1.29
 1 -9 13 29.74 1.71
 1 -9 13 28.14 1.61
 1 9 -13 19.32 0.96
 -1 9 13 23.36 1.17
 -1 9 13 28.87 1.36
 1 9 -13 29.59 1.33
 1 -9 12 93.41 3.74
 -1 -9 -12 97.37 3.46
 -1 9 12 100.08 3.3
 1 9 -12 109.03 3.23
 1 9 -12 101.89 3.28
 -1 9 12 91.5 3.45
 1 -9 12 110.8 3.95
 -1 9 12 108.62 3.5
 -1 -9 -12 96.09 3.38
 1 -9 12 103.99 3.8
 1 9 -12 95.75 3.05
 -1 9 11 14.87 1.14
 1 9 -11 16.75 1.18
 1 9 -11 16.35 1.08
 -1 -9 -11 13.43 1.2
 -1 -9 -11 14.07 1.2
 1 -9 11 15.68 1.48
 1 -9 11 15.39 1.43
 1 -9 11 15.92 1.32
 -1 9 11 17.14 1.27
 -1 -9 -11 16.01 1.21
 -1 -9 -11 12.2 1.04
 -1 9 11 17.25 1.28
 1 9 -11 15.57 1.01
 1 -9 11 16.01 1.55
 -1 -9 -11 11.64 0.96
 1 -9 10 12.44 1.35
 -1 -9 -10 10.85 1.08
 -1 -9 -10 9.45 1.03
 -1 9 10 10.78 1.06
 -1 9 10 8.51 0.91
 -1 9 10 13.29 1.21
 1 9 -10 11.01 0.94
 -1 -9 -10 10.05 2.19
 1 -9 10 11.03 1.29
 1 9 -10 13.56 1.17
 1 9 -10 10.76 0.94
 -1 -9 -10 10.88 1.09
 1 -9 10 10.16 1.32
 -1 -9 -10 12.55 1.16
 -1 -9 -10 10.6 1.15
 1 -9 10 8.63 1.23
 -1 9 10 11.24 1.16
 -1 9 10 11.12 1.25
 -1 -9 -9 16.06 1.39
 -1 9 9 14.78 1.16
 1 9 -9 17.03 1.42
 1 9 -9 16.8 1.2
 1 9 -9 18.96 1.43
 1 -9 9 16.97 1.63
 1 -9 9 16.14 1.6
 -1 -9 -9 16.23 1.38
 -1 9 9 17.58 1.45
 -1 9 9 20.02 1.55
 -1 9 9 15.07 1.51
 -1 9 9 16.93 1.35
 1 9 -9 17.49 1.21
 -1 -9 -9 15.9 1.33
 1 -9 9 15.79 1.57
 -1 -9 -9 16.82 1.41
 1 -9 9 16.98 1.67
 -1 9 9 17.01 2.43
 -1 -9 -9 13.48 2.77
 1 -9 8 29.74 2.1
 1 9 -8 36.1 2.07
 -1 -9 -8 30.93 2.07
 -1 9 8 32.04 1.84
 1 -9 8 34.33 2.33
 1 -9 8 28.49 2.15
 -1 -9 -8 30.46 1.92
 -1 9 8 28.9 1.89
 -1 9 8 31.96 2.04
 -1 9 8 29.58 2.11
 1 9 -8 29.84 1.64
 -1 -9 -8 30.86 1.84
 1 9 -8 29.74 1.63
 1 -9 8 29.93 2.25
 -1 -9 -8 31.9 2.05
 -1 9 8 29.91 3.34
 -1 -9 -8 26.01 3.72
 -1 9 7 77.05 3.29
 1 9 -7 74.68 2.86
 -1 -9 -7 75.5 3.49
 -1 9 7 74.16 3.15
 1 -9 7 71.53 3.46
 1 9 -7 77.78 3.31
 1 -9 7 79.11 3.75
 1 9 -7 72.29 5.32
 -1 -9 -7 70.76 3.26
 1 -9 7 69 3.48
 -1 -9 -7 73.44 3.19
 -1 9 7 69.08 5.24
 -1 9 7 74.68 3.31
 1 9 -7 66.65 2.79
 -1 -9 -7 67.57 6.08
 1 -9 7 71.18 3.63
 -1 -9 -7 75.76 3.4
 -1 -9 -7 71.43 3.07
 1 9 -7 64.27 4.89
 -1 9 7 77.56 3.39
 1 -9 7 71.36 3.44
 -1 9 7 73.3 3.56
 -1 -9 -6 171.55 5.59
 1 9 -6 161.98 5.21
 1 9 -6 178.03 5.85
 -1 9 6 177.42 5.81
 -1 9 6 183.57 5.83
 1 9 -6 158.2 5.26
 -1 -9 -6 182.16 6.24
 1 -9 6 171.67 6.1
 1 9 -6 184.14 5.88
 -1 9 6 170.28 5.87
 1 -9 6 174.62 6.38
 -1 -9 -6 175.81 5.89
 1 -9 6 164.64 6.14
 -1 -9 -6 166.51 5.68
 -1 9 6 178.23 5.96
 1 9 -6 160.43 5.39
 -1 -9 -6 160.19 8.57
 1 9 -6 155.56 8.31
 -1 -9 -6 163.89 9.95
 1 9 -6 163.12 5.25
 -1 9 6 161.78 8.58
 1 -9 6 167.31 6.08
 -1 9 6 169.45 6.21
 -1 9 6 182.02 6.03
 1 -9 6 169.53 6.29
 -1 -9 -6 182.37 6.11
 -1 -9 -5 186.47 4.05
 1 9 -5 207.49 4.66
 -1 9 5 217.56 4.73
 -1 -9 -5 204.99 5.18
 1 9 -5 191.86 3.99
 1 -9 5 201.18 4.97
 1 9 -5 213.77 4.69
 1 -9 5 195.11 5
 -1 9 5 201.81 5.23
 -1 9 5 206.04 4.82
 -1 9 5 178.48 7.15
 -1 -9 -5 170.1 8.33
 1 -9 5 179.88 8.93
 -1 9 5 209.51 4.9
 1 9 -5 185.74 4.06
 -1 -9 -5 198.4 4.56
 1 -9 5 190.83 4.98
 -1 -9 -5 194.06 4.31
 -1 9 5 201.53 8.51
 1 -9 5 201.97 5.32
 -1 -9 -5 201.99 4.89
 1 -9 5 208.24 5.5
 -1 9 5 206.74 4.76
 -1 -9 -5 173.61 7.86
 1 9 -5 195.3 8.31
 -1 -9 -5 189.95 9.98
 -1 -9 -5 196.26 9.17
 1 -9 4 113.27 3.79
 1 9 -4 122.6 3.61
 -1 9 4 120.48 3.8
 1 9 -4 109.19 3.29
 -1 -9 -4 100.8 6.05
 -1 9 4 101.1 5.44
 1 9 -4 109.66 6.55
 1 -9 4 104.9 7
 -1 -9 -4 103.84 6.7
 -1 -9 -4 107.38 3.38
 -1 -9 -4 107.89 3.22
 1 -9 4 118.89 4.16
 -1 -9 -4 118.03 3.78
 -1 -9 -4 101.54 3.24
 1 9 -4 117.76 3.6
 1 9 -4 104.96 6.27
 -1 -9 -4 104.31 3.02
 1 9 -4 106.99 3.14
 -1 9 4 118.97 3.6
 1 -9 4 112.77 3.63
 -1 -9 -4 118.75 4.05
 -1 9 4 115.26 3.61
 1 -9 3 68.46 3.39
 1 9 -3 79.36 3.41
 -1 -9 -3 63.24 3.06
 1 9 -3 68.61 3.19
 -1 9 3 75.34 3.52
 -1 -9 -3 62.81 5.03
 -1 9 3 66.55 4.71
 1 -9 3 65.56 5.88
 -1 -9 -3 68.53 5.81
 1 9 -3 76.49 5.76
 -1 -9 -3 70.73 3.21
 -1 -9 -3 68.05 3.05
 1 -9 3 72.57 3.33
 1 -9 3 70.97 3.67
 -1 -9 -3 72.56 3.47
 -1 -9 -3 67.13 3.28
 -1 9 3 78.38 3.43
 1 -9 3 72.45 3.47
 1 9 -3 71.87 3.18
 -1 -9 -3 76.22 3.69
 1 9 -3 79.86 3.43
 -1 -9 -3 68.98 2.96
 -1 9 3 77.17 3.4
 -1 9 3 63.65 4.95
 -1 -9 -2 128.35 4.71
 1 9 -2 174.56 5.56
 -1 9 2 169.87 5.56
 -1 -9 -2 171.81 6.01
 1 9 -2 165.74 5.43
 1 -9 2 165.81 5.76
 1 -9 2 157.02 5.57
 1 9 -2 172.7 5.55
 -1 -9 -2 150.7 5.33
 1 9 -2 165.27 5.48
 -1 9 2 178.46 5.83
 -1 -9 -2 134.12 7.58
 1 9 -2 157.55 8.59
 1 -9 2 145.49 9.06
 -1 -9 -2 160.82 9.19
 -1 -9 -2 155.74 5.27
 -1 -9 -2 149.19 5.04
 1 -9 2 160.14 5.9
 1 -9 2 173.39 5.7
 1 -9 2 176.38 6.25
 -1 -9 -2 163.22 5.67
 -1 9 2 173.22 5.55
 -1 9 2 169.33 8.52
 -1 -9 -2 167.35 10.2
 -1 -9 -2 157.86 8.9
 -1 9 2 151.43 7.99
 1 9 -1 66.79 3.11
 -1 -9 -1 63.89 3.35
 1 -9 1 60.69 3.23
 1 9 -1 65.03 3.07
 1 -9 1 56.73 3
 -1 9 1 66.39 3.12
 1 9 -1 64.73 3.06
 -1 -9 -1 58.02 2.99
 1 9 -1 55.4 2.61
 1 9 -1 64.1 3.09
 -1 9 1 65.59 3.23
 -1 -9 -1 56.7 4.58
 1 -9 1 59.32 5.58
 1 9 -1 58.1 5.12
 -1 -9 -1 61.8 5.61
 -1 -9 -1 53.65 2.6
 -1 -9 -1 58.5 2.83
 -1 -9 -1 62.1 6.12
 1 -9 1 44.38 5.26
 -1 9 1 63.54 3.03
 -1 -9 -1 64.56 3.19
 1 -9 1 64.11 3.21
 1 9 -1 63.87 5.3
 -1 9 1 60.7 4.89
 1 9 -1 54.03 4.15
 -1 9 1 68.32 5.19
 -1 -9 -1 60.34 3.23
 1 -9 1 65.15 3.53
 1 -9 1 60.6 5.19
 -1 -9 -1 56.98 5.28
 -1 9 0 21.77 1.52
 1 9 0 22.18 1.75
 1 9 0 19.04 1.67
 1 -9 0 22.31 1.94
 -1 9 0 21.94 1.75
 1 -9 0 15.64 1.52
 1 9 0 19.11 1.64
 -1 -9 0 21.17 1.94
 1 -9 0 19.29 1.95
 1 -9 0 16.7 2.88
 -1 -9 0 15.87 3.23
 1 9 0 21.73 3.17
 1 -9 0 18.97 3.26
 -1 9 0 21.26 2.82
 -1 -9 0 23.66 3.47
 -1 -9 0 18.23 1.46
 1 9 0 22.78 1.8
 -1 9 0 21.66 1.84
 1 9 0 20.12 1.53
 -1 -9 0 20.78 1.78
 -1 9 0 19.87 1.62
 -1 -9 0 19.04 1.71
 1 -9 0 21.44 1.81
 1 9 0 16.22 2.4
 -1 9 0 19.58 2.84
 -1 -9 0 15.9 2.8
 1 9 0 16.72 2.79
 -1 9 0 22.47 3.03
 1 -9 0 13.61 2.66
 -1 -9 0 15.85 2.8
 1 -9 -1 81.38 3.91
 1 9 1 84.1 3.72
 -1 9 -1 87.16 3.68
 1 9 1 85.72 3.6
 -1 9 -1 79.84 3.47
 1 9 1 70.89 5.17
 -1 9 -1 80.36 5.6
 1 9 1 78.79 5.89
 -1 9 -1 82.68 5.66
 -1 -9 1 77.2 6.36
 -1 -9 1 77.6 3.26
 1 -9 -1 79.6 4
 -1 9 -1 88.33 3.83
 1 9 1 85.26 3.76
 -1 -9 1 84.02 3.72
 1 -9 -1 83.45 3.83
 -1 -9 1 80.71 7
 1 -9 -1 75.64 6.1
 -1 9 -1 87.24 3.41
 1 9 1 87.59 3.66
 1 9 1 78.73 3.36
 -1 -9 1 82.09 3.76
 -1 9 -1 86.13 5.94
 1 9 1 85.85 6.27
 1 -9 -1 79.58 6.19
 -1 -9 1 71.8 5.96
 -1 -9 1 76.85 6.02
 -1 9 -2 174.15 8.57
 1 9 2 176.97 9
 -1 9 -2 174.05 5.01
 1 9 2 179.28 5.39
 1 9 2 151.26 4.81
 -1 9 -2 171.26 5.22
 -1 9 -2 175.84 8.25
 1 9 2 155.22 7.87
 1 9 2 168.7 8.66
 -1 9 -2 164.79 8.19
 -1 -9 2 172.05 9.49
 1 -9 -2 179.07 6.09
 1 9 2 179.62 5.69
 -1 -9 2 177.46 5.55
 1 -9 -2 179.81 5.83
 -1 -9 2 163.01 9.97
 1 -9 -2 144.57 8.71
 -1 -9 2 178.29 5.91
 1 -9 -2 167.85 5.85
 -1 9 -2 186.75 5.23
 1 9 2 175.51 5.36
 1 9 2 169.63 5.19
 -1 -9 2 181.49 5.78
 1 -9 -2 161.11 8.97
 -1 -9 2 152.07 8.82
 -1 -9 2 159.47 8.65
 -1 -9 3 81.46 3.75
 1 -9 -3 80.47 3.83
 1 9 3 74.22 5.75
 -1 9 -3 74.57 5.45
 1 9 3 79.68 3.3
 -1 9 -3 83.7 3.21
 1 9 3 66.73 2.97
 -1 9 -3 71.26 3.12
 1 9 3 73.47 5.53
 -1 9 -3 78.45 5.51
 1 -9 -3 70.73 3.15
 1 9 3 81.41 3.61
 1 -9 -3 73.73 3.7
 -1 -9 3 74.22 3.34
 1 -9 -3 78.91 3.65
 -1 -9 3 71.63 6.44
 1 -9 -3 69.63 5.88
 1 -9 -3 84.24 3.9
 1 9 3 72.68 3.21
 -1 -9 3 77.63 3.62
 -1 9 -3 77.19 3.19
 1 9 3 76.68 3.27
 -1 9 -3 73.63 5.21
 1 9 3 77.12 5.43
 1 -9 -3 71.63 5.87
 -1 -9 3 69.14 5.9
 -1 -9 3 65.76 5.38
 1 9 4 117.72 4.64
 -1 -9 4 118.65 4.79
 1 9 4 127.28 7.53
 -1 9 -4 115.21 7.02
 -1 9 -4 125.16 4.31
 1 9 4 115.45 4.27
 1 9 4 111.21 4.19
 -1 9 -4 112.79 4.19
 1 9 4 107.97 4.01
 -1 -9 4 113.77 7.76
 -1 9 -4 111.99 6.87
 1 -9 -4 108.44 4.29
 1 9 4 120.55 4.73
 1 -9 -4 118.13 4.87
 -1 -9 4 117 4.47
 1 -9 -4 118.05 4.78
 -1 -9 4 112.4 8.12
 1 -9 -4 106.71 7.55
 -1 9 -4 121.78 4.34
 1 9 4 116.75 4.29
 -1 -9 4 124.38 4.85
 1 9 4 117.73 4.41
 1 -9 -4 132.56 5.06
 -1 9 -4 105.18 6.25
 1 9 4 108.96 6.75
 1 -9 -4 95.48 7.09
 -1 -9 4 106.15 6.89
 -1 -9 4 113.13 7.75
 1 9 5 177.15 9.26
 -1 9 -5 193.17 9.35
 1 9 5 179.92 5.97
 -1 9 -5 212.57 6.28
 -1 9 -5 208.72 6.31
 1 9 5 191.82 6.03
 -1 -9 5 178.55 9.93
 -1 9 -5 194.32 9.31
 -1 9 -5 185.65 8.47
 1 9 5 181.13 9.19
 1 -9 -5 182.17 6.24
 -1 9 -5 209.16 6.59
 1 9 5 181.96 6.09
 -1 9 -5 194.85 6.04
 -1 -9 5 195.94 6.48
 -1 -9 5 191.17 6.28
 -1 -9 5 193.03 10.76
 1 -9 -5 179.35 10.15
 1 -9 -5 201.52 6.76
 1 9 5 192.98 6.33
 1 9 5 195.75 6.96
 -1 -9 5 197.68 6.74
 1 9 5 187.08 5.99
 1 9 5 207.09 6.68
 -1 -9 5 201.93 6.77
 1 -9 -5 185.01 6.6
 1 -9 -5 161.2 9.6
 -1 -9 5 182.83 10.22
 -1 9 -6 181.76 4.09
 -1 9 -6 183.43 4.02
 -1 -9 6 171.59 4.4
 -1 -9 6 149.16 3.61
 -1 -9 6 151.31 8.1
 -1 9 -6 169.65 7.55
 1 -9 -6 159.61 4.21
 1 9 6 177.51 4.95
 -1 -9 6 176.35 4.66
 1 9 6 168.97 4.12
 -1 -9 6 168.21 4.25
 1 -9 -6 158.1 3.98
 -1 -9 6 169.51 4.14
 1 -9 -6 175.94 4.85
 -1 -9 6 174.62 4.51
 1 -9 -6 157.9 4.17
 1 9 6 183.54 4.56
 -1 -9 6 149.86 8.44
 1 -9 -6 151.63 8.27
 1 9 6 159.62 3.66
 1 9 6 156.62 7.36
 -1 9 -6 168.78 7.62
 -1 9 -6 174.31 4.25
 1 9 6 166.32 3.91
 -1 9 -6 158.06 3.45
 -1 9 -6 147.48 6.12
 1 9 6 165.23 7.54
 1 -9 -7 82.12 3.78
 1 9 7 87.98 3.58
 1 -9 -7 73.36 3.22
 -1 -9 7 81.98 3.49
 -1 9 -7 85.24 3.28
 -1 -9 7 69.65 5.85
 1 -9 -7 77.74 6.14
 -1 9 -7 73.23 5.31
 1 -9 -7 72.86 3.04
 1 -9 -7 72.54 3.26
 -1 -9 7 77.73 3.49
 1 9 7 76.66 3.32
 1 9 7 85.15 3.88
 1 -9 -7 72.03 3.23
 -1 9 -7 78.89 3.35
 1 9 7 85.5 3.67
 -1 9 -7 85.21 3.34
 1 9 7 73.35 3.17
 1 9 7 77.86 3.14
 1 -9 -7 52.46 2.72
 -1 -9 7 84.83 3.49
 1 -9 -7 80.23 3.61
 -1 -9 7 81.52 3.59
 1 9 7 76.58 5.47
 -1 -9 8 28.13 1.91
 1 -9 -8 27.03 1.97
 1 -9 -8 21.95 1.5
 1 9 8 26.03 1.65
 1 -9 -8 22.16 1.54
 1 -9 -8 23.59 1.72
 -1 -9 8 26.63 1.92
 -1 -9 8 24.28 3.28
 1 -9 -8 25.08 3.44
 -1 9 -8 26.51 1.74
 1 9 8 27.18 1.94
 1 9 8 27.81 2.09
 1 9 8 28.31 1.89
 -1 -9 8 28.1 1.83
 1 -9 -8 28.13 2.1
 -1 9 -8 30.43 1.84
 -1 -9 8 26.07 1.96
 -1 9 -8 27.48 1.73
 1 9 8 27.07 1.73
 1 9 8 24.48 3.05
 -1 9 -9 16.58 1.3
 1 9 9 13.78 1.17
 1 -9 -9 12.38 1.09
 -1 -9 9 15.02 1.45
 1 -9 -9 14.7 1.29
 1 -9 -9 13.13 1.15
 1 9 9 13.3 1.47
 -1 -9 9 16.02 1.51
 1 -9 -9 15.47 1.45
 -1 9 -9 14.62 1.27
 1 9 9 14.83 1.41
 1 -9 -9 14.71 1.49
 1 9 9 16.62 1.4
 -1 9 -9 15.92 1.33
 1 9 9 14.4 1.24
 -1 -9 9 15.02 1.48
 -1 -9 9 15.67 1.4
 1 9 9 15.27 2.36
 1 -9 -10 13.82 1.29
 1 -9 -10 12.89 1.04
 1 9 10 15.06 1.15
 -1 9 -10 14.36 1.13
 1 9 10 14.83 1.32
 -1 -9 10 13.7 1.32
 1 9 10 14.9 1.43
 -1 -9 10 14.42 1.36
 1 -9 -10 12.33 1.04
 1 -9 -10 13.13 1.19
 -1 -9 10 15.16 1.34
 -1 9 -10 16.56 1.25
 1 -9 -10 12.94 1.3
 1 9 10 12.18 1.11
 1 9 10 14.28 1.21
 -1 9 -10 15.45 1.2
 -1 -9 10 14.81 1.39
 1 -9 -11 12.17 1.16
 1 -9 -11 11.56 0.97
 1 9 11 14.08 1.06
 -1 -9 11 12.11 1.22
 1 -9 -11 11.17 0.99
 1 -9 -11 11.91 1.1
 1 9 11 12.6 1.17
 -1 -9 11 13.15 1.21
 -1 -9 11 13.63 1.25
 1 -9 -11 11.02 1.13
 -1 9 -11 14.68 1.16
 1 9 11 12.3 1.05
 1 9 11 12.37 1.03
 -1 9 -11 14.61 1.15
 -1 -9 11 12.62 1.25
 -1 -9 12 102.08 3.46
 1 9 12 107.43 3.68
 1 -9 -12 97.29 3.22
 1 9 12 107.78 3.35
 -1 -9 12 116.19 3.7
 1 -9 -12 101.4 3.44
 -1 -9 12 115.12 3.73
 1 -9 -12 96.89 3.44
 1 -9 -12 91.47 3.21
 1 -9 -12 73.86 2.92
 1 9 12 99.49 3.17
 1 -9 -12 97.26 3.36
 -1 9 -12 125.07 3.52
 1 -9 -13 21.2 1.12
 1 9 13 28.74 1.5
 1 -9 -13 24.31 1.23
 1 -9 -13 26.05 1.24
 1 9 13 29.27 1.31
 -1 -9 13 28.56 1.5
 -1 -9 13 32.39 1.56
 -1 9 -13 35.81 1.46
 -1 9 -14 7.44 0.56
 1 9 14 7.55 0.62
 -1 9 -14 8.71 0.61
 1 9 14 6.57 0.52
 -1 -9 14 7.55 0.64
 1 -10 11 34.87 1.41
 -1 -10 -10 26.73 1.2
 1 -10 10 26.37 1.28
 1 -10 10 33.54 1.53
 1 10 -10 37.43 1.48
 -1 10 10 33.39 1.48
 -1 -10 -10 28.07 1.2
 1 10 -10 40.01 1.55
 1 10 -9 38.98 1.62
 -1 -10 -9 27.93 1.37
 1 -10 9 31.42 1.6
 -1 -10 -9 26.29 1.26
 -1 10 9 35.33 1.54
 -1 -10 -9 25.88 1.34
 1 -10 9 30.29 1.59
 1 -10 9 29 1.53
 -1 -10 -9 32.08 1.49
 1 -10 8 14.4 1.15
 -1 -10 -8 13.14 0.93
 -1 -10 -8 12.98 1.04
 1 -10 8 14.43 1.21
 1 10 -8 18.17 1.17
 -1 10 8 16.55 1.09
 -1 10 8 14.57 1.19
 -1 10 8 16.44 1.18
 1 -10 8 13.06 1.2
 -1 -10 -8 12.93 1.05
 -1 10 8 13.72 0.88
 -1 -10 -8 14.31 1.1
 -1 -10 -7 51.4 2.18
 -1 -10 -7 55.18 2.4
 1 10 -7 65.35 2.52
 -1 10 7 62.19 2.54
 -1 10 7 57.85 2.63
 -1 10 7 57.22 2.3
 -1 -10 -7 58.8 2.55
 1 -10 7 52.98 2.43
 1 -10 7 60.85 2.71
 1 10 -7 66 2.5
 -1 10 7 61.47 2.4
 -1 10 7 56.22 2.44
 -1 -10 -7 62.98 2.59
 -1 10 6 18.79 1.37
 1 -10 6 17.66 1.48
 1 -10 6 16.83 1.34
 1 10 -6 18.67 1.33
 1 10 -6 20.14 1.39
 -1 10 6 19.36 1.27
 -1 10 6 17.95 1.46
 -1 10 6 18.13 1.32
 -1 -10 -6 20.62 1.49
 -1 10 6 19.34 1.29
 -1 -10 -6 18.71 1.39
 -1 -10 -6 16.54 1.25
 -1 -10 -6 12.6 1.02
 1 -10 5 5.6 0.85
 1 10 -5 6.75 0.89
 1 10 -5 6.99 0.92
 -1 10 5 6.14 0.79
 -1 -10 -5 5.54 0.78
 -1 10 5 5.68 0.84
 -1 -10 -5 5.57 0.93
 -1 10 5 6.42 0.87
 -1 10 5 5.14 0.86
 -1 -10 -5 5.62 0.9
 -1 10 5 5.25 1
 -1 -10 -4 35 1.9
 1 10 -4 39.17 1.88
 -1 -10 -4 42.87 2.33
 -1 10 4 45.4 2.17
 -1 10 4 41.3 2.17
 1 10 -4 35.96 1.85
 1 -10 4 36.26 2.01
 -1 10 4 38.59 2.04
 -1 -10 -4 40.85 2.21
 1 10 -4 44.5 2.12
 -1 10 4 39.54 1.93
 1 10 -4 44.21 2.14
 -1 -10 -4 30.31 3.99
 -1 10 4 41.8 2.36
 1 10 -3 45.19 2.18
 -1 10 3 47.83 2.43
 -1 -10 -3 42.35 2.05
 1 -10 3 48.18 2.62
 -1 -10 -3 53.01 2.66
 -1 10 3 51.35 2.39
 1 10 -3 48.32 2.2
 1 10 -3 49.73 2.31
 -1 10 3 48.01 2.16
 1 10 -3 52.27 2.38
 1 -10 3 40.22 2.13
 -1 10 3 46.18 2.24
 -1 -10 -3 40.21 2.06
 -1 -10 -3 46.07 4.47
 -1 10 3 51.5 2.68
 -1 10 3 47.4 2.35
 -1 -10 -3 45.5 2.18
 -1 -10 -2 6.75 0.81
 1 10 -2 7.02 0.95
 -1 10 2 9.02 1.11
 -1 10 2 9.41 1
 1 -10 2 7.28 0.88
 1 -10 2 9.03 1.26
 -1 -10 -2 7.16 0.94
 1 10 -2 8.34 1
 1 -10 2 8.54 1.03
 -1 10 2 9.04 1.09
 -1 -10 -2 8.73 1.17
 1 10 -2 8.43 1
 -1 -10 -2 9.16 2.24
 -1 10 2 7.92 1.74
 -1 10 2 9.27 0.92
 1 10 -2 9.64 1.05
 -1 10 2 10.1 1.13
 -1 -10 -1 10.82 1.17
 1 -10 1 9.99 1.29
 1 -10 1 9.76 1.05
 -1 10 1 9.72 1.02
 1 10 -1 10.3 1.09
 1 -10 1 10.65 1.18
 1 10 -1 10.5 1.1
 -1 10 1 12.57 1.2
 -1 -10 -1 11.7 1.2
 -1 -10 -1 11.62 2.43
 -1 10 1 8.98 1.79
 -1 10 1 10.83 0.97
 1 10 -1 10.66 1.11
 1 10 -1 9.32 1.05
 -1 10 1 11.25 1.2
 1 10 0 54.58 2.61
 -1 10 0 59.63 2.77
 -1 10 0 54.16 2.44
 -1 -10 0 53.2 2.57
 1 -10 0 61.31 3
 1 10 0 56.59 2.51
 1 10 0 59.34 2.65
 -1 10 0 62.04 2.69
 1 -10 0 56.47 2.73
 1 -10 0 55.22 2.62
 -1 -10 0 56.73 2.67
 -1 -10 0 44.4 4.61
 -1 10 0 52.66 4.02
 -1 -10 0 57.09 2.75
 1 -10 0 54.66 2.87
 -1 10 0 52.94 2.26
 1 10 0 57.89 2.56
 -1 -10 1 8.04 1.99
 -1 10 -1 9.55 1.13
 1 10 1 10.15 1.11
 -1 10 -1 6.83 0.88
 1 10 1 8.75 0.98
 -1 10 -1 11.12 1.17
 1 10 1 9.56 1.13
 -1 -10 1 9.41 1.2
 1 -10 -1 9.31 1.16
 -1 10 -1 9.85 0.9
 1 10 1 9.28 1
 -1 -10 1 8.5 1.08
 1 -10 -1 8.46 1.18
 -1 -10 1 9.59 1.18
 1 -10 -1 8.94 1.24
 -1 -10 1 9.53 1.07
 1 -10 -1 9.24 1.11
 -1 -10 2 9.34 2.16
 1 10 2 8.99 1.05
 -1 10 -2 8.49 0.89
 1 10 2 9.64 0.94
 1 -10 -2 8.89 1.14
 1 10 2 9.61 1.1
 -1 -10 2 11.32 1.24
 -1 10 -2 9.73 0.91
 1 10 2 10.68 0.99
 -1 -10 2 8.89 1.07
 1 -10 -2 10.31 1.25
 -1 -10 2 9.73 1.21
 1 -10 -2 7.5 1.12
 1 -10 -2 8.82 1.08
 -1 -10 2 9.11 1.02
 -1 -10 3 44.64 4.32
 1 10 3 46.02 2.12
 1 -10 -3 51.44 2.57
 -1 -10 3 56.45 2.62
 1 10 3 55.26 2.76
 1 10 3 51.74 2.5
 -1 10 -3 55.72 2.29
 1 10 3 49.08 2.13
 1 10 3 46.37 2.08
 1 -10 -3 52.92 2.63
 -1 -10 3 53.18 2.59
 1 -10 -3 47.28 2.48
 -1 -10 3 50.64 2.36
 1 -10 -3 49.76 2.49
 -1 10 -3 37.15 1.93
 -1 -10 3 55.53 2.77
 -1 10 -4 38.31 1.74
 1 -10 -4 38.09 2.13
 1 10 4 39.21 1.89
 -1 -10 4 40.01 2.2
 1 10 4 38.61 2.31
 1 10 4 37.05 2.1
 -1 10 -4 39.59 2.1
 1 -10 -4 34.18 2.02
 -1 10 -4 43.1 2.09
 -1 -10 4 41.6 2.21
 1 -10 -4 37.78 2.23
 1 10 4 37.34 2.13
 -1 10 -4 42.07 1.96
 -1 -10 4 45.26 2.46
 -1 -10 4 35.27 1.9
 1 -10 -4 37.89 2.13
 -1 10 -5 5.87 0.73
 1 10 5 4.39 0.84
 -1 10 -5 6.49 0.87
 -1 -10 5 4.56 0.84
 1 -10 -5 4.7 0.73
 -1 -10 5 6.05 1.07
 -1 10 -5 6.68 0.82
 -1 10 -5 4.68 0.82
 1 10 5 5.01 0.98
 1 -10 -5 4.43 0.78
 -1 -10 5 5.26 0.9
 1 -10 -5 5.66 0.9
 -1 -10 6 17.91 1.54
 -1 10 -6 15.4 1.08
 -1 10 -6 17.45 1.2
 -1 10 -6 15.71 1.21
 -1 -10 6 14.06 1.28
 1 10 6 15.15 1.41
 1 -10 -6 12.16 1.01
 -1 10 -6 15.23 1.15
 -1 -10 6 14.1 1.18
 1 10 6 15.13 1.27
 1 -10 -7 58.15 2.67
 1 10 7 58.34 2.53
 -1 10 -7 61.67 2.38
 -1 10 -7 64.25 2.32
 -1 -10 7 67.93 2.94
 -1 10 -7 63.91 2.46
 1 10 7 59.25 2.62
 1 -10 -7 61.65 2.65
 1 10 7 59.43 2.72
 -1 10 -8 17.16 1.02
 1 10 8 17.77 1.21
 1 -10 -8 16.45 1.29
 1 -10 -8 15.57 1.23
 -1 10 -8 17.1 1.06
 -1 -10 8 19.76 1.49
 -1 10 -8 18.64 1.17
 1 10 8 16.28 1.29
 1 10 9 34.06 1.59
 1 -10 -9 35.67 1.71
 -1 10 -9 37.4 1.52
 -1 -10 9 36.44 1.92
 1 -10 -9 32.49 1.71
 -1 10 -9 38.76 1.64
 -1 -10 9 33.42 1.71
 1 10 10 36.34 1.49
 1 -10 -10 39.6 1.66
 -1 10 -10 41.89 1.51
 -1 10 -10 45.35 1.69
 1 -10 -10 36.94 1.65
 -1 -10 10 39.77 1.67
 1 10 10 39.91 1.72
 -1 10 -11 39.34 1.4
 -1 -10 11 38.74 1.55
 1 11 -6 39.82 1.42
 -1 -11 -6 39.09 1.47
 -1 -11 -5 4.76 0.56
 1 11 -5 4.53 0.45
 1 11 -5 5.31 0.54
 -1 -11 -5 4.85 0.58
 -1 11 5 5.08 0.55
 1 -11 5 4.44 0.58
 -1 11 5 4.66 0.55
 1 11 -4 35.67 1.41
 -1 11 4 35.65 1.42
 -1 -11 -4 34.9 1.59
 -1 11 4 35.29 1.45
 -1 11 4 33.54 1.52
 1 11 -3 25.74 1.18
 -1 11 3 29.08 1.32
 -1 -11 -3 27.7 1.44
 1 -11 3 26.88 1.46
 -1 11 3 25.77 1.25
 -1 11 3 26.03 1.37
 -1 -11 -2 53.31 2.11
 -1 11 2 54.32 1.97
 1 11 -2 40.55 1.63
 1 11 -2 39.58 1.57
 -1 -11 -2 50.97 2
 1 -11 2 51.38 2.09
 -1 11 2 51.56 1.88
 -1 11 2 53.19 2.09
 1 11 -2 46.22 1.73
 1 11 -1 11.93 0.85
 -1 11 1 15.62 1.02
 1 -11 1 11.99 0.99
 -1 -11 -1 12.33 0.95
 1 -11 1 12.66 1.04
 -1 11 1 13.46 0.91
 -1 11 1 13.19 1.09
 1 11 -1 12.83 1
 1 11 -1 11.5 0.78
 -1 11 0 242.14 5.72
 1 11 0 220.74 5.54
 -1 -11 0 229.84 5.88
 1 -11 0 206.23 5.56
 -1 -11 0 207.91 5.56
 1 -11 0 224.32 5.79
 -1 11 0 230.4 5.87
 -1 -11 0 196.61 5.39
 -1 11 0 212.75 5.44
 1 11 0 219.92 5.76
 1 11 0 178.14 5.12
 -1 -11 1 14.2 1.06
 1 11 1 12.74 0.91
 1 -11 -1 9.82 0.82
 1 -11 -1 10.57 0.82
 -1 -11 1 12.73 0.86
 -1 -11 1 9.61 0.78
 1 11 1 12.36 1
 -1 11 -1 14.73 1.1
 1 -11 -1 11.5 0.95
 -1 -11 1 12.74 0.94
 -1 11 -1 12.05 0.83
 1 11 2 58.68 2.07
 -1 -11 2 60.97 2.19
 1 -11 -2 48.33 1.96
 -1 11 -2 52.1 1.81
 1 11 2 57.25 2.17
 1 -11 -2 53.58 2.04
 1 -11 -2 42.36 1.8
 -1 -11 2 54.79 2
 -1 -11 3 22.77 1.2
 1 -11 -3 22.79 1.22
 -1 11 -3 26.87 1.23
 -1 -11 3 24.29 1.24
 1 -11 -3 18.12 1.03
 1 11 3 24.02 1.29
 1 -11 -3 19.17 1.06
 1 -11 -4 28.3 1.33
 1 11 4 33.3 1.49
 -1 -11 4 28.28 1.28
 -1 11 -4 38.73 1.44
 -1 -11 4 36.85 1.55
 1 -11 -4 32.29 1.45
 1 -11 -5 3.01 0.45
 1 11 5 3.21 0.49
 -1 -11 5 3.81 0.54
 -1 11 -5 3.92 0.44
 1 11 5 4.06 0.52
 1 -11 -5 3.01 0.47
 -1 -11 6 38.4 1.44
 1 11 6 35.22 1.32
 2 0 0 3635.57 84.46
 2 0 0 3624.15 85.94
 -2 0 0 3361.43 84.52
 2 0 0 3551.91 85.81
 -2 0 1 335.86 9.91
 -2 0 -1 336.04 9.26
 2 0 -1 361.52 10.71
 2 0 -1 363.74 9.91
 2 0 -1 380.32 10.78
 2 0 1 357.07 10.57
 -2 0 2 1959.89 49.41
 2 0 -2 2174.83 50.09
 -2 0 -2 1897.06 48.03
 2 0 2 1987.48 49.93
 -2 0 -2 2249.46 50.53
 2 0 -2 2018.33 49.43
 2 0 2 2069.8 49.88
 2 0 -3 3599.8 82.84
 -2 0 3 3568.27 83.28
 2 0 -3 3446.76 83
 -2 0 3 3552.5 81.81
 -2 0 -3 3389.91 82.45
 2 0 -3 3652.08 83.18
 2 0 3 3427.02 83.14
 2 0 -3 3546.38 83
 -2 0 -3 3697.59 83.71
 2 0 3 3430.94 83
 2 0 4 293.36 9.37
 -2 0 4 291.17 9.95
 -2 0 4 307.62 10.14
 -2 0 4 302.7 9.16
 -2 0 -4 300.63 8.38
 -2 0 -4 330.09 8.59
 -2 0 -4 308.63 9.17
 2 0 -4 320.53 10.03
 2 0 -4 335.78 9.88
 -2 0 -4 319.7 10.29
 2 0 4 309.09 9.81
 2 0 -4 319.68 9.86
 2 0 -4 335.75 9.71
 -2 0 4 314.43 8.61
 2 0 4 286.02 9.71
 -2 0 5 10.53 1.56
 -2 0 5 10.29 1.55
 -2 0 5 9.93 1.17
 2 0 -5 10.64 0.8
 -2 0 5 12.92 1.64
 -2 0 -5 10.19 0.86
 -2 0 -5 10.41 1.06
 -2 0 -5 9.62 0.87
 2 0 -5 10.46 1.51
 2 0 -5 12.04 1.37
 2 0 5 9.85 1.33
 -2 0 5 9.92 1.36
 2 0 5 8.97 1.21
 2 0 5 6.93 1.27
 -2 0 5 9.16 0.87
 2 0 -5 12.4 1.48
 -2 0 -5 9 1.34
 2 0 -5 11.29 1.32
 -2 0 -5 9.22 1.5
 2 0 -6 431.35 12.61
 -2 0 6 412.2 12.82
 -2 0 6 409.15 12.81
 -2 0 6 415.16 11.61
 2 0 6 386.81 10.18
 2 0 -6 422.3 10.18
 -2 0 -6 404.6 10.73
 -2 0 6 313.54 9.64
 2 0 -6 427.74 12.7
 -2 0 6 417.31 12.43
 2 0 6 403.19 11.97
 -2 0 6 372.51 10.28
 2 0 6 395.36 12.27
 -2 0 -6 410.84 11.81
 2 0 -6 435.17 12.06
 -2 0 -6 363.75 12.44
 -2 0 -6 393.2 12.99
 2 0 7 228.48 8.49
 2 0 -7 234.84 8.53
 -2 0 -7 213.44 6.95
 2 0 -7 211.8 8.42
 -2 0 -7 206.54 8.28
 -2 0 7 215.47 7.62
 2 0 -7 214.25 6.17
 2 0 -7 222.78 6.25
 -2 0 7 212.62 8.34
 2 0 7 215.47 8.07
 2 0 -7 241.3 7.73
 2 0 7 208.81 8.22
 -2 0 7 220.91 8.78
 2 0 -7 232.04 7.99
 -2 0 -7 212.68 8.06
 -2 0 7 214.71 8.72
 2 0 7 209.66 7.9
 -2 0 -7 209.73 8.53
 2 0 -7 221.92 8.32
 2 0 8 583.66 17.54
 2 0 -8 611.76 17.58
 -2 0 -8 594.65 17.97
 -2 0 8 591.42 17.51
 -2 0 -8 560.52 15.56
 2 0 -8 551.67 17.32
 -2 0 -8 520.39 16.92
 -2 0 8 537.79 16.17
 2 0 -8 555.76 14.39
 2 0 -8 565.03 14.41
 2 0 -8 564.95 14.49
 2 0 8 552.39 16.96
 -2 0 8 546.09 17.26
 2 0 8 519.41 16.98
 2 0 -8 548.75 17.34
 2 0 -8 577.44 16.08
 -2 0 8 556.83 17.73
 2 0 -8 595.45 16.69
 -2 0 -8 529.28 14.33
 -2 0 -8 532.35 16.02
 2 0 8 544.58 16.67
 -2 0 8 586.83 17.95
 2 0 -8 578.31 17.21
 -2 0 -8 542.64 17.11
 2 0 -9 50.68 3.76
 -2 0 -9 45.61 3.75
 2 0 -9 46.74 2.14
 -2 0 9 39.84 3.03
 -2 0 9 42.54 3.5
 -2 0 -9 43.1 2.8
 2 0 -9 39.69 3.49
 -2 0 9 43.27 3.84
 2 0 9 42.58 3.29
 -2 0 -9 43.93 3.42
 2 0 -9 45.43 3.48
 2 0 9 47.66 3.7
 2 0 -9 46.63 3.82
 2 0 -9 48.78 3.06
 -2 0 -9 40.15 2.76
 -2 0 -9 42.88 1.98
 2 0 -9 44 3.22
 -2 0 9 46.24 3.89
 2 0 9 47.01 3.6
 -2 0 9 44.68 3.67
 2 0 -9 44.52 2.07
 2 0 -9 48.14 2.16
 2 0 9 45.94 2.3
 -2 0 10 507.95 17.12
 2 0 10 491.96 15.81
 -2 0 -10 477.37 15.73
 2 0 -10 509.61 16.14
 -2 0 10 509.02 17.11
 -2 0 10 495.64 16.26
 2 0 -10 449.87 16.22
 2 0 -10 496.64 15.47
 -2 0 -10 458.91 12.67
 2 0 10 485.78 16.35
 -2 0 10 502.08 16.68
 2 0 -10 483.47 13.02
 2 0 -10 508.03 13.04
 -2 0 -10 494.82 16.64
 2 0 10 470.23 16.17
 2 0 -10 502.37 16.79
 2 0 -10 484.25 14.7
 -2 0 10 493.24 17.01
 2 0 -10 471.91 12.9
 2 0 10 479.17 13.36
 2 0 -10 499.01 13.05
 2 0 -10 528.03 16.66
 -2 0 10 444.68 15.01
 -2 0 -10 503.17 16.7
 -2 0 11 46.58 4.4
 2 0 -11 48.6 2.33
 2 0 -11 45.98 2.32
 -2 0 -11 46.46 4.15
 2 0 11 43.72 3.95
 2 0 -11 47.45 4.24
 2 0 -11 42.48 3.08
 -2 0 11 42.62 4.15
 2 0 -11 52.52 4.28
 -2 0 11 50.5 3.73
 -2 0 -11 46.72 4.14
 2 0 11 43.43 3.67
 -2 0 11 50.87 4.52
 -2 0 -11 44.05 3.63
 -2 0 11 41.81 3.86
 2 0 -11 44.82 3.79
 -2 0 -11 43.75 2.06
 2 0 -11 46.62 3.6
 2 0 11 46.88 4.1
 -2 0 11 48.86 4.28
 2 0 -11 45.14 2.25
 2 0 -11 46.73 2.34
 2 0 11 51.92 2.69
 -2 0 11 43.48 3.84
 2 0 -11 44.47 4.07
 2 0 -12 13.86 2.07
 -2 0 -12 10.18 0.99
 2 0 -12 12.01 1.14
 2 0 12 12.07 1.32
 2 0 12 10.97 1.31
 2 0 12 12 1.27
 2 0 12 15.89 2.35
 -2 0 12 13.61 2.4
 2 0 -12 16.05 2.39
 -2 0 12 16.3 2.71
 -2 0 -12 11.16 1.98
 2 0 -12 13.24 1.3
 -2 0 12 11.82 2.46
 2 0 -12 13.46 1.23
 2 0 12 11.33 1.29
 2 0 12 9.98 1.23
 2 0 -12 15.13 1.25
 2 0 -12 11.32 1.16
 2 0 -12 11.57 1.21
 2 0 -12 11.36 1.19
 -2 0 12 14.55 2.27
 -2 0 12 13.78 2.51
 2 0 12 15.67 2.61
 2 0 -12 12.08 2.28
 -2 0 -12 10.6 2.16
 -2 0 12 13.29 2.04
 -2 0 12 12.69 2.46
 2 0 12 15.48 2.44
 2 0 -12 11.61 1.63
 2 0 -12 14.54 2.57
 -2 0 -12 14.41 2.47
 2 0 12 11.5 1.36
 2 0 -12 11.98 1.21
 2 0 -12 10.46 1.11
 2 0 13 358.84 10.56
 2 0 -13 358.98 10.32
 2 0 13 347.19 10.84
 2 0 -13 405.79 14.96
 -2 0 -13 382.34 14.75
 -2 0 -13 347.18 13.28
 2 0 13 369.83 13.87
 -2 0 13 345.93 13.89
 -2 0 13 389.4 15.37
 2 0 -13 353.39 13.76
 2 0 -13 374.43 10.73
 -2 0 13 395.62 15.56
 2 0 13 367.02 11.08
 2 0 13 363.8 11.03
 -2 0 13 352.81 10.48
 2 0 -13 361.52 10.43
 2 0 -13 374.72 10.74
 2 0 13 341.05 10.6
 2 0 -13 373.61 10.7
 -2 0 13 362.15 14.86
 2 0 13 319.43 13.89
 2 0 -13 374.46 14.95
 -2 0 -13 362.22 14.77
 2 0 -13 358.41 10.46
 -2 0 -13 357.78 14.68
 2 0 13 370.15 14.91
 -2 0 13 366.82 14.85
 2 0 -13 351.1 13.02
 2 0 -13 383.8 10.67
 2 0 13 364.58 11.12
 2 0 -13 361.94 10.36
 2 0 -14 731.87 19.66
 2 0 14 767.18 20.09
 2 0 14 736.26 20.38
 2 0 14 758.06 20.61
 2 0 -14 821.57 25.28
 -2 0 -14 809.7 25.44
 2 0 14 754.01 23.95
 -2 0 -14 723.94 23.26
 2 0 -14 762.3 24.11
 -2 0 14 782.19 25.7
 -2 0 14 714.03 23.74
 2 0 -14 785.19 20.21
 -2 0 14 795.32 26.05
 2 0 14 742.1 20.58
 -2 0 14 740.13 19.95
 2 0 -14 761.9 19.85
 2 0 -14 723.5 22.77
 2 0 -14 768.7 20.23
 2 0 14 735.6 20.14
 -2 0 14 781.68 25.46
 2 0 -14 766.58 20.18
 2 0 -14 750.74 19.91
 -2 0 -14 730.6 25.01
 2 0 14 758.17 25.33
 -2 0 14 774.25 25.43
 2 0 14 710.21 24.49
 2 0 -14 778.27 25.31
 -2 0 -14 727.18 25
 2 0 -14 776.83 20.08
 -2 0 -14 777.16 20.56
 2 0 -14 739.03 19.76
 2 0 15 75.57 6.32
 -2 0 15 80.51 6.39
 2 0 -15 73.47 5.84
 -2 0 -15 85.18 6.38
 2 0 15 69.22 5.33
 -2 0 -15 63.53 4.93
 -2 0 15 79.91 6.4
 -2 0 15 68.61 5.21
 2 0 -15 71.13 5.51
 2 0 -15 76.2 3.54
 -2 0 15 73.58 6.31
 -2 0 -15 70 5.93
 2 0 -15 65.65 4.63
 -2 0 15 73.37 3.4
 2 0 -15 76.75 3.34
 -2 0 15 77.26 6.15
 2 0 15 71.62 3.54
 -2 0 15 73.59 3.89
 2 0 -15 73.44 3.53
 2 0 -15 72.24 3.18
 2 0 15 79.41 3.56
 2 0 15 73.88 3.68
 2 0 -15 74.21 3.54
 2 0 -15 74.27 6.1
 -2 0 -15 72.64 6.02
 2 0 15 59.64 5.37
 2 0 -15 72.98 3.37
 -2 0 -15 67.76 3.16
 -2 0 15 71.65 3.63
 2 0 -15 75.57 3.43
 -2 0 -15 70.54 3.69
 2 0 -15 70.15 3.23
 2 0 16 5.53 1.11
 2 0 -16 7.84 1.97
 -2 0 -16 5.87 1.85
 -2 0 -16 4.42 1.45
 2 0 -16 6.26 1.04
 -2 0 16 6.72 2.17
 -2 0 16 5.63 0.96
 2 0 -16 7.04 1.03
 -2 0 -16 4.52 0.83
 2 0 -16 6.24 0.94
 2 0 16 6.41 1.05
 -2 0 16 6.41 1.2
 2 0 -16 5.57 0.85
 -2 0 16 5.12 1.95
 2 0 -16 6.11 0.94
 2 0 -16 5.29 0.94
 -2 0 -16 6.03 1.22
 2 0 16 4.53 1.95
 -2 0 16 7.94 2.17
 -2 0 -16 6.44 1.98
 -2 0 16 7.17 1.25
 -2 0 16 5.41 1.21
 2 0 16 5.76 1.08
 2 0 -16 6.87 1.11
 2 0 16 5.12 0.92
 2 0 -16 6.06 1.05
 -2 0 -16 6.31 2.03
 2 0 16 7.54 1.98
 2 0 -16 7.95 2.11
 2 0 -17 85.93 3.68
 -2 0 -17 73.49 3.27
 2 0 -17 84.9 3.64
 -2 0 17 79.13 3.54
 2 0 17 75.79 3.46
 2 0 -17 85.15 3.45
 -2 0 17 86.09 6.3
 2 0 -17 83.72 6.2
 -2 0 -17 87.69 6.73
 2 0 -17 78.58 3.49
 -2 0 -17 88.56 4.07
 2 0 -17 81.12 3.47
 -2 0 17 84.8 4.17
 2 0 17 86.14 3.83
 2 0 -17 87.17 3.85
 -2 0 17 81.75 3.82
 2 0 17 83.26 3.88
 2 0 17 83.12 3.67
 -2 0 17 86.96 4.05
 -2 0 -17 89.49 6.64
 -2 0 17 77.43 6.28
 2 0 17 88.45 6.73
 -2 0 -18 80.69 6.21
 2 0 -18 96.17 3.79
 -2 0 -18 79.04 3.33
 -2 0 -18 95.24 6.81
 2 0 -18 94.55 6.36
 -2 0 18 88.24 6.11
 2 0 -18 86.3 3.54
 -2 0 -18 96.57 4.18
 -2 0 18 100.2 4.38
 -2 0 -18 87.82 3.88
 2 0 18 93.51 3.91
 2 0 -18 96.28 3.96
 2 0 -18 81.8 3.48
 -2 0 18 91.82 3.91
 2 0 -18 91.86 3.74
 2 0 18 93.63 4
 2 0 18 86.54 3.68
 -2 0 18 91.25 4.13
 2 0 18 97.43 4.22
 -2 0 18 90.33 3.66
 2 0 18 90.89 6.61
 -2 0 18 89.44 6.5
 -2 0 -19 98.99 5.99
 2 0 -19 104.38 5.86
 -2 0 -19 109.03 6.42
 2 0 -19 116.35 3.22
 -2 0 -19 93.98 2.48
 -2 0 19 119.36 3.9
 2 0 19 114.77 3.32
 -2 0 -19 109.6 3.37
 2 0 -19 118.75 3.41
 2 0 -19 109.84 3.12
 -2 0 -19 114.39 3.51
 2 0 19 117.67 3.44
 -2 0 19 119.18 3.74
 -2 0 19 68.59 2.42
 2 0 -19 110.06 2.95
 -2 0 -19 114.89 3.69
 2 0 19 119.32 3.81
 -2 0 19 109.18 2.95
 -2 0 19 104.01 6.21
 -2 0 19 110.24 3.28
 -2 0 -20 14.62 1.28
 2 0 -20 15.76 1.15
 -2 0 -20 14.71 1.31
 2 0 20 19.39 1.51
 2 0 20 18.18 1.55
 2 0 -20 15.72 1.17
 -2 0 20 14.97 1.32
 2 0 20 14.65 1.21
 -2 0 -20 13.86 1.21
 2 0 -20 16.87 1.26
 -2 0 20 17.67 1.5
 -2 0 20 16.25 1.39
 -2 0 21 89.86 3.31
 2 0 21 91.65 3.14
 2 0 -21 98.8 3.24
 2 0 21 104.54 3.62
 2 0 21 106.68 3.7
 -2 0 -21 88.56 3.27
 2 0 -21 95.42 3.29
 -2 0 21 95.06 3.57
 2 0 -21 95.87 3.14
 -2 0 -21 95.71 3.37
 -2 0 -22 2.78 0.46
 2 0 -22 2.88 0.39
 -2 0 22 2.46 0.55
 2 0 -22 2.47 0.43
 -2 0 -22 2 0.41
 2 0 -22 1.06 0.23
 -2 0 -22 2.45 0.48
 2 0 22 3.05 0.52
 2 0 22 3.14 0.56
 -2 -1 -22 0.86 0.38
 2 1 -22 1.12 0.35
 -2 1 22 1.46 0.49
 2 1 -22 1.65 0.4
 -2 -1 -22 1.34 0.4
 2 -1 22 1.78 0.46
 -2 1 22 1.23 0.42
 -2 1 21 46.18 2.03
 2 -1 21 47.18 2.15
 -2 1 21 35.77 1.57
 2 -1 21 49.88 2.27
 -2 -1 -21 31.84 1.44
 2 1 -21 44.85 1.72
 2 1 -21 46.04 1.97
 -2 -1 -21 42.76 1.97
 -2 1 21 47.98 2.19
 2 1 -21 44.88 1.88
 2 1 -20 41.22 2.06
 -2 -1 -20 36.13 1.8
 2 1 -20 44.91 1.99
 2 -1 20 42.25 2.04
 -2 1 20 39.84 2.1
 -2 -1 -20 40.11 2.27
 2 -1 20 44.69 2.38
 -2 1 20 39.51 1.96
 2 -1 20 45.99 2.49
 -2 1 20 43.27 2.24
 2 -1 20 41.27 2.1
 -2 1 20 44.47 2.4
 -2 -1 -20 42.24 2.22
 2 1 -20 44.43 2.19
 2 -1 20 44.72 2.26
 2 -1 19 67.99 3.12
 -2 1 19 71.15 3.44
 2 -1 19 69.28 3.24
 -2 -1 -19 67.57 3.18
 2 1 -19 73.42 3.16
 -2 -1 -19 58.22 4.73
 -2 1 19 67.19 2.96
 2 -1 19 76.1 3.57
 -2 1 19 65.71 2.86
 2 -1 19 72.28 3.41
 -2 1 19 58.25 5.05
 2 1 -19 67.07 2.88
 -2 1 19 66.83 2.84
 2 -1 19 70.6 3.1
 -2 -1 -19 60.87 2.75
 2 1 -19 68.54 2.86
 -2 -1 -19 80.28 5.88
 2 1 -19 69.3 3.02
 2 -1 18 22.84 1.89
 2 -1 18 24.34 2.02
 -2 1 18 21.39 1.63
 -2 1 18 21.1 1.58
 -2 1 18 23.4 3.36
 -2 -1 -18 19.57 1.46
 2 1 -18 20.83 1.47
 2 -1 18 20.78 1.61
 2 -1 18 20.84 1.69
 -2 -1 -18 23.09 3.29
 -2 -1 -18 17.35 2.74
 -2 1 18 21.71 1.94
 2 -1 18 21.26 1.77
 2 1 -18 20.74 1.66
 2 1 -18 22.98 1.66
 2 -1 18 20.37 1.65
 2 1 -18 19.38 1.49
 -2 1 18 20.41 1.56
 -2 -1 -18 18.46 1.32
 -2 -1 -17 273.49 12.53
 2 1 -17 249.24 7.73
 -2 -1 -17 199.2 10.05
 -2 1 17 225.02 11.33
 2 -1 17 245.36 8.3
 2 -1 17 259.67 8.27
 -2 1 17 235.96 7.65
 -2 1 17 233.94 7.67
 2 -1 17 240.58 7.78
 2 -1 17 252.58 7.98
 -2 1 17 231.92 10.67
 2 1 -17 249.37 7.67
 2 1 -17 230.32 7.2
 2 1 -17 217.6 9.69
 -2 -1 -17 236.24 11.43
 -2 1 17 239.21 7.64
 -2 1 17 252.6 8.38
 2 -1 17 242 8.02
 2 1 -17 234.23 7.69
 2 1 -17 232.31 7.36
 -2 -1 -17 239.62 7.48
 2 1 -17 220.15 7.14
 -2 -1 -17 210.5 7.18
 -2 1 17 235.35 11.94
 2 -1 17 258.88 12.5
 2 1 -16 22.84 1.72
 -2 -1 -16 24.72 1.83
 2 1 -16 22.89 1.72
 -2 -1 -16 22.06 3.52
 2 1 -16 25.11 1.95
 -2 1 16 23.83 3.64
 -2 -1 -16 21.36 3
 -2 1 16 24.07 3.52
 2 -1 16 25.11 2.12
 2 -1 16 24.36 2.16
 -2 1 16 23.95 1.91
 -2 1 16 24.19 1.93
 2 -1 16 25.95 2.02
 2 -1 16 25.51 2.05
 -2 1 16 29.27 3.53
 2 1 -16 25.28 1.91
 2 1 -16 25.5 1.72
 -2 -1 -16 20.58 1.55
 2 1 -16 26.69 3.11
 -2 -1 -16 26.88 3.7
 -2 1 16 24.89 1.97
 -2 1 16 25.07 3.77
 2 -1 16 23.8 3.79
 -2 1 16 29.54 2.39
 2 1 -16 25.17 1.94
 2 -1 16 23.85 2.07
 -2 -1 -16 23.99 1.77
 -2 -1 -16 21.79 3.32
 2 -1 16 26.57 3.71
 2 -1 15 187.8 6.64
 2 -1 15 197.34 6.82
 -2 1 15 182.22 9.44
 -2 -1 -15 200.85 10.57
 2 1 -15 200.14 6.62
 2 -1 15 191.75 6.85
 2 1 -15 190.28 6.54
 2 -1 15 196.45 6.91
 -2 1 15 185.01 6.6
 -2 1 15 188.78 6.62
 2 -1 15 190.91 10.6
 -2 1 15 195.18 10.76
 -2 1 15 198.38 10.81
 -2 -1 -15 176.48 6.23
 2 -1 15 174.77 6.16
 2 1 -15 184.2 6.22
 2 1 -15 191.11 6.3
 -2 -1 -15 171.38 9.69
 2 -1 15 171.58 10.12
 -2 1 15 194.34 9.91
 -2 -1 -15 173.97 6
 2 1 -15 196.25 9.28
 -2 -1 -15 184.6 10.02
 2 1 -15 196.28 6.58
 2 1 -15 187.03 6.15
 -2 -1 -15 174.54 9.19
 -2 1 15 198.12 10.47
 2 -1 14 23.79 1.91
 2 -1 14 18.17 1.68
 2 -1 14 24.91 3.38
 -2 -1 -14 19.13 2.88
 -2 1 14 21.75 2.81
 -2 1 14 21.59 2.99
 -2 -1 -14 20.4 3.24
 2 1 -14 22.32 1.78
 2 -1 14 19.32 1.83
 2 1 -14 19.43 1.67
 2 -1 14 18.55 1.8
 -2 1 14 19.95 1.74
 -2 1 14 20.11 1.75
 2 1 -14 19.58 1.53
 2 -1 14 19.3 3.28
 -2 -1 -14 21.82 3.24
 -2 1 14 21.74 3.45
 -2 1 14 17.24 3.17
 2 1 -14 20.46 1.64
 2 1 -14 17.89 1.48
 2 -1 14 15.48 2.96
 2 1 -14 18.95 2.44
 -2 -1 -14 20.29 3.05
 -2 1 14 16.02 2.86
 2 1 -14 21.78 2.91
 -2 -1 -14 19.25 1.49
 2 1 -14 21.49 1.73
 2 1 -14 21.65 1.59
 2 -1 14 17.09 1.5
 -2 -1 -14 16.28 1.52
 2 -1 13 55.99 3.03
 2 -1 13 59.53 3.14
 -2 1 13 65.35 5.74
 2 -1 13 60.06 5.45
 2 -1 13 67.45 5.38
 -2 -1 -13 61.2 4.88
 -2 1 13 83.55 5.48
 -2 1 13 55.1 4.72
 -2 -1 -13 62.46 5.35
 2 1 -13 61.35 3.06
 2 1 -13 56.57 2.97
 2 -1 13 58.12 3.18
 -2 1 13 61.98 3.15
 2 -1 13 100.25 3.87
 -2 1 13 56.24 3.03
 2 1 -13 62.97 2.9
 -2 1 13 67.93 5.45
 -2 1 13 118.83 7.42
 -2 1 13 63.02 3.44
 2 1 -13 56.33 4.26
 -2 -1 -13 60.07 5.12
 2 -1 13 55.35 5.1
 2 1 -13 62.46 4.87
 -2 -1 -13 61.67 2.84
 2 1 -13 60.32 2.94
 2 1 -13 80.24 3.17
 2 -1 13 52.82 2.81
 -2 -1 -13 81.2 3.29
 2 1 -13 58.83 2.79
 2 1 -13 58.1 2.99
 2 1 -12 383.18 10.67
 2 1 -12 357.75 10.54
 2 -1 12 364.19 10.82
 -2 -1 -12 362.97 10.31
 2 1 -12 383.93 13.9
 2 -1 12 350.34 10.6
 2 -1 12 365.05 10.77
 2 -1 12 365.75 10.95
 2 -1 12 383.26 14.45
 -2 -1 -12 370.19 13.95
 -2 -1 -12 380 14.79
 2 1 -12 382 10.69
 2 -1 12 359.07 10.76
 -2 1 12 347.4 10.62
 2 1 -12 378.08 10.42
 -2 -1 -12 331.48 12.33
 -2 1 12 369.99 14.57
 2 1 -12 380.45 10.63
 2 1 -12 361.76 10.26
 -2 1 12 344.88 13.91
 2 1 -12 369.15 14.65
 2 1 -12 360.48 10.35
 2 1 -12 362.5 10.46
 -2 1 12 389.91 15.27
 2 -1 12 362.81 14.72
 -2 1 12 394.09 15.38
 -2 1 12 371.36 13.98
 -2 1 12 370.44 11.1
 2 -1 12 349.18 14.37
 2 1 -12 383.52 14.81
 -2 -1 -12 366.09 14.32
 2 1 -12 366.75 13.08
 2 -1 11 0.5 1.03
 -2 1 11 0.93 1.23
 2 1 -11 -0.14 0.77
 2 1 -11 0.55 0.53
 -2 -1 -11 1.08 1
 2 -1 11 1.1 1.04
 -2 1 11 1.88 1.57
 2 1 -11 0.69 1.01
 -2 1 11 0.15 0.95
 2 1 -11 0.43 0.49
 2 -1 11 0.39 0.72
 -2 1 11 -0.15 0.85
 -2 -1 -11 0.7 1.1
 -2 -1 -11 -0.11 0.69
 -2 1 11 0.17 1.06
 2 1 -11 4.57 0.71
 -2 -1 -11 -0.04 0.41
 2 1 -11 2.63 1
 2 -1 11 1.36 1.17
 -2 -1 -11 -0.16 0.84
 2 1 -11 0.17 1.16
 2 -1 10 196.85 9.17
 -2 1 10 205.86 9.71
 2 1 -10 209.7 6.31
 2 -1 10 195.34 8.98
 -2 -1 -10 218.22 9.39
 -2 1 10 206.42 9.58
 2 1 -10 196.39 8.51
 2 1 -10 203.09 6.39
 2 1 -10 197.17 6.14
 -2 1 10 203.55 9.43
 2 -1 10 178.29 8.28
 -2 -1 -10 218.75 6.43
 2 1 -10 210.04 8.88
 -2 -1 -10 191.28 8.15
 -2 -1 -10 222.91 9.74
 -2 1 10 205.96 9.74
 -2 1 10 204.62 8.92
 -2 1 10 187.22 8.71
 2 1 -10 200.71 9.25
 2 -1 10 200.98 9.19
 -2 -1 -10 205.53 9.29
 2 1 -10 210.65 9.35
 2 1 -10 214.83 8.53
 -2 1 9 295.77 11.85
 2 -1 9 297.08 11.25
 2 -1 9 303.47 11.33
 -2 1 9 320.85 12.07
 -2 -1 -9 301.71 11.69
 2 1 -9 300.51 8.5
 2 1 -9 291.84 8.32
 2 -1 9 284.84 10.76
 -2 -1 -9 280.15 9.91
 2 1 -9 319.29 11.23
 -2 -1 -9 284.17 10.72
 -2 -1 -9 330.63 12.24
 -2 1 9 307.12 12.06
 -2 1 9 298.84 11.08
 -2 1 9 294.2 11.15
 2 1 -9 294.86 11.44
 2 -1 9 314.54 11.56
 2 1 -9 305 11.59
 -2 -1 -9 309.51 11.6
 2 1 -9 312.65 10.77
 -2 1 9 269.69 9.57
 2 -1 8 271.14 10.29
 -2 -1 -8 280.04 11.06
 2 1 -8 280.27 7.94
 2 1 -8 275.94 7.77
 2 -1 8 273.29 10.11
 -2 -1 -8 288.95 9.82
 2 1 -8 284.04 10.22
 -2 1 8 282.18 10.98
 2 -1 8 276.5 10.37
 2 1 -8 280.57 10.54
 2 1 -8 283.54 8.93
 -2 1 8 287.88 11.06
 -2 1 8 296.45 11.35
 -2 1 8 300.11 10.49
 -2 -1 -8 284.17 10.63
 -2 1 8 260.61 9.04
 2 1 -8 290.16 10.69
 2 1 -8 288.66 9.97
 2 -1 8 261.17 10.42
 -2 -1 -7 1019.88 28.86
 2 1 -7 1020.29 24.55
 2 1 -7 1016.57 24.69
 -2 -1 -7 1025.26 27.48
 2 -1 7 940.94 27
 2 1 -7 1039.14 27.35
 -2 1 7 1014.06 28.1
 2 -1 7 993.61 27.25
 2 1 -7 1038.8 27.69
 2 1 -7 996.23 26.04
 -2 -1 -7 879.15 24.37
 -2 1 7 1055.73 28.48
 -2 1 7 1046.18 28.28
 -2 1 7 1023.71 27.31
 -2 -1 -7 994.81 28.44
 2 1 -7 1018.65 27.69
 2 -1 7 955.87 27.39
 2 1 -7 1064.16 27.07
 -2 1 7 981.04 26.03
 -2 -1 -6 1472.46 36.94
 2 1 -6 1475.79 32.35
 2 1 -6 1497.54 32.24
 -2 -1 -6 1377.49 35.83
 2 -1 6 1329.44 34.68
 2 1 -6 1538.81 35.08
 -2 1 6 1491.88 35.8
 2 -1 6 1443.38 34.94
 -2 -1 -6 1357.84 33.93
 -2 -1 -6 1286.25 36.47
 -2 1 6 1567.38 36.28
 -2 1 6 1482.06 35.92
 2 1 -6 1424.44 32.74
 -2 1 6 1508.08 35.01
 -2 1 6 1542.96 35.4
 2 1 -6 1528.46 35.39
 2 1 -6 1479.68 34.16
 -2 1 6 1482.83 33.86
 2 1 -6 1556.12 34.85
 2 1 -6 1524.47 35.49
 -2 -1 -5 535.14 18.66
 -2 1 5 676.14 19.1
 2 1 -5 645.53 16.75
 -2 1 5 646.26 18.1
 -2 -1 -5 591.15 17.67
 -2 -1 -5 574.1 19.27
 2 1 -5 647.07 16.04
 2 1 -5 654.32 18.19
 2 1 -5 652.64 18.46
 -2 1 5 661.4 17.4
 2 1 -5 683.71 18.15
 -2 1 5 674.9 18.55
 2 1 -5 673.19 18.38
 2 1 -5 652.85 17.82
 2 -1 5 590.99 18
 2 1 -4 651.38 18.92
 -2 -1 -4 693.09 18.37
 2 1 -4 689.99 18.92
 2 1 -4 659.87 17.75
 -2 1 4 694.74 18.81
 -2 1 4 698.63 19.65
 -2 -1 -4 687.22 19.12
 -2 1 4 712.1 19.15
 -2 1 4 690.82 18.23
 -2 -1 -4 682.71 18.39
 2 1 -4 680.61 18.71
 2 1 -4 672.65 18.77
 2 -1 4 623.32 18.88
 2 1 -3 116.12 4.93
 -2 -1 -3 116.16 4.43
 -2 -1 -3 109.45 3.93
 2 1 -3 113.99 4.3
 2 1 -3 120.38 4.96
 -2 1 3 105.51 3.55
 2 -1 3 121.68 5.03
 -2 1 3 120.52 4.95
 -2 1 3 119.84 4.53
 2 1 -3 119.38 4.9
 -2 -1 -3 120.16 4.61
 2 1 -3 114.17 4.59
 2 -1 3 114.69 5.14
 -2 -1 -3 119.11 5
 2 1 -2 2051.66 50.54
 -2 1 2 2148.12 51.06
 2 1 -2 2100.9 51.23
 -2 -1 -2 2074.47 50.8
 2 -1 2 1927.21 51.47
 2 1 -2 1934.72 50.25
 -2 -1 -2 2114.83 51.14
 2 1 -2 2066.79 51.14
 2 -1 2 2100.68 51.06
 2 1 -2 2012.92 51.02
 2 -1 1 98.19 4.21
 2 1 -1 96.69 4.25
 2 1 -1 94.59 3.89
 2 1 -1 95.74 4.33
 -2 1 1 95.66 4.01
 2 -1 1 98.83 4.68
 2 1 -1 104.6 4.5
 -2 -1 -1 97.16 4.17
 -2 1 1 85.12 4.08
 2 1 -1 91.49 3.42
 -2 -1 -1 99.26 4.16
 2 1 0 527.48 14.94
 2 1 0 555.23 14.71
 2 1 0 557.08 15.21
 2 -1 0 525.44 15.03
 -2 1 0 541.37 14.6
 2 -1 0 534.84 15.83
 2 1 0 558.85 15.54
 -2 -1 0 567.7 15.37
 -2 1 0 496.74 14.78
 2 1 0 524.14 13.41
 -2 -1 0 584.04 14.98
 2 1 1 112.52 4.3
 2 -1 -1 113.19 4.69
 -2 -1 1 109.17 3.93
 2 1 1 118.63 4.75
 2 -1 -1 119.1 4.59
 -2 1 -1 115.72 4.13
 -2 1 -1 114.36 4.47
 -2 -1 1 118.5 4.34
 2 1 2 1850.17 49.76
 -2 1 -2 1983.77 48.85
 2 1 2 2019.8 50.56
 2 -1 -2 2055.23 51.03
 -2 1 -2 1974.77 49.66
 2 -1 -2 2081.14 50.21
 -2 -1 2 2190.23 49.3
 2 1 2 2020.21 49.59
 -2 -1 2 1987.53 49.26
 2 1 2 2159.51 50.31
 2 -1 -2 1905.82 50.04
 -2 -1 2 1989.18 49.47
 -2 1 -3 105.73 3.37
 2 1 3 107.16 4.82
 2 -1 -3 118.93 4.9
 -2 1 -3 106.49 4.31
 2 -1 -3 112.12 5.1
 2 -1 -3 111.33 4.41
 2 1 3 102.4 4.59
 2 1 3 104.77 4.17
 2 1 3 106.45 4.22
 -2 -1 3 108.19 4.25
 2 -1 -3 109.05 4.68
 -2 -1 3 106.77 4.36
 2 1 3 118.88 4.79
 -2 -1 4 596.64 16.96
 2 1 4 671.96 17.52
 -2 -1 4 624.01 16.83
 -2 1 -4 617.28 16.71
 2 1 4 578.69 17.21
 2 -1 -4 644.9 17.75
 2 -1 -4 609.12 17.46
 2 -1 -4 619.37 17.04
 2 1 4 566.13 16.61
 2 -1 -4 612.74 16.87
 2 1 4 593.36 17.37
 2 -1 -4 614.51 17.29
 2 1 4 598.75 16.58
 -2 -1 5 683.4 18.22
 2 -1 -5 687.23 18.27
 2 1 5 655.39 18.12
 2 1 5 664.52 16.37
 2 -1 -5 674.16 16.29
 2 -1 -5 663.43 18.56
 2 1 5 655.56 17.85
 2 1 5 615.57 18.17
 -2 1 -5 613.78 16.87
 2 -1 -5 671.31 18.63
 2 -1 -5 663.69 18.77
 -2 1 -5 534.91 17.32
 2 1 5 646.18 16.51
 -2 -1 5 687.43 18.44
 -2 1 -5 610.99 18.13
 2 -1 -5 693.03 18.46
 -2 -1 5 656.5 18.61
 2 1 5 617.15 17.41
 -2 -1 5 647.71 17.48
 -2 -1 6 1566.6 40.63
 -2 -1 6 1626.46 40.18
 -2 1 -6 1514.39 37.97
 2 1 6 1385.32 39.39
 -2 1 -6 1557.73 40.6
 2 -1 -6 1571.32 40.57
 2 1 6 1491.07 39.26
 -2 -1 6 1598.81 39.41
 2 1 6 1537.25 37.84
 2 1 6 1488.26 37.95
 -2 1 -6 1677.66 40.94
 2 -1 -6 1641.99 40.44
 2 1 6 1500.54 39.55
 2 -1 -6 1649.06 40.17
 2 1 6 1630.75 40.22
 -2 -1 6 1625.53 40.36
 -2 1 -6 1526.8 39.68
 2 -1 -6 1662.67 40.38
 2 -1 -7 1064.9 27.15
 2 1 7 1019.84 27.2
 -2 1 -7 1012.73 27.04
 2 1 7 864.66 25.76
 2 -1 -7 955.33 27.17
 -2 1 -7 923.74 26.98
 2 1 7 965.18 24.56
 2 -1 -7 1018.24 25.63
 2 1 7 997.17 27.76
 2 1 7 952.55 26.23
 -2 -1 7 971.34 26.23
 2 -1 -7 964.01 24.33
 -2 1 -7 1031.66 27.64
 2 -1 -7 1027.46 27.3
 2 1 7 959.3 26.37
 -2 -1 7 1006.1 27.03
 -2 -1 7 958.14 27.34
 -2 1 -7 948.13 26.1
 -2 -1 7 1005.45 27.17
 2 -1 -7 1055.1 27.2
 2 -1 -8 280.41 9.95
 2 1 8 271.48 10.19
 -2 1 -8 267.49 9.8
 -2 -1 8 270.53 10.08
 2 -1 -8 257.1 10.01
 -2 1 -8 251.56 9.81
 2 1 8 238.45 8.58
 2 -1 -8 264.02 7.47
 2 -1 -8 273.94 8.75
 2 1 8 265.26 10.61
 2 1 8 250.56 9.38
 -2 -1 8 264.31 9.44
 2 -1 -8 260.09 7.51
 2 1 8 250.1 9.35
 -2 1 -8 259.75 10.18
 2 -1 -8 277.72 10.15
 -2 -1 8 279.55 10.1
 -2 -1 8 279.23 10.46
 -2 1 -8 256.76 9
 2 1 8 261.94 8.83
 -2 -1 8 263.44 10.06
 2 -1 -9 327.56 11.39
 2 1 9 313.57 11.68
 -2 1 -9 306.64 11.11
 -2 -1 9 301.54 11.21
 -2 -1 9 278.35 10.12
 -2 1 -9 283.14 10.09
 -2 1 -9 273.65 10.77
 2 -1 -9 299.95 8.46
 2 -1 -9 294.94 8.23
 2 -1 -9 308.56 9.84
 2 1 9 303.46 12.05
 2 1 9 306.87 10.94
 -2 -1 9 297.17 10.76
 2 -1 -9 300.79 8.5
 2 -1 -9 296.11 8.49
 -2 1 -9 318.53 11.82
 2 1 9 278.72 10.57
 2 -1 -9 320.04 11.5
 -2 -1 9 317.61 11.5
 -2 -1 9 293.48 11.57
 -2 -1 9 308.05 11.51
 2 1 9 288.81 9.99
 -2 1 -9 290.24 10.07
 -2 -1 9 298.04 11.35
 2 1 10 192.92 8.95
 2 -1 -10 193.38 8.47
 -2 1 -10 182.72 8.14
 -2 -1 10 184.58 8.24
 -2 -1 10 161.56 6.9
 -2 1 -10 157.95 7.14
 -2 1 -10 157.42 7.63
 2 -1 -10 176.16 5.59
 2 -1 -10 172.99 5.41
 2 1 10 176.86 6.02
 2 -1 -10 178.65 6.89
 2 1 10 172.11 7.98
 -2 -1 10 172.48 7.85
 2 -1 -10 181.27 5.64
 2 -1 -10 170.98 5.6
 2 1 10 163.64 7.66
 2 -1 -10 189.37 8.48
 -2 -1 10 178.38 8.38
 2 1 10 174.83 7.21
 -2 1 -10 168.64 7.11
 -2 -1 10 170.61 8.19
 -2 -1 10 184 8.54
 2 -1 -11 1.74 1.09
 -2 1 -11 1.04 0.91
 2 1 11 1.62 1.35
 2 1 11 1.77 0.92
 -2 -1 11 1.53 1.26
 -2 -1 11 0.83 1.26
 2 -1 -11 1.38 0.56
 2 -1 -11 1.66 0.54
 2 -1 -11 1.79 0.6
 -2 -1 11 1.63 1
 -2 -1 11 1.92 1.17
 -2 1 -11 1.51 0.84
 2 1 11 1.13 0.73
 2 -1 -11 1.54 0.5
 2 1 11 2.56 1.21
 -2 -1 11 1.75 1.13
 -2 1 -11 2.17 1.28
 2 1 11 2.67 1.13
 2 -1 -11 4.65 1.56
 2 -1 -12 366.86 10.69
 2 1 12 376.68 11.26
 2 1 12 373.2 11.29
 2 1 12 341.84 10.94
 2 -1 -12 430.93 15.1
 2 1 12 372.65 15.29
 -2 1 -12 411.81 14.7
 2 -1 -12 394.99 10.85
 -2 -1 12 395.06 15.05
 2 1 12 379.02 11.27
 2 1 12 370.74 11.06
 2 -1 -12 385.06 10.77
 2 -1 -12 370.97 10.77
 -2 -1 12 370.99 13.93
 -2 -1 12 395.92 15.31
 2 -1 -12 386.96 10.83
 2 -1 -12 381.98 10.65
 2 1 12 383.62 11.48
 2 1 12 365.88 13.04
 -2 1 -12 346.04 12.72
 -2 -1 12 409.91 15.28
 -2 -1 12 371.44 14.42
 2 -1 -12 395.99 14.59
 2 1 12 366.61 13.92
 2 -1 -12 413.12 14.96
 -2 1 -12 395.56 15.01
 2 1 12 372.83 14.45
 -2 -1 12 377.2 14.23
 2 -1 -12 402.77 11.07
 -2 -1 12 386.12 11.2
 2 1 12 358.48 11.4
 2 -1 -13 65.21 3.12
 2 -1 -13 59.69 2.92
 2 1 13 63.61 3.35
 2 1 13 61.94 3.32
 2 1 13 57.52 3.13
 2 -1 -13 70.79 5.49
 -2 1 -13 60.84 5.05
 2 -1 -13 65.21 3.06
 -2 -1 13 61.08 5.32
 2 1 13 61.12 3.51
 2 1 13 64.73 3.39
 2 1 13 61.39 3.2
 2 -1 -13 63.22 3.01
 2 -1 -13 63.82 2.96
 -2 -1 13 64.03 5.56
 -2 -1 13 66.92 3.39
 2 1 13 65.43 4.45
 -2 1 -13 57.33 4.17
 -2 -1 13 65.23 5.5
 -2 -1 13 63.95 5.15
 2 -1 -13 68.61 5.27
 2 -1 -13 64.21 3.03
 2 -1 -13 63.64 2.91
 -2 1 -13 66.85 3.35
 2 1 13 62.27 3.42
 2 1 13 59.71 4.83
 2 -1 -13 70.34 5.46
 -2 1 -13 68.79 5.64
 2 1 13 63.79 5.18
 -2 -1 13 68.84 5.28
 -2 1 -13 73.63 5.73
 2 -1 -13 65.92 3.16
 -2 -1 13 62.96 3.29
 2 1 13 59.87 2.94
 2 -1 -14 25.96 1.83
 2 1 14 25.71 2.12
 2 1 14 24.6 2.09
 2 1 14 25.61 2.03
 -2 -1 14 22.94 3.51
 -2 -1 14 27.13 3.46
 2 -1 -14 29.65 3.59
 2 -1 -14 28.62 1.93
 -2 -1 14 27.12 3.75
 -2 -1 14 27.63 2.18
 2 1 14 29.1 2.25
 2 1 14 27.81 2.11
 2 -1 -14 28.07 1.89
 2 -1 -14 27.65 1.91
 -2 -1 14 28.64 3.89
 2 -1 -14 25.47 1.98
 -2 -1 14 28.06 2.16
 2 -1 -14 25.89 1.97
 2 1 14 24.95 1.84
 2 -1 -14 26.63 3.41
 -2 1 -14 28.19 3.77
 2 1 14 22.67 3.12
 2 -1 -14 31.86 3.75
 -2 1 -14 29.23 3.62
 2 1 14 29.95 3.65
 -2 -1 14 25.87 3.37
 2 -1 -14 28.14 2.01
 2 -1 -14 27.25 1.94
 2 -1 -14 27.78 1.85
 -2 1 -14 26.8 2.16
 2 1 14 29.96 2.37
 2 1 15 224.31 7.74
 -2 1 -15 233.63 11.09
 2 -1 -15 224.55 10.92
 -2 -1 15 229.61 11.57
 -2 -1 15 206.59 10.37
 2 -1 -15 228.49 10.9
 2 -1 -15 221 7.19
 -2 1 -15 218.18 10.51
 -2 -1 15 221.43 11.4
 -2 -1 15 226.85 7.74
 2 1 15 223.22 7.81
 2 1 15 226.09 7.65
 2 -1 -15 225.82 7.22
 -2 -1 15 220.8 11.41
 2 -1 -15 228.53 7.56
 2 1 15 220.28 10.98
 -2 -1 15 218.37 10.76
 2 -1 -15 223.34 7.4
 2 -1 -15 232.05 7.49
 -2 -1 15 221.28 7.74
 2 1 15 209.99 7.15
 2 -1 -15 211.53 7.02
 2 1 15 208.35 6.94
 2 1 15 224.55 7.78
 -2 -1 15 226.31 7.73
 2 -1 -15 211.15 6.93
 -2 1 -15 242.59 7.88
 2 1 15 227.27 7.99
 2 -1 -15 227.55 7.27
 -2 1 -15 209.23 11.16
 2 -1 -15 201.82 10.49
 2 1 15 206.57 10.32
 -2 1 -16 29.59 3.69
 2 -1 -16 24.88 3.38
 2 -1 -16 18.2 2.98
 -2 -1 16 24.97 3.6
 2 -1 -16 24.39 1.76
 -2 1 -16 20.16 2.89
 -2 -1 16 24.46 3.62
 2 1 16 22.62 1.96
 2 1 16 20.85 1.98
 -2 -1 16 22.15 1.98
 2 -1 -16 22.61 1.71
 2 -1 -16 21.61 1.8
 2 -1 -16 21.85 1.86
 -2 -1 16 22.99 3.52
 2 -1 -16 19.92 1.58
 2 1 16 21.9 1.62
 2 1 16 20.26 1.91
 -2 -1 16 23.3 2.05
 2 -1 -16 18.78 1.72
 -2 -1 16 24.67 2.12
 -2 1 -16 20.33 1.74
 2 1 16 21 1.68
 2 1 16 22.03 3.26
 -2 -1 16 17.62 2.98
 2 1 16 13.43 2.57
 2 -1 -16 15.93 2.78
 -2 1 -16 19.07 3.19
 2 -1 -16 17.8 1.53
 -2 1 -16 23.85 2.02
 2 1 16 21.98 2.03
 2 -1 -16 19.07 1.64
 -2 -1 17 226.15 11.47
 2 -1 -17 218.45 6.99
 -2 1 -17 211.23 10.95
 2 1 17 234.76 7.82
 2 1 17 236.45 7.7
 -2 -1 17 226.33 7.65
 2 -1 -17 218.44 7.01
 2 -1 -17 219.31 6.9
 -2 -1 17 244.6 7.81
 2 1 17 178.15 6.58
 2 1 17 225.79 7.63
 2 -1 -17 231.51 7.52
 2 -1 -17 227.63 7.36
 2 -1 -17 223.94 10.63
 -2 1 -17 235.64 11.26
 -2 1 -17 204.98 10.28
 -2 -1 17 221.05 11.3
 -2 -1 17 234.73 7.82
 2 1 17 222.86 7.12
 -2 1 -17 218.91 7.27
 2 -1 -17 224.97 7.31
 -2 1 -17 231.74 7.73
 2 -1 -17 228.12 7.2
 2 1 17 230.41 11.05
 -2 -1 17 214.56 10.65
 -2 -1 18 24.06 1.92
 2 -1 -18 22.76 1.6
 -2 1 -18 26.47 1.89
 -2 1 -18 24.77 3.43
 2 1 18 25.67 2.09
 2 -1 -18 23.83 1.63
 2 1 18 23.03 1.65
 -2 1 -18 21.11 1.72
 2 -1 -18 24.05 1.79
 -2 -1 18 24.15 2.01
 -2 -1 18 24.03 3.4
 2 -1 -18 21.4 1.71
 2 1 18 25.05 1.96
 -2 -1 18 24.78 2.01
 2 -1 -18 22.36 1.51
 -2 -1 18 24.5 1.98
 2 -1 -18 22.05 3
 -2 1 -18 23.12 3.14
 2 1 18 21.77 3.11
 -2 -1 18 22.82 3.07
 2 1 18 23.95 1.7
 -2 1 -18 22.66 1.91
 2 -1 -18 22.95 1.67
 2 -1 -19 65.05 2.94
 -2 1 -19 61.07 2.86
 2 -1 -19 65.38 2.89
 -2 -1 19 66.9 3.27
 -2 1 -19 54.2 4.71
 -2 -1 19 67.03 3.07
 2 1 19 59.26 4.77
 -2 -1 19 65.48 4.93
 -2 -1 19 63.58 3.26
 -2 -1 19 67.61 3.15
 -2 1 -19 52.51 4.53
 2 -1 -19 65.03 4.74
 2 1 19 66.27 3.04
 -2 -1 19 65.21 3.19
 -2 1 -19 69.09 3.22
 2 -1 -19 61.13 2.79
 2 -1 -19 59.85 2.6
 -2 1 -19 67.38 3.02
 2 -1 -20 39.53 1.81
 -2 1 -20 44.35 2.18
 2 -1 -20 46.61 2.19
 2 1 20 43.84 2.15
 -2 -1 20 45.22 2.4
 -2 -1 20 44.07 2.24
 -2 1 -20 43.31 2.09
 2 -1 -20 42.42 2.06
 -2 -1 20 45.72 2.43
 2 -1 -20 42.06 2.02
 -2 1 -20 39.12 2.22
 -2 -1 20 42.75 2.39
 -2 1 -21 33.5 1.62
 2 -1 -21 37.57 1.65
 -2 -1 21 40.53 2.02
 -2 1 -21 40.21 1.82
 -2 1 -21 31.86 1.53
 2 -1 -21 42.87 1.84
 -2 1 -21 36.78 1.85
 -2 -1 21 41.87 2.02
 -2 -1 21 37.21 1.95
 2 1 21 40.02 1.78
 -2 -1 22 1.41 0.38
 -2 1 -22 1.84 0.43
 2 -1 -22 2.31 0.41
 -2 1 -22 1.86 0.41
 -2 -1 22 2.18 0.54
 -2 -1 22 2.43 0.5
 2 -2 22 27.64 1.17
 2 2 -22 29.7 1.14
 2 -2 22 26.34 1.26
 -2 -2 -22 25.19 1.15
 2 -2 21 4.84 0.75
 -2 2 21 4.34 0.55
 -2 -2 -21 4.17 0.61
 -2 -2 -21 4.49 0.53
 -2 2 21 4.81 0.75
 -2 -2 -21 4.36 0.68
 -2 2 21 4.48 0.63
 2 -2 21 3.98 0.64
 -2 -2 -20 27.09 1.67
 -2 2 20 32.44 1.82
 2 2 -20 32.99 1.67
 -2 -2 -20 32.96 1.78
 2 -2 20 34.57 1.96
 2 -2 20 34.38 1.87
 -2 2 20 32.21 1.57
 -2 2 20 30.43 1.42
 -2 -2 -20 25.79 1.23
 2 2 -20 31.12 1.3
 -2 -2 -20 29.87 1.47
 -2 -2 -20 31.33 1.64
 -2 2 20 33.64 1.67
 2 -2 20 31.52 1.78
 2 2 -20 29.12 1.45
 -2 -2 -19 66.23 2.76
 2 -2 19 68.82 2.38
 -2 -2 -19 60.99 2.18
 2 -2 19 79.13 3
 2 -2 19 72.04 3.03
 -2 2 19 70.72 2.57
 -2 2 19 64.7 2.41
 2 -2 19 75.39 2.96
 -2 2 19 73.03 2.66
 -2 -2 -19 70.32 2.76
 2 -2 19 75.17 3.04
 -2 2 19 70.98 2.93
 2 2 -19 71.77 2.6
 2 2 -19 68.36 4.53
 -2 2 19 69.26 5.06
 -2 -2 -19 67.45 2.44
 2 2 -19 67 2.14
 2 2 -19 65.94 2.4
 2 2 -18 1.78 0.61
 -2 -2 -18 1.74 0.67
 2 2 -18 1.3 0.55
 -2 2 18 1.84 0.57
 2 2 -18 2.5 1.05
 -2 2 18 3.06 1.49
 -2 -2 -18 2.09 1.23
 -2 2 18 2.04 0.9
 2 -2 18 2.06 0.94
 2 2 -18 2.3 0.76
 -2 -2 -18 1.65 0.57
 2 -2 18 3.01 0.73
 -2 -2 -18 1.35 0.57
 2 -2 18 1.98 0.92
 -2 2 18 2 0.81
 2 2 -18 3.09 1.32
 2 -2 18 2.11 0.83
 -2 2 18 1.82 0.69
 2 -2 18 3.09 1.03
 -2 2 18 2.14 0.75
 2 2 -18 2.35 0.71
 -2 -2 -18 2.12 0.81
 -2 -2 -17 75.6 5.76
 -2 2 17 84.12 6.1
 2 2 -17 85.96 5.95
 -2 2 17 89.35 4.21
 2 -2 17 87.27 4.15
 2 2 -17 83.1 3.67
 2 -2 17 88.08 4.08
 2 -2 17 84.5 4.11
 -2 2 17 83.65 3.81
 -2 2 17 84.21 3.8
 -2 -2 -17 82.82 3.66
 2 2 -17 84.35 3.51
 2 2 -17 83.93 3.39
 -2 2 17 83.35 3.51
 2 2 -17 86.86 3.69
 2 2 -17 75.79 5.44
 -2 -2 -17 71.91 5.71
 2 2 -17 73.36 3.1
 -2 2 17 86.26 6.68
 -2 -2 -17 78.75 3.54
 2 -2 17 90.06 4.14
 -2 -2 -17 74.77 3.34
 -2 -2 -17 86.17 4.04
 2 -2 17 82.38 3.68
 2 -2 16 120.4 5.07
 2 2 -16 109.24 4.11
 -2 -2 -16 112.24 7.25
 -2 2 16 116.19 7.49
 2 2 -16 116.07 7.13
 -2 2 16 119.49 7.62
 -2 2 16 123.01 7.99
 2 -2 16 113.36 5
 2 2 -16 110.8 4.53
 2 -2 16 113.78 4.96
 2 -2 16 115.14 4.88
 -2 2 16 113.23 4.79
 -2 2 16 115.73 4.76
 2 -2 16 114.83 4.62
 -2 2 16 103.42 6.46
 2 2 -16 118.77 4.61
 -2 2 16 114.53 4.48
 -2 2 16 107.97 7.87
 -2 -2 -16 115.15 4.6
 2 2 -16 109.17 4.36
 2 2 -16 111.7 4.23
 2 -2 16 102.4 7.83
 2 2 -16 111.16 7.41
 -2 -2 -16 103.37 4.41
 -2 -2 -16 109.21 4.84
 -2 -2 -16 107.99 4.29
 2 2 -16 112.44 6.97
 -2 -2 -16 107.98 7.23
 -2 -2 -15 101.21 6.91
 -2 2 15 113.62 7.42
 -2 2 15 99.92 7
 2 2 -15 104.98 6.73
 2 -2 15 101.83 4.67
 2 -2 15 100.65 4.61
 2 -2 15 105.52 4.55
 -2 2 15 96.74 4.42
 -2 2 15 103.04 4.45
 2 -2 15 96.62 4.19
 2 -2 15 108 4.71
 -2 2 15 96.54 6.37
 2 -2 15 95.18 4.22
 -2 -2 -15 93.21 4.16
 2 2 -15 99.5 3.96
 2 2 -15 101.01 4.17
 2 2 -15 102.63 3.87
 2 2 -15 97.64 4.21
 -2 -2 -15 106.24 7.12
 -2 2 15 105.68 7.84
 -2 -2 -15 95.7 4.03
 2 2 -15 103.39 6.7
 -2 2 15 110.46 5.06
 2 2 -15 99.07 3.94
 2 2 -15 103.78 7.04
 2 2 -15 95.28 6.11
 2 -2 15 90.75 7.25
 -2 -2 -15 91.96 6.62
 2 -2 14 150.14 5.55
 2 -2 14 152.98 5.94
 -2 -2 -14 167.42 8.93
 -2 2 14 165.6 9.19
 2 2 -14 160.05 8.42
 -2 2 14 147.04 8.65
 -2 -2 -14 147.56 5.36
 2 2 -14 147.32 8.29
 -2 2 14 155.98 5.8
 2 -2 14 143.3 5.68
 2 -2 14 144.25 5.79
 -2 2 14 146.59 5.78
 -2 -2 -14 134.44 7.41
 -2 2 14 159.84 8.53
 -2 -2 -14 142.95 5.48
 2 2 -14 158.1 8.78
 2 2 -14 140.18 7.73
 -2 -2 -14 148.43 8.49
 -2 -2 -14 152.25 8.71
 2 -2 14 151.22 9.32
 -2 2 14 161.41 9.66
 -2 2 14 163.09 6.37
 2 -2 14 154.88 6.03
 2 2 -14 144.58 5.22
 2 2 -14 149.59 5.22
 2 2 -14 148.43 5.42
 2 2 -14 148.94 5.11
 2 2 -14 151.46 5.53
 2 2 -13 229.12 7.29
 -2 2 13 248.24 11.52
 -2 -2 -13 238.28 11.05
 2 2 -13 234.35 10.55
 -2 2 13 229.62 11.08
 -2 -2 -13 226.18 7.37
 2 2 -13 245.31 10.97
 2 -2 13 227.45 7.67
 2 -2 13 227 7.77
 -2 2 13 235.81 7.87
 2 -2 13 209.13 10.46
 -2 2 13 236.07 10.84
 2 2 -13 226.98 7.18
 2 2 -13 230.1 7.43
 2 2 -13 236.67 7.57
 2 2 -13 234.57 7.13
 2 2 -13 234.88 10.99
 2 2 -13 238.28 10.41
 -2 -2 -13 232.82 10.87
 -2 2 13 250.79 8.38
 2 -2 13 221.68 7.46
 2 -2 13 240.19 7.95
 2 -2 13 239.67 11.68
 -2 2 13 249.42 12.17
 2 -2 13 238.44 7.97
 -2 -2 -13 222.61 9.94
 2 -2 12 431.22 12.61
 2 -2 12 473 13.16
 2 2 -12 460.01 12.53
 -2 -2 -12 468.48 16.93
 -2 2 12 493.36 17.51
 2 2 -12 480.22 16.32
 -2 2 12 469.84 17.03
 2 2 -12 447.57 12.36
 2 2 -12 448.36 12.61
 2 -2 12 438.14 12.82
 2 -2 12 446.26 12.9
 -2 2 12 441.47 12.99
 -2 -2 -12 448.04 15.69
 -2 2 12 438.2 16.5
 2 -2 12 429.14 16.52
 2 -2 12 418.81 12.65
 2 -2 12 427.82 12.3
 -2 -2 -12 441.17 16.43
 2 2 -12 473.89 16.8
 2 2 -12 478.78 16.24
 2 -2 12 453.07 17.28
 -2 2 12 484.4 18.08
 2 -2 12 449.92 13.05
 2 2 -12 474.17 16.58
 -2 -2 -12 448.61 12.66
 -2 2 12 469.26 13.47
 2 2 -12 453.66 12.74
 2 2 -12 471.32 12.34
 2 -2 11 18.21 1.5
 2 -2 11 21.77 1.73
 2 -2 11 19.98 3
 -2 2 11 25.06 3.49
 2 2 -11 21 2.75
 -2 2 11 19.56 2.83
 2 -2 11 20.6 3
 -2 -2 -11 19.86 2.94
 -2 2 11 21.42 3.11
 2 -2 11 18.97 1.58
 2 2 -11 20.85 1.61
 2 2 -11 19.45 1.38
 -2 2 11 16.42 2.61
 2 -2 11 19.76 2.91
 -2 -2 -11 18.38 2.31
 2 -2 11 19.43 1.62
 -2 -2 -11 19.05 2.57
 2 -2 11 19.78 1.71
 -2 -2 -11 16.91 2.56
 2 2 -11 24.76 3.08
 2 2 -11 26.23 2.99
 -2 -2 -11 21.35 1.63
 2 2 -11 18.76 2.71
 -2 2 11 18.19 2.75
 2 2 -11 21.5 2.99
 2 2 -11 21.08 1.48
 2 2 -10 26 2.85
 -2 -2 -10 26.68 3.07
 2 2 -10 32.47 3.35
 2 2 -10 30.3 3.09
 -2 2 10 26.46 2.63
 -2 2 10 26.74 3.15
 -2 -2 -10 25.37 1.83
 2 2 -10 27.23 3.04
 2 -2 10 26.32 3.21
 -2 -2 -10 26.2 2.71
 2 -2 10 24.92 1.8
 -2 2 10 25.49 3.36
 2 -2 10 27.71 3.27
 2 -2 10 26.19 3.15
 -2 -2 -10 28.83 3.42
 -2 2 10 26.79 3.39
 -2 2 10 23.37 2.95
 2 2 -10 29.49 3.26
 2 2 -10 25.2 1.72
 2 2 -10 27.27 1.58
 -2 -2 -10 32.03 3.25
 2 2 -9 142.1 6.99
 -2 2 9 146.43 6.58
 2 2 -9 152.55 7.35
 2 2 -9 147.16 7.02
 -2 2 9 145.64 7.35
 2 2 -9 150.26 7.24
 -2 -2 -9 139.04 5.1
 2 -2 9 133.19 7.47
 -2 -2 -9 142.72 6.9
 2 -2 9 128.27 4.89
 -2 2 9 150.6 7.96
 2 -2 9 143.26 7.33
 -2 -2 -9 149.22 7.89
 -2 2 9 151.66 7.95
 2 2 -9 136.55 7.2
 2 2 -9 142.03 4.84
 2 2 -9 142 4.57
 -2 -2 -9 142.79 7.45
 2 2 -8 215.69 8.68
 2 2 -8 221.02 8.91
 2 2 -8 216.17 8.63
 -2 2 8 210.31 8.1
 2 -2 8 211.46 8.95
 -2 2 8 213.8 8.98
 2 2 -8 205.29 7.15
 2 2 -8 224.8 8.91
 -2 -2 -8 219.31 9.02
 2 -2 8 210.23 9.42
 2 -2 8 192.89 6.48
 -2 2 8 214.05 9.48
 -2 -2 -8 219.55 10
 -2 2 8 235.25 9.83
 2 -2 8 165.6 7.43
 2 2 -8 199.03 7.48
 2 2 -8 209.54 8.91
 2 2 -8 213.29 6.35
 2 2 -8 208.22 6.06
 -2 2 8 199.33 6.04
 -2 -2 -8 218.19 9.68
 2 2 -7 13.2 1.82
 2 2 -7 10.86 1.8
 2 2 -7 10.82 1.67
 2 -2 7 14.13 2
 -2 2 7 9.98 1.49
 -2 2 7 13.54 1.95
 2 2 -7 9.62 1.24
 2 2 -7 11.17 1.71
 -2 -2 -7 12.38 2.09
 2 -2 7 10.2 1.88
 2 -2 7 10.06 1.06
 -2 2 7 7.18 1.66
 -2 -2 -7 10.99 2.3
 2 2 -7 8.17 0.95
 -2 2 7 8.44 1.87
 2 2 -7 8.12 1.57
 2 2 -7 8.27 1.32
 2 -2 7 6.82 1.37
 -2 2 7 9.77 1.74
 2 2 -7 8.91 0.91
 2 2 -7 9.56 0.83
 -2 2 7 8.57 0.82
 -2 -2 -7 12.26 2.38
 -2 -2 -7 9.2 1.48
 2 2 -6 415.02 12.94
 2 2 -6 386.32 11.22
 2 2 -6 401.53 13
 2 2 -6 408.56 12.92
 -2 2 6 415.7 12.48
 2 -2 6 384.91 12.99
 -2 2 6 414.45 13.18
 2 2 -6 393.11 11.81
 -2 -2 -6 362.85 12.44
 2 2 -6 413.38 13.12
 -2 -2 -6 399.76 14.5
 2 -2 6 391.12 13.68
 2 2 -6 395.37 10.58
 -2 2 6 406.94 11.94
 -2 -2 -6 392.12 14.63
 -2 2 6 402.16 13.77
 2 2 -6 390.89 11.28
 2 2 -6 397.01 10.38
 -2 -2 -6 380.5 13.07
 -2 -2 -6 389.95 15.01
 -2 2 6 382.49 12.83
 2 -2 6 354.87 12.51
 2 2 -6 410.69 12.55
 2 2 -6 400.32 13.01
 -2 -2 -5 1473.23 45.19
 2 -2 5 1602.61 44.53
 -2 2 5 1766.22 43.94
 2 2 -5 1752.43 42.82
 -2 -2 -5 1676.14 43.81
 2 2 -5 1749.35 43.88
 -2 2 5 1717.46 42.75
 -2 2 5 1752.97 43.76
 2 2 -5 1775.59 43.61
 2 2 -5 1742.03 43.7
 2 -2 5 1552.44 43.59
 -2 2 5 1776.45 43.29
 2 2 -5 1737.35 43.74
 2 2 -5 1752.31 43.8
 2 -2 5 1638.5 43.79
 -2 2 5 1832.19 44.87
 2 2 -5 1713.02 42.31
 2 2 -5 1771.28 43.67
 2 2 -5 1701.14 42.25
 2 2 -5 1695.06 41.18
 -2 -2 -5 1473.72 43.91
 -2 -2 -5 1472.33 45.66
 -2 -2 -4 1049.97 30.01
 -2 2 4 1034.07 27.62
 2 2 -4 1075.69 28.3
 2 2 -4 1047.53 26.1
 2 2 -4 1080.13 27.47
 2 2 -4 1070.18 28.29
 2 -2 4 1024.24 28.54
 2 2 -4 1121.57 27.59
 -2 2 4 1008.52 25.98
 2 2 -4 1089.49 28.57
 -2 -2 -4 1059.45 29.14
 -2 -2 -4 1111.48 30.52
 -2 -2 -4 1135.37 29.1
 -2 -2 -4 1029.43 27.72
 2 2 -4 1103.28 27.86
 -2 2 4 1086.4 28.37
 2 2 -4 1104.53 28.55
 -2 2 4 1070.29 28.03
 2 2 -4 1092.28 28.15
 2 -2 4 1013.53 28.73
 -2 -2 -3 806.3 21.37
 2 2 -3 843.07 21.8
 -2 -2 -3 702.02 22.6
 -2 -2 -3 797.02 20.35
 2 2 -3 840.11 21.55
 2 -2 3 821.33 22.35
 2 2 -3 845.51 21.62
 -2 2 3 758.23 20.39
 2 2 -3 791.9 21.8
 -2 -2 -3 849.29 22.26
 2 2 -3 788.89 19.89
 -2 2 3 794.15 21.74
 2 2 -3 844.89 22.43
 -2 2 3 806.57 21.88
 2 -2 3 749.04 22.39
 2 2 -3 821.02 21.51
 -2 -2 -2 369.58 10.61
 2 2 -2 390.62 11.66
 2 -2 2 381.07 12.15
 2 2 -2 400.09 11.74
 2 2 -2 383.33 11.65
 2 -2 2 420.64 11.63
 -2 2 2 365.01 10.81
 -2 -2 -2 339.45 12.22
 2 2 -2 392.27 11.82
 -2 -2 -2 369.6 11.16
 2 -2 2 376.02 12.4
 2 2 -2 418.93 12.46
 -2 2 2 389.27 11.53
 -2 -2 -2 404.51 11.87
 2 2 -2 374.3 11.02
 -2 2 2 370.97 11.78
 -2 -2 -2 384.75 11.74
 2 2 -1 397.14 11.81
 -2 -2 -1 358.29 10.95
 2 2 -1 400.31 12.2
 -2 2 1 373.45 11.04
 2 -2 1 346.44 11.92
 2 2 -1 347.65 10.27
 -2 -2 -1 390 11.48
 2 2 -1 381.33 11.57
 2 -2 1 383.67 12.01
 -2 -2 -1 360.4 10.56
 -2 2 1 370.93 10.82
 2 2 -1 365.8 11.23
 2 -2 1 395.13 11.12
 2 2 0 360.7 11.19
 -2 -2 0 350.24 9.59
 2 2 0 382.72 11.61
 -2 2 0 342.15 10.1
 2 -2 0 342.56 11.45
 -2 -2 0 361.13 10.85
 2 2 0 302.06 8.96
 2 2 0 359.17 11.1
 -2 2 0 327.73 9.67
 2 -2 0 348.92 11.23
 2 -2 0 373.55 10.39
 2 2 0 367.11 10.63
 -2 -2 0 338.78 10.09
 -2 -2 1 300.63 8.4
 -2 -2 1 326.92 9.71
 2 2 1 335.87 10.68
 -2 2 -1 304.22 9.06
 -2 -2 1 288.22 7.97
 2 2 1 317.39 9.75
 2 -2 -1 327.98 9.63
 -2 -2 1 326.86 9.22
 -2 2 -1 306.43 9.28
 2 2 1 338.13 8.8
 2 -2 -1 328.81 10.59
 2 2 1 321.9 9.71
 2 2 1 327.41 10.57
 2 2 2 343.76 10.58
 2 -2 -2 351.43 11
 2 2 2 346.09 11.32
 -2 2 -2 337.97 9.3
 2 -2 -2 323.04 11.05
 2 2 2 352.69 10.34
 2 -2 -2 340.56 10.17
 -2 -2 2 330.33 8.94
 -2 -2 2 332.89 9.95
 -2 2 -2 337.79 10.14
 2 -2 -2 357.73 11.22
 2 2 2 326.52 9.19
 2 2 2 341.13 11.25
 2 2 2 291.49 9.13
 -2 -2 2 326.94 9.27
 -2 -2 2 346.49 10.43
 2 2 3 730.29 20.13
 2 -2 -3 721.68 19.87
 -2 -2 3 695.95 19.31
 2 -2 -3 694.9 20.33
 2 2 3 701.89 20.42
 -2 2 -3 752.37 17.71
 -2 -2 3 741.68 19.83
 2 -2 -3 719.01 20.25
 2 2 3 741.42 19.5
 2 -2 -3 703.98 19.34
 -2 -2 3 713.57 18.35
 -2 2 -3 714.83 19.57
 2 2 3 682.95 18.24
 -2 -2 3 716.84 18.66
 -2 -2 3 721.35 19.77
 2 -2 -3 673.48 19.04
 2 2 3 644.72 18.6
 -2 -2 4 972.14 25.2
 -2 -2 4 961.87 26.14
 2 -2 -4 986.74 25.7
 2 2 4 1033.35 26.9
 2 2 4 956.27 26.7
 -2 -2 4 993.99 26.07
 2 -2 -4 964.24 26.54
 2 -2 -4 997.53 26.67
 2 2 4 928.74 24.16
 2 -2 -4 990.95 26.33
 -2 -2 4 1007.32 25.99
 -2 -2 4 982.97 24.93
 2 -2 -4 982.52 25.8
 -2 2 -4 994.91 26.19
 2 2 4 929.77 24.52
 2 2 4 924.4 26.96
 2 -2 -4 985.28 25.21
 2 2 4 922.55 25.29
 2 -2 -4 1018.97 26.26
 2 2 5 1586.22 40.72
 -2 -2 5 1713.36 42.92
 2 -2 -5 1693.07 43.2
 -2 -2 5 1679.27 43.06
 2 -2 -5 1703.2 42.66
 -2 -2 5 1678.03 42.12
 2 2 5 1746.81 44.06
 2 -2 -5 1658.41 43.15
 -2 -2 5 1716.87 42.64
 2 2 5 1512.13 42.98
 2 -2 -5 1636.06 43.29
 2 2 5 1715.5 40.59
 2 -2 -5 1688.57 40.4
 -2 -2 5 1717.79 41.9
 -2 2 -5 1742.89 43.17
 2 -2 -5 1658.99 42.5
 2 2 5 1519.5 41.16
 2 -2 -5 1709.23 42.07
 2 2 5 1679.96 42.49
 -2 2 -5 1613.56 41.91
 2 -2 -5 1737.82 43.16
 -2 -2 6 390.4 12.7
 -2 2 -6 400.09 12.92
 2 -2 -6 401.75 12.43
 2 2 6 358.07 11.16
 -2 -2 6 379.27 12.69
 -2 -2 6 411.88 12.24
 2 -2 -6 409.05 12.59
 2 2 6 358.32 11.31
 2 2 6 338.58 12.33
 -2 -2 6 382.69 12.07
 2 -2 -6 384.12 12.49
 2 -2 -6 379.52 12.91
 2 2 6 370.4 10.62
 2 2 6 400.98 12.54
 2 -2 -6 418.87 12.16
 -2 2 -6 375.94 11.81
 -2 -2 6 387.67 11.86
 2 2 6 386.84 10.5
 2 -2 -6 401.42 10.32
 -2 2 -7 24.71 2.61
 2 -2 -7 24.36 2.36
 2 2 7 17.37 1.72
 2 -2 -7 18.76 1.29
 2 2 7 17.68 1.8
 -2 -2 7 19.23 1.77
 2 -2 -7 20.21 2.33
 -2 -2 7 18.67 2.27
 2 -2 -7 18.76 2.07
 2 2 7 16.41 1.99
 -2 -2 7 19.32 1.99
 -2 -2 7 20.23 2.05
 -2 -2 7 20.19 2.15
 2 -2 -7 24.09 2.41
 2 -2 -7 23.67 2.21
 -2 2 -7 17.24 1.89
 2 2 7 24.83 2.46
 2 2 7 19.66 1.41
 2 -2 -7 20.25 1.31
 2 -2 -8 273.88 9.9
 2 2 8 228.65 8.57
 -2 2 -8 258.08 10.23
 2 -2 -8 248.44 7.43
 2 -2 -8 255.86 7.45
 -2 -2 8 250.47 9.99
 -2 -2 8 259.52 9.66
 2 -2 -8 283.97 10.25
 2 2 8 267.64 11.08
 2 2 8 246.59 9.06
 -2 -2 8 249.28 8.85
 -2 -2 8 253.37 10.13
 2 2 8 263.69 7.77
 2 -2 -8 260.84 7.44
 -2 -2 8 265.67 9.56
 -2 -2 8 255.38 8.98
 2 2 8 204.77 8.62
 -2 2 -8 237.08 9.77
 2 -2 -8 283.82 9.79
 -2 2 -8 252.68 9.24
 2 2 8 260.03 10.13
 2 2 9 146.06 5.45
 -2 -2 9 156.11 7.7
 2 -2 -9 156.71 5.11
 2 -2 -9 154.06 5.13
 -2 -2 9 160.76 7.25
 2 -2 -9 166.91 7.41
 -2 2 -9 165.26 7.92
 2 2 9 135.73 6.29
 -2 -2 9 158.37 7.35
 -2 -2 9 155.04 7.59
 2 -2 -9 171.82 7.74
 -2 2 -9 148.87 7.48
 2 2 9 169.07 8.61
 2 2 9 147.25 6.79
 -2 -2 9 161.08 6.71
 -2 -2 9 147.06 7.21
 -2 -2 9 149.87 6.31
 2 2 9 124.5 5.83
 -2 2 -9 139.46 7.14
 2 2 9 153.56 5.4
 -2 2 -9 148.86 5.07
 2 -2 -9 176.45 7.46
 -2 2 -9 153.73 6.9
 2 2 9 155.84 7.65
 2 -2 -9 162.91 7.59
 2 2 10 13.66 2.32
 2 2 10 16.32 1.6
 -2 -2 10 15.85 1.42
 -2 -2 10 16.22 2.59
 2 -2 -10 14.45 1.29
 2 -2 -10 14.86 1.3
 2 -2 -10 15.54 2.38
 2 -2 -10 18.71 2.45
 -2 2 -10 16.37 2.52
 2 2 10 12.57 1.81
 2 -2 -10 18.17 2.32
 -2 2 -10 17.17 2.2
 -2 -2 10 15.66 2.44
 -2 -2 10 15.44 2.32
 2 -2 -10 17.86 2.5
 -2 2 -10 15.47 1.32
 -2 2 -10 16.31 2.46
 2 2 10 16.9 2.74
 2 2 10 14.66 2.09
 -2 -2 10 15.88 2.02
 -2 -2 10 14.83 2.21
 -2 -2 10 15.3 1.77
 -2 2 -10 16.3 2.27
 -2 -2 10 15.46 2.29
 -2 2 -11 32.43 2.04
 -2 2 -11 24.85 3.16
 2 -2 -11 30.77 1.98
 2 -2 -11 31.99 1.97
 2 2 11 34.54 2.26
 2 -2 -11 28.59 1.97
 2 2 11 25.86 1.99
 2 -2 -11 32.36 3.33
 2 2 11 36.76 3.91
 -2 2 -11 30.05 3.08
 -2 -2 11 31.81 3.34
 2 2 11 28.9 1.89
 2 2 11 27.79 1.97
 2 -2 -11 33.51 2
 2 -2 -11 29.93 1.93
 2 -2 -11 30 2
 -2 -2 11 28.55 3.54
 -2 -2 11 30.84 3.23
 2 -2 -11 25.74 3.23
 -2 2 -11 26.94 2.97
 2 2 11 28.37 2.23
 -2 -2 11 29.61 2.05
 2 -2 -11 25.94 3.13
 2 2 11 34.76 4
 2 2 11 33.23 3.28
 -2 -2 11 28.13 2.91
 -2 -2 11 26.1 3.16
 -2 -2 11 28.18 3.39
 2 -2 -11 31.36 3.43
 2 -2 -11 32.87 3.33
 -2 2 -11 29.62 3.45
 2 2 11 27.89 2.79
 2 -2 -12 465.96 12.59
 2 -2 -12 469.26 12.49
 2 2 12 426.13 12.66
 2 -2 -12 421.02 12.16
 -2 -2 12 435.64 12.3
 2 2 12 390.37 12.47
 2 2 12 388.35 12.35
 2 -2 -12 487.2 16.21
 2 2 12 456.12 16.97
 -2 2 -12 469.4 15.83
 -2 -2 12 408.75 15.34
 -2 2 -12 423.49 16.33
 2 2 12 420.09 12.25
 2 2 12 425.85 12.5
 2 -2 -12 437.67 12.28
 2 -2 -12 425.67 12.16
 -2 2 -12 431.75 16.35
 -2 -2 12 439.16 15.99
 -2 -2 12 411.14 12.18
 2 -2 -12 445.07 12.2
 2 -2 -12 420.86 12.04
 -2 -2 12 397.57 15.19
 2 -2 -12 435.15 15.57
 -2 2 -12 468.53 16.98
 2 2 12 380.84 14.32
 2 -2 -12 455.89 12.36
 -2 2 -12 444.39 12.47
 2 2 12 448.96 12.88
 2 2 12 454.45 17.55
 2 2 12 426.83 15.48
 -2 -2 12 416.29 15.01
 -2 -2 12 438.61 16.16
 -2 -2 12 406.33 16.05
 2 -2 -12 483.95 16.73
 2 2 12 423.23 12.92
 -2 -2 13 232.46 7.77
 2 -2 -13 230.87 7.44
 2 -2 -13 253.81 7.76
 2 -2 -13 260.49 7.99
 2 2 13 247.13 8.23
 2 -2 -13 238.1 7.67
 -2 -2 13 239.72 7.81
 2 2 13 230.42 8.04
 2 2 13 221.59 7.84
 2 2 13 261.84 12.28
 2 -2 -13 258.94 11.13
 -2 2 -13 261.37 11.07
 2 -2 -13 232.88 7.31
 -2 -2 13 227.9 10.53
 2 2 13 239.79 7.78
 2 2 13 237.78 8.02
 2 -2 -13 239.14 7.64
 2 -2 -13 242 7.75
 -2 2 -13 248.53 11.62
 -2 2 -13 243.33 11.31
 -2 -2 13 245.53 11.26
 -2 -2 13 242.62 11.37
 -2 -2 13 241.47 11.51
 2 -2 -13 271 11.82
 2 -2 -13 257.77 8.08
 2 2 13 227.04 8.33
 2 2 13 236.78 10.74
 -2 -2 13 247.61 10.61
 2 -2 -13 249.44 7.85
 -2 2 -13 243.8 7.97
 2 2 13 244.61 8.34
 2 -2 -13 249.32 10.86
 2 2 13 209.36 9.66
 -2 2 -14 178.77 9.68
 2 -2 -14 173.43 6.1
 2 2 14 171.92 6.41
 2 -2 -14 160.23 5.81
 -2 -2 14 162.59 6.04
 2 2 14 162.09 6.21
 2 2 14 155.93 5.98
 2 2 14 178.82 9.93
 2 -2 -14 177.2 8.97
 -2 2 -14 177.49 9.04
 2 -2 -14 158.18 5.47
 -2 -2 14 154.84 8.47
 2 2 14 172.87 6.08
 2 2 14 161.35 6.18
 2 -2 -14 164.67 5.81
 2 -2 -14 165.36 5.91
 2 -2 -14 168.74 6.01
 -2 2 -14 177.64 6.27
 2 2 14 171.36 6.53
 -2 -2 14 165.65 9.79
 -2 -2 14 166.95 6.08
 2 -2 -14 168.03 5.85
 -2 2 -14 157.8 5.7
 2 2 14 165.79 6.65
 2 -2 -14 157.28 8.48
 2 2 14 130.95 7.5
 2 2 14 169 8.85
 -2 -2 14 159.05 8.4
 -2 -2 14 157.41 9.22
 -2 -2 14 163.08 9.28
 -2 2 -14 174.33 9.26
 -2 -2 14 179.54 9.5
 2 -2 -15 100.37 4.16
 -2 -2 15 98.44 4.37
 2 2 15 105.67 4.65
 2 2 15 98.48 4.44
 2 2 15 94.6 4.23
 -2 -2 15 99.32 7.19
 -2 -2 15 97.9 7.16
 2 -2 -15 95.88 3.8
 -2 2 -15 97.75 6.75
 -2 -2 15 98.03 6.97
 -2 -2 15 93.88 4.31
 -2 2 -15 93.82 4.02
 2 -2 -15 101.31 4.15
 2 2 15 103.74 4.36
 2 2 15 99.8 4.49
 2 -2 -15 97.11 4.18
 2 -2 -15 96.06 4.04
 -2 2 -15 89.81 6.81
 -2 -2 15 103.41 7.68
 -2 -2 15 103.54 4.64
 2 2 15 101.09 4.89
 2 2 15 100.16 6.66
 -2 -2 15 96.98 6.41
 -2 2 -15 95.11 7.13
 2 -2 -15 92.49 6.34
 2 2 15 99.95 7.43
 -2 2 -15 105.24 6.9
 2 -2 -15 98.27 6.54
 2 -2 -15 104.82 4.33
 -2 2 -15 103.93 4.48
 2 2 15 104.3 4.74
 -2 2 -15 101.29 7.23
 2 -2 -16 97.27 6.35
 -2 2 -16 97.99 6.62
 -2 -2 16 102.53 7.25
 -2 -2 16 96.55 7.03
 2 -2 -16 87.44 3.56
 -2 -2 16 87.87 6.72
 -2 2 -16 74.84 5.88
 2 2 16 98.87 4.39
 2 2 16 100.16 4.23
 2 -2 -16 92.16 3.89
 -2 2 -16 90.97 3.87
 -2 -2 16 95.53 4.24
 2 -2 -16 87.64 3.76
 2 -2 -16 94.9 4.01
 -2 2 -16 86.86 6.6
 -2 -2 16 102.69 7.62
 -2 -2 16 97.94 4.46
 -2 2 -16 96.23 4.3
 2 2 16 95.1 4.5
 2 -2 -16 93.69 4.06
 2 -2 -16 88.16 3.84
 -2 -2 16 91.1 4.2
 2 2 16 98.74 4.43
 -2 2 -16 89.06 6.91
 2 2 16 94.4 6.42
 -2 -2 16 86 6.1
 -2 2 -16 87.87 6.74
 2 2 16 93.69 4.19
 -2 -2 17 87.8 4.06
 2 -2 -17 72.59 3.06
 -2 2 -17 84.69 3.62
 2 -2 -17 77.01 3.38
 -2 -2 17 83.85 3.85
 2 2 17 81.76 3.87
 2 2 17 80.86 3.71
 2 2 17 80.55 3.85
 2 -2 -17 77.82 3.48
 -2 -2 17 80.93 6.68
 -2 2 -17 72.87 5.73
 2 -2 -17 84.59 3.84
 -2 2 -17 72.49 3.34
 -2 -2 17 78.75 3.76
 2 -2 -17 78.87 3.42
 -2 -2 17 77.26 6.25
 2 2 17 79.02 5.69
 -2 -2 17 81.55 5.69
 -2 2 -17 77.38 3.75
 2 2 17 78.12 3.94
 2 -2 -17 81.17 3.61
 2 -2 -17 74.4 5.4
 -2 2 -17 68.2 5.4
 -2 2 -17 72.84 5.31
 -2 -2 17 83.89 4.03
 2 2 18 5.25 1.03
 -2 2 -18 2.87 1.28
 2 -2 -18 3.97 1.37
 -2 -2 18 6.87 1.22
 2 -2 -18 0.03 0.23
 -2 2 -18 4.45 0.89
 -2 -2 18 3.72 1.2
 2 2 18 5.1 0.95
 2 2 18 3.36 0.91
 2 -2 -18 4.75 0.87
 2 -2 -18 4.64 0.83
 -2 -2 18 5.58 1.99
 -2 2 -18 4.56 0.94
 -2 -2 18 4.91 1.02
 2 -2 -18 4.35 0.76
 -2 2 -18 4.34 0.79
 -2 -2 18 5.03 1.12
 2 -2 -18 4.96 0.94
 2 -2 -18 4.18 0.96
 2 2 18 3.59 1.34
 2 -2 -18 5.22 0.83
 -2 -2 18 4.87 1.03
 2 2 19 68.77 3.05
 2 2 19 71.25 3.2
 2 -2 -19 66.4 2.94
 -2 -2 19 67.67 3.38
 2 2 19 66.12 3.03
 -2 -2 19 67.39 3.18
 2 -2 -19 61.64 2.58
 2 -2 -19 61.5 2.68
 -2 -2 19 71.55 3.27
 -2 2 -19 64.8 2.84
 -2 2 -19 62.79 2.68
 2 -2 -19 63.04 2.64
 -2 -2 19 70.56 3.2
 -2 -2 19 68.01 3.28
 -2 2 -19 66.6 3.07
 2 -2 -19 64.82 2.88
 2 2 19 58.27 2.66
 2 -2 -20 34.73 1.85
 -2 2 -20 32.22 1.87
 2 2 20 37.33 1.94
 2 2 20 39.11 2.06
 2 2 20 34.04 1.83
 -2 -2 20 35.09 2.05
 -2 2 -20 29.88 1.82
 2 -2 -20 30.74 1.72
 -2 -2 20 33.32 1.93
 -2 2 -20 27 1.5
 -2 -2 20 38.22 2.07
 -2 -2 20 33.25 2.01
 -2 2 -20 35.17 1.79
 -2 -2 20 37 2.21
 -2 -2 21 6 0.89
 -2 2 -21 5.63 0.64
 -2 2 -21 4.71 0.61
 2 2 21 5.93 0.75
 2 2 21 6.27 0.73
 -2 -2 21 6.69 0.83
 -2 2 -21 3.57 0.43
 2 2 21 4.57 0.59
 -2 -2 21 6.81 0.84
 2 -2 -21 5.2 0.67
 2 2 22 28.31 1.15
 2 2 22 29.09 1.21
 2 -2 -22 28.06 1.19
 -2 -2 22 28.69 1.3
 -2 3 21 18.91 0.98
 2 -3 21 19.89 1.23
 -2 -3 -21 17.73 0.98
 2 3 -21 21.1 1.1
 -2 -3 -21 14.69 0.84
 2 3 -21 21.48 1.09
 -2 3 21 15.63 0.86
 2 -3 21 19.4 1.18
 2 -3 20 34.92 1.83
 -2 3 20 28.25 1.48
 -2 3 20 32.71 1.64
 -2 -3 -20 29.51 1.58
 2 3 -20 34.56 1.69
 -2 -3 -20 26.52 1.43
 2 -3 20 32.49 1.91
 -2 3 20 31.24 1.53
 2 3 -20 30.76 1.6
 -2 -3 -20 29.49 1.53
 -2 -3 -19 54.38 2.5
 -2 -3 -19 59.14 2.91
 2 3 -19 69.81 2.87
 -2 -3 -19 62.23 2.72
 2 -3 19 73.03 3.13
 -2 3 19 66.39 2.85
 -2 3 19 70.08 2.92
 2 3 -19 69.67 2.82
 -2 -3 -19 63.93 2.77
 2 3 -19 67.11 2.79
 -2 -3 -19 71.07 2.93
 2 3 -19 68.78 2.67
 2 -3 19 71.42 3.31
 -2 3 19 72.24 2.83
 2 3 -18 24.85 1.7
 2 3 -18 18.48 1.33
 2 -3 18 26.8 1.98
 -2 3 18 26.24 1.84
 -2 3 18 28.84 1.9
 2 -3 18 26.42 2.05
 -2 3 18 25.27 3.32
 2 3 -18 21.51 2.75
 2 3 -18 27.37 1.8
 2 -3 18 25.13 2.13
 2 -3 18 26.39 2.12
 -2 3 18 28.19 1.81
 2 -3 18 24.81 1.59
 2 3 -18 26.35 2.9
 -2 -3 -18 25.62 1.81
 2 3 -18 25.28 1.44
 2 3 -18 26.75 1.69
 -2 -3 -18 22.36 1.68
 2 3 -18 25.35 1.73
 -2 -3 -18 21.34 1.57
 -2 -3 -18 26.41 1.96
 -2 -3 -18 21.94 3.18
 -2 -3 -17 70.24 3.13
 2 3 -17 61.38 2.52
 2 3 -17 60.76 2.77
 -2 -3 -17 59.44 4.99
 2 3 -17 65.49 2.87
 2 3 -17 60.97 2.63
 2 -3 17 64.06 3.16
 2 -3 17 66.77 3.34
 -2 3 17 64.81 3.13
 -2 3 17 68.5 3.14
 2 3 -17 66.89 2.96
 2 -3 17 66.19 3.57
 2 -3 17 71.68 3.59
 -2 -3 -17 60.22 2.8
 -2 -3 -17 61.15 3.14
 2 3 -17 63.92 4.82
 -2 3 17 61.19 5.06
 -2 -3 -17 68.6 5.68
 2 3 -17 63.09 2.9
 -2 -3 -17 61.45 2.97
 2 -3 17 61.51 2.78
 2 3 -17 60.64 4.68
 -2 3 17 64.18 5.53
 2 -3 16 33.38 2.59
 2 3 -16 38.17 2.16
 -2 3 16 35.18 4.04
 2 3 -16 36.96 3.76
 -2 -3 -16 34.93 4.22
 -2 -3 -16 31.98 3.88
 -2 3 16 33.79 3.74
 2 3 -16 30.57 2.05
 2 -3 16 33.23 2.36
 2 -3 16 32.06 2.41
 -2 3 16 33.09 2.37
 -2 3 16 34.89 2.34
 2 -3 16 31.46 2.1
 2 3 -16 35.91 2.26
 -2 -3 -16 30.48 2.2
 -2 3 16 39.14 2.8
 -2 -3 -16 34.16 2.3
 2 3 -16 35.75 2.19
 2 3 -16 32.16 1.91
 -2 3 16 37.29 4.38
 2 3 -16 33.02 3.71
 -2 -3 -16 36.18 2.25
 -2 -3 -16 31.36 3.58
 2 -3 16 36.21 2.69
 2 3 -16 32.64 2.15
 2 -3 15 9.24 1.49
 2 3 -15 9.45 1.22
 2 -3 15 7.83 1.1
 2 -3 15 7.53 1.23
 2 3 -15 8.27 1
 2 3 -15 8 1.13
 2 -3 15 10.41 1.56
 2 3 -15 7.32 1.05
 -2 -3 -15 7.69 2.32
 2 3 -15 10.09 2.13
 -2 -3 -15 9.72 2.3
 2 3 -15 8.43 1.18
 -2 3 15 9.91 2.36
 -2 3 15 10 1.32
 2 -3 15 9.51 1.33
 2 -3 15 9.27 1.36
 -2 3 15 7.49 1.24
 -2 3 15 6.62 1.6
 -2 3 15 7.9 2.03
 -2 3 15 9.32 2.37
 2 3 -15 8.31 1.2
 -2 -3 -15 7.24 1.15
 -2 3 15 9.11 1.52
 -2 3 15 5.06 2.13
 2 3 -15 9.25 2.12
 -2 -3 -15 9.9 2.07
 -2 -3 -15 6.77 1.1
 -2 -3 -15 7.09 1.82
 2 -3 15 8.33 2.41
 2 3 -15 7.45 1.85
 2 3 -15 6.56 1.89
 2 -3 14 126.76 5.37
 2 3 -14 123.74 4.77
 2 -3 14 126.08 4.78
 2 -3 14 112.71 5.06
 2 3 -14 124.22 4.42
 2 3 -14 120.16 4.69
 2 -3 14 124.6 5.37
 -2 -3 -14 109.16 4.37
 2 3 -14 122.51 4.65
 2 3 -14 110.89 7.01
 -2 -3 -14 144.04 8.68
 2 -3 14 114.27 4.83
 2 3 -14 124.38 4.66
 -2 3 14 115.15 7.73
 -2 3 14 126.57 8.07
 2 -3 14 118.5 4.88
 2 -3 14 119.18 5.02
 -2 3 14 123.58 5.16
 -2 -3 -14 109.15 4.36
 -2 3 14 114.66 6.86
 2 -3 14 119.08 8
 2 3 -14 121.1 4.78
 2 -3 14 116.05 4.92
 2 3 -14 120.37 7.37
 2 3 -14 121.98 7.29
 2 -3 14 105.91 7.93
 -2 3 14 127 5.59
 -2 -3 -14 112.96 7.26
 -2 3 14 138.72 8.78
 -2 -3 -14 119.18 4.76
 2 3 -14 120.8 7.44
 -2 -3 -14 113.04 7.08
 -2 3 14 121.59 7.58
 -2 -3 -14 125.04 7.93
 2 -3 13 83.63 4.19
 2 3 -13 86.55 3.78
 2 -3 13 84.4 3.74
 2 -3 13 79.75 4.1
 2 3 -13 88.42 3.53
 2 3 -13 85.28 3.74
 2 -3 13 90.11 4.32
 -2 -3 -13 83.23 3.61
 2 3 -13 86.49 3.7
 2 3 -13 88.35 5.97
 -2 -3 -13 91.06 6.82
 2 -3 13 82.9 3.96
 2 3 -13 86.62 3.71
 -2 3 13 83.91 6.4
 -2 3 13 92.96 6.81
 2 -3 13 85.14 3.88
 2 -3 13 85.77 3.99
 -2 3 13 87.38 4.12
 -2 -3 -13 78.93 3.51
 2 -3 13 80.63 6.61
 -2 -3 -13 83.21 5.63
 -2 3 13 83.9 5.81
 2 3 -13 86.11 3.82
 2 -3 13 82.01 4.02
 -2 -3 -13 77.1 5.72
 2 3 -13 83.16 5.94
 2 3 -13 87.46 6.08
 2 -3 13 75.03 6.41
 -2 -3 -13 88.14 6.11
 -2 3 13 102.69 7.43
 2 3 -13 94.45 6.39
 -2 -3 -13 92.61 3.97
 -2 3 13 87.19 4.47
 -2 -3 -13 90.12 6.57
 -2 3 13 94.18 6.52
 -2 3 12 93.02 3.92
 2 -3 12 102.98 4.56
 2 3 -12 100.96 4.07
 2 -3 12 97.65 4.05
 2 -3 12 95.07 4.49
 2 3 -12 93.27 3.99
 2 3 -12 94.96 3.75
 2 -3 12 104.3 4.57
 -2 -3 -12 96.47 3.98
 2 3 -12 103.55 4.09
 2 3 -12 106.14 6.36
 -2 -3 -12 105.51 7.14
 2 -3 12 98.75 4.41
 2 3 -12 101.85 4.03
 -2 3 12 113.51 7.25
 -2 3 12 104.84 7.13
 2 -3 12 93.99 4.09
 2 -3 12 95.05 4.21
 -2 -3 -12 91.7 3.87
 -2 3 12 101.56 6.43
 2 -3 12 104.81 7.43
 -2 -3 -12 94.29 6.06
 2 -3 12 99.02 4.46
 2 3 -12 102.12 4.15
 -2 -3 -12 89.28 6.16
 2 3 -12 97.11 6.32
 2 3 -12 114.32 6.79
 2 -3 12 100.09 7.14
 -2 3 12 105.83 4.83
 -2 3 12 102.29 7.36
 2 3 -12 109.07 6.78
 -2 -3 -12 103.01 4.27
 -2 -3 -12 102.47 6.61
 -2 3 12 102.35 6.83
 -2 -3 -12 107.23 7.09
 -2 3 11 118.87 5.23
 2 3 -11 126.46 4.72
 -2 3 11 122.25 4.54
 2 -3 11 125.38 5.02
 2 3 -11 123.3 4.61
 2 -3 11 123.55 4.63
 2 -3 11 124.49 5.15
 2 3 -11 124.55 4.65
 2 3 -11 127.09 4.39
 2 -3 11 130.35 5.08
 2 3 -11 124.04 4.59
 2 3 -11 130.52 7.05
 -2 -3 -11 128.89 7.88
 2 -3 11 122.04 5.03
 2 3 -11 124.16 4.55
 -2 3 11 139.75 7.97
 2 -3 11 121.72 5.04
 2 -3 11 119.53 4.73
 2 -3 11 120.17 4.66
 -2 -3 -11 114.63 4.28
 -2 -3 -11 117.49 4.54
 2 -3 11 122.88 8.08
 -2 -3 -11 114.96 6.82
 -2 3 11 119.9 7.61
 -2 3 11 128.26 7.61
 -2 -3 -11 131.54 7.92
 2 3 -11 105.2 7.18
 -2 3 11 125.44 8.03
 2 3 -11 128.05 7.32
 -2 -3 -11 129.08 4.89
 -2 -3 -11 126.78 7.41
 -2 -3 -11 115.04 6.98
 2 3 -11 121.84 7
 2 3 -11 127.48 7.23
 2 -3 11 121.96 7.69
 -2 3 11 119.64 6.69
 2 -3 10 137.99 5.24
 2 3 -10 142.34 4.97
 2 -3 10 137.74 4.9
 2 3 -10 136.73 4.94
 -2 -3 -10 151.32 8.17
 2 3 -10 141.75 4.93
 -2 -3 -10 140.63 8.13
 2 3 -10 147.3 7.34
 -2 -3 -10 137.97 7.99
 2 3 -10 138.51 4.85
 2 -3 10 127.68 4.84
 2 -3 10 134.35 4.99
 -2 -3 -10 134.31 4.93
 -2 -3 -10 130.44 4.69
 2 3 -10 145.64 7.62
 -2 -3 -10 144.3 5.27
 -2 3 10 139.58 7.09
 2 3 -10 135.12 7.25
 2 3 -10 141.13 7.46
 2 -3 10 132.82 7.74
 2 -3 10 144.83 8.64
 -2 -3 -10 135.77 7.39
 2 -3 10 142.15 5.28
 -2 3 10 155.26 8.17
 -2 3 10 135.15 4.83
 2 3 -10 128.74 7.66
 2 -3 10 136.1 5.36
 2 3 -10 143.02 5.05
 -2 3 10 143.68 7.86
 -2 3 10 145.76 8.19
 -2 3 10 146.14 8.45
 2 3 -9 385.62 13.5
 -2 -3 -9 399.02 14.96
 -2 3 9 385.07 14.25
 -2 3 9 369.64 10.42
 2 3 -9 351.58 12.1
 -2 3 9 386.7 14.32
 -2 -3 -9 371.62 10.71
 -2 -3 -9 363.25 10.45
 2 3 -9 392.67 13.98
 -2 -3 -9 381.33 11.05
 -2 -3 -9 334.96 13.11
 2 -3 9 368.68 15.08
 -2 -3 -9 395.24 14.31
 -2 3 9 365.02 14.64
 -2 -3 -9 401.4 15.22
 2 3 -9 348.5 13.84
 2 3 -9 379.25 13.48
 -2 3 9 391.07 13.37
 2 3 -9 398.36 13.93
 2 -3 9 372.24 14.02
 2 -3 9 355.95 10.97
 2 3 -9 366.52 10.55
 -2 -3 -9 389.44 14.88
 2 3 -8 178.26 7.77
 -2 3 8 171.07 8.24
 2 3 -8 151.57 6.15
 -2 3 8 169.29 5.36
 2 3 -8 160.95 6.87
 -2 3 8 192.76 8.51
 -2 -3 -8 167.57 5.57
 -2 -3 -8 158.39 7.73
 -2 -3 -8 184.44 8.84
 2 -3 8 175.98 9.08
 -2 3 8 174.98 8.69
 -2 3 8 166.78 7.09
 -2 -3 -8 175.26 9.06
 2 -3 8 123.75 6.77
 -2 3 8 157.2 7.94
 2 3 -8 156.77 6.98
 2 3 -8 157.99 7.87
 2 3 -8 174.12 7.75
[truncated: 486,738 more chars]
