# Supplementary material for: A quantum crystallographic protocol for general use
Source: Sci Rep. 2025 Apr 19;15:13584. doi: 10.1038/s41598-025-96400-0 (PMC12009286; doi:10.1038/s41598-025-96400-0)
Supplement: Supplementary file 1 — Supplementary Information 1. [file 41598_2025_96400_MOESM1_ESM.zip › Dataset_19_HAR.cif]

data_YLID_SN_Cu_295K
_audit_creation_date               2023-11-16
_audit_creation_method
;
Olex2 1.5
(compiled 2023.08.24 svn.re1ec1418 for OlexSys, GUI svn.r6817)
;
_audit_contact_author_address      ?
_audit_contact_author_email        ?
_audit_contact_author_name         ''
_audit_contact_author_phone        ?
_publ_contact_author_id_orcid      ?
_publ_section_references
;
Bourhis, L.J., Dolomanov, O.V., Gildea, R.J., Howard, J.A.K., Puschmann, H.
 (2015). Acta Cryst. A71, 59-75.

Dolomanov, O.V., Bourhis, L.J., Gildea, R.J, Howard, J.A.K. & Puschmann, H.
 (2009), J. Appl. Cryst. 42, 339-341.

Kleemiss, F., Dolomanov, O.V., Bodensteiner, M., Peyerimhoff, N., Midgley, M.,
Bourhis, L.J., Genoni, A., Malaspina, L.A., Jayatilaka, D., Spencer, J.L.,
White, F., Grundkoetter-Stock, B, Steinhauer, S., Lentz, D., Puschmann, H.,
Grabowsky, S. (2021), Chem. Sci., 12, 1675-1692.
;
_chemical_formula_moiety           'C11 H10 O2 S'
_chemical_formula_sum              'C11 H10 O2 S'
_chemical_formula_weight           206.267
_chemical_absolute_configuration   unk
_chemical_oxdiff_formula           C11SO2H10
loop_
  _atom_type_symbol
  _atom_type_scat_dispersion_real
  _atom_type_scat_dispersion_imag
  _atom_type_scat_source
  _atom_type_scat_dispersion_source
 C 0.01810 0.00910 'NoSpherA2: Chem.Sci. 2021, DOI:10.1039/D0SC05526C'
 'Brennan, Cowan, Rev. Sci. Instrum., 1992, 63, 850'
 H 0.00000 0.00000 'NoSpherA2: Chem.Sci. 2021, DOI:10.1039/D0SC05526C'
 'Brennan, Cowan, Rev. Sci. Instrum., 1992, 63, 850'
 O 0.04920 0.03220 'NoSpherA2: Chem.Sci. 2021, DOI:10.1039/D0SC05526C'
 'Brennan, Cowan, Rev. Sci. Instrum., 1992, 63, 850'
 S 0.33310 0.55670 'NoSpherA2: Chem.Sci. 2021, DOI:10.1039/D0SC05526C'
 'Brennan, Cowan, Rev. Sci. Instrum., 1992, 63, 850'

_space_group_crystal_system        'orthorhombic'
_space_group_IT_number             19
_space_group_name_H-M_alt          'P 21 21 21'
_space_group_name_Hall             ' P 2ac 2ab'
loop_
  _space_group_symop_id
  _space_group_symop_operation_xyz
 1 x,y,z
 2 x+1/2,-y+1/2,-z
 3 -x,y+1/2,-z+1/2
 4 -x+1/2,-y,z+1/2

_symmetry_Int_Tables_number        19
_cell_length_a                     5.95979(2)
_cell_length_b                     9.03581(3)
_cell_length_c                     18.38895(6)
_cell_angle_alpha                  90
_cell_angle_beta                   90
_cell_angle_gamma                  90
_cell_volume                       990.274(6)
_cell_formula_units_Z              4
_cell_measurement_reflns_used      36540
_cell_measurement_temperature      294.99(10)
_cell_measurement_theta_max        79.7860
_cell_measurement_theta_min        2.4170
_exptl_absorpt_coefficient_mu      2.656
_exptl_absorpt_correction_T_max    1.00000
_exptl_absorpt_correction_T_min    0.75341
_exptl_absorpt_correction_type     multi-scan
_exptl_absorpt_process_details
;
CrysAlisPro 1.171.41.105a (Rigaku Oxford Diffraction, 2021)
Empirical absorption correction using spherical harmonics,
implemented in SCALE3 ABSPACK scaling algorithm.
;
_exptl_crystal_colour              yellow
_exptl_crystal_colour_primary      yellow
_exptl_crystal_density_diffrn      1.384
_exptl_crystal_description         sphere
_exptl_crystal_F_000               434.561
loop_
  _exptl_crystal_face_index_h
  _exptl_crystal_face_index_k
  _exptl_crystal_face_index_l
  _exptl_crystal_face_perp_dist
 -2 -1 -1 0.1599
 -1 0 1 0.1544
 -2 0 1 0.1521
 -1 -1 -2 0.1823
 2 1 1 0.1706
 1 1 2 0.1804
 -1 -1 -1 0.1688
 2 2 1 0.1659
 -1 1 12 0.2049
 0 -6 2 0.1683
 -2 -5 -4 0.1659
 2 -3 8 0.1596
 2 -4 -4 0.1774
 0 -5 -7 0.1842
 -3 3 2 0.1597
 2 4 -6 0.1644
 -1 0 -12 0.1961
 2 1 10 0.1933
 0 6 -4 0.1454
 -2 1 -10 0.1710
 2 4 4 0.1874
 0 -5 5 0.1692
 -1 4 -9 0.1758
 -1 5 2 0.1478
 -3 3 -3 0.1464
 -3 1 -5 0.1463
 2 -5 -1 0.1719
 -2 3 7 0.1662
 -3 2 5 0.1525
 1 4 9 0.1938
 2 -3 -7 0.1903
 1 -4 -8 0.1943
 -3 -2 6 0.1656
 -3 -3 2 0.1619
 3 2 -5 0.1653
 -2 -4 4 0.1562
 0 -2 11 0.1862
 -1 -5 4 0.1594
 1 -2 10 0.1669
 1 -5 5 0.1573
 3 -4 1 0.1596
 0 -6 -4 0.1721
 3 -2 4 0.1434
 3 -3 -2 0.1560
 4 -1 2 0.1525
 2 -2 -9 0.1767
 4 0 -4 0.1552
 1 -1 -11 0.1803
 3 2 -6 0.1594
 0 3 -10 0.1821
 2 5 -4 0.1511

_exptl_crystal_size_max            0.41
_exptl_crystal_size_mid            0.31
_exptl_crystal_size_min            0.29
_exptl_crystal_size_rad            0.300
loop_
  _exptl_oxdiff_crystal_face_indexfrac_h
  _exptl_oxdiff_crystal_face_indexfrac_k
  _exptl_oxdiff_crystal_face_indexfrac_l
  _exptl_oxdiff_crystal_face_x
  _exptl_oxdiff_crystal_face_y
  _exptl_oxdiff_crystal_face_z
 -2.0008 -0.9983 -1.0010 0.0547 0.2782 -0.4723
 -1.0005 0.0015 0.9995 0.0465 0.2381 -0.1226
 -2.0009 0.0027 0.9984 0.1285 0.4161 -0.2913
 -1.0003 -0.9998 -2.0004 0.0082 0.0401 -0.3498
 2.0008 0.9983 1.0010 -0.0547 -0.2782 0.4723
 1.0003 0.9998 2.0004 -0.0082 -0.0401 0.3498
 -1.0005 -0.9995 -0.9999 -0.0273 0.1003 -0.3036
 2.0011 1.9987 0.9994 0.0900 -0.2609 0.5609
 -0.5532 0.8791 11.6782 -0.2427 0.8164 0.5239
 0.1383 -5.7335 2.4760 -0.9287 0.0240 -0.3700
 -1.7417 -4.9442 -3.5081 -0.4481 0.0122 -0.8939
 2.2461 -2.8326 7.8270 -0.8716 0.0218 0.4898
 2.1608 -4.4290 -4.0968 -0.6717 -0.7084 -0.2168
 -0.3375 -4.7613 -6.8898 -0.4163 -0.4378 -0.7969
 -3.1765 3.2621 1.5365 0.6770 0.7146 -0.1763
 1.8875 4.1617 -6.0675 0.6634 -0.6280 0.4069
 -1.0086 0.2982 -11.5089 0.5347 -0.5078 -0.6755
 1.9107 1.4627 9.9433 -0.2980 0.2840 0.9113
 0.4787 5.5228 -3.7351 0.8925 -0.2133 0.3974
 -2.2313 0.9902 -9.5424 0.6648 -0.1599 -0.7297
 2.2292 4.3331 4.1673 0.2965 -0.0700 0.9525
 -0.0265 -5.2752 5.2170 -0.9464 0.2263 -0.2307
 -1.3090 3.5542 -8.5957 0.9267 -0.2221 -0.3032
 -1.3465 5.4174 1.9116 0.8258 0.4493 0.3408
 -3.1607 3.0546 -2.9589 0.8054 0.4377 -0.3996
 -3.4406 1.2845 -4.7935 0.6375 0.3461 -0.6884
 1.6466 -5.2691 -1.2928 -0.8509 -0.4629 -0.2484
 -2.3598 3.2419 6.7778 0.4210 0.8843 0.2019
 -3.2343 2.2635 4.6567 0.4263 0.8951 -0.1303
 0.6227 3.9960 8.5222 0.2242 0.4719 0.8526
 2.0322 -3.4754 -7.2895 -0.4098 -0.8609 -0.3015
 0.7344 -3.9911 -8.4473 -0.3371 -0.7087 -0.6197
 -3.0105 -1.9524 6.3562 -0.2622 0.8838 -0.3874
 -3.3496 -2.7830 1.8866 -0.1958 0.6607 -0.7247
 3.1708 2.2459 -5.0852 0.2464 -0.8307 0.4992
 -2.1797 -4.3449 4.3628 -0.6054 0.5742 -0.5511
 0.0842 -1.8080 11.3537 -0.6720 0.6365 0.3786
 -0.9856 -5.4020 3.5132 -0.8257 0.2922 -0.4825
 1.4453 -2.4853 9.8515 -0.8278 0.2922 0.4789
 0.9523 -5.1844 4.7472 -0.9965 0.0255 -0.0791
 2.5777 -4.3474 0.9802 -0.8745 -0.4756 0.0953
 0.2353 -5.5385 -3.8565 -0.6833 -0.3708 -0.6289
 3.3597 -2.1584 3.9696 -0.7280 -0.3966 0.5593
 3.1852 -3.2460 -1.5061 -0.6764 -0.7140 0.1806
 3.7401 -1.1972 1.8413 -0.5444 -0.5755 0.6103
 2.2466 -1.8199 -8.9843 -0.1276 -0.9721 -0.1970
 3.6286 0.2401 -4.1104 -0.1158 -0.8886 0.4438
 1.1933 -0.9209 -11.1993 0.1673 -0.9022 -0.3975
 3.2324 1.5709 -5.7254 0.1665 -0.8920 0.4202
 0.1518 2.9324 -10.3283 0.7789 -0.5971 -0.1918
 1.8853 4.6544 -4.3463 0.6737 -0.5154 0.5296

_diffrn_reflns_av_R_equivalents    0.0276
_diffrn_reflns_av_unetI/netI       0.0072
_diffrn_reflns_Laue_measured_fraction_full  1.0000
_diffrn_reflns_Laue_measured_fraction_max  1.0000
_diffrn_reflns_limit_h_max         7
_diffrn_reflns_limit_h_min         -7
_diffrn_reflns_limit_k_max         11
_diffrn_reflns_limit_k_min         -11
_diffrn_reflns_limit_l_max         23
_diffrn_reflns_limit_l_min         -23
_diffrn_reflns_number              39286
_diffrn_reflns_point_group_measured_fraction_full  1.0000
_diffrn_reflns_point_group_measured_fraction_max  1.0000
_diffrn_reflns_theta_full          67.6840
_diffrn_reflns_theta_max           77.63
_diffrn_reflns_theta_min           4.81
_diffrn_ambient_environment        air
_diffrn_ambient_temperature        294.99(10)
_diffrn_detector                   'Hybrid Pixel Array Detector'
_diffrn_detector_area_resol_mean   10.0000
_diffrn_detector_type              HyPix
_diffrn_measured_fraction_theta_full  1.0000
_diffrn_measured_fraction_theta_max  1.0000
_diffrn_measurement_details
;
List of Runs (angles in degrees, time in seconds):

  # Type    Start    End  Width  t~exp~   \w     \q     \k     \f   Frames
--------------------------------------------------------------------------
  1  \w    -95.00   0.00   0.50    0.05    --  -23.00 -76.00-122.00  190
  2  \w    -45.00  50.00   0.50    0.05    --  -23.00  76.00   3.00  190
  3  \w     25.00 120.00   0.50    0.05    --   47.70  76.00   3.00  190
  4  \w    -24.00  70.00   0.50    0.05    --   47.70 -76.00-122.00  188
  5  \w     42.00  98.00   0.50    0.20    --  113.25 -76.00-122.00  112
  6  \w     91.00 177.00   0.50    0.20    --  113.25  76.00   3.00  172
  7  \w    -95.00  -6.00   0.50    0.05    --  -23.00 -61.00  30.00  178
  8  \w      1.00  27.00   0.50    0.05    --   34.00  98.00 120.55   52
  9  \w     16.00  43.00   0.50    0.05    --   42.00  85.00 -65.28   54
 10  \w     -1.00  81.00   0.50    0.05    --   47.70 -99.00  60.00  164
 11  \w     36.00 121.00   0.50    0.05    --   47.70  38.00  60.00  170
 12  \w     25.00 120.00   0.50    0.05    --   47.70  77.00 150.00  190
 13  \w     25.00 120.00   0.50    0.05    --   47.70  77.00  60.00  190
 14  \w     25.00 120.00   0.50    0.05    --   47.70  77.00-120.00  190
 15  \w     -1.00  81.00   0.50    0.05    --   47.70 -99.00-150.00  164
 16  \w     39.00 135.00   0.50    0.05    --   62.00  77.00 -80.66  192
 17  \w     40.00 135.00   0.50    0.05    --   62.00  76.00-172.11  190
 18  \w     39.00 135.00   0.50    0.05    --   62.00  77.00  26.24  192
 19  \w     40.00 135.00   0.50    0.05    --   62.00  76.00  95.71  190
 20  \w     39.00 135.00   0.50    0.05    --   62.00  77.00 -27.12  192
 21  \w     39.00 135.00   0.50    0.05    --   62.00  77.00-114.52  192
 22  \w     50.00 139.00   0.50    0.05    --   66.00  59.00 -49.99  178
 23  \w     43.00 139.00   0.50    0.05    --   66.00  77.00-135.01  192
 24  \w     43.00 139.00   0.50    0.05    --   66.00  77.00  35.92  192
 25  \w     44.00 139.00   0.50    0.05    --   66.00  76.00 138.80  190
 26  \w     44.00 139.00   0.50    0.05    --   66.00  75.00 -54.84  190
 27  \w     61.00 146.00   0.50    0.05    --   74.00  49.00 -35.39  170
 28  \w     57.00 146.00   0.50    0.05    --   74.00  62.00-116.75  178
 29  \w     56.00 151.00   0.50    0.05    --   78.00  76.00  43.88  190
 30  \w     69.00 159.00   0.50    0.20    --   86.00  63.00  81.83  180
 31  \w     72.00 167.00   0.50    0.20    --   94.00  76.00 107.47  190
 32  \w     83.00 175.00   0.50    0.20    --  102.00  68.00  92.22  184
 33  \w     85.00 175.00   0.50    0.20    --  102.00  62.00 -93.81  180
 34  \w     42.00  68.00   0.50    0.20    --  113.25 -61.00  90.00   52
 35  \w     42.00 106.00   0.50    0.20    --  113.25 -94.00 -30.00  128
 36  \w     91.00 177.00   0.50    0.20    --  113.25  77.00 150.00  172
 37  \w     91.00 177.00   0.50    0.20    --  113.25  77.00-180.00  172
 38  \w     97.00 177.00   0.50    0.20    --  113.25  61.00   0.00  160
 39  \w     42.00 106.00   0.50    0.20    --  113.25 -94.00  30.00  128
 40  \w     91.00 177.00   0.50    0.20    --  113.25  77.00 -60.00  172
 41  \w     91.00 177.00   0.50    0.20    --  113.25  77.00  60.00  172
 42  \w     97.00 177.00   0.50    0.20    --  113.25  61.00-120.00  160
 43  \w     97.00 177.00   0.50    0.20    --  113.25  61.00-180.00  160
 44  \w     91.00 177.00   0.50    0.20    --  113.25  77.00 -30.00  172
 45  \w     97.00 177.00   0.50    0.20    --  113.25  61.00  90.00  160
 46  \w     42.00 102.00   0.50    0.20    --  113.25 -77.00 150.00  120
 47  \w     42.00 102.00   0.50    0.20    --  113.25 -77.00  90.00  120
 48  \w     42.00 102.00   0.50    0.20    --  113.25 -77.00-150.00  120
 49  \w     91.00 177.00   0.50    0.20    --  113.25  77.00  90.00  172
 50  \w     97.00 177.00   0.50    0.20    --  113.25  61.00 -30.00  160
 51  \w     97.00 177.00   0.50    0.20    --  113.25  61.00  30.00  160
 52  \w     97.00 177.00   0.50    0.20    --  113.25  61.00 150.00  160
 53  \w     91.00 177.00   0.50    0.20    --  113.25  77.00 -90.00  172
 54  \w     97.00 177.00   0.50    0.20    --  113.25  61.00 -60.00  160
 55  \w     91.00 177.00   0.50    0.20    --  113.25  77.00  30.00  172
 56  \w     42.00 106.00   0.50    0.20    --  113.25 -94.00 150.00  128
 57  \w     42.00 106.00   0.50    0.20    --  113.25 -94.00 -90.00  128
 58  \w     42.00 106.00   0.50    0.20    --  113.25 -94.00  90.00  128
 59  \w     42.00 102.00   0.50    0.20    --  113.25 -77.00  60.00  120
 60  \w    101.00 177.00   0.50    0.20    --  113.25  45.00 150.00  152
 61  \w     42.00 102.00   0.50    0.20    --  113.25 -77.00 -60.00  120
 62  \w     42.00 102.00   0.50    0.20    --  113.25 -77.00 -90.00  120
 63  \w     91.00 177.00   0.50    0.20    --  113.25  77.00-150.00  172
 64  \w     42.00 106.00   0.50    0.20    --  113.25-101.00  34.60  128
 65  \w    101.00 177.00   0.50    0.20    --  113.25  30.00-120.00  152
 66  \w     91.00 177.00   0.50    0.20    --  113.25  77.00 120.00  172
 67  \w     97.00 177.00   0.50    0.20    --  113.25  61.00 -90.00  160
 68  \w     42.00 106.00   0.50    0.20    --  113.25 -94.00-150.00  128
 69  \w     97.00 177.00   0.50    0.20    --  113.25  61.00  60.00  160
 70  \w     42.00  68.00   0.50    0.20    --  113.25 -61.00  30.00   52
 71  \w     58.00 122.00   0.50    0.05    --   74.00  60.00  41.29  128
;
_diffrn_measurement_device         'four-circle diffractometer'
_diffrn_measurement_device_type    'XtaLAB Synergy, Dualflex, HyPix'
_diffrn_measurement_method         '\w scans'
_diffrn_orient_matrix_type        
 'CrysAlisPro convention (1999,Acta A55,543-557)'
_diffrn_orient_matrix_UB_11        -0.0817509000
_diffrn_orient_matrix_UB_12        0.1446566000
_diffrn_orient_matrix_UB_13        -0.0355435000
_diffrn_orient_matrix_UB_21        -0.1778906000
_diffrn_orient_matrix_UB_22        0.0174983000
_diffrn_orient_matrix_UB_23        0.0601683000
_diffrn_orient_matrix_UB_31        0.1687809000
_diffrn_orient_matrix_UB_32        0.0885606000
_diffrn_orient_matrix_UB_33        0.0461929000
_diffrn_radiation_monochromator    mirror
_diffrn_radiation_probe            x-ray
_diffrn_radiation_type             'Cu K\a'
_diffrn_radiation_wavelength       1.54184
_diffrn_source                     'micro-focus sealed X-ray tube'
_diffrn_source_type                'PhotonJet (Cu) X-ray Source'
_reflns_Friedel_coverage           1.000
_reflns_limit_h_max                7
_reflns_limit_h_min                -7
_reflns_limit_k_max                11
_reflns_limit_k_min                -11
_reflns_limit_l_max                23
_reflns_limit_l_min                -23
_reflns_number_gt                  2112
_reflns_number_total               2114
_reflns_threshold_expression       I>=2u(I)
_computing_cell_refinement         'CrysAlisPro 1.171.41.105a (Rigaku OD, 2021)'
_computing_data_collection         'CrysAlisPro 1.171.41.105a (Rigaku OD, 2021)'
_computing_data_reduction          'CrysAlisPro 1.171.41.105a (Rigaku OD, 2021)'
_computing_molecular_graphics      'Olex2 1.5 (Dolomanov et al., 2009)'
_computing_publication_material    'Olex2 1.5 (Dolomanov et al., 2009)'
_computing_structure_refinement    'olex2.refine 1.5 (Bourhis et al., 2015)'
_computing_structure_solution      'SHELXT 2018/2 (Sheldrick, 2018)'
_refine_diff_density_max           0.0811
_refine_diff_density_min           -0.0715
_refine_diff_density_rms           0.0152
_refine_ls_abs_structure_details  
 'Hooft, R.W.W., Straver, L.H., Spek, A.L. (2010). J. Appl. Cryst., 43, 665-668.'
_refine_ls_abs_structure_Flack     0.004(2)
_refine_ls_d_res_high              0.7892
_refine_ls_d_res_low               9.1945
_refine_ls_extinction_coef         0.0093(4)
_refine_ls_extinction_expression   Fc^*^=kFc[1+0.001xFc^2^\l^3^/sin(2\q)]^-1/4^
_refine_ls_goodness_of_fit_ref     1.8109
_refine_ls_hydrogen_treatment      refall
_refine_ls_matrix_type             full
_refine_ls_number_constraints      0
_refine_ls_number_parameters       243
_refine_ls_number_reflns           2114
_refine_ls_number_restraints       9
_refine_ls_R_factor_all            0.0120
_refine_ls_R_factor_gt             0.0120
_refine_ls_restrained_S_all        1.8065
_refine_ls_shift/su_max            0.0027
_refine_ls_shift/su_mean           0.0002
_refine_ls_structure_factor_coef   Fsqd
_refine_ls_weighting_details      
 'w=1/[\s^2^(Fo^2^)+(0.0101P)^2^+0.0099P] where P=(Fo^2^+2Fc^2^)/3'
_refine_ls_weighting_scheme        calc
_refine_ls_wR_factor_gt            0.0316
_refine_ls_wR_factor_ref           0.0316
_olex2_refinement_description
;
1. Rigid body (RIGU) restrains
 C1, S1
 with sigma for 1-2 distances of 0.0002 and sigma for 1-3 distances of 0.0002
 S1, C10
 with sigma for 1-2 distances of 0.0002 and sigma for 1-3 distances of 0.0002
 S1, C11
 with sigma for 1-2 distances of 0.0004 and sigma for 1-3 distances of 0.0004
;
_olex2_refine_details
;
Refinement using NoSpherA2, an implementation of
NOn-SPHERical Atom-form-factors in Olex2.
Please cite:
F. Kleemiss et al. Chem. Sci. DOI 10.1039/D0SC05526C - 2021
NoSpherA2 implementation of HAR makes use of
tailor-made aspherical atomic form factors calculated
on-the-fly from a Hirshfeld-partitioned electron density (ED) - not from
spherical-atom form factors.

The ED is calculated from a gaussian basis set single determinant SCF
wavefunction - either Hartree-Fock or DFT using selected funtionals
 - for a fragment of the crystal.
This fragment can be embedded in an electrostatic crystal field by employing cluster charges
or modelled using implicit solvation models, depending on the software used.
The following options were used:
   SOFTWARE:       ORCA
   PARTITIONING:   NoSpherA2
   INT ACCURACY:   Normal
   METHOD:         B3LYP
   BASIS SET:      def2-TZVP
   CHARGE:         0
   MULTIPLICITY:   1
   DATE:           2023-09-25_12-38-26
;
loop_
  _atom_site_label
  _atom_site_type_symbol
  _atom_site_fract_x
  _atom_site_fract_y
  _atom_site_fract_z
  _atom_site_U_iso_or_equiv
  _atom_site_adp_type
  _atom_site_occupancy
  _atom_site_refinement_flags_posn
  _atom_site_refinement_flags_adp
 S1 S 0.80982(8) 0.68159(5) 0.74038(2) 0.03253(18) Uani 1.000000 . U
 O2 O 0.84267(12) 0.41110(6) 0.62934(3) 0.04922(16) Uani 1.000000 . .
 O1 O 0.33596(10) 0.80223(6) 0.67708(3) 0.04701(15) Uani 1.000000 . .
 C5 C 0.68936(14) 0.50130(7) 0.62545(4) 0.03421(15) Uani 1.000000 . .
 C2 C 0.43288(12) 0.69539(8) 0.64971(4) 0.03343(15) Uani 1.000000 . .
 C3 C 0.35763(12) 0.61477(8) 0.58274(4) 0.03449(16) Uani 1.000000 . .
 C7 C 0.14825(18) 0.54983(11) 0.47734(5) 0.0542(2) Uani 1.000000 . .
 C6 C 0.17514(17) 0.64102(10) 0.53830(5) 0.04567(19) Uani 1.000000 . .
 C11 C 0.6509(2) 0.67589(14) 0.82289(5) 0.0571(2) Uani 1.000000 . U
 C1 C 0.63576(12) 0.62390(8) 0.67231(4) 0.03330(16) Uani 1.000000 . U
 C10 C 0.83547(18) 0.87699(10) 0.72880(6) 0.0463(2) Uani 1.000000 . U
 C9 C 0.48554(18) 0.41198(10) 0.50747(4) 0.0483(2) Uani 1.000000 . .
 C4 C 0.51001(13) 0.50163(8) 0.56791(4) 0.03560(17) Uani 1.000000 . .
 C8 C 0.3012(2) 0.43763(10) 0.46206(4) 0.0551(2) Uani 1.000000 . .
 H10a H 0.678(3) 0.9227(11) 0.7288(7) 0.077(4) Uani 1.000000 . .
 H9 H 0.607(3) 0.3243(13) 0.4965(6) 0.082(4) Uani 1.000000 . .
 H10b H 0.923(3) 0.8933(15) 0.6780(7) 0.092(5) Uani 1.000000 . .
 H11a H 0.632(3) 0.5581(15) 0.8361(7) 0.101(5) Uani 1.000000 . .
 H6 H 0.0600(19) 0.7302(14) 0.5506(6) 0.067(3) Uani 1.000000 . .
 H11b H 0.747(3) 0.7367(16) 0.8637(6) 0.108(6) Uani 1.000000 . .
 H7 H 0.007(2) 0.5697(15) 0.4406(7) 0.092(5) Uani 1.000000 . .
 H11c H 0.501(3) 0.7219(18) 0.8158(7) 0.086(5) Uani 1.000000 . .
 H8 H 0.280(3) 0.3674(14) 0.4141(6) 0.089(4) Uani 1.000000 . .
 H10c H 0.929(3) 0.9162(14) 0.7755(7) 0.096(5) Uani 1.000000 . .

loop_
  _atom_site_anharm_GC_C_label
  _atom_site_anharm_GC_C_111
  _atom_site_anharm_GC_C_112
  _atom_site_anharm_GC_C_113
  _atom_site_anharm_GC_C_122
  _atom_site_anharm_GC_C_123
  _atom_site_anharm_GC_C_133
  _atom_site_anharm_GC_C_222
  _atom_site_anharm_GC_C_223
  _atom_site_anharm_GC_C_233
  _atom_site_anharm_GC_C_333
 S1 -0.0000002(3) -0.00000088(11) 0.00000015(5) -0.00000038(8) 0.00000033(4)
 0.00000012(2) 0.00000015(10) 0.00000012(2) -0.000000026(12) -0.000000045(11)

loop_
  _atom_site_anharm_GC_D_label
  _atom_site_anharm_GC_D_1111
  _atom_site_anharm_GC_D_1112
  _atom_site_anharm_GC_D_1113
  _atom_site_anharm_GC_D_1122
  _atom_site_anharm_GC_D_1123
  _atom_site_anharm_GC_D_1133
  _atom_site_anharm_GC_D_1222
  _atom_site_anharm_GC_D_1223
  _atom_site_anharm_GC_D_1233
  _atom_site_anharm_GC_D_1333
  _atom_site_anharm_GC_D_2222
  _atom_site_anharm_GC_D_2223
  _atom_site_anharm_GC_D_2233
  _atom_site_anharm_GC_D_2333
  _atom_site_anharm_GC_D_3333
 S1 -0.00000075(5) -0.000000063(15) 0.000000011(8) -0.000000056(7) 0.000000004(3)
 -0.0000000266(18) -0.000000046(8) 0.0000000020(18) -0.0000000043(11)
 0.0000000009(8) -0.000000031(11) -0.000000006(2) -0.0000000065(7)
 -0.0000000018(5) -0.0000000085(5)

loop_
  _atom_site_aniso_label
  _atom_site_aniso_U_11
  _atom_site_aniso_U_22
  _atom_site_aniso_U_33
  _atom_site_aniso_U_12
  _atom_site_aniso_U_13
  _atom_site_aniso_U_23
 S1 0.0342(3) 0.0312(3) 0.0322(3) 0.00329(19) -0.00795(19) -0.00438(16)
 O2 0.0576(4) 0.0419(3) 0.0481(3) 0.0172(3) -0.0095(3) -0.0092(2)
 O1 0.0402(3) 0.0480(3) 0.0528(3) 0.0104(3) -0.0036(2) -0.0134(3)
 C5 0.0420(4) 0.0292(3) 0.0314(3) 0.0025(3) -0.0026(3) -0.0017(2)
 C2 0.0317(3) 0.0336(3) 0.0350(3) 0.0005(3) -0.0017(3) -0.0025(3)
 C3 0.0362(4) 0.0347(3) 0.0326(3) -0.0036(3) -0.0051(3) 0.0009(3)
 C7 0.0638(6) 0.0548(5) 0.0440(4) -0.0099(5) -0.0222(4) 0.0025(4)
 C6 0.0440(4) 0.0487(4) 0.0443(4) -0.0027(4) -0.0127(4) 0.0021(3)
 C11 0.0812(7) 0.0529(6) 0.0370(4) -0.0029(6) 0.0077(4) -0.0046(4)
 C1 0.0355(3) 0.0321(3) 0.0323(3) 0.0016(2) -0.0060(2) -0.0042(2)
 C10 0.0465(4) 0.0343(3) 0.0580(5) -0.0014(2) -0.0106(5) -0.0014(2)
 C9 0.0733(6) 0.0383(4) 0.0334(4) 0.0003(4) -0.0098(4) -0.0061(3)
 C4 0.0468(4) 0.0310(3) 0.0290(3) -0.0021(3) -0.0046(3) -0.0015(3)
 C8 0.0809(7) 0.0472(4) 0.0373(4) -0.0101(5) -0.0191(5) -0.0021(3)
 H10a 0.111(11) 0.018(5) 0.102(10) 0.007(7) -0.013(10) 0.001(6)
 H9 0.129(12) 0.052(7) 0.065(8) 0.023(8) -0.019(8) -0.016(6)
 H10b 0.118(12) 0.088(10) 0.069(8) -0.037(9) 0.023(9) 0.011(8)
 H11a 0.177(17) 0.059(8) 0.067(8) -0.004(10) -0.002(10) 0.003(7)
 H6 0.050(7) 0.079(8) 0.071(8) 0.002(7) -0.011(6) -0.005(7)
 H11b 0.174(17) 0.100(10) 0.049(7) -0.027(10) -0.018(9) -0.041(7)
 H7 0.082(10) 0.105(11) 0.089(10) 0.005(9) -0.050(8) -0.009(8)
 H11c 0.085(11) 0.112(13) 0.060(8) -0.023(10) 0.045(8) -0.033(8)
 H8 0.119(12) 0.077(8) 0.070(7) -0.006(8) -0.043(8) -0.023(7)
 H10c 0.122(13) 0.068(9) 0.098(10) -0.022(8) -0.065(9) -0.019(7)

loop_
  _geom_bond_atom_site_label_1
  _geom_bond_atom_site_label_2
  _geom_bond_distance
  _geom_bond_site_symmetry_2
  _geom_bond_publ_flag
 S1 C11 1.7894(11) . ?
 S1 C1 1.7072(8) . ?
 S1 C10 1.7849(10) . ?
 O2 C5 1.2265(9) . ?
 O1 C2 1.2323(9) . ?
 C5 C1 1.4394(10) . ?
 C5 C4 1.5040(10) . ?
 C2 C3 1.4995(10) . ?
 C2 C1 1.4325(10) . ?
 C3 C6 1.3810(11) . ?
 C3 C4 1.3944(11) . ?
 C7 C6 1.4004(13) . ?
 C7 C8 1.3920(16) . ?
 C7 H7 1.093(12) . ?
 C6 H6 1.083(12) . ?
 C11 H11a 1.098(13) . ?
 C11 H11b 1.093(13) . ?
 C11 H11c 0.991(17) . ?
 C10 H10a 1.025(16) . ?
 C10 H10b 1.082(13) . ?
 C10 H10c 1.084(12) . ?
 C9 C4 1.3830(11) . ?
 C9 C8 1.3993(14) . ?
 C9 H9 1.094(13) . ?
 C8 H8 1.094(10) . ?

loop_
  _geom_angle_atom_site_label_1
  _geom_angle_atom_site_label_2
  _geom_angle_atom_site_label_3
  _geom_angle
  _geom_angle_site_symmetry_1
  _geom_angle_site_symmetry_3
  _geom_angle_publ_flag
 C1 S1 C11 106.93(6) . . ?
 C10 S1 C11 100.08(6) . . ?
 C10 S1 C1 105.46(5) . . ?
 C1 C5 O2 129.93(7) . . ?
 C4 C5 O2 124.87(6) . . ?
 C4 C5 C1 105.19(6) . . ?
 C3 C2 O1 125.15(7) . . ?
 C1 C2 O1 129.08(7) . . ?
 C1 C2 C3 105.76(6) . . ?
 C6 C3 C2 129.66(7) . . ?
 C4 C3 C2 108.78(6) . . ?
 C4 C3 C6 121.54(7) . . ?
 C8 C7 C6 121.01(9) . . ?
 H7 C7 C6 119.1(7) . . ?
 H7 C7 C8 119.9(7) . . ?
 C7 C6 C3 117.57(9) . . ?
 H6 C6 C3 120.2(6) . . ?
 H6 C6 C7 122.2(6) . . ?
 H11a C11 S1 105.7(8) . . ?
 H11b C11 S1 106.9(9) . . ?
 H11b C11 H11a 112.9(11) . . ?
 H11c C11 S1 110.6(7) . . ?
 H11c C11 H11a 110.1(13) . . ?
 H11c C11 H11b 110.5(12) . . ?
 C5 C1 S1 122.62(6) . . ?
 C2 C1 S1 126.01(6) . . ?
 C2 C1 C5 111.14(6) . . ?
 H10a C10 S1 108.7(7) . . ?
 H10b C10 S1 106.2(8) . . ?
 H10b C10 H10a 112.8(11) . . ?
 H10c C10 S1 105.8(7) . . ?
 H10c C10 H10a 109.9(10) . . ?
 H10c C10 H10b 113.0(11) . . ?
 C8 C9 C4 117.74(9) . . ?
 H9 C9 C4 120.1(6) . . ?
 H9 C9 C8 122.1(6) . . ?
 C3 C4 C5 109.07(6) . . ?
 C9 C4 C5 129.73(7) . . ?
 C9 C4 C3 121.19(7) . . ?
 C9 C8 C7 120.95(8) . . ?
 H8 C8 C7 120.5(7) . . ?
 H8 C8 C9 118.5(7) . . ?

loop_
  _geom_torsion_atom_site_label_1
  _geom_torsion_atom_site_label_2
  _geom_torsion_atom_site_label_3
  _geom_torsion_atom_site_label_4
  _geom_torsion
  _geom_torsion_site_symmetry_1
  _geom_torsion_site_symmetry_2
  _geom_torsion_site_symmetry_3
  _geom_torsion_site_symmetry_4
  _geom_torsion_publ_flag
 S1 C1 C5 O2 8.63(8) . . . . ?
 S1 C1 C5 C4 -172.47(6) . . . . ?
 S1 C1 C2 O1 -6.12(9) . . . . ?
 S1 C1 C2 C3 172.89(7) . . . . ?
 O2 C5 C1 C2 -176.54(9) . . . . ?
 O2 C5 C4 C3 176.85(8) . . . . ?
 O2 C5 C4 C9 -4.22(10) . . . . ?
 O1 C2 C3 C6 0.92(10) . . . . ?
 O1 C2 C3 C4 179.38(8) . . . . ?
 O1 C2 C1 C5 179.27(9) . . . . ?
 C5 C1 C2 C3 -1.73(7) . . . . ?
 C5 C4 C3 C2 1.12(6) . . . . ?
 C5 C4 C3 C6 179.74(6) . . . . ?
 C5 C4 C9 C8 -179.49(9) . . . . ?
 C2 C3 C6 C7 178.17(9) . . . . ?
 C2 C3 C4 C9 -177.92(6) . . . . ?
 C3 C6 C7 C8 -0.44(10) . . . . ?
 C3 C4 C9 C8 -0.67(9) . . . . ?
 C7 C8 C9 C4 0.10(11) . . . . ?

loop_
  _diffrn_refln_index_h
  _diffrn_refln_index_k
  _diffrn_refln_index_l
  _diffrn_refln_intensity_net
  _diffrn_refln_intensity_u
 0 0 -1 0.2 0.08
 0 0 1 0.14 0.07
 0 0 -2 961.87 16.91
 0 0 -2 954.35 16.74
 0 0 2 918.65 17.19
 0 0 2 951.39 16.99
 0 0 -3 0.12 0.14
 0 0 3 0.62 0.24
 0 0 -3 0.28 0.23
 0 0 -4 1533.43 28.43
 0 0 4 1564.73 28.51
 0 0 4 1565.81 28.64
 0 0 -4 1516.87 27.7
 0 0 4 1518.81 27.89
 0 0 5 0.21 0.39
 0 0 -5 0.05 0.24
 0 0 5 0.22 0.22
 0 0 -5 0.14 0.29
 0 0 5 -0.07 0.28
 0 0 5 0.22 0.26
 0 0 6 396.78 9.91
 0 0 6 378.9 8.71
 0 0 -6 369.26 8.85
 0 0 6 368.69 9.07
 0 0 6 376.96 10.01
 0 0 -6 376.34 9.71
 0 0 6 374.19 9.9
 0 0 6 386.84 10.05
 0 0 6 382.73 9.19
 0 0 6 371.95 9.1
 0 0 7 0.1 0.33
 0 0 7 0.07 0.28
 0 0 -7 3.33 0.7
 0 0 7 1.35 0.69
 0 0 7 1.77 0.55
 0 0 -7 0.2 0.41
 0 0 7 1.52 0.71
 0 0 7 0.45 0.5
 0 0 7 -0.08 0.35
 0 0 -7 0.7 0.5
 0 0 7 1.68 0.55
 0 0 -8 770.5 16.72
 0 0 8 794.71 16.48
 0 0 8 804.12 18.73
 0 0 8 743.22 16.97
 0 0 -8 787.49 18.19
 0 0 8 780.82 17.19
 0 0 8 780.93 18.58
 0 0 8 753.01 17.08
 0 0 8 797.29 18.36
 0 0 9 2.1 0.61
 0 0 -9 0.58 0.49
 0 0 9 1.08 0.79
 0 0 9 0.11 0.48
 0 0 -9 0.14 0.56
 0 0 -9 0.23 0.23
 0 0 9 0.31 0.66
 0 0 9 0.43 0.51
 0 0 -9 0.29 0.59
 0 0 9 1.77 0.77
 0 0 9 1 0.53
 0 0 10 2575.15 49.66
 0 0 -10 2423.63 43.33
 0 0 -10 2477.41 46.9
 0 0 10 2500.08 46.12
 0 0 10 2520.06 47.53
 0 0 10 2520.01 50.07
 0 0 -10 2569.97 49.46
 0 0 10 2418.08 46.4
 0 0 10 2395.49 49.82
 0 0 10 2494.07 47.64
 0 0 10 2537 47.61
 0 0 -10 2671.41 50.22
 0 0 11 0.19 0.77
 0 0 -11 0.07 0.3
 0 0 11 0.68 0.54
 0 0 -11 0.12 0.54
 0 0 11 1.5 0.71
 0 0 11 1.23 1.01
 0 0 11 0.15 0.38
 0 0 -11 2.04 1.11
 0 0 11 0.85 0.62
 0 0 11 1.23 1.11
 0 0 -11 0.19 0.74
 0 0 -12 998 25.22
 0 0 12 930.1 22.34
 0 0 12 949.96 22.71
 0 0 -12 936.92 21.88
 0 0 12 999.29 25.09
 0 0 -12 971.86 18.28
 0 0 -12 1002.25 25.02
 0 0 12 986.54 19
 0 0 -13 -0.48 1
 0 0 13 -0.24 0.92
 0 0 13 0.26 0.44
 0 0 -13 -0.25 0.88
 0 0 -13 -0.25 0.9
 0 0 13 -0.16 0.57
 0 0 -13 0.23 0.33
 0 0 -14 639.19 20.03
 0 0 14 587.96 13.07
 0 0 14 610.32 13.34
 0 0 14 642.51 13.49
 0 0 -14 630.37 19.64
 0 0 14 590.11 12.72
 0 0 14 615.67 12.96
 0 0 -14 605.15 12.48
 0 0 14 635.25 13.5
 0 0 14 619.42 13.46
 0 0 14 589.27 16.72
 0 0 -14 635.49 20.18
 0 0 14 612.74 19.43
 0 0 14 593.34 13.03
 0 0 -15 0.29 1.06
 0 0 15 -0.08 0.54
 0 0 -15 1.14 0.59
 0 0 15 0.91 0.63
 0 0 -15 5.7 1.99
 0 0 15 0.12 0.44
 0 0 15 0.19 0.49
 0 0 15 9.4 1.16
 0 0 15 1.54 0.68
 0 0 15 4.49 0.92
 0 0 15 6.73 1.96
 0 0 -15 0.6 1.08
 0 0 -15 1.2 0.48
 0 0 -16 365.63 8.89
 0 0 16 364.87 9.39
 0 0 -16 391.46 15.41
 0 0 16 362.54 9.42
 0 0 16 385.4 9.47
 0 0 16 358.94 8.88
 0 0 16 369.43 9.23
 0 0 -16 381.23 15.65
 0 0 16 368.34 9.42
 0 0 -16 363.61 8.69
 0 0 16 355.37 9
 0 0 -16 355.82 15.08
 0 0 -17 0.92 1.23
 0 0 17 0.08 0.54
 0 0 17 1.57 0.63
 0 0 -17 0.55 0.61
 0 0 -17 0.66 0.52
 0 0 17 2.32 0.77
 0 0 17 0.68 0.67
 0 0 -17 1.95 1.5
 0 0 17 -0.06 0.45
 0 0 -17 -0.32 1.15
 0 0 -18 95.94 3.89
 0 0 18 90.86 3.86
 0 0 -18 92.57 3.52
 0 0 -18 93.22 7.11
 0 0 18 90.17 3.71
 0 0 18 91.05 3.91
 0 0 18 90.9 3.85
 0 0 -18 93.79 7.34
 0 0 18 86.38 3.4
 0 0 18 91.52 3.82
 0 0 -19 0.28 0.94
 0 0 -19 0.64 0.57
 0 0 19 -0.07 0.6
 0 0 -19 0.67 0.53
 0 0 19 0.06 0.61
 0 0 -19 -0.3 1.08
 0 0 19 0.14 0.62
 0 0 19 0.86 0.54
 0 0 19 0.68 0.63
 0 0 19 -0.07 0.52
 0 0 -19 0.17 0.43
 0 0 19 0.57 0.64
 0 0 20 172.59 5.14
 0 0 20 168.8 5.03
 0 0 20 162.51 4.49
 0 0 -20 181.68 5.29
 0 0 20 175.56 4.97
 0 0 -20 173.4 4.86
 0 0 20 174.88 5.31
 0 0 20 172.67 5.14
 0 0 -20 163.39 4.58
 0 0 21 0.38 0.44
 0 0 -21 1.15 0.53
 0 0 21 -0.05 0.48
 0 0 21 0.19 0.4
 0 0 21 -0.09 0.42
 0 0 -21 0.19 0.37
 0 0 21 0.33 0.4
 0 0 22 11.1 0.77
 0 0 22 12.91 0.89
 0 0 -22 14.81 1.06
 0 0 22 15.36 1.09
 0 0 22 13.33 1.02
 0 0 23 0.31 0.29
 0 0 23 0.12 0.25
 0 0 -23 0.32 0.32
 0 1 0 0.33 0.21
 0 -1 0 1.35 0.28
 0 -1 -1 1075.13 19.96
 0 -1 -1 1049.9 19.86
 0 1 -1 1155.16 20.05
 0 1 1 1060.36 19.35
 0 -1 1 1125.26 19.99
 0 -1 -1 1213.69 20.25
 0 -1 -1 1097.09 19.15
 0 -1 -2 4158.86 74.28
 0 -1 -2 4648.06 75.07
 0 1 2 4223.39 74.42
 0 1 2 4210.59 73.99
 0 -1 -2 4279.77 74.28
 0 -1 2 4650.2 74.46
 0 1 2 4280.1 74.23
 0 -1 2 4477.67 74.33
 0 -1 -2 4276.53 74.3
 0 -1 2 4513.54 74.32
 0 -1 -2 4114.38 74.19
 0 1 -2 4359.44 74.36
 0 1 3 1769.71 32.34
 0 -1 -3 1721.88 31.65
 0 -1 3 1782.03 32.08
 0 -1 3 1800.32 32.12
 0 1 3 1806.29 32.17
 0 -1 -3 1745.24 32.27
 0 1 3 1802.7 32.34
 0 1 -3 1684.35 31.36
 0 1 -3 1701.86 32.14
 0 1 3 1772.5 31.28
 0 -1 3 1773.25 32.5
 0 1 3 1811.36 31.37
 0 -1 3 1786.74 31.39
 0 -1 3 1888 31.54
 0 -1 -3 1802.76 31.44
 0 1 -3 1838.53 31.51
 0 -1 -3 1804.64 31.41
 0 -1 -3 1741.81 31.29
 0 -1 3 1822.52 31.4
 0 1 4 522.36 11.31
 0 -1 -4 505.98 10.47
 0 1 4 498.84 11.28
 0 -1 4 519.45 10.87
 0 -1 4 503.43 11.23
 0 -1 -4 513.78 11.16
 0 1 -4 491.2 10.26
 0 1 4 510.27 11.43
 0 -1 -4 504.44 10.51
 0 1 -4 501.85 11.21
 0 1 4 504.23 10.61
 0 1 4 520.28 10.12
 0 -1 4 511.8 9.95
 0 -1 -4 505.46 9.84
 0 -1 -4 521.7 9.99
 0 -1 4 527.8 9.96
 0 1 4 524.95 9.9
 0 1 -4 532.41 10.09
 0 -1 5 979.19 17.94
 0 1 5 1027.89 17.85
 0 -1 -5 947.47 17.75
 0 1 -5 1022.63 18.09
 0 -1 5 1003.28 17.9
 0 -1 -5 986.48 17.94
 0 -1 5 991.67 20.44
 0 1 5 1011.91 18.54
 0 1 5 1004.98 19.49
 0 -1 -5 957.84 19.19
 0 1 5 971.5 20.2
 0 -1 5 968.22 20.15
 0 -1 5 1015.94 20.25
 0 -1 5 996.53 19.32
 0 -1 -5 1003.71 19.82
 0 1 -5 981.83 18.82
 0 1 -5 989.07 20.01
 0 -1 -5 996.79 18.87
 0 -1 -5 994.41 18.92
 0 1 5 1021.18 20.01
 0 -1 5 1002.02 20.23
 0 -1 6 2626.19 45.67
 0 -1 6 2548.1 45.32
 0 -1 6 2511.61 45.99
 0 1 6 2460.26 43.3
 0 1 6 2566.57 44.9
 0 -1 -6 2440.72 43.98
 0 -1 -6 2487.93 43.82
 0 -1 -6 2586.64 45.57
 0 1 -6 2454.1 45.65
 0 1 6 2442.78 45.16
 0 1 6 2533.54 45.77
 0 -1 6 2509.8 44.25
 0 -1 6 2523.21 45.7
 0 -1 6 2534.65 45.58
 0 -1 -6 2453.8 44.95
 0 1 -6 2418.74 43.76
 0 -1 -6 2407.81 43.44
 0 1 -6 2451.8 45.39
 0 1 6 2538.09 45.71
 0 -1 6 2518.59 45.84
 0 -1 6 2403.28 41.92
 0 -1 -6 2260.42 41.72
 0 -1 6 2443.48 42.09
 0 1 -6 2483.08 42.18
 0 1 6 2573.19 41.84
 0 -1 -6 2354.24 42.03
 0 -1 7 1404.49 27.87
 0 -1 7 1421.03 28.73
 0 1 7 1417.52 28.6
 0 1 -7 1351.35 26.42
 0 -1 -7 1427.5 27.67
 0 1 7 1404.25 27.75
 0 1 7 1406.04 25.9
 0 1 -7 1409.03 28.31
 0 -1 -7 1334.72 25.77
 0 1 7 1369.97 28.63
 0 -1 -7 1357.06 26.43
 0 1 7 1338.6 26.12
 0 -1 7 1404.09 28.27
 0 1 7 1442.63 27.99
 0 1 -7 1412.89 28.6
 0 -1 -7 1460.06 28.38
 0 -1 -7 1410.36 26.46
 0 -1 7 1383.56 28.57
 0 1 7 1410.12 28.68
 0 -1 7 1435.32 26.74
 0 -1 7 1416.87 28.25
 0 -1 8 297.56 8.81
 0 -1 8 300.23 9.58
 0 1 8 285.67 9.31
 0 1 -8 274.3 7.61
 0 -1 -8 293.99 8.58
 0 1 8 284.7 8.73
 0 1 8 278.4 7.05
 0 1 -8 292.15 9.2
 0 -1 -8 289.32 9.33
 0 -1 -8 265.5 6.74
 0 1 8 268.86 7.17
 0 -1 -8 284.5 7.51
 0 1 8 277.01 9.27
 0 1 8 281.23 7.5
 0 -1 8 294.27 9.06
 0 1 -8 290.39 9.35
 0 1 8 285.52 8.73
 0 -1 -8 280.11 7.54
 0 -1 -8 298.82 9.18
 0 -1 8 285.86 7.64
 0 -1 8 280.8 9.22
 0 -1 8 279.25 8.95
 0 1 8 279.35 9.31
 0 -1 9 68.7 3.97
 0 -1 -9 79.69 3.68
 0 1 9 70.57 4.52
 0 -1 9 76.45 4.7
 0 1 -9 71.35 3.47
 0 -1 -9 74.74 4.03
 0 1 9 68.34 2.96
 0 1 9 67.7 4.1
 0 1 -9 66.35 4.28
 0 -1 -9 73.2 4.5
 0 -1 -9 73.89 3.29
 0 1 9 70.71 3.22
 0 1 9 75.59 4.67
 0 -1 9 69.87 4.22
 0 1 9 73.23 3.45
 0 1 9 82.48 4.34
 0 -1 -9 73.72 4.4
 0 1 -9 73.26 4.55
 0 -1 9 67.29 3.24
 0 -1 9 72.77 4.33
 0 1 9 66.56 4.41
 0 -1 9 72.57 4.54
 0 -1 10 22.49 1.82
 0 -1 10 27.25 2.98
 0 -1 10 25.11 2.63
 0 1 10 25.27 2.87
 0 -1 10 24.09 2.43
 0 1 -10 24.51 2.09
 0 -1 10 28.6 2.49
 0 -1 -10 28.76 2.57
 0 1 10 24.99 2.63
 0 -1 10 28.28 3.05
 0 1 10 26.53 1.75
 0 -1 -10 25.58 2.78
 0 1 -10 24.65 2.72
 0 1 10 23.6 1.93
 0 1 -10 25.56 1.28
 0 -1 -10 26.5 1.36
 0 -1 10 28.92 2.83
 0 1 -10 27.79 2.96
 0 1 10 22.71 1.99
 0 1 10 31.01 2.76
 0 1 -10 23.96 2.78
 0 -1 -10 30.05 2.98
 0 -1 -11 333.53 11.74
 0 1 -11 327.66 11.57
 0 -1 11 323.13 10.46
 0 1 11 312.69 11.73
 0 1 -11 318.26 11.75
 0 1 11 327.36 10.7
 0 1 11 309.16 10.99
 0 -1 11 317.32 11.81
 0 -1 11 317.3 11.05
 0 1 -11 340.54 12.11
 0 1 -11 313.6 6.96
 0 -1 -11 325.19 7.11
 0 -1 11 321.15 9.95
 0 -1 -11 311.68 10.24
 0 1 -11 306.68 9.23
 0 -1 11 299.65 10.75
 0 -1 -12 611.06 18.01
 0 1 -12 594.41 17.73
 0 -1 12 597.77 17.01
 0 1 -12 601.9 18.32
 0 1 -12 616.32 18.29
 0 1 12 592.54 16.4
 0 -1 12 590.7 16.82
 0 -1 12 562.43 15.8
 0 -1 -12 591.36 11.91
 0 1 -12 574.45 11.76
 0 1 12 590.19 17.18
 0 -1 12 591.31 18.24
 0 -1 12 590.4 15.26
 0 -1 -12 588.87 16
 0 1 -12 590.09 12.11
 0 1 12 592.5 12.38
 0 1 -13 732.49 21.6
 0 -1 13 683.47 19.4
 0 -1 13 724.96 14.89
 0 -1 13 693.57 19.38
 0 -1 13 705.39 14.76
 0 1 13 693.8 14.75
 0 1 13 708.43 14.49
 0 1 -13 741.86 21.34
 0 -1 -13 741.9 21.4
 0 1 13 742.01 19.29
 0 1 -13 715.67 20.8
 0 -1 -13 718.22 20.94
 0 1 13 704.49 14.59
 0 1 -13 695.46 14.28
 0 1 13 697 14.43
 0 -1 13 686.47 18.3
 0 -1 13 714.89 14.89
 0 -1 13 700.77 21.22
 0 1 13 680.15 19.87
 0 -1 -13 676.16 18.31
 0 1 13 695.24 14.58
 0 1 -13 690.37 13.89
 0 -1 -13 708.98 14.07
 0 -1 14 30.49 1.96
 0 -1 14 37.13 3.76
 0 1 14 37.22 2.26
 0 -1 14 31.49 2.12
 0 1 14 29.83 1.93
 0 1 14 33.1 2.04
 0 -1 14 33.34 2.18
 0 -1 14 32.63 1.94
 0 1 14 30.39 1.85
 0 1 -14 33.35 2.1
 0 1 -14 29.3 1.69
 0 -1 -14 33.14 4.08
 0 1 -14 33.33 4.12
 0 1 -14 31.31 3.84
 0 -1 -14 36.41 4.19
 0 -1 14 30.69 1.86
 0 1 14 31.8 2
 0 1 -14 31.43 4.14
 0 -1 14 36.11 3.74
 0 1 14 35.15 2.08
 0 1 14 30.12 1.77
 0 1 14 32.77 2.07
 0 -1 14 30.79 1.91
 0 1 14 33.97 2.1
 0 -1 14 32.73 2.17
 0 -1 14 32.73 1.98
 0 1 14 34.08 2.1
 0 1 -14 35.95 2.01
 0 -1 14 33.47 4.12
 0 -1 15 988.24 19.72
 0 -1 15 901.87 24.62
 0 -1 15 998.55 20.14
 0 1 15 974.37 20.07
 0 -1 15 1016.88 20.27
 0 1 15 950.68 19.56
 0 1 15 1006.67 19.89
 0 -1 15 974.37 19.42
 0 1 15 965.04 19.3
 0 1 -15 1011.44 20.02
 0 -1 -15 1000.36 19.16
 0 1 -15 1003.09 28.05
 0 -1 -15 1021.51 28.19
 0 1 -15 1050.46 28.02
 0 -1 -15 1059.95 28.23
 0 1 15 975.89 19.58
 0 -1 15 964.42 19.36
 0 1 15 1010.28 20.02
 0 -1 15 1012.94 20.3
 0 -1 15 980.12 19.54
 0 -1 15 954.35 25.21
 0 1 -15 1010.45 28.48
 0 1 15 970.73 19.86
 0 1 -15 990.23 19.52
 0 1 15 1001.73 19.97
 0 -1 15 974.6 27.87
 0 1 16 30.84 2.12
 0 1 16 32.97 2.28
 0 -1 16 33.49 2.3
 0 -1 16 34.95 2.34
 0 1 16 32.74 2.15
 0 -1 16 33.83 2.17
 0 -1 16 34.74 2.03
 0 1 -16 39.76 4.76
 0 -1 -16 30.04 4.09
 0 -1 -16 36.09 4.46
 0 1 -16 37.14 4.44
 0 1 16 39.41 2.24
 0 1 16 35.84 2.19
 0 -1 16 32.2 1.98
 0 1 16 30.66 2.12
 0 -1 16 35.6 2.39
 0 -1 16 39.91 2.21
 0 1 -16 31.59 4.31
 0 -1 -16 41.71 4.9
 0 -1 -16 32.58 1.9
 0 1 -16 36.4 2.35
 0 1 -16 31.48 2
 0 -1 16 32.94 2.31
 0 1 16 35.12 2.26
 0 -1 16 29.88 4.16
 0 1 17 94.17 3.99
 0 -1 17 93.54 3.99
 0 1 17 89.1 3.71
 0 -1 17 98.75 4.1
 0 -1 17 89.84 3.4
 0 1 -17 96.57 3.64
 0 -1 -17 92.66 3.65
 0 -1 17 94.07 4.03
 0 1 17 96.47 3.9
 0 -1 -17 100.12 7.48
 0 1 -17 88.22 7.03
 0 1 17 94.43 3.83
 0 1 -17 104.33 7.85
 0 -1 -17 105.67 7.82
 0 -1 17 93.39 3.7
 0 1 -17 91.72 3.65
 0 1 17 96.7 4.01
 0 1 17 94.64 3.63
 0 -1 -17 89.1 7.25
 0 1 -17 88.95 7.2
 0 -1 17 87.79 3.41
 0 1 17 100.09 3.8
 0 1 -17 101.39 4.06
 0 -1 17 98.74 4.13
 0 -1 17 92.41 3.51
 0 1 17 97.5 3.91
 0 -1 18 259.43 6.84
 0 1 18 285.2 7.32
 0 -1 -18 280.92 12.93
 0 1 -18 283.71 12.79
 0 1 18 300.29 7.82
 0 -1 18 280.25 7.29
 0 1 -18 284.08 7.31
 0 -1 -18 284.31 7.04
 0 1 18 271.17 7.07
 0 -1 -18 289.69 7.74
 0 1 -18 287 7.72
 0 1 18 278.57 7.74
 0 -1 18 268.04 7.64
 0 1 -18 294.36 13.6
 0 -1 -18 281.09 13.2
 0 1 18 277.18 7.48
 0 -1 18 268.25 6.86
 0 -1 18 295.57 7.96
 0 1 18 271.66 7.35
 0 -1 18 278.57 7.76
 0 1 -18 272.27 7.11
 0 -1 -18 294.2 7.36
 0 -1 18 293.62 7.86
 0 -1 18 289.32 7.87
 0 1 18 269.29 7.43
 0 -1 -19 203.09 5.92
 0 1 -19 200.44 5.91
 0 1 19 183.53 5.16
 0 -1 -19 200.56 5.48
 0 1 19 186.37 5.56
 0 1 -19 179.94 5.17
 0 -1 19 196.68 5.96
 0 -1 19 198.79 5.92
 0 1 -19 177.42 9.59
 0 -1 -19 198.09 10.27
 0 1 19 189.41 5.39
 0 1 19 191.23 5.86
 0 -1 19 180.54 5.74
 0 -1 -19 197.52 10.49
 0 1 -19 200.75 10.65
 0 -1 19 189.88 5.37
 0 1 19 197.25 5.81
 0 1 -19 198.09 5.48
 0 -1 19 193.12 5.94
 0 1 19 186.59 5.54
 0 1 19 186.29 5.46
 0 -1 19 194.53 5.89
 0 -1 -20 1.37 0.61
 0 1 -20 5.16 0.86
 0 -1 20 1.96 0.71
 0 1 20 1.91 0.62
 0 -1 -20 1.7 0.52
 0 1 20 6.06 0.97
 0 -1 20 2.46 0.68
 0 -1 20 1.65 0.65
 0 1 20 1.56 0.55
 0 1 20 1.51 0.47
 0 1 20 2.08 0.56
 0 1 20 2.99 0.75
 0 -1 -20 4.35 0.8
 0 1 -20 1.55 0.53
 0 -1 20 2.64 0.58
 0 1 20 2.29 0.56
 0 -1 20 1.48 0.63
 0 1 20 3.31 0.8
 0 -1 21 94.18 3.1
 0 1 21 96.4 3.15
 0 -1 -21 91.8 2.83
 0 -1 21 77.42 2.39
 0 1 -21 80.83 2.48
 0 1 21 94.94 3.03
 0 -1 21 91.22 3.11
 0 1 21 86.2 2.57
 0 -1 -21 90.7 3.11
 0 1 -21 93.8 3.13
 0 -1 21 93.37 3.14
 0 1 21 94.43 3.22
 0 -1 21 95.73 3.12
 0 1 22 1.03 0.42
 0 -1 22 0.68 0.37
 0 -1 -22 1 0.43
 0 1 -22 0.56 0.35
 0 -1 22 1.29 0.44
 0 -1 22 0.66 0.37
 0 1 22 0.82 0.43
 0 -1 -22 0.43 0.28
 0 1 22 0.89 0.4
 0 -1 22 0.72 0.37
 0 1 -22 0.82 0.45
 0 1 -23 86.2 2.28
 0 1 23 83.28 2.29
 0 1 -23 86.12 2.38
 0 2 0 11.03 1.04
 0 2 0 43.19 2.15
 0 -2 0 12.58 1.18
 0 2 0 37.3 2.02
 0 -2 0 20.27 1.45
 0 2 1 2024.7 36.44
 0 2 -1 2021.66 36.07
 0 -2 -1 2101.52 36.87
 0 2 -1 2066.46 36.84
 0 -2 -1 1942.95 36.61
 0 -2 -1 2072.37 36.67
 0 2 -1 2032.72 36.72
 0 -2 -1 2056.56 36.79
 0 -2 1 1935.57 36.44
 0 2 -1 1898.93 36.47
 0 -2 -1 1952.43 36.15
 0 2 2 9109.95 156.75
 0 -2 -2 9558.89 158.64
 0 2 -2 9058.68 158.25
 0 -2 2 8754.8 157.84
 0 -2 2 9432.2 158.24
 0 -2 2 9999 158.38
 0 2 -2 9238.13 158.13
 0 2 2 9363.27 158.08
 0 -2 2 9668.48 158.1
 0 -2 -2 9698.36 158.27
 0 -2 2 9228.31 158.06
 0 -2 -2 9078.78 158.09
 0 -2 -2 9153.46 157.94
 0 -2 -2 8812.07 156.18
 0 -2 -2 9163.94 157.95
 0 -2 2 9894.17 158.35
 0 -2 2 9392.27 157.57
 0 2 -2 9576.52 157.52
 0 2 2 9078.01 158.11
 0 2 -2 8221.47 157.8
 0 -2 -2 9159.53 157.26
 0 2 -3 14.88 1.43
 0 -2 3 16.73 1.5
 0 2 3 12.24 1.16
 0 -2 -3 24.31 1.89
 0 -2 -3 17.08 1.4
 0 2 -3 16.6 1.46
 0 2 3 23.48 1.49
 0 2 3 16.85 1.19
 0 -2 3 13.61 1.05
 0 -2 3 14.12 1.42
 0 -2 3 13.16 1.27
 0 2 -3 14.66 1.22
 0 -2 -3 20.85 1.49
 0 -2 3 14.41 1.26
 0 -2 3 15.25 1.33
 0 -2 -3 22.38 1.58
 0 2 -3 14.29 1.32
 0 -2 3 18.19 1.41
 0 2 3 14.69 1.29
 0 -2 -3 19.53 1.49
 0 2 4 391.3 9.87
 0 -2 -4 414.62 9.68
 0 2 -4 391.14 10.29
 0 2 4 402.23 10.3
 0 -2 -4 423.07 10.68
 0 2 -4 404.34 10.14
 0 -2 4 403.11 10.12
 0 -2 4 402.17 10.09
 0 2 4 394.23 9.46
 0 -2 4 411.68 10.39
 0 -2 4 410.55 9.41
 0 -2 4 427.14 9.65
 0 -2 4 409.11 9.42
 0 -2 -4 418.97 9.57
 0 2 -4 412.24 9.59
 0 -2 -4 408.02 9.37
 0 -2 4 418.91 9.45
 0 2 4 403.64 9.39
 0 -2 -4 411.84 9.52
 0 -2 4 409.96 10.36
 0 -2 -5 1697.9 31.97
 0 2 5 1597.24 31.66
 0 2 -5 1685.06 32.29
 0 2 5 1691.28 32
 0 -2 -5 1666.46 30.8
 0 -2 -5 1722.08 32.64
 0 2 -5 1633.41 31.77
 0 -2 -5 1628.47 31.14
 0 2 5 1650.23 31.24
 0 -2 5 1634 31.04
 0 -2 5 1593.44 32.1
 0 -2 5 1672.41 31.59
 0 -2 5 1637.46 32.02
 0 -2 -5 1602.48 30.38
 0 -2 -5 1610.28 30.19
 0 -2 5 1572.63 30.18
 0 2 5 1588.31 30.17
 0 2 -5 1630.24 30.48
 0 -2 5 1631.91 30.26
 0 -2 -6 49.21 2.93
 0 2 6 47.04 3.09
 0 -2 6 50.37 3.22
 0 -2 -6 55.05 3.31
 0 -2 -6 48.53 2.7
 0 -2 -6 57.92 2.85
 0 -2 -6 47.6 3.3
 0 2 6 48.48 3.09
 0 2 -6 52 3.32
 0 2 6 50.66 3.03
 0 -2 -6 48.66 2.77
 0 2 -6 51.05 3.17
 0 2 6 44.28 2.88
 0 -2 6 57.95 3.17
 0 -2 6 52.33 3.01
 0 2 6 58.4 2.41
 0 2 6 49.03 2.44
 0 -2 6 47.72 3.18
 0 -2 -6 47.97 2.28
 0 2 -6 45.98 2.37
 0 -2 -6 48.1 2.38
 0 -2 6 51.93 2.41
 0 -2 6 50.17 2.37
 0 2 6 51.55 2.36
 0 -2 -7 63.53 3.48
 0 2 7 63.53 3.92
 0 -2 7 63.38 3.91
 0 -2 -7 68.18 3.89
 0 -2 -7 68.3 3.3
 0 2 7 68.48 3.9
 0 2 -7 65.97 4.02
 0 -2 -7 74.21 3.4
 0 2 7 70.47 3.89
 0 -2 7 65.07 3.92
 0 2 -7 66.07 3.92
 0 -2 -7 69.21 3.41
 0 -2 7 63.52 3.73
 0 -2 7 61.6 3.89
 0 -2 7 65.95 3.58
 0 2 7 62.05 3.75
 0 -2 7 64.18 4.01
 0 2 7 66.03 3.18
 0 2 7 67.32 2.69
 0 2 7 67.52 2.62
 0 -2 -7 72.76 2.84
 0 -2 -7 65.11 2.56
 0 2 -7 66.97 2.83
 0 -2 7 64.54 2.64
 0 -2 7 68.23 2.74
 0 2 8 59.56 3.99
 0 -2 -8 44.26 2.91
 0 2 8 42.07 3.21
 0 -2 -8 44.27 2.68
 0 -2 -8 43 3.64
 0 2 -8 48.13 3.62
 0 -2 -8 45.49 3.36
 0 -2 8 40.7 2.86
 0 -2 8 44.19 3.44
 0 2 8 43.55 3.34
 0 -2 8 39.86 3.18
 0 -2 -8 40.16 2.59
 0 2 -8 48.9 3.56
 0 -2 8 47.03 3.52
 0 -2 -8 46.62 3.31
 0 -2 -8 42.65 2.61
 0 -2 8 41.09 3.22
 0 2 8 47.23 3.38
 0 -2 8 41.66 3.4
 0 2 8 49.28 2.93
 0 2 8 42 2.08
 0 -2 8 40.97 1.9
 0 2 8 38.84 1.7
 0 -2 8 68.86 2.28
 0 2 -8 45.2 2.07
 0 2 9 18.53 2.34
 0 -2 9 15.92 2.18
 0 -2 9 15.33 1.79
 0 2 -9 14.82 0.96
 0 2 -9 14.72 1.08
 0 -2 -9 17.39 2.13
 0 -2 9 15.04 2.05
 0 2 9 19.18 2.36
 0 -2 -9 30.92 2.57
 0 2 -9 23.68 2.59
 0 -2 -9 17.87 1.71
 0 2 -9 13.16 2.05
 0 2 9 15.51 2.06
 0 -2 -9 17.98 2.25
 0 -2 -9 19.38 1.83
 0 -2 -9 23.39 2.83
 0 -2 9 14.7 2.16
 0 2 9 24.1 2.23
 0 -2 9 14.85 2.11
 0 2 9 16.14 2.27
 0 -2 -9 15.08 1.78
 0 -2 10 359.84 12.2
 0 -2 10 380.46 10.7
 0 2 10 351.67 12.19
 0 2 10 366.55 11.74
 0 -2 -10 387.03 12.38
 0 -2 -10 348.5 9.79
 0 2 -10 383.4 12.79
 0 -2 -10 342.32 12.71
 0 2 -10 357.97 7.64
 0 2 -10 351.98 8.05
 0 -2 -10 368.46 11.63
 0 -2 10 370.23 12.3
 0 2 -10 377.09 12.82
 0 -2 -10 360.15 12.3
 0 2 -10 351.13 12.08
 0 -2 10 374.02 12.74
 0 -2 -10 354.08 10.72
 0 2 10 370.8 12.38
 0 -2 10 359.29 11.86
 0 -2 -10 338 10.11
 0 2 -11 1525.53 34.25
 0 -2 -11 1610.6 34.98
 0 -2 11 1533.76 35.14
 0 -2 -11 1583.6 34.23
 0 -2 -11 1431.53 34.98
 0 2 11 1518.81 33.23
 0 2 -11 1573.02 35.1
 0 -2 11 1506.35 33.43
 0 -2 -11 1478.52 31.41
 0 2 11 1498 34.41
 0 2 -11 1479.49 27.6
 0 -2 11 1536.93 28.17
 0 -2 11 1493.64 30.94
 0 -2 11 1515.33 34.12
 0 -2 -11 1541.84 33.07
 0 -2 11 1503.19 34.08
 0 2 -11 1507.71 35
 0 2 -11 1541.79 27.97
 0 2 -11 1475.39 27.27
 0 -2 -12 1115.69 27.32
 0 2 12 1135.64 26.61
 0 2 -12 1162.9 28.54
 0 2 -12 1045.81 20.28
 0 2 -12 1085.7 21.05
 0 -2 12 1048.5 26.91
 0 -2 -12 1125.16 26.26
 0 -2 12 1108.96 25.62
 0 -2 12 1079.47 26.46
 0 2 -12 1129.97 28.68
 0 -2 12 1123.11 27.43
 0 2 12 1086.41 20.73
 0 2 -12 1060.69 20.67
 0 -2 12 1100.44 21.27
 0 2 -12 1098.28 27.64
 0 -2 -12 1159.83 28.18
 0 2 -13 609.04 20.01
 0 -2 13 629.73 19.06
 0 2 -13 611 13.02
 0 2 13 637.84 13.2
 0 -2 13 621.29 13.57
 0 2 13 619.99 13.01
 0 2 -13 602.42 12.9
 0 2 -13 653.05 20.14
 0 2 13 626.58 18.24
 0 -2 13 614.81 13.36
 0 2 13 609.74 13.33
 0 -2 13 636.18 19.12
 0 -2 13 618.04 13.23
 0 2 13 617.79 12.88
 0 -2 -13 643.57 19.81
 0 2 -13 633.29 19.61
 0 -2 13 609.74 18.06
 0 2 -13 635.52 13.4
 0 -2 -13 640.99 12.9
 0 2 13 616.6 13.2
 0 -2 13 620.76 13.3
 0 -2 13 640.85 13.62
 0 -2 13 624.5 17.17
 0 -2 -13 637.35 18.11
 0 -2 13 622.9 13.56
 0 2 13 595.25 12.82
 0 2 13 609.89 12.73
 0 2 13 618.16 13.37
 0 2 14 405.52 9.55
 0 -2 14 418.31 10.09
 0 -2 14 413.99 9.76
 0 2 -14 437.35 16.53
 0 -2 14 408.03 14.92
 0 2 -14 406.01 9.54
 0 -2 14 392.61 14.63
 0 -2 14 404.47 9.85
 0 2 14 415.15 9.91
 0 2 14 418.93 9.73
 0 2 14 413.43 9.41
 0 -2 14 415.99 9.72
 0 -2 14 373.03 13.58
 0 -2 -14 450.04 16.32
 0 2 -14 428.88 15.77
 0 -2 14 409.58 10.04
 0 2 -14 398.47 9.4
 0 2 14 407.45 9.5
 0 2 14 409.19 14.16
 0 2 -14 420.06 16.17
 0 -2 -14 412.75 9.3
 0 2 -14 400.99 9.78
 0 2 14 412.35 9.65
 0 2 14 403.81 9.81
 0 2 14 404.93 9.21
 0 -2 -14 394.59 13.66
 0 2 14 397.62 9.34
 0 -2 14 408.87 10.03
 0 2 14 401.72 9.41
 0 2 14 390.24 9.64
 0 2 15 167.18 5.24
 0 2 15 155.65 5.05
 0 -2 15 165.12 5.53
 0 -2 15 161.09 5.22
 0 -2 15 161.15 8.91
 0 2 -15 168.16 10.05
 0 2 -15 168.34 5.16
 0 -2 15 144.74 8.43
 0 2 15 163.89 5.39
 0 -2 15 163.44 5.39
 0 2 15 164.22 5.25
 0 -2 15 167.87 5.23
 0 2 15 156.47 4.89
 0 -2 -15 175.13 9.88
 0 2 -15 156.25 9.29
 0 2 15 167.69 5.12
 0 2 -15 156.62 4.94
 0 -2 15 162.88 5.51
 0 2 15 164.85 8.49
 0 2 -15 159.64 9.69
 0 -2 -15 182.87 10.23
 0 -2 -15 161.57 4.86
 0 2 -15 164.44 5.38
 0 2 15 156.31 4.92
 0 -2 15 162.84 5.5
 0 2 15 159.49 4.97
 0 -2 15 149.93 9.47
 0 2 15 157.2 5.13
 0 -2 15 153.03 7.95
 0 2 15 152.93 4.71
 0 2 15 166.05 5.37
 0 2 16 0.54 0.48
 0 -2 16 1.6 0.73
 0 -2 16 0.5 0.56
 0 2 -16 0.47 0.48
 0 2 -16 1.68 1.29
 0 2 16 1.81 0.67
 0 -2 16 5.13 0.97
 0 -2 16 2 1.1
 0 -2 16 0.26 0.73
 0 -2 16 1.17 0.63
 0 2 16 0.85 0.49
 0 -2 -16 0.32 1
 0 2 -16 1.29 1.24
 0 -2 -16 2.82 1.49
 0 2 -16 1.51 1.15
 0 2 16 0.65 0.57
 0 2 -16 1.82 0.71
 0 -2 -16 0.82 0.48
 0 -2 16 1.88 0.7
 0 2 16 3.64 0.74
 0 -2 16 1.34 0.73
 0 2 -16 1.16 0.51
 0 2 16 0.77 0.53
 0 2 16 0.43 0.6
 0 -2 16 0.32 0.92
 0 2 16 0.96 0.55
 0 -2 17 15.23 2.63
 0 2 -17 16.95 1.47
 0 2 17 16.79 1.6
 0 -2 17 14.81 1.52
 0 -2 17 14.64 2.52
 0 -2 17 15.51 1.4
 0 2 17 15.24 1.45
 0 2 -17 14.86 2.98
 0 -2 -17 12.79 2.77
 0 -2 -17 12.98 1.19
 0 2 -17 14.03 1.49
 0 2 17 14.22 1.42
 0 -2 17 15.17 1.52
 0 -2 17 16.27 1.65
 0 2 -17 14.12 1.32
 0 2 17 15.61 1.39
 0 -2 -17 18.81 3.33
 0 2 -17 16.41 2.98
 0 2 -17 18.89 3.39
 0 -2 -17 14.38 2.92
 0 2 17 14.47 1.36
 0 -2 17 17.43 1.71
 0 -2 17 15.13 1.43
 0 2 17 13.38 1.29
 0 2 17 15.37 1.55
 0 2 18 1.49 0.66
 0 -2 18 1.74 0.67
 0 2 18 1.81 0.63
 0 -2 18 2.33 0.63
 0 2 18 1.81 0.52
 0 -2 -18 2.1 1.43
 0 2 -18 3.1 1.48
 0 2 -18 2.11 0.71
 0 2 18 1.65 0.63
 0 -2 -18 2.45 1.46
 0 2 -18 1.94 1.49
 0 2 18 2.89 0.81
 0 -2 18 2.31 0.75
 0 -2 18 2.46 0.83
 0 2 -18 2.25 0.62
 0 2 18 4.06 0.76
 0 -2 -18 3.03 0.74
 0 2 18 2.77 0.82
 0 2 -18 2.11 0.66
 0 2 18 2.07 0.69
 0 -2 19 214.36 4.87
 0 2 -19 212.67 5.02
 0 2 19 206.12 4.88
 0 -2 -19 221.89 4.66
 0 2 19 218.27 4.7
 0 -2 -19 201.18 9.89
 0 2 -19 203.11 10.14
 0 -2 19 200.24 4.23
 0 2 19 206.73 4.46
 0 -2 -19 205.28 4.14
 0 2 19 217.11 5.1
 0 2 -19 202.05 4.22
 0 2 20 102.92 3.52
 0 2 20 101.91 3.74
 0 -2 -20 105.04 3.37
 0 -2 -20 105.98 3.73
 0 2 -20 101.53 3.64
 0 2 20 99.03 3.62
 0 2 -20 102.79 3.77
 0 2 20 99.32 3.36
 0 2 20 98.91 3.24
 0 -2 20 100.17 3.5
 0 2 21 12.24 0.98
 0 -2 -21 13.25 1.05
 0 2 21 14.07 1.16
 0 -2 -21 13.21 0.93
 0 2 21 14.63 1.22
 0 2 21 11.8 0.86
 0 2 21 13.49 0.99
 0 2 -21 14.48 1.24
 0 -2 21 13.27 1.18
 0 -2 -21 12.22 1.11
 0 2 -21 13.54 1.12
 0 -2 21 13.91 1.08
 0 2 22 7.95 0.78
 0 2 -22 8.31 0.81
 0 2 22 5.1 0.48
 0 -2 22 7.48 0.75
 0 2 -22 9.63 0.86
 0 2 22 7.32 0.73
 0 -2 -22 7.39 0.61
 0 -2 -22 8.37 0.79
 0 -2 22 7.92 0.77
 0 -2 22 7.52 0.77
 0 2 -23 49.57 1.53
 0 2 23 45.75 1.43
 0 -2 23 42.96 1.39
 0 2 -23 48.07 1.44
 0 2 -23 48.32 1.47
 0 -2 23 47.15 1.48
 0 -3 0 0.79 0.45
 0 -3 0 0.78 0.35
 0 3 0 3.72 0.87
 0 3 0 3.45 0.74
 0 -3 0 0.09 0.38
 0 3 0 0.1 0.37
 0 -3 0 2.01 0.64
 0 3 1 370.48 9.72
 0 -3 1 328.56 8.67
 0 -3 -1 315.04 7.85
 0 3 -1 325.67 9.47
 0 -3 1 321.6 7.71
 0 3 1 363.79 9.2
 0 3 -1 368.96 8.9
 0 -3 1 357.78 9.44
 0 -3 -1 328.35 8.87
 0 -3 1 327.88 8.63
 0 -3 1 343.6 9.06
 0 -3 -1 321.83 9.15
 0 3 -1 343.94 9.43
 0 -3 1 335.31 9.17
 0 -3 -1 351.37 9.45
 0 3 2 135.62 5.34
 0 -3 2 130.5 4.95
 0 -3 -2 129.36 5.07
 0 3 2 130.79 5.13
 0 3 -2 124.34 5.07
 0 -3 2 135.18 5.12
 0 -3 2 128.76 5.15
 0 -3 -2 125.19 4.63
 0 3 -2 131.06 5.14
 0 -3 2 126.17 4.87
 0 3 2 128.52 4.1
 0 -3 -2 134.31 5.35
 0 -3 2 155.51 5.41
 0 -3 2 123.12 5.03
 0 -3 -2 142.97 5.24
 0 -3 2 128.96 4.39
 0 3 2 120.84 4.89
 0 3 -2 136.73 4.76
 0 -3 3 83.46 4.2
 0 -3 3 85.02 4.09
 0 3 -3 91.92 4.54
 0 3 -3 87.24 4.19
 0 -3 -3 82.46 3.52
 0 -3 3 88.5 4.17
 0 3 3 83.02 3.5
 0 -3 -3 95.45 4.56
 0 -3 3 96.4 4.24
 0 -3 -3 88.41 4.08
 0 3 3 83.65 4
 0 -3 3 92.11 4.1
 0 3 -3 83.97 4.06
 0 -3 -3 91.79 4.12
 0 3 3 85.76 4.32
 0 3 -3 85.64 3.7
 0 -3 3 85.88 3.73
 0 3 3 79.65 4.03
 0 3 4 538.35 13.36
 0 -3 -4 471.88 11.32
 0 3 4 497.25 11.34
 0 -3 4 524.07 13.36
 0 3 4 507.35 12.3
 0 -3 4 523.72 13.29
 0 -3 -4 494.44 12.55
 0 3 -4 498.64 12.74
 0 3 4 500.2 12.61
 0 -3 4 521.57 12.65
 0 -3 -4 522.27 13.68
 0 3 4 493.69 13.29
 0 -3 -4 524.79 12.82
 0 -3 4 519.33 13.45
 0 -3 4 515.47 12.68
 0 3 -4 484.69 12.05
 0 -3 5 3.7 1.01
 0 -3 5 5.11 1.14
 0 -3 -5 6.57 1.31
 0 -3 -5 2.82 0.55
 0 -3 -5 5.15 1.08
 0 3 -5 2.93 0.89
 0 -3 5 2.64 0.85
 0 3 5 4.54 0.84
 0 -3 5 1.94 0.74
 0 3 5 3.34 0.83
 0 -3 -5 2.95 0.95
 0 -3 5 4.78 1.07
 0 3 5 2.24 0.8
 0 3 -5 2.38 0.7
 0 3 5 4.88 0.95
 0 -3 5 2.65 0.74
 0 3 -5 3.06 0.8
 0 -3 -5 2.08 0.68
 0 3 5 4.22 0.98
 0 -3 -5 3.88 0.39
 0 -3 -5 3.02 0.8
 0 3 -5 2.16 0.88
 0 -3 6 367.14 11.32
 0 3 6 354.85 9.87
 0 -3 6 363.77 10.75
 0 3 6 368.36 9.92
 0 -3 6 343.82 10.72
 0 3 -6 359.62 9.97
 0 3 -6 366.72 11.5
 0 -3 -6 388.4 11.31
 0 3 6 349.31 10.52
 0 3 6 358.72 9.68
 0 -3 -6 345.44 9.58
 0 -3 6 349.63 9.62
 0 3 -6 357.61 9.96
 0 3 -6 364.47 10.95
 0 -3 -6 375.95 10.64
 0 -3 6 365.86 11.19
 0 3 6 371.02 11.12
 0 -3 -6 384.52 10.28
 0 -3 -6 363.01 11.62
 0 3 7 1102.3 24.58
 0 -3 -7 1079.29 24.29
 0 -3 -7 1102.42 25.7
 0 3 7 1102.9 24.82
 0 -3 -7 1150.5 23.41
 0 -3 7 1122.36 24.36
 0 -3 7 1151.2 25.44
 0 3 7 1075.83 23.57
 0 3 -7 1070.76 19.83
 0 -3 7 1116.61 24.93
 0 3 -7 1081.83 23.35
 0 -3 -7 1166.32 25.13
 0 3 -7 1105.04 25.53
 0 3 7 1085.54 23.49
 0 -3 -7 1083.66 22.27
 0 3 -7 1079.18 22.76
 0 -3 7 1089.49 22.42
 0 3 7 1062.88 22.22
 0 -3 -7 1114.54 23.9
 0 -3 7 1019.53 20.69
 0 3 -7 1110.73 24.87
 0 -3 7 1123.63 25.15
 0 -3 -7 1115.6 23.58
 0 -3 -8 90.19 4.71
 0 3 -8 91.29 5.32
 0 -3 8 86.58 4.86
 0 3 -8 85.26 2.69
 0 3 -8 88.65 2.98
 0 -3 8 89.75 5.35
 0 3 -8 86.44 4.61
 0 -3 -8 90.58 5.29
 0 3 -8 97.63 5.76
 0 3 8 81.69 4.67
 0 -3 8 81.43 5.15
 0 3 8 82.19 5.08
 0 -3 -8 93.44 5.02
 0 -3 -8 87.01 5.63
 0 3 8 84.13 5.09
 0 3 8 86.84 3.77
 0 -3 -8 84.12 3.7
 0 3 -8 83.18 3.95
 0 -3 8 80.62 3.72
 0 -3 -8 96.52 4.7
 0 3 -9 148.28 7.17
 0 -3 -9 121.61 5.64
 0 -3 9 126.03 6.16
 0 3 -9 121.57 3.52
 0 3 -9 127.92 3.89
 0 -3 -9 125.87 5.47
 0 -3 -9 112.77 6.85
 0 -3 -9 128.83 6.62
 0 3 9 132.63 6.66
 0 -3 9 125.71 6.79
 0 3 -9 124.79 5.92
 0 -3 -9 137.95 6.81
 0 3 -9 130.83 7.06
 0 -3 -9 125.51 6.09
 0 3 9 125.18 6.69
 0 3 9 118.18 4.2
 0 -3 9 114.99 4.35
 0 -3 -9 139.43 5.81
 0 -3 9 123.76 6.7
 0 3 9 116.24 6.01
 0 -3 10 1084.07 27.01
 0 -3 10 1089.76 25.07
 0 3 -10 1209.86 28.17
 0 -3 -10 1126.95 26.52
 0 -3 -10 1076.88 25.34
 0 -3 10 1066.77 26.59
 0 3 10 1088.48 25.95
 0 -3 10 1065.82 27.11
 0 3 -10 1051.27 24.87
 0 3 -10 1089.22 20.8
 0 3 -10 1049.11 20.15
 0 -3 -10 1061.32 23.81
 0 3 -10 1094.07 26.78
 0 -3 10 1066.54 26.91
 0 3 -10 1133.93 27.96
 0 -3 -10 1155.61 26.93
 0 -3 -10 1022.68 27.55
 0 3 10 1095.03 26.31
 0 -3 -10 1114.43 23.81
 0 -3 10 1097.34 20.85
 0 -3 -10 1089.65 24.91
 0 -3 11 230.06 8.88
 0 -3 11 238.17 10.51
 0 3 -11 223.6 10.06
 0 3 -11 238.11 10.97
 0 -3 11 238.58 10.5
 0 -3 -11 211.43 10.62
 0 3 11 224.71 9.71
 0 -3 -11 238.51 10.11
 0 -3 -11 206.34 8.37
 0 -3 11 229.21 10.1
 0 -3 -11 223.74 9.06
 0 -3 11 222.12 10.37
 0 3 -11 213.27 8.85
 0 3 -11 228.68 6.13
 0 3 -11 213.35 5.51
 0 -3 -11 233.42 9.85
 0 3 -11 237.2 10.77
 0 3 -11 215.87 5.8
 0 -3 11 232.19 6.17
 0 -3 12 235.3 10.79
 0 3 -12 241.49 11.48
 0 3 12 219.76 6.07
 0 -3 12 233.89 6.44
 0 3 -12 222.46 5.98
 0 -3 -12 241.1 11.07
 0 3 -12 242.21 10.85
 0 -3 -12 233.07 10.43
 0 3 12 237.06 10.27
 0 -3 -12 215.57 11.15
 0 3 -12 235.2 11.21
 0 -3 -12 255.1 10.52
 0 -3 12 222.95 6.16
 0 3 12 218.66 6.08
 0 -3 12 220.58 10.64
 0 -3 12 218.66 8.77
 0 3 12 226.77 5.99
 0 -3 12 229.81 6.36
 0 3 12 223.86 6.17
 0 3 -12 222.77 6.3
 0 -3 12 230.92 6.44
 0 -3 12 230.7 6.41
 0 -3 12 222.29 6.34
 0 -3 -12 221.52 9.11
 0 -3 12 220.45 10.21
 0 3 -12 218.04 9.35
 0 -3 12 224.05 10.89
 0 3 12 232.08 5.92
 0 3 13 2.78 0.73
 0 3 -13 2.48 1.12
 0 -3 13 1.46 1.18
 0 -3 13 2.52 0.72
 0 -3 13 2.14 0.69
 0 -3 13 3.95 0.7
 0 3 -13 2.04 0.61
 0 3 -13 1.55 1.42
 0 3 13 1.91 0.62
 0 -3 13 2.34 0.65
 0 -3 13 2.16 1.33
 0 3 13 3.31 0.7
 0 -3 13 3.64 0.78
 0 -3 -13 2.33 1.28
 0 3 13 1.43 1.05
 0 3 -13 2.08 1.26
 0 3 13 1.72 0.65
 0 -3 13 2.2 0.71
 0 3 -13 2.36 0.63
 0 -3 13 3.52 0.73
 0 3 13 2.41 0.62
 0 -3 -13 2.26 1.3
 0 3 -13 4.91 1.74
 0 -3 13 0.65 0.91
 0 -3 -13 2.82 1.27
 0 3 13 2.84 0.7
 0 -3 13 1 1
 0 -3 13 2.96 1.42
 0 -3 13 2.62 0.73
 0 3 -13 3.95 0.83
 0 -3 14 756.15 15.8
 0 -3 14 749.37 15.91
 0 3 -14 774.01 24.3
 0 -3 14 743.17 22.57
 0 3 -14 702.14 15.2
 0 -3 14 711.29 22.28
 0 -3 14 713.05 15.49
 0 3 14 719.61 15.48
 0 3 14 712.86 21.23
 0 -3 14 723.88 21.57
 0 -3 14 747.52 15.68
 0 3 14 745.44 15.18
 0 -3 -14 811.56 23.87
 0 3 -14 763.1 22.97
 0 3 -14 710.5 15.12
 0 -3 14 742.81 15.89
 0 -3 14 744.58 15.52
 0 3 14 729.32 14.95
 0 -3 14 710.03 23.1
 0 3 -14 664.24 19.93
 0 3 -14 796.39 24.11
 0 -3 -14 729.43 21.28
 0 3 14 761.35 15.66
 0 3 14 744.18 15.44
 0 -3 14 747.33 15.92
 0 3 14 693.73 14.74
 0 3 -14 750.98 15.82
 0 -3 -14 774.06 15.29
 0 3 15 49.13 2.68
 0 -3 15 45.05 2.71
 0 -3 15 48.51 2.69
 0 3 -15 48.56 5.45
 0 -3 15 46.43 4.98
 0 3 -15 43.28 2.37
 0 -3 15 50.33 5.04
 0 3 15 49.1 2.64
 0 -3 15 52.35 2.72
 0 3 15 45.03 4.48
 0 3 15 50.26 2.73
 0 -3 15 48.1 2.64
 0 3 15 48.53 2.45
 0 -3 -15 48.32 5.23
 0 3 -15 48.36 5.08
 0 -3 15 48.69 2.77
 0 -3 15 47.25 2.56
 0 3 -15 46.13 2.41
 0 3 15 44.15 2.6
 0 3 15 44.74 2.27
 0 -3 15 51.3 4.77
 0 -3 15 42.25 5.03
 0 3 15 45.19 2.26
 0 -3 15 42.87 2.66
 0 3 15 48.42 2.6
 0 3 -15 46.33 5.29
 0 3 -15 44.93 2.62
 0 -3 -15 42.9 2.33
 0 3 16 69.63 3.23
 0 3 16 73.05 3.35
 0 -3 16 75.08 3.5
 0 -3 16 74.37 3.36
 0 3 -16 74.16 6.8
 0 -3 16 74.86 6.14
 0 3 -16 69.16 3.04
 0 -3 16 64.27 5.75
 0 3 16 72.82 3.29
 0 -3 -16 68.24 6.36
 0 -3 16 70.82 3.26
 0 3 16 70.38 2.98
 0 -3 -16 75.09 6.56
 0 3 -16 67.17 6.07
 0 -3 16 60.18 6.05
 0 -3 16 71.88 3.21
 0 -3 16 69.43 3.38
 0 3 -16 67.65 2.96
 0 3 -16 67.73 3.3
 0 -3 -16 74.97 3.07
 0 3 16 68.02 3.15
 0 -3 16 68.94 5.45
 0 3 -16 69.68 6.49
 0 -3 16 70.93 3.47
 0 3 16 69.22 3.34
 0 3 16 65.54 2.79
 0 -3 17 59.06 5.21
 0 3 17 53.49 2.76
 0 3 17 55.67 2.9
 0 3 17 51.85 2.47
 0 -3 17 54.31 2.73
 0 3 -17 53.92 2.88
 0 -3 -17 54.36 2.52
 0 -3 17 54.14 2.7
 0 3 -17 53.96 5.25
 0 -3 -17 47.29 5.14
 0 -3 17 55.91 2.99
 0 -3 17 54.26 2.8
 0 -3 17 53.59 2.94
 0 3 17 57.95 2.88
 0 -3 17 55.84 3
 0 3 -17 58.21 5.93
 0 -3 17 53.66 5.04
 0 3 17 53.07 2.74
 0 3 -17 50.48 2.5
 0 -3 18 30.73 3.55
 0 3 18 34.88 2.14
 0 3 18 34.76 2.13
 0 3 -18 36.84 2.34
 0 -3 18 33.67 2.25
 0 -3 18 37.61 2.13
 0 -3 18 35.68 2.06
 0 -3 -18 40.81 4.59
 0 -3 18 31.79 2.18
 0 -3 -18 40.73 4.64
 0 3 -18 37.86 4.62
 0 -3 18 34.23 3.75
 0 3 18 35.47 2.03
 0 3 18 33.38 2.09
 0 3 -18 37.73 2.3
 0 3 18 36.13 2.25
 0 3 18 38.41 2.36
 0 3 -18 34.72 1.89
 0 -3 18 37.01 2.35
 0 -3 18 33.94 2.1
 0 -3 19 1.4 0.69
 0 3 -19 1.43 0.74
 0 3 19 0.05 0.22
 0 3 19 1.18 0.58
 0 3 19 1.97 0.82
 0 3 19 1.58 0.64
 0 3 -19 1.76 0.66
 0 3 19 1.36 0.6
 0 -3 19 1.51 0.56
 0 -3 19 0.66 0.57
 0 -3 19 0.91 0.53
 0 -3 19 0.98 0.5
 0 -3 19 1.72 0.7
 0 -3 -19 1.95 0.59
 0 -3 20 223.68 5.96
 0 3 20 225.68 5.89
 0 -3 -20 225.89 5.53
 0 3 20 236.02 6.03
 0 -3 20 204.43 5.27
 0 -3 -20 228.76 5.93
 0 3 -20 223.78 5.83
 0 3 20 226.51 5.6
 0 3 -20 230.69 6.07
 0 -3 20 222.03 5.98
 0 3 20 230.8 5.67
 0 -3 20 214.11 5.36
 0 -3 20 216.62 5.92
 0 3 21 71.6 2.58
 0 3 21 72.65 2.53
 0 -3 -21 66.24 2.14
 0 -3 21 66.28 2.53
 0 3 21 68.6 2.3
 0 3 -21 72.6 2.64
 0 3 21 66.22 2.2
 0 -3 21 68.48 2.57
 0 -3 21 72.49 2.63
 0 3 -21 74.69 2.68
 0 -3 -21 70.46 2.57
 0 3 -21 66.14 2.41
 0 3 22 110.53 2.78
 0 -3 22 107.94 2.82
 0 3 -22 116.41 2.91
 0 3 22 118.78 2.94
 0 -3 -22 92.51 2.43
 0 3 -22 122.3 3.05
 0 -3 22 111.49 2.91
 0 3 -22 113.85 2.96
 0 3 22 81.39 2.32
 0 -3 22 113.8 2.94
 0 -4 0 2297.96 43.31
 0 4 0 2175.4 42.28
 0 -4 0 2262.74 43.09
 0 -4 0 2357.49 43.71
 0 4 0 2165.47 43.58
 0 -4 0 2160.69 41.26
 0 -4 0 2201.69 42
 0 -4 0 2153.22 41.37
 0 4 0 2181.04 43.68
 0 -4 1 3555.67 65.98
 0 -4 -1 3761.03 66.67
 0 4 -1 3570.21 65.08
 0 -4 1 3436.86 62.68
 0 4 1 3638.65 65.62
 0 -4 -1 3616.19 65.64
 0 4 1 3750.95 66.75
 0 -4 -1 3698.29 66.59
 0 4 -1 3302.46 66.14
 0 -4 1 3572.17 64.94
 0 -4 -1 3504.84 63.4
 0 -4 1 3644.94 66.34
 0 -4 1 3637.27 65.58
 0 -4 -1 3553.57 64.31
 0 4 1 3673.62 66.85
 0 -4 1 3464.01 64.92
 0 4 -1 3691.07 67.11
 0 -4 -1 3487.86 63.72
 0 -4 -2 225.09 7.55
 0 -4 -2 240.92 8.26
 0 4 2 223.98 8.21
 0 4 -2 233.52 8.68
 0 -4 2 223.87 7.99
 0 -4 -2 194.7 5.87
 0 4 2 230.66 8.39
 0 -4 2 218.19 7.59
 0 -4 -2 213.24 7.91
 0 4 -2 211.43 8.01
 0 4 2 217.05 8.07
 0 -4 2 200.8 7.72
 0 4 2 212.11 5.92
 0 -4 2 227.38 8.16
 0 -4 2 230.31 7.72
 0 -4 2 230.44 7.91
 0 -4 -2 234.1 8.37
 0 4 -2 219.62 7.28
 0 -4 2 210.52 6.42
 0 4 2 215.96 7.71
 0 4 -3 855.53 20.11
 0 -4 -3 840.67 19.84
 0 4 -3 915.41 21.29
 0 -4 3 844.89 19.77
 0 -4 -3 826.46 18.66
 0 -4 3 838.27 20.17
 0 -4 3 827.22 19.95
 0 -4 3 840.24 19.71
 0 4 3 820.75 19.88
 0 4 -3 807.4 19.91
 0 -4 3 811.66 19.71
 0 -4 -3 891.18 20.09
 0 4 3 810.11 17.58
 0 -4 3 898.95 19.99
 0 -4 -3 902.96 20.9
 0 4 3 812.77 19.69
 0 4 -3 872.62 18.98
 0 -4 3 828.26 18.28
 0 -4 -4 479.64 13.55
 0 4 -4 468.53 13.46
 0 4 4 483.66 13.43
 0 -4 4 472.38 13.35
 0 -4 -4 442.3 11.6
 0 4 -4 468.16 14.01
 0 4 -4 468.17 9.4
 0 -4 4 494.04 13.12
 0 -4 -4 440.65 12.78
 0 4 4 461.91 13.06
 0 4 -4 442.62 12.99
 0 -4 4 468.5 13.65
 0 -4 4 449.49 13.09
 0 4 4 466.72 11.72
 0 -4 -4 492.37 13.2
 0 -4 -4 480.55 14.07
 0 4 -4 446.98 12.06
 0 -4 4 445.52 12.08
 0 4 5 617.66 16.15
 0 -4 -5 575.35 15.72
 0 4 -5 571.01 15.82
 0 -4 -5 537.12 13.21
 0 -4 5 589.65 16.02
 0 4 -5 589.16 16.7
 0 -4 -5 635.62 16.5
 0 4 -5 575.31 11.39
 0 -4 5 576.82 15.01
 0 4 -5 565.37 15.28
 0 4 5 570.76 15.09
 0 -4 -5 579.76 15.1
 0 -4 5 593.37 16.28
 0 -4 5 603.44 16.07
 0 4 5 562.9 14.34
 0 4 5 580.53 16.16
 0 -4 -5 616.16 15.46
 0 -4 -5 604.13 16.76
 0 -4 5 560.68 14.81
 0 4 -5 553.79 14.31
 0 -4 -6 1.63 0.95
 0 -4 6 2.01 1.05
 0 4 -6 0.34 0.62
 0 -4 6 0.36 0.79
 0 4 -6 0.82 0.36
 0 4 -6 1.54 0.42
 0 -4 -6 0.4 0.57
 0 -4 6 1.87 0.78
 0 4 6 0.96 0.6
 0 4 -6 1.45 0.81
 0 4 6 0.95 0.58
 0 -4 6 0.35 0.59
 0 -4 6 0.73 0.74
 0 4 6 2.46 0.87
 0 -4 -6 1.28 0.73
 0 4 -6 1.74 1.05
 0 4 6 0.36 0.72
 0 -4 6 0.91 0.64
 0 4 -6 0.87 0.55
 0 4 7 1285.65 27.9
 0 -4 -7 1327.91 28.89
 0 -4 7 1195.94 24.75
 0 4 -7 1225.38 28.75
 0 -4 -7 1281.57 28.33
 0 -4 7 1265.14 28.54
 0 -4 7 1250.18 29.16
 0 4 -7 1276.57 29.93
 0 -4 -7 1300.82 29.31
 0 4 -7 1219.2 22.76
 0 4 -7 1222.05 23.17
 0 -4 -7 1269.11 27.8
 0 -4 7 1254.3 29.3
 0 4 7 1187.7 25.78
 0 -4 7 1259.86 29.02
 0 -4 -7 1231.04 26.51
 0 4 7 1189.73 26.5
 0 4 -7 1224.71 27.04
 0 -4 7 1277.39 26.73
 0 4 7 1278.8 29
 0 -4 -7 1316.31 27.52
 0 -4 -7 1211.84 29.69
 0 4 -7 1193.72 26.6
 0 -4 7 1263.04 28.33
 0 -4 -8 67.98 4.86
 0 -4 -8 63.07 4.18
 0 4 8 55.05 4.58
 0 4 -8 63.99 5.17
 0 -4 -8 63.75 4.87
 0 -4 -8 59.62 4.34
 0 4 -8 64.23 4.87
 0 -4 8 58.37 4.46
 0 -4 8 58.67 4.8
 0 4 -8 61.8 2.6
 0 4 -8 58.35 2.31
 0 4 8 54.73 3.72
 0 -4 -8 58.53 5.03
 0 4 -8 55.57 3.87
 0 -4 8 59.79 4.64
 0 -4 -8 67.5 4.44
 0 -4 8 57.16 3.65
 0 -4 -8 59.92 3.68
 0 4 -8 67.32 4.17
 0 4 8 54.12 3.58
 0 -4 8 66.77 5.06
 0 4 -9 2557.91 51.59
 0 -4 -9 2465.07 50.21
 0 -4 9 2409.66 48.84
 0 -4 9 2471.21 50.71
 0 4 -9 2326.63 42.03
 0 4 -9 2393.96 42.71
 0 4 -9 2363.14 49.81
 0 -4 -9 2415.03 48.03
 0 -4 9 2425.4 50.33
 0 4 -9 2368.83 51.2
 0 4 -9 2273.34 42.26
 0 -4 9 2402.03 42.44
 0 -4 -9 2484.59 47.19
 0 4 9 2436.5 49.87
 0 -4 -9 2233.63 50.83
 0 -4 -9 2534.44 49.16
 0 4 -9 2285.49 46.84
 0 -4 9 2399.89 49.71
 0 -4 -9 2400.01 47.48
 0 -4 9 2257.84 44.99
 0 -4 10 0.5 1.05
 0 4 -10 1.4 1.18
 0 -4 -10 4.23 1.41
 0 -4 -10 1.65 1.34
 0 -4 -10 1.62 1.02
 0 4 -10 2.15 1.19
 0 -4 -10 1.85 1
 0 4 10 2.8 1.26
 0 4 -10 2.18 0.95
 0 -4 10 3.14 1.38
 0 -4 10 1.39 0.58
 0 4 10 1.46 0.57
 0 -4 10 2.82 0.67
 0 4 -10 1.99 0.58
 0 -4 -10 3.54 1.19
 0 -4 10 3.23 1.36
 0 4 -10 1.56 0.64
 0 -4 -10 1.15 0.94
 0 -4 -10 1.44 1.16
 0 -4 10 2.53 0.67
 0 4 -10 2.04 0.67
 0 4 -10 2.16 0.51
 0 -4 -10 1.91 1.18
 0 4 -11 172.39 7.87
 0 -4 11 179.05 9.49
 0 -4 -11 194.3 9.04
 0 -4 11 175.92 9.49
 0 -4 11 180.69 5.56
 0 -4 11 182.96 5.44
 0 -4 11 172.94 5.23
 0 -4 -11 180.51 8.48
 0 -4 11 183.52 5.11
 0 4 11 184.99 5.38
 0 -4 11 181.63 8.63
 0 -4 11 174.84 5.42
 0 4 -11 180.81 5.66
 0 4 11 181.58 5.19
 0 4 11 174.78 5.32
 0 4 11 190.4 5.58
 0 4 -11 170.88 9.21
 0 -4 -11 194.55 8.16
 0 -4 -11 201.32 9.68
 0 4 11 167.4 8.93
 0 -4 -11 197.03 9.61
 0 4 -11 196.62 10.35
 0 4 11 175.55 5.37
 0 4 11 184.99 5.14
 0 4 -11 176.73 10.13
 0 -4 -11 184.18 10.3
 0 4 -11 177.03 5.19
 0 -4 11 181.03 5.4
 0 4 -11 180.26 5.52
 0 -4 12 206.39 10.78
 0 -4 -12 205.38 9.46
 0 -4 12 198.13 10.34
 0 -4 12 209.67 6.12
 0 -4 12 205.91 5.86
 0 4 -12 192.46 5.73
 0 -4 12 201.38 5.58
 0 4 12 200.62 5.68
 0 -4 12 194.56 10.5
 0 -4 12 194.22 9.03
 0 4 12 210.43 6.13
 0 4 12 207.28 5.7
 0 4 12 209.9 6.04
 0 4 12 214.19 5.87
 0 4 12 221.8 6.25
 0 4 12 222.25 10.47
 0 -4 -12 230.95 10.76
 0 -4 -12 226.51 11.19
 0 4 -12 208.77 10.49
 0 4 -12 208.42 6.23
 0 -4 -12 213.29 9.24
 0 -4 -12 220.32 10.53
 0 4 -12 228.74 11.55
 0 -4 12 202.59 10.61
 0 4 -12 206.22 11.27
 0 -4 12 206.36 6.17
 0 4 -12 209.95 6.36
 0 -4 12 212.88 6.18
 0 4 -12 198.1 5.76
 0 -4 13 144.07 4.96
 0 -4 13 145.49 4.66
 0 4 -13 137.38 4.62
 0 -4 13 145.09 4.39
 0 4 13 145.78 4.68
 0 -4 13 137 7.31
 0 -4 13 142.4 8.91
 0 -4 -13 144.83 7.78
 0 -4 13 146.23 8.82
 0 4 13 145.93 4.66
 0 -4 13 157.39 5.15
 0 4 13 149.19 4.94
 0 4 -13 139.49 8.75
 0 -4 -13 156.31 9.45
 0 4 13 142.89 4.53
 0 4 13 142.71 4.93
 0 4 13 143.03 8.48
 0 -4 -13 161.03 9.02
 0 -4 13 146.49 9.09
 0 -4 13 144.24 5.02
 0 4 -13 151.45 5.26
 0 -4 13 150.3 5.06
 0 4 -13 144.22 4.68
 0 -4 13 145.56 9.01
 0 4 -13 145.55 9.61
 0 4 -13 151.99 9.58
 0 -4 -13 152.45 8.7
 0 4 -13 141.66 5
 0 4 14 56.46 2.91
 0 -4 14 53.99 5.28
 0 -4 14 49.92 2.82
 0 -4 14 54.96 2.91
 0 -4 14 53.45 2.57
 0 4 -14 52.43 2.62
 0 -4 14 50.55 5.24
 0 4 14 57.63 2.73
 0 4 14 55.18 2.65
 0 4 14 53.98 2.8
 0 -4 14 56.18 2.95
 0 4 -14 58.83 5.57
 0 -4 -14 76.37 6.59
 0 4 14 52.48 2.83
 0 4 14 52.19 2.5
 0 4 14 60.13 5.37
 0 4 -14 53.46 2.62
 0 -4 14 51.15 2.81
 0 -4 14 53.34 5.52
 0 -4 14 85.33 6.01
 0 4 -14 42.05 5.15
 0 -4 -14 57.72 5.29
 0 -4 14 51.5 5.35
 0 4 -14 55.31 5.93
 0 4 -14 53.53 3
 0 -4 14 54.59 2.95
 0 4 -14 57.66 2.99
 0 -4 15 17.35 1.67
 0 -4 15 18.05 1.68
 0 -4 15 19.28 1.46
 0 -4 -15 17.71 2.96
 0 4 -15 18.56 1.77
 0 -4 15 24.2 1.95
 0 4 15 18.51 1.55
 0 -4 15 19.09 3.34
 0 -4 15 21.73 1.82
 0 4 15 19.81 1.53
 0 4 15 18.84 3
 0 4 -15 13.17 3.03
 0 -4 -15 27.37 3.97
 0 4 -15 15.94 2.93
 0 4 15 18.6 1.73
 0 -4 15 19.1 1.73
 0 4 -15 18.55 1.49
 0 4 15 25.66 1.93
 0 4 -15 18.17 1.71
 0 -4 -15 18.39 1.55
 0 4 15 17.67 1.59
 0 -4 15 17.91 3.16
 0 -4 15 17.41 3.03
 0 4 15 26.9 1.71
 0 4 15 19.4 1.71
 0 -4 15 16.48 3.13
 0 -4 16 38.19 1.96
 0 4 16 43.32 2.42
 0 -4 16 38.96 4.52
 0 4 16 42.05 2.29
 0 4 16 40.65 2.5
 0 -4 16 39.15 2.39
 0 4 16 42.38 2.2
 0 -4 16 30.73 3.8
 0 -4 16 37.62 2.42
 0 -4 16 39.14 2.44
 0 -4 16 38.08 2.42
 0 4 -16 39.88 2.47
 0 -4 -16 41.28 2.26
 0 -4 -16 40.44 4.88
 0 4 -16 40.13 4.46
 0 4 16 45.44 2.56
 0 -4 16 41.17 4.86
 0 4 16 37.93 2.03
 0 -4 16 43.8 2.59
 0 4 -16 43.71 2.66
 0 4 -16 35.09 4.75
 0 -4 16 38.15 4.58
 0 4 17 213.4 6.29
 0 -4 17 200.7 6.11
 0 -4 -17 215.01 11
 0 4 -17 209.52 11.34
 0 -4 17 198.11 10.1
 0 4 -17 216.44 6.41
 0 -4 17 206.32 6.2
 0 -4 17 202.39 6.03
 0 -4 17 203.23 6.11
 0 -4 17 183.47 9.08
 0 4 17 214.83 6.11
 0 -4 17 182.83 9.68
 0 4 17 193.32 5.57
 0 -4 17 208.84 6.03
 0 4 17 199.59 5.45
 0 4 -17 203.95 6.12
 0 -4 -17 206.32 5.61
 0 4 17 180.94 5.11
 0 4 17 212.05 6.16
 0 4 18 0.44 0.56
 0 4 -18 1.75 1.34
 0 4 -18 0.13 0.47
 0 4 18 0.44 0.4
 0 -4 18 1.08 0.57
 0 4 18 0.79 0.55
 0 4 -18 1.33 0.72
 0 4 -18 0.99 0.68
 0 -4 18 0.2 0.52
 0 -4 18 0.2 0.53
 0 -4 18 0.86 0.58
 0 -4 18 0.31 0.51
 0 -4 19 5.67 0.88
 0 4 -19 7 0.98
 0 4 -19 6.48 0.88
 0 -4 19 6.66 0.86
 0 -4 19 5.97 0.9
 0 4 19 5.53 0.86
 0 4 -19 6.97 1
 0 4 -19 5.95 0.79
 0 4 19 7.78 0.96
 0 -4 -19 6.5 0.85
 0 4 19 5.76 0.83
 0 -4 19 5.94 0.88
 0 -4 19 6.16 0.81
 0 -4 20 0.1 0.35
 0 4 -20 0.33 0.45
 0 4 20 0.2 0.41
 0 4 -20 -0.04 0.37
 0 -4 -20 1.57 0.49
 0 4 -20 0.63 0.45
 0 4 -20 0.1 0.45
 0 -4 20 0.68 0.46
 0 4 20 0.27 0.36
 0 -4 -20 0.54 0.38
 0 -4 20 0.04 0.41
 0 4 20 0.12 0.42
 0 -4 20 0.98 0.5
 0 -4 20 0.22 0.38
 0 -4 21 45.47 1.79
 0 4 -21 46.3 1.86
 0 4 21 41.24 1.52
 0 -4 21 44.14 1.75
 0 4 -21 48.77 1.88
 0 4 21 45.69 1.65
 0 4 21 46.12 1.64
 0 4 -21 46.01 1.76
 0 -4 21 43.81 1.6
 0 4 -22 34.11 1.17
 0 4 -22 34.37 1.18
 0 -5 0 4.19 1.1
 0 -5 0 1.54 0.68
 0 5 0 0.97 0.86
 0 5 0 5.06 0.68
 0 -5 0 0.56 0.48
 0 -5 0 0.55 0.93
 0 5 0 0.19 0.64
 0 5 0 5.75 1.55
 0 -5 0 -0.17 0.64
 0 5 0 -0.14 0.52
 0 -5 0 0.34 0.66
 0 -5 1 471.06 14.17
 0 -5 1 469.25 12.91
 0 -5 -1 470.44 13.74
 0 -5 -1 500.24 14.8
 0 5 -1 473.56 14.68
 0 -5 -1 467.9 14.38
 0 5 1 451.17 14.3
 0 5 -1 464.94 14.83
 0 -5 1 464.39 12.92
 0 5 1 466.38 14.77
 0 -5 -1 452.66 11.86
 0 5 -1 490.72 10.02
 0 5 -1 476.75 15.01
 0 5 1 468.05 9.95
 0 -5 1 468.96 13.5
 0 -5 -1 475.06 12.58
 0 5 -1 462.65 13.21
 0 5 1 461.33 13.57
 0 -5 1 484.57 14.18
 0 -5 -1 476.64 14.38
 0 -5 2 121.97 5.88
 0 -5 2 117.16 6.34
 0 -5 -2 121.7 5.96
 0 -5 -2 120.93 6.47
 0 5 -2 110.27 6.31
 0 5 2 119.16 6.54
 0 -5 -2 113.85 6.25
 0 5 2 111.55 6.38
 0 -5 2 122.21 6.24
 0 5 2 117.53 6.58
 0 -5 2 117.73 5.83
 0 -5 2 120.11 6.2
 0 -5 -2 120.81 6.56
 0 5 -2 115.26 3.65
 0 5 -2 131.42 7.14
 0 5 2 122.52 3.69
 0 5 2 130.24 6.31
 0 5 -2 115.9 5.61
 0 5 3 65.46 4.5
 0 -5 -3 66.34 4.81
 0 -5 3 65.6 4.75
 0 -5 3 65.26 4.44
 0 -5 -3 65.81 4.16
 0 5 -3 61.81 4.67
 0 -5 3 68.82 4.74
 0 -5 -3 65.44 4.67
 0 5 3 55.29 4.47
 0 -5 -3 65.84 4.63
 0 5 3 60.98 4.75
 0 -5 3 66.5 4.66
 0 -5 3 63.69 4.36
 0 -5 3 64.56 4.55
 0 -5 -3 63.33 4.8
 0 5 -3 62.76 2.53
 0 5 -3 72.46 5.26
 0 5 3 66.33 2.58
 0 5 -3 71.05 4.27
 0 -5 3 65.09 3.59
 0 -5 4 177.79 8.23
 0 -5 4 177.28 7.94
 0 -5 -4 180.15 8.63
 0 5 -4 175.77 8.75
 0 5 4 181.33 8.11
 0 -5 -4 188.42 8.53
 0 -5 -4 166.13 6.81
 0 -5 4 171.59 8.14
 0 -5 4 179.89 8.03
 0 -5 -4 170.32 7.9
 0 5 4 168.56 7.93
 0 5 -4 174.55 8.15
 0 -5 4 175.43 7.91
 0 -5 -4 186.67 8.17
 0 5 -4 176.79 4.9
 0 5 -4 168.98 7.03
 0 -5 4 176.76 6.86
 0 -5 5 33.13 3.55
 0 -5 5 33.79 3.49
 0 -5 -5 35.28 3.79
 0 -5 5 36.13 3.06
 0 -5 -5 28.07 3.22
 0 -5 5 41.73 3.86
 0 -5 -5 28 2.5
 0 5 5 32.27 3.29
 0 -5 -5 27.06 3.01
 0 -5 5 31.23 3.18
 0 5 -5 35.84 3.49
 0 -5 -5 32.23 3.27
 0 5 -5 31.76 1.82
 0 -5 5 34.04 3.02
 0 5 -5 36.35 3.03
 0 -5 -6 61.49 4.98
 0 5 -6 54.68 4.99
 0 5 6 55.41 4.8
 0 -5 -6 65.44 4.68
 0 5 -6 65.22 4.75
 0 -5 -6 58.39 4.34
 0 -5 6 51.97 4.12
 0 5 6 52.53 4.19
 0 5 -6 63.05 4.91
 0 -5 6 51.97 3.63
 0 -5 -6 50.73 4.41
 0 -5 6 50.51 4.46
 0 -5 6 49.97 4.54
 0 -5 6 55.93 4.61
 0 -5 -6 61.33 4.92
 0 5 -6 52.43 2.45
 0 -5 -6 49.16 4.68
 0 5 -6 52.55 2.36
 0 -5 6 56.92 4.24
 0 5 -6 50.61 3.69
 0 -5 -7 50.8 4.66
 0 5 -7 49.23 4.86
 0 -5 7 52.68 4.75
 0 -5 7 46.51 4.33
 0 5 -7 47.18 4.05
 0 -5 -7 49.52 3.94
 0 -5 7 46.84 3.83
 0 5 7 45.83 3.86
 0 -5 -7 46.46 4
 0 5 7 46.7 4.48
 0 5 -7 49.63 4.49
 0 -5 -7 47.05 4.27
 0 -5 7 39.95 3.01
 0 -5 7 54.34 4.85
 0 5 -7 42.61 2.17
 0 -5 -7 38.95 4.3
 0 -5 -7 44.04 4.07
 0 -5 -7 45.81 4.32
 0 -5 7 48.78 4.51
 0 5 -7 45.25 2.31
 0 5 -7 42.92 2.09
 0 5 -7 42.95 3.45
 0 -5 7 46.7 4.03
 0 5 -8 434.6 10.2
 0 -5 8 432.54 15.85
 0 5 8 442.83 9.99
 0 5 -8 439 10.18
 0 -5 -8 451.48 15.39
 0 -5 -8 472.18 16
 0 5 -8 470.68 16.69
 0 -5 8 432.17 15.6
 0 -5 8 440.24 15.07
 0 5 8 417 13.24
 0 5 -8 416.7 13.7
 0 -5 -8 408.24 12.99
 0 -5 8 431.29 13.22
 0 5 8 420.68 15.29
 0 -5 -8 464.15 14.27
 0 5 8 433.5 9.9
 0 5 8 450.19 9.96
 0 5 -8 446.78 15.5
 0 -5 -8 449.77 14.97
 0 5 -8 438.58 9.89
 0 -5 8 427.37 14.54
 0 5 -8 443.83 10.14
 0 5 -8 426.95 9.58
 0 -5 8 449.8 15.73
 0 -5 -8 440.88 16.38
 0 -5 -8 450.16 14.57
 0 5 -8 437.08 10.25
 0 -5 9 16.91 2.7
 0 -5 9 21.26 3.37
 0 -5 9 21.9 1.68
 0 5 -9 21.2 3.52
 0 -5 9 22.75 3.38
 0 -5 -9 20.13 3.03
 0 5 9 17.46 1.44
 0 -5 9 22.16 3.1
 0 -5 9 18.89 3.14
 0 -5 -9 22.91 2.79
 0 5 -9 18.98 3.27
 0 5 9 22.94 3.34
 0 -5 9 16.35 2.17
 0 5 9 18.06 1.46
 0 5 9 19.12 1.54
 0 -5 9 21.74 1.66
 0 5 9 18.68 1.51
 0 5 9 22.21 1.66
 0 5 -9 20.07 1.52
 0 5 -9 18.35 3.02
 0 -5 -9 21.48 3.01
 0 5 -9 18.82 1.58
 0 5 -9 18.67 1.4
 0 -5 -9 19.9 3.22
 0 5 -9 24.47 1.84
 0 -5 -9 18.25 3.29
 0 -5 -9 21.76 2.88
 0 5 9 20.5 1.5
 0 5 9 21.65 1.6
 0 -5 -10 805.23 22.64
 0 -5 10 743.62 15.54
 0 -5 10 784.13 16.15
 0 5 -10 809.69 24.8
 0 -5 10 785.75 23.45
 0 -5 -10 794.22 22.25
 0 5 10 763.74 15.74
 0 -5 10 783.56 23.5
 0 -5 10 762.91 21.87
 0 5 10 805.86 23.19
 0 5 -10 760.11 16.28
 0 -5 10 757.1 15.67
 0 5 10 756.8 15.59
 0 5 10 728.42 15.71
 0 -5 10 787.87 16.09
 0 5 10 783.63 15.88
 0 5 10 792.02 15.97
 0 5 -10 733.86 15.56
 0 -5 10 740.56 15.48
 0 5 -10 757.53 22.74
 0 -5 -10 798.7 21.48
 0 5 -10 805.18 24.41
 0 -5 -10 785.37 23.12
 0 5 10 750.16 15.46
 0 5 10 742.69 15.68
 0 5 10 795.05 16.04
 0 5 -10 718.08 15.17
 0 5 -10 769.05 16.1
 0 -5 10 729.87 22.08
 0 -5 -10 797.92 21.04
 0 -5 11 295.84 13.35
 0 -5 -11 325.4 13.06
 0 -5 11 313.3 8.21
 0 -5 11 299.66 7.73
 0 -5 11 308.65 7.93
 0 -5 -11 304.86 12.41
 0 5 11 307.74 7.87
 0 -5 11 294.3 7.58
 0 -5 11 298.43 13.59
 0 -5 11 295.95 12.22
 0 -5 -11 316.64 13.21
 0 5 11 299.32 13.02
 0 5 -11 306.16 8.3
 0 -5 11 299.74 7.82
 0 5 11 303.76 7.69
 0 -5 11 310.06 8.13
 0 5 11 313.05 8.04
 0 5 -11 291.28 7.61
 0 -5 11 300.64 7.71
 0 5 -11 286.67 12.87
 0 -5 -11 307.39 11.82
 0 5 -11 332.25 14.64
 0 -5 -11 310.82 13.35
 0 -5 11 309.16 13.13
 0 5 11 295.73 7.53
 0 5 11 295.91 7.82
 0 -5 11 292.77 13.36
 0 5 -11 324.57 14.68
 0 5 -11 297.97 8.08
 0 -5 -11 294.7 11.21
 0 -5 12 1221.57 32.46
 0 -5 -12 1244.5 30.85
 0 -5 12 1207.62 23.52
 0 -5 12 1233.85 24.05
 0 -5 12 1186.92 23.5
 0 -5 -12 1204.55 29.99
 0 -5 12 1181.44 23.13
 0 5 12 1222.59 23.63
 0 -5 12 1203.05 30.09
 0 5 12 1196.66 31.57
 0 -5 -12 1220.6 31.57
 0 5 -12 1236.86 24.28
 0 -5 12 1210.39 23.66
 0 -5 12 1228.27 23.98
 0 5 12 1217.02 23.32
 0 5 12 1246.41 23.9
 0 -5 12 1189.33 23.46
 0 5 -12 1154.8 23.18
 0 5 -12 1132.94 31.22
 0 5 12 1188.66 23.14
 0 5 12 1211.15 23.67
 0 5 12 1195.15 23.47
 0 -5 12 1110.77 31.1
 0 -5 -12 1250.27 32.15
 0 5 -12 1271.56 33.95
 0 5 -12 1203.89 23.95
 0 5 -12 1231.07 34.06
 0 -5 -13 42.78 4.83
 0 5 -13 46.34 5.34
 0 -5 13 45.49 2.33
 0 -5 13 41.11 4.17
 0 5 13 44.87 2.56
 0 5 13 44.62 2.41
 0 -5 13 50.28 2.78
 0 5 13 44.66 2.34
 0 5 13 45.04 2.59
 0 -5 13 46.3 2.54
 0 5 -13 40.84 2.29
 0 5 -13 42.58 4.78
 0 -5 -13 44.95 5.2
 0 -5 13 42.3 2.42
 0 -5 13 50.69 5.25
 0 5 -13 44.34 2.64
 0 -5 13 39.38 4.82
 0 -5 -13 49.56 4.68
 0 -5 13 44.67 2.56
 0 5 -13 49.25 2.9
 0 -5 13 45.75 2.54
 0 -5 13 45.33 2.71
 0 5 13 46.71 5.01
 0 5 -13 43.71 5.38
 0 -5 14 57.14 3.03
 0 -5 14 55.35 2.82
 0 -5 14 53.87 2.64
 0 -5 14 48.93 5.34
 0 -5 14 50.85 2.4
 0 5 14 63.11 5.61
 0 5 14 51.15 2.77
 0 5 14 52.98 2.6
 0 5 14 57.35 2.95
 0 -5 14 52.56 2.75
 0 -5 -14 48.19 4.51
 0 -5 14 53.36 5.4
 0 -5 -14 55.92 5.76
 0 5 -14 51.2 5.16
 0 5 -14 53.76 2.92
 0 5 14 53.82 2.84
 0 5 14 53.75 2.54
 0 5 -14 57.11 3.13
 0 -5 14 55.07 2.87
 0 5 -14 54.43 5.92
 0 -5 14 55.93 5.62
 0 5 -14 57.23 5.94
 0 -5 -14 53.39 5.3
 0 -5 14 52.26 4.91
 0 -5 14 42.73 4.96
 0 -5 15 166.47 4.98
 0 -5 15 167.06 9.71
 0 -5 15 154.59 4.5
 0 5 15 170.43 5.59
 0 5 15 176.67 5.11
 0 -5 15 167.54 5.34
 0 5 -15 173.67 10.59
 0 -5 15 154.04 9.43
 0 5 -15 169.48 5.41
 0 -5 15 162.41 5.27
 0 -5 -15 170.85 10.06
 0 5 -15 172.4 5.56
 0 -5 -15 177.61 5.27
 0 -5 15 134.9 8.89
 0 5 15 163.59 4.84
 0 5 15 166.35 5.4
 0 -5 15 155.41 9.18
 0 5 15 169.03 5.44
 0 -5 15 159.61 5.32
 0 5 -15 171.48 5.76
 0 -5 16 58.6 5.48
 0 5 -16 68.36 3.23
 0 -5 16 60.51 2.59
 0 5 16 69.04 2.8
 0 -5 16 69.63 3.19
 0 5 16 68.03 3.11
 0 5 16 63.17 2.59
 0 5 -16 69.7 3.07
 0 -5 16 65.74 3.02
 0 5 -16 69.25 3.32
 0 -5 16 63.65 3.03
 0 -5 -16 70.25 6.17
 0 5 16 71.05 3.25
 0 -5 16 66.97 5.54
 0 -5 -16 71.57 2.95
 0 5 -16 70.62 3.19
 0 5 16 74.74 3.24
 0 5 -16 65.86 3.22
 0 -5 16 67.94 3.07
 0 -5 16 60.23 5.57
 0 5 -16 69.74 6.43
 0 -5 17 39.13 2.19
 0 5 17 36.16 1.86
 0 -5 17 40.58 2.26
 0 -5 17 38.77 2.21
 0 5 -17 40.99 2.37
 0 5 -17 44.68 2.24
 0 5 -17 40.8 2.32
 0 -5 17 38.78 2.16
 0 5 -17 36.96 4.42
 0 5 17 40.73 2.31
 0 -5 17 35.93 3.78
 0 5 17 41.19 2.31
 0 5 17 37.05 1.74
 0 5 17 40.57 2.26
 0 5 17 39.11 2.22
 0 5 -17 40.91 2.38
 0 5 -17 39.45 2.23
 0 -5 -17 41.36 2.05
 0 -5 18 13.74 1.19
 0 5 -18 16.24 1.4
 0 5 -18 13.5 1.22
 0 5 -18 12.27 1.13
 0 5 -18 14.43 1.31
 0 5 18 13.8 1.22
 0 -5 18 12.76 1.19
 0 -5 18 13.05 1.16
 0 5 -18 12.15 1.05
 0 -5 18 11.75 1.09
 0 5 18 15.39 1.3
 0 5 18 13.26 0.95
 0 -5 18 12.54 1.16
 0 5 18 13.89 1.26
 0 -5 19 16.94 1.19
 0 5 -19 17.4 1.18
 0 -5 19 17.16 1.24
 0 -5 19 16.5 1.17
 0 5 19 18.88 1.3
 0 -5 19 16.27 1.04
 0 -5 19 15.53 1.12
 0 5 -19 17.29 1.32
 0 5 19 18.8 1.27
 0 5 19 19.5 1.32
 0 5 -19 17.23 1.31
 0 -5 19 15.87 1.18
 0 5 -19 17.72 1.27
 0 -5 20 24.75 1.24
 0 5 -20 28.35 1.41
 0 5 20 26.71 1.31
 0 5 20 27.03 1.31
 0 5 -20 27.86 1.41
 0 5 -20 27.99 1.35
 0 -5 -20 26.47 1.35
 0 -5 20 26.54 1.21
 0 -5 20 25.1 1.25
 0 -5 20 24.39 1.2
 0 -5 -20 23.84 1.13
 0 5 20 29.01 1.37
 0 5 -21 37.64 1.27
 0 5 21 32.61 1.11
 0 5 21 32.45 1.11
 0 5 -21 35.98 1.27
 0 5 21 33.62 1.14
 0 -6 0 741.68 20.98
 0 -6 0 722.56 18.84
 0 -6 0 740.95 20.78
 0 6 0 737.62 15.1
 0 6 0 749.83 15.12
 0 6 0 735.04 19.51
 0 -6 0 759.42 20.76
 0 6 0 757.05 21.16
 0 -6 0 754.36 21.29
 0 6 0 659.26 20.85
 0 -6 0 749.12 21.33
 0 6 0 763.28 22.06
 0 -6 1 199.81 9.24
 0 -6 -1 191.54 9.35
 0 -6 1 188.85 8.32
 0 -6 -1 183.36 9.03
 0 6 -1 195.9 5.44
 0 6 1 189.27 5.39
 0 6 -1 190.09 8.16
 0 6 1 198.02 8.67
 0 -6 1 182.48 7.65
 0 -6 1 190.85 9.12
 0 -6 -1 187.54 8.68
 0 6 -1 192.3 9.17
 0 6 1 210.25 9.69
 0 -6 1 184.75 9.23
 0 -6 -1 195.11 9.42
 0 6 -1 185.67 5.37
 0 6 -1 189.19 9.51
 0 -6 -1 205.59 9.68
 0 -6 1 173.25 7.66
 0 6 -1 182.9 9.6
 0 6 1 182.49 9.46
 0 -6 2 1253.26 30.42
 0 -6 -2 1234.53 29.01
 0 -6 2 1189.12 28.09
 0 -6 2 1281.65 29.99
 0 6 2 1309.12 29.52
 0 -6 2 1256.45 29.4
 0 -6 2 1258.75 29.9
 0 -6 -2 1246.83 30.51
 0 6 -2 1299.87 31.91
 0 6 -2 1251.24 28.14
 0 6 -2 1213.4 30.78
 0 -6 -2 1227.36 30.43
 0 6 2 1155.36 30.36
 0 6 -2 1215.12 23.63
 0 6 2 1232.86 30.75
 0 6 -2 1241.72 29.98
 0 -6 -2 1300.81 30.7
 0 -6 2 1208.02 28.33
 0 6 2 1278.65 23.72
 0 6 -2 1224.27 23.57
 0 -6 3 663.8 18.61
 0 -6 3 666.69 19.92
 0 -6 -3 654.58 18.09
 0 6 -3 665.9 13.97
 0 -6 3 698.84 19.66
 0 -6 3 634.79 18.6
 0 -6 -3 707.09 20.55
 0 6 3 662.09 19.2
 0 6 3 655.31 19.97
 0 -6 3 685.32 19.93
 0 -6 -3 702.61 20.19
 0 6 -3 626.5 19.74
 0 -6 -3 658.42 20.08
 0 6 -3 705.88 21.36
 0 6 -3 630 17.36
 0 -6 -3 698.03 19.95
 0 6 -3 676.5 19.37
 0 6 3 631.64 19.83
 0 -6 3 697.96 18.98
 0 6 -3 659.95 13.82
 0 -6 -4 109.74 5.99
 0 -6 4 112.95 6.77
 0 -6 4 122.44 7.45
 0 6 4 124.25 4.22
 0 -6 -4 114.86 6.98
 0 6 4 115.9 7.41
 0 6 -4 107.52 7.08
 0 -6 -4 124.57 7.39
 0 6 4 109.77 7.12
 0 -6 4 115.78 7.06
 0 -6 4 119.22 7.32
 0 -6 -4 127.67 7.71
 0 -6 4 119.11 6.62
 0 6 -4 119.9 4.05
 0 -6 -4 117.21 7.36
 0 6 -4 122.55 7.96
 0 -6 4 123.12 7.04
 0 6 -4 119.84 6.08
 0 -6 -4 117.55 7.5
 0 6 -4 120.48 4.14
 0 6 5 152.77 4.81
 0 6 -5 152.88 4.96
 0 -6 -5 162.93 8.93
 0 6 -5 158.17 9.25
 0 -6 5 157.97 8.4
 0 -6 5 160.94 8.82
 0 -6 5 167.48 8.93
 0 -6 -5 152.44 8.18
 0 6 5 158.11 4.76
 0 6 -5 155.22 4.97
 0 -6 -5 165.43 8.94
 0 -6 5 150.27 7.37
 0 6 5 158.72 4.89
 0 6 -5 163.15 5.12
 0 6 -5 137.82 8.09
 0 -6 -5 166.5 8.55
 0 6 5 143.58 8.14
 0 -6 5 146.15 7.97
 0 6 -5 154.87 4.94
 0 6 -5 152.58 4.99
 0 6 5 153.6 4.79
 0 6 5 159.19 4.89
 0 -6 5 157.07 8.38
 0 -6 -5 151.3 8.85
 0 6 -5 151.62 4.79
 0 6 -6 522.85 11.87
 0 6 6 520.36 11.53
 0 6 6 537.35 11.72
 0 -6 6 520.27 17.86
 0 -6 6 526.94 11.48
 0 6 6 516.75 11.57
 0 6 -6 511.53 11.81
 0 -6 -6 548.09 18.21
 0 6 6 528.78 11.41
 0 6 -6 523.59 11.57
 0 -6 6 528.58 17.55
 0 -6 -6 541.3 16.98
 0 -6 6 536.73 11.56
 0 6 -6 527.09 11.84
 0 6 6 515.81 11.57
 0 6 6 519.29 11.44
 0 6 6 526.02 11.5
 0 6 -6 533.79 12
 0 6 6 524.06 11.69
 0 -6 -6 541.84 17.91
 0 -6 6 495.38 14.87
 0 -6 -6 515.98 18.35
 0 6 -6 571.72 19.34
 0 6 -6 506.55 11.48
 0 -6 6 523.57 17.36
 0 -6 -6 521.6 16.63
 0 -6 6 522.3 16.61
 0 6 -6 491.43 16.84
 0 6 6 501.54 16.77
 0 6 -6 515.01 11.75
 0 6 -7 735.16 15.7
 0 6 7 686.15 14.93
 0 6 7 774.69 15.5
 0 6 -7 718.56 15.6
 0 -6 7 780.06 23.12
 0 6 7 733.24 15.29
 0 -6 7 744.17 15.27
 0 6 -7 731.55 15.58
 0 -6 -7 765.05 22.68
 0 6 -7 727.77 15.19
 0 6 7 715.12 15.01
 0 -6 7 745.59 22.27
 0 6 7 691.64 22.19
 0 -6 -7 768.45 21.23
 0 6 7 698.64 14.99
 0 -6 7 735.12 15.27
 0 6 7 720.45 15.14
 0 6 7 741.98 15.32
 0 6 7 759.24 15.22
 0 6 -7 746.25 15.6
 0 -6 -7 762.69 22.25
 0 6 -7 694.18 15.04
 0 -6 7 703.92 20.14
 0 6 7 709.58 20.66
 0 6 -7 663.68 20.62
 0 -6 -7 703.4 20.21
 0 6 -7 742.54 15.52
 0 -6 7 733.23 22.11
 0 -6 7 697.04 19.66
 0 -6 -7 753.65 21.67
 0 -6 -7 761.92 22.77
 0 6 -7 805.01 24.25
 0 6 8 6.18 0.87
 0 6 8 9.73 1.12
 0 6 -8 6.63 1.09
 0 6 8 7.8 1.12
 0 -6 8 5.58 1.56
 0 -6 8 9.04 1.12
 0 6 -8 6.56 1.09
 0 6 8 6.7 1.02
 0 -6 -8 13.82 2.72
 0 6 -8 7.66 1.04
 0 6 8 6.16 0.94
 0 -6 8 6.94 1.04
 0 6 8 11.62 1.23
 0 6 -8 8.52 2.37
 0 -6 -8 7.25 1.78
 0 6 8 6.21 2
 0 -6 -8 9.19 2.17
 0 6 8 6.78 1.03
 0 6 -8 8.14 1.15
 0 6 8 6.4 1.01
 0 6 8 6.33 0.99
 0 6 -8 6.63 0.96
 0 -6 -8 9.61 2.26
 0 -6 8 8.53 2.19
 0 -6 -8 6.78 2.13
 0 -6 8 7.83 1.79
 0 -6 -8 8.23 1.88
 0 6 -8 10.06 1.32
 0 -6 8 4.83 2.04
 0 -6 8 7.13 2.06
 0 6 -8 15.15 1.46
 0 -6 8 7.56 2.23
 0 6 9 536.19 12.08
 0 6 9 542.47 12.01
 0 6 9 590.71 12.7
 0 6 -9 566.14 12.87
 0 -6 9 572.19 19.78
 0 -6 9 562.48 12.58
 0 6 -9 559.55 12.8
 0 -6 -9 559.17 18.92
 0 6 -9 529 12.12
 0 6 9 558.74 12.31
 0 -6 9 568.95 19.62
 0 -6 9 526.67 18.43
 0 -6 -9 576.1 17.41
 0 6 9 567.6 19.61
 0 -6 -9 553.59 17.79
 0 -6 9 559.55 12.55
 0 6 9 564.76 12.45
 0 6 9 536.15 12.15
 0 6 9 550.23 12.41
 0 6 9 575.29 12.48
 0 6 -9 574.02 12.76
 0 6 -9 542.28 12.19
 0 -6 -9 560.52 18.44
 0 -6 9 519.86 15.93
 0 -6 -9 568.3 19.52
 0 6 -9 535.65 20.09
 0 -6 9 525.35 17.42
 0 6 -9 545.81 20.42
 0 -6 9 540.74 19.11
 0 6 -9 558.32 12.68
 0 6 -9 558.36 12.91
 0 6 -10 578.31 13.21
 0 -6 -10 587.3 19.5
 0 -6 10 581.15 20.38
 0 -6 10 566.71 12.9
 0 -6 10 571.54 12.87
 0 6 -10 576.61 13.15
 0 -6 -10 580.09 19.29
 0 6 -10 542.32 12.36
 0 6 10 581.74 12.67
 0 -6 10 568.73 12.62
 0 -6 10 534.62 18.59
 0 -6 10 548.85 19.8
 0 6 10 566.04 19.86
 0 6 -10 569.3 13.23
 0 -6 10 577.96 12.93
 0 6 10 555.19 12.45
 0 6 10 583.17 12.81
 0 6 10 595.13 12.85
 0 6 -10 580.52 13.03
 0 6 10 589.42 12.88
 0 6 -10 537.18 12.35
 0 -6 -10 570 18.48
 0 6 -10 564.9 20.68
 0 -6 -10 567.61 19.81
 0 -6 10 522.36 17.96
 0 6 10 560.54 12.46
 0 6 10 562.06 12.39
 0 -6 10 571.8 19.89
 0 6 -10 549.41 20.88
 0 6 -10 575.06 13.01
 0 -6 -10 571.44 17.94
 0 -6 -11 82.96 6.6
 0 -6 11 84.25 3.7
 0 -6 11 82.72 3.61
 0 6 -11 79.33 3.7
 0 -6 -11 81.85 6.45
 0 6 11 80.28 3.47
 0 -6 11 85.31 3.48
 0 -6 11 79.04 6.88
 0 -6 11 74.24 6.07
 0 6 11 78.2 6.62
 0 6 -11 82.76 3.82
 0 -6 11 78.86 3.58
 0 6 11 87.96 3.68
 0 6 11 78.59 3.36
 0 6 11 85.61 3.62
 0 6 -11 82.94 3.68
 0 6 -11 77.51 3.28
 0 -6 -11 78.47 5.96
 0 -6 11 81.24 6.34
 0 6 11 79.44 3.3
 0 6 11 82.51 3.44
 0 -6 -11 79.53 5.73
 0 -6 11 79.31 6.86
 0 6 -11 73.32 6.96
 0 6 -11 99.39 7.9
 0 -6 -11 83.92 6.92
 0 6 -11 84.41 3.72
 0 -6 12 243.78 7.03
 0 -6 12 235.55 6.75
 0 6 -12 231.52 7
 0 -6 12 219.5 11.84
 0 -6 -12 210.56 10.47
 0 -6 12 240.93 6.52
 0 -6 12 224.95 10.79
 0 6 12 221.93 11.44
 0 6 12 232.33 6.75
 0 6 12 231.34 6.46
 0 -6 12 242.45 6.99
 0 6 -12 237.9 7.19
 0 -6 12 216.26 6.27
 0 6 -12 241.47 6.94
 0 6 -12 225.67 6.32
 0 6 12 237.15 6.63
 0 6 12 239.65 6.43
 0 -6 -12 227.65 11.27
 0 -6 12 223.3 11.05
 0 6 12 229.21 6.6
 0 -6 12 236.86 12.08
 0 6 -12 245.22 13.16
 0 6 -12 238.33 12.64
 0 -6 -12 231.06 11.78
 0 6 -12 233.47 6.91
 0 6 13 69.19 3.33
 0 -6 13 68.7 2.98
 0 -6 13 68.8 3.35
 0 6 -13 68.79 3.38
 0 -6 13 70.55 3.19
 0 -6 13 71.08 6.44
 0 -6 13 72.79 3.05
 0 -6 13 68.44 5.47
 0 -6 13 72.87 3.41
 0 6 13 73.7 3.12
 0 6 13 74.03 3.36
 0 6 -13 74.12 3.37
 0 -6 13 65.74 5.78
 0 6 -13 69.78 3.34
 0 -6 -13 74.13 5.84
 0 -6 13 71.5 6.33
 0 6 -13 82.53 7.3
 0 -6 13 64.35 6.12
 0 -6 13 62.74 2.92
 0 6 -13 69.46 3.48
 0 6 13 71.71 3.2
 0 6 13 70.55 3.18
 0 6 13 69.46 2.96
 0 -6 14 177.2 5.06
 0 6 14 179.73 5.46
 0 -6 14 164.84 5.04
 0 -6 -14 168.84 9.93
 0 6 14 186.85 5.8
 0 6 14 186.24 5.3
 0 -6 14 179.82 5.69
 0 6 -14 179.81 5.57
 0 -6 14 187.4 5.84
 0 -6 14 174.29 5.2
 0 6 -14 175.6 5.63
 0 -6 -14 171.93 8.73
 0 -6 14 179.04 10.03
 0 6 14 180.65 5.11
 0 6 14 182.65 5.5
 0 -6 14 168.25 5.22
 0 6 -14 186.07 5.96
 0 6 -14 175.3 10.62
 0 -6 14 180.17 5.41
 0 6 -14 182.2 5.81
 0 6 15 1.45 0.66
 0 -6 15 0.99 0.47
 0 6 -15 1.06 0.69
 0 -6 15 1.15 0.55
 0 6 15 1.75 0.57
 0 -6 15 0.9 0.59
 0 -6 15 1.53 0.54
 0 -6 15 1.56 0.69
 0 6 -15 1.93 0.68
 0 -6 -15 0.57 1.02
 0 -6 15 0.9 0.47
 0 -6 -15 1.61 0.6
 0 6 -15 1.84 0.62
 0 -6 15 1.24 0.57
 0 6 -15 1.23 0.66
 0 6 15 1.4 0.73
 0 -6 15 2.13 1.31
 0 6 -15 0.63 1.21
 0 6 15 1.97 0.73
 0 6 15 1.45 0.6
 0 6 15 0.81 0.48
 0 6 16 90.58 3.09
 0 -6 16 88.63 3.21
 0 6 -16 96.19 3.71
 0 6 16 98.41 3.47
 0 -6 16 95.56 3.15
 0 6 -16 95.2 3.6
 0 -6 16 96.21 3.62
 0 -6 16 90.27 3.16
 0 -6 -16 97.85 3.33
 0 6 -16 89.73 3.41
 0 6 16 87.6 2.89
 0 6 16 94.89 3.42
 0 -6 16 89.23 6.17
 0 -6 16 84.81 3.04
 0 6 -16 94.46 3.36
 0 6 -17 1.02 0.49
 0 6 17 0.61 0.43
 0 6 -17 0.67 0.44
 0 -6 -17 0.32 0.37
 0 6 -17 0.73 0.43
 0 -6 17 0.55 0.42
 0 6 -17 0.57 0.5
 0 6 17 1.42 0.45
 0 6 17 1.32 0.58
 0 -6 17 0.32 0.46
 0 -6 17 0.36 0.38
 0 6 -18 3.51 0.63
 0 6 -18 3.05 0.59
 0 -6 -18 3.97 0.48
 0 6 18 4.18 0.68
 0 6 18 5.01 0.66
 0 6 18 4.48 0.7
 0 6 -18 5.01 0.76
 0 -6 18 4.15 0.52
 0 -6 18 4.85 0.69
 0 6 19 22.26 1.17
 0 6 19 23.19 1.18
 0 6 19 18.67 0.98
 0 6 -19 20.55 1.16
 0 -6 -19 20.7 1.05
 0 -6 19 19.2 1.08
 0 6 -19 22.82 1.14
 0 6 20 0.41 0.21
 0 6 20 0.45 0.21
 0 7 0 1.85 0.58
 0 7 0 0.87 0.53
 0 -7 0 1.81 1.36
 0 -7 0 0.83 1.11
 0 7 0 -0.28 0.87
 0 -7 0 1.99 1.2
 0 7 0 0.99 0.46
 0 7 0 0.22 0.44
 0 7 0 1.59 0.58
 0 7 0 1.01 0.47
 0 7 0 0.92 0.51
 0 7 0 0.81 0.82
 0 -7 0 0.27 0.84
 0 7 0 0.18 0.42
 0 7 0 0.49 0.47
 0 -7 0 0.58 1.04
 0 -7 -1 54.56 5
 0 7 1 41.35 2.21
 0 7 -1 44.08 2.25
 0 7 -1 43.9 2.25
 0 7 -1 43.42 2.46
 0 7 1 44.76 2.47
 0 7 1 44.35 2.35
 0 -7 -1 45.38 4.53
 0 -7 1 44.05 4.65
 0 -7 -1 41.26 4.62
 0 7 1 46.46 2.3
 0 7 1 42.12 2.43
 0 7 -1 44.59 2.51
 0 -7 -1 54.27 5.27
 0 -7 1 47.29 4.78
 0 7 1 44.26 4.21
 0 7 -1 42.61 3.85
 0 7 -1 46.57 4.74
 0 -7 -1 44.3 4.74
 0 -7 1 50.14 5.07
 0 7 1 44.87 4.79
 0 7 -1 42.48 2.48
 0 7 1 45.8 2.52
 0 7 -1 51.06 2.55
 0 7 1 49.4 2.59
 0 7 -1 46.47 2.53
 0 7 1 43.23 2.44
 0 7 -1 45.25 2.42
 0 -7 1 44.76 2.31
 0 7 -1 39.11 2.37
 0 7 1 42.76 2.43
 0 -7 1 39.06 3.83
 0 7 2 211.69 6.27
 0 7 -2 210.91 6.11
 0 -7 2 220.72 6.17
 0 7 -2 214.86 6.36
 0 -7 -2 243.44 11.5
 0 7 2 212.8 5.91
 0 7 -2 205.76 5.79
 0 7 2 210.98 6.21
 0 7 2 222.92 6.21
 0 7 -2 214.19 6.32
 0 -7 -2 222 10.01
 0 -7 2 223.43 10.91
 0 -7 2 239.37 11.42
 0 -7 -2 223.17 11.16
 0 7 2 214.84 6.3
 0 7 2 216.69 5.97
 0 7 -2 207.88 6.3
 0 -7 2 238.24 10.91
 0 7 2 201.84 10.71
 0 -7 2 202.53 10.72
 0 7 -2 227.63 10.73
 0 -7 -2 224.47 10.96
 0 7 -2 218.19 6.34
 0 7 -2 216.84 6.41
 0 7 2 207.2 6.27
 0 -7 -2 247.35 11.3
 0 7 -2 234.23 6.24
 0 7 2 232.83 6.51
 0 7 -2 216.69 6.26
 0 -7 2 210.09 9.76
 0 7 -3 13.8 1.33
 0 7 -3 11.5 1.3
 0 -7 3 13.88 1.34
 0 -7 -3 11.54 2.57
 0 7 3 10.93 1.14
 0 7 -3 11.4 1.14
 0 7 3 12.52 1.28
 0 7 3 10.8 1.22
 0 7 -3 12.47 1.34
 0 -7 3 10.73 2.07
 0 7 3 11.3 1.27
 0 7 -3 11.93 1.36
 0 7 3 11.46 1.13
 0 7 -3 14.61 1.45
 0 7 3 12.7 1.24
 0 -7 3 12.34 2.44
 0 -7 3 12.31 2.59
 0 -7 -3 9.52 1.96
 0 -7 -3 13.53 2.79
 0 7 -3 9.51 2.13
 0 -7 -3 11.56 2.44
 0 7 3 14.78 2.86
 0 7 -3 11.88 1.3
 0 7 -3 12.71 1.3
 0 7 3 11.74 1.28
 0 -7 3 12.21 2.41
 0 -7 3 13.52 2.34
 0 7 3 13.65 1.4
 0 7 -3 12.41 1.2
 0 -7 3 13 2.63
 0 -7 -3 16.84 3.01
 0 7 4 137.41 4.7
 0 7 4 133.99 4.67
 0 7 -4 133.55 4.83
 0 -7 4 147.53 8.59
 0 7 4 139.1 4.77
 0 -7 4 147.51 4.86
 0 7 -4 139.49 4.89
 0 7 -4 137.56 4.59
 0 -7 4 134.07 7.74
 0 -7 4 139.07 7.59
 0 7 4 138.19 4.52
 0 7 -4 139.26 4.75
 0 7 -4 139.25 4.42
 0 -7 4 151.12 9
 0 7 4 142.92 4.53
 0 7 4 139.9 4.58
 0 7 -4 142.33 4.91
 0 -7 4 134.24 8.61
 0 -7 -4 138.93 8.43
 0 7 -4 134.03 7.98
 0 7 4 150.84 9.16
 0 -7 4 128.45 7.57
 0 -7 -4 157.08 9.24
 0 7 -4 137.18 4.91
 0 7 4 141.29 4.85
 0 7 -4 134.47 4.66
 0 -7 4 132.08 7.77
 0 -7 -4 140.74 8.5
 0 -7 4 133.57 8.31
 0 7 -4 142.56 4.87
 0 7 -4 147.72 9.57
 0 -7 -4 142.3 8.79
 0 7 5 41.48 2.4
 0 7 -5 39.12 2.44
 0 7 5 39.37 2.35
 0 -7 5 46.9 4.91
 0 7 5 40.51 2.4
 0 -7 5 42.78 2.46
 0 7 -5 39.44 2.45
 0 7 -5 43.01 2.34
 0 -7 5 39.46 4.31
 0 -7 5 38.02 3.7
 0 -7 -5 43.19 4.91
 0 7 5 41 2.26
 0 7 -5 42.62 2.42
 0 7 -5 36.22 2.07
 0 -7 5 36.19 4.48
 0 7 5 35.83 4.56
 0 7 -5 35.43 3.88
 0 -7 5 44.44 4.84
 0 -7 -5 41.6 4.49
 0 -7 5 37.76 2.13
 0 7 5 41.25 2.32
 0 7 5 39.37 2.22
 0 7 -5 39.47 2.44
 0 -7 -5 35.91 4.48
 0 -7 5 39.23 3.92
 0 7 -5 41.56 2.37
 0 -7 -5 39.57 4.54
 0 7 -5 41.22 2.47
 0 -7 5 39.21 4.24
 0 -7 -5 39.26 4.4
 0 -7 5 37.71 4.28
 0 7 5 41.15 2.41
 0 7 -5 42.44 2.58
 0 7 -5 35.85 4.79
 0 -7 -5 49.2 5.14
 0 7 6 154.46 5.11
 0 7 6 164.29 5.34
 0 7 -6 160.49 5.47
 0 -7 6 158.49 9.49
 0 7 6 167.9 5.38
 0 7 -6 165.72 5.51
 0 -7 6 169.22 5.46
 0 7 -6 159.12 5.06
 0 -7 -6 181.26 10.25
 0 -7 6 164.16 9.28
 0 7 6 154.59 5
 0 7 -6 163.08 5.24
 0 7 -6 154.75 4.84
 0 -7 6 161.58 9.6
 0 -7 6 158.84 5.06
 0 -7 6 156.81 9.41
 0 7 6 170.16 10.08
 0 -7 -6 166.04 9.1
 0 7 6 159.96 5.16
 0 7 6 163.59 5.1
 0 7 -6 167.73 5.5
 0 7 -6 162.39 5.21
 0 -7 6 153.06 7.67
 0 -7 -6 167.05 9.74
 0 -7 -6 181.84 10.21
 0 7 -6 169.39 10.44
 0 -7 -6 178.95 9.77
 0 -7 6 167.6 9.02
 0 -7 -6 155.18 8.8
 0 -7 6 160.43 9.12
 0 7 -6 162.85 5.56
 0 7 6 162.1 5.37
 0 7 -6 166.14 5.46
 0 7 7 108.22 4.07
 0 7 7 109.08 4.23
 0 7 -7 114.91 4.46
 0 -7 7 112.79 8.02
 0 7 7 105.99 4.15
 0 -7 7 114.16 4.09
 0 7 -7 113.2 4.43
 0 7 -7 100.61 3.84
 0 -7 7 113.78 4.35
 0 -7 7 103.19 7.4
 0 -7 -7 119.8 8.25
 0 7 7 102.93 3.92
 0 7 -7 106.05 4.08
 0 7 -7 101.65 3.72
 0 -7 7 111.69 4.1
 0 7 7 108.79 4.1
 0 -7 -7 107.49 7.14
 0 7 -7 114.69 4.41
 0 7 7 108.72 4.03
 0 7 7 110.75 4.12
 0 7 7 111.59 4.25
 0 7 -7 105.16 4
 0 -7 -7 113.76 7.91
 0 7 -7 122.44 8.87
 0 -7 -7 105.55 7.48
 0 -7 7 104.58 6.9
 0 -7 -7 98.07 6.73
 0 -7 7 107.46 7.6
 0 7 -7 109.82 4.3
 0 7 -7 109.71 4.45
 0 7 8 101.59 4.1
 0 7 -8 96.92 4.16
 0 -7 8 96.54 7.6
 0 7 8 103.57 4.06
 0 -7 8 103.35 3.95
 0 -7 8 105.82 4.16
 0 7 -8 99.04 4.17
 0 -7 8 93.05 7.24
 0 -7 -8 102.27 7.67
 0 7 8 101.34 3.88
 0 7 -8 102.7 3.9
 0 -7 8 103.43 7.56
 0 -7 8 96.61 7.18
 0 -7 -8 98.23 6.67
 0 7 -8 91.64 4.09
 0 7 8 97.79 3.86
 0 7 8 97.27 3.88
 0 -7 8 106.33 4.03
 0 7 8 100.07 4.03
 0 7 8 95.79 3.78
 0 7 -8 99.05 4.1
 0 7 -8 106.25 3.95
 0 -7 -8 109.35 7.64
 0 -7 -8 106.97 7.89
 0 7 -8 103.38 8.17
 0 -7 -8 95.72 6.96
 0 -7 8 93.22 6.31
 0 -7 8 95.08 7.27
 0 7 -8 99.29 8.2
 0 7 8 93.79 3.79
 0 7 -8 101.34 4.12
 0 -7 -9 190.74 10.6
 0 -7 9 200.8 11.21
 0 -7 9 204.65 6.06
 0 -7 9 201.03 6.23
 0 7 -9 195.44 6.26
 0 -7 9 189.78 10.59
 0 -7 -9 200.66 10.76
 0 7 -9 190.82 5.76
 0 7 9 199.58 5.9
 0 -7 9 194.87 6.01
 0 -7 9 188.53 10.45
 0 7 9 176.83 10.51
 0 -7 9 177.19 9.96
 0 7 -9 195.04 6.34
 0 7 9 190.43 5.84
 0 -7 9 199.68 6.05
 0 7 9 205.44 6.07
 0 7 9 201.24 5.92
 0 7 -9 203.68 6.27
 0 7 9 204.37 6.17
 0 7 -9 197.23 5.81
 0 -7 -9 198.09 10.35
 0 -7 -9 197 10.98
 0 7 -9 192.31 11.45
 0 7 -9 187.89 6.25
 0 7 9 207.48 6.26
 0 -7 -9 195.92 10.02
 0 -7 9 217.88 11.27
 0 7 -9 196.68 11.75
 0 7 9 189.1 5.43
 0 7 9 188.4 5.79
 0 7 -9 195.5 6.17
 0 -7 -10 117.38 8
 0 -7 10 95.74 7.61
 0 -7 10 103.67 4.07
 0 7 -10 101.14 4.22
 0 -7 10 96.99 7.47
 0 -7 -10 102.85 7.41
 0 7 10 105.78 3.98
 0 7 -10 101.64 3.79
 0 -7 10 109.05 4.08
 0 -7 10 101.32 7.33
 0 -7 10 82.26 6.51
 0 7 10 98.95 7.63
 0 7 10 105.84 4.07
 0 7 10 104.69 3.95
 0 -7 10 106.1 4.11
 0 7 -10 96.73 4.21
 0 7 -10 103.63 4.17
 0 7 10 107.2 4.04
 0 7 10 106.98 4.14
 0 7 -10 98.9 3.76
 0 7 -10 102.01 4.16
 0 -7 -10 95.32 6.58
 0 7 -10 102.37 8.3
 0 -7 10 96.31 7.5
 0 -7 -10 109.68 7.96
 0 7 -10 100.44 8.08
 0 -7 -10 95.61 6.84
 0 7 -10 100.66 4.27
 0 7 10 105.36 3.91
 0 7 10 100.47 3.63
 0 7 -11 287.03 7.93
 0 -7 -11 282.86 12.44
 0 -7 11 265.62 12.9
 0 7 11 292.05 7.55
 0 -7 11 282.6 7.47
 0 -7 11 263.13 12.07
 0 7 11 276.72 7.11
 0 7 11 280.63 7.29
 0 7 11 283.45 7.41
 0 7 11 287.5 7.65
 0 -7 11 282.61 7.7
 0 7 11 287.58 7.56
 0 7 -11 275.06 7.67
 0 -7 11 282.29 7.67
 0 7 -11 292.72 8.08
 0 7 -11 279.69 7.95
 0 -7 11 280.66 13.37
 0 -7 -11 295.12 12.84
 0 7 11 295.1 7.7
 0 -7 11 273.59 12.95
 0 7 -11 288.51 14.22
 0 -7 -11 267.75 11.58
 0 7 -11 277.76 7.73
 0 -7 12 86.03 3.56
 0 7 -12 83.75 3.66
 0 -7 -12 75.37 5.96
 0 -7 12 71.4 6.3
 0 -7 12 83.11 3.35
 0 -7 12 74.02 5.9
 0 7 12 87.44 3.39
 0 7 12 85.75 3.52
 0 -7 12 84.85 3.57
 0 -7 12 80 3.51
 0 -7 12 85.78 6.89
 0 7 -12 80.79 7.09
 0 7 -12 85.74 3.56
 0 7 -12 84.17 3.76
 0 -7 -12 75.31 6.45
 0 -7 12 79.27 6.72
 0 -7 -12 77.19 6.08
 0 7 12 81.17 3.21
 0 7 12 84.11 3.21
 0 7 12 83.26 3.5
 0 7 12 78.96 3.35
 0 7 -12 86.08 3.76
 0 7 -12 83.53 3.57
 0 7 13 131.38 3.94
 0 -7 13 120.31 3.45
 0 -7 13 127.82 3.93
 0 7 13 130.16 3.89
 0 7 13 126.5 3.54
 0 -7 13 132.6 4.02
 0 7 -13 125.32 3.98
 0 -7 13 119.35 3.69
 0 7 -13 130.34 3.86
 0 7 13 120.5 3.39
 0 7 13 125.53 3.41
 0 7 -13 119.1 4.02
 0 7 -13 124.02 3.83
 0 -7 13 114.02 7.47
 0 7 -13 124.47 8.3
 0 7 13 131.03 3.91
 0 -7 13 111.66 7.45
 0 7 13 125.29 3.68
 0 -7 -13 110.84 6.7
 0 -7 14 42.85 2.09
 0 7 -14 42.15 2.21
 0 7 14 43.38 1.97
 0 -7 14 40.74 2.16
 0 7 -14 41.58 2.06
 0 7 14 41.74 2.15
 0 7 14 40.13 1.81
 0 7 14 40.78 1.89
 0 -7 -14 41.62 3.72
 0 -7 14 45.44 4.56
 0 -7 14 44.73 2.26
 0 7 14 44.08 2.12
 0 7 -14 39.33 2.22
 0 -7 14 42.66 1.9
 0 7 14 45.38 2.23
 0 7 -14 40.62 2.09
 0 7 15 12.89 1.14
 0 7 -15 13.28 1.11
 0 7 15 14.38 1.25
 0 7 15 12.21 0.94
 0 7 -15 13.05 1.26
 0 7 15 12.31 1.01
 0 -7 15 12.46 1.2
 0 7 15 14.21 1.24
 0 -7 15 10.86 2.21
 0 7 -15 12.23 1.1
 0 -7 -15 12.27 1.08
 0 -7 15 12.22 1.19
 0 -7 15 14.78 1.16
 0 7 -15 15.23 1.28
 0 -7 16 4.74 0.75
 0 7 16 4.25 0.57
 0 -7 -16 4.94 0.64
 0 7 -16 3.41 0.57
 0 7 -16 4.24 0.74
 0 7 16 4.5 0.69
 0 7 16 4.16 0.48
 0 7 16 5.45 0.77
 0 -7 16 5.6 0.68
 0 7 -16 4.87 0.74
 0 -7 16 4.8 0.77
 0 7 16 5.86 0.79
 0 7 -16 1.87 0.41
 0 7 17 46.99 1.85
 0 7 -17 44.29 1.87
 0 7 -17 45.11 1.78
 0 -7 17 43.1 1.83
 0 -7 17 44.88 1.86
 0 7 18 1.78 0.38
 0 7 -18 2.18 0.4
 0 -7 18 1.19 0.37
 0 -7 18 1.91 0.4
 0 7 -18 1.42 0.3
 0 -8 0 254.75 11.91
 0 -8 0 279.16 13.13
 0 8 0 278.26 7.65
 0 8 0 253.92 6.71
 0 8 0 264.43 12.5
 0 -8 0 252.58 12.57
 0 8 0 265.71 7.49
 0 -8 0 275.05 12.76
 0 8 0 268.13 7.54
 0 8 0 254.16 6.8
 0 8 0 272.46 7.1
 0 8 0 273.42 7.5
 0 -8 0 266.5 11.96
 0 -8 0 293.4 12.91
 0 8 -1 220.79 6.09
 0 8 1 220.23 6.12
 0 -8 -1 212.63 10.49
 0 -8 1 226.38 11.33
 0 -8 -1 222.98 11.65
 0 8 -1 232.11 11.4
 0 8 1 226.98 11.56
 0 -8 -1 216.99 11.39
 0 -8 1 219.02 11.58
 0 8 1 219.79 6.09
 0 8 -1 226.31 6.76
 0 8 1 230.23 6.78
 0 8 -1 225.49 6.73
 0 8 1 226.39 6.7
 0 -8 1 217.02 11.19
 0 -8 -1 226.76 11.71
 0 8 -1 247.46 6.9
 0 -8 1 221.63 6.2
 0 -8 1 214.57 10.49
 0 -8 -1 224.62 11.07
 0 8 1 235.89 6.74
 0 8 1 237.4 6.5
 0 8 -1 225.41 6.21
 0 8 -1 223.5 6.67
 0 -8 1 227.34 11.17
 0 -8 -1 242.56 11.85
 0 8 -1 230.39 6.83
 0 8 1 218.31 6.65
 0 8 2 370.05 8.84
 0 8 -2 349.25 8.59
 0 -8 -2 362.17 15.14
 0 8 -2 372.34 14.69
 0 -8 2 359.05 15.39
 0 8 2 377.03 15.56
 0 -8 2 368.67 15.36
 0 -8 -2 356.98 15.17
 0 -8 -2 351.52 13.59
 0 -8 2 377.23 15.33
 0 8 2 379 9.5
 0 8 2 362.28 8.8
 0 8 -2 382.43 9.56
 0 8 -2 373.87 9.5
 0 8 2 363.5 9.35
 0 -8 -2 396.7 15.95
 0 -8 2 385.08 14.94
 0 8 -2 377.69 9.47
 0 -8 2 369.78 9.03
 0 -8 -2 369.28 15.36
 0 -8 2 389.49 14.67
 0 8 2 375.23 9.34
 0 8 2 380.45 9.18
 0 8 -2 369.03 9.44
 0 -8 -2 356.54 14.69
 0 -8 2 358.23 13.67
 0 8 -2 377.13 9.58
 0 8 2 377.18 9.5
 0 -8 3 34.83 3.96
 0 -8 -3 37.38 4.64
 0 8 -3 34.41 1.98
 0 8 3 38.72 2.16
 0 8 3 31.17 4.26
 0 -8 -3 31.37 4.14
 0 8 -3 38.46 4.29
 0 -8 3 28.15 3.55
 0 -8 3 36.45 4.56
 0 -8 -3 34.29 4.4
 0 -8 3 36.7 4.48
 0 8 3 34.09 2.3
 0 8 -3 31.19 2.25
 0 8 3 34.21 2.08
 0 8 -3 33.98 2.32
 0 -8 3 42.31 4.49
 0 -8 -3 31.01 4.27
 0 -8 3 36.57 2.24
 0 8 -3 34.42 2.15
 0 -8 -3 38.63 4.57
 0 8 3 32.83 2.22
 0 8 3 32.5 2.16
 0 8 -3 31.32 2.23
 0 8 -3 34.61 2.34
 0 8 3 34.45 2.3
 0 8 -3 32.49 2.3
 0 8 3 30.59 2.2
 0 -8 4 489.61 16.08
 0 8 4 499.8 11.15
 0 -8 4 485.6 18.37
 0 8 4 502.85 18.68
 0 -8 -4 472.96 17.53
 0 8 4 503.7 11.71
 0 -8 4 502.39 18.43
 0 8 4 492.83 10.99
 0 8 -4 498.01 11.8
 0 8 4 505.93 11.26
 0 -8 -4 521.64 18.95
 0 -8 4 493.65 16.6
 0 -8 -4 483.01 18
 0 8 -4 492.13 11.71
 0 8 -4 506.59 11.86
 0 8 4 513.3 11.62
 0 8 4 503.8 11.62
 0 -8 -4 478.7 17.75
 0 -8 4 512.59 18.21
 0 8 4 507.76 11.77
 0 8 -4 509.17 11.94
 0 -8 -4 529.64 18.73
 0 -8 4 458.69 16.73
 0 -8 4 515.37 11.6
 0 8 -4 477.62 11.17
 0 8 -4 488 11.78
 0 8 5 8.17 1.21
 0 -8 5 7.28 1.14
 0 8 -5 6.65 1.15
 0 8 -5 8.64 1.1
 0 8 5 6.98 1.09
 0 8 5 7.79 1.03
 0 -8 -5 8.17 2.16
 0 8 5 3.98 1.85
 0 -8 5 4.15 1.78
 0 8 -5 7.86 1.18
 0 8 5 6.35 0.99
 0 8 5 7.43 1.01
 0 -8 5 6.32 2.02
 0 -8 5 9.29 2.05
 0 -8 -5 8.57 2.39
 0 8 -5 8.31 1.17
 0 8 -5 8.07 1.23
 0 8 5 5.39 1.05
 0 8 5 8.84 1.26
 0 8 -5 7.62 1.21
 0 -8 -5 12.13 2.63
 0 -8 5 8.46 2.25
 0 -8 -5 5.43 1.86
 0 -8 5 7.72 2.22
 0 -8 -5 6.63 2.28
 0 8 -6 3.63 0.93
 0 8 6 5.08 0.98
 0 -8 6 6.49 1.95
 0 -8 -6 5.65 1.82
 0 -8 6 5 1.74
 0 -8 6 2.94 1.59
 0 8 -6 3.69 0.92
 0 -8 6 5.71 1.03
 0 8 6 6.12 1.06
 0 8 -6 4.37 0.82
 0 -8 6 7.14 1.12
 0 8 6 5.38 0.89
 0 8 6 4.42 0.96
 0 -8 -6 6.45 1.94
 0 -8 6 5.02 1.92
 0 8 6 1.98 1.57
 0 8 -6 6.82 1.1
 0 8 6 4.54 0.88
 0 8 6 4.73 0.86
 0 -8 6 4.41 1.8
 0 -8 -6 5.29 1.95
 0 -8 -6 4.1 1.75
 0 8 -6 5.01 0.9
 0 8 -6 3.46 0.82
 0 -8 6 5.4 1.67
 0 -8 -6 6.67 2.18
 0 8 -6 6.06 1.1
 0 -8 -6 4.38 1.79
 0 8 6 5.33 1.01
 0 8 -7 7.99 2.45
 0 -8 -7 6.53 2.14
 0 -8 7 8.41 1.19
 0 8 7 8.49 1.09
 0 -8 7 5.11 1.85
 0 8 7 8.27 1.13
 0 -8 7 7.41 1.02
 0 8 7 8.19 1.1
 0 8 7 7.25 1.13
 0 8 7 7.98 1.04
 0 8 -7 9.7 1.29
 0 -8 7 8.68 2.31
 0 -8 -7 7.81 2.27
 0 -8 7 8.6 1.22
 0 8 -7 7.71 1.17
 0 8 -7 7.12 1.02
 0 8 -7 8.06 1.18
 0 8 7 8.1 1.18
 0 8 -7 6.67 1.12
 0 8 7 8.38 1.16
 0 8 -7 9.7 1.33
 0 -8 -7 7.86 2.21
 0 -8 7 6.02 2.07
 0 -8 7 8.18 2.12
 0 8 8 286.61 7.14
 0 8 -8 287.84 7.9
 0 -8 8 298.53 7.92
 0 -8 8 271.28 12.26
 0 -8 -8 298.28 13.35
 0 8 8 286.01 7.38
 0 -8 8 287.18 7.75
 0 8 -8 286.37 7.94
 0 8 8 305.85 7.93
 0 8 8 290.75 7.64
 0 8 8 298.66 7.63
 0 -8 8 284.18 7.4
 0 8 -8 281.58 7.96
 0 8 8 286.08 7.77
 0 8 8 293.83 7.4
 0 8 -8 286.85 7.8
 0 8 -8 275.7 7.31
 0 -8 -8 284.17 12.78
 0 8 -8 282.21 7.74
 0 -8 -8 288.39 12.44
 0 -8 8 286.48 13.14
 0 -8 -8 291.78 13.18
 0 -8 8 277.27 12.45
 0 8 -8 304.4 14.54
 0 8 8 287.56 7.55
 0 -8 8 273.28 7.12
 0 8 9 80.09 3.14
 0 -8 9 81.77 3.54
 0 8 -9 82.58 3.59
 0 -8 9 68.83 5.94
 0 -8 -9 82.93 6.57
 0 8 9 79.93 3.22
 0 -8 9 67.16 5.98
 0 8 -9 79.74 3.6
 0 8 9 81.79 3.37
 0 8 9 77.88 3.3
 0 -8 9 78.12 3.26
 0 8 -9 83.96 3.7
 0 8 9 76.32 3.18
 0 8 -9 81.57 3.49
 0 8 9 78.93 3.46
 0 8 -9 75.19 3.05
 0 -8 9 79.75 3.19
 0 -8 9 73.39 6.1
 0 8 -9 87.84 7.4
 0 8 -9 81.61 3.49
 0 8 9 77.93 3.26
 0 -8 -9 76.15 6.33
 0 -8 9 73.98 6.4
 0 -8 -9 68.17 5.58
 0 -8 -9 74.72 5.98
 0 8 10 186.71 5.29
 0 -8 -10 188.81 9.69
 0 -8 10 170.45 9.41
 0 8 10 190.71 5.38
 0 -8 10 187.28 5.58
 0 -8 10 183.69 9.68
 0 8 -10 187.4 5.85
 0 8 10 185.01 5.49
 0 8 10 188.29 5.46
 0 -8 10 188.42 5.5
 0 8 -10 186.57 5.87
 0 8 -10 189.74 5.65
 0 -8 -10 182.21 9.25
 0 -8 10 185.48 5.7
 0 8 -10 179.61 5.69
 0 -8 10 163.47 9.3
 0 8 -10 175.9 10.49
 0 8 10 187.64 5.39
 0 -8 -10 169.59 8.52
 0 8 -10 185.72 5.61
 0 -8 -10 173.08 9.46
 0 -8 10 187.14 10.2
 0 -8 10 181.83 5.33
 0 8 11 0.81 0.54
 0 -8 11 0.9 0.56
 0 -8 11 1.3 0.99
 0 -8 11 0.18 0.54
 0 8 11 0.28 0.51
 0 -8 11 1.18 0.69
 0 8 -11 0.95 0.57
 0 8 11 0.06 0.5
 0 8 -11 0.99 0.56
 0 -8 -11 1.64 1.03
 0 8 -11 -0.31 0.96
 0 -8 11 0.63 0.5
 0 8 11 1.03 0.55
 0 8 -11 0.5 0.5
 0 8 -11 0.21 0.58
 0 -8 11 1.37 1.16
 0 -8 11 0.26 0.81
 0 8 11 0.59 0.5
 0 8 -11 0.77 0.57
 0 -8 -11 3.37 1.47
 0 8 11 0.7 0.53
 0 8 -12 88.45 3.17
 0 8 12 97.25 3.04
 0 8 -12 90.42 2.95
 0 -8 12 94.78 2.97
 0 8 -12 89.72 3.1
 0 8 -12 87.76 2.91
 0 8 -12 92.87 3.24
 0 -8 12 91.51 6.36
 0 -8 -12 81.81 5.53
 0 -8 12 88 2.96
 0 8 12 97.07 2.92
 0 8 12 96.12 3.06
 0 8 12 97.02 2.94
 0 8 12 93.96 2.78
 0 8 12 96.99 2.97
 0 -8 12 91.6 2.93
 0 8 13 8.86 0.92
 0 -8 13 8.75 0.98
 0 -8 13 7.69 0.89
 0 8 13 8.99 0.96
 0 8 -13 8.95 0.93
 0 8 -13 8.65 1.04
 0 8 13 8.09 0.84
 0 8 13 9.23 0.95
 0 8 -13 7.89 0.98
 0 -8 13 8.15 0.97
 0 8 -13 8.67 0.92
 0 8 -13 8.66 1.04
 0 8 13 8.85 0.97
 0 -8 13 7.94 0.92
 0 -8 14 156.17 4.33
 0 8 14 156.38 4
 0 -8 14 156.1 3.99
 0 8 -14 145.88 3.96
 0 8 -14 158.39 4.48
 0 8 14 167.73 4.33
 0 -8 14 153.2 4.21
 0 8 14 165.73 4.23
 0 -8 14 159.87 4.29
 0 8 -14 155.9 4.32
 0 8 -14 143.89 4
 0 -8 -14 152.97 4.16
 0 8 14 145.06 3.75
 0 8 14 161.49 4.19
 0 8 -14 156.28 4.45
 0 -8 15 55.09 2.04
 0 8 -15 56.63 2.17
 0 8 15 57.96 2.07
 0 8 15 52.52 1.75
 0 -8 15 55.2 2.09
 0 8 15 56.42 1.97
 0 8 15 55.67 1.96
 0 8 -15 53.54 2.01
 0 -8 15 55.43 1.98
 0 8 -15 54.67 2.12
 0 8 -16 2.95 0.46
 0 8 16 2.36 0.36
 0 8 -16 2.88 0.46
 0 8 16 2.3 0.4
 0 -8 16 2.16 0.41
 0 -8 16 2.2 0.33
 0 8 -16 2.64 0.39
 0 -8 16 2.96 0.43
 0 -9 0 0.27 0.97
 0 9 0 -0.07 0.48
 0 9 0 1.02 0.52
 0 -9 0 -0.29 1.17
 0 -9 0 1.52 1.07
 0 -9 0 0.28 1.02
 0 9 0 0.08 0.58
 0 -9 0 0.06 0.43
 0 9 0 -0.15 0.55
 0 9 1 93.41 3.77
 0 9 -1 94.42 3.81
 0 9 1 96.9 3.57
 0 -9 1 102.09 6.87
 0 -9 -1 99.44 7.11
 0 -9 1 99.06 7.17
 0 -9 1 105.99 7.21
 0 -9 -1 91.32 7.06
 0 9 1 95.04 3.85
 0 9 -1 90.79 3.79
 0 9 -1 94.71 3.85
 0 9 1 101.55 3.99
 0 -9 1 90.94 6.68
 0 9 1 81.42 3.06
 0 -9 1 90.57 3.51
 0 -9 -1 84.79 3.22
 0 9 1 94.18 3.87
 0 9 -1 97.69 3.93
 0 -9 -2 267.89 12.41
 0 -9 2 258.26 11.93
 0 -9 -2 270.7 12.45
 0 -9 2 245.68 11.25
 0 -9 2 252.36 11.77
 0 9 2 272.59 7.37
 0 9 -2 263.97 7.29
 0 9 2 258.21 6.44
 0 -9 2 246.39 6.55
 0 -9 -2 263.18 12.19
 0 -9 2 260.69 11.19
 0 9 2 258.19 7.11
 0 9 2 262.37 6.87
 0 9 -2 263.02 7.25
 0 9 -2 261.81 7.27
 0 9 2 267.82 7.29
 0 9 2 258.92 6.44
 0 -9 2 254.7 6.91
 0 9 -2 263.24 7.33
 0 9 2 261.39 7.28
 0 9 3 79.96 3.07
 0 -9 3 81.4 6.31
 0 -9 -3 75.44 6.37
 0 -9 3 80.87 5.95
 0 9 3 88.5 3.7
 0 9 -3 84.4 3.61
 0 -9 3 90.79 6.86
 0 -9 3 82.15 3.25
 0 -9 -3 77.58 6.49
 0 9 3 79.97 3.03
 0 -9 3 87.21 3.5
 0 9 -3 80.02 3.58
 0 9 3 88.13 3.67
 0 9 3 88.74 3.66
 0 9 -3 82.09 3.59
 0 9 3 83.19 3.38
 0 9 3 86.83 3.54
 0 9 -3 84.33 3.58
 0 9 4 108.21 3.58
 0 -9 4 106.78 3.98
 0 -9 4 107.72 7.49
 0 -9 -4 96.43 3.42
 0 9 4 107.17 3.63
 0 9 -4 110.57 4.15
 0 9 4 108.66 4.15
 0 9 -4 105.08 4.09
 0 9 4 106.51 4.08
 0 9 -4 109.74 4.09
 0 9 -4 103.56 4.12
 0 9 -4 105.59 4.09
 0 9 4 109.64 3.96
 0 -9 4 105.73 3.82
 0 -9 -4 97.19 7.26
 0 9 4 104.48 3.99
 0 -9 -4 110.78 7.57
 0 -9 4 95.46 6.69
 0 -9 5 2.23 0.77
 0 9 5 1.62 0.5
 0 9 -5 1.97 0.72
 0 9 5 1.94 0.58
 0 -9 5 2.11 0.72
 0 9 -5 2.73 0.75
 0 9 5 2.28 0.75
 0 -9 -5 0.28 1.14
 0 -9 5 2.27 1.3
 0 9 -5 4.17 0.85
 0 -9 5 2.06 1.13
 0 -9 -5 1.61 1.32
 0 9 -5 3.25 0.85
 0 9 5 2.75 0.82
 0 9 5 2.09 0.7
 0 9 -5 3.1 0.83
 0 9 5 4.07 0.86
 0 -9 -5 0.28 1
 0 9 -6 11.99 1.34
 0 9 6 10.27 1.19
 0 -9 6 11.75 1.26
 0 9 6 12.33 1.3
 0 9 6 12.2 1.16
 0 9 -6 13.57 1.34
 0 9 -6 11.17 1.23
 0 -9 6 10.26 2.4
 0 -9 -6 10.77 2.36
 0 9 -6 12.64 1.32
 0 -9 6 8.73 2.02
 0 -9 6 11.81 1.31
 0 9 6 11.32 1.07
 0 -9 6 11.58 2.13
 0 -9 -6 14.66 2.68
 0 9 6 11.85 1.27
 0 9 -6 11.61 1.3
 0 9 -6 9.67 2.57
 0 -9 -6 12.86 2.59
 0 9 -7 38.22 2.3
 0 9 -7 41.77 2.36
 0 9 7 37.8 2.16
 0 9 7 38.48 2.02
 0 -9 -7 35.53 3.89
 0 9 7 36.14 1.84
 0 9 -7 39.01 2.21
 0 -9 -7 42.16 4.46
 0 9 7 37.02 2.11
 0 -9 7 42.65 2.3
 0 9 -7 41.81 2.25
 0 -9 7 37.71 2.21
 0 9 7 38.35 1.93
 0 -9 7 36.75 4
 0 -9 -7 38.24 4.25
 0 9 -7 39.88 2.28
 0 9 -7 39.9 4.74
 0 9 8 124.52 3.85
 0 9 8 122.47 4.02
 0 -9 8 105.43 6.78
 0 -9 -8 114.83 7.27
 0 9 -8 119.26 4.01
 0 9 -8 117.27 4.12
 0 -9 8 124.66 4.13
 0 9 8 116.13 3.6
 0 9 -8 114.81 3.92
 0 9 -8 119.63 4.19
 0 -9 8 119.73 4.08
 0 -9 -8 103.88 3.24
 0 -9 -8 105.86 6.54
 0 9 8 114.5 3.87
 0 9 -8 117.98 4.08
 0 -9 9 0.52 0.41
 0 9 9 0.31 0.52
 0 -9 9 0.38 0.5
 0 -9 -9 -0.22 0.93
 0 9 9 0.67 0.48
 0 9 -9 0.75 0.52
 0 -9 9 1.23 0.61
 0 9 9 0.92 0.47
 0 9 -9 0.95 0.57
 0 9 -9 0.68 0.47
 0 9 9 1.1 0.55
 0 -9 9 0.88 0.93
 0 9 -9 0.96 0.62
 0 -9 9 0.51 0.59
 0 9 -9 0.69 0.54
 0 9 9 0.24 0.43
 0 9 -10 62.84 2.48
 0 9 -10 63.25 2.63
 0 -9 10 58.33 2.24
 0 9 10 64.55 2.54
 0 9 10 64.27 2.47
 0 -9 10 61.99 2.35
 0 -9 10 63.58 2.66
 0 -9 -10 59.36 4.64
 0 9 10 64.47 2.38
 0 9 -10 61.65 2.65
 0 9 10 64.51 2.48
 0 9 -10 61.56 2.67
 0 9 10 64.95 2.47
 0 9 -10 64.35 2.53
 0 9 -11 21.38 1.27
 0 9 -11 21.6 1.39
 0 9 11 23.36 1.31
 0 9 -11 23.26 1.49
 0 9 11 22.53 1.27
 0 -9 11 23.09 1.42
 0 9 11 22.91 1.36
 0 -9 11 19.49 1.19
 0 -9 11 20.82 1.14
 0 9 -11 20.06 1.26
 0 -9 11 22.69 1.47
 0 9 -11 22.28 1.48
 0 9 11 23.71 1.35
 0 9 -12 41.69 1.8
 0 9 12 41.39 1.59
 0 9 -12 44.71 1.92
 0 9 12 42.59 1.64
 0 -9 12 42.88 1.79
 0 -9 12 39.52 1.59
 0 9 12 45.97 1.74
 0 -9 12 43.34 1.89
 0 9 -12 42.26 1.88
 0 9 12 44.64 1.71
 0 9 -13 69.21 2.14
 0 -9 13 69.99 2.1
 0 9 13 67.34 1.97
 0 9 13 70.6 2.03
 0 9 13 67.56 1.95
 0 9 -13 70.46 2.26
 0 9 -13 72.83 2.28
 0 9 -14 19.07 0.94
 0 9 -14 16.31 0.76
 0 9 -14 18.23 0.91
 0 10 0 459.87 9.93
 0 10 0 457.64 9.88
 0 -10 0 438.78 14.79
 0 -10 0 385.32 8.72
 0 -10 0 435.62 9.46
 0 10 0 454.28 9.83
 0 10 0 448.14 9.69
 0 -10 0 396.46 13.14
 0 10 1 158.91 4.78
 0 10 -1 162.46 4.82
 0 10 -1 159.64 4.75
 0 10 1 165.27 4.82
 0 -10 -1 154.62 8.14
 0 -10 1 144.19 7.82
 0 -10 1 144.38 4.11
 0 -10 -1 148.25 4.34
 0 -10 1 151.81 4.53
 0 10 -1 152.33 4.59
 0 10 1 159.81 4.66
 0 10 -1 155.62 4.7
 0 10 1 157.86 4.71
 0 10 1 148.28 4.67
 0 -10 -1 151.22 7.51
 0 10 -2 83.05 3.26
 0 10 -2 86.95 3.27
 0 10 2 89.76 3.34
 0 -10 2 79.69 5.55
 0 -10 2 84.64 2.95
 0 -10 -2 79.76 2.84
 0 -10 2 84.98 3.18
 0 10 -2 91.31 3.29
 0 10 2 91.06 3.32
 0 10 -2 84.92 3.24
 0 10 2 84.36 3.27
 0 -10 -2 87.98 5.69
 0 10 -3 404.47 9.06
 0 10 -3 400.51 8.95
 0 10 3 417.13 9.1
 0 10 3 409.58 9
 0 10 -3 397.95 8.95
 0 -10 -3 372.77 13.4
 0 -10 3 390.02 8.59
 0 10 3 393.76 8.95
 0 10 -3 395.52 8.88
 0 10 3 392.93 8.94
 0 -10 -3 380.37 13.17
 0 10 -4 41.25 2.13
 0 -10 4 33.53 1.65
 0 10 -4 37.62 1.99
 0 10 4 37.66 2.04
 0 10 -4 37.04 1.98
 0 -10 -4 35.64 3.72
 0 -10 4 39.33 1.96
 0 -10 4 34.89 1.96
 0 10 4 35.25 1.99
 0 10 -4 37.45 1.99
 0 10 4 38.91 2.06
 0 -10 -4 32.14 3.46
 0 10 -5 227.35 5.84
 0 10 5 234.54 5.88
 0 10 -5 222.1 5.81
 0 10 -5 235.69 5.98
 0 -10 5 210.59 5.39
 0 10 5 236.89 5.99
 0 10 -5 235.99 5.86
 0 -10 5 233.51 5.8
 0 -10 -5 204.53 9.08
 0 10 5 237.02 5.94
 0 -10 5 236.91 5.88
 0 -10 6 10.6 0.96
 0 10 6 13.12 1.14
 0 -10 6 12.39 1.11
 0 10 -6 10.32 1.02
 0 10 -6 11.35 1.07
 0 10 6 12.88 1.13
 0 10 -6 14.13 1.2
 0 -10 -6 12.12 0.92
 0 -10 6 13.01 1.01
 0 10 -6 13.98 1.16
 0 10 -7 117.52 3.34
 0 10 7 103.47 2.93
 0 -10 7 113.83 3.27
 0 -10 7 120.73 3.42
 0 10 7 124.1 3.48
 0 -10 7 120.62 3.49
 0 10 -7 116.78 3.45
 0 10 7 119.37 3.39
 0 10 -7 123.01 3.56
 0 -10 -7 95.43 2.68
 0 10 -7 112.66 3.39
 0 -10 -8 30.75 1.22
 0 -10 8 34.97 1.56
 0 10 -8 35.69 1.63
 0 10 8 34.88 1.55
 0 -10 8 36.67 1.67
 0 10 -8 34.64 1.49
 0 10 -8 34.33 1.64
 0 10 -8 36.03 1.61
 0 -10 8 37.35 1.58
 0 10 8 35.54 1.6
 0 10 -9 115.42 3.16
 0 -10 9 116.62 3.08
 0 10 9 130.07 3.29
 0 -10 9 123.91 3.35
 0 -10 9 114.87 3.23
 0 10 -9 114.25 3.23
 0 10 9 122.19 3.14
 0 10 -9 107.3 2.95
 0 10 -9 124.05 3.34
 0 10 -10 8.01 0.69
 0 -10 10 7.45 0.7
 0 10 10 8.59 0.66
 0 -10 10 6.38 0.52
 0 10 -10 7.79 0.67
 0 10 10 7.12 0.57
 0 10 -10 6.93 0.59
 0 -10 11 43.39 1.42
 0 10 -11 38.96 1.28
 0 10 -11 40.47 1.33
 0 10 11 35.81 1.16
 0 -11 0 0.51 0.31
 0 11 0 0.2 0.37
 0 -11 0 -0.03 0.37
 0 11 0 0.15 0.35
 0 -11 -1 50.86 1.83
 0 11 1 54.68 1.96
 0 -11 1 47.94 1.69
 0 11 1 52.46 1.93
 0 11 1 52.5 1.89
 0 11 -1 55.49 1.88
 0 11 -1 51.38 1.82
 0 -11 -2 47.18 1.73
 0 11 2 51.48 1.91
 0 -11 2 48.44 1.75
 0 11 2 54.9 1.94
 0 11 2 54.55 1.91
 0 11 -2 53.67 1.83
 0 11 -2 51.07 1.78
 0 -11 -3 38.63 1.46
 0 -11 3 40.58 1.54
 0 11 -3 42.44 1.65
 0 -11 3 41.19 1.57
 0 11 3 43.79 1.68
 0 11 3 44.49 1.68
 0 11 -3 43.18 1.55
 0 11 3 44.15 1.66
 0 11 -3 44.39 1.56
 0 -11 4 3.77 0.37
 0 -11 4 4.28 0.49
 0 -11 -4 4.2 0.43
 0 -11 4 5.06 0.55
 0 11 4 5.59 0.58
 0 11 -4 5.84 0.58
 0 11 -4 4.6 0.48
 0 11 -4 4.98 0.49
 0 11 -4 4.08 0.53
 0 11 4 5.1 0.57
 0 11 -5 5.98 0.48
 0 -11 5 4.62 0.41
 0 -11 -5 4.55 0.44
 0 11 -5 5.27 0.43
 0 -11 5 6.2 0.57
 0 11 5 7.04 0.6
 0 11 -5 6.25 0.55
 0 -11 5 5.08 0.43
 0 11 -5 5.67 0.55
 0 11 5 6.7 0.57
 0 11 6 0.12 0.21
 0 11 -6 0.52 0.23
 0 11 -6 0.44 0.22
 0 11 6 0.32 0.23
 0 -11 6 0.25 0.19
 0 -11 -7 2.18 0.28
 1 0 0 0.79 0.26
 1 0 0 0.12 0.19
 -1 0 0 0.35 0.22
 -1 0 0 0.93 0.2
 1 0 0 1.2 0.3
 -1 0 -1 1028.13 18.22
 1 0 -1 1012.57 17.79
 1 0 -1 1028.21 18.57
 -1 0 -1 965.52 18.07
 1 0 1 947.56 17.94
 -1 0 1 1050.47 17.8
 1 0 -1 958.42 18.84
 1 0 -1 1000.05 18.95
 -1 0 -1 1008.25 18.89
 1 0 1 1016.74 19.18
 1 0 2 304.47 6.06
 -1 0 2 327.22 7.36
 -1 0 2 303.42 6.14
 1 0 -2 342.31 6.73
 -1 0 -2 319.81 7.12
 1 0 2 321.62 7.29
 1 0 -2 319.11 7.37
 1 0 2 333.95 7.41
 1 0 -2 318.72 7.3
 -1 0 2 328.44 7.34
 -1 0 -2 329.07 7.3
 1 0 -2 331.38 7.24
 1 0 -2 322.58 7.4
 1 0 -2 346.99 6.85
 1 0 -3 2766.87 48.74
 -1 0 -3 2827.46 48.72
 -1 0 3 2757.61 48.66
 1 0 3 2875.14 48.82
 1 0 -3 2706.14 49.16
 -1 0 3 2874.61 49.65
 -1 0 3 2499.37 47.84
 -1 0 3 2842.21 47.68
 -1 0 3 2898.87 49.1
 -1 0 -3 2918.21 49.24
 1 0 3 2814.67 49.2
 1 0 -3 2676.82 48.92
 1 0 -3 2714.37 49.16
 -1 0 3 2775.22 49.57
 1 0 4 26.73 1.87
 -1 0 4 22.39 1.54
 1 0 -4 21.36 1.48
 1 0 -4 22.4 1.69
 -1 0 4 20.82 1.44
 1 0 4 21.03 1.53
 1 0 4 24.39 1.71
 -1 0 4 22.74 1.75
 1 0 -4 20.86 1.55
 -1 0 4 20.73 1.32
 1 0 4 24.6 1.44
 1 0 -4 23.37 1.41
 -1 0 4 24.58 1.42
 -1 0 -4 21.07 1.32
 1 0 -4 25.82 1.78
 -1 0 4 32.28 1.31
 -1 0 -4 25.91 1.78
 1 0 4 21.51 1.75
 -1 0 4 27.61 2.01
 1 0 -4 23.61 1.72
 -1 0 4 21.48 1.71
 1 0 -5 1728.19 33.22
 -1 0 5 1903.38 35.06
 1 0 5 1779.28 33.59
 -1 0 5 1845.92 34
 1 0 -5 1771.16 33.63
 1 0 5 1794.8 34.06
 -1 0 5 1843.24 34.62
 -1 0 5 1782.56 32.24
 1 0 5 1820.27 34.42
 -1 0 -5 1876.88 34.53
 1 0 -5 1796.51 34.16
 1 0 -5 1774.97 34.29
 1 0 5 1842.6 34.61
 -1 0 -5 1801.41 32.11
 -1 0 5 1859.31 35.11
 -1 0 5 1818.04 34.86
 -1 0 5 1794.88 32.59
 -1 0 5 1903.8 32.67
 -1 0 -5 1701.24 32.36
 -1 0 -5 1829.99 32.59
 1 0 5 1858.9 32.71
 1 0 -5 1850.41 32.7
 -1 0 5 1859.22 34.59
 1 0 5 1896.55 34.57
 -1 0 5 1821.16 33.67
 -1 0 -6 12.02 1.27
 1 0 -6 11.45 1.17
 1 0 -6 10.85 1.25
 -1 0 6 12.64 1.59
 1 0 6 11.81 1.24
 -1 0 6 10.98 1.32
 -1 0 6 10.14 1.38
 1 0 -6 14.11 1.38
 1 0 6 15.46 1.53
 -1 0 6 12.61 1.03
 1 0 6 10.43 1.36
 1 0 -6 14.25 1.51
 -1 0 -6 13.01 1.55
 1 0 6 12.42 1.51
 -1 0 6 11.75 1.57
 -1 0 -6 11.71 0.92
 1 0 -6 14.88 1.56
 -1 0 6 14.4 1.01
 -1 0 -6 12.92 0.96
 -1 0 6 12.54 0.97
 -1 0 -6 11.17 0.9
 1 0 -6 13.11 1
 1 0 6 12.22 0.96
 -1 0 6 12.69 1.55
 1 0 6 11.89 1.51
 1 0 6 14.61 1.57
 -1 0 6 11.18 1.24
 -1 0 -7 3004.9 52.84
 1 0 -7 2759.77 51.48
 1 0 -7 2756.61 52.31
 -1 0 7 2930.61 53
 1 0 7 2843.36 52.05
 -1 0 7 2927.22 54.69
 -1 0 7 2986.76 54.12
 1 0 7 2863.65 54.02
 -1 0 -7 2992.53 54.09
 1 0 7 2969.47 53.72
 -1 0 7 2724.55 50.87
 -1 0 7 2971.74 52.68
 1 0 7 2952.83 53.69
 -1 0 -7 2833.6 50.6
 1 0 7 2917.33 53.7
 1 0 -7 2908.1 53.44
 -1 0 7 3019.67 54.86
 -1 0 7 2983.13 54.12
 1 0 -7 2740.19 52.16
 1 0 7 2949.68 53.13
 1 0 7 2913.4 52.29
 -1 0 7 2888.14 54.4
 1 0 -7 2787.27 52.6
 -1 0 -7 2887.35 49.96
 -1 0 7 2875.27 50
 -1 0 -7 2786.83 49.97
 -1 0 7 2909.44 49.95
 1 0 -7 2918.63 50.05
 1 0 7 2898.45 49.93
 -1 0 8 400.62 12.03
 -1 0 8 401.3 10.81
 1 0 8 391.91 10.17
 -1 0 8 421.62 12.17
 1 0 -8 392.63 10.53
 -1 0 8 406.54 12.23
 1 0 -8 403.47 11.26
 1 0 8 408.42 11.38
 -1 0 8 371.8 7.82
 -1 0 -8 373.73 8.85
 1 0 8 397.44 11.73
 -1 0 8 395.92 11.58
 -1 0 8 388.89 9.27
 1 0 8 387.61 11.27
 -1 0 -8 414.44 11.78
 -1 0 -8 429.29 12.18
 -1 0 -8 394.66 10.76
 1 0 -8 386.36 9.48
 1 0 -8 395.14 11.72
 1 0 -8 402.51 8.09
 -1 0 8 400.2 10.5
 -1 0 8 395.47 10.55
 1 0 8 415.01 11.44
 -1 0 8 393.01 11.66
 1 0 8 391.03 10.82
 1 0 -8 391.84 10.09
 -1 0 9 1055.25 24.32
 -1 0 9 1011.34 22.4
 1 0 9 1002.36 21.52
 1 0 -9 987.47 21.88
 -1 0 9 1061.42 24.37
 -1 0 -9 964.2 19.85
 -1 0 9 1055.56 24.74
 1 0 9 1063.82 23.23
 1 0 -9 1043.4 23.06
 1 0 9 988.95 23.69
 -1 0 9 1040.66 23.83
 -1 0 -9 1081.87 24.43
 -1 0 9 988.09 20.46
 1 0 -9 1073.57 23.04
 -1 0 -9 1013.41 22.6
 1 0 -9 1059.01 24.05
 1 0 -9 1021.75 18.9
 -1 0 9 1068.43 22.15
 -1 0 9 1005.37 21.98
 1 0 9 1020.73 23.18
 -1 0 9 1035.67 23.83
 1 0 -9 1004.3 21.34
 1 0 9 994.63 22.4
 -1 0 10 4825.75 89.47
 -1 0 10 4946 86.59
 -1 0 -10 4918.29 87.23
 1 0 -10 4788.49 88.87
 1 0 10 4669.85 85.17
 1 0 -10 4448.65 85.38
 -1 0 10 4920.09 89.28
 -1 0 10 4913.74 89.68
 1 0 -10 4680.35 87.21
 -1 0 10 4942.99 86.04
 1 0 10 4864.49 87.56
 -1 0 10 4814.64 85.97
 -1 0 -10 5249.41 89.87
 1 0 -10 4814.09 87.3
 -1 0 10 4385.96 83.83
 1 0 -10 4730.29 81.98
 -1 0 10 5067.14 88.81
 1 0 10 4835.17 87.14
 1 0 -10 4510.77 84.58
 1 0 10 4777.51 86.64
 -1 0 10 4822 88.66
 -1 0 11 144.88 6.54
 -1 0 11 160.96 8.23
 1 0 11 152.08 4.54
 -1 0 11 156.18 4.59
 -1 0 -11 160.02 7.25
 1 0 -11 160.89 8.01
 -1 0 11 149.2 7.88
 1 0 -11 167.08 7.37
 -1 0 11 149.72 6.38
 -1 0 11 146.46 6.29
 1 0 11 155.26 7.25
 1 0 -11 156.19 7.27
 -1 0 -11 173.98 8.44
 1 0 -11 156.78 4.37
 -1 0 11 153.33 7.65
 1 0 11 154.83 6.99
 -1 0 11 139.2 7.45
 1 0 11 144.99 6.69
 -1 0 12 676.68 20.32
 -1 0 12 654.08 17.36
 1 0 -12 691.22 18.9
 -1 0 -12 679.02 20.21
 1 0 -12 673.56 13.61
 1 0 -12 704.51 20.24
 -1 0 -12 690.81 18.68
 -1 0 12 656.13 19.57
 1 0 -12 671.16 18.36
 1 0 12 654.59 17.71
 -1 0 12 685.01 19.55
 1 0 -12 668.53 19.02
 1 0 12 651.34 18.3
 -1 0 12 641.62 16.78
 1 0 12 663.22 13.94
 -1 0 12 675.34 13.98
 -1 0 12 645.26 19.95
 -1 0 -13 177.79 9.45
 1 0 -13 185.54 9.05
 1 0 13 161.35 5.16
 -1 0 13 170.7 5.25
 1 0 13 165.79 5.18
 -1 0 -13 163.4 8.21
 1 0 -13 172.88 9.29
 -1 0 13 171.62 5.27
 -1 0 13 163.12 7.31
 -1 0 13 149.53 8.8
 1 0 13 162.57 4.93
 1 0 -13 179.5 8.68
 1 0 13 166.43 4.95
 1 0 13 169.03 5.12
 -1 0 13 153.34 8.98
 -1 0 13 165.27 5.19
 1 0 13 169.59 5.23
 -1 0 13 170.27 5.17
 1 0 13 162.86 5.23
 -1 0 13 172.03 5.25
 1 0 -13 177.95 8.27
 1 0 -13 173.39 4.96
 -1 0 13 172.17 8.95
 1 0 13 162.64 7.47
 1 0 14 66.38 3.16
 -1 0 14 69.28 3.17
 1 0 -14 72.17 5.77
 -1 0 -14 69.84 6.15
 1 0 14 69.87 3.17
 1 0 -14 68.88 3.07
 1 0 14 66.38 3.12
 -1 0 14 72.09 3.24
 1 0 -14 63.46 5.82
 -1 0 -14 65.61 5.3
 -1 0 14 70.19 3.2
 -1 0 14 66.52 6.01
 1 0 -14 64.55 5.32
 1 0 14 67.57 2.85
 -1 0 14 68.5 2.94
 1 0 14 68.3 2.96
 1 0 -14 67.06 2.91
 -1 0 14 71.23 5.78
 1 0 14 65.57 3.03
 1 0 -14 65.66 5.05
 -1 0 14 64.92 5.88
 1 0 14 69.18 3.16
 -1 0 14 73.53 3.24
 -1 0 14 70.32 3.15
 1 0 15 185.15 5.88
 -1 0 15 186.65 5.84
 -1 0 15 190.1 5.94
 -1 0 15 185.91 5.96
 1 0 -15 182.41 9.59
 1 0 15 193.22 5.95
 1 0 15 180.55 5.36
 -1 0 15 185.67 5.56
 -1 0 -15 177.01 9.36
 1 0 -15 207.84 10.97
 1 0 15 192.74 5.82
 -1 0 15 193.66 10.15
 1 0 -15 198.8 5.89
 -1 0 15 191.72 5.98
 1 0 15 188.75 5.95
 -1 0 -15 195.32 10.77
 1 0 -15 191.67 10.01
 1 0 15 189.08 5.59
 1 0 -15 195.94 5.64
 1 0 15 200.49 6.14
 -1 0 15 189.16 5.93
 1 0 -16 224.7 6.36
 1 0 -16 212.37 10.55
 -1 0 -16 206.75 11.58
 -1 0 -16 218.93 11.79
 1 0 -16 219.33 11.03
 -1 0 16 213.99 6.1
 -1 0 -16 214.49 10.48
 1 0 -16 223.56 11.72
 1 0 16 210.35 6.45
 -1 0 16 215.67 6.53
 1 0 16 221.04 6.67
 1 0 16 213.19 6.08
 1 0 16 217.63 6.36
 -1 0 16 205.44 6.43
 1 0 16 221.92 6.6
 1 0 16 213.52 6.66
 1 0 -16 219.94 6.41
 -1 0 16 205.38 6.34
 -1 0 16 218.39 6.55
 1 0 16 206.61 6.42
 -1 0 16 179.34 10.06
 1 0 -16 215.17 6.1
 1 0 -16 208.41 6.44
 -1 0 16 212.86 6.54
 1 0 -17 62.36 3
 1 0 -17 54.74 5.16
 -1 0 -17 66.57 6.48
 -1 0 17 60.63 2.83
 1 0 -17 59.47 5.96
 -1 0 -17 54.83 5.17
 -1 0 17 61.77 3.12
 1 0 17 60.05 3.07
 1 0 17 59.47 2.94
 1 0 17 66.13 2.9
 -1 0 17 66.5 3.21
 1 0 17 66.37 3.29
 -1 0 17 57.48 5.37
 1 0 17 65.6 3.31
 1 0 17 64.27 3.18
 1 0 -17 63.86 3.08
 -1 0 17 63.67 3.2
 1 0 -17 64.15 3.2
 1 0 -17 69.31 3.01
 -1 0 -17 65.72 3.07
 -1 0 17 62.93 3.22
 -1 0 -17 64.52 6.27
 1 0 -17 62.42 5.72
 1 0 17 61.2 3.1
 1 0 -18 384.67 9.22
 -1 0 -18 398.18 9.57
 1 0 -18 418.57 10
 -1 0 18 400.08 9.94
 1 0 -18 413.53 9.57
 1 0 18 408.68 9.98
 -1 0 18 399.85 9.79
 1 0 -18 401.46 9.79
 -1 0 18 403.78 9.52
 1 0 18 408.36 9.8
 1 0 18 395.53 9.99
 1 0 18 387.81 9.77
 -1 0 18 392.15 9.81
 1 0 -18 398.15 9.67
 1 0 -18 400.91 16.25
 1 0 18 406.39 9.81
 -1 0 18 401.65 9.8
 1 0 18 373.74 9.01
 1 0 18 400.26 9.57
 1 0 -18 387.57 15.15
 -1 0 -18 399.84 16.42
 -1 0 -19 164.38 5
 1 0 -19 161.13 5.22
 -1 0 19 159.83 5.2
 1 0 -19 158.57 4.83
 1 0 -19 154.24 9.24
 -1 0 19 158.82 5.06
 1 0 19 161.22 5.18
 1 0 19 153.88 4.97
 1 0 -19 166.08 5.13
 -1 0 19 164.76 4.86
 1 0 -19 163.96 5.03
 1 0 19 160.06 5.24
 1 0 19 152.01 5.05
 -1 0 19 155.62 5.07
 -1 0 19 156.32 5.03
 1 0 19 153.21 4.98
 1 0 19 155.95 4.83
 1 0 19 149.52 4.39
 -1 0 -19 157.66 9.52
 1 0 -19 153.46 8.62
 1 0 20 101.87 3.66
 -1 0 20 96.14 3.5
 1 0 -20 105.15 3.66
 -1 0 20 96.07 3.29
 1 0 20 101.74 3.56
 1 0 20 94.94 3.34
 1 0 20 95.18 3.52
 1 0 -20 104 3.57
 -1 0 20 104.64 3.68
 1 0 -20 99.96 3.36
 -1 0 -20 100.83 3.5
 1 0 -20 101.57 3.74
 -1 0 20 97.76 3.67
 -1 0 20 99.49 3.54
 1 0 20 96.9 3.48
 1 0 20 103.33 3.8
 1 0 21 5.96 0.81
 -1 0 21 7.42 0.83
 1 0 21 5.9 0.77
 1 0 -21 5.24 0.76
 -1 0 21 5.09 0.61
 1 0 21 6.4 0.85
 -1 0 21 5.72 0.84
 1 0 -21 5.84 0.76
 -1 0 21 7.72 0.86
 -1 0 21 6.63 0.86
 1 0 21 6.93 0.73
 -1 0 -21 5.62 0.74
 1 0 -21 6.17 0.84
 1 0 21 6.33 0.77
 1 0 -21 5.53 0.66
 -1 0 21 6.26 0.79
 1 0 22 36.33 1.59
 -1 0 22 35.29 1.5
 -1 0 22 31.58 1.32
 1 0 -22 34.57 1.49
 1 0 22 32.69 1.32
 1 0 22 33.23 1.51
 1 0 -22 35.74 1.58
 1 0 -22 34.05 1.4
 1 0 22 32.16 1.27
 1 0 23 1.82 0.34
 -1 0 -23 2.43 0.36
 1 0 -23 1.77 0.31
 -1 0 23 1.99 0.31
 1 -1 23 2.92 0.39
 1 1 -23 2.91 0.39
 1 1 -23 2.8 0.35
 -1 -1 -23 1.96 0.39
 -1 1 23 2.38 0.35
 1 -1 22 21.87 1.22
 -1 1 22 21.92 1.27
 1 1 -22 22.73 1.27
 1 -1 22 20.52 1.13
 -1 1 22 20.39 1.01
 1 1 -22 20.18 1.05
 1 1 -22 21.68 1.29
 -1 1 22 20.25 1.07
 1 -1 22 22.66 1.3
 1 -1 21 36.34 1.94
 1 1 -21 36.32 1.69
 -1 1 21 36.9 1.94
 1 1 -21 38.59 1.93
 1 -1 21 33.54 1.77
 1 -1 21 32.99 1.55
 -1 1 21 35.7 1.69
 1 1 -21 35.85 1.75
 1 -1 21 33.17 1.81
 1 1 -21 36.87 1.93
 -1 -1 -21 35.89 1.74
 1 -1 21 35.98 1.88
 1 -1 20 14.83 1.38
 -1 1 20 14.94 1.17
 -1 1 20 17.77 1.38
 1 -1 20 14.19 1.18
 1 1 -20 18.56 1.41
 1 1 -20 18.14 1.37
 -1 1 20 15.31 1.25
 1 -1 20 15.05 1.37
 1 1 -20 16.21 1.22
 -1 1 20 16.91 1.25
 1 -1 20 15.86 1.38
 1 -1 20 15.78 1.4
 1 -1 20 14.46 1.41
 1 1 -20 18.34 1.5
 -1 -1 -20 16.33 1.33
 1 -1 19 31.76 2.12
 1 -1 19 29 1.83
 -1 1 19 30.02 1.95
 1 1 -19 30.31 1.97
 1 -1 19 28.57 1.86
 1 1 -19 33.65 4.2
 1 1 -19 29.06 1.9
 -1 1 19 29.77 1.91
 1 -1 19 26.72 1.98
 1 1 -19 30.78 3.79
 -1 -1 -19 33.11 4.21
 1 1 -19 30.46 1.85
 -1 -1 -19 28.96 1.91
 1 1 -19 31.91 2.11
 -1 1 19 30.43 1.86
 1 -1 19 32.84 2.18
 1 -1 19 28.85 2
 -1 1 19 28.97 1.84
 1 1 -18 58.89 2.87
 1 -1 18 59.99 2.65
 1 -1 18 68.43 3.06
 1 1 -18 69.69 3.17
 -1 -1 -18 60.31 5.32
 1 1 -18 67.37 6.27
 1 1 -18 61.89 2.97
 -1 1 18 61.2 2.98
 1 -1 18 67.66 3.26
 1 -1 18 59.08 3.08
 1 -1 18 59.64 2.81
 -1 1 18 63.69 2.68
 1 1 -18 66.63 3.21
 1 1 -18 61.34 2.72
 -1 -1 -18 70.7 3.12
 -1 1 18 62.2 2.61
 -1 1 18 64.22 2.97
 1 -1 18 58.67 3.05
 -1 1 18 64.25 2.95
 -1 1 18 65.56 2.99
 1 -1 18 71.02 3.36
 1 -1 18 60.48 2.64
 1 1 -18 63.73 5.66
 -1 -1 -18 60.99 5.97
 1 1 -17 52.32 2.66
 1 -1 17 40.98 2.6
 1 1 -17 48.73 2.65
 -1 1 17 47.47 2.64
 1 -1 17 45.3 2.72
 -1 -1 -17 45.69 5.31
 1 -1 17 44.86 2.38
 -1 -1 -17 43.16 4.58
 1 1 -17 40.98 4.94
 1 -1 17 45.96 2.59
 1 1 -17 48.89 2.69
 1 -1 17 45.19 2.47
 -1 1 17 42.76 2.27
 1 1 -17 48.22 2.46
 1 1 -17 50.6 2.84
 -1 1 17 42.18 2.24
 -1 1 17 41.59 2.45
 1 -1 17 46.42 2.72
 -1 1 17 41.3 2.48
 1 1 -17 49.46 5.14
 -1 -1 -17 56.13 5.78
 -1 1 17 53.62 2.71
 -1 1 17 47.27 2.59
 1 -1 17 50.7 2.87
 1 -1 17 45.61 2.38
 -1 -1 -16 783.63 24.23
 1 1 -16 742.5 22.68
 1 1 -16 703.62 15.14
 1 -1 16 688.47 15.52
 1 -1 16 732.34 15.78
 1 -1 16 725.29 15.74
 1 1 -16 725.04 15.4
 -1 1 16 723.66 15.42
 1 1 -16 694.99 21.59
 1 -1 16 713.39 15.06
 -1 -1 -16 720.71 21.88
 1 1 -16 726.57 23.44
 1 -1 16 716.54 15.35
 1 1 -16 729.97 15.5
 -1 1 16 719.12 14.83
 1 -1 16 714.91 15.17
 1 1 -16 738.56 15.69
 1 1 -16 717.81 14.98
 -1 1 16 687.19 14.74
 -1 1 16 706 15.2
 -1 1 16 730.94 15.36
 1 -1 16 708.19 15.73
 1 -1 16 700.03 14.95
 1 -1 16 725.98 15.71
 -1 1 16 728.95 15.35
 -1 1 16 707.24 15.32
 -1 1 16 639.77 20.34
 1 1 -15 258.25 11.96
 1 -1 15 243.75 6.9
 1 1 -15 247.26 6.82
 1 -1 15 240.36 7.07
 -1 1 15 248.14 6.94
 1 -1 15 249.38 7.19
 1 -1 15 244.51 7.14
 1 1 -15 247.22 6.92
 1 1 -15 235.63 11.07
 1 -1 15 243.3 6.72
 1 1 -15 249.73 12.32
 -1 -1 -15 246.96 11.29
 1 -1 15 243.3 6.79
 -1 1 15 237.36 6.49
 1 1 -15 253.64 6.69
 1 1 -15 246.19 7.03
 -1 1 15 231.62 6.46
 -1 1 15 243.79 6.8
 1 -1 15 248.25 7.15
 -1 1 15 239.39 6.82
 -1 1 15 247.15 6.88
 -1 1 15 230.61 10.67
 1 -1 15 252.09 6.76
 -1 1 15 247.92 6.9
 1 1 -14 35.38 4.11
 1 -1 14 31.62 3.73
 1 -1 14 34.21 2.14
 1 1 -14 34.8 2.11
 1 -1 14 38.23 2.32
 -1 1 14 33.36 1.99
 1 1 -14 34.72 2.14
 1 -1 14 33.23 2.23
 -1 1 14 33.64 2.14
 1 1 -14 32.97 3.79
 1 -1 14 32.75 2.04
 -1 -1 -14 36.16 4.04
 1 1 -14 37.56 4.46
 1 -1 14 32.76 3.46
 -1 1 14 29.7 3.6
 1 1 -14 37.82 2.29
 1 1 -14 31.66 1.96
 1 -1 14 29.03 3.45
 -1 1 14 34.17 1.98
 1 -1 14 30.79 2.01
 1 -1 14 34.51 2.08
 -1 1 14 37.26 2.21
 1 -1 14 43.29 2.47
 -1 1 14 31.92 2.06
 -1 1 14 35.76 2.17
 -1 1 14 32.19 2.04
 -1 1 13 631.85 13.05
 1 -1 13 645.42 13.42
 1 -1 13 596.48 16.91
 1 1 -13 634.37 19.3
 1 -1 13 624.31 19.01
 1 -1 13 633.83 13.47
 1 1 -13 633.41 13.34
 1 -1 13 600.28 13.53
 1 -1 13 623.57 13.3
 -1 -1 -13 666.33 19.19
 1 1 -13 637.79 20.18
 1 1 -13 639.71 18.83
 -1 -1 -13 672.02 20.67
 -1 1 13 634.78 13.18
 1 1 -13 618.79 17.75
 1 1 -13 640.4 13.2
 1 1 -13 624.03 13.46
 -1 1 13 610.52 18.4
 1 -1 13 642.46 18.15
 1 -1 13 609.31 18.24
 -1 1 13 618.51 13.3
 -1 1 13 627.6 13.43
 1 1 -13 636.59 13.43
 1 -1 13 627.17 13.28
 -1 1 13 640.39 13.44
 1 -1 13 625.82 13.63
 -1 1 13 614.25 13.35
 -1 1 13 635.04 13.41
 1 1 -12 76.29 5.31
 -1 -1 -12 85.04 6.17
 -1 1 12 79.64 3.09
 1 1 -12 75.88 3.05
 -1 1 12 75.31 5.78
 1 -1 12 85.3 5.55
 1 -1 12 81.32 5.34
 1 1 -12 77.1 5.06
 1 -1 12 65.55 4.54
 -1 1 12 73.85 5.19
 1 -1 12 77.25 5.94
 -1 -1 -12 78.77 5.41
 1 1 -12 76.67 5.83
 1 1 -12 72.46 2.87
 1 -1 12 73.12 5.39
 1 1 -12 75.01 5.44
 1 1 -11 674.09 18.36
 -1 1 11 692.32 16.79
 1 1 -11 694.76 13.97
 -1 1 11 687.54 13.99
 -1 -1 -11 660.62 16.15
 1 -1 11 695.13 18.66
 1 1 -11 694.89 18.15
 1 -1 11 669.85 17.63
 -1 1 11 702.62 19.94
 1 -1 11 686.86 18.62
 -1 1 11 703.56 18.62
 1 -1 11 676.05 16.47
 -1 -1 -11 716.03 18.87
 1 1 -11 736.42 20.17
 1 1 -11 696.07 13.84
 1 -1 11 701.35 19.17
 1 1 -11 703.84 19.06
 1 -1 10 315.9 10.75
 1 1 -10 309.39 10.3
 -1 -1 -10 295.15 8.94
 1 -1 10 303.12 10.09
 1 1 -10 312.1 10.43
 -1 -1 -10 315.65 11.24
 -1 1 10 313.11 9.41
 -1 1 10 301.73 11.31
 1 -1 10 303.94 10.7
 -1 1 10 320.22 10.63
 -1 1 10 295.25 8.69
 1 -1 10 312.79 9.42
 -1 -1 -10 309.94 10.61
 1 1 -10 331.47 11.64
 1 1 -10 312.88 7.08
 1 -1 10 335.53 11.31
 1 1 -10 316.78 10.83
 1 1 -9 550.47 14.52
 1 -1 9 578.14 15.22
 -1 -1 -9 555.14 13.24
 1 -1 9 532.59 14.24
 -1 -1 -9 558.61 15.52
 1 1 -9 553.94 14.49
 -1 1 9 557.32 13.54
 1 1 -9 531.07 12.83
 1 -1 9 519.3 14.71
 -1 1 9 552.22 15.63
 -1 1 9 542.28 14.52
 1 -1 9 546.01 13.65
 -1 1 9 531.73 12.8
 1 1 -9 553.17 15.57
 -1 -1 -9 587.24 15
 1 1 -9 552.91 10.95
 1 1 -9 513.79 13.28
 1 -1 9 564.19 15.29
 1 1 -9 534.94 14.69
 1 -1 8 976.29 18.06
 1 1 -8 1015.57 21.64
 -1 -1 -8 1089.44 23.2
 -1 1 8 1036.48 20.98
 -1 1 8 1004.26 23.12
 1 -1 8 1013.59 22.42
 1 1 -8 994.97 20.47
 -1 -1 -8 1040.69 20.75
 1 1 -8 1045.97 22.13
 1 -1 8 1045.02 22.7
 1 -1 8 1005.95 21.82
 -1 1 8 961.15 17.93
 -1 -1 -8 957.37 18.13
 -1 1 8 942.84 17.93
 -1 1 8 1021.79 21.97
 1 -1 8 978.27 22.88
 -1 1 8 1006.23 20.24
 1 -1 8 1023.12 21.33
 1 1 -8 1009.35 23.01
 1 1 -8 982.2 18.2
 1 1 -8 955.05 20.87
 1 1 -8 1025.47 22.16
 1 -1 8 999.58 22.62
 -1 1 8 986.09 19.49
 1 1 -7 1855.44 36.76
 1 -1 7 1848.96 35.34
 -1 1 7 1830.92 34.11
 -1 1 7 1885.84 36.9
 1 1 -7 1763.82 34.44
 1 -1 7 1856.39 36.33
 -1 -1 -7 1857.75 34.62
 1 1 -7 1824.83 35.79
 1 -1 7 1911.8 36.64
 1 -1 7 1815.65 35.69
 -1 -1 -7 1823.73 32.92
 -1 1 7 1817.62 33.12
 -1 -1 -7 1760.21 33.02
 1 -1 7 1837.76 32.95
 -1 1 7 1870.99 33.06
 1 1 -7 1837.43 33.1
 1 1 -7 1799.46 35.17
 -1 -1 -7 1919.92 36.78
 -1 1 7 1811.34 34.68
 1 -1 7 1767.87 36.6
 -1 1 7 1838.67 35.52
 1 -1 7 1925.87 36.67
 1 1 -7 1810.4 35.66
 1 1 -6 861.84 19.08
 -1 1 6 866.01 19.14
 -1 1 6 826.29 16.93
 1 -1 6 835.06 17.97
 1 1 -6 838.5 17.53
 -1 1 6 852.39 19.16
 1 -1 6 834.76 18.69
 1 -1 6 826.17 18.82
 -1 -1 -6 861.01 17.56
 1 1 -6 857.18 18.44
 1 -1 6 822.83 18.3
 1 -1 6 799.31 16.35
 -1 1 6 848.96 16.63
 -1 1 6 851.6 16.7
 1 -1 6 832.1 16.42
 -1 -1 -6 815.9 16.54
 1 -1 6 853.43 16.56
 -1 -1 -6 875.91 16.59
 1 1 -6 860.77 16.67
 -1 -1 -6 895.26 19.11
 1 1 -6 828.55 17.64
 -1 1 6 824.3 17.41
 -1 1 6 864.65 18.04
 1 -1 6 866.14 19.07
 1 -1 6 843.12 18.92
 1 1 -6 844.26 18.07
 -1 1 5 1714.92 32.48
 -1 1 5 1742.83 33
 1 -1 5 1712.04 32.15
 1 -1 5 1682.28 32.64
 1 1 -5 1670.48 31.63
 -1 1 5 1768.16 33.12
 1 -1 5 1709.48 32.41
 1 -1 5 1671.53 32.8
 -1 1 5 1692.3 31.77
 1 1 -5 1698.67 31.01
 1 1 -5 1656.52 31.72
 1 1 -5 1686.44 32.38
 -1 1 5 1670.59 31.03
 1 -1 5 1611.16 30.73
 -1 -1 -5 1678 30.96
 1 -1 5 1667.12 30.72
 1 -1 5 1691.01 30.95
 -1 -1 -5 1754.26 30.96
 1 1 -5 1654.47 31.3
 -1 1 5 1678.77 31.43
 1 -1 4 2978.45 52.88
 -1 1 4 3097.78 54.33
 1 1 -4 2921.38 53.65
 -1 -1 -4 3074.7 52.09
 1 1 -4 2963.59 54.49
 -1 1 4 3032.85 55.51
 1 -1 4 3258.78 55.51
 -1 1 4 3113.91 55.07
 -1 1 4 3108.03 54.3
 1 1 -4 3160.58 54.14
 1 1 -4 2979.44 54.13
 1 1 -4 3046.18 54.98
 -1 1 4 3071.45 55.51
 1 -1 4 3200.75 55.03
 -1 -1 -4 3020.87 54.02
 1 -1 4 3100.42 53.86
 -1 1 4 3093.82 54.22
 1 -1 4 2947.24 53.89
 -1 1 3 7345.67 123.36
 -1 1 3 7081.6 124.09
 1 1 -3 7416.95 123.66
 1 1 -3 7023.63 123.48
 -1 1 3 7490.62 123.72
 -1 -1 -3 7317.28 123.59
 1 -1 3 6894.35 123.4
 1 -1 3 7604.48 123.47
 1 1 -3 7032.98 123.81
 1 1 -3 7013.79 124.14
 1 -1 3 7320.98 122.49
 -1 1 3 7369.51 122.33
 1 1 -3 6603.8 122.51
 -1 1 3 7277.47 124.42
 1 -1 2 5633.73 95.12
 -1 1 2 5507.64 95.98
 1 1 -2 5388.35 96.15
 1 -1 2 5989.17 96.54
 1 -1 2 5408.54 95.9
 1 1 -2 5546 96.03
 1 -1 2 5840.74 95.91
 -1 1 2 5764.69 96.19
 -1 -1 -2 5815.36 96.12
 -1 1 2 5272.88 96.18
 1 -1 2 5632.84 93.91
 1 1 -2 5118.76 94.55
 -1 1 2 5435.69 96.29
 1 -1 2 5718.52 95.27
 1 1 -2 5380.4 96.16
 1 1 -2 5531.11 94.33
 1 1 -2 5674.36 96.21
 1 1 -1 2666.82 45.22
 1 -1 1 2466.48 45.7
 1 -1 1 2670.56 46.24
 1 1 -1 2734.74 47.03
 -1 -1 -1 2693.68 46.96
 1 1 -1 2782.58 47.03
 -1 1 1 2722.58 47.12
 1 -1 1 2651.16 45.46
 -1 1 1 2547.85 46.16
 1 1 -1 2613.35 45.34
 -1 1 1 2672.48 46.99
 1 -1 1 2622.48 46.37
 1 1 -1 2653.5 46.81
 1 -1 1 2628.52 46.74
 -1 1 1 2588.42 46.66
 1 1 -1 2606.16 46.99
 1 1 0 156.48 3.9
 1 -1 0 153.99 4.29
 1 1 0 155.52 4.6
 -1 1 0 153.13 4.63
 -1 1 0 149.37 4.59
 1 1 0 165.02 4.74
 -1 1 0 154.27 4.57
 -1 -1 0 150.23 4.26
 1 -1 0 152.2 3.99
 -1 1 0 159.01 4.24
 1 -1 0 153.76 4.38
 -1 -1 0 163.93 3.2
 -1 1 0 158.04 4.49
 1 -1 0 167.94 4.5
 1 1 0 152.79 4.39
 -1 1 -1 2981.15 51.58
 1 -1 -1 2991.32 51.37
 1 -1 -1 2889.7 51.08
 -1 -1 1 2802.09 51.11
 -1 1 -1 2976.36 51.26
 1 -1 -1 2884.34 50.64
 1 -1 -1 2932.14 51.51
 1 -1 -1 2924.34 51.28
 -1 1 -1 2960.32 51.64
 1 1 1 2952.06 51.07
 1 -1 -1 2875.66 50.98
 -1 -1 1 2818.54 51.2
 1 -1 -2 5515.78 96.63
 -1 1 -2 5685.44 96.97
 1 1 2 5735.31 96.8
 1 1 2 5850.19 96.68
 1 -1 -2 5488.73 96.49
 -1 1 -2 5450.15 96.64
 1 -1 -2 5423.87 96.3
 -1 -1 2 5674.04 96.71
 1 -1 -2 5537.13 95.18
 -1 -1 2 5617.77 96.59
 1 1 2 5528.03 96.6
 -1 1 -2 5614.78 96.71
 -1 -1 2 5674.18 96.72
 -1 1 -3 7527.17 127.43
 1 -1 -3 7480.74 127.24
 1 -1 -3 7435.43 127.27
 -1 1 -3 7516.96 127.1
 1 -1 -3 7241.04 126.4
 -1 1 -3 7494.36 126.84
 1 -1 -3 6847.94 126.5
 -1 -1 3 7501.5 126.89
 1 1 3 7622.62 126.9
 -1 1 -3 7868 127.73
 -1 -1 3 7647.89 127.38
 -1 -1 3 7613.24 127.3
 1 -1 -3 7225.43 127
 1 -1 -3 7249.2 124.59
 1 1 4 3135.05 56.36
 1 -1 -4 3222.56 56.34
 -1 1 -4 3199.47 56.54
 1 -1 -4 3044.47 54.57
 1 -1 -4 3146.95 56.13
 -1 -1 4 3114.39 55.5
 1 -1 -4 3054.84 55.98
 -1 -1 4 3168.95 56.33
 1 -1 -4 3147.39 56.26
 -1 1 -4 3145.58 56.17
 -1 -1 4 3266.64 56.54
 1 -1 -4 3090.24 55.68
 -1 -1 4 3127.35 56.41
 1 1 4 3220.96 55.33
 1 -1 -4 2858.75 54.95
 1 -1 -4 3073.51 54.85
 -1 1 -4 3148.54 55.27
 -1 -1 4 3231.95 55.36
 1 1 4 3241.36 56.49
 -1 -1 4 3136.1 56.75
 1 -1 -5 1587.32 30.98
 1 -1 -5 1667.85 31.81
 -1 1 -5 1601.32 30.32
 1 -1 -5 1614.02 31.29
 -1 -1 5 1712.22 32.15
 -1 -1 5 1670.48 32.16
 -1 -1 5 1628.67 31.29
 1 -1 -5 1632.83 31.44
 1 1 5 1700.68 32.14
 1 -1 -5 1705.91 32.13
 1 -1 -5 1653.36 30.43
 1 -1 -5 1690.68 31.72
 -1 1 -5 1664.14 32.3
 -1 -1 5 1718.37 32.12
 1 -1 -5 1642.18 31.91
 -1 -1 5 1640.2 31.9
 1 -1 -5 1583.52 30.17
 -1 -1 5 1633.99 30.23
 1 -1 -5 1570.01 29.96
 1 -1 -5 1638.27 30.34
 -1 1 -5 1693.23 30.44
 -1 -1 5 1697.07 30.48
 1 1 5 1683.05 30.43
 1 1 5 1663.46 31.88
 -1 -1 5 1679.47 31.99
 -1 1 -5 1747.21 32.12
 1 -1 -6 945.18 20.28
 1 -1 -6 935.44 19.16
 -1 1 -6 901.95 18.86
 -1 -1 6 959.55 19.03
 1 -1 -6 949.51 19.59
 -1 -1 6 952.79 20.56
 -1 -1 6 949.08 20.42
 -1 -1 6 944.41 19.81
 1 -1 -6 919.78 19.61
 1 -1 -6 966.78 19.07
 1 -1 -6 945.27 19.96
 1 1 6 924.29 20.34
 -1 1 -6 964.44 20.81
 1 -1 -6 965.65 20.58
 1 -1 -6 965.19 20.33
 -1 -1 6 974.66 20.67
 1 -1 -6 924.45 19.79
 -1 -1 6 968.89 20.5
 -1 -1 6 931.57 18.03
 1 -1 -6 908.25 18.04
 1 -1 -6 917.02 18.14
 -1 -1 6 952.56 18.3
 -1 1 -6 919.7 18.32
 1 -1 -6 916.48 17.87
 -1 1 -6 942.54 18.2
 1 1 6 917.71 18.12
 1 1 6 976.93 20.17
 -1 1 -6 922.28 20.38
 -1 -1 6 941.37 20.25
 1 -1 -7 1880.85 35.98
 -1 -1 7 1954.78 35.77
 -1 1 -7 1860.94 36.26
 1 -1 -7 1864.12 36.52
 -1 -1 7 1943.37 38.13
 -1 -1 7 1997.52 37.89
 1 -1 -7 1871.67 36.61
 -1 -1 7 1906.85 37.23
 1 1 7 2025.57 38.05
 1 -1 -7 1940.4 38.2
 1 -1 -7 1974.27 37.24
 1 -1 -7 1904.4 36.32
 -1 1 -7 1991.68 38.54
 -1 -1 7 1996.2 38.3
 1 -1 -7 1955.89 37.63
 -1 -1 7 1925.39 38.06
 1 -1 -7 1926.17 37
 -1 1 -7 1886.39 34.7
 -1 -1 7 1916.43 34.58
 1 -1 -7 1929.25 34.55
 -1 1 -7 1909.28 34.5
 -1 -1 7 1863.27 34.31
 1 1 7 1861.84 34.4
 1 1 7 1938.14 37.25
 -1 1 -7 1987.92 38.18
 -1 -1 7 1981.54 37.72
 -1 -1 7 1953.78 37.61
 1 -1 -8 1062.02 23.42
 -1 1 -8 1067.87 23.71
 1 1 8 1057.12 22.99
 1 -1 -8 1054.73 22.13
 -1 -1 8 1018.95 20.34
 -1 -1 8 1050.38 22.78
 -1 -1 8 1024.11 23.18
 1 -1 -8 1030.52 21.48
 -1 -1 8 996.71 22.36
 1 -1 -8 1012.37 22.6
 -1 -1 8 1053.94 23.4
 -1 -1 8 1059.32 23.26
 1 -1 -8 1016.27 21.91
 -1 -1 8 965.56 18.32
 -1 -1 8 951.77 18.48
 -1 1 -8 975.86 18.69
 -1 -1 8 981.5 18.58
 1 -1 -8 1036.52 21.44
 -1 1 -8 1047.02 21.67
 1 -1 -8 973.67 20.62
 1 1 8 1013.51 22.02
 -1 1 -8 1039.05 23.36
 -1 -1 8 1020.49 22.46
 -1 -1 8 1045.31 22.51
 1 -1 -9 539.51 10.72
 1 -1 -9 514.14 13.28
 -1 1 -9 556.88 15.61
 1 -1 -9 539.85 14.03
 1 -1 -9 526.5 15.26
 1 1 9 554.91 14.96
 -1 -1 9 523.38 14.26
 -1 -1 9 537.4 14.47
 -1 1 -9 528.55 15.2
 -1 -1 9 547.27 15.45
 1 1 9 527.82 13.96
 1 -1 -9 551.74 14.77
 -1 -1 9 533.8 15.37
 -1 -1 9 531.06 12.1
 -1 -1 9 544.32 14.76
 -1 -1 9 531.55 15.16
 -1 1 -9 518.54 13.78
 1 -1 -9 520.67 12.59
 -1 -1 9 524.92 14.48
 1 -1 -9 531.48 13.41
 -1 -1 9 541.03 15.24
 1 -1 -9 522.27 13.75
 1 -1 -10 339.83 7.63
 1 1 10 359.69 11.69
 1 -1 -10 336.47 12.01
 -1 1 -10 340.87 12.21
 -1 1 -10 359.03 11
 1 -1 -10 333.89 9.95
 -1 -1 10 348.04 11.16
 -1 -1 10 352.88 11.23
 -1 1 -10 384.63 12.65
 1 -1 -10 331.35 11.17
 -1 -1 10 341.1 11.99
 -1 -1 10 343.92 11.31
 -1 -1 10 349.09 12.14
 1 1 10 332.32 10.54
 -1 -1 10 350.66 11.55
 1 -1 -10 332.95 10.02
 1 -1 -10 333.28 10.46
 -1 -1 10 343.95 12.03
 -1 -1 11 646.42 18.92
 -1 -1 11 634.26 17.69
 1 1 11 650.02 13.29
 1 -1 -11 684 19.12
 -1 1 -11 678.21 17.62
 -1 -1 11 633.02 17.31
 -1 1 -11 699.19 19.52
 -1 -1 11 650.63 17.57
 1 -1 -11 656.96 13.16
 1 -1 -11 658.36 17.92
 -1 1 -11 642.45 19.19
 1 1 11 688.17 18.46
 1 -1 -11 645.7 19.06
 1 1 11 632.34 16.6
 -1 -1 11 666.28 19.08
 1 -1 -11 625.53 15.9
 1 -1 -11 639.48 16.66
 -1 -1 11 655.97 18.96
 1 1 12 75.15 5.28
 1 -1 -12 59.07 4.7
 1 -1 -12 65.2 5.44
 -1 -1 12 64.38 5.31
 -1 -1 12 62.57 4.53
 1 -1 -12 57.7 4.04
 1 -1 -12 62.04 5.14
 -1 1 -12 70.87 4.91
 -1 -1 12 66.19 4.86
 -1 -1 12 65.95 5.36
 1 -1 -12 65.12 4.83
 1 1 12 63.62 2.74
 -1 -1 12 65.57 4.7
 -1 1 -12 72.82 5.68
 1 -1 -12 66.84 2.69
 -1 -1 12 54.11 4.94
 1 1 12 64.37 4.22
 -1 -1 13 697.55 14.4
 1 1 13 698.1 14.71
 -1 -1 13 714.73 14.88
 -1 1 -13 704.36 21.71
 -1 -1 13 666.18 18.93
 1 1 13 687.05 14.8
 1 -1 -13 715.93 19.91
 1 1 13 672.9 14.64
 -1 -1 13 683.09 14.7
 -1 -1 13 706.9 19.63
 -1 -1 13 681.91 21.2
 1 1 13 667.92 14.45
 1 1 13 717.58 14.47
 1 -1 -13 720.07 20.33
 1 -1 -13 649.22 21.14
 1 -1 -13 696.19 21.2
 -1 1 -13 719.63 19.86
 -1 -1 13 692.16 14.82
 -1 -1 13 716.51 14.82
 1 1 13 681.45 14.5
 -1 -1 13 716.29 21.59
 -1 -1 13 672.74 18.67
 -1 -1 13 683.16 21.09
 1 1 13 715.68 14.65
 1 1 13 702.02 14.59
 1 1 13 675.1 14.59
 1 1 13 696.89 14.33
 1 -1 -13 709.09 14.38
 -1 1 -13 735.67 14.45
 1 1 14 35.05 2.19
 -1 -1 14 32.68 1.97
 -1 -1 14 31.59 2.12
 -1 1 -14 26.26 3.84
 -1 -1 14 28.38 3.25
 1 1 14 31.84 2.14
 1 -1 -14 26.3 3.3
 -1 -1 14 34.11 2.18
 1 1 14 27.8 1.98
 -1 -1 14 26.54 3.17
 -1 -1 14 25.64 3.71
 1 1 14 31.85 2.02
 1 1 14 36.51 2.11
 -1 -1 14 29.91 1.81
 1 -1 -14 42.46 4.3
 1 -1 -14 38.04 4.39
 -1 1 -14 30.23 3.52
 -1 -1 14 30.92 2.09
 -1 -1 14 30.08 2.06
 1 1 14 27.65 1.99
 -1 -1 14 32.92 3.29
 1 1 14 32.15 2.04
 -1 -1 14 33.4 4.15
 1 -1 -14 32.92 1.99
 -1 1 -14 31.54 1.95
 1 1 14 32.95 2.07
 1 1 14 35.35 2.18
 1 1 14 31.1 1.94
 1 1 15 221.65 6.67
 1 -1 -15 212.8 10.02
 1 -1 -15 217.52 5.96
 1 1 15 214.21 6.55
 -1 -1 15 220.86 6.61
 -1 -1 15 204.89 9.48
 1 1 15 220.75 6.3
 1 1 15 223.34 6.45
 -1 -1 15 225.95 6.71
 1 -1 -15 230.66 11.74
 -1 1 -15 229.14 10.49
 1 -1 -15 221.16 10.89
 -1 1 -15 222.94 11.79
 -1 -1 15 222.66 6.2
 1 1 15 225.7 6.62
 -1 -1 15 221.06 6.68
 -1 -1 15 211.77 11.19
 1 -1 -15 234.33 11
 1 1 15 234.47 6.59
 -1 1 -15 235.52 6.44
 1 -1 -15 238.91 6.39
 1 1 15 232.13 6.58
 1 1 15 214.78 6.32
 -1 1 -16 657.02 22.9
 1 -1 -16 671.4 21.22
 1 1 16 712.92 15.05
 1 1 16 684.05 14.85
 -1 -1 16 707.33 15.33
 1 -1 -16 738.26 23.33
 -1 1 -16 661.29 20.48
 1 -1 -16 716.77 22
 -1 1 -16 715.75 23.46
 1 1 16 688.8 14.95
 1 -1 -16 719.8 15.09
 -1 -1 16 691.03 15.15
 1 1 16 673.22 15.08
 1 1 16 698.64 15.11
 -1 -1 16 679.63 14.45
 -1 -1 16 698.97 15.32
 1 -1 -16 711.7 14.72
 -1 1 -16 696.85 14.8
 1 1 16 705.33 15.29
 -1 -1 16 673.23 14.5
 -1 -1 16 685.87 22.23
 1 1 16 677.84 14.75
 -1 1 -17 50.59 5.75
 1 -1 -17 49.73 5
 -1 1 -17 54.76 2.78
 1 -1 -17 56.02 2.71
 1 -1 -17 58.76 5.88
 -1 -1 17 56.63 2.66
 1 1 17 59.15 3.06
 -1 -1 17 58.34 3.07
 1 1 17 59.14 2.89
 1 1 17 55.2 2.75
 -1 -1 17 57.71 3.02
 1 1 17 52.51 2.89
 -1 1 -17 65.82 6.34
 1 -1 -17 55.74 5.41
 1 -1 -17 56.98 2.91
 1 1 17 56.15 2.86
 -1 -1 17 56.74 3.05
 1 1 17 55.93 2.87
 -1 -1 17 54.49 5.47
 -1 -1 17 58.4 3.06
 1 1 17 53.96 2.87
 -1 -1 17 52.84 2.54
 1 -1 -18 78.06 3.14
 -1 1 -18 75.19 3.2
 1 -1 -18 83.11 6.83
 -1 -1 18 77.36 3
 1 1 18 80.53 3.5
 1 -1 -18 84.36 3.45
 1 1 18 74.71 3.25
 -1 -1 18 79.74 3.52
 1 1 18 79.24 3.26
 -1 -1 18 72.78 3.45
 -1 -1 18 79.32 6.41
 1 -1 -18 82.59 6.4
 -1 1 -18 81.74 6.97
 -1 -1 18 78.52 3.48
 1 1 18 77.08 3.15
 1 1 18 83.05 3.41
 -1 -1 18 82.37 3.57
 1 1 18 78.94 3.37
 1 -1 -18 84.48 3.35
 1 -1 -19 19.93 1.46
 -1 1 -19 20.98 1.59
 1 -1 -19 18.37 3.19
 1 1 19 22.15 1.72
 -1 -1 19 20.11 1.38
 1 -1 -19 22.77 1.69
 1 1 19 20.6 1.57
 -1 -1 19 22.84 1.8
 1 -1 -19 20.97 3.09
 1 1 19 21.71 1.79
 1 1 19 21.78 1.66
 -1 -1 19 20.98 1.71
 -1 -1 19 21.43 1.72
 1 -1 -19 20.05 1.54
 1 1 19 20.86 1.49
 1 1 19 20.69 1.58
 -1 -1 19 22.36 1.78
 1 1 19 22.04 1.56
 1 1 20 19.7 1.27
 1 1 20 20.47 1.42
 -1 1 -20 20 1.41
 1 1 20 21.23 1.54
 1 -1 -20 20.8 1.51
 1 1 20 22.14 1.62
 -1 -1 20 23.21 1.63
 -1 -1 20 20.58 1.51
 1 -1 -20 21.08 1.48
 1 1 20 21.08 1.42
 -1 -1 20 21.7 1.56
 1 -1 -20 22.31 1.42
 -1 -1 20 20.19 1.51
 -1 -1 20 21.32 1.57
 -1 -1 21 35.94 1.76
 -1 -1 21 34.21 1.64
 1 -1 -21 37.54 1.7
 -1 -1 21 37.02 1.81
 1 -1 -21 39.46 1.83
 1 1 21 37.2 1.77
 -1 -1 21 35.82 1.75
 1 -1 -21 31.83 1.43
 1 1 21 34.29 1.59
 1 1 21 30.01 1.23
 1 1 21 37.2 1.83
 -1 1 -21 35.91 1.59
 1 -1 -21 37.8 1.86
 -1 -1 22 22.03 1.23
 1 -1 -22 23.43 1.13
 -1 -1 22 23.26 1.16
 1 -1 -22 22.45 1.22
 1 1 22 22.19 1.2
 -1 1 -22 21.84 1.14
 -1 1 -22 24.29 1.31
 -1 -1 22 21.21 1.19
 1 -1 -22 25.27 1.36
 -1 -1 22 21.9 1.2
 1 1 22 22.32 1.24
 -1 -1 23 1.31 0.3
 1 2 -22 107.86 2.84
 -1 2 22 113.08 2.98
 1 -2 22 119.97 3.17
 1 2 -22 123.86 3.26
 1 -2 22 118.58 3.21
 -1 2 22 118.83 3.23
 1 2 -21 46.29 1.87
 -1 2 21 45.36 2
 -1 2 21 45.59 2.13
 1 2 -21 42.6 1.72
 1 2 -21 49.5 2.16
 1 -2 21 45.22 2.07
 -1 2 21 45.77 2.05
 1 2 -21 48.9 2.16
 -1 -2 -21 47.75 2
 1 -2 21 47.39 2.13
 -1 -2 -20 51.4 2.34
 1 2 -20 50.98 2.48
 1 2 -20 52.69 2.47
 1 -2 20 50.44 2.45
 1 2 -20 46.46 1.96
 -1 2 20 54.34 2.43
 1 2 -20 47.98 2.23
 -1 2 20 54.08 2.48
 -1 2 20 46.6 1.93
 1 2 -20 52.36 2.24
 1 -2 20 50.19 2.35
 1 -2 20 49.79 2.46
 -1 2 20 46.09 1.9
 1 2 -19 31.06 1.74
 1 -2 19 28.57 1.64
 -1 2 19 31.35 2
 -1 2 19 30.01 1.67
 1 -2 19 29.11 1.91
 -1 -2 -19 35.72 4.37
 -1 2 19 29.94 1.67
 -1 -2 -19 32.38 1.93
 1 2 -19 29.47 1.97
 1 2 -19 29.85 1.83
 -1 2 19 27.31 1.78
 1 -2 19 27.8 1.6
 -1 2 19 33.19 2.03
 1 2 -19 32.47 1.93
 1 -2 19 29.52 1.68
 1 2 -19 30.46 1.99
 1 2 -18 9.46 1.11
 -1 2 18 8.87 1.19
 -1 2 18 8.75 1.04
 1 -2 18 7.48 1.01
 -1 2 18 7.92 0.94
 1 -2 18 8.26 1.18
 -1 -2 -18 6.58 1.99
 1 2 -18 9.67 2.42
 -1 2 18 9.39 1.06
 -1 2 18 9.31 1.07
 1 2 -18 7.99 1.07
 -1 2 18 7.97 1.11
 1 2 -18 7.75 1.12
 1 -2 18 7.72 0.99
 1 -2 18 6.89 1.14
 1 -2 18 8.32 1.04
 -1 2 18 2.4 0.57
 -1 -2 -18 9.79 2.48
 1 2 -18 12.36 2.63
 1 2 -18 7.28 1.16
 1 2 -17 315.92 8.02
 -1 2 17 315.31 8.39
 1 -2 17 290.84 7.72
 -1 2 17 325.2 7.91
 1 -2 17 318.65 8.1
 -1 2 17 308.1 7.75
 -1 2 17 307.76 7.99
 1 -2 17 317.97 8.42
 1 2 -17 312.53 8.17
 1 -2 17 299.65 8.43
 -1 2 17 315.46 7.94
 -1 -2 -17 330.6 13.64
 1 2 -17 309.57 14.21
 1 2 -17 304.61 7.72
 1 2 -17 309.94 8.44
 -1 -2 -17 305.17 14.18
 1 2 -17 326.19 13.93
 -1 2 17 310.58 7.9
 -1 2 17 315.25 8.22
 1 -2 17 310.31 7.86
 1 2 -17 317.96 8.26
 1 -2 17 311.26 8.04
 1 -2 17 313.85 8.52
 -1 2 17 312.36 7.75
 1 -2 16 51.88 2.65
 1 2 -16 47.43 2.69
 1 2 -16 51.98 2.72
 -1 2 16 55.7 2.96
 -1 2 16 47.45 2.57
 1 -2 16 52.65 2.73
 -1 -2 -16 48.46 5.07
 1 2 -16 50.64 5.5
 1 -2 16 51.19 5.03
 1 2 -16 51.03 5.33
 -1 2 16 53.7 2.61
 -1 2 16 50.89 2.66
 1 2 -16 48.13 4.83
 1 -2 16 49.26 2.57
 -1 2 16 52.42 2.61
 1 2 -16 49.73 2.7
 1 -2 16 50.01 2.83
 1 -2 16 48.14 2.83
 -1 2 16 48.9 2.58
 -1 2 16 50.9 2.75
 1 2 -16 50.98 2.57
 1 2 -16 50.64 2.86
 1 -2 16 50.05 2.89
 1 -2 16 49.8 2.68
 -1 2 16 50.81 2.53
 -1 2 15 224.04 11.6
 1 -2 15 192.56 9.17
 1 -2 15 224.99 6.52
 -1 2 15 220.17 6.19
 1 -2 15 223.25 6.78
 1 -2 15 226.47 11.16
 1 2 -15 233.35 11.53
 1 -2 15 219.54 6.3
 1 2 -15 213.47 6.48
 1 2 -15 225.48 6.42
 -1 2 15 221.43 6.63
 1 -2 15 225.92 6.52
 1 2 -15 243.82 12.24
 -1 -2 -15 245.17 11.44
 -1 2 15 220.34 6.21
 -1 2 15 215.06 6.3
 -1 2 15 226.69 6.32
 1 -2 15 227.47 6.73
 1 2 -15 229.91 6.56
 1 -2 15 223.89 6.74
 1 -2 15 205.22 10.32
 -1 2 15 227.39 6.28
 1 -2 15 207.84 6.17
 -1 2 15 217.42 6.48
 1 2 -15 211.74 10.63
 1 2 -15 207 6.1
 1 2 -15 228.77 6.77
 -1 2 15 218.27 6.27
 -1 2 14 284.1 13.11
 1 -2 14 295.16 11.63
 1 -2 14 303.03 8.16
 -1 2 14 303.59 7.63
 1 -2 14 295.23 7.89
 1 -2 14 301.71 13.13
 1 2 -14 311.53 13.27
 1 2 -14 306.15 8
 1 -2 14 293.94 7.68
 1 2 -14 298.95 7.8
 -1 2 14 304.82 8.05
 1 -2 14 291.37 7.99
 -1 2 14 290.55 13.37
 -1 2 14 292.73 7.7
 1 -2 14 314.07 8.28
 -1 2 14 291.26 7.56
 1 -2 14 307.74 7.95
 -1 -2 -14 317.26 13.02
 1 2 -14 335.93 14.26
 1 -2 14 297.02 8.14
 1 -2 14 313.53 8.21
 1 2 -14 307.23 7.95
 -1 2 14 298.53 7.7
 1 2 -14 287.14 12.29
 -1 -2 -14 312.77 13.94
 1 -2 14 285.54 12.33
 -1 2 14 309.05 7.72
 -1 2 14 305.67 7.95
 1 -2 14 300.76 12
 1 2 -14 304.84 7.67
 1 2 -14 312.08 8.14
 1 -2 14 297.24 7.7
 -1 2 14 297.29 7.68
 1 -2 13 48.71 2.46
 -1 2 13 55.99 5.32
 1 -2 13 44.76 4.17
 1 -2 13 48.72 2.65
 1 -2 13 48.12 2.53
 -1 2 13 47.65 2.36
 1 2 -13 52.68 4.98
 1 -2 13 53.08 4.92
 1 -2 13 49.79 2.49
 1 2 -13 47.43 2.51
 1 2 -13 50.64 2.53
 1 -2 13 50.17 2.64
 -1 2 13 49.41 2.61
 -1 2 13 49.07 4.98
 -1 2 13 51.54 4.11
 1 -2 13 55.51 2.68
 -1 2 13 49.35 2.38
 -1 -2 -13 54.57 4.9
 1 2 -13 50.47 5.2
 1 2 -13 47.08 2.5
 1 -2 13 49.61 2.66
 1 -2 13 50.05 2.68
 -1 2 13 53.13 2.52
 -1 -2 -13 42.61 4.62
 1 2 -13 54.25 4.79
 1 2 -13 49.15 2.62
 1 2 -13 49.83 2.44
 1 -2 13 47.85 4.61
 -1 2 13 48.2 5
 -1 2 13 48.88 2.43
 1 -2 13 55.34 4.74
 -1 2 13 47.26 2.42
 1 -2 13 50.78 2.7
 -1 2 13 46.29 2.34
 -1 2 13 47.41 2.52
 1 -2 12 425.62 9.93
 1 2 -12 425.19 14.94
 1 -2 12 442.81 15.25
 1 2 -12 420.26 9.76
 1 -2 12 395.11 14.35
 -1 2 12 420.98 15.51
 -1 2 12 422.12 9.8
 1 -2 12 453.21 10.05
 1 -2 12 425.4 9.81
 -1 -2 -12 444.13 14.92
 1 2 -12 441.19 15.78
 -1 2 12 432.33 9.78
 1 -2 12 429.31 9.98
 1 -2 12 419.63 9.89
 1 2 -12 426.08 9.75
 -1 2 12 414.05 9.48
 1 2 -12 418.46 9.81
 1 2 -12 423.84 9.53
 1 -2 12 414.55 13.96
 -1 2 12 419.1 15.25
 -1 -2 -12 412.72 12.77
 1 -2 12 419.67 14.34
 1 2 -12 427.76 14.35
 -1 2 12 426.89 13.14
 1 -2 12 421.14 9.94
 1 -2 12 421.86 15.38
 -1 2 12 383.17 12.66
 -1 2 12 416.01 15.29
 1 -2 12 395.8 12.48
 -1 2 12 420.84 9.5
 1 2 -11 41.17 2.05
 1 2 -11 42.46 2.18
 1 -2 11 35.08 3.13
 -1 2 11 41.47 4.18
 -1 2 11 34.38 3.92
 1 -2 11 39.06 3.86
 -1 -2 -11 37.21 3.25
 1 -2 11 43.64 4.01
 1 2 -11 37.43 3.4
 1 -2 11 38.1 3.67
 -1 2 11 38.05 3.95
 -1 2 11 39.58 3.29
 1 -2 11 37.73 4.04
 -1 2 11 33.78 3.16
 1 2 -11 41.36 3.78
 1 2 -11 39.76 4.1
 -1 -2 -11 49.51 4.24
 -1 2 11 39.31 1.96
 1 -2 11 38.48 2.12
 1 2 -11 37.6 2.04
 1 -2 11 37.12 3.88
 1 2 -11 40.67 3.94
 1 2 -10 4.98 0.71
 1 2 -10 6.53 0.82
 -1 2 10 5.12 1.55
 1 -2 10 4.45 1.38
 1 2 -10 8.37 1.68
 -1 2 10 7.98 1.81
 1 2 -10 4.91 1.25
 1 -2 10 5.48 1.47
 -1 -2 -10 4.78 1.16
 -1 2 10 10.78 2.03
 1 -2 10 9.98 1.99
 -1 2 10 5.33 1.14
 1 2 -10 5.65 1.37
 -1 2 10 4.13 1.07
 1 -2 10 4.26 1.14
 1 2 -10 4.05 1.49
 1 -2 10 4.34 0.69
 1 2 -10 6.18 0.79
 1 -2 10 6.73 1.53
 1 2 -9 72.86 2.64
 1 -2 9 78.03 4.51
 -1 2 9 78.73 5.07
 -1 -2 -9 80.91 4
 1 -2 9 75.3 4.95
 -1 2 9 77.1 5.27
 -1 -2 -9 74.51 4.33
 1 2 -9 75.2 4.5
 -1 2 9 73.77 4.91
 1 -2 9 75.84 4.78
 -1 2 9 67.41 2.55
 -1 2 9 86.12 4.62
 1 2 -9 82.45 4.76
 1 2 -9 80.11 5.31
 1 -2 9 79.8 5.23
 -1 2 9 78.41 4.13
 1 -2 9 69.1 4.83
 1 2 -9 74.56 4.81
 1 2 -8 1823.38 32.32
 1 2 -8 1743.12 35.24
 -1 2 8 1819.11 37.73
 1 -2 8 1805.4 36.4
 1 -2 8 1851.45 37.73
 -1 2 8 1925.68 38.54
 -1 -2 -8 1900.1 36.45
 1 2 -8 1839.4 36.65
 -1 2 8 1829.96 37.69
 1 -2 8 1827.22 37.27
 -1 -2 -8 1847.75 33.7
 -1 -2 -8 1740.72 33.52
 1 -2 8 1768.32 33.43
 -1 2 8 1750.95 33.44
 1 -2 8 1813.58 33.56
 -1 2 8 1797.48 36.26
 -1 -2 -8 2010.55 38.42
 1 2 -8 1824.26 36.57
 1 2 -8 1885.86 38.37
 1 -2 8 1751.11 37.67
 -1 2 8 1795.07 35.01
 1 2 -8 1818.09 37.16
 1 2 -7 371.88 10.74
 -1 -2 -7 392.34 10.76
 -1 2 7 380.87 11.64
 -1 2 7 399.94 11.51
 1 -2 7 376.92 11.17
 1 2 -7 359.46 10.02
 1 2 -7 370.54 7.75
 -1 2 7 384.03 11.29
 1 -2 7 382.2 10.77
 -1 -2 -7 373.06 9.29
 1 -2 7 367.52 9
 -1 2 7 370.28 9.27
 1 -2 7 345.69 8.96
 -1 -2 -7 355.08 7.94
 1 2 -7 371.87 10.52
 -1 2 7 361.31 10.44
 1 2 -7 390.61 11.83
 -1 2 7 378.84 9.54
 1 -2 7 360.62 11.25
 1 2 -7 375.33 11.02
 1 2 -6 33.84 2.63
 -1 2 6 33.47 2.81
 -1 2 6 33.2 2.7
 1 -2 6 44.38 3.1
 1 2 -6 30.89 2.34
 1 -2 6 38.19 2.78
 -1 2 6 38.55 2.9
 1 2 -6 36.63 2.33
 -1 2 6 35.93 2.31
 1 -2 6 41.01 2.32
 -1 -2 -6 36.35 2.35
 1 2 -6 33.06 2.46
 -1 -2 -6 38.15 1.8
 -1 2 6 34.26 2.61
 -1 2 6 35.47 2.88
 1 2 -6 34.9 2.92
 1 -2 6 31.6 2.71
 -1 2 6 34.29 2.08
 1 -2 6 33.46 2.77
 1 -2 5 3247.09 57.82
 -1 2 5 3267.89 57.85
 1 -2 5 3224.52 58.3
 -1 2 5 3208.68 58.28
 1 2 -5 3113.33 56.84
 -1 2 5 3100.47 58.03
 -1 2 5 3106.22 57.89
 1 2 -5 3147.82 56.62
 -1 2 5 3110.44 56.74
 -1 2 5 3183.13 56.76
 1 -2 5 3168.98 56.27
 1 2 -5 2901.89 56.28
 1 2 -5 3140.09 56.65
 -1 -2 -5 3195.64 55.12
 -1 2 5 3111.34 57.41
 1 -2 5 3088.77 54.54
 1 2 -5 3204.52 58.45
 -1 2 5 3110.06 55.32
 1 -2 5 3145.4 57.91
 -1 2 5 3069.64 58.15
 1 2 -5 3149.85 57.47
 1 -2 5 3226.8 58.21
 -1 2 4 3722.84 65.28
 1 -2 4 3792.47 65.9
 -1 2 4 3697.71 65.87
 -1 2 4 3596.59 65.49
 1 2 -4 3482.47 64.39
 -1 2 4 3673.15 65.41
 1 2 -4 3616.07 64.77
 1 -2 4 3749.85 64.51
 -1 2 4 3634.44 64.94
 -1 2 4 3716.55 64.99
 1 2 -4 3619.14 64.83
 1 2 -4 3404.87 63.82
 -1 2 4 3580.05 65.29
 1 2 -4 3529.61 61.73
 -1 -2 -4 3728.19 63.46
 -1 -2 -4 3740 65.25
 1 -2 4 3667.33 63.18
 1 2 -4 3593.04 65.99
 1 -2 4 3746.35 65.37
 -1 2 4 3562.02 65.82
 1 2 -4 3518.08 64.93
 1 -2 4 3738.6 65.73
 -1 2 3 192.09 5.92
 -1 2 3 191.97 6.27
 1 -2 3 189.77 6.18
 1 2 -3 186.04 5.52
 1 -2 3 177.41 3.94
 -1 2 3 192.68 6.12
 1 -2 3 186.78 6.2
 1 2 -3 189.26 5.94
 -1 -2 -3 177.9 5.88
 1 -2 3 180.52 5.62
 -1 2 3 173.61 5.84
 1 -2 3 178.54 5.73
 -1 2 3 198.44 6.11
 1 2 -3 190.61 5.97
 1 2 -3 188.43 5.15
 -1 -2 -3 197.42 5.91
 1 2 -3 188.64 4.18
 1 -2 3 180.89 5.12
 -1 2 3 184.8 6.33
 1 -2 3 186.47 5.81
 1 2 -3 198.84 5.94
 1 -2 3 189.07 6.11
 -1 2 2 4928.39 86.99
 1 -2 2 5138.07 87.74
 -1 2 2 5004.98 87.74
 1 -2 2 4981.38 86.31
 1 -2 2 5065.86 87.78
 1 2 -2 5021.59 86.69
 1 -2 2 4913.42 85.32
 -1 2 2 5001.97 87.32
 1 -2 2 5147.95 87.98
 -1 2 2 5107.37 88.25
 1 2 -2 4885.48 85.9
 1 2 -2 4940.36 87.58
 1 -2 2 4986.84 86.68
 1 -2 2 4942.22 86.92
 -1 -2 -2 5265.58 86.93
 1 2 -2 4857.91 85.37
 -1 2 2 4644.54 86.95
 1 2 -2 4843.66 87.02
 1 -2 2 5099.81 87.57
 -1 2 2 5200.88 87.98
 1 2 -2 4963.92 87.66
 1 -2 2 4870.67 87.41
 -1 -2 -2 5071.91 87.84
 -1 2 2 5074.26 87.88
 1 -2 2 5203.51 87.42
 1 2 -1 1238.05 24.12
 1 -2 1 1278.07 24.2
 -1 2 1 1283.26 24.32
 -1 2 1 1281.8 24.04
 1 -2 1 1244.33 24.5
 1 -2 1 1204.85 23.85
 -1 2 1 1277.83 24.64
 1 -2 1 1302.56 24.51
 1 2 -1 1268.19 24.82
 -1 -2 -1 1288.81 25.08
 1 -2 1 1246.12 24.25
 1 2 -1 1261.13 23.19
 1 -2 1 1219.33 24.12
 1 -2 1 1254.74 23.19
 -1 2 1 1248.28 24.2
 -1 2 1 1287.09 24.74
 1 2 -1 1254.97 23.85
 1 2 -1 1244.88 24.78
 -1 -2 -1 1301.33 23.62
 1 2 -1 1282.81 23.08
 -1 2 1 1253.67 24.98
 1 -2 0 85.67 2.97
 -1 -2 0 84.16 2.65
 -1 2 0 86.64 3.54
 -1 2 0 81.7 3.13
 -1 2 0 87.14 3.35
 1 2 0 86.49 3.23
 1 -2 0 83.9 3.28
 1 -2 0 87.24 3.22
 -1 2 0 88.69 3.42
 1 -2 0 79.09 3.22
 1 -2 0 78.43 3.24
 1 2 0 89.84 2.71
 -1 -2 0 85.77 3.56
 1 2 0 77.59 3.43
 -1 2 0 84.84 3.67
 -1 2 0 83.78 3.65
 -1 -2 0 88.19 2.72
 -1 2 -1 1232.1 23.37
 1 2 1 1174.13 23.01
 1 -2 -1 1158.77 22.76
 -1 -2 1 1157.1 22.11
 1 -2 -1 1188.37 23.27
 1 -2 -1 1197.86 23.5
 -1 2 -1 1212.55 23.82
 -1 -2 1 1125.22 23.21
 -1 -2 1 1193.07 23.68
 1 2 1 1195.23 22.89
 -1 2 -1 1216.1 23.72
 -1 2 -1 1158.75 22.75
 -1 -2 1 1182.54 21.92
 1 -2 -1 1194.89 22.88
 -1 2 -1 1215.07 24.01
 -1 -2 1 1248.75 21.8
 -1 2 -2 5136.81 90.24
 -1 -2 2 5158.53 88.3
 1 -2 -2 5143.86 89.54
 -1 2 -2 5001 89.85
 1 -2 -2 5053.21 88.54
 -1 -2 2 5080.15 88.57
 -1 -2 2 5195.7 90.22
 1 2 2 5036.51 89.7
 -1 2 -2 4949.36 89.94
 -1 2 -2 5229.15 90.01
 1 -2 -2 4872.54 89.57
 1 -2 -2 5188.33 89.45
 -1 -2 2 5157.11 89.87
 1 2 2 5205.1 89.49
 -1 -2 2 5298.29 90.46
 1 -2 -2 5031.13 89.76
 1 -2 -2 5367.29 89.88
 1 2 2 5121.62 89.9
 1 -2 -2 5072.72 89.71
 -1 -2 3 219.91 6.9
 1 -2 -3 202.07 5.32
 -1 -2 3 208.59 5.93
 1 -2 -3 205.47 6.49
 -1 2 -3 206.41 6.81
 -1 -2 3 210.21 5.75
 -1 2 -3 227.51 6.8
 -1 -2 3 220.56 6.92
 1 2 3 212.07 6.43
 1 2 3 228.92 6.79
 -1 -2 3 209.32 6.66
 -1 2 -3 213.59 5.44
 1 -2 -3 205.14 6.45
 1 2 3 218.43 6.59
 1 -2 -3 223.69 6.65
 -1 2 -3 215.77 6.48
 1 2 3 214.48 6.33
 1 -2 -3 211.36 6.11
 -1 2 -3 200.21 6.42
 1 -2 -3 199.32 6.36
 1 2 4 3717.79 66.75
 1 -2 -4 3786.55 67.98
 -1 -2 4 3695.4 66.59
 -1 -2 4 3948.68 68.14
 1 -2 -4 3717.82 67.31
 -1 -2 4 3735.97 66.36
 1 -2 -4 3652.36 67.36
 -1 2 -4 3754.63 66.97
 1 2 4 3813.25 66.59
 1 -2 -4 3619.79 66.19
 -1 2 -4 3771.05 66.82
 -1 2 -4 3648.31 67.61
 -1 -2 4 3907.4 67.94
 1 2 4 3606.03 67.2
 1 -2 -4 3846.81 67.32
 -1 2 -4 3795.65 68.08
 1 -2 -4 3716.8 67.06
 -1 2 -4 3652.25 65.53
 1 -2 -4 3727.76 67.16
 -1 2 -4 3866.48 67.76
 1 2 5 3033.99 55.91
 -1 2 -5 3097.15 57.97
 1 -2 -5 3260.55 57.12
 1 -2 -5 3120.24 57.9
 1 -2 -5 3202.03 57.1
 -1 -2 5 3056.49 55.22
 -1 -2 5 3131 56.4
 1 -2 -5 3219.87 57.38
 1 -2 -5 3127.92 57.17
 -1 -2 5 3099.17 56.43
 -1 -2 5 3251.55 57.92
 1 2 5 3198.19 57.03
 1 -2 -5 2996.84 55.41
 1 2 5 3160.07 55.83
 -1 2 -5 3058.54 56.07
 -1 2 -5 3041.23 56.22
 -1 -2 5 3109.75 56.53
 -1 -2 5 3134.47 56.95
 -1 2 -5 3109.3 55.5
 1 -2 -5 3060.94 56.61
 1 -2 -5 2959.41 56.64
 -1 2 -5 3066.29 57.58
 -1 2 -6 22.8 2.4
 1 2 6 35.31 2.75
 1 -2 -6 22.87 2.39
 1 -2 -6 25.43 1.98
 1 -2 -6 22.72 2.13
 -1 -2 6 23.82 1.87
 1 -2 -6 24.48 2.23
 1 -2 -6 24.21 2.27
 -1 -2 6 26.6 2.23
 -1 -2 6 24.37 2.19
 1 -2 -6 26.12 2.32
 -1 -2 6 30.1 2.65
 1 2 6 26.44 2.25
 1 2 6 24.21 1.81
 -1 2 -6 26.53 2.05
 1 -2 -6 22.32 1.68
 -1 -2 6 23.5 2.15
 -1 -2 6 21.27 2.02
 -1 2 -6 27.58 2.03
 1 -2 -6 26.99 2.19
 1 -2 -6 26.01 2.24
 -1 -2 6 24.15 2.38
 -1 -2 6 23.57 2.32
 -1 2 -6 24.68 2.41
 1 -2 -7 352.54 11.24
 1 -2 -7 357.11 10.31
 -1 2 -7 360.47 11.41
 1 -2 -7 367.96 9.77
 1 2 7 365.26 10.92
 -1 -2 7 342.74 9.55
 1 -2 -7 347.06 10.24
 -1 -2 7 348.98 10.41
 1 -2 -7 357.73 10.77
 -1 -2 7 349.74 10.48
 1 -2 -7 357.85 10.47
 1 2 7 339.88 10.01
 -1 -2 7 344.77 11.05
 -1 2 -7 342.54 9.09
 -1 -2 7 344.34 8.87
 1 -2 -7 338.13 8.45
 -1 -2 7 353.63 10.53
 -1 -2 7 348.96 10.97
 -1 -2 7 355.63 10
 1 -2 -7 370.32 10.06
 -1 2 -7 345.8 9.57
 1 -2 -7 358.94 10.11
 -1 -2 7 361 11.03
 -1 2 -7 354.62 11.13
 -1 -2 7 366.75 11.1
 1 -2 -8 1848.48 36.2
 1 2 8 1807.85 37.09
 1 -2 -8 1826.65 35.42
 -1 2 -8 1934.24 38.25
 1 -2 -8 1830.61 37.96
 1 -2 -8 1797.26 35.91
 -1 -2 8 1760.54 35.28
 -1 -2 8 1861.58 36.74
 1 -2 -8 1823.31 36.92
 -1 -2 8 1858.25 36.87
 1 -2 -8 1737.6 36.11
 1 2 8 1737.94 35.43
 -1 -2 8 1873.9 37.87
 -1 -2 8 1763.98 33.3
 -1 -2 8 1760.96 33.03
 1 -2 -8 1714.08 32.7
 1 -2 -8 1737.63 33.25
 -1 2 -8 1739.06 33.55
 -1 -2 8 1804.81 36.77
 -1 -2 8 1839.3 37.47
 -1 -2 8 1807.83 35.34
 1 -2 -8 1783.3 35.14
 1 -2 -8 1869.56 37.28
 -1 2 -8 1773.58 35.33
 1 -2 -8 1815.87 35.62
 -1 2 -8 1796.89 37.59
 -1 -2 8 1781.98 37.15
 -1 -2 8 1842.95 37.37
 1 2 9 50.21 3.96
 1 -2 -9 56.3 4.49
 -1 2 -9 56.49 4.46
 1 -2 -9 60.38 3.91
 1 -2 -9 53.07 3.64
 1 -2 -9 64.02 3.67
 -1 2 -9 54.06 3.64
 -1 -2 9 55.16 4.25
 -1 -2 9 48.84 3.86
 -1 -2 9 52.45 3.38
 1 -2 -9 55.13 4.09
 1 -2 -9 58.24 3.96
 -1 -2 9 54.94 4.1
 -1 -2 9 49.04 2.16
 1 -2 -9 51.17 3.46
 -1 -2 9 56.24 4.39
 1 2 9 56.19 3.65
 -1 -2 9 55.35 4.15
 -1 -2 9 52.75 4.05
 -1 2 -9 61.68 4.62
 -1 2 -10 12.04 2.18
 1 -2 -10 4.31 1.16
 1 -2 -10 1.41 0.66
 -1 -2 10 3.06 0.85
 -1 2 -10 7.05 1.41
 1 -2 -10 3.07 1.07
 1 2 10 2.63 1.13
 1 -2 -10 2.22 0.85
 -1 2 -10 5.48 1.61
 -1 -2 10 2.14 1.11
 -1 -2 10 2.66 1.11
 -1 -2 10 2.43 0.59
 -1 -2 10 2.43 1.14
 -1 -2 10 17.46 2.39
 1 2 10 3.49 1
 1 -2 -10 2.75 1.12
 1 -2 -10 2.54 0.87
 1 -2 -10 1.9 0.83
 -1 -2 10 15.94 2.3
 -1 2 -10 2.57 0.51
 1 -2 -10 2.01 1.07
 -1 -2 11 27.63 3.25
 -1 -2 11 19.95 2.79
 -1 -2 11 24.17 2.23
 1 2 11 24.59 3.02
 1 -2 -11 21.88 3.18
 1 -2 -11 23.49 2.65
 -1 2 -11 27.85 2.95
 1 -2 -11 23.49 2.7
 -1 -2 11 25.85 3.24
 -1 -2 11 24.37 1.64
 1 -2 -11 22.01 2.45
 1 -2 -11 24.08 1.55
 -1 2 -11 23.49 1.5
 1 -2 -11 22.33 2.35
 -1 2 -11 24.63 3.28
 -1 -2 11 21.37 2.82
 -1 -2 11 22.9 2.88
 1 -2 -11 24.56 3.01
 1 2 11 24.13 2.44
 1 2 12 385.79 9.23
 -1 -2 12 404.36 9.49
 -1 2 -12 419.57 15.42
 -1 -2 12 379.8 13.65
 1 2 12 389.98 9.03
 1 2 12 372.06 8.87
 -1 -2 12 391.91 9.37
 -1 2 -12 395.3 13.19
 1 2 12 388.98 13.83
 1 -2 -12 377.62 14.97
 1 -2 -12 388.97 12.09
 -1 -2 12 395.72 14.08
 -1 -2 12 393.57 14.34
 1 2 12 406.49 9.14
 1 2 12 413.85 9.24
 -1 2 -12 386.13 8.95
 1 -2 -12 400.15 9.09
 1 2 12 401.85 9.25
 -1 -2 12 399.88 9.45
 -1 -2 12 399.06 9.36
 1 -2 -12 417.4 14.16
 -1 -2 12 391.6 13.7
 -1 -2 12 403.75 14.52
 1 -2 -12 378.38 12.59
 1 2 12 398.43 9.03
 -1 2 -13 66.55 5.98
 -1 -2 13 57.11 4.9
 -1 -2 13 57.02 2.8
 -1 -2 13 59.4 2.9
 1 2 13 51.94 2.55
 -1 -2 13 57.58 2.78
 1 2 13 58.73 2.78
 -1 -2 13 57.12 5.03
 -1 -2 13 56.27 5.16
 1 2 13 56.81 2.75
 -1 -2 13 55.03 2.63
 1 2 13 65.35 2.83
 1 -2 -13 49.66 5.27
 1 2 13 57.49 5.03
 1 -2 -13 59.22 5.43
 -1 2 -13 54.06 4.61
 -1 2 -13 56.68 2.63
 1 -2 -13 57.83 2.67
 -1 -2 13 58.47 2.88
 1 2 13 54.01 2.53
 1 2 13 59.18 2.81
 1 -2 -13 64.98 5.26
 -1 -2 13 58.66 2.79
 1 2 13 54.19 2.63
 -1 -2 13 56.55 2.86
 1 2 13 57.06 2.64
 1 -2 -13 54.67 4.32
 -1 -2 13 56.36 4.8
 -1 2 -14 313.72 14.04
 -1 -2 14 289.39 12.08
 1 2 14 294.69 7.92
 1 2 14 308.02 7.69
 1 2 14 292.35 7.57
 -1 -2 14 305.33 8.15
 1 -2 -14 321.7 13.66
 -1 2 -14 294.71 11.86
 1 2 14 301.45 7.9
 -1 -2 14 296.2 7.88
 -1 -2 14 286.39 12.22
 -1 -2 14 306.79 7.74
 1 2 14 305.13 7.74
 1 2 14 304.92 12.65
 1 -2 -14 324.18 13.18
 1 2 14 309.63 7.97
 1 2 14 292.71 7.52
 -1 -2 14 303.35 8.14
 -1 2 -14 300.2 7.71
 1 -2 -14 320.63 7.83
 -1 -2 14 295.14 13.44
 1 2 14 290.25 7.71
 -1 -2 14 307.78 7.9
 -1 -2 14 303.98 8.19
 1 -2 -14 317.39 12.72
 1 2 14 302.95 7.94
 -1 -2 14 296.25 11.89
 -1 -2 15 228.32 6.6
 1 2 15 239.68 6.66
 -1 -2 15 243.56 7.05
 -1 2 -15 252.05 12.67
 -1 -2 15 228.17 10.58
 1 2 15 237.7 6.98
 1 2 15 225.92 6.41
 -1 -2 15 240.52 7.07
 1 -2 -15 248.19 12.24
 1 2 15 228.9 6.72
 -1 -2 15 232.23 6.78
 -1 -2 15 217.15 10.48
 -1 -2 15 232.01 6.47
 1 2 15 236.24 6.57
 -1 2 -15 225.51 12.25
 1 -2 -15 252.9 11.6
 1 2 15 242.74 6.83
 1 2 15 226.52 6.34
 -1 -2 15 244.09 7.09
 -1 -2 15 233.4 10.29
 1 2 15 234.88 6.79
 1 -2 -15 244.37 6.64
 -1 2 -15 244.86 6.68
 1 -2 -15 235.75 10.89
 -1 -2 15 228.44 11.91
 1 2 15 232.03 6.47
 1 2 15 229.09 6.77
 1 2 16 62.3 3.2
 1 2 16 55.5 2.73
 -1 -2 16 60.32 3.02
 1 2 16 59.34 2.97
 1 -2 -16 58.68 2.69
 -1 -2 16 55.58 5.02
 1 2 16 58.89 2.84
 -1 -2 16 56.96 2.73
 -1 2 -16 57.07 6.07
 1 -2 -16 64.8 5.74
 1 2 16 65.87 3.14
 1 -2 -16 53.87 5.7
 1 2 16 53.97 2.64
 -1 -2 16 55.98 3.09
 1 2 16 61.54 3.01
 -1 -2 16 54.3 5.69
 -1 -2 16 61.18 3.17
 1 2 16 60.67 2.82
 -1 2 -16 59 2.88
 1 -2 -16 63.06 2.91
 1 -2 -16 57.18 5.46
 -1 2 -16 67.78 6.53
 -1 -2 16 59.5 5.02
 1 2 16 60.92 2.92
 -1 -2 16 59.1 2.88
 -1 -2 17 285.17 7.29
 1 2 17 288.08 7.51
 -1 2 -17 288.14 7.61
 1 -2 -17 307.5 7.66
 1 2 17 299 7.86
 1 -2 -17 302.15 13.82
 1 2 17 282.22 7.5
 -1 -2 17 292.07 7.55
 -1 -2 17 265 12.99
 -1 2 -17 290.46 12.9
 1 -2 -17 308.93 13.16
 -1 2 -17 292.59 14.1
 -1 -2 17 308.44 8.21
 1 2 17 298.3 8.08
 1 2 17 277.24 7.33
 1 2 17 279.2 7.21
 1 2 17 292.74 8.05
 -1 -2 17 285.41 7.79
 1 -2 -17 292.77 7.21
 1 2 17 300.16 8.13
 1 2 17 291.74 7.74
 1 2 18 -0.05 0.24
 -1 -2 18 4.93 0.77
 1 2 18 7.17 1.1
 1 -2 -18 6.47 2.22
 1 2 18 0.05 0.15
 -1 2 -18 6.23 0.95
 1 -2 -18 5.5 0.88
 1 2 18 8.12 1.18
 1 2 18 5.59 1
 1 2 18 8.64 1.1
 -1 -2 18 5 1.8
 -1 2 -18 4.19 1.63
 -1 -2 18 6.38 0.92
 1 2 18 6.72 0.93
 1 -2 -18 2.93 1.4
 -1 2 -18 10.28 2.64
 -1 -2 18 7.52 1.07
 1 2 18 4.67 0.76
 1 2 18 8.82 1.23
 -1 -2 18 7.37 1.19
 -1 -2 18 4.83 0.89
 1 -2 -18 6.71 1.05
 -1 -2 19 43.49 2.12
 1 2 19 42.43 2.28
 -1 -2 19 43.19 2.34
 1 -2 -19 50.09 2.35
 1 -2 -19 45.77 2.06
 -1 2 -19 45.71 2.16
 1 2 19 45.14 2.16
 1 2 19 49.41 2.35
 -1 -2 19 44.09 2.22
 1 2 19 47.93 2.38
 1 2 19 46.66 2.41
 1 -2 -19 47.38 2.2
 1 -2 -20 73.04 2.82
 -1 -2 20 65.26 2.54
 -1 2 -20 63.54 2.51
 -1 2 -20 69.35 2.86
 1 2 20 64.1 2.77
 1 2 20 66.15 2.82
 1 2 20 63.11 2.68
 1 -2 -20 66.08 2.56
 1 2 20 62.93 2.62
 1 2 20 61.41 2.49
 1 -2 -21 41.07 1.85
 1 2 21 39.23 1.64
 -1 2 -21 42.24 1.9
 1 2 21 38.04 1.77
 -1 2 -21 42.34 1.96
 -1 -2 21 39.76 1.94
 -1 -2 21 40.29 1.65
 1 2 21 40.18 1.92
 1 2 21 42.96 1.99
 1 -2 -21 44.1 1.99
 1 2 21 40.23 1.8
 1 -2 -21 42.87 1.7
 -1 -2 21 41.04 1.97
 -1 -2 22 118.52 3.22
 -1 2 -22 126.87 3.26
 1 2 22 121.44 3.23
 1 -2 -22 123.85 3.19
 -1 -2 22 120.1 3.24
 -1 2 -22 116.23 3.03
 1 2 22 113.24 2.95
 1 2 22 118.2 3.16
 -1 3 22 26.73 1.16
 -1 3 22 28.58 1.17
 1 -3 22 27.61 1.19
 1 3 -22 28.7 1.2
 1 -3 21 18.58 1.17
 1 3 -21 16.61 0.9
 -1 3 21 23.24 1.31
 1 3 -21 19.58 1.25
 -1 -3 -21 19.77 1.18
 1 3 -21 20.87 1.29
 -1 3 21 18.14 0.9
 -1 3 21 14.7 0.82
 1 -3 21 19.95 1.27
 1 3 -21 18.58 1.07
 -1 3 21 20.45 1.27
 1 -3 20 20.38 1.46
 1 3 -20 21.6 1.51
 1 3 -20 16.83 1.14
 1 -3 20 16.37 1.13
 -1 3 20 20.6 1.38
 -1 3 20 21.07 1.48
 1 3 -20 17.19 1.19
 -1 -3 -20 23.42 1.47
 1 3 -20 20.67 1.48
 1 -3 20 20.14 1.43
 -1 3 20 19.63 1.23
 1 -3 20 22.27 1.52
 1 -3 20 19.12 1.22
 -1 3 20 18.04 1.15
 -1 3 19 126.61 4.17
 -1 3 19 129.72 4.01
 1 -3 19 129.88 4.05
 1 3 -19 128.92 3.83
 1 -3 19 125.56 4.01
 1 -3 19 127.34 4.37
 1 3 -19 130.78 4.44
 1 3 -19 134.12 4.46
 1 -3 19 130.08 4.39
 -1 3 19 137.06 4.45
 1 3 -19 127.38 4.07
 -1 3 19 136.08 4
 1 3 -19 126.77 4.02
 1 -3 19 127.77 4.36
 -1 3 19 124.08 4.18
 1 3 -18 22.53 1.7
 -1 3 18 24.69 1.81
 -1 3 18 23.14 1.7
 1 -3 18 24.06 1.73
 1 3 -18 23.07 1.69
 1 -3 18 21.57 1.79
 1 -3 18 20.03 1.62
 1 3 -18 20.91 1.55
 1 -3 18 22.93 1.86
 1 -3 18 23.18 1.71
 1 3 -18 25.2 1.92
 1 3 -18 21.21 3.2
 -1 -3 -18 22.19 3.62
 1 3 -18 24.72 3.62
 -1 3 18 24.72 1.67
 -1 3 18 23.54 1.79
 1 3 -18 23.73 1.89
 1 -3 18 22.58 1.82
 1 3 -17 213.67 6.29
 1 3 -17 208.55 6.03
 -1 3 17 211.51 6.3
 -1 3 17 212.6 6.19
 1 -3 17 221.23 6.33
 1 -3 17 223.38 6.36
 1 -3 17 213.59 10.65
 1 3 -17 217.05 11.08
 -1 -3 -17 208.67 10.69
 1 3 -17 212.17 11.46
 1 3 -17 213.34 6.56
 -1 3 17 212.49 5.9
 1 -3 17 203.39 6.46
 1 3 -17 220.05 6.58
 -1 3 17 215.49 6.1
 1 3 -17 215.54 6.25
 1 -3 17 209.09 6.49
 1 -3 17 216.44 6.33
 1 -3 17 220.71 6.59
 -1 3 17 217.09 6.4
 1 -3 16 121.75 7.29
 1 -3 16 124.84 4.75
 1 -3 16 123.77 4.58
 1 -3 16 126.3 8.33
 1 3 -16 120.02 8.32
 1 3 -16 128.31 4.63
 1 3 -16 126.66 4.47
 -1 3 16 126.59 4.64
 1 -3 16 127.06 4.62
 1 -3 16 127.02 4.61
 -1 -3 -16 130.54 8.41
 1 3 -16 137.01 9.14
 1 3 -16 128.3 4.6
 1 -3 16 125.99 4.79
 1 3 -16 123.64 4.76
 1 3 -16 123.13 4.24
 1 3 -16 125.06 4.75
 1 -3 16 125.82 4.82
 -1 3 16 123.39 4.27
 -1 3 16 128.74 4.46
 -1 3 16 126.7 4.66
 1 -3 16 125.5 8.08
 -1 3 16 129.7 4.47
 1 -3 15 13.93 1.48
 1 -3 15 13.4 1.49
 1 -3 15 13.95 2.55
 1 -3 15 14.89 2.93
 1 3 -15 14.31 1.48
 1 3 -15 15.81 1.48
 -1 3 15 15.1 1.52
 1 -3 15 14.16 2.76
 1 -3 15 14.71 1.53
 1 3 -15 11.58 2.52
 -1 -3 -15 11.29 2.8
 1 -3 15 18.18 1.63
 1 -3 15 13 1.49
 1 3 -15 18.14 1.65
 1 3 -15 11.49 2.73
 -1 -3 -15 14.86 2.89
 1 3 -15 11.98 1.27
 1 3 -15 14.5 1.57
 -1 3 15 11.7 1.25
 1 -3 15 12.13 1.46
 -1 3 15 14.9 1.51
 -1 3 15 11.81 1.35
 1 3 -15 13.18 2.81
 -1 3 15 12.9 1.37
 -1 3 14 728.91 15.16
 1 -3 14 721.29 15.69
 1 3 -14 730.61 15.43
 -1 -3 -14 801.05 23.19
 1 3 -14 706.75 23.31
 -1 -3 -14 747.59 23.19
 1 -3 14 699.25 21.25
 -1 3 14 712.84 22.42
 1 -3 14 709.99 15.56
 1 -3 14 732.45 15.56
 1 -3 14 699.2 14.54
 1 3 -14 706.5 15.4
 1 3 -14 709.55 15.27
 -1 3 14 724.31 15.4
 -1 3 14 712.59 15.05
 1 -3 14 731.39 15.53
 1 -3 14 731.75 15.47
 1 3 -14 736.14 15.73
 1 3 -14 710.23 15.01
 1 3 -14 693.2 21.55
 1 -3 14 717.48 21.49
 1 -3 14 735.45 22.76
 1 3 -14 735.23 22.95
 1 -3 14 710.41 15.65
 -1 3 14 693.32 14.89
 -1 3 14 708.82 15.45
 1 -3 14 682.31 21.88
 -1 3 13 83.56 3.57
 1 -3 13 76.02 3.19
 1 -3 13 88.43 6.35
 -1 3 13 83.83 6.54
 1 -3 13 79.37 3.54
 1 -3 13 82.62 3.6
 1 -3 13 79.9 3.15
 1 3 -13 86.76 3.63
 1 3 -13 80.09 3.45
 -1 3 13 89.39 3.59
 -1 3 13 79.27 6.37
 1 -3 13 80.97 5.37
 -1 3 13 88.24 5.84
 -1 -3 -13 86.86 6.74
 -1 3 13 86.74 3.43
 1 -3 13 85.82 3.61
 1 -3 13 83.43 3.54
 -1 -3 -13 92.89 6.86
 1 3 -13 94.07 7.27
 1 -3 13 84.71 3.64
 1 3 -13 89.16 3.62
 1 -3 13 92.62 6.56
 1 3 -13 83.94 6.26
 -1 -3 -13 78.82 5.55
 -1 3 13 82.85 3.31
 1 -3 13 88.71 3.74
 1 -3 13 86.23 6.72
 1 3 -13 89.85 6.82
 -1 3 13 85.56 3.41
 1 3 -13 82.81 3.35
 1 3 -13 89.73 3.76
 1 -3 13 84.78 6.57
 -1 3 12 1008.38 19.87
 1 -3 12 1027.1 20.51
 -1 3 12 1021.5 20.3
 1 -3 12 946.08 19.69
 1 -3 12 1041.16 26.89
 -1 3 12 1024.42 27.25
 1 -3 12 1041.57 20.46
 1 -3 12 1031.23 20.44
 1 -3 12 1008.91 19.76
 1 3 -12 1016.32 20.35
 -1 3 12 1044.54 20.22
 1 -3 12 998.64 19.54
 1 3 -12 1028.03 20.27
 -1 3 12 1025.2 20.24
 1 -3 12 1033.13 20.4
 -1 3 12 1015.16 20
 -1 -3 -12 1105.43 28.43
 -1 -3 -12 919.2 27.28
 -1 3 12 1041.26 25.68
 1 3 -12 1038.99 20.08
 1 3 -12 1046.7 20.57
 1 -3 12 1049.61 20.35
 1 -3 12 1018.74 20.45
 1 3 -12 1013.68 20.29
 -1 3 12 1049.7 20.08
 -1 -3 -12 1126.82 28.13
 1 3 -12 1045.59 28.53
 1 -3 12 994.56 24.88
 -1 3 12 1056.63 27.56
 -1 3 12 1003.47 27.93
 1 -3 12 1017.41 27.46
 1 -3 12 1000.56 27.51
 1 3 -12 1029.55 27.67
 -1 -3 -12 1040.75 25.61
 1 -3 12 1048.65 27.1
 1 3 -12 1030.19 26.81
 1 -3 12 980.51 27.54
 -1 3 11 32.5 3.91
 1 -3 11 31.8 3.79
 -1 3 11 29.98 1.84
 -1 3 11 30.54 3.65
 1 -3 11 33.74 3.39
 -1 -3 -11 27.66 3.67
 -1 3 11 37.57 3.62
 1 3 -11 36.3 4.01
 1 -3 11 29.58 3.69
 1 -3 11 32.21 1.97
 1 3 -11 41.3 4.41
 1 -3 11 26.07 3.48
 1 3 -11 30.69 1.84
 1 3 -11 29.26 1.93
 -1 3 11 29.38 1.89
 1 3 -11 29.2 1.89
 1 -3 11 31.12 1.96
 1 -3 11 30.62 1.95
 1 -3 11 30.83 1.98
 1 -3 11 29.05 3.49
 -1 3 11 33.62 3.81
 -1 -3 -11 29.68 3.3
 1 -3 11 29.86 3.62
 1 3 -11 30.92 3.51
 1 3 -10 336.14 12.04
 -1 -3 -10 335.78 11.73
 1 3 -10 328.94 7.74
 1 3 -10 324.75 7.95
 1 -3 10 330.27 12.59
 1 3 -10 352.47 13.29
 -1 3 10 333.84 12.28
 1 -3 10 337.71 11.59
 -1 -3 -10 313.03 10.51
 1 -3 10 334.4 12.62
 -1 3 10 332.4 12.75
 1 -3 10 328.85 12.27
 -1 3 10 316.14 12
 -1 -3 -10 302.27 12.32
 -1 3 10 312.81 11.29
 1 3 -10 325.18 7.87
 1 -3 10 324.87 7.95
 1 3 -10 332.37 12.48
 1 3 -9 284.51 11.27
 -1 -3 -9 259.76 8.9
 -1 3 9 278.55 10.39
 1 -3 9 274.53 10.01
 -1 3 9 264.61 10.74
 -1 3 9 270.68 10.66
 -1 -3 -9 291.02 10.43
 1 3 -9 268.53 10.19
 1 3 -9 262.07 6.5
 1 3 -9 272.7 6.73
 1 -3 9 278.32 10.81
 -1 3 9 267.83 10.28
 1 -3 9 248.74 10.25
 1 -3 9 251.58 7.57
 -1 3 9 254.09 7.62
 1 -3 9 266.84 7.77
 -1 3 9 265.96 9.88
 -1 -3 -9 248.34 10.48
 1 3 -9 268.24 6.66
 1 -3 9 271.35 6.68
 1 3 -9 265.78 10.57
 -1 -3 -8 47.27 3.78
 -1 3 8 42.74 3.74
 1 3 -8 39.76 3.43
 1 3 -8 43.34 2.05
 1 3 -8 40.5 1.92
 1 -3 8 49.28 3.96
 1 3 -8 44.92 4.03
 -1 3 8 45.51 3.64
 1 -3 8 38.65 3.34
 -1 3 8 47.4 4.02
 1 3 -8 38.98 2.79
 -1 -3 -8 42.52 2.84
 -1 3 8 35.84 2.61
 1 -3 8 35.36 2.52
 -1 -3 -8 37.04 3.6
 -1 3 8 45.39 3.66
 1 -3 8 48.91 3.98
 -1 3 8 42.28 3.58
 1 -3 8 41.08 3.79
 1 3 -8 45.35 3.83
 -1 3 7 1044.7 23.33
 1 3 -7 984.7 22.66
 1 3 -7 975.02 18.36
 1 3 -7 963.63 18.5
 1 -3 7 948.07 22.94
 -1 3 7 932.16 23.5
 1 3 -7 967.93 23.88
 1 -3 7 987.93 22.81
 1 -3 7 975.37 23.41
 -1 3 7 1017.63 22.66
 -1 3 7 997.59 23.47
 -1 3 7 949.8 21.14
 -1 -3 -7 973.25 21.26
 1 3 -7 969.33 21.31
 1 -3 7 968.48 20.77
 -1 -3 -7 958.2 23.24
 -1 -3 -7 994.29 20.02
 -1 3 7 979.54 22.83
 -1 3 7 991.83 22.78
 1 -3 7 943.16 23.23
 1 3 -7 978.57 23.24
 -1 3 6 49.53 3.55
 1 3 -6 45.9 3.31
 1 3 -6 45.64 1.91
 1 -3 6 53.91 3.65
 -1 3 6 47.57 3.69
 1 3 -6 41.05 3.57
 1 -3 6 43.99 2.18
 -1 3 6 52.2 3.41
 1 -3 6 46.59 3.6
 1 -3 6 50.89 3.6
 -1 3 6 48.39 3.63
 1 3 -6 46.82 3.14
 -1 -3 -6 44.44 3.05
 1 -3 6 49.51 3.03
 -1 3 6 47.51 3.22
 -1 3 6 40.2 3.28
 -1 -3 -6 48.54 3.6
 -1 -3 -6 44.77 2.64
 -1 3 6 44.92 3.27
 1 3 -6 50.09 3.64
 1 -3 6 49.54 3.67
 1 3 -5 247.27 8.13
 1 -3 5 209.35 4.82
 -1 3 5 252.28 8.27
 1 3 -5 249.58 5.56
 1 -3 5 238.29 8.02
 -1 3 5 234.08 8.67
 1 3 -5 254.56 9.03
 1 -3 5 234.24 6.49
 1 -3 5 242.17 8.52
 -1 3 5 240.25 7.68
 1 -3 5 239.91 5.99
 -1 3 5 256.54 8.53
 1 3 -5 245.99 8.01
 -1 3 5 242 8.03
 1 -3 5 235.91 7.52
 -1 3 5 237 8.44
 -1 -3 -5 243.65 8.41
 -1 -3 -5 246.15 7.18
 -1 3 5 239.89 8.01
 1 -3 5 243.33 8.66
 1 3 -5 243.34 8.49
 1 -3 5 244.52 8.49
 -1 3 4 1986.66 37.9
 1 -3 4 1880.19 34.76
 1 3 -4 2087.62 38.43
 1 3 -4 1951.14 34.62
 -1 3 4 2061.18 39.56
 1 -3 4 1957.45 37.88
 1 3 -4 2102.23 39.03
 1 -3 4 2020.9 38.73
 1 -3 4 2014 39.08
 -1 3 4 1927.69 37.69
 -1 -3 -4 2009.61 37.27
 1 3 -4 1952.68 35.47
 -1 3 4 1920.13 38.97
 -1 -3 -4 2017.47 38.6
 -1 3 4 1950.7 38.51
 1 -3 4 1958.32 35.99
 1 3 -4 1983.52 39.48
 1 -3 4 1990.02 36.62
 -1 3 4 1902.76 38.46
 1 3 -4 1964.09 38.39
 1 -3 4 1986.48 37.82
 -1 3 4 1926.67 37.24
 1 -3 4 1954.77 38.92
 1 3 -3 1068.42 23.07
 1 -3 3 1086.18 22.86
 1 -3 3 1111.44 23.54
 1 3 -3 1042.38 21.78
 -1 -3 -3 1123.51 22.78
 1 -3 3 1095.83 23.35
 -1 3 3 1062.3 22.1
 1 3 -3 1053.21 20.69
 -1 -3 -3 1055.52 22.12
 1 -3 3 1099.96 23.18
 1 -3 3 1029.65 21.2
 -1 3 3 1119.97 22.97
 1 -3 3 1039.39 21.63
 1 3 -3 1134.36 24.03
 1 -3 3 1092.09 23.15
 -1 3 3 1055.25 21.55
 -1 3 3 1101.76 23.36
 1 -3 3 1099.44 22.7
 1 3 -3 1054.1 22.99
 1 3 -3 1149.53 22.9
 1 -3 3 1051.02 20.3
 -1 3 3 1082.48 22.12
 1 -3 2 3384.08 60.32
 -1 3 2 3280.62 60.67
 1 3 -2 3314.27 60.83
 1 -3 2 3446.99 61.41
 -1 -3 -2 3488.25 60.24
 1 3 -2 3188.81 59.28
 1 3 -2 3427.45 60.53
 1 -3 2 3309.18 58.54
 -1 3 2 3400.11 59.6
 -1 -3 -2 3263.18 59.01
 -1 3 2 3259.75 58.89
 1 -3 2 3406.43 60.94
 1 -3 2 3198.13 59.45
 -1 3 2 3311.97 60.36
 1 -3 2 3364.31 60.58
 1 -3 2 3263.22 60.46
 1 3 -2 3330.98 58.79
 -1 -3 -2 3274.84 60.06
 -1 3 2 3190.98 61.18
 -1 3 2 3362.43 61.43
 1 -3 2 3317.48 60.55
 1 3 -2 3368.92 61.04
 1 -3 2 3184.04 59.71
 1 3 -2 3294.45 61.51
 1 -3 2 3432.46 61.06
 -1 -3 -1 160.39 4.06
 1 3 -1 162.31 5.72
 -1 3 1 161.38 5.1
 -1 3 1 159.68 6.21
 1 -3 1 164.52 5.1
 1 3 -1 152.14 5.8
 1 -3 1 149.04 5.27
 -1 3 1 160.68 5.95
 1 -3 1 167.75 5.98
 -1 -3 -1 160.02 5.36
 1 -3 1 167.28 6.25
 1 3 -1 160.79 6.14
 -1 3 1 154.37 4.75
 -1 -3 -1 147.51 5.17
 1 -3 1 149.72 5.68
 1 -3 1 157.86 5.54
 -1 3 1 164.32 5.64
 1 -3 1 147.62 5.35
 1 3 -1 167.67 5.22
 1 -3 1 149.34 5.71
 1 3 -1 156.64 5.14
 -1 -3 -1 152.54 5.7
 1 3 -1 163.83 6.11
 1 3 -1 163.06 6.27
 1 -3 1 159.92 5.67
 -1 -3 -1 178.59 5.36
 -1 3 0 2170.91 41.06
 -1 3 0 2139.45 38.71
 1 -3 0 2127.56 39.31
 -1 -3 0 2002.96 36.7
 1 3 0 2225.43 40.43
 1 -3 0 2154.6 38.92
 -1 3 0 2135.32 40.53
 1 -3 0 2132.21 39.97
 1 3 0 2095.46 40.8
 1 -3 0 2262.43 41.08
 -1 -3 0 2179.43 39.09
 -1 3 0 2071.48 38.2
 -1 -3 0 2090.31 39.8
 1 -3 0 2122.73 39.94
 1 -3 0 2164.41 39.99
 1 -3 0 2190.54 39.41
 -1 3 0 2207.52 39.66
 1 3 0 2071.87 38.99
 -1 -3 0 2117.04 40.22
 1 3 0 2175.62 39.43
 -1 3 0 1972.19 40.79
 1 -3 0 2142.08 40.29
 -1 3 0 2190.07 41.14
 1 3 0 2095.29 40.59
 1 -3 0 2173.11 40.18
 -1 3 0 2118.38 41.03
 -1 -3 0 2041.64 39.15
 -1 3 -1 134.41 5.69
 1 -3 -1 125.84 4.86
 -1 -3 1 124.54 3.07
 -1 3 -1 136.01 4.41
 1 -3 -1 134.3 4.2
 -1 -3 1 132.14 5.31
 1 3 1 138.57 5.33
 -1 3 -1 134.01 5.43
 1 -3 -1 135.96 4.93
 -1 -3 1 141.04 4.56
 1 -3 -1 124.8 4.76
 -1 -3 1 129.23 5.18
 -1 3 -1 123.35 4.66
 1 -3 -1 127.31 5.13
 -1 3 -1 132.74 5.66
 -1 3 -1 139.57 5.71
 1 -3 -1 128.41 5.15
 -1 -3 1 131.06 4.85
 -1 3 -1 137.52 5.68
 1 3 1 132.61 4.95
 1 -3 -2 3667.35 63.07
 -1 3 -2 3476.64 64.19
 -1 3 -2 3489.28 61.42
 -1 -3 2 3344.13 59.64
 -1 3 -2 3446.72 63.69
 -1 -3 2 3492.42 63.56
 -1 -3 2 3543.87 63.76
 -1 -3 2 3556.39 61.58
 -1 3 -2 3592.61 63.93
 -1 3 -2 3267.24 63.68
 1 -3 -2 3575.56 63.16
 1 3 2 3413.27 63.21
 1 -3 -2 3398.89 63.13
 1 -3 -2 3490.25 63.45
 1 3 2 3480.95 63
 -1 3 -2 3387.91 62.06
 1 -3 -2 3532.63 63.35
 -1 3 -2 3431.59 63.84
 -1 -3 2 3435.78 62.72
 1 -3 -2 3452.26 61.95
 -1 -3 2 3503.01 63.4
 -1 -3 3 1059.92 22.98
 -1 -3 3 1055.32 23.04
 -1 3 -3 1121.63 23.3
 -1 3 -3 1046.42 22.84
 1 -3 -3 1039.87 22.06
 1 3 3 1044.56 22.28
 1 -3 -3 1023.96 22.46
 1 3 3 1006.46 22.28
 1 -3 -3 1058.13 22.67
 1 -3 -3 1061.42 22.66
 1 -3 -3 1041.29 22.53
 1 -3 -3 1022.89 20.76
 -1 -3 3 1075.97 23.02
 -1 -3 3 1025.16 20.16
 -1 -3 3 1059.77 22.35
 -1 3 -3 1064.94 23.06
 1 -3 -3 1074.83 22.5
 -1 -3 3 1035.54 19.69
 -1 3 -3 1086.44 23.59
 -1 -3 4 1922.68 37.89
 -1 -3 4 1914.71 38.06
 -1 3 -4 2018.78 38.25
 1 3 4 1867.94 36.62
 -1 3 -4 1892.71 37.33
 1 -3 -4 1846.69 36.22
 -1 -3 4 1888.77 34.62
 -1 3 -4 1991.58 38.64
 -1 -3 4 1865.98 35.02
 -1 -3 4 1912.83 37.84
 1 -3 -4 1823.56 34.49
 1 -3 -4 1933.82 37.45
 1 3 4 1928.22 37.3
 1 -3 -4 1904.58 37.28
 -1 -3 4 1788.13 37.12
 1 3 4 1810.01 36.95
 -1 3 -4 1870.01 37.63
 -1 3 -4 1836.95 35.58
 -1 -3 4 1987.33 37.86
 1 -3 -4 1907.79 37.24
 1 -3 -4 1911.51 37.18
 -1 -3 5 264.76 7.41
 -1 3 -5 279.79 9.66
 -1 -3 5 275.82 9.32
 -1 -3 5 261.52 9.31
 -1 3 -5 262.14 9.32
 1 -3 -5 275.27 8.79
 -1 3 -5 252.99 8.88
 -1 -3 5 267.07 8.97
 1 3 5 266.29 8.61
 1 -3 -5 281.28 8.9
 1 -3 -5 254 8.74
 -1 -3 5 253.03 7.45
 -1 3 -5 254.72 7.76
 -1 -3 5 279.7 9.1
 1 -3 -5 272.17 8.74
 -1 -3 5 257.58 7.59
 -1 -3 5 248.02 9.01
 1 3 5 270.36 8.23
 -1 -3 5 266.64 8.4
 -1 3 -5 250.81 8.41
 1 -3 -5 259.97 7.96
 1 -3 -6 32.95 3.01
 -1 3 -6 35.03 3.32
 -1 3 -6 44.27 3.57
 -1 -3 6 35.85 3.23
 -1 -3 6 36.39 3.28
 1 -3 -6 31.16 2.76
 1 3 6 28.32 2.55
 -1 -3 6 30.89 2.9
 -1 3 -6 38 3.19
 1 -3 -6 36.27 2.98
 1 -3 -6 32.24 2.9
 1 3 6 35.12 2.6
 -1 -3 6 34.06 2.63
 -1 3 -6 38.02 2.87
 1 -3 -6 34.07 2.49
 -1 3 -6 41.41 2.82
 1 -3 -6 32.4 2.77
 -1 -3 6 30.16 2.76
 -1 -3 6 26.66 2.26
 1 -3 -6 34.42 3
 -1 -3 6 32.78 2.51
 -1 -3 6 31.2 3.01
 1 3 7 988.78 23.04
 1 -3 -7 1004.01 22.42
 1 -3 -7 994.06 22.68
 -1 3 -7 1034.78 24.31
 1 -3 -7 987.6 23.09
 -1 3 -7 992.83 23.78
 1 -3 -7 986.84 22.28
 1 3 7 918.17 21.46
 -1 3 -7 964.4 22.96
 -1 -3 7 1032.09 23.62
 -1 -3 7 958.59 20.97
 1 3 7 975.19 20.65
 -1 3 -7 897.77 21.04
 1 -3 -7 944.97 20.28
 1 -3 -7 991.38 22.83
 -1 -3 7 915.74 21.34
 -1 -3 7 958.71 22.3
 1 -3 -7 947.13 21.95
 -1 3 -7 949.03 21.28
 -1 -3 7 930.06 21.34
 -1 -3 7 955.22 23.36
 1 -3 -7 946.73 23.91
 1 -3 -8 72.68 4.23
 1 3 8 65.86 4.69
 1 -3 -8 72.62 4.53
 1 -3 -8 61.87 4.35
 1 -3 -8 61.26 4.06
 -1 3 -8 64.63 4.02
 -1 -3 8 64.17 4.3
 -1 -3 8 66.34 4.2
 1 -3 -8 66.53 4.65
 -1 3 -8 83.61 5.59
 -1 -3 8 68.63 4.91
 -1 3 -8 74.83 5.26
 1 3 8 65.96 4.03
 -1 -3 8 72.66 5.02
 -1 3 -8 65.04 4.63
 1 -3 -8 68.8 5.1
 1 -3 -8 67.32 4.57
 -1 -3 8 69.73 4.36
 -1 -3 8 67.3 3.64
 -1 3 -8 67.43 3.83
 1 -3 -8 69.98 3.45
 1 -3 -8 64.63 4.22
 1 -3 -9 303.81 12.15
 1 -3 -9 315.44 10.82
 1 -3 -9 293 9.99
 -1 3 -9 281.69 9.94
 -1 -3 9 305.05 11.58
 -1 -3 9 312.8 11.65
 -1 3 -9 322.15 12.23
 -1 -3 9 310.77 7.24
 -1 3 -9 307.41 7.02
 -1 3 -9 298.3 11.22
 -1 -3 9 306.53 11.66
 1 3 9 290.81 9.63
 1 -3 -9 306.66 10.9
 -1 -3 9 294.83 10.5
 1 -3 -9 312.51 10.4
 1 -3 -9 327.37 11.57
 -1 3 -9 286.68 11.89
 -1 -3 9 291.12 10.19
 -1 -3 9 289.75 10.35
 1 -3 -9 303.84 10.48
 1 -3 -9 336.63 10.52
 1 3 9 311.96 11.4
 -1 -3 9 284.87 8.45
 -1 -3 9 299.2 8.36
 -1 -3 10 316.55 12.37
 -1 -3 10 320.36 10.81
 -1 -3 10 314.42 11.36
 1 -3 -10 336.08 11.33
 1 -3 -10 333.5 11.07
 1 -3 -10 324.69 13.1
 1 3 10 337.43 12.31
 1 -3 -10 314.58 10.5
 1 -3 -10 328.17 12.41
 -1 3 -10 310.12 10.88
 1 -3 -10 321.25 10.79
 -1 -3 10 318.12 7.72
 1 -3 -10 319.86 11.54
 1 -3 -10 333.47 12.22
 1 -3 -10 321.04 11.18
 -1 3 -10 317.47 7.48
 -1 3 -10 338.06 13.18
 -1 -3 10 330.15 12.44
 -1 -3 10 319.74 12.29
 -1 -3 10 324 12.54
 -1 3 -10 329.28 12.15
 1 3 10 286.14 9.76
 -1 3 -11 28.08 3.73
 -1 -3 11 22.78 3.2
 1 -3 -11 24.1 2.68
 -1 -3 11 22.7 1.65
 1 -3 -11 23.03 2.54
 -1 3 -11 23.64 2.89
 1 -3 -11 22.76 3.45
 1 3 11 26.36 3.38
 1 -3 -11 21.93 2.69
 1 -3 -11 27.49 3.03
 1 -3 -11 23.86 2.84
 -1 -3 11 25.97 3.39
 -1 -3 11 23.84 3.01
 -1 -3 11 22.63 2.57
 1 3 11 23.23 1.59
 1 3 11 24.19 1.67
 1 3 11 24.85 1.69
 -1 3 -11 27.31 1.68
 1 -3 -11 27.64 3.36
 -1 -3 11 23.92 1.71
 -1 -3 11 24.39 1.77
 -1 3 -11 21.39 3.03
 -1 -3 11 24.46 3.43
 -1 -3 11 24.42 3.25
 1 -3 -11 26.56 3.14
 -1 -3 12 1020.75 26.94
 1 -3 -12 1032.76 25.6
 1 3 12 994.9 20.1
 -1 -3 12 1019.91 20.28
 -1 -3 12 1015.03 20.21
 -1 -3 12 1003.88 26.9
 -1 3 -12 1030.46 28.59
 1 -3 -12 948.14 28.14
 1 -3 -12 985.77 24.6
 1 3 12 971.46 19.64
 -1 -3 12 985.2 19.68
 -1 -3 12 988.45 23.41
 -1 -3 12 1025.48 27.44
 1 -3 -12 992.05 24.88
 1 -3 -12 1032.75 25.07
 1 3 12 1050.17 26.98
 -1 -3 12 1041.49 20.12
 1 3 12 1028.95 19.88
 1 3 12 1042.03 20.14
 -1 3 -12 962.82 25.07
 -1 -3 12 1045.89 20.25
 -1 3 -12 989.43 19.72
 1 -3 -12 1053.97 27.01
 -1 -3 12 1024.51 20.26
 -1 3 -12 998.98 26.67
 -1 -3 12 1038.17 27.97
 1 3 12 1026.6 19.8
 1 3 12 994.42 19.98
 1 3 12 991.33 19.68
 -1 -3 13 76.87 3.44
 1 3 13 73.98 3.12
 -1 -3 13 77.67 3.42
 1 3 13 70.06 3.06
 -1 -3 13 71.45 3.12
 -1 -3 13 73.2 6.1
 -1 -3 13 71.94 3.21
 1 3 13 74.8 3.18
 1 3 13 72.64 5.85
 -1 -3 13 78.22 3.46
 -1 -3 13 73.23 3.32
 1 -3 -13 74.42 5.42
 -1 -3 13 65.9 5.67
 1 -3 -13 74.09 5.96
 -1 3 -13 70.17 6.46
 1 -3 -13 79.65 3.28
 -1 3 -13 72.13 3.1
 1 3 13 74.57 3.34
 1 3 13 75.44 3.32
 -1 3 -13 67.63 6.47
 -1 -3 13 69.91 5.87
 -1 -3 13 75.69 6.52
 -1 3 -13 76.42 6.07
 1 3 13 87.84 3.52
 1 3 13 75.65 3.14
 1 3 14 676.92 15.02
 1 3 14 707.4 15.23
 -1 3 -14 729.27 23.86
 -1 -3 14 694.26 21.54
 1 3 14 702.53 15.34
 1 3 14 695.23 14.79
 1 3 14 679.76 14.74
 -1 -3 14 689.69 14.81
 -1 -3 14 688.74 21.76
 -1 3 -14 692.64 23.6
 1 -3 -14 735.26 21.83
 1 3 14 716.94 14.9
 -1 -3 14 701.86 15.02
 1 3 14 705.96 21.6
 -1 -3 14 706.62 15.35
 1 -3 -14 684.36 19.71
 -1 -3 14 714.85 21.46
 -1 -3 14 695.61 22.76
 -1 3 -14 690.05 21.53
 -1 -3 14 695.73 15.16
 -1 -3 14 710.03 15.36
 1 3 14 680.67 15.03
 1 3 14 716.51 14.79
 1 3 14 718.39 15.16
 1 -3 -14 731.57 15.01
 -1 3 -14 699.2 14.85
 -1 -3 14 716.59 15.36
 -1 -3 15 20.1 1.81
 -1 -3 15 19.24 1.7
 -1 -3 15 15.71 2.89
 -1 3 -15 20.71 3.71
 1 3 15 18.43 1.72
 -1 -3 15 19.23 1.77
 -1 -3 15 19.36 1.63
 1 3 15 18.57 1.58
 -1 -3 15 17.43 3.09
 1 3 15 22.98 1.76
 -1 -3 15 19.36 1.65
 -1 3 -15 17.59 3.44
 1 3 15 16.88 2.95
 1 3 15 21.03 1.76
 1 3 15 30.4 2.1
 -1 -3 15 21.18 1.84
 -1 -3 15 17.96 2.91
 -1 3 -15 20.54 3.21
 1 3 15 21.95 1.81
 1 -3 -15 20.89 3.3
 1 3 15 21.05 1.65
 1 -3 -15 18.47 1.6
 -1 3 -15 21.58 1.71
 -1 -3 16 132.07 4.68
 -1 -3 16 133 4.88
 -1 3 -16 135.18 9.41
 -1 -3 16 116.18 7.6
 1 3 16 126.13 4.75
 -1 3 -16 116.03 8.88
 1 -3 -16 127.61 7.94
 1 3 16 123.93 4.41
 -1 -3 16 122.82 4.4
 -1 -3 16 132.66 8.22
 -1 -3 16 125.02 4.43
 1 3 16 126.86 4.44
 1 -3 -16 129.18 8.31
 1 3 16 126.49 4.33
 1 -3 -16 128.53 8.74
 -1 3 -16 111.7 7.65
 1 3 16 130.57 4.66
 -1 -3 16 116.59 7.26
 -1 3 -16 131.17 4.52
 1 -3 -16 129.97 4.51
 1 3 16 133.88 4.75
 1 3 16 125.32 4.58
 -1 -3 16 130.01 4.84
 -1 -3 16 128 4.32
 -1 -3 16 131.03 4.83
 -1 -3 17 205.17 6.02
 1 -3 -17 217.25 5.86
 -1 3 -17 217.77 6.45
 -1 -3 17 215.83 6.51
 -1 -3 17 211.59 6.02
 1 3 17 212.24 6
 1 3 17 203.86 5.82
 1 -3 -17 212.94 11.26
 1 -3 -17 226.54 6.2
 -1 3 -17 204.99 6
 1 3 17 220.52 6.36
 1 3 17 214.6 6.25
 1 3 17 215.87 6.34
 1 -3 -17 202.74 10.4
 -1 3 -17 218.96 12
 -1 -3 17 198.08 9.7
 -1 -3 17 194.84 9.82
 -1 -3 17 213.39 6.49
 -1 -3 17 211.96 6.2
 1 3 17 216.24 6.35
 -1 -3 17 208.2 5.82
 -1 -3 17 221.43 6.55
 -1 -3 18 30.38 1.82
 1 3 18 26.3 1.76
 -1 3 -18 31.63 2.09
 -1 -3 18 26.57 2.01
 1 -3 -18 28.3 3.63
 -1 3 -18 30.23 4.25
 -1 -3 18 27.84 1.69
 -1 -3 18 29.84 2.09
 -1 -3 18 29.27 1.88
 -1 -3 18 28.1 3.81
 1 3 18 30.58 2.01
 -1 -3 18 31.14 2.09
 1 -3 -18 27.8 1.65
 1 3 18 36.09 2.14
 1 -3 -18 30.65 4.02
 1 -3 -18 28.9 1.82
 -1 3 -18 27.97 1.8
 1 3 18 31.6 2.01
 1 3 18 27.44 1.87
 1 3 19 142.96 3.83
 1 -3 -19 146.31 3.87
 -1 -3 19 143.66 4.02
 1 3 19 139.92 3.55
 -1 -3 19 136.18 3.98
 -1 -3 19 139.93 3.51
 -1 3 -19 132.59 3.39
 1 -3 -19 135.84 3.44
 1 -3 -19 148.1 3.94
 -1 3 -19 140.36 3.9
 -1 -3 19 138.49 3.98
 -1 3 -19 137.59 3.85
 1 3 19 138.39 3.75
 1 3 19 137.85 3.71
 1 3 20 24.97 1.46
 -1 3 -20 26.34 1.56
 1 3 20 22.31 1.43
 1 -3 -20 24.64 1.39
 -1 3 -20 23.56 1.51
 -1 -3 20 24.56 1.57
 1 3 20 25.63 1.5
 1 -3 -20 24.7 1.48
 -1 -3 20 23.22 1.53
 -1 -3 20 27.35 1.66
 1 -3 -20 22.57 1.47
 -1 3 -21 14.44 1.04
 1 3 21 14.2 1.01
 1 3 21 15.07 0.98
 1 -3 -21 15.41 0.92
 -1 3 -21 15.17 1.13
 1 -3 -21 18.17 1.16
 1 3 21 15.88 1.13
 -1 -3 21 14.18 1.08
 -1 3 -21 14.61 1.07
 -1 -3 21 15.88 1.15
 1 -3 -21 16.33 1.13
 -1 -3 21 15.6 1.11
 1 -3 -21 15.72 1.05
 1 3 21 13.7 0.97
 -1 -3 22 24.91 1.13
 -1 3 -22 20.34 0.91
 1 3 22 21.65 0.96
 -1 -3 22 23.51 1.11
 -1 3 -22 22.12 0.98
 1 3 22 23.61 1.1
 1 -3 -22 23.08 1.05
 -1 3 -22 25.42 1.16
 -1 3 -22 21.52 0.94
 1 4 -21 29.58 1.32
 -1 4 21 27.32 1.17
 -1 4 21 27.5 1.29
 1 4 -21 26.78 1.26
 -1 4 21 23.8 0.98
 1 -4 21 26.62 1.22
 -1 4 20 11.02 1.03
 1 4 -20 9.48 0.72
 1 -4 20 10.63 0.85
 -1 4 20 10.92 0.89
 1 4 -20 10.73 0.86
 1 4 -20 12.75 1.07
 -1 -4 -20 11.39 0.97
 1 -4 20 12.05 0.92
 1 -4 20 11.26 0.98
 1 -4 20 10.76 0.91
 -1 4 20 11.72 0.88
 1 4 -20 10.77 1
 1 -4 19 197.27 5.42
 1 -4 19 198.22 5.29
 1 4 -19 212.12 5.61
 -1 4 19 207.34 5.21
 1 4 -19 202.27 5.57
 -1 4 19 212.43 5.64
 1 4 -19 195.21 5.03
 1 -4 19 207.11 5.24
 -1 4 19 205.58 5.31
 1 4 -19 184.64 4.91
 1 -4 19 199.34 5.27
 -1 4 19 207.68 5.49
 1 -4 19 191.33 5.43
 1 4 -19 198.42 5.2
 -1 4 19 191.33 5
 -1 4 18 14.38 1.24
 -1 4 18 16.81 1.48
 1 -4 18 16.28 1.43
 1 -4 18 16.18 1.43
 1 -4 18 18.1 1.51
 1 4 -18 16.57 1.47
 -1 4 18 17.36 1.4
 1 4 -18 15.54 1.46
 1 4 -18 16.09 1.23
 1 4 -18 16.01 1.32
 -1 4 18 18.76 1.5
 1 -4 18 16.39 1.47
 1 4 -18 15.6 1.29
 1 -4 18 16.25 1.49
 1 4 -17 222.95 6.2
 1 4 -17 218.42 6
 -1 4 17 221.08 6.11
 -1 4 17 222.1 6.42
 1 -4 17 223.83 6.38
 1 4 -17 220.46 6.57
 -1 -4 -17 221 10.81
 1 4 -17 205.55 10.91
 1 4 -17 219.15 6.15
 1 -4 17 215.82 6.39
 -1 4 17 229.38 6.25
 1 -4 17 226.9 6.48
 1 -4 17 221.34 6.4
 -1 4 17 226.67 6.17
 -1 4 17 230.35 6.42
 1 -4 17 223.1 6.5
 1 -4 17 211.78 10.58
 1 4 -17 217.85 10.82
 1 -4 17 193.67 9.15
 1 -4 16 77.96 3.54
 1 -4 16 88.15 3.73
 1 -4 16 81.16 2.99
 1 4 -16 83.76 3.54
 1 4 -16 81.23 3.37
 -1 4 16 81.98 3.41
 -1 4 16 87.66 3.56
 1 -4 16 81.22 3.59
 -1 -4 -16 85.29 6.77
 1 4 -16 94.38 7.4
 1 -4 16 78.55 5.96
 1 -4 16 81.86 3.64
 1 4 -16 84.14 3.51
 1 4 -16 85.77 3.79
 -1 4 16 79.67 3.06
 1 -4 16 81.46 3.66
 -1 4 16 85.79 3.69
 1 -4 16 87.4 6.91
 1 4 -16 79.95 6.69
 1 -4 16 80.11 6.47
 -1 4 16 85.22 3.46
 -1 4 15 79.77 3.45
 1 -4 15 74.36 6.12
 1 -4 15 75.52 3.05
 1 4 -15 77.98 3.46
 1 4 -15 78.61 3.4
 -1 4 15 80.93 3.42
 1 -4 15 78 3.54
 1 -4 15 76.23 3.55
 -1 4 15 76.13 3.35
 1 -4 15 75.54 3.51
 1 -4 15 76.05 3.28
 1 4 -15 78.24 6.95
 -1 -4 -15 86.84 6.95
 1 -4 15 79.57 3.62
 1 4 -15 74.55 3.39
 1 4 -15 71.22 3.13
 1 4 -15 80.67 3.75
 -1 4 15 82.42 3.45
 1 4 -15 77.09 6.66
 1 -4 15 76.09 6.65
 -1 4 15 73.15 3.02
 1 -4 15 83.59 3.69
 1 -4 15 71.36 5.85
 1 -4 15 86.45 6.87
 1 -4 14 83.54 6.56
 1 -4 14 83.48 3.65
 1 -4 14 86.22 3.37
 1 4 -14 84.21 3.66
 1 -4 14 76.29 3.06
 1 4 -14 81.23 3.52
 -1 4 14 92.11 3.65
 1 -4 14 75.95 5.44
 -1 4 14 86.11 3.56
 1 -4 14 80.94 3.44
 -1 -4 -14 84.85 6.91
 1 4 -14 88.1 7.34
 1 4 -14 85.08 3.67
 1 -4 14 82.1 3.68
 1 4 -14 83.61 3.43
 1 4 -14 84.11 3.82
 -1 4 14 86.45 3.54
 1 -4 14 80.73 6.86
 1 4 -14 80.32 6.82
 -1 4 14 82.2 3.25
 1 -4 14 84.01 3.75
 1 4 -14 86.24 3.85
 1 4 -14 85.12 6.58
 1 -4 14 83.73 6.49
 1 -4 14 84.31 6.86
 1 -4 13 451.02 16.68
 -1 4 13 461.43 16.41
 1 -4 13 473.12 10.98
 1 -4 13 460.97 10.5
 1 4 -13 458.21 10.93
 1 4 -13 446.03 10.76
 -1 4 13 463.88 10.85
 1 -4 13 453.79 10.22
 -1 4 13 458.19 10.62
 1 -4 13 436.46 15.05
 -1 -4 -13 488.09 17.87
 -1 4 13 448.28 15.64
 -1 4 13 474.2 10.8
 1 -4 13 449.33 10.58
 -1 -4 -13 501.57 17.87
 1 4 -13 475.1 18.21
 1 4 -13 461.67 10.91
 1 -4 13 456.71 10.97
 1 4 -13 459.77 10.6
 1 4 -13 474.98 11.28
 -1 4 13 461.19 10.68
 1 -4 13 454.92 16.78
 1 4 -13 425.53 16.12
 -1 -4 -13 469.82 16.05
 1 -4 13 451.22 17.33
 1 4 -13 474.98 17.74
 1 -4 13 439.62 17.07
 1 4 -13 466.06 11.21
 1 -4 13 464.69 11.08
 -1 4 13 428.52 10.15
 1 -4 12 53.74 2.76
 1 -4 12 54.03 2.85
 1 -4 12 53.79 2.63
 1 4 -12 50.13 2.74
 -1 4 12 54.24 2.76
 1 4 -12 53.97 2.76
 1 -4 12 52.93 2.51
 -1 4 12 53.56 2.63
 1 -4 12 54.04 4.73
 1 4 -12 58.42 3.01
 -1 4 12 53.86 2.51
 1 -4 12 57.17 2.89
 -1 4 12 52.4 2.68
 1 -4 12 52.45 2.62
 -1 4 12 51.63 4.77
 -1 -4 -12 53.27 5.32
 1 4 -12 58.03 5.73
 -1 -4 -12 59.34 5.15
 1 4 -12 51.33 5.01
 1 -4 12 50.4 5.09
 1 4 -12 56.24 2.96
 1 4 -12 57.33 2.77
 1 4 -12 54.11 5.43
 1 -4 12 52.4 5.15
 -1 4 12 49.15 4.72
 -1 -4 -12 56.72 4.61
 1 -4 12 53 2.77
 1 4 -12 54.9 2.82
 1 -4 12 55.58 5.48
 -1 4 12 59.49 5.63
 1 -4 11 70.97 5.91
 1 -4 11 73.8 5.97
 -1 4 11 77.61 5.72
 1 -4 11 75.43 3.32
 1 -4 11 73.13 3.17
 1 -4 11 73.9 3.1
 1 4 -11 69.92 3.17
 1 -4 11 73.87 2.99
 -1 4 11 76.97 3.2
 1 4 -11 70.96 3.19
 -1 4 11 70.27 3
 1 -4 11 73.99 3.29
 -1 4 11 77.02 3.19
 -1 -4 -11 61.25 5.76
 -1 -4 -11 76.13 6.25
 -1 4 11 67.37 5.42
 1 4 -11 78.73 3.33
 1 -4 11 75.59 3.24
 1 -4 11 70.04 2.97
 1 4 -11 76.83 6.45
 -1 4 11 72.86 3.21
 1 -4 11 74.37 3.26
 1 4 -11 72.89 3.32
 -1 4 11 71.79 2.88
 1 -4 11 75.22 5.52
 -1 4 11 68.86 5.37
 1 4 -11 63.23 5.44
 -1 -4 -11 73.06 5.68
 1 4 -11 72.01 6.09
 -1 -4 -11 72.35 5.08
 -1 4 11 77.78 6.24
 1 4 -11 77.63 3.19
 1 4 -11 74.74 3.36
 1 -4 10 49.24 4.75
 -1 4 10 59.01 4.81
 1 -4 10 58.99 5.25
 1 -4 10 60.67 2.85
 1 -4 10 62.6 2.75
 1 4 -10 58.11 2.81
 -1 4 10 61.09 2.74
 1 -4 10 57.34 2.58
 1 4 -10 58.81 2.8
 1 -4 10 63.95 2.9
 -1 4 10 63.35 2.78
 -1 4 10 64.33 2.73
 -1 -4 -10 63.98 5.53
 -1 4 10 54.02 4.72
 -1 -4 -10 57.79 5.33
 -1 -4 -10 64.54 5.23
 1 4 -10 54.2 5.08
 1 4 -10 62.59 2.78
 1 4 -10 58.22 2.85
 -1 4 10 58.23 2.77
 -1 -4 -10 57.62 4.33
 1 4 -10 59.56 5.55
 -1 4 10 61.88 4.84
 1 -4 10 62.66 4.98
 1 4 -10 64.81 2.99
 1 -4 10 61.79 2.83
 1 -4 10 61.94 2.81
 1 4 -10 74.3 3.08
 -1 -4 -10 61.52 4.71
 -1 4 10 62.77 5.4
 1 4 -10 61.75 5.41
 1 -4 10 64.92 5.51
 -1 -4 -9 535.59 15.56
 1 4 -9 540.08 17.86
 1 -4 9 528.19 16.31
 -1 4 9 492.01 15.32
 -1 4 9 507.58 16.66
 1 -4 9 503.22 16.98
 -1 -4 -9 489.64 16.87
 -1 4 9 527.24 16.46
 1 -4 9 511.01 16.49
 1 -4 9 496.6 13.47
 -1 4 9 545.44 16.05
 1 -4 9 499.17 16.73
 1 4 -9 527.45 16.56
 -1 -4 -9 573.95 17.14
 1 4 -9 538.45 11.59
 1 -4 9 520.63 11.38
 1 4 -9 544.44 11.74
 1 4 -9 525.52 11.4
 1 4 -9 558.62 17.63
 1 -4 9 533.72 17.19
 1 4 -8 22.61 2.84
 -1 -4 -8 18.41 2.69
 -1 -4 -8 18.09 2.43
 1 4 -8 22.02 3.1
 1 -4 8 20.03 2.72
 -1 4 8 17.09 2.23
 1 -4 8 21.35 2.89
 -1 4 8 24.23 2.98
 -1 4 8 19.96 2.76
 -1 -4 -8 18.14 2.71
 -1 -4 -8 19 2.23
 -1 4 8 16.78 2.1
 1 4 -8 21.03 2.38
 1 -4 8 19.36 2.17
 -1 4 8 27.07 2.88
 1 -4 8 18.07 2.54
 1 4 -8 19.42 1.45
 1 -4 8 17.1 1.3
 1 4 -8 19.08 1.41
 1 4 -8 19.58 1.51
 1 4 -8 24.41 3.18
 1 -4 8 16.84 2.62
 -1 4 7 105.57 5.64
 1 4 -7 100.07 5.91
 1 4 -7 107.34 6.62
 -1 4 7 98.47 6.2
 -1 4 7 103.47 5.25
 1 -4 7 98.12 5.87
 1 -4 7 84.87 5.75
 -1 4 7 103.15 5.95
 -1 -4 -7 101.03 4.82
 -1 4 7 104.71 6.19
 -1 -4 -7 101.8 6.25
 -1 -4 -7 94.31 5.18
 1 4 -7 94.02 5.22
 -1 4 7 93.97 5.24
 1 -4 7 92.86 4.89
 -1 4 7 94 5.24
 1 -4 7 96.96 6.11
 1 -4 7 97.25 5.71
 1 4 -7 88.61 3.29
 1 4 -7 98.88 3.46
 1 4 -7 93 3.28
 1 4 -7 99.36 6.18
 1 -4 7 96.38 6
 -1 4 6 787.81 18.64
 1 4 -6 810.09 19.89
 1 -4 6 763.52 20.02
 -1 4 6 769.54 17.79
 -1 4 6 724.5 19.24
 -1 -4 -6 772.96 18.93
 1 4 -6 754.2 18.91
 -1 4 6 744.74 18.9
 1 -4 6 769.19 18.36
 1 -4 6 765.87 20.26
 -1 4 6 748.28 18.21
 -1 -4 -6 748.79 19.84
 1 -4 6 754.71 18.89
 -1 4 6 752.74 20.07
 -1 -4 -6 681.71 16.62
 1 4 -6 703.05 15.52
 -1 -4 -6 790.28 17.96
 1 -4 6 736.11 16.37
 -1 -4 -6 709.08 17.4
 1 4 -6 791.46 20.88
 1 4 -6 755.79 14.83
 1 4 -6 759.09 15.01
 1 4 -6 760.7 20.17
 1 -4 6 765.74 19.84
 1 -4 5 141.65 4.34
 -1 4 5 155.89 6.22
 1 4 -5 159.85 7.07
 1 -4 5 150.38 7.04
 -1 4 5 144.08 5.61
 -1 4 5 148.9 6.68
 1 -4 5 139.98 5.06
 1 4 -5 153 6.78
 -1 4 5 142.63 6.72
 -1 -4 -5 148.39 6.75
 1 -4 5 150.88 6.45
 1 -4 5 146.51 7.09
 -1 4 5 140.74 5.97
 -1 -4 -5 149.49 6.99
 1 -4 5 144.7 6.3
 -1 -4 -5 158.92 6.37
 -1 4 5 144.56 7.18
 1 4 -5 161.35 5.21
 -1 -4 -5 137.77 5.51
 -1 -4 -5 143.65 6.14
 1 4 -5 146.36 7.46
 1 -4 5 151.79 5.63
 1 4 -5 154.52 4.28
 1 4 -5 146.01 4.25
 1 4 -5 150.24 7.2
 1 -4 5 150.83 7.01
 1 4 -4 1235.34 25.72
 -1 4 4 1111.06 23.26
 1 -4 4 1077.52 21.64
 -1 4 4 1065.01 22.38
 1 -4 4 1118.47 25.44
 -1 4 4 1176.04 24.77
 1 -4 4 1135.97 25.41
 1 -4 4 1090.01 22.8
 -1 -4 -4 1141.38 25.42
 -1 4 4 1062.08 25.2
 1 -4 4 1149.64 24.82
 1 4 -4 1108.99 25.19
 -1 4 4 1116.62 23.53
 1 -4 4 1145.8 25.76
 -1 -4 -4 1147.54 25.3
 1 -4 4 1100.7 23.75
 -1 -4 -4 1171.9 24.47
 1 4 -4 1096.59 22.4
 -1 -4 -4 1078.44 23.22
 -1 4 4 1153.1 26.24
 1 4 -4 1139.5 26.38
 1 -4 4 1120.86 23.48
 1 4 -4 1109.94 20.78
 1 4 -4 1099.41 20.7
 1 4 -4 1101.18 25.64
 -1 -4 -4 1022.02 22.56
 1 -4 4 1106.27 24.99
 -1 4 3 543.15 12.48
 1 -4 3 574.79 15.39
 1 -4 3 573.76 15.13
 -1 4 3 555.63 14.43
 1 -4 3 565.14 13.77
 -1 -4 -3 622.67 15.98
 -1 4 3 557.69 15.7
 1 -4 3 597.14 15.24
 1 4 -3 560.14 15.33
 1 -4 3 590.98 15.6
 -1 4 3 569.81 13.71
 1 -4 3 585.6 15.79
 -1 -4 -3 594.25 15.19
 -1 4 3 585.06 13.39
 1 4 -3 593.46 15.36
 1 -4 3 570.48 12.94
 1 4 -3 592.46 13.52
 1 -4 3 557.44 14.94
 -1 -4 -3 543.54 13.87
 1 -4 3 571.98 14.19
 1 4 -3 588.24 16.2
 1 4 -3 574.63 11.49
 1 4 -3 584.25 15.73
 -1 -4 -3 529.48 13.54
 1 -4 3 570.58 14.82
 -1 4 2 855.52 17.56
 1 4 -2 888.11 20.22
 1 -4 2 859.98 18.15
 -1 4 2 791.77 16.57
 -1 -4 -2 800.07 17.77
 1 -4 2 844.49 20.03
 1 -4 2 831.49 18.96
 -1 4 2 881.24 19.06
 1 -4 2 860.35 19.62
 -1 4 2 812.43 20.66
 -1 -4 -2 908.2 20.91
 1 4 -2 882.86 20.53
 1 -4 2 874.77 20.2
 -1 4 2 828.5 18.1
 -1 -4 -2 883.76 19.72
 1 -4 2 889.1 20.66
 -1 4 2 926.62 21.31
 1 -4 2 864.01 20.14
 1 4 -2 831.96 18.39
 -1 -4 -2 801.86 18.83
 1 -4 2 819.29 19.17
 1 4 -2 864.22 21.01
 1 4 -2 841.81 16.04
 -1 -4 -2 813.81 18.7
 -1 -4 -2 803.33 18
 1 -4 2 859.95 19.33
 -1 4 2 855.32 20.46
 1 4 -2 902.22 20.67
 -1 4 1 263.69 6.87
 1 -4 1 263.62 7.92
 -1 4 1 283.89 9.78
 -1 -4 -1 247.74 7.79
 1 -4 1 271.62 8.92
 -1 4 1 261.71 7.97
 1 -4 1 266.03 8.39
 1 -4 1 262.14 8.44
 -1 -4 -1 276.47 9.57
 1 4 -1 237.19 8.87
 1 -4 1 263.86 8.84
 -1 -4 -1 275.78 8.48
 1 -4 1 259.46 9.27
 -1 4 1 275.13 9.6
 -1 -4 -1 243.63 7.17
 1 4 -1 253.99 8.02
 1 -4 1 275.16 9.14
 1 4 -1 254.46 6.67
 1 -4 1 260.04 8.62
 -1 -4 -1 265.89 9.14
 1 4 -1 260.17 6
 -1 -4 -1 248.29 7.97
 1 4 -1 258.82 9.11
 1 -4 1 252.23 7.95
 -1 4 1 261.07 9.17
 -1 -4 -1 263.97 8.42
 1 -4 0 19.69 2.16
 -1 -4 0 8.15 1.51
 1 -4 0 10.3 1.53
 1 -4 0 10.42 1.4
 -1 4 0 11.11 1.37
 -1 4 0 10.31 1.76
 -1 -4 0 12 1.96
 1 4 0 15.43 2.04
 1 -4 0 20.45 2.23
 1 -4 0 10.44 1.51
 -1 -4 0 9.12 1.35
 1 -4 0 9.82 1.68
 1 -4 0 8.64 1.37
 -1 4 0 11.2 1.84
 -1 4 0 9.75 1
 1 -4 0 9.45 1.48
 -1 -4 0 8.56 1.34
 -1 4 0 9.7 1.66
 -1 -4 0 9.52 1.26
 -1 -4 0 11.78 1.61
 -1 -4 0 12.38 1.73
 1 4 0 11.93 1.8
 1 -4 0 9.29 1.23
 -1 4 0 10.62 1.7
 -1 -4 1 273.18 9.54
 1 -4 -1 270.45 9.26
 1 4 1 271.53 8.77
 1 -4 -1 267.82 9.08
 -1 4 -1 269.46 7.88
 -1 4 -1 238.78 9.39
 1 -4 -1 289.37 9.39
 1 -4 -1 275.6 8.46
 1 -4 -1 268.76 9.65
 -1 -4 1 286.53 8.37
 1 -4 -1 287.11 8.85
 -1 4 -1 278.56 9.98
 -1 4 -1 267.1 6.76
 1 -4 -1 266.58 8.57
 -1 -4 1 262.56 8.72
 -1 4 -1 301.04 9.96
 -1 -4 1 265.84 8.07
 -1 4 -1 282.08 9.69
 1 4 1 270.42 9.34
 -1 -4 1 265.74 9.05
 -1 -4 1 278.15 9.09
 1 -4 -1 272.3 7.39
 -1 -4 2 905.85 21.19
 1 -4 -2 847.54 20.53
 1 4 2 869.93 19.94
 -1 4 -2 850.95 18.26
 1 -4 -2 842.32 20.17
 1 -4 -2 832.92 19.03
 -1 -4 2 838.06 19.96
 -1 -4 2 839.79 20.58
 -1 4 -2 848.25 20.91
 1 -4 -2 860.35 20.16
 1 4 2 862.67 20.41
 1 -4 -2 879.02 18.77
 1 -4 -2 873.8 21.23
 -1 -4 2 878.88 18.89
 -1 4 -2 886.31 21.46
 1 -4 -2 889.05 20
 -1 4 -2 812.92 16.94
 -1 4 -2 902.49 21.06
 -1 -4 2 831.47 19.01
 -1 4 -2 849.09 20.9
 -1 -4 2 855.55 20.33
 -1 -4 2 824.09 20.31
 1 4 3 574.11 15.04
 1 -4 -3 583.34 15.45
 -1 -4 3 577.18 15.44
 1 -4 -3 543.89 13.47
 -1 4 -3 534.84 13.1
 -1 -4 3 588.08 15.56
 -1 4 -3 548.83 15.52
 1 4 3 563.97 15.08
 1 -4 -3 571.43 14.96
 -1 -4 3 580.2 15.59
 -1 4 -3 568.23 15.85
 -1 -4 3 602.64 15.76
 1 -4 -3 579.94 16.12
 -1 4 -3 571.99 16.23
 1 -4 -3 574.33 15.01
 -1 4 -3 542.25 12.28
 1 -4 -3 544.5 15.09
 1 -4 -3 577.53 15.34
 -1 -4 3 566.11 15.67
 -1 4 -3 553.3 15.47
 -1 -4 3 552.63 14.33
 1 4 4 1258.4 27.32
 1 -4 -4 1256.6 27.53
 1 -4 -4 1194.69 24.5
 -1 -4 4 1223.31 27.61
 -1 4 -4 1151 24.64
 1 -4 -4 1316.24 27.76
 -1 -4 4 1203.32 27.12
 1 4 4 1177.1 26.65
 -1 4 -4 1195.25 27.42
 1 -4 -4 1207.21 26.42
 -1 -4 4 1236.37 27.69
 -1 -4 4 1232.65 27.93
 -1 4 -4 1305.03 28.54
 1 -4 -4 1224.94 28.27
 1 -4 -4 1275.62 27.41
 1 -4 -4 1233.09 27.34
 -1 -4 4 1174.92 26.41
 -1 4 -4 1171.58 27.31
 -1 4 -4 1190.67 24.05
 1 -4 -4 1263.58 27.36
 -1 4 -4 1320.73 28.95
 -1 -4 5 179.52 7.97
 -1 -4 5 179.06 8.07
 -1 4 -5 196.14 8.55
 1 4 5 162.92 7.01
 1 -4 -5 176.19 7.05
 -1 -4 5 180.74 7.52
 -1 4 -5 156.93 7.25
 1 4 5 185.06 7.82
 1 -4 -5 185.49 7.81
 1 -4 -5 172.3 7.5
 -1 -4 5 181.19 8.05
 -1 -4 5 181.62 7.92
 1 -4 -5 165.16 7.41
 1 -4 -5 179.95 7.79
 -1 4 -5 171.85 7.66
 -1 -4 5 186.09 7.58
 -1 4 -5 181.78 8.47
 -1 -4 6 752.14 20.33
 -1 -4 6 772.69 20.72
 -1 4 -6 771.02 21.01
 1 4 6 769.73 18.77
 -1 -4 6 773.32 19.08
 -1 4 -6 716.68 19.14
 1 -4 -6 732.77 18.26
 1 -4 -6 814.13 19.97
 1 -4 -6 781.95 19.82
 -1 -4 6 803.6 20.82
 -1 4 -6 736.46 18.33
 -1 -4 6 772.06 20.13
 1 -4 -6 775.7 19.85
 1 -4 -6 797.78 20.15
 -1 -4 6 778.67 19.82
 -1 4 -6 755.68 19.97
 -1 4 -6 812.73 21.61
 1 -4 -7 117.48 6.39
 1 -4 -7 122.11 6.36
 1 -4 -7 115.29 6.18
 -1 -4 7 114.58 6.41
 -1 -4 7 113.1 6.67
 -1 4 -7 108.02 5.55
 1 -4 -7 115.64 6.18
 -1 -4 7 111.77 6.58
 -1 -4 7 110.69 6.63
 -1 4 -7 118.28 7.05
 1 4 7 104.55 5.35
 -1 -4 7 108.14 5.56
 1 -4 -7 109.01 5.3
 -1 4 -7 99.59 5.58
 -1 4 -7 104.93 3.35
 1 -4 -7 117.99 6.52
 -1 -4 7 104.62 6.16
 -1 4 -7 113.14 6.36
 1 -4 -7 112.61 6.45
 -1 4 -7 116.96 7.18
 1 -4 -8 26.87 3.11
 -1 4 -8 20.54 2.49
 1 -4 -8 25 2.87
 1 -4 -8 26.06 2.96
 1 4 8 26.53 3.19
 1 -4 -8 26.16 3
 -1 -4 8 29.31 3.21
 -1 -4 8 24.15 3.21
 -1 -4 8 28.03 3.42
 -1 4 -8 30.63 3.71
 -1 -4 8 28.39 2.68
 1 4 8 25.15 2.48
 -1 4 -8 23.06 2.58
 1 -4 -8 24.34 2.38
 -1 4 -8 22.49 1.44
 1 -4 -8 25.78 3.09
 -1 -4 8 27.07 3.24
 -1 4 -8 29.23 3.25
 1 -4 -8 25.79 3.11
 1 -4 -9 587.42 17.13
 -1 -4 9 579.1 18.19
 -1 -4 9 561.45 16.68
 1 -4 -9 554.59 16.3
 -1 -4 9 536.82 11.67
 1 -4 -9 580.82 16.11
 1 4 9 566.41 17.45
 1 -4 -9 608.85 16.93
 -1 4 -9 548.99 15.81
 1 -4 -9 551.11 16.19
 1 -4 -9 571.51 17.62
 -1 4 -9 527.53 16.81
 -1 -4 9 545.23 17.53
 -1 4 -9 572.16 18.76
 -1 -4 9 533.66 14.38
 1 -4 -9 546.61 16.99
 -1 4 -9 533.17 11.56
 1 4 10 46.87 2.48
 -1 -4 10 53.83 2.69
 -1 -4 10 52.69 2.58
 -1 4 -10 52.06 5.32
 1 -4 -10 60.04 5.18
 1 -4 -10 52.14 4.51
 -1 -4 10 49.97 4.36
 -1 4 -10 49.44 2.55
 1 4 10 54.73 2.53
 1 4 10 54.55 2.52
 -1 4 -10 57.08 2.55
 -1 4 -10 45.35 3.97
 1 -4 -10 53.76 4.35
 -1 -4 10 52.78 2.51
 1 -4 -10 58.13 4.46
 1 -4 -10 53 4.42
 1 4 10 55.17 4.99
 1 -4 -10 53.33 5.4
 -1 -4 10 46.33 4.63
 -1 4 -10 49.09 4.58
 1 -4 -10 53.5 4.37
 1 4 10 53 2.41
 -1 -4 10 51.32 4.95
 1 -4 -10 54.11 4.76
 1 4 10 52.91 2.48
 1 4 10 55.5 2.53
 1 4 10 60.43 2.6
 -1 -4 11 76.27 3.23
 -1 -4 11 74.85 3.32
 -1 -4 11 64.07 5.69
 -1 4 -11 70.09 6.44
 1 -4 -11 69.87 5.77
 1 -4 -11 74.61 5.54
 -1 -4 11 67.08 5.03
 1 4 11 74.3 3.07
 1 4 11 71.43 3.07
 1 4 11 75.82 3.12
 1 4 11 70.61 3.07
 -1 -4 11 71.78 3.22
 -1 4 -11 73.14 3.03
 1 -4 -11 63.2 4.74
 1 -4 -11 79.83 6.18
 -1 -4 11 71.62 3.1
 1 -4 -11 72.03 5.14
 1 -4 -11 69.35 5.13
 1 4 11 69.21 5.78
 -1 -4 11 75.91 6.21
 -1 4 -11 75.72 5.88
 -1 -4 11 79.18 6.35
 1 -4 -11 71.58 5.63
 1 4 11 73.4 3.22
 -1 4 -11 77.36 3.32
 -1 -4 11 70.85 3.15
 1 -4 -11 76.27 5.25
 1 4 11 69.93 2.95
 1 4 11 84.28 3.32
 1 4 11 70.75 2.97
 -1 -4 12 67.21 5.92
 -1 4 -12 66.34 6.41
 -1 4 -12 72.16 6.68
 1 -4 -12 71.85 6.01
 1 -4 -12 66.38 5.24
 -1 -4 12 61.7 4.77
 -1 -4 12 62.69 5.9
 1 4 12 65.67 2.94
 1 4 12 66.16 3.04
 1 4 12 66.4 2.98
 -1 -4 12 68.4 3.19
 1 4 12 62.47 2.95
 -1 4 -12 63.06 2.9
 1 -4 -12 75.01 6.22
 -1 -4 12 68.62 3.13
 1 -4 -12 63.37 4.94
 1 4 12 58.23 5.46
 1 -4 -12 86.11 5.7
 1 -4 -12 66.02 4.88
 1 4 12 67.71 2.94
 -1 -4 12 72.91 6.24
 -1 4 -12 63.13 5.48
 -1 -4 12 65.18 3.1
 -1 -4 12 68.26 3.16
 -1 4 -12 83.74 3.49
 1 -4 -12 71.15 5.6
 -1 -4 12 58.32 5.59
 1 4 12 69.62 3.12
 -1 -4 13 423.93 10.2
 -1 -4 13 398.76 15.89
 -1 4 -13 424.8 17.44
 1 -4 -13 429.66 16.16
 -1 4 -13 414.28 17.49
 1 -4 -13 411.21 14.24
 -1 -4 13 401.83 16.18
 1 4 13 413.76 9.75
 1 4 13 403.4 9.93
 -1 -4 13 404.16 10.07
 1 4 13 424.99 9.88
 -1 4 -13 421.24 9.84
 1 -4 -13 444.08 16.71
 -1 -4 13 410.37 10.03
 1 4 13 404.86 15.62
 1 4 13 391.5 9.55
 -1 -4 13 413.22 16.47
 -1 4 -13 408.61 15.36
 1 4 13 421.35 10.05
 1 4 13 406.99 9.69
 -1 -4 13 430.45 16.31
 1 -4 -13 414.72 14.87
 -1 4 -13 400.28 10.1
 -1 -4 13 425.57 10.21
 -1 -4 14 84.11 3.33
 1 4 14 87.58 3.78
 1 -4 -14 90.19 6.89
 -1 4 -14 83.3 7.5
 -1 -4 14 87.28 7.02
 1 -4 -14 84.14 6.06
 -1 -4 14 83.13 6.68
 1 4 14 94.4 3.69
 -1 -4 14 88.71 3.75
 -1 -4 14 89.33 7.22
 -1 4 -14 82.76 6.39
 1 4 14 79.33 6.49
 -1 -4 14 89.61 3.78
 -1 4 -14 87.9 3.84
 -1 -4 14 90.33 3.84
 1 4 14 83.9 3.45
 1 4 14 93.25 3.89
 -1 -4 14 91.06 3.84
 -1 -4 14 86.51 3.8
 1 4 14 87.8 3.54
 1 4 14 90.31 3.75
 -1 -4 14 85.68 6.82
 -1 4 -14 99.99 8.07
 -1 4 -14 86.88 3.55
 1 -4 -14 94.57 3.77
 1 4 14 87.82 3.54
 -1 -4 15 83.35 3.21
 1 4 15 88.24 3.82
 -1 4 -15 87.22 7.66
 1 -4 -15 86.69 6.74
 -1 -4 15 94.79 7.24
 -1 -4 15 86.76 3.8
 -1 -4 15 89.3 3.83
 1 4 15 86.75 3.58
 -1 -4 15 91.56 3.79
 -1 4 -15 93.44 3.94
 -1 -4 15 89.31 3.85
 1 4 15 79.12 6.44
 -1 -4 15 91.28 3.84
 1 4 15 87.55 3.72
 1 4 15 90.79 3.55
 -1 -4 15 82.29 7.06
 -1 -4 15 94.8 7.08
 -1 4 -15 98.4 8.09
 1 -4 -15 87.48 3.3
 1 4 15 87.8 3.55
 1 4 15 95.92 3.94
 1 4 15 83.46 3.39
 -1 -4 15 94.47 6.92
 1 -4 -15 91.52 3.72
 -1 4 -15 86.42 3.55
 -1 -4 16 84.24 6.64
 -1 -4 16 88.52 3.65
 1 4 16 91.43 3.55
 1 4 16 90.46 3.58
 -1 -4 16 85.75 3.7
 1 4 16 84.8 3.32
 1 4 16 93.33 3.86
 -1 4 -16 92.67 3.88
 1 4 16 92.03 3.77
 -1 4 -16 86.06 3.47
 1 -4 -16 92.06 3.64
 -1 -4 16 80.36 6.2
 -1 -4 16 74.68 6.58
 1 4 16 87.61 3.44
 -1 4 -16 87.66 3.78
 -1 -4 16 90.46 3.83
 1 4 16 90.46 3.81
 -1 4 -16 90.83 7.66
 -1 -4 16 87.92 6.65
 -1 -4 16 90.53 3.82
 -1 -4 16 90.69 3.78
 1 4 17 240.29 5.47
 1 4 17 219.52 4.57
 -1 -4 17 240.92 5.16
 1 4 17 225.44 4.81
 1 -4 -17 243.55 5.11
 -1 4 -17 222.78 4.79
 -1 -4 17 235.97 5.3
 -1 -4 17 237.35 5.44
 1 4 17 238.71 5.35
 -1 4 -17 235.31 5.48
 1 4 17 238.22 5.4
 -1 -4 17 210.05 8.9
 -1 -4 17 239.38 5.48
 -1 4 -17 229.98 5.35
 -1 -4 17 217.58 9.52
 -1 4 -17 233.87 11.54
 1 4 17 223.14 4.87
 -1 -4 17 227.7 5.29
 -1 -4 17 230.24 10.83
 -1 -4 17 208.85 9.55
 1 4 18 18.73 1.54
 1 4 18 15.92 1.31
 -1 -4 18 18.68 1.54
 -1 4 -18 15.75 1.27
 1 -4 -18 17.49 1.37
 1 -4 -18 17.46 1.29
 -1 4 -18 16.31 1.47
 1 4 18 17.94 1.5
 -1 -4 18 16.96 1.51
 -1 -4 18 17.21 1.45
 1 4 18 18.04 1.36
 -1 -4 18 16.33 1.36
 -1 -4 18 16.77 1.5
 -1 4 -18 17.56 1.49
 1 4 18 18.55 1.55
 -1 -4 19 198.6 5.49
 -1 4 -19 205.66 5.49
 1 4 19 208.22 5.56
 -1 4 -19 210.5 5.69
 -1 -4 19 199.31 5.43
 1 -4 -19 211.23 5.47
 1 -4 -19 190.4 4.73
 1 4 19 187.46 5.02
 -1 -4 19 198.94 5.07
 1 4 19 215.01 5.52
 1 4 19 208.35 5.47
 -1 4 -19 204.86 5.55
 -1 -4 19 203.62 5.52
 -1 -4 19 200.61 5.29
 1 -4 -19 197.97 5.11
 1 -4 -20 11.68 0.92
 -1 4 -20 13.46 1.12
 -1 -4 20 12.55 1.06
 -1 4 -20 11.76 1
 -1 -4 20 12.78 0.95
 -1 -4 20 12.69 1.05
 1 4 20 12.99 1.03
 1 4 20 14.13 1.1
 -1 4 -20 12.81 1.05
 1 4 20 14.35 1.11
 -1 4 -20 13.14 1.05
 -1 -4 20 13.48 1.05
 1 -4 -20 13.16 1.03
 1 -4 -20 13.01 1.04
 1 4 21 30.67 1.33
 1 -4 -21 31.42 1.35
 -1 4 -21 31.68 1.41
 -1 -4 21 27.53 1.29
 -1 4 -21 28.98 1.26
 1 4 21 28.14 1.24
 1 4 21 28.29 1.28
 -1 4 -21 27.71 1.22
 -1 -4 21 25.77 1.23
 1 -4 -21 29.27 1.24
 -1 -4 21 28.45 1.31
 -1 4 -21 30.64 1.26
 -1 5 20 22.24 1.06
 1 5 -20 25.77 1.24
 1 -5 20 23.02 1.14
 1 -5 20 20.97 1.02
 -1 5 20 25.31 1.18
 1 -5 20 24.74 1.14
 1 -5 20 24.96 1.18
 -1 5 20 26.29 1.28
 1 5 -19 17.02 1.23
 -1 5 19 17.97 1.27
 -1 5 19 15.96 1.1
 1 5 -19 18.14 1.25
 -1 5 19 16.9 1.17
 1 -5 19 18.11 1.2
 1 -5 19 15.58 1.07
 1 -5 19 16.11 1.17
 1 5 -19 13.91 0.95
 1 -5 18 26.82 1.65
 -1 5 18 28.67 1.73
 1 -5 18 25.79 1.67
 1 5 -18 29.42 1.78
 -1 5 18 28.83 1.67
 1 5 -18 25.94 1.53
 -1 5 18 26.6 1.72
 1 5 -18 25.21 1.42
 1 -5 18 27.18 1.7
 1 -5 18 26.24 1.6
 1 5 -18 27.62 1.46
 1 5 -18 30 1.83
 1 5 -17 76.95 2.95
 1 5 -17 73.96 2.79
 1 5 -17 80.53 3.28
 -1 5 17 83.78 3.22
 1 -5 17 77.45 3.2
 1 5 -17 78.42 3.05
 1 5 -17 76.75 2.94
 1 -5 17 72.15 2.72
 -1 5 17 85.67 3.34
 1 -5 17 62.54 4.86
 1 5 -17 81.1 3.37
 1 -5 17 74.7 3.03
 1 -5 17 74.74 3.12
 -1 5 17 81.69 3.11
 1 -5 16 79.1 3.01
 1 5 -16 80.39 3.01
 1 -5 16 81.29 2.67
 1 5 -16 81.7 2.99
 1 5 -16 81.34 2.88
 -1 5 16 85.75 3.3
 1 -5 16 72.85 5.65
 -1 -5 -16 81.9 6.28
 1 5 -16 77.13 6.31
 1 -5 16 81.89 3.1
 1 5 -16 84.19 3.04
 1 5 -16 87.58 3.45
 1 -5 16 77.64 3.08
 1 5 -16 81.87 3.22
 -1 5 16 86.67 3.18
 1 5 -16 73.35 5.98
 1 -5 16 71.58 5.97
 -1 5 16 85.52 3.27
 -1 5 16 83.72 3.05
 1 5 -15 353.42 8.93
 -1 5 15 358.47 8.78
 1 -5 15 340.77 8.55
 1 -5 15 340.03 8.85
 1 5 -15 343.19 8.59
 1 -5 15 337.04 8.18
 1 5 -15 331.31 8.49
 1 -5 15 331.77 7.84
 1 5 -15 338.66 8.44
 -1 5 15 329.28 8.02
 1 -5 15 342.05 13.96
 -1 5 15 351 8.62
 1 5 -15 320.58 7.95
 1 5 -15 332.75 8.51
 1 -5 15 341.95 8.62
 1 5 -15 345.61 14.88
 -1 -5 -15 360.35 14.74
 -1 -5 -15 341.3 8.04
 1 5 -15 346.04 9.07
 1 -5 15 331.04 14.27
 1 -5 15 327.74 8.62
 1 5 -15 335.58 14.5
 1 -5 15 334.09 14.49
 -1 5 15 354.91 8.87
 -1 5 15 356.06 8.63
 1 5 -14 219.11 6.63
 1 -5 14 212.11 11.05
 1 -5 14 220.34 6.67
 1 -5 14 218.95 6.35
 1 5 -14 223.18 6.46
 1 -5 14 218.99 6.17
 1 5 -14 209.29 6.34
 1 -5 14 216.94 5.92
 1 5 -14 219.4 6.37
 -1 5 14 217.51 5.97
 1 -5 14 198.37 9.47
 1 -5 14 225.14 6.68
 -1 5 14 221.01 6.43
 1 5 -14 208.9 5.96
 -1 -5 -14 244.81 12.05
 1 5 -14 220.21 11.81
 1 5 -14 211.45 6.37
 1 -5 14 217.02 6.41
 1 5 -14 207.33 6.03
 1 5 -14 221.94 6.84
 -1 5 14 219.99 6.56
 1 5 -14 225.18 11.75
 -1 5 14 223.11 6.36
 1 -5 14 219.03 6.5
 1 -5 14 199.13 11.06
 1 5 -13 80.1 3.62
 1 -5 13 69.85 6.29
 1 -5 13 75.48 3.55
 1 -5 13 75.8 3.32
 1 -5 13 76.33 3.3
 1 5 -13 74.31 3.39
 1 5 -13 77.04 3.46
 -1 5 13 78.73 3.48
 1 -5 13 70.69 3.09
 1 5 -13 73.39 3.4
 -1 5 13 71.5 3.04
 -1 5 13 78.05 3.46
 -1 5 13 76.97 3
 1 -5 13 78.06 3.57
 -1 5 13 64.34 5.66
 1 -5 13 76.44 3.47
 1 5 -13 76.32 3.18
 1 -5 13 78.13 3.43
 1 5 -13 76.25 3.47
 1 5 -13 66.66 6.47
 -1 -5 -13 89.18 7.16
 1 -5 13 74.47 5.76
 1 -5 13 73.07 6.27
 -1 -5 -13 68.84 5.89
 -1 5 13 78.54 3.41
 1 5 -13 74.49 6.71
 -1 5 13 79.34 3.54
 1 5 -13 77.08 3.29
 1 5 -13 72.74 3.6
 1 -5 12 259.02 7.14
 1 -5 12 276.06 7.66
 1 -5 12 260.91 7.21
 1 5 -12 271.35 7.42
 1 5 -12 266.61 7.48
 1 -5 12 271.52 7.11
 1 5 -12 255.77 7.36
 -1 5 12 269.95 7.41
 1 -5 12 258.43 11.54
 -1 5 12 270.07 12.08
 -1 -5 -12 270.15 11.51
 1 -5 12 277.36 12.98
 -1 5 12 268.51 7.37
 1 -5 12 275.27 7.58
 -1 5 12 269.28 6.81
 1 5 -12 250.77 6.94
 1 5 -12 302.97 13.97
 1 5 -12 264.32 7.53
 1 5 -12 266.75 7.23
 1 5 -12 272.82 7.8
 1 -5 12 263.21 7.25
 1 5 -12 261.26 7.44
 -1 5 12 275.11 7.53
 1 5 -12 262.09 13.05
 1 -5 12 262.33 12.89
 -1 -5 -12 261.71 12.14
 1 5 -12 263.99 12.18
 1 -5 12 260.02 12.48
 1 -5 12 271.85 7.41
 -1 5 11 426.18 10.19
 1 -5 11 412.83 9.81
 1 -5 11 423.69 10.31
 1 -5 11 426.48 10.05
 1 5 -11 409.08 10.02
 1 5 -11 406.52 10.13
 1 -5 11 415.84 9.81
 1 5 -11 403.95 10.11
 -1 5 11 423.89 10.07
 1 -5 11 422.2 15.33
 -1 -5 -11 459.78 17.21
 -1 5 11 438.31 15.98
 1 -5 11 393.63 16.01
 -1 5 11 390.56 13.88
 -1 5 11 409.7 10.01
 1 -5 11 424.67 10.26
 -1 5 11 418.28 9.47
 1 5 -11 417.37 9.77
 1 5 -11 421.59 16.99
 1 5 -11 424 10.28
 1 -5 11 409.06 9.87
 1 5 -11 426.88 10.27
 1 -5 11 395.29 16.18
 -1 -5 -11 416.77 14.8
 1 5 -11 418.8 9.99
 1 5 -11 436.04 10.59
 1 5 -11 431.07 16.86
 1 -5 11 412.26 16.29
 1 5 -11 420.71 15.8
 -1 -5 -11 442.82 16.19
 1 -5 11 421.8 10.05
 -1 5 10 273.42 7.27
 1 5 -10 257.16 7.26
 -1 5 10 259.32 10.39
 1 -5 10 271.6 7.38
 1 -5 10 276.06 7.25
 1 5 -10 266.7 7.2
 1 5 -10 261.21 7.29
 1 5 -10 261.14 7.32
 1 -5 10 271.53 7.06
 1 -5 10 261.47 11.58
 1 -5 10 233.37 9.69
 -1 5 10 264.49 11.89
 -1 5 10 258.03 6.65
 1 -5 10 270.38 7.31
 -1 5 10 269.11 7.07
 -1 5 10 262.71 7.17
 1 5 -10 256.5 6.9
 -1 -5 -10 275.21 11.17
 1 5 -10 268.3 12.9
 -1 -5 -10 271.78 12.17
 1 5 -10 272.04 12.03
 1 -5 10 260.12 7.07
 1 -5 10 275.61 12.58
 1 5 -10 281.35 12.95
 1 -5 10 264.28 7
 1 5 -10 267.74 7.34
 1 5 -10 276.29 7.23
 1 5 -10 266.58 7.53
 -1 -5 -10 273.39 11.62
 -1 5 10 266.57 11.89
 1 -5 10 259.26 12.37
 1 -5 9 123.53 4.17
 -1 5 9 127.91 4.36
 1 5 -9 124.17 4.39
 1 -5 9 118 7.86
 -1 5 9 115.36 6.36
 1 -5 9 127.78 4.44
 1 5 -9 124.85 4.29
 1 -5 9 125.86 4.34
 1 5 -9 114.11 4.31
 1 -5 9 125.42 4.23
 1 5 -9 123.14 4.43
 1 -5 9 126.1 7.67
 1 -5 9 111.51 6.41
 -1 5 9 131.64 7.99
 1 -5 9 121.33 6.11
 -1 5 9 122.33 3.95
 1 -5 9 122.48 4.32
 -1 5 9 128.23 4.25
 -1 5 9 125.74 4.35
 1 5 -9 125.07 4.16
 -1 5 9 124.74 4.19
 -1 -5 -9 124.12 7.28
 1 5 -9 130.23 8.47
 1 -5 9 124.79 4.13
 1 5 -9 125.73 4.48
 -1 -5 -9 116.6 7.81
 -1 -5 -9 120.67 6.69
 1 5 -9 125.8 8.18
 1 -5 9 122.04 7.85
 -1 -5 -9 128.59 8
 1 5 -9 125.49 7.75
 1 5 -9 132.21 4.66
 1 5 -9 121.5 4.29
 -1 -5 -9 130.45 7.69
 -1 5 9 112.22 7.22
 1 -5 9 140 8.43
 1 -5 8 72.01 5.89
 -1 5 8 75.45 3.1
 1 -5 8 73.4 3.12
 1 5 -8 79.67 6.26
 1 -5 8 76.62 5.92
 1 5 -8 71.03 3.14
 1 -5 8 69.88 2.98
 1 5 -8 75.13 3.21
 1 -5 8 78.7 5.83
 1 -5 8 76.75 3.15
 -1 5 8 75.4 3.12
 -1 5 8 75.59 3.03
 -1 5 8 67.13 4.87
 1 -5 8 68.2 4.62
 -1 -5 -8 63.55 4.68
 -1 5 8 66.52 5.22
 1 -5 8 71.85 5.92
 1 5 -8 75.4 3.16
 1 5 -8 74.28 3.22
 1 -5 8 66.11 4.9
 -1 5 8 72.24 5.8
 -1 -5 -8 64.07 5.57
 -1 5 8 73.1 3.06
 1 5 -8 79.26 5.92
 -1 -5 -8 78.83 6.08
 1 5 -8 74.8 6.25
 -1 -5 -8 69.75 5.39
 1 5 -8 75.35 3.31
 1 5 -8 77.1 3.18
 -1 -5 -7 252.59 10.81
 1 5 -7 264.67 11.87
 1 5 -7 288.67 11.58
 -1 -5 -7 270.52 11.63
 1 5 -7 254.04 6.92
 1 -5 7 266.65 11.47
 1 5 -7 268.11 7.07
 1 5 -7 261.12 6.82
 -1 5 7 268.98 10.58
 1 -5 7 260.08 11.31
 1 -5 7 243.46 9.99
 -1 -5 -7 258.25 9.49
 -1 5 7 272.66 11.64
 -1 -5 -7 240.62 10.93
 -1 -5 -7 256.09 10.18
 1 5 -7 255.82 10.3
 -1 5 7 241.45 10.11
 1 -5 7 262.76 9.87
 1 5 -7 262.94 11.58
 1 -5 7 253.52 10.98
 -1 5 6 787.53 22.82
 1 5 -6 845.79 23.61
 1 -5 6 778.7 18.64
 1 5 -6 847.04 22.51
 -1 -5 -6 814.39 21.49
 -1 5 6 766.07 21.39
 1 5 -6 812.94 21.55
 1 -5 6 828.53 20.91
 -1 -5 -6 815.48 22.37
 1 5 -6 799.63 16.53
 1 -5 6 827.82 22.85
 -1 5 6 846.2 21.26
 1 -5 6 827.09 22.4
 -1 -5 -6 862.08 20.78
 -1 5 6 797.16 22.7
 1 -5 6 796.02 21.19
 1 5 -6 831.27 16.68
 1 5 -6 816.47 16.44
 1 5 -6 876.61 23.48
 1 -5 6 813.55 22.1
 1 -5 5 858.6 22.45
 1 -5 5 829.51 18.97
 -1 5 5 866.06 21
 1 5 -5 862.14 23.49
 -1 -5 -5 821.47 20.57
 1 -5 5 826.19 19.68
 1 -5 5 861.41 22.54
 1 5 -5 904.58 22.83
 1 5 -5 828.39 21.98
 -1 -5 -5 849.06 22.17
 -1 5 5 821.71 22.24
 1 -5 5 875.89 21.59
 -1 -5 -5 830.66 22.21
 1 5 -5 833.54 16.85
 1 -5 5 850.69 22.78
 -1 5 5 884.58 23.36
 1 5 -5 799.81 18.59
 -1 5 5 838.29 23.12
 1 -5 5 862.54 21.93
 -1 -5 -5 866.26 21.21
 1 5 -5 837.33 16.77
 1 5 -5 839.1 16.95
 1 5 -5 848.72 23.15
 1 -5 5 885.53 22.32
 1 -5 4 1084.06 23.83
 1 -5 4 1136.22 26.41
 -1 5 4 1058.68 24.48
 -1 -5 -4 1046.41 25.17
 1 -5 4 1092.86 24.54
 1 -5 4 1102.92 26.6
 1 -5 4 1028.7 22.42
 1 5 -4 1101.9 26.74
 -1 -5 -4 1116.36 26.77
 -1 5 4 1097.72 27.04
 1 -5 4 1091.65 25.86
 1 5 -4 1085.83 26.51
 -1 -5 -4 1135.25 26.56
 1 5 -4 1103.77 20.98
 1 -5 4 1123.49 26.96
 -1 5 4 1086.48 27.31
 1 5 -4 1054.56 23.34
 -1 -5 -4 1084.97 25.55
 1 -5 4 1094.92 26.18
 -1 5 4 1129.05 27.7
 1 5 -4 1095.75 21.05
 1 5 -4 1073.05 20.9
 1 5 -4 1164.67 27.66
 1 -5 4 1122.05 25.98
 1 -5 3 768.1 19.85
 -1 5 3 766.88 18.44
 1 -5 3 765.23 18.68
 -1 -5 -3 765.47 19.88
 1 -5 3 780.05 19.22
 1 -5 3 778.49 20.46
 1 -5 3 749.65 17.6
 1 5 -3 831.58 21.08
 1 5 -3 735.41 20.45
 -1 -5 -3 804.92 21.09
 -1 5 3 690.48 20.41
 1 -5 3 770.51 20.14
 1 -5 3 806.59 21.04
 -1 -5 -3 805.68 20.28
 1 5 -3 763.53 15.47
 1 5 -3 783.37 15.58
 -1 5 3 809.92 21.52
 1 5 -3 780.2 18.36
 1 -5 3 766.79 20.42
 -1 -5 -3 772.81 19.97
 -1 5 3 783.93 21.65
 1 -5 3 788.42 19.69
 1 5 -3 834.38 21.54
 1 -5 3 802.16 20.68
 1 -5 2 851.61 20.72
 -1 5 2 840.89 19.55
 1 -5 2 901.43 21.22
 1 -5 2 859.24 21.11
 -1 -5 -2 886.59 22.08
 1 -5 2 884.22 22.25
 1 5 -2 857.09 20.24
 1 -5 2 889.24 19.95
 1 -5 2 891.38 22.07
 -1 -5 -2 829.14 22.57
 1 5 -2 868 22.39
 -1 5 2 805.92 22.4
 1 -5 2 880.43 21.91
 1 -5 2 856.89 22.35
 -1 -5 -2 871.85 21.37
 -1 5 2 982.03 23.57
 1 5 -2 886.31 17.12
 -1 5 2 908.48 22.77
 -1 -5 -2 821.91 19.9
 1 -5 2 880.94 20.72
 1 5 -2 876.57 22.66
 1 -5 1 853.66 20.26
 1 -5 1 803.25 19.32
 -1 5 1 776.25 17.92
 1 -5 1 798.07 20.21
 -1 -5 -1 804.09 20.93
 -1 -5 -1 758.22 18.31
 1 -5 1 814.96 20.56
 1 -5 1 800.29 19.11
 -1 -5 -1 904.85 22.24
 1 5 -1 783.63 21.05
 1 -5 1 854.68 21.64
 -1 -5 -1 823.26 19.92
 -1 5 1 818.91 15.53
 -1 -5 -1 771.47 18.82
 1 -5 1 843.28 20.44
 -1 5 1 844.78 21.68
 1 5 -1 804.36 19.45
 1 5 -1 793.14 15.97
 -1 -5 -1 777.74 19.26
 -1 5 1 837.35 21.53
 1 -5 1 805.75 18.93
 1 5 -1 830.2 21.49
 1 -5 0 3013.08 57
 1 -5 0 2935.2 54.76
 1 -5 0 3024.03 57.29
 -1 -5 0 3045.52 58.4
 1 -5 0 2937.32 56.73
 -1 -5 0 2829.5 55.24
 -1 5 0 3059.04 59.22
 1 -5 0 3054.88 56.06
 -1 -5 0 2792.19 58.22
 -1 5 0 2647.61 57.95
 1 -5 0 2945.35 57.45
 1 5 0 2691.42 57.39
 1 -5 0 3010.93 58.43
 -1 -5 0 2977.06 55.9
 -1 5 0 2882.8 50.99
 1 5 0 2956 51.52
 -1 5 0 2923.31 58.26
 1 5 0 2893.41 56.08
 -1 -5 0 2857.27 56.22
 -1 -5 0 2801.55 55.67
 1 5 0 3146.26 58.59
 1 -5 0 2863.61 54.19
 -1 5 0 2943.32 58.28
 1 -5 0 2940.05 56.18
 1 -5 -1 856.9 21.01
 1 -5 -1 812.88 20.01
 -1 5 -1 843.12 22.25
 1 -5 -1 819.16 20.88
 -1 -5 1 812.44 21.37
 1 -5 -1 820.48 19.38
 1 5 1 805.01 15.96
 -1 5 -1 787.71 15.53
 -1 5 -1 779.39 21.6
 1 -5 -1 841.04 21.15
 1 -5 -1 830.6 21.39
 1 5 1 810.24 20.19
 -1 -5 1 810.21 19.84
 1 -5 -1 819.64 20.03
 1 -5 -1 832.05 21.75
 -1 -5 1 827.62 19.53
 -1 5 -1 834.79 21.46
 -1 -5 1 808.91 20.28
 -1 -5 1 782.28 20.05
 1 5 1 847.13 21.6
 -1 5 -1 803.26 21.53
 -1 5 -2 769.32 22.03
 1 -5 -2 865.17 21.82
 1 5 2 837.14 21.94
 1 -5 -2 902.73 22.49
 1 5 2 827.89 21.24
 -1 -5 2 875.17 21.32
 1 -5 -2 847.57 20.44
 1 -5 -2 854.96 21.25
 -1 5 -2 922.62 23.78
 -1 -5 2 904.34 22.91
 -1 -5 2 854.2 21.55
 -1 -5 2 865.08 21.74
 -1 5 -2 877.78 22.88
 -1 -5 2 888.1 20.36
 1 -5 -2 901.38 23
 -1 5 -2 917.94 22.63
 -1 -5 2 856.18 19.61
 1 -5 -2 840.81 21.74
 -1 5 -2 842.15 16.36
 1 -5 -3 763.41 20.09
 -1 5 -3 794.31 21.53
 1 -5 -3 793.08 19.81
 1 -5 -3 784.24 20.13
 -1 5 -3 770.55 21.02
 -1 -5 3 779.89 20.21
 -1 -5 3 777.21 20.1
 -1 5 -3 790.55 20.53
 -1 -5 3 727.12 17.95
 1 5 3 733.55 19.47
 1 -5 -3 800.28 20.53
 1 -5 -3 732.18 17.82
 -1 -5 3 780.33 19.96
 -1 -5 3 802.57 20.58
 -1 5 -3 732.43 20.39
 1 -5 -3 746.85 19.52
 1 5 3 708.86 19.66
 1 -5 -3 753.12 20.8
 -1 5 -3 723.54 14.32
 1 -5 -4 1122.56 27.33
 -1 -5 4 1203.2 28.45
 1 -5 -4 1194.05 27.46
 -1 5 -4 1265.7 29.81
 1 -5 -4 1134.42 27.33
 -1 -5 4 1195.71 27.9
 -1 5 -4 1200.72 29.06
 -1 -5 4 1185.59 28.08
 1 -5 -4 1120.03 28.42
 -1 -5 4 1127.4 27.39
 1 5 4 1090.28 26.84
 -1 5 -4 1046.47 27.24
 1 -5 -4 1159.93 26.82
 1 5 4 1124.56 27.18
 1 -5 -4 1203.89 27.81
 1 -5 -4 1102.74 24.34
 -1 -5 4 1156.12 27.43
 -1 5 -4 1188.46 27.81
 -1 -5 4 1114.41 25.68
 -1 5 -4 1084.54 21.12
 1 5 5 922.28 23.63
 -1 -5 5 957.35 24.15
 -1 5 -5 891.18 24.11
 1 -5 -5 958.78 23.46
 1 -5 -5 1021.13 24.84
 -1 5 -5 1025.28 26.65
 1 -5 -5 942 24.41
 1 -5 -5 954.83 25.73
 1 -5 -5 974.99 24.48
 -1 5 -5 1004.73 26.08
 -1 -5 5 986.11 25.23
 -1 -5 5 950.81 24.81
 -1 5 -5 959.27 24.38
 -1 -5 5 949.91 23.24
 1 5 5 988.59 24.6
 1 -5 -5 1007.76 24.68
 -1 -5 5 979.65 24.84
 1 -5 -5 996.23 24.85
 -1 5 -5 914.12 18.22
 -1 -5 6 784.38 20.82
 1 5 6 746.73 20.3
 -1 5 -6 719.13 20.77
 1 -5 -6 792.57 20.24
 1 -5 -6 821.34 21.98
 -1 5 -6 857.55 23.83
 1 -5 -6 783.33 21.47
 -1 -5 6 784.9 22.13
 -1 -5 6 811.87 22.08
 -1 -5 6 808.42 22.23
 -1 -5 6 789.97 22.37
 -1 5 -6 782.55 23
 -1 5 -6 763.34 15.44
 1 -5 -6 757.88 22.75
 1 -5 -6 803.4 21.51
 1 5 6 761.1 21.52
 1 -5 -6 832.61 21.76
 -1 -5 6 775.35 20.63
 -1 5 -6 773.46 21.31
 1 -5 -6 839.38 22.26
 1 -5 -7 262.93 12.29
 -1 -5 7 281.03 12.03
 -1 -5 7 275.47 11.56
 1 5 7 271.42 11.49
 1 -5 -7 276.29 11.14
 -1 -5 7 274.92 10.56
 1 5 7 259.61 10.18
 -1 5 -7 269.41 10.91
 1 -5 -7 271.16 10.07
 1 -5 -7 284.17 11.33
 1 -5 -7 299.71 11.9
 -1 5 -7 267.48 6.75
 -1 -5 7 276.75 11.84
 -1 5 -7 308.55 13.03
 1 -5 -7 298.38 11.94
 -1 -5 7 280.73 12.04
 -1 -5 7 262.22 10.86
 -1 5 -7 275.39 11.25
 1 -5 -7 284.33 11.31
 1 5 8 81.49 3.24
 -1 5 -8 78.84 3.36
 1 5 8 78.49 3.25
 -1 -5 8 80.47 3.33
 -1 5 -8 77.79 3.37
 1 -5 -8 91.16 6.35
 1 -5 -8 76.07 6.5
 -1 -5 8 78.01 6.18
 -1 -5 8 83.63 6.03
 1 -5 -8 84.96 5.88
 1 5 8 75.26 3.08
 1 5 8 81.25 3.19
 1 5 8 77.28 3.07
 1 5 8 77.58 3.13
 1 5 8 81.55 3.2
 1 5 8 84.94 3.35
 1 -5 -8 79.77 5.8
 1 -5 -8 79.67 5.75
 1 5 8 75.91 4.97
 1 -5 -8 76.13 4.86
 -1 -5 8 78.36 5.18
 -1 5 -8 81.19 3.32
 -1 -5 8 86.76 6.64
 1 -5 -8 85.75 6.23
 -1 5 -8 96.65 7.18
 -1 -5 8 71.05 5.9
 -1 5 -8 84.57 6
 -1 -5 8 77.82 5.79
 -1 5 -8 74.99 3.04
 -1 5 -9 129.01 4.57
 1 5 9 127.19 4.18
 1 5 9 137.9 4.42
 1 5 9 133.78 4.4
 1 5 9 139.51 4.53
 -1 5 -9 137.8 4.76
 1 5 9 136.75 4.55
 1 5 9 134.42 4.52
 -1 -5 9 152.95 4.88
 -1 -5 9 130.7 4.31
 -1 5 -9 130.2 4.69
 1 -5 -9 137.74 7.99
 1 5 9 130.49 4.21
 -1 -5 9 130.2 7.73
 -1 -5 9 135.61 8.49
 1 -5 -9 144.22 7.84
 1 5 9 131.19 4.38
 1 5 9 133.66 4.38
 1 5 9 140.83 4.61
 1 5 9 136.71 4.5
 1 -5 -9 144.11 7.83
 1 -5 -9 140.3 7.81
 -1 -5 9 127.77 6.53
 -1 -5 9 131.19 8.02
 -1 5 -9 126.84 7.62
 -1 5 -9 142.01 9.14
 -1 -5 9 133.34 8.4
 1 -5 -9 151.38 8.67
 1 -5 -9 137.28 8.2
 -1 -5 9 151.48 8.96
 -1 5 -9 128.19 4.3
 1 5 10 225.75 6.47
 -1 -5 10 242.78 6.79
 -1 -5 10 225.95 6.32
 -1 -5 10 235.43 11.54
 -1 5 -10 224 12.11
 1 -5 -10 232.27 10.33
 1 5 10 220.16 6.09
 -1 -5 10 223.45 6.12
 1 -5 -10 229.12 10.28
 1 -5 -10 236.81 10.92
 -1 -5 10 223.02 11.56
 -1 -5 10 208.68 10.18
 1 -5 -10 223.29 9.84
 1 5 10 231.26 11.2
 1 -5 -10 235.08 10.4
 1 5 10 230.5 6.34
 1 5 10 232.64 6.41
 -1 -5 10 228.54 6.64
 1 5 10 233.08 6.59
 -1 5 -10 224.81 6.6
 -1 -5 10 228.01 6.31
 1 5 10 231.53 6.38
 1 5 10 225.78 6.19
 -1 5 -10 228.17 10.61
 -1 -5 10 210.74 10.75
 1 -5 -10 243.95 11.58
 1 -5 -10 223.62 10.8
 -1 5 -10 226.09 6.72
 1 5 10 235.32 6.44
 -1 5 -10 224.75 6.27
 1 5 11 371.27 9.26
 -1 -5 11 359.53 9.01
 -1 -5 11 366.42 9.36
 -1 5 -11 383.07 16.53
 1 -5 -11 365.54 13.45
 1 5 11 363.88 8.79
 -1 -5 11 361.63 8.85
 1 -5 -11 364.82 13.39
 1 -5 -11 406.32 15.6
 1 -5 -11 382.74 14.41
 -1 -5 11 373.05 15.54
 -1 -5 11 361.83 13.76
 1 5 11 378.84 15.05
 1 -5 -11 380.8 13.76
 1 5 11 377.4 9.09
 1 5 11 363.36 8.98
 -1 -5 11 364.15 9.29
 1 5 11 378.7 9.31
 -1 -5 11 363.89 8.98
 -1 5 -11 355.24 9.28
 1 5 11 369.53 8.93
 1 5 11 379.22 9.03
 -1 5 -11 346.04 13.83
 -1 -5 11 360.78 14.88
 -1 5 -11 401.58 16.87
 1 -5 -11 353.85 14.78
 1 -5 -11 373.27 14.6
 1 5 11 371.33 9.04
 1 5 11 367.2 9.08
 -1 5 -11 371.34 9.5
 -1 5 -11 358 8.9
 -1 5 -12 277.05 7.81
 1 5 12 273.18 7.46
 1 5 12 276.92 7.64
 -1 -5 12 272.54 7.44
 -1 -5 12 281.12 7.77
 -1 5 -12 275.38 14.05
 1 5 12 279.28 7.44
 1 -5 -12 279.33 11.99
 -1 -5 12 254.91 11.09
 1 5 12 267.33 12.58
 -1 5 -12 272.69 7.67
 -1 -5 12 278.64 7.45
 1 5 12 271 7.4
 1 5 12 291.66 7.49
 1 5 12 279.52 7.65
 -1 -5 12 274.13 7.3
 1 -5 -12 255.47 10.77
 1 -5 -12 277.61 12.91
 1 5 12 271.57 7.2
 1 -5 -12 268.43 11.11
 1 5 12 277.42 7.38
 1 5 12 270.22 7.3
 -1 5 -12 278.97 14.26
 1 -5 -12 264.08 12.55
 1 -5 -12 270.69 12.19
 -1 -5 12 273.91 13.13
 -1 -5 12 264.26 12.65
 -1 5 -12 251.79 11.51
 -1 5 -12 273.06 7.32
 1 5 13 75.5 3.26
 1 5 13 73.06 3.29
 -1 5 -13 77.38 3.64
 1 5 13 77.94 3.43
 1 5 13 79.55 3.58
 -1 -5 13 75.53 3.57
 -1 -5 13 75.57 3.37
 -1 -5 13 76.68 6.66
 -1 5 -13 81.14 7.37
 1 5 13 75.36 3.36
 -1 -5 13 75.2 3.02
 -1 -5 13 68.91 5.24
 1 5 13 75.43 6.43
 -1 5 -13 72.62 3.49
 -1 -5 13 75.81 3.37
 1 5 13 74.57 3.29
 1 5 13 75.72 3.44
 -1 -5 13 73.48 3.28
 -1 5 -13 74.14 3.24
 1 -5 -13 79.21 5.98
 -1 5 -13 78.5 7.32
 1 -5 -13 81.87 6.69
 -1 -5 13 69.78 6.37
 -1 -5 13 83.74 6.93
 1 -5 -13 77.34 6.15
 1 5 13 76.3 3.25
 1 -5 -13 78.62 6.65
 -1 5 -14 235.34 7
 1 5 14 239.67 6.78
 1 5 14 239.67 6.9
 -1 -5 14 227.7 6.87
 -1 -5 14 226.74 6.63
 -1 -5 14 224.67 6.34
 1 5 14 232.85 6.68
 -1 -5 14 216.49 5.8
 -1 -5 14 220.68 11.65
 1 5 14 221.54 11.36
 -1 -5 14 231.29 6.66
 -1 5 -14 237.37 6.91
 1 5 14 236.42 6.57
 -1 -5 14 234.03 6.84
 1 -5 -14 235.84 11.94
 -1 -5 14 217.76 11.56
 -1 -5 14 228.57 6.54
 -1 5 -14 221.51 6.36
 1 -5 -14 240.02 6.73
 1 -5 -14 235.45 11.67
 -1 5 -14 229.27 12.84
 1 5 14 227.52 6.55
 1 5 14 236.65 6.48
 1 5 14 228.27 6.42
 -1 5 -14 237.21 12.9
 -1 -5 14 230.59 11.75
 1 -5 -14 234.71 10.75
 -1 -5 14 230.93 11.66
 1 5 15 360.81 8.41
 1 5 15 350.09 8.02
 -1 -5 15 349.45 8.21
 -1 -5 15 359.44 14.5
 -1 -5 15 355.41 8.47
 1 5 15 371.07 8.24
 -1 5 -15 361.47 8.73
 1 5 15 379.56 8.55
 1 -5 -15 358.85 14.58
 -1 5 -15 360.55 8.78
 -1 -5 15 342.84 7.76
 -1 -5 15 348.96 8.3
 -1 5 -15 336.5 7.94
 1 -5 -15 362.94 8.34
 -1 -5 15 331.02 13.69
 1 -5 -15 345.65 12.58
 1 5 15 359.1 8.05
 -1 -5 15 347.91 8.31
 -1 5 -15 360.78 8.59
 -1 5 -15 353.1 15.57
 -1 -5 15 343.17 14.09
 -1 -5 15 336.62 14.21
 -1 5 -16 81.8 3.58
 -1 -5 16 74.81 2.85
 1 5 16 83.75 3.42
 -1 -5 16 81.18 6.36
 1 5 16 79.8 3.13
 1 5 16 83.85 3.28
 -1 -5 16 86.65 3.51
 -1 -5 16 77.05 5.97
 1 -5 -16 83.2 6.58
 -1 -5 16 78.6 3.27
 1 -5 -16 80.95 3.31
 -1 5 -16 76.33 3.06
 -1 -5 16 78.29 3.32
 -1 -5 16 73.83 6.2
 -1 5 -16 81.55 7.01
 -1 -5 16 77.15 6.14
 -1 -5 16 84.3 3.42
 -1 5 -16 82 3.49
 1 -5 -16 79.63 2.91
 -1 5 -16 85.26 3.61
 -1 5 -17 88.79 3.59
 -1 -5 17 90.34 3.42
 1 5 17 86.65 3.19
 1 5 17 85.07 3.07
 -1 5 -17 95.39 3.61
 -1 5 -17 93.37 3.62
 -1 -5 17 87.34 3.31
 -1 -5 17 86.75 3.36
 -1 -5 17 86.96 3.46
 1 -5 -17 92.32 3.34
 1 5 17 90.47 3.53
 -1 -5 17 79.76 5.6
 1 5 17 94.87 3.49
 -1 5 -17 93.32 3.54
 -1 -5 17 90.8 3.42
 -1 5 -18 27.43 1.72
 1 5 18 27.7 1.68
 -1 5 -18 29.06 1.79
 -1 -5 18 28.14 1.72
 -1 -5 18 27.81 1.68
 -1 -5 18 27.11 1.65
 -1 5 -18 27.85 1.71
 1 5 18 30.3 1.79
 1 -5 -18 27.74 1.58
 1 -5 -18 27.45 1.49
 -1 5 -18 28.77 1.83
 -1 -5 18 26.54 1.58
 -1 -5 18 26.06 1.59
 1 5 18 25.6 1.5
 -1 -5 19 21.28 1.32
 -1 -5 19 21.04 1.28
 -1 -5 19 21.05 1.23
 -1 5 -19 21.39 1.41
 1 5 19 24.58 1.43
 1 5 19 21.81 1.36
 -1 5 -19 21.8 1.38
 1 5 19 22.94 1.33
 1 -5 -19 20.29 1.05
 -1 5 -19 22.26 1.36
 -1 -5 19 19.71 1.26
 -1 5 -19 21.62 1.31
 1 -5 -19 22.34 1.35
 -1 -5 19 19.09 1.18
 1 5 20 21.17 1.12
 -1 5 -20 20.93 1.1
 1 5 20 20.96 1.11
 1 5 20 19.8 1.03
 -1 -5 20 17.24 0.97
 -1 -5 20 18.71 0.99
 -1 5 -20 18.34 1
 -1 5 -20 17.55 0.97
 -1 -5 20 18.03 0.98
 -1 -5 20 15.67 0.82
 -1 5 -20 20.88 1.16
 1 -5 -20 20.56 1.08
 1 -5 -20 18.19 0.92
 -1 6 19 75.01 2.23
 -1 6 19 71.6 2.12
 1 6 -19 64.83 2.07
 -1 6 19 69.01 2.07
 1 -6 19 69.56 2.17
 1 6 -18 78.63 2.73
 -1 6 18 83.16 2.77
 -1 6 18 78.57 2.65
 -1 6 18 81.96 2.68
 -1 6 18 83.49 2.7
 1 6 -18 78.95 2.68
 1 6 -17 22.39 1.21
 -1 6 17 25.72 1.57
 -1 6 17 23.97 1.48
 1 6 -17 21.69 1.33
 -1 6 17 26.86 1.66
 -1 6 17 26.26 1.58
 1 6 -17 25.19 1.62
 1 -6 17 24.13 1.58
 1 -6 17 19.71 1.18
 1 -6 17 26.24 1.65
 -1 6 17 26.77 1.6
 1 6 -17 24.14 1.55
 1 -6 16 19.89 1.55
 1 6 -16 17.13 1.22
 -1 6 16 19.07 1.53
 1 6 -16 20.01 1.36
 -1 6 16 18.88 1.49
 1 -6 16 21.37 1.6
 1 -6 16 16.75 1.21
 -1 6 16 18.25 1.4
 1 6 -16 18.04 1.28
 1 6 -16 18.18 1.36
 1 -6 16 19.39 1.29
 1 -6 16 19.46 2.76
 -1 6 16 20.72 1.54
 1 6 -16 21.16 1.56
 1 6 -16 18.46 1.54
 1 6 -15 74.1 3.01
 1 -6 15 78.25 2.86
 1 6 -15 73.93 2.99
 -1 6 15 83.16 3.35
 1 6 -15 75.14 3.28
 -1 6 15 82.53 3.3
 1 -6 15 83.01 3.42
 1 -6 15 76.65 2.92
 1 -6 15 79.09 3.39
 1 6 -15 80.02 3.14
 1 6 -15 80.3 3.47
 -1 -6 -15 76.75 2.89
 1 -6 15 76.89 3.05
 1 -6 15 80.17 6.1
 1 -6 15 78.12 3.05
 1 6 -15 79.08 3.16
 -1 6 15 82.58 3.27
 -1 6 15 82.34 3.33
 1 -6 14 105.01 7.44
 1 -6 14 110.23 3.92
 1 6 -14 109.03 3.98
 1 6 -14 108.52 3.94
 1 6 -14 105.49 3.87
 1 -6 14 108.93 3.72
 1 -6 14 93.34 6.21
 1 6 -14 112.88 4.24
 1 -6 14 116.62 4.29
 -1 6 14 106.11 3.45
 -1 6 14 115 4.15
 1 -6 14 102.46 3.78
 1 6 -14 81.86 3.27
 1 6 -14 111.99 4.03
 -1 -6 -14 118.03 8.02
 1 6 -14 103.54 7.57
 1 6 -14 116.74 4.43
 1 -6 14 106.8 7.73
 -1 6 14 116.57 4.12
 1 6 -14 109.87 7.73
 1 -6 14 110.14 7.84
 -1 6 14 114.97 4.15
 1 -6 14 107.92 3.69
 1 -6 14 113.41 4.26
 -1 -6 -13 128.76 7.52
 1 -6 13 125.55 8.53
 1 -6 13 138.07 4.91
 1 -6 13 142.52 4.74
 1 6 -13 133.64 4.67
 1 6 -13 137.49 4.7
 1 -6 13 142.47 4.56
 1 6 -13 134.29 4.65
 1 -6 13 116.28 7.41
 1 6 -13 132.72 4.82
 -1 6 13 133.04 4.16
 -1 6 13 141.61 4.84
 1 -6 13 139.26 4.9
 1 6 -13 129.75 4.29
 1 6 -13 140.01 4.79
 -1 -6 -13 134.67 8.89
 1 6 -13 122.24 8.62
 1 6 -13 141.35 5.12
 1 -6 13 139.27 8.95
 -1 6 13 138.47 4.71
 1 6 -13 144.39 9.19
 1 -6 13 143.26 9.09
 -1 6 13 134.35 4.73
 1 -6 13 124.46 4.39
 -1 6 12 191.62 5.86
 1 -6 12 194.47 6.03
 1 -6 12 188.62 5.8
 1 6 -12 182.58 5.76
 1 6 -12 178.52 5.73
 1 -6 12 185.31 5.58
 1 6 -12 178.66 5.73
 1 -6 12 187.09 9.78
 -1 6 12 174.34 9.83
 -1 -6 -12 182.75 9.51
 -1 6 12 184.15 5.82
 -1 6 12 184.14 5.26
 1 -6 12 189.24 5.93
 1 6 -12 178.37 5.39
 1 6 -12 174.73 10.59
 1 6 -12 194.18 6.05
 1 6 -12 185.33 5.85
 1 -6 12 174.96 5.43
 -1 -6 -12 192.32 10.37
 1 -6 12 168.58 10.01
 1 6 -12 180.38 10.63
 1 -6 12 205.31 11.16
 1 -6 12 158.56 9.98
 -1 -6 -12 173.22 9.06
 1 6 -12 183.99 6.14
 1 -6 11 158.41 5.25
 1 6 -11 159.69 5.24
 1 6 -11 155.07 5.25
 1 -6 11 154.14 5.05
 1 6 -11 150.95 5.22
 1 -6 11 150.92 8.87
 -1 6 11 156.82 9.35
 1 -6 11 155 5.29
 -1 6 11 152.78 5.2
 1 -6 11 149.62 4.49
 -1 6 11 159.81 4.81
 1 -6 11 158.82 5.3
 1 6 -11 148.81 4.88
 1 6 -11 159.96 5.57
 1 6 -11 151.55 9.85
 1 -6 11 153.74 9.61
 -1 -6 -11 154.08 8.7
 -1 6 11 152.75 5.16
 -1 6 11 147.99 4.56
 1 6 -11 157.7 5.36
 1 6 -11 153.17 9.75
 1 -6 11 158.94 9.71
 -1 -6 -11 162.62 9.58
 1 6 -11 151.85 9.17
 1 6 -11 154.86 5.3
 1 6 -10 61.1 3.1
 1 -6 10 59.91 5.94
 1 -6 10 63.11 3.13
 1 -6 10 62.73 3.1
 1 6 -10 63.91 3.09
 1 6 -10 59.86 3.07
 1 -6 10 66.87 3.09
 1 6 -10 66.39 3.26
 1 -6 10 65.76 5.77
 -1 6 10 46.45 5.14
 -1 6 10 59.46 2.74
 1 -6 10 65.96 3.15
 1 6 -10 61.65 2.89
 -1 6 10 65.23 3.06
 -1 6 10 64.69 3.13
 -1 -6 -10 66.21 5.52
 1 6 -10 59.66 6.05
 1 6 -10 63.3 3.17
 1 6 -10 59.71 5.67
 -1 -6 -10 57.43 5.72
 1 6 -10 60.7 6.07
 1 -6 10 62.35 5.9
 1 6 -10 63.76 3.3
 -1 6 10 63.92 3.04
 -1 6 10 60.02 2.66
 -1 -6 -10 61.9 5.58
 1 -6 10 59.45 5.89
 1 6 -9 100.44 4.04
 1 -6 9 107.45 7.86
 1 -6 9 103.33 4.06
 1 6 -9 104.53 4.03
 1 6 -9 104.32 4.1
 -1 6 9 103.15 4.01
 1 6 -9 102.15 4.12
 1 -6 9 101.04 3.93
 1 -6 9 97.44 7.14
 1 -6 9 85.89 6.08
 -1 6 9 100.97 7.51
 1 -6 9 94.54 5.78
 -1 6 9 96.17 3.6
 1 -6 9 105.44 4.03
 1 6 -9 101.4 3.82
 -1 6 9 105.42 3.99
 -1 -6 -9 100.41 7.01
 1 6 -9 103.95 7.99
 1 6 -9 100.73 4.1
 -1 -6 -9 100.11 6.54
 -1 -6 -9 109.67 7.52
 1 -6 9 115.16 8.03
 -1 6 9 106.81 3.98
 -1 6 9 94.28 3.52
 1 6 -9 99.88 7.76
 1 -6 9 103.58 7.55
 1 6 -9 95.89 7.1
 -1 -6 -9 100.87 7.53
 1 6 -9 101.49 4.24
 1 6 -8 397.37 9.81
 1 -6 8 386.95 15.77
 1 -6 8 409.16 9.77
 -1 6 8 419.24 9.86
 1 -6 8 408.05 9.84
 1 6 -8 400.55 9.72
 1 6 -8 396.94 9.85
 -1 6 8 404.38 9.74
 1 6 -8 393.32 9.9
 1 -6 8 412.48 15.53
 -1 6 8 383.7 9.23
 1 -6 8 402.65 9.68
 1 -6 8 397.11 13.51
 -1 6 8 415.86 9.42
 1 6 -8 388.1 9.45
 -1 6 8 412.28 9.71
 1 6 -8 410.55 10.22
 -1 -6 -8 417.92 15.4
 1 -6 8 381.96 14.13
 -1 6 8 416.89 16.1
 -1 6 8 407.29 14.08
 -1 -6 -8 382.92 15.3
 1 -6 8 405.41 15.83
 -1 6 8 392.36 9.18
 -1 6 8 395.47 9.52
 1 6 -8 436.52 16.81
 1 -6 8 402.2 15.64
 1 6 -8 404.07 15.66
 -1 -6 -8 416.49 16.09
 1 6 -8 414.86 10.04
 -1 6 7 336.72 8.2
 1 6 -7 312.88 8.07
 1 -6 7 312.63 13.63
 -1 6 7 307.33 7.99
 1 -6 7 318.34 7.98
 1 -6 7 317.49 8.14
 1 6 -7 307.11 7.95
 1 6 -7 309.53 8.17
 -1 6 7 319.38 8.07
 1 6 -7 314.84 8.23
 1 -6 7 273.75 11.83
 -1 6 7 302.46 13.48
 1 6 -7 306.71 12.5
 -1 6 7 295.62 12.32
 1 -6 7 296.43 11.64
 -1 -6 -7 294.84 12.01
 1 -6 7 319.04 7.93
 -1 6 7 320.69 8.01
 1 6 -7 307.86 7.8
 -1 -6 -7 324.25 13.39
 1 6 -7 308.76 8.18
 1 -6 7 283.32 10.41
 -1 6 7 291.29 11.3
 1 -6 7 320.23 13.39
 -1 6 7 303.68 7.73
 -1 6 7 291.93 7.48
 1 6 -7 321.2 13.99
 1 -6 7 315.91 13.17
 1 6 -7 312.93 13.19
 -1 -6 -7 315 13.63
 1 6 -7 318.53 8.44
 1 6 -6 49.64 2.56
 -1 6 6 59.26 2.75
 1 -6 6 55.09 5.28
 -1 6 6 50.31 2.59
 1 -6 6 52.66 2.55
 1 6 -6 52.35 2.6
 1 -6 6 55.7 2.73
 1 6 -6 52.01 2.71
 1 6 -6 50.69 2.69
 -1 6 6 51.78 2.63
 1 -6 6 53.26 2.62
 1 -6 6 53.25 5.08
 1 -6 6 51.74 4.77
 -1 -6 -6 55.45 4.56
 -1 6 6 48.8 5.14
 1 6 -6 54.48 2.85
 1 -6 6 52.74 2.53
 -1 6 6 54.22 2.63
 1 6 -6 55.22 2.6
 -1 6 6 47.97 2.56
 -1 6 6 54.58 5.31
 1 -6 6 47.02 3.61
 -1 -6 -6 50.98 5.08
 1 6 -6 51.36 2.72
 -1 -6 -6 50.91 4.73
 1 6 -6 46.5 4.61
 -1 6 6 49.05 4.73
 1 -6 6 42 4.16
 -1 6 6 43.73 3.83
 1 -6 6 52.28 4.94
 -1 -6 -6 51.54 4.96
 1 -6 6 54.35 4.96
 1 6 -6 53.7 5.36
 1 6 -6 60.82 5.45
 -1 6 6 50.73 2.44
 1 -6 5 329.48 13.2
 -1 6 5 314.81 7.98
 1 6 -5 313.95 7.88
 1 -6 5 324.46 8.05
 1 6 -5 309.45 8.06
 1 6 -5 319.19 8.19
 1 -6 5 330.52 8.01
 -1 6 5 315.93 7.95
 -1 -6 -5 322.56 12.05
 -1 6 5 313.96 13.57
 1 -6 5 307.13 12.47
 -1 -6 -5 298.15 12.51
 1 6 -5 321.27 12.96
 -1 6 5 303.15 12.83
 1 -6 5 310.09 12.11
 1 6 -5 310.87 7.89
 -1 6 5 333.32 8
 -1 -6 -5 298.19 11.16
 1 -6 5 341.45 13.42
 1 6 -5 306.61 7.77
 -1 6 5 315.51 7.99
 -1 6 5 316.42 7.93
 -1 6 5 316.74 13.5
 1 -6 5 315.43 10.87
 1 6 -5 320.29 8.2
 -1 6 5 318.88 7.84
 1 -6 5 295.63 10.04
 1 -6 5 310.69 12.48
 -1 -6 -5 317.54 12.74
 1 -6 5 320.21 12.44
 1 6 -5 324.31 13.63
 1 6 -5 351.48 13.61
 1 6 -5 328.92 8.36
 1 -6 4 110.61 7.13
 1 -6 4 106.02 3.83
 1 6 -4 103.28 3.92
 1 6 -4 103.5 3.93
 1 -6 4 106.31 3.8
 -1 6 4 107.71 3.85
 -1 -6 -4 105.39 6.54
 1 -6 4 113.37 7.1
 -1 6 4 98.47 7.17
 1 6 -4 103.41 3.95
 1 -6 4 107.58 6.05
 -1 -6 -4 111.39 6.52
 1 -6 4 105.76 6.95
 -1 6 4 105.39 3.81
 -1 6 4 107.39 3.89
 1 -6 4 102.67 6.51
 1 -6 4 102.73 5.63
 -1 6 4 122.81 7.69
 1 6 -4 94.64 6.68
 -1 -6 -4 110.92 7.15
 -1 6 4 91.55 6.73
 1 -6 4 111.92 6.81
 -1 6 4 107.51 3.86
 1 6 -4 107.74 7.09
 1 6 -4 105.32 4.01
 1 -6 4 106.66 6.43
 1 6 -4 122.22 7.81
 -1 -6 -4 108.59 6.81
 1 -6 3 326.85 11.56
 1 6 -3 333.85 13.39
 1 6 -3 313.65 8.04
 1 -6 3 298.95 12.31
 -1 -6 -3 319.1 12.21
 1 6 -3 301.06 10.53
 1 6 -3 326.42 8.15
 1 -6 3 308.67 10.08
 1 -6 3 320.17 12.68
 -1 6 3 312.65 7.85
 -1 -6 -3 310.33 11.93
 1 -6 3 314.76 11.48
 -1 -6 -3 328.84 12.26
 -1 6 3 322.34 7.92
 1 6 -3 320 8.07
 1 -6 3 309.02 12.28
 -1 6 3 352.62 13.51
 1 6 -3 302.53 12.6
 -1 -6 -3 333.06 13.13
 -1 6 3 280.47 12.57
 1 -6 3 308.42 12.13
 1 -6 3 324.2 11.8
 1 -6 3 320.33 11.15
 1 -6 2 158.85 6.98
 1 -6 2 166.39 8.19
 1 -6 2 162.29 8.58
 -1 -6 -2 150.86 8.11
 1 6 -2 140.78 6.95
 1 6 -2 161.49 5.02
 1 -6 2 151.7 8.15
 -1 -6 -2 159.92 8.28
 1 -6 2 167.22 8.07
 -1 -6 -2 153.13 8.71
 -1 6 2 144.25 8.58
 1 6 -2 160.05 8.7
 1 -6 2 151.77 7.16
 1 6 -2 153.48 8.73
 1 -6 2 153.65 8.48
 -1 -6 -2 135.6 7.36
 -1 6 2 166.47 8.92
 1 6 -2 157.46 4.94
 1 -6 2 153.51 7.36
 1 -6 2 176.52 7.97
 1 -6 1 171.79 7.66
 1 -6 1 179.39 8.31
 -1 6 1 189.28 9.88
 1 6 -1 165.01 7.77
 1 6 -1 180.77 5.39
 1 -6 1 172.51 8.6
 1 -6 1 182.36 8.68
 -1 -6 -1 177.33 8.9
 -1 -6 -1 204.53 9.91
 1 6 -1 176.28 9.23
 1 6 -1 184.2 9.48
 -1 6 1 188.84 9.61
 1 -6 1 183.62 9.33
 -1 -6 -1 178.84 8.22
 -1 6 1 175.38 9.15
 1 6 -1 175.82 5.35
 1 -6 1 173.35 7.53
 1 -6 1 182.04 8.42
 1 -6 0 347.25 11.92
 1 -6 0 352.05 11.89
 -1 -6 0 317.83 11.3
 1 6 0 350.55 12.22
 1 6 0 350.87 8.51
 1 -6 0 355.43 12.99
 -1 -6 0 343.27 13.21
 -1 -6 0 350 13.72
 -1 6 0 315.47 13.37
 1 -6 0 373.69 13.55
 1 6 0 344.77 13.45
 -1 -6 0 348.88 11.85
 1 6 0 363.07 13.81
 -1 6 0 354.73 13.78
 1 -6 0 353.54 13.62
 -1 -6 0 337.31 11.8
 -1 6 0 354.06 13.47
 1 -6 0 362.19 12.75
 1 6 0 349.84 8.5
 -1 6 0 340.52 8.05
 1 -6 0 368.16 12.94
 1 -6 -1 158.09 7.75
 -1 6 -1 175.16 9.52
 -1 -6 1 155.95 7.66
 1 -6 -1 165.03 8.67
 1 6 1 167.4 8.1
 -1 -6 1 155.08 7.28
 1 -6 -1 157.53 7.7
 1 -6 -1 169.09 8.55
 -1 -6 1 165.74 8.86
 -1 6 -1 148.12 8.71
 1 -6 -1 154.94 8.26
 -1 -6 1 155.66 7.69
 -1 6 -1 153.01 8.71
 -1 -6 1 152.43 7.31
 1 -6 -1 144.63 8.35
 -1 6 -1 163.09 8.5
 -1 6 -1 151.24 4.55
 1 6 1 157.63 4.92
 1 6 1 156.87 4.93
 1 -6 -1 154.72 8.11
 1 -6 -2 145.09 7.54
 -1 6 -2 139.76 8.61
 1 6 2 148.74 7.79
 1 -6 -2 135.68 7.93
 -1 6 -2 135.81 4.27
 1 -6 -2 150.77 7.29
 -1 -6 2 140.02 7.23
 -1 -6 2 135.02 7.43
 -1 -6 2 150.97 8.48
 -1 6 -2 143.47 7.98
 1 -6 -2 125.75 7.96
 1 -6 -2 149.34 8.05
 -1 6 -2 128.62 8.11
 1 -6 -2 140.33 7.89
 1 6 2 136.21 7.97
 1 6 2 148.68 4.69
 -1 -6 2 138.9 7.47
 -1 6 -2 142.95 8.48
 -1 6 -3 334.87 8.35
 1 6 3 326.19 8.16
 1 6 3 330.67 8.28
 -1 -6 3 347.36 12.84
 -1 6 -3 332.23 13.82
 -1 6 -3 329.14 8.32
 1 6 3 335.71 8.31
 1 -6 -3 355.33 13.32
 1 -6 -3 340.57 12.7
 -1 6 -3 358.84 14.59
 1 6 3 352.02 12.98
 1 -6 -3 343.57 13.27
 -1 -6 3 329.53 13.39
 1 -6 -3 312.77 11.06
 -1 -6 3 327.68 12.27
 -1 6 -3 336.72 8.41
 -1 6 -3 329.07 7.87
 1 6 3 342.14 8.34
 1 6 3 317.76 12.86
 -1 -6 3 349.37 13.57
 -1 6 -3 297.62 12.98
 1 -6 -3 333.73 12.72
 -1 -6 3 348.64 12.99
 1 -6 -3 321.48 13.53
 -1 6 -3 359.12 13.21
 1 -6 -3 338.73 13.04
 1 6 3 339.38 8.29
 -1 6 -4 92.58 3.7
 1 -6 -4 91.5 6.92
 1 -6 -4 103.24 6.68
 -1 6 -4 96 7.27
 -1 6 -4 90.82 3.56
 1 6 4 96.67 6.59
 -1 -6 4 97.94 6.73
 -1 6 -4 77.76 6.23
 1 -6 -4 89.82 6.14
 1 -6 -4 98.16 6.67
 1 -6 -4 102.68 6.9
 1 6 4 92.02 6.37
 1 -6 -4 98.66 6.74
 -1 6 -4 94.65 3.73
 1 6 4 93.42 3.54
 1 6 4 92.5 3.46
 -1 6 -4 92.21 3.67
 1 6 4 91.61 3.56
 -1 -6 4 89 6.17
 -1 -6 4 94.41 6.85
 -1 6 -4 95.28 6.46
 1 6 4 114.9 3.98
 -1 -6 4 102.87 6.8
 -1 6 -4 98.89 7.23
 -1 -6 4 100.59 6.71
 -1 6 -4 94.89 3.42
 1 6 5 342.83 8.4
 -1 6 -5 331.75 8.47
 1 6 5 337.9 8.3
 1 6 5 344.46 8.47
 1 6 5 326.7 7.96
 -1 6 -5 333.61 8.52
 1 -6 -5 351.91 13.67
 1 -6 -5 348.47 13.43
 -1 6 -5 336.78 14.56
 -1 -6 5 343.22 13.4
 1 -6 -5 339.52 13.36
 -1 -6 5 329.5 13.03
 1 6 5 318.08 12.83
 -1 6 -5 305.25 13.03
 1 -6 -5 342.43 12.8
 1 6 5 327.19 8.2
 1 6 5 322.38 8.07
 -1 6 -5 328.91 8.11
 1 -6 -5 352.91 13.68
 1 6 5 325.29 13.07
 1 -6 -5 356.27 13.56
 -1 6 -5 313.84 8.16
 -1 6 -5 323.09 7.94
 -1 6 -5 347.15 14.5
 -1 -6 5 337.38 13.44
 -1 -6 5 333.9 13.5
 -1 6 -5 335.67 12.9
 1 -6 -5 336.09 14.31
 1 6 6 40.13 2.24
 1 6 6 42.09 2.35
 -1 6 -6 39.91 2.39
 1 6 6 39.99 2.05
 -1 -6 6 41.22 2.25
 1 6 6 41.63 2.2
 -1 6 -6 41.72 2.44
 1 -6 -6 39.9 4.45
 1 6 6 42.96 2.05
 -1 -6 6 38.41 4.34
 1 -6 -6 38.75 4.31
 1 -6 -6 39 4.35
 1 6 6 45.04 4.67
 1 -6 -6 42.38 4.42
 1 6 6 37.6 2.05
 1 6 6 38.61 2.24
 1 6 6 39.29 2.23
 -1 6 -6 39.48 2.3
 -1 -6 6 39.96 4.16
 1 6 6 39.33 4.06
 1 -6 -6 41.79 4.08
 -1 6 -6 31.79 3.92
 -1 6 -6 38.49 2.12
 -1 6 -6 41.68 4.88
 -1 -6 6 32.75 4.1
 -1 -6 6 41.66 4.66
 1 -6 -6 42.85 4.64
 -1 -6 6 36.9 3.68
 -1 6 -6 52.45 4.73
 1 -6 -6 47.2 4.79
 1 6 7 292.04 7.61
 1 6 7 313.21 7.9
 -1 6 -7 308.4 8.15
 1 6 7 280.82 7.32
 1 6 7 312.4 8.04
 -1 -6 7 296.89 7.74
 1 6 7 295.6 7.57
 -1 6 -7 301.39 8.08
 1 -6 -7 329.23 13.47
 1 6 7 291.91 7.2
 -1 -6 7 299.63 13.13
 -1 -6 7 301.57 13.09
 1 -6 -7 308.24 12.86
 1 -6 -7 313.76 12.97
 1 6 7 319.05 13.27
 1 -6 -7 317.87 12.83
 1 6 7 289.01 7.59
 1 6 7 291.56 7.41
 1 6 7 301.66 7.83
 1 6 7 295.19 7.65
 -1 6 -7 290.3 7.82
 1 6 7 287.32 11.82
 1 -6 -7 286.93 11.4
 -1 6 -7 260.17 11.86
 -1 -6 7 287.6 11.82
 -1 6 -7 293.23 7.48
 -1 6 -7 320.06 14.37
 -1 -6 7 314.38 13.44
 -1 -6 7 305.88 13.52
 1 -6 -7 306.98 13.19
 -1 -6 7 285.51 11.66
 -1 6 -7 293.55 12.24
 1 -6 -7 310.99 13.19
 1 6 8 439.1 10.33
 -1 6 -8 433.36 10.61
 1 6 8 457.73 10.59
 1 6 8 420.46 9.98
 -1 -6 8 447.51 10.39
 -1 6 -8 427.06 10.61
 1 -6 -8 432.57 16.39
 1 6 8 419.38 9.67
 -1 -6 8 447.88 16.47
 -1 -6 8 420.66 16.52
 1 -6 -8 458.3 16.11
 1 -6 -8 448.68 16.19
 1 6 8 430.47 16.41
 1 -6 -8 452.14 15.9
 1 6 8 420.85 10.11
 -1 -6 8 448.47 10.47
 1 6 8 434.33 9.96
 1 6 8 432.92 10.19
 1 6 8 429.77 10.3
 -1 6 -8 419.22 10.37
 -1 -6 8 415.55 14.49
 -1 6 -8 422.45 9.97
 -1 -6 8 438.97 17.03
 1 -6 -8 444.81 16.5
 -1 6 -8 423.6 17.5
 -1 -6 8 415.15 16.44
 -1 -6 8 431.27 15.2
 -1 6 -8 435.28 15.41
 1 6 8 428.57 10.13
 1 6 8 441 10.34
 1 6 9 104.94 3.94
 -1 -6 9 105.91 4.13
 -1 6 -9 102.26 4.25
 1 -6 -9 105.46 7.47
 1 6 9 107.77 3.76
 -1 -6 9 104.79 7.41
 -1 -6 9 105.02 7.81
 -1 6 -9 98.46 4.06
 -1 -6 9 102.33 4.1
 1 6 9 101.5 3.92
 1 6 9 106.1 3.91
 -1 6 -9 98.53 3.79
 1 6 9 100.55 4.02
 1 6 9 101.74 3.95
 1 -6 -9 103.17 7.13
 1 -6 -9 104.45 7.02
 1 -6 -9 109.69 7.29
 -1 -6 9 96.53 6.87
 -1 6 -9 87.64 6.41
 -1 -6 9 106.16 7.98
 1 -6 -9 108.78 7.67
 -1 6 -9 108.91 8.42
 -1 -6 9 98.28 7.59
 -1 6 -9 101.6 4.23
 1 6 9 104.84 4.04
 1 6 9 99.35 3.87
 1 6 10 70.34 3.23
 -1 -6 10 72.89 3.43
 -1 6 -10 76.32 3.62
 -1 6 -10 73.12 7.12
 1 -6 -10 80.76 6.75
 1 -6 -10 81.03 6.48
 -1 -6 10 82.78 6.97
 -1 -6 10 77.71 6.23
 -1 6 -10 71.31 3.42
 1 6 10 78.04 3.3
 -1 -6 10 75.05 3.48
 1 6 10 72.74 3.26
 -1 6 -10 70.76 3.13
 -1 6 -10 73.75 3.56
 1 6 10 76.16 3.43
 1 -6 -10 67.8 5.72
 1 -6 -10 67.07 5.55
 1 6 10 71.66 3.08
 1 -6 -10 76.41 5.99
 -1 -6 10 72.38 6.05
 -1 -6 10 67.44 6.37
 1 -6 -10 82.89 6.64
 -1 6 -10 78.98 7.26
 -1 -6 10 76.49 6.67
 1 6 10 77.78 3.41
 -1 6 -10 80.02 3.69
 1 6 10 75.56 3.27
 1 6 10 68.67 2.93
 1 6 10 70.81 3.22
 1 6 11 146.44 4.91
 -1 6 -11 132.48 5.03
 1 6 11 138.62 4.74
 1 6 11 139.54 4.82
 -1 -6 11 139.17 4.98
 -1 6 -11 140.7 5.18
 1 6 11 136.6 4.44
 1 -6 -11 130.86 8.3
 -1 -6 11 125.04 7.99
 -1 -6 11 135.83 9.13
 -1 6 -11 138.09 4.99
 1 6 11 137.03 4.75
 1 6 11 139.24 4.72
 -1 -6 11 135.07 4.94
 -1 6 -11 130.62 4.53
 -1 6 -11 137.39 5.11
 1 6 11 149.11 5.02
 1 -6 -11 133.37 7.99
 1 -6 -11 138.13 8.79
 1 6 11 137.53 8.94
 1 -6 -11 141.96 9.11
 -1 6 -11 131.08 9.65
 1 -6 -11 140.68 8.06
 1 6 11 139.58 4.58
 1 -6 -11 141.16 8.81
 -1 -6 11 143.56 9.42
 -1 6 -11 150.86 10.15
 -1 -6 11 126.18 8.75
 -1 -6 11 133.1 8.41
 1 6 11 137.93 4.72
 1 6 11 123.6 4.3
 1 6 12 181.56 5.41
 1 -6 -12 170.15 8.74
 1 -6 -12 189.31 10.43
 1 6 12 163.27 9.77
 1 6 12 186.02 5.77
 -1 -6 12 171.88 5.29
 -1 -6 12 187.49 5.95
 -1 6 -12 184.54 6.07
 1 6 12 170.89 5.27
 -1 -6 12 180.5 5.38
 -1 -6 12 184.31 10.7
 -1 -6 12 165.25 8.97
 1 6 12 178.18 5.51
 1 6 12 171.77 5.26
 1 6 12 184.86 5.65
 -1 -6 12 186.34 5.92
 1 6 12 187.86 5.84
 -1 6 -12 186.64 6.07
 -1 6 -12 177.75 5.97
 1 6 12 181.88 5.62
 -1 6 -12 180.78 5.85
 -1 6 -12 167.37 5.32
 1 -6 -12 184.13 9.67
 1 -6 -12 197.43 10.27
 -1 -6 12 175.85 10.32
 -1 6 -12 183.13 11.31
 -1 -6 12 155.31 9.41
 -1 6 -12 180.19 11.38
 1 -6 -12 179.51 10.27
 -1 -6 13 143.41 4.67
 -1 6 -13 153.91 5.23
 -1 -6 13 146.25 5.16
 -1 -6 13 143.44 4.7
 -1 6 -13 157.41 5.46
 -1 -6 13 150.92 4.97
 1 6 13 150.81 4.77
 -1 -6 13 149.64 4.62
 -1 -6 13 131.25 7.62
 -1 -6 13 146.89 9.38
 1 6 13 149.55 4.75
 1 6 13 155.67 4.93
 1 6 13 151.53 4.96
 -1 -6 13 156.57 5.28
 1 6 13 153.84 5.13
 -1 6 -13 154.1 5.36
 1 6 13 153.26 5.16
 -1 6 -13 154.78 5.38
 1 6 13 164.57 5.17
 1 -6 -13 169.14 9.64
 -1 -6 13 144.22 9.28
 1 -6 -13 151.08 8.64
 -1 6 -13 144.95 4.73
 1 6 13 152 4.8
 -1 6 -13 153.08 10.24
 1 -6 -13 151.76 8.47
 -1 -6 13 128.5 8.41
 -1 6 -14 101.71 4.14
 -1 -6 14 98.62 3.7
 1 6 14 99.35 3.63
 -1 -6 14 96.89 3.34
 1 6 14 102.65 3.73
 -1 -6 14 99.19 3.97
 1 6 14 99.1 3.74
 -1 -6 14 103.67 4.07
 -1 -6 14 98.95 3.63
 -1 6 -14 106.83 8.2
 -1 6 -14 97.62 4.02
 -1 6 -14 106.12 4.19
 1 6 14 107.03 3.93
 1 -6 -14 106.83 7.47
 -1 -6 14 84.59 6.57
 -1 -6 14 89.61 3.49
 -1 6 -14 95.84 3.89
 -1 6 -14 92.36 3.48
 1 -6 -14 103.86 3.92
 1 6 14 111.06 4.09
 1 -6 -14 93.34 6.47
 -1 -6 14 102.53 7.42
 1 6 14 101.07 3.66
 -1 6 -15 69.56 3.23
 -1 -6 15 69.15 2.82
 1 6 15 70.09 3.13
 1 6 15 72.85 2.99
 1 6 15 74.63 2.94
 -1 6 -15 76.4 3.31
 -1 -6 15 68.92 2.85
 -1 -6 15 72.18 3.22
 -1 -6 15 62.75 5.7
 1 6 15 74.75 3.12
 -1 6 -15 67.52 3.19
 1 -6 -15 74.19 3.09
 -1 6 -15 73.74 6.52
 -1 -6 15 67.23 5.71
 1 6 15 70.49 2.87
 -1 -6 15 70.36 5.77
 1 -6 -15 71.04 5.19
 -1 6 -15 73.43 3.19
 -1 -6 15 67.34 2.81
 1 6 15 69.8 2.88
 1 -6 -16 16.76 1.14
 1 6 16 17.11 1.34
 -1 -6 16 15.77 1.22
 -1 -6 16 15.85 1.41
 1 6 16 17.57 1.41
 -1 6 -16 16.59 1.46
 1 -6 -16 17.15 1.36
 -1 -6 16 13.89 1.15
 -1 6 -16 16.41 1.39
 1 6 16 17.41 1.45
 -1 -6 16 18.08 2.74
 1 6 16 17.29 1.27
 -1 -6 16 14.37 1.17
 -1 6 -16 17.39 1.51
 1 6 16 16.89 1.26
 -1 6 -16 17.26 1.45
 -1 6 -17 26.86 1.63
 -1 6 -17 27.06 1.71
 1 6 17 23.34 1.51
 -1 6 -17 22.6 1.56
 1 -6 -17 21.91 1.4
 -1 -6 17 25.94 1.6
 1 6 17 23.7 1.4
 1 6 17 21.58 1.3
 -1 -6 17 21.47 1.31
 -1 -6 17 25.06 1.61
 1 6 17 24.43 1.57
 -1 -6 17 21.95 1.29
 -1 6 -17 22.74 1.49
 1 6 17 22.69 1.31
 1 6 18 78.81 2.42
 -1 -6 18 80.84 2.65
 -1 -6 18 71.96 2.26
 -1 -6 18 70.2 2.21
 -1 6 -18 80.08 2.57
 -1 6 -18 81.22 2.75
 1 6 18 84.62 2.7
 -1 6 -18 82.04 2.67
 1 -6 -18 76.92 2.37
 1 -6 -19 69.83 2.15
 -1 6 -19 75.49 2.24
 1 6 19 74.37 2.2
 -1 -6 19 70.28 2.1
 -1 6 -19 71.03 2.06
 1 -7 18 21.94 1.01
 -1 7 18 21.93 0.99
 1 -7 18 20.53 1
 1 -7 17 143.26 3.79
 1 -7 17 149.01 3.84
 1 7 -17 137.94 3.62
 -1 7 17 155.16 3.84
 1 7 -16 32.39 1.7
 1 -7 16 32.62 1.48
 -1 7 16 39.9 1.83
 1 7 -16 34.55 1.67
 1 -7 16 33.64 1.72
 -1 7 16 35.45 1.67
 -1 7 16 37.37 1.8
 1 -7 16 35.56 1.77
 -1 7 16 34.52 1.59
 1 -7 15 34.56 1.92
 1 7 -15 32.31 1.54
 1 -7 15 33.71 1.6
 1 7 -15 33.77 1.62
 -1 7 15 37.74 1.9
 1 7 -15 36.32 1.92
 -1 7 15 35.51 1.94
 1 -7 15 35.18 1.94
 -1 7 15 36.83 1.99
 -1 7 15 34.31 1.78
 1 7 -15 35.6 1.98
 1 7 -15 30.83 1.51
 1 7 -15 31.26 1.64
 1 -7 15 33.26 1.75
 -1 7 14 0.69 0.48
 -1 7 14 2.94 0.53
 1 -7 14 0.6 0.53
 1 7 -14 0.89 0.49
 -1 7 14 1.16 0.58
 1 7 -14 1.25 0.52
 1 7 -14 0.85 0.53
 1 -7 14 1.2 0.58
 1 7 -14 0.6 0.51
 1 7 -14 1.34 0.51
 1 -7 14 1.53 0.55
 -1 7 14 1.28 0.6
 1 -7 14 0.98 0.99
 1 7 -14 1.24 0.51
 1 -7 14 0.92 0.52
 -1 7 14 0.94 0.56
 1 7 -13 86.93 3.25
 1 -7 13 80.67 3.17
 1 7 -13 81.35 3.21
 1 7 -13 85.9 3.48
 -1 7 13 84.33 2.93
 -1 7 13 89.26 3.51
 1 -7 13 87.05 3.5
 1 7 -13 81.11 3.22
 1 -7 13 88.65 3.43
 1 7 -13 81.22 3.25
 -1 7 13 89.57 3.44
 -1 -7 -13 79.57 5.51
 1 -7 13 74.1 6.16
 1 7 -13 75.3 6.15
 -1 7 13 86.03 3.28
 1 -7 13 83.13 3.43
 1 7 -13 88.81 3.66
 1 -7 12 10.08 1.23
 -1 7 12 11.95 1.32
 1 7 -12 9 1.14
 1 -7 12 12.04 1.26
 1 -7 12 10.62 2.38
 1 -7 12 12.8 1.37
 1 7 -12 11.29 1.23
 -1 7 12 11.66 1.11
 1 -7 12 12.86 1.36
 1 -7 12 5.86 0.74
 -1 7 12 9.59 1.2
 1 -7 12 12.96 2.71
 1 -7 12 9.83 2.41
 1 7 -12 10.22 1.06
 1 -7 12 12.16 2.38
 1 7 -12 8.77 1.15
 1 7 -12 11.4 1.36
 1 7 -12 11.02 1.2
 -1 7 12 11.28 1.19
 -1 7 12 10.11 0.99
 1 7 -12 12.36 2.67
 1 7 -12 8.98 1.18
 -1 -7 -12 12.87 2.43
 1 -7 11 85.35 3.61
 1 -7 11 86.01 3.52
 -1 7 11 87.42 3.62
 1 7 -11 79.57 3.5
 1 -7 11 79.24 6.3
 1 7 -11 82.2 3.46
 1 -7 11 84.41 3.09
 1 -7 11 87.86 3.64
 -1 7 11 83.28 3.22
 1 7 -11 78.03 3.17
 1 7 -11 85.99 3.54
 1 7 -11 83.97 3.62
 1 7 -11 85.06 3.59
 1 -7 11 83.57 6.91
 -1 -7 -11 94.09 6.77
 -1 7 11 90.14 3.52
 -1 7 11 84.59 3.12
 1 -7 11 85.49 6.89
 1 7 -11 86.31 7.09
 -1 -7 -11 82.95 6.23
 1 -7 11 81.93 6.76
 1 7 -11 93.31 3.98
 1 7 -10 7 1.05
 1 7 -10 8.3 1.12
 1 -7 10 6.21 1.05
 1 7 -10 7.91 1.19
 -1 7 10 8.62 1.19
 1 -7 10 6.23 2.03
 -1 7 10 7.34 0.98
 1 -7 10 8.64 1.17
 1 -7 10 11.11 1.14
 -1 7 10 9.77 1.22
 1 7 -10 7.13 1.01
 1 7 -10 5.55 1.02
 1 -7 10 11.02 2.45
 -1 -7 -10 5.69 1.84
 1 7 -10 6.89 1.12
 -1 7 10 9.43 1.14
 -1 7 10 7.02 0.92
 1 -7 10 9.18 2.44
 1 -7 10 7.44 2.26
 1 -7 10 7.52 1.12
 1 7 -10 7.91 1.24
 -1 -7 -10 7.57 2.15
 1 7 -10 6.33 2.04
 -1 7 9 224.26 6.16
 -1 7 9 226.9 6.35
 1 7 -9 232.03 6.78
 1 -7 9 233.11 12.13
 1 -7 9 236.55 6.65
 1 7 -9 230 6.61
 1 -7 9 242.38 6.9
 1 7 -9 215.72 6.56
 -1 7 9 235.8 6.73
 1 7 -9 223.38 6.74
 1 -7 9 235.36 11.64
 -1 7 9 220.95 6.23
 1 -7 9 233.91 6.6
 1 7 -9 248.73 7.25
 -1 7 9 236.2 6.67
 1 7 -9 217.29 6.27
 -1 -7 -9 231.04 11.21
 1 7 -9 231.32 6.81
 -1 -7 -9 242.63 11.72
 1 -7 9 211.85 11.36
 -1 -7 -9 232.72 11.97
 1 7 -9 222.84 11.34
 1 -7 9 214.79 5.7
 1 -7 9 231.71 11.65
 1 7 -9 222.52 12.07
 1 -7 9 212.01 10.15
 -1 7 9 232.71 11.99
 -1 -7 -9 215.91 10.23
 1 7 -8 91.03 3.84
 1 -7 8 94.66 7.5
 -1 7 8 91.4 3.86
 1 -7 8 86.21 3.61
 1 -7 8 95.63 3.95
 1 7 -8 92.19 3.78
 1 7 -8 90.11 3.84
 1 7 -8 97.6 4.02
 -1 7 8 89.98 3.78
 1 -7 8 83.47 6.32
 -1 7 8 96.18 7.61
 1 7 -8 92.65 4.11
 -1 7 8 87.1 3.5
 1 -7 8 94.99 3.74
 -1 7 8 92.5 3.87
 1 7 -8 90.45 3.59
 -1 7 8 94.67 3.85
 -1 -7 -8 95.73 7.19
 1 7 -8 84.97 3.81
 -1 7 8 88.86 3.5
 -1 7 8 89.19 3.46
 1 -7 8 93.83 7.22
 -1 -7 -8 99.08 7.47
 1 -7 8 91.86 7.01
 1 7 -8 85.96 7.32
 -1 -7 -8 93.52 6.64
 1 -7 8 77.1 5.72
 -1 -7 -8 92.46 7.36
 1 7 -8 95.47 7.26
 1 -7 7 569.05 19.96
 -1 7 7 594.16 13.12
 1 -7 7 567.01 12.58
 1 -7 7 597.35 13.12
 1 7 -7 578.28 12.87
 1 7 -7 558.02 12.97
 -1 -7 -7 588 20.26
 1 -7 7 584.23 19.58
 1 7 -7 586.28 13.23
 1 -7 7 601.43 13.06
 -1 7 7 579.63 12.95
 1 -7 7 558.3 19.6
 1 -7 7 552.99 18.75
 -1 7 7 576.99 20.64
 1 -7 7 591.06 12.7
 -1 7 7 540.16 12.42
 -1 7 7 593.71 13.01
 1 7 -7 569.99 12.65
 -1 7 7 575.33 13
 1 7 -7 575.6 13.4
 -1 -7 -7 606.28 20.09
 -1 7 7 546.14 12.36
 -1 7 7 569.45 12.38
 1 7 -7 580.79 12.99
 1 -7 7 581.31 19.28
 1 7 -7 555.76 20.42
 1 7 -7 584.94 13.2
 1 -7 7 539.01 17.71
 -1 -7 -7 555.59 18.42
 -1 -7 -7 570.19 20.23
 1 -7 6 39.65 4.67
 -1 7 6 35.83 2.3
 1 7 -6 39.81 2.36
 1 -7 6 37.73 2.38
 1 7 -6 32.79 2.24
 1 -7 6 35.64 4.24
 1 -7 6 35.96 2.29
 1 7 -6 37.69 2.45
 -1 7 6 37.22 2.32
 1 -7 6 36.75 4.61
 1 -7 6 34.74 4.24
 -1 7 6 39.26 4.95
 -1 -7 -6 36.97 4
 1 7 -6 37.78 2.52
 1 -7 6 32.43 2.04
 -1 7 6 32.92 2.24
 -1 7 6 37.23 2.34
 1 7 -6 38.6 2.28
 1 7 -6 39.08 2.45
 -1 -7 -6 40.79 4.78
 -1 -7 -6 39.52 4.77
 -1 7 6 35.17 2
 1 -7 6 29.15 3.4
 1 -7 6 34.8 4.14
 1 7 -6 37.48 4.82
 1 -7 6 36.29 4.08
 -1 -7 -6 39.23 4.41
 1 7 -6 37.23 2.31
 -1 7 6 37.95 2.31
 1 7 -5 473.81 11.37
 1 7 -5 466.71 11.1
 1 -7 5 506.79 11.41
 1 -7 5 459.93 16.41
 -1 7 5 490.79 11.3
 1 7 -5 475.83 11.53
 1 -7 5 503.36 11.34
 1 -7 5 479.37 17.3
 -1 7 5 464.7 18.35
 -1 -7 -5 479.75 16.32
 -1 7 5 489.18 11.13
 -1 7 5 511.52 11.29
 1 7 -5 454.89 10.76
 1 7 -5 474.7 11.18
 1 -7 5 496.85 17.77
 -1 7 5 482.21 11.34
 1 7 -5 479.29 11.05
 -1 7 5 498.96 11.39
 1 7 -5 484.32 11.52
 -1 7 5 499.93 18.32
 1 -7 5 462.93 14.78
 -1 -7 -5 510.55 18.36
 1 -7 5 451.1 16.33
 -1 -7 -5 480.55 17.29
 1 -7 5 458.09 15.53
 -1 7 5 490.15 11.38
 1 -7 5 490.99 16.57
 1 7 -5 512.08 18.86
 1 -7 5 482.27 17.54
 1 7 -5 506.37 11.79
 -1 7 4 13.82 1.43
 1 7 -4 24.51 1.89
 1 7 -4 12.56 1.31
 1 -7 4 14.93 1.43
 1 -7 4 11.39 1.99
 1 7 -4 11.96 2.8
 1 7 -4 14.32 1.52
 1 -7 4 16.03 1.5
 -1 7 4 12.41 1.33
 -1 -7 -4 10.22 2.34
 1 -7 4 10.93 2.55
 -1 7 4 13.65 1.35
 1 -7 4 13.6 2.5
 1 7 -4 15.72 1.59
 1 7 -4 14.58 1.39
 -1 7 4 15.81 1.49
 -1 7 4 11.57 1.33
 1 7 -4 21.25 1.78
 -1 -7 -4 8.02 2.34
 1 -7 4 15.3 2.9
 -1 -7 -4 13.21 2.4
 1 -7 4 6.19 1.67
 1 -7 4 11.54 2.4
 -1 -7 -4 13.85 2.82
 1 7 -4 14 1.32
 -1 7 4 17.06 3.06
 1 -7 4 11.04 2.22
 1 -7 4 15.47 2.8
 1 -7 4 16.18 2.67
 1 7 -4 12.32 1.32
 -1 7 4 13.08 1.32
 1 7 -4 13.67 1.31
 -1 7 3 205.86 6.19
 1 7 -3 204.01 5.99
 1 -7 3 215.01 6.11
 1 7 -3 212.38 6.32
 1 -7 3 216.51 9.41
 1 -7 3 193.42 9.14
 -1 7 3 209.33 6.14
 1 7 -3 211.33 6.38
 1 -7 3 207.91 6.08
 1 -7 3 207.34 10.76
 -1 -7 -3 201.81 10.08
 -1 7 3 211.03 6.03
 1 -7 3 219.93 10.92
 -1 -7 -3 195.57 9.72
 1 7 -3 213.72 6.45
 -1 7 3 207.03 6.21
 1 7 -3 191.44 5.87
 1 7 -3 201.73 5.97
 -1 7 3 210.85 6.17
 1 7 -3 210.86 6.37
 -1 -7 -3 225.53 11.49
 1 -7 3 211.56 9.75
 -1 7 3 230.91 11.29
 1 -7 3 197.68 10.27
 -1 -7 -3 221.51 11.15
 1 -7 3 217.59 10.18
 1 -7 3 206.84 10.26
 1 7 -3 230.14 11.8
 1 7 -3 203.67 5.95
 1 7 -3 197.9 5.93
 -1 7 3 209.89 5.92
 1 7 -3 197.13 5.9
 1 7 -2 63.46 2.97
 1 7 -2 65.48 2.93
 -1 7 2 66.76 2.86
 1 7 -2 60.54 2.88
 1 7 -2 62.17 2.81
 1 7 -2 66.39 2.97
 -1 7 2 64.94 3.11
 1 7 -2 64.59 3.11
 1 -7 2 63.86 2.9
 1 -7 2 62.16 5.03
 -1 7 2 64.83 3.02
 1 -7 2 64.87 2.93
 1 7 -2 62.66 3.13
 1 -7 2 74.57 6.23
 -1 -7 -2 65.2 5.61
 -1 7 2 59.4 5.93
 1 7 -2 62.66 4.81
 -1 7 2 60.13 2.85
 1 -7 2 66.31 5.71
 -1 -7 -2 59.39 5.29
 -1 7 2 65.58 3.04
 1 7 -2 57.75 2.82
 -1 7 2 62.44 3.06
 1 7 -2 68.93 3.03
 1 -7 2 60.05 5.17
 1 7 -2 64.59 3.17
 1 -7 2 63.75 5.44
 1 7 -2 64.87 3.21
 1 -7 2 59.41 5.15
 1 7 -2 73.8 6.44
 -1 -7 -2 58.13 5.64
 1 -7 2 46.23 4.89
 -1 7 2 75.44 6.18
 1 7 -1 404.07 9.68
 1 7 -1 405.85 9.82
 1 7 -1 409.12 9.74
 1 7 -1 407.09 9.73
 -1 7 1 415.92 10.07
 1 -7 1 416.34 9.57
 1 7 -1 427.84 10.18
 1 -7 1 423.08 14.88
 1 7 -1 421.65 10.24
 1 -7 1 421.46 9.73
 -1 7 1 413.44 9.9
 -1 -7 -1 401.32 15.39
 -1 7 1 386.09 16.23
 1 7 -1 423.81 14.34
 1 7 -1 436.02 10.07
 1 -7 1 427.11 15.39
 -1 -7 -1 422.01 15.68
 -1 7 1 425.67 10.13
 1 7 -1 417.39 9.82
 1 7 -1 388.77 9.67
 -1 7 1 420.33 9.92
 1 7 -1 423.66 10.24
 1 7 -1 425.43 10.27
 1 -7 1 422.38 15.23
 -1 7 1 431.82 15.95
 1 -7 1 405.36 13.67
 1 -7 1 437.48 15.73
 -1 -7 -1 399.78 16.07
 -1 7 1 413.95 9.75
 1 -7 1 382.19 13.88
 1 7 0 8.12 1.1
 -1 7 0 11.25 1.3
 1 7 0 7.07 1.07
 1 7 0 6.14 0.91
 1 -7 0 7.82 2.04
 -1 7 0 12.59 2.78
 1 -7 0 11.58 1.19
 -1 7 0 9.4 1.14
 1 7 0 10.31 1.2
 1 7 0 9.38 1.11
 -1 -7 0 7.8 2.16
 1 7 0 8.5 1.99
 -1 7 0 10.3 2.6
 -1 7 0 9.99 1.23
 -1 7 0 8.76 1.14
 1 7 0 9.12 1.13
 1 7 0 7.54 1.04
 -1 -7 0 10.75 2.55
 1 -7 0 8.69 2.1
 1 -7 0 6.62 2.03
 1 7 0 11.4 1.36
 1 7 0 10.04 1.28
 -1 7 0 12.23 2.52
 1 -7 0 7.56 2.15
 -1 -7 0 8.91 2.39
 -1 7 0 16.86 1.46
 1 7 0 8.83 1.15
 1 -7 0 12.2 2.66
 1 -7 0 8.2 1.93
 1 7 1 461.88 10.83
 1 7 1 483.07 10.82
 1 7 1 444.28 10.39
 -1 7 -1 455.93 10.85
 1 7 1 444.83 10.76
 1 -7 -1 475.17 16.52
 1 -7 -1 490.01 15.79
 -1 7 -1 453.31 10.63
 -1 7 -1 480.14 17.88
 1 7 1 443.03 15.51
 1 -7 -1 480.16 17.24
 1 7 1 450.79 10.62
 1 7 1 441.37 10.24
 1 -7 -1 461.78 15.56
 -1 -7 1 475.61 17.22
 1 7 1 434.46 10.42
 1 7 1 446.03 10.48
 -1 7 -1 451.89 10.52
 -1 7 -1 460.82 10.9
 1 7 1 472.2 10.97
 -1 7 -1 465.88 10.39
 1 -7 -1 456.36 16.52
 1 -7 -1 463.91 16.79
 1 -7 -1 439.73 16.35
 -1 7 -1 453.52 16.4
 -1 -7 1 433.14 14.61
 -1 7 -1 473.66 17.87
 -1 -7 1 425.45 14.49
 -1 7 -1 444.07 10.46
 1 7 2 67.23 3.18
 1 7 2 65.63 3.13
 1 7 2 65.65 2.93
 1 7 2 67.02 3.18
 -1 7 -2 64.81 3.15
 1 -7 -2 67.44 5.83
 1 -7 -2 73.66 5.74
 -1 7 -2 60.72 2.96
 -1 7 -2 61.89 5.93
 1 7 2 66.54 5.54
 1 -7 -2 60.27 5.72
 1 -7 -2 61.44 4.94
 -1 -7 2 68.65 6.1
 1 7 2 63.42 2.94
 -1 7 -2 64.15 2.97
 1 7 2 59.73 2.9
 -1 7 -2 66.17 3.2
 -1 7 -2 63.47 3.15
 1 7 2 64.48 3.04
 1 7 2 62.94 2.82
 1 -7 -2 66.56 5.81
 -1 7 -2 61.68 2.93
 -1 -7 2 57.08 5.69
 1 -7 -2 63.47 5.65
 -1 7 -2 66.7 5.64
 -1 7 -2 70.16 6.45
 -1 -7 2 62.56 5.12
 -1 7 -2 63.55 2.85
 1 7 2 66.89 3.21
 -1 -7 2 58.48 4.98
 1 7 3 283.58 7.58
 -1 7 -3 267.4 7.56
 1 7 3 262.32 7.31
 1 7 3 263.22 6.92
 1 7 3 282.27 7.55
 1 7 3 261.51 7.03
 -1 7 -3 277.94 7.62
 1 -7 -3 265.6 12.32
 -1 7 -3 276.59 13.75
 1 -7 -3 268.84 11.83
 -1 7 -3 261.96 7.22
 -1 -7 3 281.61 13.03
 -1 -7 3 260.25 11.05
 1 7 3 266.23 7.18
 -1 7 -3 271.31 7.19
 -1 7 -3 279.46 7.64
 1 7 3 262.72 7.18
 1 7 3 271 11.98
 1 -7 -3 265.95 12.47
 -1 7 -3 265.84 7.01
 1 -7 -3 270.89 12.45
 -1 7 -3 271.08 11.94
 -1 7 -3 279.52 13.4
 -1 -7 3 253.65 11.34
 -1 -7 3 254.11 11.4
 -1 7 -3 253.8 7.13
 1 -7 -3 275.98 12.29
 -1 -7 3 265.05 12.51
 -1 7 -4 13.66 1.48
 1 7 4 16.02 1.52
 1 7 4 13.15 1.27
 1 7 4 15.15 1.55
 1 7 4 16.85 1.47
 -1 7 -4 14.34 1.52
 -1 7 -4 16.38 3.14
 1 -7 -4 24.79 3.46
 -1 7 -4 15.38 1.49
 -1 -7 4 17.3 2.83
 1 -7 -4 13.7 2.77
 -1 7 -4 20.37 3.68
 1 7 4 20.69 3.25
 -1 -7 4 16.72 1.45
 1 7 4 14.36 1.21
 1 -7 -4 15.75 1.35
 1 7 4 13.77 1.38
 -1 7 -4 16.09 1.43
 1 7 4 15.69 1.49
 1 -7 -4 13.52 2.84
 -1 -7 4 15.25 3.03
 -1 7 -4 12.11 1.24
 1 -7 -4 13.36 2.76
 1 7 4 15.89 1.55
 1 -7 -4 14.74 2.79
 -1 -7 4 15.46 2.92
 -1 -7 4 17.33 2.95
 -1 -7 4 12.6 2.55
 -1 7 -4 24.21 3.37
 -1 7 -4 11.93 1.32
 -1 7 -5 462.65 11.09
 1 7 5 476.25 10.95
 1 7 5 487.22 11.19
 1 7 5 449.25 10.5
 -1 7 -5 464.51 11.14
 1 -7 -5 452.82 16.26
 -1 -7 5 447.59 16.72
 1 -7 -5 469.67 16.89
 -1 7 -5 447.93 10.71
 -1 -7 5 449.33 17.32
 -1 -7 5 451.63 16.29
 -1 7 -5 432.94 10.68
 1 7 5 452.1 10.09
 -1 -7 5 453.98 10.54
 1 7 5 442.33 10.57
 1 7 5 445.84 10.64
 -1 7 -5 437.91 10.41
 -1 -7 5 442.56 15.69
 1 -7 -5 496.4 17.6
 1 7 5 486.49 17.28
 1 -7 -5 466.58 17.01
 1 -7 -5 460.15 16.94
 1 7 5 443.55 10.64
 -1 -7 5 471.49 17.09
 1 -7 -5 453.44 17.01
 -1 7 -5 504.67 18.96
 -1 -7 5 462.3 16.73
 -1 7 -5 428.32 15.69
 -1 7 -5 454.96 10.42
 -1 7 -6 41.39 2.61
 1 7 6 41.75 2.49
 -1 -7 6 40.48 4.72
 1 7 6 41.76 2.38
 -1 -7 6 40.43 2.28
 -1 7 -6 39.1 2.53
 1 -7 -6 48.15 5.19
 1 -7 -6 40.5 4.71
 -1 7 -6 42.16 2.48
 -1 -7 6 39.67 4.55
 -1 7 -6 38.4 2.44
 1 7 6 39.7 2.18
 -1 -7 6 40.13 2.38
 1 7 6 39.38 2.38
 1 7 6 43.01 2.47
 -1 7 -6 40.44 2.3
 -1 -7 6 38.3 4.04
 1 -7 -6 46.88 5.04
 1 7 6 39.02 4.64
 1 -7 -6 43.01 4.75
 1 -7 -6 41.81 4.39
 -1 -7 6 45.97 4.8
 1 -7 -6 35.21 4.44
 -1 7 -6 38.72 4.19
 -1 -7 6 38.98 4.55
 -1 7 -6 47.15 5.58
 -1 7 -6 43.34 2.36
 1 7 6 42.67 2.56
 1 7 6 41.46 2.44
 -1 7 -7 606.32 13.77
 -1 7 -7 629.03 14.26
 1 7 7 635.78 13.94
 1 7 7 617.42 13.04
 -1 -7 7 605.65 13.46
 -1 7 -7 636.61 14.25
 1 -7 -7 663.26 21.55
 1 7 7 596.18 12.9
 -1 7 -7 616.15 13.74
 -1 -7 7 615.6 20.64
 1 7 7 676.52 14.17
 1 7 7 615.98 13.68
 1 7 7 606.96 13.62
 -1 -7 7 640.2 13.79
 1 7 7 627.16 13.27
 -1 7 -7 603.88 13.32
 1 7 7 635.66 13.75
 1 7 7 638.28 13.84
 1 -7 -7 660.65 21.21
 1 7 7 663.61 21.42
 1 -7 -7 616.95 20.19
 1 -7 -7 616.3 20.75
 1 -7 -7 655.78 20.92
 -1 -7 7 632.41 21.38
 1 -7 -7 652.96 21.34
 -1 -7 7 621.19 20.89
 -1 7 -7 600.86 22.17
 1 -7 -7 607.69 19.01
 -1 -7 7 620.01 19.67
 -1 7 -7 606.13 13.34
 -1 7 -8 85.51 3.74
 -1 7 -8 85.12 3.9
 1 7 8 83.09 3.32
 -1 -7 8 90.2 3.67
 -1 7 -8 83.26 3.85
 1 -7 -8 81.81 6.88
 1 7 8 85.74 3.27
 -1 7 -8 82.72 3.59
 -1 -7 8 85.01 6.92
 -1 -7 8 81.33 6.79
 1 7 8 88.62 3.67
 1 7 8 86.19 3.65
 1 7 8 88.53 3.47
 -1 -7 8 91.32 3.78
 1 7 8 89.69 3.75
 -1 7 -8 84.54 3.38
 1 7 8 88.18 3.7
 1 -7 -8 79.7 6.57
 1 7 8 90.64 7.11
 1 -7 -8 79.44 6.36
 -1 7 -8 84.5 7.64
 1 -7 -8 87.67 7.06
 1 -7 -8 89.53 6.79
 -1 -7 8 101.6 7.73
 1 -7 -8 95.29 7.39
 -1 -7 8 87.79 7.07
 -1 7 -8 76.16 7.23
 -1 -7 8 82.34 6.06
 -1 7 -8 84.09 3.44
 1 7 9 227.16 6.26
 -1 -7 9 229.37 6.58
 -1 7 -9 226.36 6.97
 1 -7 -9 223.79 11.47
 -1 7 -9 222.1 12.71
 1 -7 -9 220.61 11.52
 -1 7 -9 214.58 6.45
 -1 -7 9 215.04 11.46
 -1 -7 9 210.23 11.12
 1 -7 -9 250.23 12.08
 -1 -7 9 223.54 12.04
 1 7 9 229.74 6.34
 1 7 9 227.33 6.55
 -1 -7 9 223.31 6.64
 1 7 9 241.12 6.75
 -1 7 -9 209.21 6
 -1 7 -9 228.65 6.97
 1 7 9 223.57 6.58
 1 -7 -9 224.9 11.17
 1 7 9 224.26 11.69
 1 -7 -9 228.47 10.94
 -1 7 -9 210.7 6.16
 1 -7 -9 231.61 11.12
 -1 7 -9 221.17 6.65
 -1 7 -9 237.66 12.89
 -1 -7 9 228.84 11.87
 1 7 9 220.65 6.47
 -1 7 -9 220.19 6.88
 1 7 9 229.1 6.29
 -1 7 -10 7.97 1.2
 1 -7 -10 10.55 2.54
 -1 7 -10 7.45 2.47
 1 7 10 11.27 1.17
 1 -7 -10 7.82 2.08
 -1 -7 10 5.47 1.8
 1 -7 -10 6.75 1.98
 -1 7 -10 8.14 1.13
 -1 -7 10 7.67 2.23
 1 7 10 8.26 1.16
 -1 -7 10 9.26 1.26
 1 7 10 9.95 1.18
 1 7 10 9.96 1.27
 -1 7 -10 10.52 1.08
 -1 7 -10 10.08 1.34
 -1 -7 10 8.48 1.2
 1 7 10 6.92 1.13
 1 7 10 7.91 1.09
 -1 7 -10 7.74 1.21
 -1 7 -10 8.26 1.05
 -1 7 -10 9.46 1.24
 1 7 10 9.38 1.13
 -1 -7 10 11.12 2.75
 -1 -7 10 4.29 1.93
 1 -7 -10 2.69 1.66
 1 7 10 6.98 1.08
 1 7 11 88.05 3.48
 -1 -7 11 82.08 3.6
 -1 7 -11 81.27 3.76
 1 -7 -11 86.4 6.59
 -1 -7 11 84.36 3.45
 -1 7 -11 86.34 3.52
 -1 -7 11 78.77 6.74
 -1 -7 11 74.2 6.05
 -1 -7 11 91.65 3.74
 1 7 11 86.71 3.57
 -1 -7 11 86.39 3.68
 1 7 11 83.72 3.42
 -1 7 -11 90.38 3.88
 1 7 11 89.52 3.68
 -1 7 -11 88.08 3.87
 1 7 11 88.71 3.64
 1 7 11 85.59 3.44
 1 -7 -11 76.97 5.97
 1 -7 -11 95.05 6.97
 -1 7 -11 75 3.16
 1 -7 -11 88.68 6.82
 -1 -7 11 80.01 6.86
 1 7 11 85.58 3.51
 -1 7 -11 87.09 7.56
 -1 -7 11 79.57 6.75
 -1 7 -11 86.43 3.67
 1 -7 -11 83.73 6.11
 1 7 11 86.37 3.32
 -1 -7 12 13.33 1.4
 1 -7 -12 14.61 2.62
 -1 7 -12 12.46 2.87
 -1 -7 12 12.67 1.27
 -1 7 -12 12.04 1.25
 -1 -7 12 11.41 2.66
 1 7 12 12.68 1.31
 -1 -7 12 14.15 1.46
 -1 7 -12 13.87 1.5
 1 7 12 15.03 1.37
 -1 7 -12 13.25 1.45
 1 7 12 12.86 1.38
 1 -7 -12 9.27 2.37
 -1 -7 12 12.06 2.41
 -1 7 -12 12.9 1.39
 1 7 12 16.6 1.45
 1 -7 -12 16.59 2.88
 -1 -7 12 13.03 1.37
 1 7 12 12.89 1.22
 1 7 12 12.03 1.26
 -1 -7 12 9.21 2.43
 -1 -7 12 13.68 2.93
 -1 -7 13 81.65 3.08
 -1 7 -13 80.88 3.18
 1 -7 -13 82.58 2.95
 -1 -7 13 83.27 3.46
 1 7 13 87.37 3.36
 -1 -7 13 85.9 3.53
 -1 7 -13 82.34 6.93
 -1 -7 13 79.26 6.38
 -1 7 -13 85.21 3.58
 -1 7 -13 86.09 3.65
 1 7 13 92.37 3.42
 1 -7 -13 77.93 5.64
 -1 -7 13 82.43 6.54
 1 7 13 83.72 3.26
 -1 7 -13 82.68 3.41
 1 7 13 89.94 3.41
 1 7 13 85.76 3.15
 1 -7 -13 80.81 5.93
 -1 -7 13 85.7 3.39
 1 7 14 0.94 0.48
 -1 -7 14 1.71 0.64
 1 7 14 0.64 0.56
 -1 -7 14 2.38 0.66
 1 -7 -14 0.87 0.37
 -1 7 -14 0.76 0.54
 -1 -7 14 0.68 0.4
 1 7 14 1.71 0.59
 -1 7 -14 0.53 0.54
 1 -7 -14 0.68 0.51
 -1 7 -14 2.67 0.68
 1 7 14 1.33 0.59
 1 -7 -14 0.4 0.68
 -1 7 -14 2.13 0.56
 1 7 14 0.76 0.54
 -1 -7 14 0.87 0.5
 1 -7 -15 30.02 1.72
 -1 7 -15 31.44 1.76
 1 7 15 30.84 1.73
 -1 -7 15 30.03 1.8
 1 7 15 29.75 1.68
 -1 -7 15 30.81 1.83
 -1 7 -15 30.84 1.87
 1 7 15 30.38 1.7
 1 7 15 30.91 1.63
 -1 -7 15 31.14 1.67
 -1 7 -15 33.64 1.88
 -1 7 -16 34.48 1.73
 1 7 16 34.14 1.53
 -1 7 -16 35.56 1.83
 1 7 16 35.73 1.67
 1 -7 -16 35.44 1.68
 -1 -7 16 35.6 1.79
 1 -7 -16 29.32 1.28
 -1 -7 16 33.42 1.74
 1 7 16 32.59 1.58
 -1 -7 16 31.58 1.45
 -1 7 -16 34.28 1.64
 1 7 16 35.14 1.69
 1 7 17 147.87 3.62
 -1 7 -17 148.94 3.78
 1 -7 -17 147.27 3.66
 1 7 17 153.93 3.81
 1 7 17 156.55 3.8
 -1 7 -17 157.37 4
 -1 7 -17 147.2 3.62
 -1 -7 17 155.21 3.95
 -1 7 -18 22.81 1.03
 1 7 18 20.58 0.91
 1 7 18 21.1 0.9
 -1 -7 18 24.12 1.06
 -1 8 16 11.49 0.68
 1 -8 16 11.14 0.69
 1 8 -16 10.69 0.75
 1 -8 16 10.2 0.64
 1 -8 15 27.41 1.27
 1 8 -15 26.95 1.23
 1 -8 15 28.24 1.31
 1 -8 15 27.83 1.27
 1 8 -15 27.53 1.41
 -1 8 15 27.92 1.3
 -1 8 14 68.79 2.46
 1 8 -14 69.49 2.67
 1 -8 14 66.47 2.39
 1 -8 14 63.65 2.25
 1 8 -14 65.11 2.37
 -1 8 14 71.65 2.58
 1 -8 14 71.04 2.49
 1 8 -14 66.88 2.53
 1 -8 14 64.63 2.4
 1 8 -13 27.46 1.7
 1 8 -13 28.19 1.43
 1 -8 13 29.57 1.62
 1 8 -13 29.66 1.63
 -1 8 13 30.97 1.74
 1 -8 13 30.2 1.64
 -1 8 13 27.1 1.26
 1 -8 13 29.68 1.69
 1 8 -13 29.18 1.78
 1 -8 13 31.32 1.62
 -1 8 13 30.49 1.66
 -1 8 12 49.31 2.29
 1 8 -12 44.51 2.22
 1 8 -12 44.78 2.11
 1 8 -12 44.68 2
 1 8 -12 43.53 2.06
 1 -8 12 44.91 4.48
 -1 -8 -12 42.59 3.84
 1 8 -12 44.16 2.35
 1 -8 12 50.08 2.28
 1 8 -12 45.07 2.11
 1 -8 12 48 2.21
 1 8 -12 48.42 2.49
 -1 8 12 47.08 1.96
 1 -8 12 47.35 2.23
 -1 8 11 70.42 2.69
 1 -8 11 73 2.63
 1 -8 11 72.78 2.93
 -1 8 11 74.17 3.11
 -1 8 11 69.98 2.55
 1 -8 11 67.92 2.82
 1 8 -11 73.1 3.2
 1 8 -11 69.94 2.97
 1 8 -11 71.09 2.93
 1 8 -11 71.9 3.24
 1 8 -11 74.59 2.9
 1 -8 11 75.81 3.15
 1 8 -11 73.1 2.85
 -1 8 11 74.65 3.07
 1 8 -11 73.25 2.97
 1 -8 11 70.26 2.98
 -1 -8 -11 65.26 5.19
 1 -8 11 69.08 5.82
 1 8 -10 185.25 5.37
 1 -8 10 201.32 5.82
 1 8 -10 178.15 5.31
 -1 -8 -10 175.23 9.18
 1 8 -10 188.7 5.56
 -1 8 10 196.41 5.63
 1 -8 10 193.45 9.85
 -1 8 10 190.82 5.22
 -1 8 10 196.24 5.71
 1 -8 10 187.61 5.15
 1 -8 10 194.47 5.43
 1 -8 10 185.94 5.3
 1 8 -10 167.41 4.92
 1 -8 10 177.4 9.37
 1 8 -10 192.16 10.23
 1 8 -10 193.42 5.91
 1 8 -10 192.69 5.6
 -1 8 10 186.75 5.06
 1 -8 10 176.78 9.79
 -1 -8 -10 179.51 9.43
 1 8 -10 184.33 5.54
 1 8 -10 189.5 5.91
 1 -8 9 36.37 4.36
 -1 -8 -9 35.1 4.13
 1 8 -9 36.64 2.16
 -1 8 9 35.43 2.1
 1 8 -9 35.77 2.3
 -1 8 9 35.52 1.93
 1 -8 9 34.98 1.94
 -1 8 9 37.58 2.2
 1 -8 9 35.73 1.93
 1 -8 9 33.82 1.89
 1 8 -9 33.51 1.84
 -1 8 9 38.81 2.2
 -1 -8 -9 35.16 3.95
 1 8 -9 32.83 1.94
 1 -8 9 36.48 2.19
 1 8 -9 31.5 1.93
 1 8 -9 36.82 2.16
 1 8 -9 33.71 2.21
 1 8 -9 34.25 2.07
 -1 8 9 33.61 1.83
 -1 -8 -9 30.16 3.43
 1 -8 9 33.33 1.59
 1 -8 9 44.95 4.56
 1 8 -9 34.7 4.3
 1 -8 8 52.65 5.36
 1 8 -8 56.08 2.8
 1 -8 8 56.92 2.91
 1 8 -8 56.56 2.75
 -1 -8 -8 55.05 5.36
 1 -8 8 58.4 2.9
 1 8 -8 54.92 2.85
 -1 8 8 57.7 2.86
 1 8 -8 58.69 3.11
 -1 8 8 56.96 2.68
 1 -8 8 56.88 2.62
 1 -8 8 56.68 2.7
 1 8 -8 57.74 3.05
 1 8 -8 55.77 2.61
 -1 8 8 61.45 2.96
 -1 8 8 56.9 2.88
 1 8 -8 54.63 2.87
 -1 -8 -8 55.89 5.3
 1 -8 8 54.08 2.39
 -1 8 8 53.67 2.55
 1 8 -8 55.02 2.8
 1 -8 8 52.01 2.48
 -1 -8 -8 55.1 4.98
 1 -8 8 55.02 5.1
 1 8 -8 55.61 5.66
 -1 8 7 122.6 4.52
 -1 -8 -7 119.25 8.18
 1 -8 7 118.12 4.36
 1 8 -7 117.11 4.44
 -1 8 7 119.19 4.33
 1 -8 7 117.02 8.07
 -1 8 7 112.89 4.01
 -1 8 7 110.28 4.05
 1 8 -7 117.17 4.6
 1 8 -7 114.62 4.06
 -1 8 7 118.75 4.4
 -1 8 7 116.15 4.33
 1 8 -7 114.56 4.4
 -1 -8 -7 110.4 7.75
 1 -8 7 103.89 7.64
 1 8 -7 107.16 4.46
 1 8 -7 111.81 4.23
 1 -8 7 113.91 7.36
 1 8 -7 123.89 8.65
 -1 -8 -7 123.01 7.71
 1 -8 7 113.4 4.33
 1 8 -7 112.15 4.15
 1 8 -7 112.6 4.25
 -1 8 6 185.18 5.78
 1 8 -6 171.17 5.41
 1 8 -6 172.1 5.56
 1 -8 6 181.89 5.66
 -1 -8 -6 171.48 10.07
 -1 8 6 177.54 5.56
 1 8 -6 167.03 5.65
 1 -8 6 177.83 5.62
 1 -8 6 177.21 10.12
 -1 8 6 167.85 5.24
 -1 8 6 166 5.27
 1 8 -6 152.66 4.95
 1 8 -6 175.58 5.34
 -1 8 6 179.03 5.62
 -1 8 6 176.67 5.65
 1 8 -6 175.12 5.72
 -1 -8 -6 178.83 10.14
 1 8 -6 170.92 5.83
 1 -8 6 161.07 9.5
 1 -8 6 171.54 8.3
 -1 -8 -6 166.3 9.46
 1 8 -6 181.17 10.67
 1 8 -6 169.62 5.81
 1 8 -6 167.68 5.43
 -1 8 5 199.1 6.16
 1 8 -5 196.73 5.89
 1 8 -5 193.8 6.06
 1 -8 5 205.25 6.08
 -1 -8 -5 195.31 10.9
 1 8 -5 206.58 6.35
 1 -8 5 216.43 6.22
 -1 8 5 193.88 5.95
 1 -8 5 187.33 10.3
 1 8 -5 196.04 6.35
 1 -8 5 198.34 10.76
 1 8 -5 191.33 5.92
 1 8 -5 187.38 5.49
 -1 8 5 202.57 6.21
 1 8 -5 191.73 5.76
 1 8 -5 177.29 5.48
 -1 8 5 193.11 5.98
 -1 8 5 192.95 6.06
 1 8 -5 201.37 6.27
 -1 -8 -5 192.48 10.76
 1 -8 5 185.6 9.88
 -1 -8 -5 175.3 9.87
 1 -8 5 192.13 9.27
 1 8 -5 207.58 6.46
 1 8 -5 193.4 11.17
 -1 -8 -5 178.4 10.44
 1 -8 5 182.36 10.04
 -1 8 4 281.03 7.73
 1 8 -4 265.55 7.31
 1 8 -4 267.36 7.58
 1 -8 4 270.93 7.38
 -1 -8 -4 263.29 13.04
 -1 8 4 272.05 7.45
 1 -8 4 285.47 7.54
 1 -8 4 277.16 12.9
 -1 8 4 259.5 13.29
 -1 -8 -4 235.98 11.38
 1 8 -4 272.46 7.39
 -1 8 4 286.99 7.37
 1 8 -4 263.46 7.08
 1 -8 4 285.33 13.04
 1 -8 4 270.58 12.42
 -1 -8 -4 263.45 12.57
 -1 8 4 279.31 7.67
 1 8 -4 267.58 7.28
 -1 8 4 277.21 7.53
 1 8 -4 251.52 7.02
 1 8 -4 280.95 7.8
 1 8 -4 280.92 7.91
 1 -8 4 269.24 11.03
 -1 -8 -4 264.1 12.99
 1 -8 4 275.92 11.77
 1 8 -4 283.73 7.22
 -1 8 4 264.38 7.28
 1 8 -4 288.3 7.98
 1 8 -4 266.24 13.37
 -1 -8 -4 259.1 12.78
 1 -8 4 263.72 12.03
 1 8 -3 33.28 2.26
 1 -8 3 32.94 2.08
 1 -8 3 30.94 3.44
 1 -8 3 35.04 2.2
 -1 8 3 34.99 2.23
 1 -8 3 29.38 4.08
 -1 -8 -3 30.39 3.9
 -1 8 3 36.61 4.82
 1 -8 3 27.67 3.6
 1 -8 3 37.01 4.42
 1 -8 3 34.07 4.24
 -1 -8 -3 35.84 4.48
 1 8 -3 34.34 2.15
 1 8 -3 31.78 2.04
 -1 8 3 35.29 2.33
 -1 8 3 34 2.21
 1 8 -3 37.27 2.46
 1 8 -3 33.18 2.32
 -1 8 3 35.47 4.38
 -1 -8 -3 33.74 4.47
 1 -8 3 29.14 3.58
 1 -8 3 39.25 4.31
 -1 8 3 34.55 2.07
 1 8 -3 30.87 2.03
 1 8 -3 33.88 2.15
 1 8 -3 35.14 2.16
 -1 8 3 34.87 2.19
 1 8 -3 33.03 2.34
 -1 -8 -3 32.21 4.31
 -1 8 3 37.27 2.39
 1 8 -3 31.13 2.08
 1 -8 2 59.16 5.03
 1 -8 2 55.41 2.75
 -1 8 2 54.44 2.82
 -1 8 2 58.35 6.01
 -1 -8 -2 53.32 5.24
 1 -8 2 61.65 5.9
 1 -8 2 56.84 4.68
 1 -8 2 52.2 5.24
 -1 -8 -2 53.97 5.11
 1 -8 2 51.7 5.31
 -1 -8 -2 57.38 5.8
 -1 8 2 59.63 3.07
 1 8 -2 55.13 2.73
 1 8 -2 57.09 2.83
 -1 8 2 58.12 2.88
 1 8 -2 54.21 3.04
 -1 8 2 52.8 5.27
 1 -8 2 53.04 5
 1 -8 2 58.07 5.44
 -1 8 2 54.59 2.94
 1 8 -2 55.86 2.81
 1 8 -2 56.09 2.84
 1 8 -2 51.84 2.69
 1 8 -2 54.92 2.75
 -1 8 2 55.91 2.64
 1 -8 2 56.39 2.71
 1 8 -2 55.68 2.98
 -1 8 2 52.69 2.74
 1 8 -2 59.69 3.12
 1 -8 1 36.79 4.06
 -1 8 1 30.46 2.09
 1 -8 1 33.02 2.06
 -1 -8 -1 28.84 3.88
 -1 8 1 31.41 4.41
 1 -8 1 29.52 3.57
 1 -8 1 35.14 4.18
 -1 -8 -1 35.11 4.24
 -1 -8 -1 34.38 4.53
 1 8 -1 35.39 2.21
 -1 8 1 35.85 2.34
 1 8 -1 32.03 2.05
 -1 8 1 31.53 2.1
 1 8 -1 33.21 2.32
 -1 -8 -1 35.05 4.45
 -1 8 1 35.67 4.26
 1 -8 1 31.21 3.91
 1 -8 1 34.83 4.25
 1 8 -1 36.24 2.28
 -1 8 1 33.3 2.14
 1 8 -1 34.27 2.33
 1 8 -1 30.72 2.04
 -1 8 1 32.34 2.26
 1 8 -1 34.37 2.16
 1 8 -1 32.7 2.07
 1 8 -1 34.95 2.32
 1 -8 1 31.01 1.91
 -1 8 0 17.33 1.65
 1 8 0 17.3 1.51
 1 8 0 19.07 1.72
 1 -8 0 14.02 2.72
 1 -8 0 17.06 1.42
 -1 8 0 19 1.64
 -1 -8 0 16.32 3
 -1 8 0 14.12 3.05
 1 8 0 18.62 1.66
 -1 -8 0 19.9 3.22
 1 8 0 18.47 1.61
 -1 8 0 16.79 1.65
 -1 8 0 15.46 1.46
 1 8 0 16.31 1.46
 1 8 0 16.38 1.66
 -1 -8 0 18.05 3.27
 1 -8 0 13.52 2.57
 1 -8 0 16.01 2.95
 -1 8 0 19.65 1.66
 1 8 0 18.89 1.73
 1 -8 0 17.55 3.1
 -1 -8 0 15.97 3.16
 1 -8 0 30.15 4
 1 -8 0 15.48 2.76
 -1 8 0 15.26 2.79
 1 8 0 17.47 1.6
 1 8 0 16.54 1.45
 1 8 1 34.64 2.31
 1 -8 -1 35.34 4.28
 1 -8 -1 31.52 3.74
 -1 8 -1 32.26 2.12
 -1 8 -1 32.89 2.28
 1 8 1 33.51 2.13
 -1 -8 1 37.9 4.58
 1 -8 -1 28.51 3.59
 -1 8 -1 30.93 2.04
 -1 8 -1 30.83 2.21
 1 8 1 29.01 1.97
 1 8 1 30.79 2.08
 -1 -8 1 25.88 3.84
 -1 8 -1 34.57 4.56
 1 8 1 33.8 3.99
 1 -8 -1 29.86 4.18
 1 -8 -1 33.41 4.28
 -1 -8 1 33.4 4.35
 1 8 1 32.9 2.28
 -1 8 -1 31.32 2.09
 1 -8 -1 36.88 4.5
 -1 8 -1 39.35 4.34
 1 -8 -1 37.31 4.28
 1 8 1 30.73 2.13
 1 8 1 35.93 2.13
 1 -8 -1 33.45 4.33
 1 -8 -2 61.18 5.61
 -1 8 -2 64.73 6.41
 1 -8 -2 60.75 5.68
 1 -8 -2 54.5 5.06
 -1 8 -2 60.13 2.96
 -1 -8 2 56.96 5.68
 1 -8 -2 64.66 2.94
 1 8 2 60.48 2.97
 1 8 2 61.43 2.93
 -1 8 -2 62.27 3.21
 -1 8 -2 62.15 2.91
 -1 8 -2 60.7 3.17
 1 8 2 57.01 2.83
 -1 -8 2 53.48 5.49
 -1 8 -2 57.22 5.86
 1 8 2 60.23 5.47
 1 -8 -2 55.96 5.66
 -1 8 -2 56.19 5.14
 1 8 2 64.01 3.2
 1 8 2 60.84 3.14
 -1 8 -2 57.41 2.89
 1 -8 -2 67.89 6.09
 -1 -8 2 64.02 5.87
 1 -8 -2 67.9 6.07
 -1 -8 2 64.14 6.14
 1 8 2 56.5 2.74
 1 8 2 62.29 3.08
 1 8 3 44.84 2.48
 -1 8 -3 44.09 2.71
 -1 8 -3 46.77 5.63
 1 -8 -3 51.89 5.35
 1 -8 -3 47.59 4.75
 -1 8 -3 47.51 2.58
 -1 -8 3 40.26 4.85
 1 -8 -3 45.41 2.4
 -1 8 -3 47.7 2.49
 1 8 3 46.99 2.61
 1 8 3 46.31 2.53
 -1 -8 3 44.29 5.06
 -1 8 -3 41.77 4.98
 1 8 3 41.24 4.57
 1 -8 -3 41.45 4.87
 -1 -8 3 45.44 4.88
 1 -8 -3 42.77 4.79
 -1 -8 3 46.6 5.16
 -1 8 -3 44.76 2.41
 1 8 3 43.69 2.59
 1 8 3 45.6 2.4
 1 -8 -3 43.85 4.83
 -1 -8 3 40.3 4.18
 1 8 3 50.41 2.84
 1 8 3 47.49 2.74
 -1 8 -3 45.38 2.57
 1 -8 -4 275.82 12.77
 -1 -8 4 253.18 11.58
 1 8 4 275.31 7.34
 -1 8 -4 267.14 7.73
 1 -8 -4 281.42 13.06
 1 -8 -4 277.23 12.36
 -1 8 -4 270.21 7.36
 -1 -8 4 274.22 13.2
 -1 -8 4 245.75 12.48
 -1 8 -4 257.81 12.66
 1 8 4 273.23 12.49
 1 -8 -4 254.06 12.42
 1 -8 -4 268.26 6.96
 1 8 4 275.47 7.46
 -1 8 -4 261.07 7.06
 1 8 4 269.55 7.32
 -1 -8 4 272.9 12.11
 -1 8 -4 265.73 7.11
 1 -8 -4 261.95 12.26
 -1 -8 4 279.98 13.01
 1 8 4 292.87 7.91
 -1 8 -4 297.93 14.3
 -1 -8 4 259.06 11.52
 1 -8 -4 271.16 12.84
 1 8 4 282.43 7.75
 -1 8 -4 265.64 7.4
 1 8 4 287.02 7.68
 1 8 5 185.68 5.6
 -1 8 -5 177.17 5.93
 -1 -8 5 167.42 9.4
 1 -8 -5 192.22 10.49
 1 -8 -5 189.74 10.15
 -1 8 -5 175.22 5.52
 -1 -8 5 193.44 10.84
 -1 8 -5 176.82 10.06
 1 8 5 178.4 10.01
 1 -8 -5 168.69 9.83
 1 -8 -5 175.26 5.06
 1 8 5 178.8 5.03
 -1 -8 5 174.32 5.26
 -1 8 -5 166.16 5.19
 1 8 5 175.87 5.52
 1 8 5 186.69 5.72
 -1 -8 5 166.22 8.92
 1 -8 -5 175.22 10.09
 -1 8 -5 173.5 5.32
 1 -8 -5 185.92 10.35
 -1 8 -5 179.89 5.96
 1 8 5 179.79 5.77
 1 8 5 186.75 5.93
 -1 8 -5 174.46 5.6
 -1 8 -5 180.15 11.12
 -1 -8 5 176.15 9.45
 1 8 5 196.11 6.08
 1 8 5 182.44 5.75
 1 -8 -5 169.54 9.41
 -1 -8 5 165.74 9.69
 -1 8 -6 172.43 5.43
 -1 -8 6 178.13 10.36
 -1 -8 6 158.83 8.91
 -1 -8 6 156.61 9.71
 -1 -8 6 176.89 5.32
 1 8 6 173.39 5.01
 1 8 6 180.93 5.58
 1 8 6 184.9 5.66
 -1 8 -6 176.21 5.15
 -1 8 -6 162.34 5.13
 1 -8 -6 179.06 10.19
 -1 8 -6 173.88 5.58
 1 8 6 173.15 5.59
 -1 8 -6 187.04 11.31
 -1 -8 6 176.19 9.61
 1 -8 -6 169.3 9.78
 -1 8 -6 166.67 5.77
 1 8 6 181.98 5.75
 -1 -8 6 164.9 9.58
 1 -8 -6 202.15 10.72
 1 -8 -7 109.9 3.78
 -1 8 -7 105.91 3.99
 -1 -8 7 112.94 7.49
 -1 8 -7 115.27 4.54
 1 8 7 118.38 4.4
 1 8 7 108.7 3.66
 1 8 7 114.48 3.83
 1 8 7 115.37 4.27
 -1 -8 7 109.85 4
 1 8 7 117.49 4.23
 -1 8 -7 104.93 3.65
 1 8 7 111.75 4.19
 -1 8 -7 103.56 3.8
 -1 8 -7 103.77 4.09
 -1 8 -7 117.19 8.78
 -1 -8 7 106.85 7.44
 1 -8 -7 113.47 7.79
 1 -8 -7 110.88 7.76
 1 -8 -7 123.46 8.24
 -1 -8 7 119.12 8.06
 1 8 7 108.89 4.17
 -1 -8 8 47.16 4.87
 1 -8 -8 52.57 5.3
 1 -8 -8 52.55 2.35
 -1 8 -8 55.54 2.69
 -1 -8 8 54.81 5.44
 -1 -8 8 51.63 2.52
 1 8 8 61.15 2.93
 -1 -8 8 56.37 2.75
 1 8 8 55.69 2.53
 1 8 8 57.82 2.83
 -1 8 -8 55.91 3.01
 1 8 8 62.29 2.95
 1 -8 -8 57.73 5.38
 -1 8 -8 57.42 3.06
 1 8 8 57.11 2.92
 1 8 8 51.33 2.39
 -1 8 -8 55.32 2.81
 -1 -8 8 56.14 5.49
 1 -8 -8 69.49 6.07
 1 -8 -8 58.73 5.46
 1 8 8 57.74 2.87
 -1 -8 8 58.14 2.98
 -1 -8 8 59.76 5.53
 -1 8 -8 63.02 6.31
 1 -8 -9 45.75 4.65
 1 8 9 45.48 2.21
 1 -8 -9 49.43 4.88
 1 8 9 47.53 2.54
 -1 -8 9 48.31 2.52
 1 8 9 45.64 2.26
 -1 -8 9 42.25 4.63
 -1 -8 9 47.89 2.67
 1 8 9 48.43 2.54
 -1 8 -9 44.07 2.61
 -1 8 -9 48.9 2.76
 1 8 9 47.34 2.62
 1 8 9 43.47 2.17
 1 -8 -9 45.01 4.87
 -1 -8 9 46.98 4.99
 -1 8 -9 43.1 2.44
 -1 -8 9 42.1 2.25
 1 8 9 49.62 2.56
 1 -8 -9 40.71 4.63
 -1 -8 9 43.96 4.65
 -1 8 -9 47.37 2.39
 -1 -8 9 45.44 4.75
 -1 8 -9 41.48 5.13
 -1 -8 10 182.35 9.1
 1 -8 -10 198.77 9.4
 -1 -8 10 210.16 4.81
 -1 8 -10 190.34 4.27
 -1 -8 10 189.76 9.22
 1 8 10 208.63 4.83
 -1 -8 10 205.2 4.76
 -1 8 -10 211.86 5.17
 1 8 10 207.99 4.8
 -1 8 -10 210.45 5.26
 1 8 10 195 4.15
 -1 -8 10 199.89 4.48
 -1 8 -10 200.97 4.75
 1 -8 -10 196.56 8.75
 1 8 10 202.38 4.16
 1 8 10 210.39 4.82
 1 -8 -10 204.9 9.66
 -1 -8 10 198.79 9.84
 1 -8 -10 193 3.96
 -1 -8 10 216.06 5.11
 -1 -8 10 198.29 9.6
 -1 8 -10 196.68 10.6
 -1 8 -11 68.58 2.42
 1 8 11 76.58 2.84
 -1 -8 11 76.67 2.88
 -1 -8 11 78.21 2.82
 -1 8 -11 78.88 3.07
 1 8 11 76.77 2.85
 -1 -8 11 74.88 2.7
 -1 8 -11 75.86 3.08
 1 8 11 78.7 2.59
 -1 8 -11 72.08 2.76
 1 -8 -11 67.31 4.81
 1 8 11 73.68 2.44
 -1 8 -11 70.2 6.11
 1 -8 -11 70.03 2.14
 -1 -8 11 75.85 5.94
 1 -8 -11 71.62 5.48
 1 8 11 79.39 2.84
 -1 8 -12 35.13 2.03
 1 8 12 37.02 1.72
 -1 8 -12 40.19 2.1
 1 8 12 39.12 1.7
 1 8 12 38.35 1.93
 -1 -8 12 36.88 1.94
 -1 -8 12 35.91 1.83
 -1 8 -12 38.08 1.9
 1 8 12 40.5 1.94
 -1 -8 12 38.42 4.1
 1 -8 -12 35.59 3.66
 -1 -8 12 38.41 1.85
 -1 -8 13 35.2 1.87
 1 8 13 34.5 1.8
 1 -8 -13 32.73 1.77
 -1 -8 13 32.57 1.64
 -1 8 -13 34.2 1.78
 1 -8 -13 32.05 1.49
 -1 -8 13 32.54 1.75
 -1 8 -13 35.38 1.9
 1 8 13 31.11 1.52
 1 8 13 32.37 1.71
 1 8 13 34.83 1.66
 -1 8 -13 34.1 1.94
 -1 -8 13 35.56 1.87
 1 -8 -14 66.13 2.44
 -1 8 -14 65.58 2.34
 1 8 14 70.63 2.39
 -1 8 -14 69.88 2.56
 -1 -8 14 67.63 2.45
 -1 -8 14 71.21 2.57
 1 8 14 74.41 2.49
 -1 -8 14 72.81 2.51
 -1 8 -14 69.15 2.65
 1 8 14 72.47 2.31
 -1 8 -15 23.35 1.31
 1 8 15 22.33 1.06
 -1 8 -15 22.76 1.08
 1 8 15 23.49 1.11
 -1 8 -15 24.27 1.25
 1 -8 -15 19.48 0.93
 -1 -8 15 23.79 1.22
 1 8 15 26.35 1.24
 -1 -8 15 25.1 1.3
 -1 -8 15 22.82 1.16
 -1 -8 16 5.73 0.52
 1 -8 -16 6.28 0.52
 -1 8 -16 6.83 0.61
 -1 8 -16 5.84 0.49
 1 8 16 5.9 0.48
 -1 -8 16 7.38 0.62
 -1 9 14 14.05 0.71
 -1 9 14 12.95 0.67
 1 9 -14 14.41 0.79
 1 -9 14 13 0.71
 -1 9 13 53.95 1.82
 1 -9 13 52.77 1.76
 1 9 -13 51.17 1.92
 -1 9 13 53.8 1.81
 -1 9 12 192.83 4.4
 1 -9 12 182.36 4.45
 -1 9 12 188.82 4.38
 1 9 -12 178.26 4.43
 1 9 -12 184.31 4.59
 1 -9 12 186.98 4.38
 -1 9 12 195.36 4.47
 1 -9 11 18.31 1.01
 1 9 -11 20.96 1.44
 -1 9 11 23.79 1.38
 1 9 -11 20.13 1.22
 1 9 -11 23.85 1.44
 -1 9 11 23.78 1.4
 -1 9 11 21.33 1.1
 -1 9 11 22.33 1.38
 1 -9 11 25.42 1.5
 1 9 -10 25.17 1.66
 1 -9 10 24.55 1.57
 1 9 -10 21.27 1.21
 -1 9 10 22.12 1.19
 -1 9 10 22.68 1.45
 1 9 -10 21.77 1.37
 1 9 -10 23.42 1.56
 -1 9 10 23.01 1.3
 -1 9 10 25.6 1.56
 1 -9 10 24.44 1.34
 1 9 -9 24.47 1.44
 1 9 -9 25.35 1.75
 1 9 -9 22.93 1.49
 1 9 -9 25.39 1.72
 -1 9 9 25.55 1.5
 -1 9 9 26.41 1.66
 1 -9 9 27.03 1.55
 -1 9 9 26.19 1.6
 1 -9 9 26.95 1.7
 -1 -9 -9 20.91 2.88
 1 -9 9 27.26 1.71
 1 9 -9 23.56 1.42
 -1 9 9 24.15 1.38
 1 -9 8 46.1 2.19
 -1 9 8 43.12 2.08
 -1 9 8 49.15 2.34
 -1 9 8 48.32 2.26
 1 -9 8 46.99 2.35
 -1 9 8 46.6 2.32
 1 -9 8 41.26 4.11
 -1 -9 -8 40.01 4.11
 1 9 -8 44.61 2.38
 -1 -9 -8 41.63 3.77
 1 -9 8 38.08 1.75
 1 9 -8 41.73 2.05
 1 9 -8 42.37 2.38
 1 9 -8 38.3 2.04
 1 9 -8 40.5 2.04
 1 -9 8 43.37 2.26
 -1 9 8 43.24 2.03
 1 -9 7 128.72 4.3
 1 9 -7 123.47 4.09
 1 -9 7 131.62 4.22
 -1 9 7 131.73 4.27
 -1 9 7 132.51 4.14
 -1 9 7 132.81 4.22
 1 -9 7 137.22 4.41
 -1 9 7 131.59 4.37
 1 9 -7 125.02 3.87
 -1 -9 -7 123.53 7.6
 1 9 -7 133.22 4.54
 1 -9 7 116.52 7.16
 1 -9 7 130.1 3.86
 1 9 -7 122.86 4.07
 1 9 -7 132.23 4.56
 -1 -9 -7 121.51 7.03
 -1 9 7 126.65 4.01
 1 9 -7 123.21 4
 1 9 -6 262.49 6.95
 1 -9 6 281.32 7.11
 -1 9 6 277.05 7
 1 -9 6 277.66 7.16
 1 9 -6 261.69 6.79
 -1 9 6 290.06 7.42
 1 -9 6 268.2 7.03
 -1 9 6 270.02 6.91
 1 9 -6 262.25 6.66
 -1 9 6 280.64 7.1
 -1 9 6 283.84 7.3
 -1 -9 -6 263.46 11.89
 1 9 -6 282.62 7.49
 1 -9 6 275.39 6.73
 -1 -9 -6 238.96 10.89
 1 9 -6 282.25 7.5
 1 -9 6 244.4 10.81
 1 9 -6 261.74 6.85
 -1 9 6 266.52 6.81
 -1 9 5 327.34 7.93
 1 -9 5 322.98 8.01
 1 -9 5 322.04 13.22
 -1 9 5 325.3 8.24
 1 9 -5 309.06 7.71
 -1 9 5 301.73 7.76
 -1 9 5 304.43 7.72
 -1 9 5 326.68 7.97
 1 9 -5 306.03 7.62
 -1 9 5 330.64 8.22
 1 9 -5 315.61 8.31
 -1 -9 -5 296.1 12.98
 1 -9 5 332.51 7.94
 1 9 -5 315.76 7.94
 1 9 -5 313.55 7.77
 1 9 -5 324.98 8.4
 1 -9 5 286.36 10.98
 -1 -9 -5 298.98 12.52
 -1 -9 -5 314.68 13.33
 1 -9 5 318.76 7.71
 1 -9 4 196.26 5.72
 1 9 -4 186.23 5.44
 -1 9 4 196.04 5.89
 1 9 -4 187.54 5.41
 -1 9 4 185.51 5.5
 -1 9 4 194.74 5.88
 -1 -9 -4 189.14 10.13
 1 9 -4 196.84 6.01
 1 9 -4 193.46 5.99
 1 9 -4 175.39 5.03
 1 9 -4 181.03 5.38
 1 9 -4 183.64 5.63
 1 -9 4 192.8 5.46
 1 -9 4 174.65 8.69
 -1 -9 -4 170.8 9.4
 1 -9 4 180.71 9.7
 -1 9 4 188.06 5.51
 1 -9 4 196.36 5.65
 -1 9 4 188.85 5.54
 1 -9 3 124.2 4.41
 1 9 -3 116.95 4.13
 -1 9 3 128.81 4.59
 1 9 -3 124.1 4.21
 -1 9 3 124.01 4.26
 -1 9 3 130.63 4.61
 -1 -9 -3 121.19 8.11
 1 9 -3 131.83 4.72
 1 9 -3 120.53 4.01
 -1 9 3 131.75 4.63
 1 9 -3 123.97 4.21
 -1 9 3 122.48 4.23
 1 -9 3 128.88 4.3
 1 -9 3 118.87 4.03
 1 -9 3 117.27 7.26
 1 -9 3 120.68 7.74
 1 9 -3 126.56 4.67
 1 -9 2 287.55 7.45
 1 9 -2 264.9 7.06
 -1 9 2 285.76 7.64
 -1 9 2 279.25 7.59
 1 9 -2 258.33 6.72
 -1 9 2 273.93 7.13
 1 9 -2 266.52 7.11
 1 -9 2 257.52 11.1
 -1 -9 -2 280.55 12.77
 -1 -9 -2 256.31 12.23
 1 9 -2 287.12 7.77
 1 -9 2 272.81 11.79
 1 -9 2 264.9 11.82
 1 -9 2 264.66 6.73
 1 9 -2 274.35 7.03
 -1 9 2 287.55 7.67
 1 9 -2 274.67 7.07
 -1 9 2 279.55 7.21
 1 -9 2 270.35 7.02
 1 9 -2 285.35 7.73
 -1 9 2 291.28 7.31
 1 9 -1 130.52 4.45
 -1 9 1 135.77 4.81
 1 9 -1 124.07 4.12
 -1 9 1 127.14 4.32
 -1 9 1 134.52 4.47
 1 9 -1 139.04 4.88
 -1 9 1 139.44 4.51
 1 -9 1 132.33 4.25
 -1 -9 -1 130.46 8.41
 1 -9 1 122.51 7.55
 1 -9 1 134.49 7.16
 -1 -9 -1 115.12 7.33
 1 -9 1 121.79 7.51
 1 9 -1 131.87 4.32
 1 9 -1 130.55 4.36
 1 -9 1 126.92 7.33
 -1 -9 -1 134.84 8.47
 1 -9 1 136.47 4.6
 1 9 -1 134.96 4.44
 -1 9 1 133.6 4.77
 1 -9 1 126.86 7.99
 1 9 0 33.67 2.09
 -1 9 0 33.12 2.25
 1 9 0 29.97 1.85
 -1 9 0 31.69 1.96
 1 9 0 34.23 2.28
 -1 9 0 34.84 2.11
 -1 9 0 34.45 2.06
 1 -9 0 34.01 1.87
 1 -9 0 35.14 4.13
 -1 -9 0 27.4 3.82
 1 -9 0 28.24 3.41
 -1 -9 0 31.06 3.82
 1 9 0 32.32 2.03
 1 9 0 32 1.93
 -1 -9 0 30.83 3.97
 1 -9 0 24.06 3.29
 1 -9 0 33.63 2.1
 -1 9 0 30.43 2.16
 1 9 0 33.17 2.02
 1 -9 0 32.27 4.08
 -1 9 -1 99.05 4.05
 1 9 1 91.97 3.51
 -1 9 -1 99.18 3.59
 1 9 1 96.62 3.75
 1 9 1 102.8 4.11
 -1 9 -1 100.85 3.78
 -1 9 -1 99.18 3.7
 -1 -9 1 91.76 6.89
 1 -9 -1 100.57 7.05
 1 -9 -1 100.96 6.69
 -1 -9 1 98 7.01
 1 9 1 103.02 3.84
 1 9 1 98.75 3.59
 1 -9 -1 101.27 3.76
 -1 -9 1 100.32 7.01
 1 -9 -1 103.49 6.96
 1 9 1 101.76 3.73
 1 -9 -1 95.55 7.06
 1 -9 -2 263.97 6.79
 -1 -9 2 239.86 6.46
 1 9 2 258.27 6.71
 -1 9 -2 246.63 6.51
 1 9 2 258.69 6.97
 1 9 2 266.28 7.37
 -1 9 -2 265.71 6.97
 -1 9 -2 257.12 6.77
 1 -9 -2 256.18 11.89
 -1 -9 2 237.72 11.33
 1 -9 -2 271.54 11.64
 -1 -9 2 245 11.72
 1 9 2 253.26 6.61
 1 9 2 274.96 7.13
 -1 -9 2 241.32 11.15
 1 -9 -2 243.29 11.31
 1 9 2 270.76 6.92
 1 -9 -2 266.59 12.13
 1 9 3 114.63 4.25
 1 -9 -3 115.18 3.9
 -1 -9 3 120.44 4.03
 1 9 3 113.77 3.96
 1 9 3 123.79 4.27
 -1 9 -3 109.47 3.73
 -1 9 -3 117.14 4.01
 -1 9 -3 117.52 4.15
 1 9 3 118.38 4.45
 1 -9 -3 118.02 7.53
 -1 -9 3 116.07 7.84
 1 9 3 120.91 4.3
 -1 -9 3 117.86 7.16
 1 -9 -3 129.07 7.98
 1 9 3 122.22 4.14
 -1 -9 3 111.91 7.21
 1 -9 -3 122.11 7.89
 1 -9 -4 170.83 3.86
 1 9 4 180.09 4.3
 1 9 4 188.99 4.64
 -1 -9 4 184.22 4.43
 -1 9 -4 181.1 4.48
 1 -9 -4 189.24 9.2
 1 -9 -4 179.16 9.25
 -1 9 -4 175.76 4.19
 1 9 4 184.83 4.44
 1 -9 -4 172.88 9.03
 1 9 4 186.97 4.71
 -1 -9 4 178.64 9.41
 -1 -9 5 323.98 8
 -1 -9 5 301.77 13.28
 1 9 5 330.58 8.09
 1 9 5 320.7 7.8
 1 9 5 332.48 8.23
 1 -9 -5 318.64 13.3
 1 -9 -5 312.79 7.72
 1 -9 -5 320.82 13.16
 1 -9 -5 312.59 13.13
 -1 9 -5 301.79 7.57
 1 -9 -5 329.55 13.39
 -1 9 -5 319.42 7.95
 1 9 5 331.68 8.22
 1 9 6 305.33 7.52
 1 9 6 292.44 7.3
 1 9 6 271.78 6.95
 1 -9 -6 280.97 12.03
 -1 9 -6 273.79 7.09
 1 -9 -6 275.54 11.92
 -1 9 -6 255.77 6.67
 1 9 6 282.62 7.33
 -1 -9 6 270.08 7.16
 -1 9 -6 282.4 13.23
 -1 -9 6 292.66 7.44
 1 -9 -6 277.31 6.78
 1 9 7 124.68 3.89
 -1 -9 7 111.76 3.16
 1 9 7 127.62 3.99
 1 9 7 119.89 3.61
 -1 9 -7 121.5 4.01
 1 9 7 127.68 3.87
 -1 -9 7 106.26 6.46
 1 -9 -7 131.66 7.56
 -1 9 -7 118.43 3.66
 1 -9 -7 117.2 7.03
 1 9 7 122.63 3.86
 -1 -9 7 125.48 3.89
 -1 9 -7 124.23 8.15
 1 -9 -7 113.06 3.2
 -1 -9 7 123.73 3.91
 -1 -9 8 50.85 4.45
 1 -9 -8 46.02 1.89
 1 9 8 52.32 2.47
 -1 -9 8 50.97 2.5
 1 9 8 54.02 2.56
 1 9 8 54.61 2.52
 -1 -9 8 46.45 2.08
 -1 -9 8 51.05 2.5
 1 9 8 52.48 2.36
 -1 9 -8 51.78 2.56
 1 -9 -8 46.39 4.3
 -1 9 -8 52.03 2.39
 -1 -9 9 29.82 1.83
 1 -9 -9 27.87 1.48
 -1 9 -9 28.83 1.67
 1 9 9 29.45 1.68
 -1 9 -9 27.39 1.79
 1 9 9 30.22 1.81
 -1 -9 9 28 1.54
 1 9 9 29.85 1.77
 1 -9 -9 26.51 3.22
 -1 9 -9 30.72 1.91
 -1 -9 10 18.94 1.36
 1 9 10 19.33 1.36
 1 -9 -10 15.36 0.97
 -1 -9 10 19.21 1.4
 -1 9 -10 18 1.24
 -1 9 -10 19.69 1.43
 1 9 10 21.03 1.43
 -1 -9 10 18.14 1.2
 -1 9 -10 19.73 1.48
 1 -9 -10 20.34 2.69
 -1 -9 11 29.7 1.54
 -1 -9 11 30.74 1.65
 1 9 11 26.76 1.48
 1 9 11 28.27 1.54
 -1 -9 11 23.93 1.22
 -1 -9 11 26.29 1.36
 -1 9 -11 26.53 1.55
 1 -9 -11 25.72 1.35
 -1 9 -11 26.42 1.39
 -1 9 -11 26.79 1.62
 -1 -9 12 173.79 4.13
 -1 -9 12 167.64 4.3
 -1 9 -12 174.1 4.44
 1 9 12 179.05 4.29
 -1 -9 12 159.19 3.97
 -1 9 -12 166.48 4.26
 1 -9 -12 155.9 3.79
 -1 9 -12 155.44 3.86
 1 9 12 172.52 4.16
 -1 9 -13 47.6 1.79
 -1 -9 13 40.03 1.47
 1 9 13 46.8 1.64
 -1 -9 13 42.19 1.45
 1 9 13 44.85 1.56
 -1 9 -13 44.8 1.64
 1 9 14 16.44 0.76
 -1 -9 14 17.3 0.81
 -1 9 -14 19.01 0.92
 -1 9 -14 17.71 0.86
 1 -10 11 61.7 1.71
 1 10 -11 64.65 1.82
 1 -10 10 71.56 2.1
 1 10 -10 74.88 2.25
 1 -10 10 70.69 2.14
 -1 10 10 72.25 2.04
 1 -10 9 56.99 1.8
 -1 10 9 56.94 1.83
 1 -10 9 55.86 1.92
 1 10 -9 59.09 2.11
 1 -10 9 60.15 2.04
 -1 10 9 60.38 1.95
 -1 10 8 25.06 1.13
 -1 10 8 29.13 1.34
 -1 10 8 28.14 1.26
 1 -10 8 28.09 1.37
 1 -10 8 29 1.39
 1 10 -8 29.07 1.55
 1 -10 8 31.26 1.5
 -1 10 8 29.29 1.41
 1 -10 7 98.56 2.88
 -1 10 7 98.42 2.75
 -1 10 7 96.57 2.82
 -1 10 7 104.07 2.89
 1 -10 7 103.73 3.02
 1 -10 7 105.11 3.1
 1 10 -7 102.14 3.25
 1 -10 6 22.99 1.3
 -1 10 6 24.34 1.34
 -1 10 6 26.06 1.42
 -1 10 6 23.77 1.33
 1 -10 6 25.25 1.47
 -1 10 6 23.99 1.28
 -1 10 6 26.08 1.56
 1 -10 6 23 1.27
 1 10 -6 24.61 1.57
 1 -10 5 7.99 0.8
 -1 10 5 8.58 0.89
 -1 10 5 9.18 0.91
 -1 10 5 8.74 0.86
 1 -10 5 10.23 0.97
 -1 10 5 10.28 0.88
 -1 10 5 10.51 1.07
 1 -10 5 9.47 0.9
 1 10 -5 9.4 1.06
 1 -10 4 69.39 2.32
 -1 10 4 61.68 2.04
 1 -10 4 66.11 2.23
 1 -10 4 55.53 1.81
 1 10 -4 1.16 0.38
 -1 -10 -4 63.95 4.65
 1 10 -4 67.73 2.6
 -1 10 4 69.52 2.54
 -1 10 4 68.31 2.36
 1 -10 4 67.82 2.43
 -1 10 4 64.15 2.1
 -1 10 4 68.16 2.32
 -1 10 3 85.06 2.95
 1 -10 3 85.85 2.95
 1 10 -3 88.27 3.23
 -1 10 3 91.83 3.23
 1 10 -3 85.1 2.73
 -1 -10 -3 72.41 2.37
 -1 10 3 81.73 2.94
 1 -10 3 85.89 3.03
 -1 10 3 79.44 2.64
 1 -10 3 82.65 2.73
 1 10 -3 78.1 2.64
 1 10 -2 16.03 1.16
 1 10 -2 16.47 1.08
 -1 -10 -2 18.26 2.69
 1 -10 2 16.32 1.13
 1 10 -2 16.59 1.41
 -1 10 2 15.99 1.36
 1 10 -2 17.24 1.22
 -1 10 2 16.88 1.31
 1 10 -2 15.4 1.26
 1 -10 2 17.64 1.35
 1 10 -1 15.45 1.09
 -1 10 1 14.7 1.31
 1 -10 1 13.76 0.96
 1 10 -1 15.03 1.12
 -1 -10 -1 15.1 2.5
 1 10 -1 16.34 1.4
 1 10 -1 15.1 1.27
 1 10 -1 15.9 1.19
 -1 10 1 16.85 1.4
 1 -10 1 16.53 1.27
 -1 10 0 100.65 3.57
 1 10 0 94.62 3.2
 1 10 0 94.99 3.37
 -1 10 0 94.45 3.48
 1 10 0 95.05 3.11
 -1 -10 0 84.21 2.82
 1 10 0 90.57 3.06
 1 -10 0 88.6 5.75
 1 10 0 97.92 3.57
 1 -10 0 99.95 3.4
 1 10 0 91.2 3.3
 1 -10 0 88.47 3.19
 1 10 1 18.35 1.33
 1 10 1 16.27 1.36
 1 10 1 16.64 1.34
 1 -10 -1 18.05 1.29
 -1 -10 1 15.6 1.15
 -1 -10 1 14.83 2.45
 1 -10 -1 16.68 2.53
 -1 10 -1 18.07 1.29
 1 10 1 16.36 1.44
 1 10 1 19.67 1.33
 -1 10 -1 18.87 1.48
 1 -10 -1 18.93 1.4
 1 10 1 16.72 1.22
 1 10 2 14.24 1.18
 -1 10 -2 12.85 1.25
 -1 -10 2 13.62 1.11
 1 -10 -2 16.11 2.49
 -1 -10 2 11.72 2.2
 1 -10 -2 13.6 1.19
 -1 10 -2 15.18 1.18
 1 10 2 15.5 1.23
 1 10 2 14.74 1.27
 1 -10 -2 13.75 1.08
 -1 -10 3 66.59 2.3
 -1 -10 3 73.88 2.76
 1 10 3 81.79 2.88
 1 -10 -3 78.57 2.83
 1 10 3 83.56 2.94
 -1 10 -3 76.05 2.73
 1 10 3 80.13 2.98
 1 -10 -3 71.38 2.46
 -1 -10 4 56.47 2.15
 -1 -10 4 66.16 2.56
 1 10 4 61.73 2.16
 1 10 4 69.86 2.6
 1 -10 -4 66.31 2.46
 1 10 4 70.32 2.64
 1 -10 -4 57.61 1.98
 -1 10 -4 63.96 2.43
 -1 -10 5 9.96 0.88
 -1 -10 5 10.54 1.03
 1 -10 -5 9.58 0.87
 1 10 5 10.38 1.05
 1 10 5 10.26 1.01
 1 10 5 8.32 0.76
 -1 10 -5 9.88 0.91
 -1 -10 6 26.51 1.44
 -1 10 -6 31.97 1.75
 1 10 6 27.71 1.32
 -1 -10 6 31.32 1.66
 1 -10 -6 26.53 1.31
 1 10 6 33.58 1.74
 -1 10 -6 30.71 1.49
 -1 10 -7 90.67 2.73
 1 10 7 104.37 3.15
 -1 10 -7 98.29 3.14
 -1 -10 7 100.48 3.1
 1 -10 -7 81.39 2.35
 1 -10 -7 94.02 2.77
 -1 -10 7 94.37 2.89
 1 10 7 110.13 3.2
 1 -10 -8 23.85 1.12
 -1 -10 8 24.16 1.29
 1 10 8 29.32 1.45
 -1 -10 8 25.11 1.37
 -1 10 -8 25.98 1.41
 1 10 8 27.07 1.42
 -1 -10 8 25.29 1.3
 -1 10 -8 24.38 1.13
 -1 10 -9 44.56 1.46
 1 10 9 61.3 2.02
 -1 -10 9 56.35 1.8
 1 -10 -9 56.66 1.85
 -1 -10 9 58.46 1.99
 -1 10 -9 57.42 1.97
 1 10 9 60.12 1.98
 -1 -10 9 55.16 1.9
 1 -10 -9 40.59 1.35
 1 10 10 68.68 2
 -1 10 -10 63.38 2
 -1 10 -10 65.2 1.93
 1 10 10 66.87 1.94
 -1 -10 10 63.22 1.94
 -1 10 -11 68.01 1.84
 1 10 11 64.54 1.71
 -1 -10 11 69.93 1.84
 -1 -10 11 66.36 1.76
 1 10 11 71.62 1.84
 1 11 -6 71.36 1.92
 1 11 -5 8.57 0.65
 1 -11 5 7.49 0.58
 -1 11 4 58.73 1.7
 1 -11 4 63.74 1.86
 1 -11 4 59.83 1.68
 -1 -11 -4 47.11 1.46
 1 11 -4 69.53 2.01
 -1 11 4 54.72 1.59
 1 11 -4 52.69 1.54
 -1 -11 -3 38.48 1.37
 1 -11 3 45.51 1.52
 -1 11 3 43.28 1.45
 1 11 -3 41.28 1.42
 -1 11 3 46.81 1.66
 1 -11 3 34.87 1.21
 -1 11 3 44.43 1.52
 1 11 -3 39.64 1.36
 1 -11 3 43.91 1.55
 -1 11 2 99.38 2.65
 1 11 -2 103.54 2.66
 -1 11 2 106.05 2.86
 1 -11 2 93.77 2.49
 -1 11 2 100.74 2.7
 1 11 -2 98.53 2.58
 1 -11 2 98.67 2.65
 1 11 -1 24.46 1.14
 -1 11 1 22.41 1.12
 1 11 -1 23.56 1.1
 -1 11 1 21.71 1.14
 1 -11 1 21.69 1.05
 -1 11 1 22.21 1.21
 1 -11 1 23.75 1.07
 1 11 0 380.99 7.16
 -1 11 0 370.6 7.25
 1 11 0 392.08 7.26
 -1 11 0 369.92 7.22
 1 -11 0 363.8 7.08
 1 -11 0 372.8 7.19
 -1 -11 1 18.37 0.95
 1 11 1 25.17 1.17
 1 -11 -1 16.25 0.8
 -1 11 -1 23.17 1.18
 1 -11 -1 22.37 1.11
 1 11 1 23.19 1.17
 -1 11 -1 23.97 1.19
 -1 11 -2 86.65 2.47
 1 11 2 86.66 2.47
 -1 -11 2 77.47 2.24
 1 11 2 89.23 2.45
 -1 11 -2 85.42 2.46
 1 -11 -2 72.97 2.07
 1 -11 -2 79.93 2.3
 1 -11 -2 84.58 2.37
 -1 11 -3 47.29 1.67
 1 -11 -3 39.79 1.39
 -1 -11 3 43.99 1.53
 1 11 3 45.4 1.62
 -1 -11 3 43.73 1.52
 1 -11 -3 43.39 1.46
 1 -11 -3 45.48 1.57
 1 -11 -4 55.26 1.68
 -1 11 -4 60.96 1.85
 1 -11 -4 53.9 1.62
 -1 11 -4 58.66 1.84
 -1 -11 4 40.81 1.36
 -1 -11 4 56.85 1.73
 1 11 4 64.27 1.84
 -1 -11 4 54.82 1.6
 1 -11 -4 45.49 1.42
 -1 11 -4 63.06 1.86
 1 -11 -5 7.51 0.53
 -1 11 -5 9.34 0.64
 -1 -11 5 8.37 0.6
 1 11 5 9.44 0.65
 -1 11 -5 9.22 0.65
 -1 11 -5 8.23 0.62
 1 -11 -5 8.65 0.57
 -1 11 -6 70.59 1.84
 1 11 6 73.42 1.87
 2 0 0 4401.89 76.25
 -2 0 0 4154.14 73.97
 -2 0 0 4336.32 74.65
 2 0 0 4614.47 76.68
 -2 0 0 4564.75 78.18
 -2 0 0 4137.68 73.81
 2 0 0 4530.88 77.24
 2 0 0 4547.53 77.32
 -2 0 0 4325.53 76.29
 2 0 0 4544.77 77.81
 -2 0 0 4657.53 77.76
 2 0 0 4496.86 76.92
 -2 0 -1 464.77 9.85
 2 0 1 473.75 10.68
 2 0 -1 465.95 11.39
 -2 0 1 499.62 9.6
 -2 0 -1 460.69 9.85
 2 0 -1 492.2 11.77
 -2 0 1 487.95 12.42
 -2 0 -1 500.28 10.31
 2 0 -1 511.78 11.77
 -2 0 1 503.17 12.57
 2 0 1 494.82 11.65
 -2 0 1 465.79 11.99
 2 0 -1 529.36 11.75
 -2 0 -1 483.07 11.4
 2 0 1 508.29 12.24
 -2 0 1 479.86 11.01
 2 0 -1 473.73 12.15
 -2 0 -1 501.96 12.16
 2 0 1 500.59 11.77
 2 0 -1 457.54 11.71
 2 0 -1 490.31 10.43
 2 0 -2 2747.31 49.9
 -2 0 -2 2617.5 48.2
 -2 0 -2 2577.25 48.15
 -2 0 2 2680.09 50.56
 -2 0 2 2714.62 50.84
 2 0 2 2853.73 50.95
 2 0 -2 2782.3 49.29
 -2 0 2 2607.58 48.71
 2 0 -2 2759.27 47.27
 -2 0 -2 2717.45 48.52
 -2 0 2 2734.22 51.02
 2 0 -2 2742.98 50.12
 2 0 -2 2743.46 50.26
 2 0 2 2765.87 49.47
 -2 0 2 2632.29 50.39
 2 0 -2 2766.51 50.42
 2 0 2 2686.44 50.3
 -2 0 -2 2864.8 50.37
 -2 0 2 2680.18 50.12
 2 0 2 2780.65 49.68
 2 0 -2 2725.11 50.24
 2 0 -2 2726.6 48.71
 -2 0 -3 4378.23 78.31
 -2 0 -3 4323.37 78.26
 -2 0 3 4537.71 79.53
 2 0 -3 4464.3 79.78
 -2 0 3 4446.1 80.31
 2 0 -3 4434.77 79.84
 -2 0 3 4563.22 80.65
 2 0 -3 4504.69 78.23
 -2 0 3 4328.12 78.08
 2 0 3 4554.28 80.53
 2 0 -3 4462.54 77
 -2 0 -3 4469.75 78.48
 -2 0 3 4431.51 80.68
 2 0 3 4592.51 78.66
 2 0 -3 4498.68 79.87
 -2 0 3 4346.88 80.03
 2 0 -3 4417.52 79.67
 -2 0 -3 4642.47 79.71
 2 0 3 4474.96 79.68
 -2 0 3 4353.69 79.5
 2 0 3 4481.07 78.8
 2 0 -3 4417.35 79.72
 2 0 -3 4480.41 78.67
 -2 0 4 406.49 8.35
 -2 0 -4 414.72 10.41
 -2 0 -4 416.18 10.29
 -2 0 4 419.66 10.83
 2 0 -4 437.7 11.21
 2 0 -4 417.31 11.18
 -2 0 4 438.57 11.62
 -2 0 4 430.56 11.86
 2 0 4 419.47 11.64
 -2 0 4 438.72 11.51
 -2 0 4 429.06 9.84
 2 0 -4 426.28 9.25
 2 0 -4 436.64 11.04
 2 0 -4 440.26 10.69
 -2 0 4 423.4 11.36
 2 0 -4 422.42 11.13
 2 0 -4 416.66 10.84
 2 0 4 427.83 10.85
 -2 0 -4 439.8 10.87
 -2 0 4 414.56 10.67
 -2 0 4 430.08 11.89
 -2 0 5 15.29 1.48
 -2 0 -5 13.56 1.09
 2 0 -5 13.78 1.67
 2 0 -5 15.58 1.78
 2 0 -5 14.12 1.75
 -2 0 5 17.95 2.12
 2 0 -5 15.93 1.84
 -2 0 5 14.94 1.92
 -2 0 -5 16.84 1.73
 2 0 -5 14.27 0.95
 2 0 -5 17.74 1.94
 -2 0 -5 18.11 1.86
 -2 0 5 16.25 0.93
 -2 0 5 14.8 1.83
 2 0 -5 16.55 1.44
 2 0 -5 17.09 1.92
 -2 0 5 15.38 1.86
 -2 0 5 13.98 1.58
 2 0 5 14.09 1.63
 2 0 -5 16.93 1.74
 -2 0 -5 14.98 1.61
 2 0 -5 14.62 1.83
 -2 0 5 15.16 2.01
 2 0 -5 15.85 0.94
 2 0 -6 588.73 14.74
 -2 0 6 558.7 15.06
 -2 0 -6 536.41 12.22
 2 0 -6 573.15 14.3
 2 0 -6 579.59 14.75
 2 0 -6 576.68 14.79
 2 0 -6 589.63 14.93
 -2 0 6 608.41 15.64
 -2 0 6 574.88 14.2
 2 0 -6 557.24 12.47
 2 0 6 577.48 13.82
 2 0 -6 586.18 13.87
 2 0 -6 570.08 11.18
 -2 0 6 603.71 15.28
 -2 0 6 619 15.96
 -2 0 -6 567.7 14.47
 2 0 -6 551.09 11.91
 2 0 -6 577.93 13.33
 -2 0 -6 577.5 14.73
 -2 0 -6 587.46 13.76
 -2 0 6 592 13.78
 2 0 -6 606.97 15.29
 -2 0 6 592.55 15.85
 -2 0 7 299.61 10.44
 2 0 -7 304.17 9.98
 -2 0 7 322.1 10.84
 -2 0 7 308.59 9.89
 -2 0 -7 293.4 9.77
 2 0 -7 287.98 7.73
 -2 0 -7 308.04 10.1
 2 0 -7 300.47 8.92
 2 0 -7 291.93 9.26
 -2 0 -7 288.76 7.95
 2 0 -7 308.66 10.12
 -2 0 7 310.11 9.39
 2 0 -7 302.19 8.32
 2 0 7 301.82 8.66
 2 0 -7 315.25 8.83
 -2 0 7 353.29 10.8
 2 0 -7 299.05 9.68
 -2 0 -7 298.66 8.6
 -2 0 7 302.01 8.65
 2 0 -7 315.22 10.38
 -2 0 7 316.05 10.97
 -2 0 7 315.15 10.37
 2 0 7 319.7 10.75
 -2 0 8 795.92 19.89
 2 0 -8 764.7 18.83
 -2 0 -8 726.23 16.71
 2 0 -8 782.45 18.32
 2 0 -8 777.61 19.64
 -2 0 8 813.57 20.71
 -2 0 8 786.54 19.01
 2 0 -8 780.32 18.22
 -2 0 -8 778.64 19.85
 2 0 -8 741.18 16.6
 -2 0 8 790.17 20.36
 2 0 -8 779.48 19.28
 -2 0 8 793.38 18.32
 2 0 -8 743.45 17.2
 2 0 8 757.55 16.76
 2 0 -8 796.15 17.05
 2 0 -8 754.49 14.85
 -2 0 -8 745.04 16.74
 -2 0 8 763.9 16.84
 -2 0 8 791.12 20.54
 2 0 -8 814.97 19.96
 2 0 8 751.17 19.88
 -2 0 8 785.4 19.78
 2 0 -9 68.31 4.39
 -2 0 9 67.93 4.83
 2 0 -9 59.27 3.83
 -2 0 -9 61.06 3.55
 2 0 -9 70.2 4.9
 -2 0 9 60.62 4.75
 2 0 -9 67.96 4.53
 2 0 -9 61.95 4.13
 2 0 -9 62.37 3.54
 -2 0 -9 71.17 4.94
 2 0 -9 69.61 2.61
 -2 0 9 67.65 4.11
 2 0 -9 60.58 3.75
 2 0 9 66.94 3.15
 -2 0 9 68.16 2.7
 2 0 9 62.81 4.73
 -2 0 9 67.23 4.78
 -2 0 9 71.64 5.2
 -2 0 9 67.66 4.39
 -2 0 9 89.45 5.8
 2 0 -9 69.1 4.87
 -2 0 9 65.6 3.17
 -2 0 10 693.56 20.26
 -2 0 10 656.08 18.02
 2 0 10 728.42 19.91
 -2 0 10 705.18 19.54
 -2 0 10 718.91 20.3
 2 0 -10 692.11 18.48
 2 0 10 669.67 14.11
 -2 0 10 690.33 14.23
 2 0 -10 689.39 18.28
 2 0 -10 660.99 16.53
 -2 0 -10 761.06 20.37
 -2 0 10 704.53 19.54
 2 0 -10 695.07 18.07
 -2 0 -10 648.93 16.53
 2 0 -10 668.6 16.92
 2 0 -10 716.43 19.82
 -2 0 10 708.94 17.47
 2 0 -10 690.88 17.4
 -2 0 10 708.86 18.24
 -2 0 10 727.41 20.62
 2 0 -10 729.96 19.68
 2 0 -10 695.76 14.01
 -2 0 11 63.86 5.44
 -2 0 11 72.26 4.83
 2 0 -11 67.78 5.43
 -2 0 -11 68 5.29
 -2 0 11 64.18 4.55
 2 0 -11 63.18 4.38
 -2 0 11 65.17 4.21
 2 0 -11 60.27 4.75
 2 0 -11 71.47 4.32
 -2 0 -11 74.98 5.76
 -2 0 11 66.91 5.25
 2 0 11 68.18 5.27
 2 0 -11 64.83 4.73
 -2 0 11 64.41 5.46
 -2 0 11 65.71 5.25
 2 0 -11 67.57 4.57
 2 0 11 64.2 2.87
 -2 0 11 66.92 2.92
 2 0 -11 65.58 2.79
 -2 0 11 73.7 5.92
 2 0 -11 71.47 5.39
 2 0 12 16.78 1.51
 -2 0 12 19.97 1.59
 -2 0 -12 26.68 3.55
 2 0 -12 17.79 2.42
 -2 0 12 19.01 2.46
 2 0 12 18.57 1.56
 -2 0 12 15.89 2.78
 -2 0 12 18.95 1.56
 2 0 -12 17.87 1.41
 2 0 12 19.2 1.51
 2 0 -12 19.53 1.55
 2 0 -12 19.66 1.52
 -2 0 12 27.86 3.74
 -2 0 12 22.42 2.7
 2 0 -12 15.57 2.85
 2 0 -12 19.79 1.58
 -2 0 12 17.82 1.55
 2 0 12 17.8 1.54
 2 0 12 20.9 1.68
 2 0 12 19.02 1.53
 2 0 12 19.56 1.55
 2 0 -12 20.78 2.85
 2 0 -12 19 2.31
 -2 0 -12 17.78 2.97
 -2 0 12 16.16 2.9
 2 0 -12 27.05 3.1
 -2 0 12 20.88 1.61
 2 0 12 19.2 1.56
 -2 0 12 18.3 1.56
 -2 0 12 15.06 2.87
 2 0 -12 18.11 2.85
 2 0 -12 22.72 1.55
 -2 0 12 21.3 3.09
 2 0 12 22.57 3.13
 -2 0 13 544.24 12.21
 2 0 13 517.99 11.64
 2 0 13 531.97 12.26
 2 0 -13 525.75 16.24
 -2 0 -13 562.44 18.71
 2 0 13 542.03 12.25
 -2 0 13 522.47 18.05
 2 0 -13 535.89 11.74
 -2 0 13 556.12 12.25
 2 0 13 527.05 11.87
 -2 0 13 542.58 18.98
 -2 0 13 498.4 15.45
 2 0 13 528.7 11.95
 2 0 13 545.15 12.13
 2 0 13 526.72 11.83
 -2 0 13 518.47 11.5
 2 0 13 519.57 12.09
 2 0 -13 554.92 12.13
 -2 0 13 535.67 12.16
 2 0 -13 562.91 12.07
 2 0 -13 532.56 16.26
 2 0 -13 539.36 11.89
 -2 0 13 519.63 18.68
 -2 0 -13 538.93 18.87
 2 0 13 529.7 12.1
 -2 0 13 543.43 12.21
 -2 0 13 536.5 12.11
 2 0 -13 531.31 17.68
 2 0 -13 539.19 11.62
 -2 0 13 552.23 18.06
 2 0 13 534.57 17.44
 2 0 -14 1079.94 27.47
 -2 0 -14 1144.51 30.72
 2 0 14 1143.71 22.46
 -2 0 14 1091.52 29.78
 -2 0 14 1104.19 22.35
 2 0 14 1124.58 21.96
 2 0 -14 1101.97 21.76
 -2 0 -14 1096.86 31.04
 -2 0 14 1124.29 30.92
 -2 0 14 1111.69 31.01
 -2 0 14 1087.48 21.55
 2 0 14 1098.85 22.28
 2 0 -14 1143.3 22.3
 -2 0 14 1160.64 22.45
 2 0 -14 1147.68 22.18
 2 0 -14 1114.66 22.06
 2 0 14 1094.15 28.4
 -2 0 14 1127.21 29.63
 2 0 -14 1092.8 21.56
 2 0 14 1123.98 22.51
 -2 0 14 1169.21 22.43
 2 0 14 1072.49 21.6
 2 0 -14 1120.05 29.36
 2 0 14 1084.48 22.21
 -2 0 14 1132.55 22.33
 -2 0 14 1134.28 22.4
 2 0 14 1092.09 21.98
 2 0 14 1132.29 22.25
 -2 0 15 110.86 4.34
 2 0 15 107.94 4.39
 2 0 15 107.38 3.89
 -2 0 -15 109.28 8.09
 2 0 -15 99.99 6.58
 2 0 15 116.33 4.47
 2 0 -15 122.93 4.46
 2 0 15 111.67 4.07
 -2 0 15 111.25 4.39
 2 0 -15 107.96 3.98
 -2 0 -15 117.87 8.59
 2 0 15 115.96 4.59
 -2 0 15 106.6 8.09
 -2 0 15 107.49 3.87
 2 0 -15 113.81 4.36
 -2 0 15 113.41 4.4
 2 0 15 103.65 4.25
 2 0 -15 111.35 4.22
 -2 0 -15 110.04 3.82
 2 0 -15 120.35 4.35
 -2 0 15 108.86 8.15
 -2 0 15 106.62 7.4
 2 0 -15 108.1 3.85
 2 0 -15 103.61 7.3
 -2 0 15 110.07 4.32
 -2 0 15 111.2 4.35
 2 0 15 111.41 4.35
 2 0 15 109 4.13
 2 0 15 111.52 4.33
 2 0 16 11.44 1.38
 2 0 -16 9.9 1.28
 -2 0 16 10.64 1.33
 2 0 16 7.77 1.03
 2 0 -16 9.03 1.09
 -2 0 16 9.71 1.09
 -2 0 16 10.36 2.63
 2 0 16 12 1.38
 -2 0 16 8.3 1.2
 2 0 16 12.72 1.5
 -2 0 16 13.54 2.98
 2 0 16 7.67 1.16
 2 0 16 10.29 1.21
 2 0 -16 9.08 1.18
 -2 0 -16 8.62 1.04
 2 0 -16 9 1.22
 -2 0 -16 9.38 2.7
 -2 0 16 9.38 2.28
 2 0 16 11.24 1.36
 -2 0 16 9.82 1.24
 -2 0 -16 11.83 2.84
 2 0 -16 8.92 1.28
 2 0 16 8.04 1.21
 -2 0 16 10.92 1.34
 2 0 -17 131.31 4.74
 2 0 17 129.61 4.68
 2 0 17 131.27 4.82
 -2 0 17 132.59 4.66
 -2 0 17 131.23 4.68
 2 0 17 127.71 4.61
 2 0 -17 133.81 4.7
 -2 0 17 121.75 4.06
 2 0 -17 124.27 4.57
 2 0 -17 129.68 4.56
 -2 0 -17 121.94 4.09
 -2 0 17 113.66 7.43
 2 0 17 125.53 4.58
 2 0 17 125.4 4.34
 -2 0 -17 138.02 9.03
 -2 0 17 130.29 4.74
 2 0 -17 131.48 4.73
 2 0 17 129.49 4.91
 -2 0 17 129.63 4.74
 2 0 -17 130.09 4.21
 2 0 17 123.11 4.11
 2 0 -18 154.3 4.94
 -2 0 18 150.97 4.92
 2 0 -18 152.18 9.3
 2 0 18 142.75 4.86
 2 0 -18 144.5 4.92
 -2 0 18 130.11 4.1
 2 0 -18 144.53 4.72
 2 0 -18 147.09 4.87
 2 0 18 134.21 4.39
 2 0 18 140.68 4.77
 -2 0 18 144.81 4.93
 -2 0 -18 152.2 9.32
 2 0 -18 146.91 4.91
 -2 0 18 147.19 4.92
 2 0 18 140.54 5.04
 2 0 18 143.42 4.95
 -2 0 18 150.66 4.86
 2 0 19 180.51 5.33
 2 0 -19 191.06 5.53
 -2 0 19 175.38 4.77
 2 0 -19 186.16 5.41
 2 0 -19 179.57 5.13
 2 0 -19 181.52 5.29
 2 0 19 174.99 5.29
 2 0 19 165.92 4.75
 2 0 19 173.18 5.17
 2 0 19 174.33 5.33
 -2 0 19 175.47 5.16
 -2 0 19 180.31 5.41
 -2 0 19 180.1 5.27
 2 0 -19 187.98 5.45
 -2 0 19 177.94 5.32
 2 0 -20 24.77 1.66
 2 0 20 24.67 1.59
 2 0 -20 23.36 1.43
 2 0 -20 23.52 1.59
 2 0 -20 24.68 1.56
 2 0 20 25.77 1.6
 2 0 20 21.12 1.21
 2 0 20 22.32 1.49
 2 0 -20 25.98 1.65
 -2 0 20 26.23 1.62
 2 0 -20 24.99 1.47
 -2 0 20 24.03 1.52
 -2 0 20 25.82 1.67
 2 0 20 24.75 1.59
 -2 0 20 22.56 1.45
 2 0 21 150.82 3.86
 2 0 -21 165.76 4.26
 2 0 21 150.34 3.98
 2 0 -21 154.5 3.97
 -2 0 21 160.67 4.06
 2 0 -21 160.26 4.15
 -2 0 21 150.29 3.97
 2 0 -21 148.17 4.1
 2 0 -21 143.84 3.71
 -2 0 21 155.32 3.9
 -2 0 21 156.17 4.15
 2 0 -22 4.51 0.56
 2 0 22 4.65 0.48
 -2 0 22 4.48 0.47
 2 -1 22 4 0.44
 2 1 -22 4.26 0.49
 2 -1 22 3.62 0.5
 -2 1 22 4.12 0.51
 2 -1 21 61.78 2.29
 2 1 -21 63.72 2.17
 2 1 -21 62.44 2.3
 2 1 -21 66.14 2.42
 -2 1 21 58.99 1.91
 2 1 -21 67.63 2.42
 2 -1 21 59 2.06
 2 1 -21 61.65 2.12
 -2 1 21 61.13 2.34
 2 -1 21 62.66 2.38
 2 -1 20 71.16 2.69
 2 1 -20 73.27 2.7
 -2 1 20 70.36 2.33
 2 -1 20 67.39 2.41
 -2 1 20 68.84 2.65
 2 1 -20 72.19 2.68
 2 -1 20 68.45 2.62
 2 1 -20 70.52 2.51
 2 1 -20 73.84 2.49
 -2 1 20 69.57 2.4
 2 1 -20 70.52 2.61
 2 -1 20 76.08 2.8
 2 -1 19 106.25 3.89
 -2 1 19 103.7 3.86
 -2 1 19 98.03 3.3
 2 1 -19 102.27 3.58
 -2 1 19 98.55 3.45
 2 -1 19 106.13 3.91
 -2 1 19 102.48 3.4
 2 1 -19 104.37 3.83
 2 -1 19 102.03 3.63
 2 1 -19 105.95 3.73
 2 1 -19 105.27 3.82
 -2 1 19 100.42 3.58
 2 -1 19 105.38 3.93
 2 1 -19 99.37 3.52
 2 1 -19 106.7 3.86
 2 1 -18 38.05 2.28
 -2 1 18 36.33 2.06
 2 -1 18 38.24 2.38
 -2 1 18 37.66 2.17
 2 -1 18 39.37 2.36
 -2 1 18 37.56 2.25
 2 1 -18 34.29 4.43
 -2 -1 -18 40.94 2.07
 2 1 -18 36.4 2.14
 2 1 -18 41.33 2.39
 2 1 -18 40.1 2.38
 2 -1 18 35.61 2.17
 -2 1 18 37.59 2.05
 2 -1 18 34.45 1.86
 2 -1 18 39.45 2.26
 -2 -1 -18 35.56 4.44
 -2 1 18 39.58 2.26
 2 1 -18 37.27 2.29
 2 -1 18 36.41 2.35
 2 -1 18 36.14 2.01
 -2 1 18 38.8 2.37
 2 1 -17 360.09 8.96
 -2 1 17 346.55 9.01
 2 -1 17 338.6 8.48
 -2 -1 -17 366.37 15.27
 2 -1 17 342.77 8.38
 -2 1 17 354.7 8.63
 2 -1 17 344.02 9.06
 2 1 -17 355.8 15.39
 -2 1 17 350.94 8.73
 2 -1 17 345.27 9
 -2 1 17 340.05 8.8
 2 1 -17 358.31 9.09
 2 -1 17 345.8 8.82
 -2 1 17 337.56 8.4
 2 -1 17 344.06 8.76
 2 -1 17 330.39 8.17
 2 1 -17 362.19 9.06
 -2 1 17 353.89 8.84
 2 -1 17 346.3 9.02
 2 -1 17 343.66 9.14
 2 1 -17 358.49 8.82
 2 1 -17 349.42 8.95
 -2 -1 -17 338.07 8.27
 2 1 -16 34.65 2.28
 2 1 -16 32.66 1.95
 -2 1 16 34.15 2.33
 2 -1 16 34.21 2.18
 2 -1 16 31.81 2.04
 -2 1 16 33.6 2.15
 -2 -1 -16 32.61 4.54
 2 -1 16 31.37 2.28
 2 -1 16 32.38 2.33
 2 1 -16 39.64 4.9
 -2 1 16 33.94 2.1
 2 1 -16 34.92 2.32
 2 -1 16 31.22 2.16
 2 -1 16 31.13 1.96
 2 -1 16 32.06 2.18
 -2 -1 -16 34.11 4.4
 -2 1 16 35.13 2.23
 2 -1 16 31.09 2.25
 -2 1 16 36.57 2.35
 2 -1 16 30.68 2.24
 2 1 -16 34.22 2.31
 -2 1 16 34.29 2.25
 2 1 -16 31.94 2.16
 2 1 -16 36.11 2.33
 2 -1 15 335.53 8.49
 -2 1 15 345.45 8.64
 2 1 -15 322.27 12.67
 -2 -1 -15 368.79 15.18
 2 -1 15 339.9 8.82
 2 1 -15 331.79 8.83
 2 1 -15 332.5 8.76
 2 1 -15 324.24 8.2
 2 -1 15 338.64 8.68
 -2 1 15 346.75 9
 -2 -1 -15 339.83 15.22
 2 -1 15 328.35 8.92
 -2 1 15 337.88 8.44
 2 1 -15 339.19 15.09
 2 -1 15 317.01 8.25
 2 -1 15 340.55 8.81
 -2 1 15 342.85 8.79
 2 -1 15 328.32 8.92
 2 1 -15 339.58 8.87
 -2 1 15 308.15 12.64
 2 -1 15 329.46 13.21
 2 1 -15 325.68 13.4
 -2 1 15 336.01 8.77
 2 -1 15 330.21 8.88
 -2 1 15 338.92 8.68
 2 1 -15 349.33 8.78
 2 1 -15 350.83 8.88
 2 -1 14 41.07 4.4
 -2 1 14 39.44 4.13
 2 -1 14 47.04 2.52
 -2 1 14 47.12 2.51
 2 1 -14 35.46 3.82
 -2 -1 -14 44.47 4.94
 2 1 -14 41.48 2.49
 2 -1 14 39.57 2.45
 2 1 -14 39.4 2.42
 2 1 -14 38.68 2.21
 -2 1 14 39.6 2.48
 -2 -1 -14 34.15 4.52
 2 -1 14 41.04 2.41
 2 -1 14 36.71 2.42
 -2 1 14 40.1 2.3
 2 -1 14 36.48 2.42
 -2 1 14 42.06 2.48
 2 1 -14 40.88 2.47
 -2 1 14 43.5 4.92
 -2 1 14 41.38 2.46
 2 -1 14 39.57 2.49
 -2 1 14 39.72 2.38
 2 1 -14 38.91 2.16
 2 1 -14 35.58 4.13
 2 -1 14 36.98 2.21
 2 -1 14 38.74 2.4
 2 1 -14 41.97 2.45
 2 1 -14 41.55 2.45
 2 -1 13 93.81 3.65
 2 -1 13 98.38 3.88
 -2 1 13 95.41 7.27
 -2 1 13 98.49 3.78
 2 -1 13 94.72 3.76
 2 1 -13 95.49 6.12
 2 -1 13 118.82 4.23
 2 1 -13 101.28 3.9
 2 1 -13 99.93 3.68
 -2 1 13 106.1 4.06
 -2 -1 -13 96.98 7.25
 -2 1 13 93.54 3.64
 2 -1 13 96.6 3.83
 2 -1 13 102.03 4.07
 2 1 -13 101.14 3.91
 2 -1 13 93.78 3.94
 -2 1 13 96.66 3.82
 2 -1 13 92.44 3.87
 -2 1 13 95.22 3.77
 -2 1 13 91.98 3.33
 2 1 -13 100.7 3.61
 -2 1 13 85.38 6.77
 2 -1 13 92.85 6.63
 -2 1 13 91.65 6.28
 2 1 -13 92.32 6.66
 2 1 -13 95.42 3.77
 2 1 -13 99.89 3.84
 -2 -1 -13 90.7 5.81
 -2 1 12 547.65 18.85
 -2 1 12 569.37 12.33
 2 -1 12 559.24 12.31
 2 -1 12 540.38 12.58
 2 1 -12 575.46 16.68
 2 -1 12 568.61 12.52
 2 1 -12 571.55 12.45
 -2 1 12 558.25 12.49
 2 1 -12 559.54 12.11
 2 -1 12 566.85 12.45
 -2 -1 -12 565.35 16.29
 -2 -1 -12 600.59 19.19
 -2 1 12 555.21 18.64
 2 1 -12 573.47 12.47
 2 -1 12 568.98 12.67
 -2 1 12 575.98 12.44
 2 1 -12 548.72 16.39
 2 1 -12 583.36 12.42
 2 1 -12 569.13 12.32
 2 -1 12 578.68 18.41
 -2 1 12 570.46 17.3
 2 -1 12 542.2 12.51
 -2 1 12 574.7 12.42
 2 -1 12 563.66 12.49
 2 -1 12 575.44 12.23
 -2 1 12 541.25 12.09
 -2 1 12 567.25 19.44
 2 1 -12 555.1 17.92
 2 1 -12 560.81 12.03
 -2 -1 -11 3.34 1.17
 -2 1 11 3.22 1.21
 -2 -1 -11 3.59 1.37
 2 1 -11 4.88 1.14
 -2 -1 -11 5.35 1.64
 2 1 -11 2.85 0.63
 2 1 -11 3.38 0.7
 -2 1 11 4.31 1.61
 2 -1 11 3.6 1.47
 2 1 -11 2.72 1.23
 2 -1 11 1.85 1
 2 1 -11 7.91 1.62
 -2 1 11 11.33 2.32
 2 1 -11 2.22 0.97
 2 1 -11 1.94 0.92
 -2 1 11 1 1.15
 2 1 -11 2.78 1.02
 2 1 -11 13.59 1.23
 -2 -1 -10 265.13 10.72
 2 1 -10 244.17 9.07
 2 1 -10 247.71 8.36
 -2 -1 -10 270.36 10.86
 -2 1 10 253.88 9.91
 2 -1 10 262.46 10.86
 2 1 -10 263.29 10.6
 -2 1 10 256.18 11.3
 2 1 -10 254.59 9.16
 -2 -1 -10 254 9.12
 2 1 -10 270.34 11.14
 -2 1 10 247.77 8.65
 -2 1 10 264.77 11.02
 2 1 -10 245.38 9.21
 2 -1 10 243.48 9.57
 -2 1 10 247.79 10.95
 2 1 -10 249.9 9.67
 2 1 -10 251.56 6.38
 2 1 -10 264.52 6.56
 -2 1 10 259.44 6.55
 2 -1 9 417.38 10.48
 -2 1 9 429.36 13.14
 -2 1 9 424.43 14.57
 2 -1 9 418.34 14.05
 2 1 -9 441.23 13.94
 2 -1 9 451.29 14.35
 2 1 -9 404.72 11.86
 -2 1 9 411.87 10.57
 -2 1 9 397.9 10.54
 -2 1 9 432.79 14.41
 2 -1 9 402.49 12.82
 2 1 -9 420.74 12.64
 -2 1 9 432.64 14.22
 -2 -1 -9 422.54 12.09
 2 1 -9 441.01 14.23
 2 -1 9 438.32 13.06
 -2 1 9 414.19 11.91
 2 1 -9 434.84 9.32
 2 1 -9 424.11 9.18
 2 1 -9 421.42 13.05
 -2 -1 -9 439.88 13.95
 2 1 -9 412.48 11.09
 -2 -1 -9 451.65 14.12
 2 1 -9 429.96 12.05
 2 -1 8 371.62 9.96
 2 1 -8 358.81 9.98
 -2 1 8 373.99 11.62
 -2 -1 -8 346.69 9.37
 2 1 -8 371.58 12.26
 2 -1 8 369.03 12.53
 -2 1 8 352.61 12.74
 -2 1 8 357.08 9.68
 2 -1 8 397.67 12.74
 2 1 -8 355.7 10.3
 -2 1 8 375.61 10.14
 -2 -1 -8 373.06 9.92
 2 -1 8 367.99 11.65
 -2 1 8 382.38 12.72
 2 1 -8 367.41 11.36
 -2 1 8 392.97 12.8
 2 1 -8 407.28 12.8
 2 -1 8 365.39 11.56
 -2 1 8 366.91 10.69
 2 1 -8 364.67 11.66
 2 1 -8 376.1 8.05
 2 1 -8 380.3 8.2
 2 1 -8 341.38 9.36
 -2 -1 -8 387.65 12.35
 -2 1 8 363.47 9.36
 2 1 -7 1345.49 27.17
 -2 1 7 1345.24 28.57
 2 1 -7 1380.79 29.6
 2 -1 7 1346.2 30
 -2 1 7 1316.27 26.41
 2 1 -7 1305.89 26.59
 2 -1 7 1372.03 27.11
 -2 -1 -7 1384.08 27.09
 -2 1 7 1342.08 27.18
 2 -1 7 1354.43 28.81
 -2 1 7 1332.08 29.85
 2 1 -7 1379.14 28.64
 -2 1 7 1358.62 29.96
 -2 1 7 1353.68 28.33
 2 1 -7 1327.11 29.34
 2 -1 7 1384.1 28.92
 -2 1 7 1345.64 27.62
 2 1 -7 1292.26 28.72
 2 1 -7 1283.36 24.23
 2 1 -7 1261.52 25.34
 2 1 -7 1339.79 26.43
 -2 -1 -7 1387.85 29.13
 -2 1 7 1306.75 25.88
 2 1 -6 2195 41.16
 -2 1 6 2138.93 41.81
 2 1 -6 2217.38 43.11
 2 1 -6 2026.28 38.32
 2 1 -6 2100.95 39.66
 -2 1 6 2131.9 40.16
 2 -1 6 2166.85 41.03
 -2 -1 -6 2188.06 40.93
 -2 1 6 2189.7 41.21
 -2 1 6 2201.63 43.36
 2 -1 6 2192.89 42.4
 -2 1 6 2187.76 43.31
 2 1 -6 2202.46 42.24
 -2 1 6 2144.29 41.63
 2 1 -6 2205.97 42.76
 2 -1 6 2238.9 42.57
 2 1 -6 2187.29 42.43
 -2 1 6 2101.66 39.62
 -2 -1 -6 2250.91 42.39
 2 1 -6 2085.81 39.24
 2 1 -5 929.59 19.89
 -2 1 5 928.43 20.1
 -2 1 5 921.95 19.94
 2 -1 5 896.24 21.2
 2 1 -5 876.16 16.41
 2 1 -5 934 20.98
 2 1 -5 907.01 17.87
 2 1 -5 907.11 20.08
 2 -1 5 907.88 18.18
 2 1 -5 977.87 20.82
 2 -1 5 934.26 20.57
 -2 -1 -5 944.73 19.75
 -2 1 5 940.29 19.95
 2 -1 5 938.44 19.89
 2 1 -5 907.26 20.58
 2 1 -5 923.47 16.66
 -2 1 5 903.8 21.09
 2 -1 5 903.08 20.51
 2 1 -5 934.4 20.58
 -2 1 5 962.6 21.39
 -2 1 5 881.32 18.43
 -2 -1 -5 932.96 20.24
 2 1 -5 875.88 17.26
 2 -1 5 815.16 16.2
 2 1 -4 826.36 18.52
 2 -1 4 828.55 17.08
 2 1 -4 851.49 18.73
 2 1 -4 831.73 18.87
 -2 1 4 841.48 19.5
 2 -1 4 852 16.67
 2 1 -4 836.75 18.93
 2 -1 4 828.47 18.86
 -2 1 4 829.37 19.39
 2 1 -4 805.57 15.03
 2 1 -4 781.07 14.97
 2 1 -4 865.38 18.6
 -2 1 4 825.33 18.35
 -2 1 4 848.72 18.35
 2 1 -4 843.11 19.12
 2 -1 4 837.01 19.34
 2 -1 4 841.39 18.1
 -2 1 4 851.58 18.51
 -2 -1 -4 860.71 18.34
 2 -1 4 803.81 18.26
 -2 1 4 826.76 17.27
 2 -1 4 781.39 15.6
 2 1 -3 165.08 6.02
 2 1 -3 154.5 5.68
 2 -1 3 155.95 5.2
 2 -1 3 156.77 4.97
 -2 1 3 155.77 6.29
 2 1 -3 145.62 5.86
 2 -1 3 157.26 6.24
 2 1 -3 149.51 5.96
 -2 1 3 154.52 5.88
 2 -1 3 152.29 5.82
 2 -1 3 152.79 5.61
 -2 -1 -3 159.83 5.86
 2 1 -3 146.76 5.78
 -2 1 3 150.93 5.61
 2 1 -3 154.92 5.52
 -2 1 3 149.86 6.14
 -2 1 3 154.38 5.17
 2 -1 3 150.48 4.44
 2 1 -2 2628.97 50.4
 2 1 -2 2688.28 49.66
 2 -1 2 2682.3 49.45
 2 -1 2 2757.95 50.5
 2 -1 2 2714.28 49.11
 -2 1 2 2593.18 50.94
 2 1 -2 2688.57 50.57
 -2 1 2 2656.05 50.1
 2 1 -2 2728.37 49.98
 2 -1 2 2741.93 47.79
 2 -1 2 2699.5 50.58
 2 -1 2 2617.67 48.39
 -2 1 2 2665.38 48.9
 -2 1 2 2671.83 50.44
 2 -1 2 2688.82 50.47
 2 -1 2 2823.9 50.23
 -2 -1 -2 2839.8 50.51
 -2 -1 -2 2785.86 47.68
 2 1 -2 2778.65 50.66
 2 1 -2 2727.35 50.64
 -2 1 2 2695.29 50.92
 2 -1 1 159.68 5.73
 -2 1 1 161.22 4.41
 2 -1 1 154.2 4.68
 2 -1 1 156.81 5.23
 -2 1 1 161.84 5.1
 2 -1 1 156.13 5
 -2 -1 -1 154.71 3.59
 2 1 -1 153.1 5.9
 -2 -1 -1 161.75 5.9
 2 -1 1 162.4 5.38
 -2 1 1 169.55 6.25
 2 -1 1 161.13 5.8
 2 1 -1 166.36 5.8
 -2 1 1 154.97 5.7
 2 1 -1 158.2 5.3
 2 -1 1 161.97 5.52
 -2 -1 0 669.22 12.73
 2 -1 0 715.5 15.4
 -2 1 0 708.28 16.13
 -2 -1 0 701.52 14.28
 2 1 0 737.86 16.38
 -2 -1 0 734.79 16.44
 2 -1 0 750.89 15.9
 2 -1 0 738.86 15.08
 -2 1 0 714.46 14.44
 2 -1 0 716.85 15.6
 2 -1 0 750.44 15.1
 -2 1 0 719.36 15.26
 2 1 0 765.44 16.72
 2 -1 0 696.84 16.29
 -2 -1 0 757.86 16.44
 2 -1 0 752.05 16.22
 -2 1 0 762.94 16.9
 2 -1 0 744.82 15.88
 2 -1 0 747.39 16.15
 2 1 0 729.83 15.19
 2 -1 0 730.24 15.92
 2 1 0 740.15 16.24
 2 -1 -1 136.24 4.97
 2 1 1 138.94 5.46
 2 -1 -1 132.89 4.74
 -2 1 -1 130.56 5.23
 2 -1 -1 140.33 5.17
 -2 -1 1 129.97 4.96
 2 -1 -1 142.14 4.86
 -2 1 -1 132.49 4.37
 -2 -1 1 133.95 5.34
 2 -1 -1 136.01 5.07
 -2 -1 1 130.11 5.03
 2 -1 -1 130.11 4.96
 2 -1 -1 136.84 5.4
 -2 1 -1 132.99 5.33
 2 -1 -1 134.63 5.15
 -2 -1 1 139.27 5.4
 -2 1 -1 124.86 4.66
 2 -1 -1 135.78 4.53
 2 -1 -2 2641.72 47.76
 2 -1 -2 2740.98 49.89
 -2 -1 2 2711.8 50.34
 -2 -1 2 2601.86 49.41
 2 -1 -2 2772.66 48.52
 -2 1 -2 2667.38 50.18
 2 1 2 2766.6 50.72
 2 -1 -2 2792.91 49.56
 -2 -1 2 2698.21 50.31
 -2 1 -2 2646.63 48.78
 -2 1 -2 2576.03 47.84
 -2 1 -2 2779.79 50.29
 2 -1 -2 2680.6 50.1
 -2 -1 2 2762.57 50.07
 2 -1 -2 2761.95 49.74
 2 -1 -2 2662.78 49.8
 -2 -1 2 2632.25 49.73
 2 -1 -2 2612.97 48.53
 2 1 2 2694.42 50.28
 2 1 2 2759.94 49.28
 2 -1 -2 2727.87 49.69
 2 -1 -3 157.53 5.11
 2 -1 -3 163.63 5.98
 2 1 3 174.19 6.58
 -2 1 -3 163.96 6.28
 -2 -1 3 166.97 6.44
 2 -1 -3 166.56 4.81
 -2 -1 3 158.04 5.72
 2 -1 -3 171.51 6.14
 -2 1 -3 161.45 5.59
 2 1 3 170.95 5.91
 -2 -1 3 162.74 6.27
 -2 1 -3 166.95 6.08
 2 -1 -3 159.44 5.98
 2 -1 -3 155.89 5.69
 -2 -1 3 160.04 5.89
 2 -1 -3 166.35 5.94
 -2 -1 3 165.01 6.29
 -2 1 -3 156.06 5.11
 -2 -1 3 155.46 5.89
 -2 -1 3 168.97 6.35
 2 -1 -3 162.29 5.33
 2 1 3 154.57 5.96
 2 -1 -3 157.95 5.93
 2 -1 -4 920.34 19.2
 2 -1 -4 932.79 20.15
 2 -1 -4 920.99 17.34
 -2 -1 4 901.98 19.85
 2 -1 -4 921.81 20.31
 2 1 4 954.71 20.29
 -2 1 -4 889.26 19.8
 -2 -1 4 922.58 20.64
 2 -1 -4 890.97 20.15
 2 -1 -4 906.68 19.91
 -2 -1 4 925.13 19.85
 -2 1 -4 941.56 20.13
 -2 -1 4 915.59 20.73
 -2 1 -4 880.26 19.14
 2 -1 -4 935.32 20.42
 -2 -1 4 916.72 20.34
 -2 -1 4 932.41 20.78
 2 1 4 916 20.08
 2 -1 -4 894.28 19.17
 2 -1 -4 915.53 20.23
 2 -1 -5 865.72 19.33
 2 -1 -5 892.4 19.9
 2 -1 -5 888.38 16.33
 2 -1 -5 924 20.28
 -2 -1 5 876.94 19.7
 2 1 5 913.36 20.33
 2 -1 -5 906.55 20.29
 -2 1 -5 882.46 20.11
 -2 1 -5 866.22 19.5
 2 -1 -5 869.26 19.44
 -2 -1 5 908.99 19.47
 -2 -1 5 911.18 20.8
 -2 1 -5 903.72 19.49
 -2 -1 5 910.52 20.76
 2 -1 -5 882.57 19.28
 2 1 5 844.99 19.43
 -2 -1 5 883.63 20.35
 2 -1 -5 907.98 20.31
 2 -1 -5 906.87 20.15
 2 -1 -6 1994.47 39.25
 2 1 6 2061.32 38.98
 2 -1 -6 2048.58 39.62
 2 -1 -6 2020.91 39.6
 2 1 6 2021.99 41.01
 -2 1 -6 1971.11 40.21
 2 -1 -6 2092.66 40.54
 2 -1 -6 2014.04 35.6
 2 -1 -6 2010.96 40.02
 -2 -1 6 2036.61 39.71
 2 -1 -6 2063.2 40.54
 -2 -1 6 2117.73 41.08
 -2 -1 6 2011.79 40.3
 -2 1 -6 1946.94 39.55
 -2 -1 6 1998.77 40.8
 -2 -1 6 2021.8 40.76
 2 -1 -6 2024.76 40.22
 -2 -1 6 2033.38 40.56
 2 -1 -6 2002.95 38.84
 -2 1 -6 1983.96 38.89
 -2 -1 6 2045.26 38.75
 2 -1 -6 2046.29 40.11
 2 -1 -7 1392.44 29.24
 2 1 7 1333.59 27.84
 2 -1 -7 1442.6 29.72
 2 -1 -7 1394.3 29.07
 2 1 7 1410.5 30.75
 -2 -1 7 1399.01 30.76
 2 -1 -7 1446 30.17
 -2 1 -7 1444.11 30.46
 2 -1 -7 1374.96 25.1
 -2 -1 7 1355.9 29.39
 2 -1 -7 1397.19 29.6
 2 -1 -7 1399.2 30.18
 -2 -1 7 1397.56 30.76
 -2 -1 7 1383.62 29.87
 -2 1 -7 1347.41 29.5
 2 -1 -7 1388.35 28.07
 -2 -1 7 1365.86 27.82
 -2 1 -7 1380.55 28.06
 -2 -1 7 1455.54 30.81
 -2 -1 7 1387.65 30.22
 -2 -1 7 1380.08 30.29
 2 -1 -7 1360.32 29.78
 2 -1 -7 1421.99 29.67
 -2 -1 8 383.46 12.48
 -2 -1 8 404.71 13.13
 -2 -1 8 391.01 12.07
 2 -1 -8 386.13 12.06
 2 -1 -8 401.95 12.45
 -2 -1 8 378.32 10.56
 2 -1 -8 399.49 11.63
 2 1 8 389.68 12.79
 -2 -1 8 406.79 13.14
 2 1 8 409.52 12.9
 2 -1 -8 413.11 12.65
 2 -1 -8 393.7 12.08
 -2 1 -8 396.72 12.85
 2 -1 -8 417.61 12.91
 -2 -1 8 405.11 13.14
 -2 -1 8 404.26 12.34
 -2 1 -8 402.25 12.44
 2 1 8 382.11 10.33
 -2 -1 8 385.93 12.65
 2 -1 -8 400.97 12.4
 -2 -1 8 387.16 10.28
 -2 1 -8 398.46 10.54
 2 -1 -8 397.24 10.55
 2 -1 -8 417.28 12.32
 2 1 9 394.99 10.37
 -2 -1 9 428.1 14.13
 -2 -1 9 413.82 13.49
 2 -1 -9 428.96 12.99
 -2 -1 9 416.65 13.23
 2 -1 -9 463.6 14.02
 -2 -1 9 403.18 10.93
 2 -1 -9 432.14 12.43
 2 1 9 449.97 14.13
 -2 1 -9 455.41 14.41
 2 -1 -9 432.98 13.63
 2 -1 -9 435.17 13.39
 2 1 9 422.25 13.8
 -2 -1 9 426.99 14.15
 -2 -1 9 431.37 9.48
 2 -1 -9 449.39 13.95
 -2 -1 9 448.67 14.41
 -2 -1 9 426.24 13.19
 -2 1 -9 431.15 13.73
 2 -1 -9 434.39 13.31
 -2 -1 9 419.8 13.89
 -2 -1 9 409.11 10.45
 2 -1 -9 430.38 9.24
 2 -1 -9 438.68 13.14
 2 -1 -10 285.35 11.13
 2 -1 -10 277.55 9.62
 -2 1 -10 289.23 11.65
 2 -1 -10 285.06 9.56
 2 -1 -10 278.47 10.78
 -2 -1 10 282.37 11.46
 -2 -1 10 292.03 10.98
 2 -1 -10 304.59 11.45
 -2 -1 10 297.28 11.79
 -2 -1 10 296.63 7.29
 2 1 10 276.2 6.96
 2 -1 -10 283.12 10.36
 -2 -1 10 289.04 11.53
 2 -1 -10 280.87 10.65
 2 1 10 285.19 11.09
 -2 -1 10 292.13 11.72
 2 -1 -10 292.66 7.02
 -2 -1 10 286.92 10.56
 -2 -1 10 269.84 10.6
 -2 1 -10 310.68 11.63
 -2 -1 10 286.73 10.8
 2 -1 -10 308.16 10.59
 2 -1 -11 0.4 0.41
 -2 -1 11 0.21 0.76
 -2 -1 11 0.25 0.9
 2 -1 -11 2.09 1.15
 2 -1 -11 -0.15 0.56
 -2 -1 11 3.49 1.46
 2 -1 -11 0.46 0.87
 2 1 11 1.09 1.08
 2 -1 -11 -0.15 0.55
 -2 1 -11 2.79 1.25
 2 -1 -11 1.25 0.82
 -2 -1 11 4.24 1.43
 -2 1 -11 1.19 0.96
 -2 -1 11 1.22 0.98
 2 -1 -11 0.2 0.61
 -2 -1 11 0.95 0.87
 -2 -1 11 0.41 0.69
 -2 -1 11 2.46 1.29
 2 -1 -11 1.12 0.81
 2 1 11 1.53 0.54
 -2 -1 11 0.77 0.54
 -2 -1 12 539.61 12.21
 2 1 12 548.11 12.16
 -2 -1 12 523.16 16.52
 2 -1 -12 560.43 16.11
 -2 1 -12 578.54 18.51
 -2 -1 12 534.29 16.21
 2 -1 -12 558.34 11.73
 2 1 12 517.65 11.84
 2 1 12 538.21 12.11
 -2 -1 12 538.98 12.16
 2 -1 -12 536.36 17.62
 -2 1 -12 573.12 18.95
 2 -1 -12 539.59 15.47
 -2 -1 12 538.4 17.18
 2 -1 -12 540.61 15.91
 -2 -1 12 543.1 12.02
 2 -1 -12 547.91 11.81
 -2 -1 12 545.88 18.43
 -2 -1 12 513.37 16.64
 2 -1 -12 569.21 18.27
 -2 -1 12 550.21 18.28
 2 -1 -12 534.07 16.45
 2 -1 -12 554.43 11.95
 2 1 12 525.27 11.87
 -2 -1 12 538.12 12.07
 2 1 12 550.09 12.05
 -2 -1 12 559.97 18.63
 2 -1 -12 540.42 17.6
 2 1 12 537.34 17.02
 -2 -1 12 547.22 18.32
 2 1 12 557.13 11.91
 2 1 13 92.24 3.58
 2 1 13 92 3.71
 2 1 13 88.44 3.84
 -2 -1 13 92.26 3.54
 2 1 13 85.4 3.65
 -2 -1 13 94.48 3.84
 -2 1 -13 92.6 7.01
 -2 -1 13 87.78 5.94
 -2 -1 13 92.61 5.89
 2 -1 -13 86.44 5.71
 2 1 13 95.32 3.83
 -2 -1 13 88.44 6.39
 2 1 13 84.18 3.33
 2 -1 -13 95.79 3.62
 -2 -1 13 90.97 3.67
 -2 -1 13 83.06 5.94
 -2 -1 13 89.02 6.98
 2 -1 -13 92.34 6.02
 -2 -1 13 89.88 6.95
 2 1 13 90.26 3.57
 2 -1 -13 90.16 6.83
 2 1 13 90.3 3.75
 2 1 13 84.9 3.55
 -2 1 -13 99.39 7.49
 2 -1 -13 102.34 6.99
 2 1 13 83.66 3.5
 -2 -1 13 91.32 3.72
 2 1 13 91.98 3.69
 2 -1 -13 83.86 3.32
 2 -1 -13 92.96 3.62
 -2 -1 13 94.52 7.01
 2 1 13 86.18 6.03
 2 1 14 29.32 2.09
 -2 -1 14 31.75 1.99
 2 1 14 29.71 2.13
 -2 -1 14 30.74 2.21
 -2 1 -14 39.99 4.72
 2 -1 -14 34.39 3.68
 2 1 14 30.62 2.18
 2 -1 -14 29.41 3.84
 2 1 14 29.78 1.87
 -2 -1 14 32.54 2.19
 2 -1 -14 33.65 2.08
 -2 -1 14 33.74 3.7
 -2 -1 14 30.61 4.13
 2 1 14 31.98 2.15
 2 1 14 27.12 2.14
 2 1 14 29.58 2.01
 2 -1 -14 35.08 4.43
 2 1 14 31.94 2.2
 2 1 14 28.95 2.03
 -2 1 -14 37.36 4.64
 2 -1 -14 34.91 2.18
 2 1 14 32.53 2.1
 -2 -1 14 34.73 2.25
 -2 -1 14 31.23 4.1
 2 -1 -14 31.56 1.94
 2 1 14 27.09 1.95
 -2 -1 14 30.83 3.46
 2 -1 -14 27.35 3.31
 -2 -1 14 36.67 4.52
 2 1 15 297.87 8.31
 -2 -1 15 293.64 8.07
 2 1 15 288.71 8.01
 -2 -1 15 285.99 7.46
 2 -1 -15 287.11 11.64
 -2 1 -15 308.83 14
 2 1 15 283.44 7.99
 2 -1 -15 284.68 12.67
 2 -1 -15 288.37 7.54
 -2 -1 15 297 7.97
 -2 -1 15 259.75 11.04
 -2 -1 15 275.24 13.25
 2 1 15 286.19 7.69
 2 -1 -15 292.91 13.51
 2 1 15 292.53 8.05
 2 -1 -15 300.35 7.97
 2 1 15 279.8 7.73
 -2 -1 15 295.97 8.05
 2 1 15 287.43 7.72
 -2 -1 15 289.92 8.06
 2 1 15 299.38 7.9
 2 1 15 292.32 7.91
 2 -1 -15 297.86 7.84
 2 -1 -15 297.55 7.77
 -2 -1 15 288.47 13.5
 -2 1 -15 291.3 14.12
 -2 -1 15 272.39 12.93
 2 -1 -15 285.54 7.35
 2 1 16 39.29 2.5
 2 -1 -16 35.4 4.22
 2 -1 -16 36.42 2.17
 -2 -1 16 37.22 2.39
 -2 1 -16 39.21 5.03
 -2 -1 16 32.98 4.41
 2 1 16 39.19 2.39
 2 1 16 39.49 2.44
 2 1 16 38.44 2.45
 2 1 16 41.62 2.52
 -2 -1 16 39.41 2.18
 -2 -1 16 37.01 2.45
 2 -1 -16 39.91 2.45
 -2 -1 16 39.7 2.55
 2 1 16 39.73 2.34
 -2 -1 16 38.98 2.47
 -2 1 -16 42.76 5.01
 2 1 16 37.83 2.53
 2 -1 -16 38.45 2.1
 -2 -1 16 34.52 4.35
 2 -1 -16 37.04 2.3
 2 -1 -16 44.07 2.51
 2 1 17 392.37 9.84
 2 1 17 371.97 9.47
 -2 1 -17 385.03 16.07
 2 -1 -17 379.42 9.26
 2 -1 -17 375.06 9.27
 2 1 17 368.74 9.15
 2 1 17 370.16 9.31
 2 -1 -17 377.69 9.37
 2 1 17 378.15 9.54
 -2 -1 17 368.65 14.91
 2 1 17 358.88 9.28
 -2 -1 17 355.23 8.52
 -2 -1 17 381.58 9.53
 -2 -1 17 374.4 9.38
 2 -1 -17 377.45 8.86
 2 -1 -17 385.14 9.47
 -2 -1 17 377.69 9.52
 -2 -1 17 369.37 9.38
 2 1 18 33.88 2.29
 2 1 18 37.32 2.3
 -2 1 -18 32.1 4.36
 2 -1 -18 36.34 2.13
 2 -1 -18 31.59 2.07
 2 -1 -18 34.35 2.2
 -2 -1 18 30.05 2.05
 2 -1 -18 34.71 1.9
 2 1 18 34.96 2.16
 -2 -1 18 35.85 2.24
 2 -1 -18 34.74 2.17
 2 1 18 31.63 2.04
 2 -1 -18 34.89 2.24
 2 1 18 32.33 2.18
 -2 -1 18 34.34 4
 -2 1 -18 31.27 4.17
 2 1 18 31.6 2.01
 2 1 18 36.1 2.2
 -2 -1 18 37.92 2.3
 2 1 19 104.73 3.61
 2 1 19 105.98 3.82
 2 -1 -19 114.25 3.81
 2 -1 -19 112.59 3.89
 -2 -1 19 108.1 3.87
 -2 -1 19 108.98 3.98
 2 -1 -19 113.35 3.98
 2 -1 -19 113.18 3.91
 2 1 19 109.38 3.7
 2 1 19 106.05 3.92
 2 -1 -19 114.32 4.02
 2 1 19 111.26 3.98
 2 1 19 107.59 3.78
 -2 -1 19 113.37 3.97
 -2 -1 19 108.9 3.94
 2 1 19 110.7 4.08
 2 1 20 65.28 2.38
 -2 1 -20 64.8 1.99
 2 1 20 63.47 2.12
 2 -1 -20 67.97 2.3
 2 -1 -20 67.35 2.45
 -2 -1 20 66.58 2.42
 -2 -1 20 69.54 2.56
 2 -1 -20 69.13 2.51
 -2 -1 20 69.29 2.32
 2 -1 -20 68.4 2.43
 2 1 20 66.15 2.5
 2 1 20 68.5 2.52
 2 -1 -20 73.18 2.63
 -2 1 -20 70.95 2.35
 -2 -1 20 68.51 2.51
 -2 -1 20 68.96 2.48
 2 1 20 71.38 2.65
 2 -1 -21 69.86 2.48
 -2 1 -21 75.45 2.33
 -2 -1 21 74.66 2.54
 2 -1 -21 72.8 2.44
 2 1 21 73.04 2.59
 -2 -1 21 68.82 2.22
 -2 -1 21 76.41 2.6
 2 -1 -21 78.53 2.62
 2 1 21 62.54 2.02
 2 1 21 66.47 2.37
 -2 -1 21 74.21 2.48
 2 -1 -21 77.91 2.66
 2 1 21 72.27 2.53
 -2 -1 21 72.46 2.46
 -2 -1 22 2 0.33
 2 1 22 2.95 0.43
 -2 1 -22 2.3 0.38
 2 1 22 1.81 0.39
 2 -1 -22 2.67 0.46
 -2 -1 22 2 0.36
 2 -2 22 44.47 1.42
 -2 2 22 47.69 1.55
 2 -2 22 43.36 1.45
 -2 2 21 10.06 0.77
 2 2 -21 10.55 0.87
 2 2 -21 8.6 0.78
 2 -2 21 9.67 0.87
 2 2 -21 9.22 0.71
 -2 2 21 8.72 0.82
 2 -2 21 8.48 0.82
 2 2 -21 10.55 0.77
 2 2 -21 11.02 0.92
 2 2 -20 57.37 2.45
 2 2 -20 53.26 2.2
 2 2 -20 54.61 2.36
 2 -2 20 49.23 1.94
 -2 2 20 59.88 2.34
 2 2 -20 53.47 2.3
 2 2 -20 54.34 2.21
 2 -2 20 57.02 2.39
 -2 2 20 53.75 2.37
 2 -2 20 54.87 2.42
 2 -2 19 101.91 3.4
 -2 2 19 111.09 3.85
 2 2 -19 115.84 3.77
 2 2 -19 103.5 3.46
 2 2 -19 102.54 3.76
 -2 -2 -19 105.31 3.35
 -2 2 19 109.56 3.54
 2 2 -19 108.91 3.65
 2 2 -19 109.78 3.83
 2 -2 19 101.63 3.39
 2 2 -19 103.52 3.71
 2 -2 19 107.8 3.81
 2 -2 19 104.13 3.82
 2 -2 19 90.08 3.16
 2 -2 18 6.81 0.95
 2 2 -18 9.02 1.15
 2 -2 18 8.01 1.12
 -2 2 18 7.04 0.86
 2 2 -18 7.94 2.13
 -2 2 18 7.31 0.97
 2 -2 18 7.81 1.02
 -2 2 18 8.57 1.16
 2 2 -18 9.13 1.12
 2 -2 18 6.16 0.88
 2 -2 18 7.3 1.1
 2 2 -18 8.11 1.06
 -2 2 18 7.98 1.06
 2 2 -18 8.48 1.12
 -2 2 18 6.47 0.86
 -2 -2 -18 10.13 2.45
 2 2 -18 7.94 1.1
 2 2 -18 7.65 0.98
 -2 -2 -18 7.36 0.91
 2 2 -17 125.52 4.39
 2 -2 17 127.6 4.15
 2 2 -17 128.74 4.33
 2 -2 17 132.42 4.28
 -2 2 17 131.39 4.45
 2 -2 17 125.9 4.4
 2 -2 17 120.04 4.37
 2 -2 17 122.14 4.08
 2 2 -17 101.92 8.12
 2 2 -17 128.52 4.2
 2 2 -17 126.99 4.39
 2 2 -17 124.94 4.17
 -2 2 17 122.45 4.16
 -2 2 17 119.82 3.8
 2 -2 17 124.94 4.36
 -2 2 17 125.08 3.83
 -2 -2 -17 145.28 8.95
 2 2 -17 124.66 4.35
 -2 2 17 119.3 3.91
 -2 2 17 121.96 4.07
 2 -2 16 152.7 5.24
 2 -2 16 141.39 5.17
 2 -2 16 145.52 4.95
 -2 2 16 144.75 4.57
 -2 -2 -16 165.3 9.87
 2 -2 16 142.66 4.89
 2 2 -16 150.27 5.23
 2 2 -16 148.18 5.1
 -2 2 16 148.74 5.19
 -2 2 16 131.8 9.01
 2 -2 16 147.94 5.04
 2 -2 16 144.69 5.16
 -2 -2 -16 144.52 9.57
 2 2 -16 147.33 9.68
 2 2 -16 146.13 4.99
 2 2 -16 150.41 5.21
 2 -2 16 138.8 5.14
 2 2 -16 152.15 5.2
 -2 2 16 145.16 4.81
 -2 2 16 145.01 4.98
 -2 2 16 142.13 4.66
 -2 2 16 148.93 9.52
 -2 2 16 142.44 4.44
 2 -2 16 136.64 4.83
 -2 2 16 144.3 4.9
 -2 2 15 158.03 9.89
 2 -2 15 151.35 5.15
 -2 2 15 147.65 4.73
 2 -2 15 145.29 5.27
 2 2 -15 144.95 8.15
 2 -2 15 147.87 5.06
 2 2 -15 151.42 5.29
 2 2 -15 157.02 5.29
 -2 2 15 156.84 5.38
 -2 2 15 143.67 9.47
 -2 -2 -15 150.05 9.75
 2 -2 15 146.6 5.15
 2 -2 15 153.12 5.36
 2 2 -15 145.76 9.8
 2 -2 15 153.01 5.39
 2 2 -15 158.29 5.36
 -2 2 15 147.58 4.92
 2 2 -15 153.56 5.14
 2 2 -15 148.62 5.24
 -2 2 15 149.35 4.7
 -2 2 15 146.02 5.07
 -2 2 15 156.9 4.96
 2 -2 15 147.64 8.79
 2 -2 15 147.31 5.08
 -2 2 15 149.45 4.64
 -2 2 15 147.98 5.03
 2 -2 14 239.36 7.04
 -2 2 14 255.5 6.67
 -2 2 14 260.72 12.81
 2 -2 14 245.44 7.32
 2 -2 14 252.28 7.18
 -2 2 14 252.83 6.75
 2 2 -14 276.7 11.44
 2 2 -14 260.53 7.39
 2 -2 14 257.83 7.18
 2 2 -14 265.18 7.34
 -2 2 14 256.48 7.33
 2 2 -14 244 6.69
 -2 2 14 253.12 12.63
 -2 -2 -14 266.14 12.94
 2 -2 14 256.21 7.26
 2 -2 14 256.66 7.41
 -2 -2 -14 249.08 10.85
 2 2 -14 272.35 13.3
 2 2 -14 260.16 7.34
 -2 2 14 254.57 6.98
 2 -2 14 238.9 7.29
 2 2 -14 260.82 7.33
 2 2 -14 261.21 7.22
 -2 2 14 257.34 7.18
 -2 2 14 253.81 6.9
 2 -2 14 268.78 12.18
 -2 2 14 252.72 6.7
 -2 2 14 246.29 7.01
 -2 2 14 257.25 12.79
 2 -2 13 355.47 8.99
 2 -2 13 331.48 8.42
 -2 2 13 362.95 15.16
 2 -2 13 351.28 13.26
 2 -2 13 359.49 9.08
 2 -2 13 356.55 9.22
 -2 2 13 354.4 8.59
 2 2 -13 347.97 13.09
 2 2 -13 373.62 9.24
 2 -2 13 366.72 9.04
 2 2 -13 366.93 9.15
 2 2 -13 351.92 8.63
 -2 2 13 359.67 9.15
 -2 2 13 363.59 15.14
 -2 -2 -13 372.11 15.07
 -2 -2 -13 410.81 15.8
 2 -2 13 369.28 9.19
 2 -2 13 370.75 9.34
 -2 -2 -13 369.24 13.42
 2 2 -13 383.91 15.82
 -2 2 13 365.56 8.85
 2 -2 13 357.55 9.27
 2 2 -13 364.45 9.18
 2 2 -13 365.79 9.04
 2 2 -13 366.47 9.12
 2 -2 13 376.33 14.78
 2 2 -13 349.15 8.56
 -2 2 13 352.61 8.49
 2 -2 13 347.38 9.17
 -2 2 13 355.07 8.74
 -2 2 13 356.92 8.97
 -2 2 13 362.39 8.95
 -2 2 13 356.45 15.15
 -2 2 12 624.88 13.58
 2 -2 12 621.71 13.66
 2 -2 12 603.08 13.17
 -2 2 12 660.66 21
 2 -2 12 615.65 18.82
 2 -2 12 633.81 13.76
 2 -2 12 649.83 13.99
 2 -2 12 613.16 13.05
 2 -2 12 628.44 13.73
 2 2 -12 647.06 13.9
 2 2 -12 636.5 13.83
 2 -2 12 634.57 13.09
 2 2 -12 629.81 13.38
 -2 2 12 647.66 13.88
 -2 2 12 641.12 20.81
 -2 -2 -12 663.66 20.69
 -2 -2 -12 678.8 21.01
 2 -2 12 624.76 13.8
 2 -2 12 634.73 14.01
 -2 -2 -12 664.85 18.76
 2 -2 12 637.45 13.98
 2 2 -12 649.97 13.88
 -2 2 12 651 13.55
 2 2 -12 614.71 13.31
 -2 2 12 638.91 13.16
 -2 2 12 635.29 20.88
 2 -2 12 678.43 20.75
 -2 2 12 636.1 21.22
 2 2 -12 606.96 18.23
 2 -2 12 660.68 20.74
 2 2 -12 645.87 13.75
 2 2 -12 641.82 13.77
 2 -2 12 635.45 13.96
 -2 2 12 619 13.4
 -2 2 12 632.95 13.68
 2 -2 11 43.76 2.37
 -2 2 11 45.7 4.69
 2 -2 11 37.78 3.86
 2 -2 11 43.78 2.44
 2 -2 11 49.7 2.52
 2 2 -11 46.53 4.05
 2 -2 11 44.74 4.64
 2 2 -11 44.37 2.41
 2 -2 11 44.94 2.38
 2 2 -11 44.26 2.39
 -2 2 11 42.64 2.34
 2 -2 11 42.69 2.36
 2 -2 11 46.37 2.5
 2 -2 11 40.96 2.37
 2 2 -11 45.72 2.43
 2 -2 11 41.94 2.39
 -2 2 11 40.82 2.17
 -2 2 11 48.83 5.02
 2 -2 11 43.84 4.56
 -2 2 11 49.47 4.85
 2 -2 11 42.88 3.95
 -2 2 11 43.36 2.31
 -2 2 11 44.96 4.73
 2 2 -11 45.6 2.38
 2 2 -11 37.75 3.59
 2 2 -11 44.75 2.37
 -2 -2 -11 42.78 4.48
 -2 -2 -11 48.31 4.19
 -2 2 11 41.12 3.53
 2 2 -10 21.94 2.62
 2 -2 10 19.7 2.98
 2 2 -10 21.6 2.26
 2 2 -10 23.36 3.07
 2 -2 10 25.23 3.38
 -2 2 10 22.8 3.26
 -2 -2 -10 24.61 3.2
 2 2 -10 24.7 1.66
 2 2 -10 18.71 2.54
 2 2 -10 23.64 1.63
 2 -2 10 30.37 3.2
 -2 2 10 21.18 3.14
 -2 2 10 21.5 2.45
 -2 2 10 22.76 3.19
 2 -2 10 19.54 2.73
 2 2 -10 25.3 1.71
 2 -2 10 24.02 1.7
 -2 2 10 23.23 1.55
 -2 2 9 228.14 8.03
 -2 -2 -9 237.43 9.99
 2 2 -9 215.69 8.89
 2 2 -9 230.28 5.96
 2 2 -9 220.25 5.87
 -2 2 9 222.19 9.96
 2 -2 9 228.03 9.27
 -2 2 9 216.09 8.12
 2 2 -9 230.27 8.64
 2 -2 9 241.6 10.35
 2 2 -9 237.8 9.9
 -2 -2 -9 231.4 8.22
 -2 2 9 241.61 10.67
 2 2 -9 216.91 7.52
 -2 2 9 242.32 10.4
 2 -2 9 227.68 7.36
 -2 2 9 212.06 7.33
 2 -2 9 215.44 9.33
 -2 2 9 216.95 9.93
 2 -2 9 221.37 6
 -2 2 8 359.56 12.86
 -2 2 8 360.48 12.14
 -2 -2 -8 372.8 12.53
 -2 2 8 362.68 10.72
 2 2 -8 358.19 11.9
 2 2 -8 371.14 8.29
 2 2 -8 380.21 8.29
 -2 2 8 378.69 12.91
 2 -2 8 360.79 11.95
 -2 2 8 357.51 10.72
 2 2 -8 359.12 10.95
 2 2 -8 376.42 12.65
 2 -2 8 357.69 12.74
 2 2 -8 358.71 9.86
 -2 -2 -8 375.29 11.05
 -2 2 8 367.84 13.19
 -2 2 8 346.72 10.44
 2 -2 8 363.71 10.36
 -2 -2 -8 361.21 10.37
 -2 2 8 338.1 10.44
 2 -2 8 358.79 12.2
 -2 2 8 367.85 12.89
 2 -2 8 365.34 8.38
 2 2 -8 366.07 10.54
 2 2 -7 29.92 3.22
 -2 2 7 31.66 3.06
 -2 -2 -7 30.8 3.05
 -2 2 7 34.65 2.75
 2 2 -7 26.14 2.77
 2 2 -7 28.27 1.59
 2 2 -7 32 1.63
 -2 2 7 26.89 3.01
 2 -2 7 31.91 3.05
 -2 2 7 25.57 2.12
 -2 2 7 27.56 2.4
 2 -2 7 30.4 3.22
 2 2 -7 33.49 2.68
 2 2 -7 31.52 3.21
 2 2 -7 29.3 2.09
 -2 2 7 25.33 3.02
 -2 2 7 29.59 3.23
 2 -2 7 28.5 2.4
 -2 2 7 28.83 2.59
 2 -2 7 27.35 2.46
 -2 -2 -7 28.78 2.5
 -2 2 7 31.32 2.7
 -2 2 7 34.52 3.35
 2 -2 7 34.4 3.21
 2 2 -7 26.37 2.42
 -2 2 6 543.8 14.92
 -2 2 6 524.11 13.25
 -2 2 6 532.96 13.73
 2 -2 6 508.12 11.36
 2 2 -6 553.81 14.95
 -2 2 6 538.99 15.24
 2 -2 6 548.11 14.91
 2 -2 6 539.02 15.35
 2 2 -6 541.55 13.22
 2 2 -6 561.6 15.49
 2 -2 6 530.04 15.34
 -2 2 6 569.09 15.87
 2 2 -6 528.56 11.86
 2 -2 6 531.63 11.75
 2 2 -6 538.87 15.41
 2 -2 6 551.09 13.95
 2 -2 6 549.28 13.63
 -2 2 6 536.38 14.12
 -2 -2 -6 553.67 13.94
 -2 2 6 559.2 15.6
 2 -2 6 559.25 15.21
 2 2 -6 542.41 13.98
 -2 2 5 2287.2 44.22
 -2 2 5 2255.81 42.06
 -2 2 5 2196.39 42.77
 2 -2 5 2190.73 40.48
 2 2 -5 2250 44.12
 -2 2 5 2282.52 44.6
 2 -2 5 2279.56 44.61
 2 2 -5 2201.98 41.54
 2 2 -5 2152.72 39.84
 -2 2 5 2333.52 45.11
 2 -2 5 2324.96 45.01
 2 2 -5 2300.24 44.71
 2 -2 5 2295.99 41.07
 -2 2 5 2254.79 43.57
 -2 -2 -5 2367.74 43.41
 2 -2 5 2271.95 43.3
 2 -2 5 2344.59 42.95
 -2 2 5 2310 44.81
 2 -2 5 2271.73 44.37
 2 2 -5 2271.27 43.38
 2 2 -5 2049.37 39.29
 2 2 -4 1347.78 28.37
 2 -2 4 1355.27 25.92
 -2 2 4 1270.54 24.31
 -2 -2 -4 1285.73 25.97
 2 -2 4 1273.53 25.29
 2 2 -4 1293.93 28.11
 2 2 -4 1308.68 23.75
 -2 2 4 1362.52 28.34
 -2 2 4 1318.88 28.14
 -2 2 4 1319.8 26.26
 2 2 -4 1303.41 25.49
 2 -2 4 1375.07 28.41
 2 2 -4 1250.91 23.82
 2 -2 4 1343.72 28.51
 -2 2 4 1374.54 28.96
 2 -2 4 1334.63 25.13
 -2 2 4 1349.23 28.49
 -2 2 4 1363.64 27.98
 -2 -2 -4 1402.7 27.8
 2 -2 4 1350.32 27.21
 2 -2 4 1285.75 27.37
 2 2 -4 1330.74 27.78
 2 -2 3 984.08 19.46
 2 2 -3 952.13 21.41
 2 -2 3 975.72 19.98
 -2 2 3 946.57 18.59
 -2 -2 -3 975.92 19.16
 2 -2 3 949.74 19.49
 2 2 -3 958.86 17.51
 2 2 -3 925.49 21.5
 -2 2 3 958.62 21.56
 2 -2 3 986.31 21.44
 -2 2 3 927.43 19.76
 -2 2 3 956.46 21.62
 2 -2 3 986.64 21.56
 2 2 -3 946.93 18.88
 2 -2 3 909.84 16.95
 2 -2 3 942.79 21.49
 -2 2 3 963.57 21.97
 2 -2 3 951.12 21.15
 2 -2 3 986.53 20.89
 -2 2 3 959.45 21.47
 2 -2 3 999.19 21.82
 -2 2 3 987.56 21.88
 2 -2 3 955.05 19.41
 2 2 -3 959.54 21.35
 2 -2 2 462.97 11.23
 2 -2 2 465.88 11.57
 2 2 -2 470.79 12.43
 -2 -2 -2 476.81 9.99
 2 -2 2 452.28 11.17
 2 2 -2 440.29 12.55
 2 -2 2 471.15 12.38
 -2 2 2 470.07 12.56
 -2 2 2 489.04 12.87
 2 2 -2 441.82 10.14
 2 -2 2 473.91 9.79
 -2 2 2 460.34 12.76
 2 -2 2 474.69 12.5
 2 -2 2 462.94 12.07
 -2 2 2 457.12 12.62
 2 -2 2 460.26 12.6
 -2 2 2 467.73 12.71
 2 -2 2 447.77 11.14
 2 2 -2 505.49 12.99
 2 2 -1 440.88 11.95
 -2 2 1 438.58 12.11
 2 2 -1 452.32 9.46
 2 -2 1 422.01 10.79
 2 2 -1 400.94 11.68
 -2 2 1 424.22 9.96
 -2 -2 -1 435.73 11.27
 2 -2 1 436.14 9.81
 2 -2 1 428.94 11.48
 -2 2 1 443.05 10.79
 -2 2 1 454.37 12.16
 2 -2 1 430.96 11.49
 -2 2 1 437.79 11.79
 2 -2 1 421.68 11.08
 2 2 -1 436.95 11.56
 2 -2 1 433.59 10.9
 -2 2 1 437.87 12.16
 2 -2 1 423.85 10.84
 2 2 -1 435.42 12.04
 2 -2 1 474.91 11.6
 -2 -2 -1 429.24 8.38
 2 -2 0 491.85 12.06
 -2 2 0 473.37 12.94
 -2 2 0 481.76 12.99
 2 2 0 495.72 12.98
 2 -2 0 502.98 12.31
 2 2 0 508.35 10.94
 2 -2 0 444.28 9.58
 2 -2 0 481.29 11.93
 2 -2 0 479.82 12.15
 -2 2 0 469.98 10.94
 -2 -2 0 487.78 12.09
 -2 2 0 487.42 11.81
 2 -2 0 483.59 11.94
 2 -2 0 494.93 11.17
 -2 2 0 494.62 12.84
 2 -2 0 487.24 12.38
 -2 2 0 475.87 12.89
 2 -2 0 489.41 11.78
 2 -2 0 468.14 11.9
 2 -2 0 502.95 12.24
 2 2 0 474.37 12.79
 -2 2 -1 482.57 13.14
 2 -2 -1 509.99 12.59
 -2 -2 1 480.01 11.36
 2 2 1 497.3 13.25
 -2 2 -1 524.96 13.53
 2 -2 -1 501.51 12.22
 -2 -2 1 516.14 12.51
 2 2 1 540.69 11.76
 2 -2 -1 434.85 9.17
 2 -2 -1 505.55 12.45
 -2 -2 1 531.16 13.55
 2 -2 -1 482.45 10.04
 -2 2 -1 506.89 11.55
 2 -2 -1 508.78 11.89
 -2 2 -1 498.05 13.04
 2 -2 -1 512.22 11.82
 -2 2 -1 524.14 12.37
 -2 -2 1 504.65 12.33
 2 -2 -1 503.37 12.62
 -2 2 -1 485.52 13.22
 2 -2 -1 503.9 12.29
 2 -2 -1 495.5 12.45
 2 -2 -1 512.77 12.44
 2 2 2 562.86 14.25
 -2 -2 2 542.59 14.04
 -2 2 -2 521.65 14.04
 2 -2 -2 526.33 12.66
 -2 -2 2 519.03 13.11
 2 2 2 554.59 12.81
 2 -2 -2 543.52 13.37
 -2 -2 2 542.85 14.23
 2 -2 -2 514.9 11.36
 2 -2 -2 542.36 13.43
 -2 2 -2 539.54 12.54
 -2 2 -2 548.65 13.89
 2 -2 -2 541 12.09
 2 -2 -2 548.61 12.99
 -2 -2 2 514.32 12.98
 -2 2 -2 546.59 13.3
 -2 -2 2 505.64 12.02
 2 -2 -2 536.91 13.22
 -2 2 -2 528.72 13.96
 2 -2 -2 523.49 13.23
 -2 -2 2 514.05 12.42
 2 -2 -2 510.3 13.02
 2 2 2 492.83 13.45
 -2 -2 3 1094.09 24.53
 2 -2 -3 1120.98 21.32
 -2 2 -3 1106.47 24.64
 -2 -2 3 1103.13 23.57
 2 2 3 1176.72 23.5
 2 -2 -3 1109.35 23.72
 2 -2 -3 1075.14 21.89
 -2 2 -3 1073.36 22.88
 -2 2 -3 1117.47 23.78
 2 -2 -3 1105.7 23.36
 -2 -2 3 1105.27 23.42
 -2 -2 3 1077.08 22.07
 -2 -2 3 1076.08 22.75
 2 -2 -3 1087.87 23.63
 2 -2 -3 1099.63 23.37
 -2 2 -3 1133.55 24.2
 2 2 3 1142.7 24.17
 2 -2 -3 1108 23.52
 2 -2 -4 1525.73 30.39
 -2 -2 4 1421.01 28.34
 -2 -2 4 1549.56 31.34
 2 -2 -4 1420.24 26.25
 -2 2 -4 1416.95 30.96
 -2 -2 4 1449.54 30
 2 2 4 1504 30.02
 2 -2 -4 1454.95 30.23
 2 -2 -4 1421.69 29.93
 2 -2 -4 1460.15 28.65
 -2 2 -4 1388.07 29.39
 -2 2 -4 1511.04 30.54
 2 -2 -4 1493.6 30.02
 -2 -2 4 1502.67 29.91
 -2 2 -4 1453.42 30.16
 2 -2 -4 1404.8 29.74
 2 -2 -4 1477.83 29.42
 -2 -2 4 1503.6 29.97
 -2 -2 4 1429.62 29.25
 2 -2 -4 1450.81 30.12
 2 2 4 1471.35 30.15
 2 -2 -4 1465.48 29.97
 2 -2 -5 2346.69 45.48
 -2 -2 5 2283.51 43.48
 2 2 5 2210.85 45.91
 -2 2 -5 2284.64 46.41
 -2 -2 5 2392.34 46.6
 -2 -2 5 2358.74 45.34
 2 2 5 2339.76 45.47
 2 -2 -5 2438.78 45.72
 2 -2 -5 2345.69 45.22
 2 -2 -5 2323.98 44.15
 -2 2 -5 2388.6 45.16
 -2 -2 5 2309.07 46.17
 -2 -2 5 2318.99 45.08
 2 -2 -5 2337.22 45.36
 -2 2 -5 2417.7 46.06
 2 -2 -5 2213.12 44.59
 -2 2 -5 2355.98 45.14
 -2 -2 5 2391.19 44.8
 2 -2 -5 2275.26 44.1
 -2 -2 5 2339.49 44.72
 2 -2 -5 2367.09 45.57
 2 -2 -5 2357.52 45.37
 2 -2 -5 2266.34 45.17
 2 2 5 2234.98 44.68
 -2 -2 6 545.31 13.61
 2 -2 -6 567.18 15.12
 2 2 6 562.45 15.65
 -2 -2 6 561.13 15.9
 -2 -2 6 563.8 15.11
 2 2 6 585.6 15.4
 2 -2 -6 571.14 15.33
 -2 2 -6 518.48 15.25
 2 -2 -6 556.05 14.74
 2 -2 -6 563.55 14.34
 -2 -2 6 550.72 15.57
 -2 2 -6 542.35 14.86
 -2 -2 6 573.82 14.98
 2 -2 -6 536.65 14.11
 -2 2 -6 552.72 14.39
 -2 -2 6 566.67 14.09
 2 -2 -6 571.18 13.86
 -2 -2 6 567.73 14.73
 2 -2 -6 544.39 15.01
 2 -2 -6 561.25 15.02
 2 2 6 540.35 14.15
 2 -2 -6 549.7 15.04
 -2 -2 7 12.19 1.66
 2 -2 -7 13.28 2.03
 2 2 7 13.18 2.12
 -2 -2 7 15.45 2.31
 -2 -2 7 15.37 2.17
 -2 -2 7 13.01 2.18
 -2 2 -7 16.64 2.42
 2 -2 -7 23.84 2.66
 2 -2 -7 12.13 1.85
 2 -2 -7 12.74 1.84
 -2 -2 7 13.1 1.89
 -2 -2 7 15.3 2.2
 -2 2 -7 12.69 1.95
 2 -2 -7 15.49 2.29
 -2 -2 7 12.44 1.95
 2 -2 -7 13.43 1.75
 -2 2 -7 13.58 1.8
 -2 -2 7 13.8 1.69
 -2 2 -7 14.26 1.81
 -2 -2 7 13.06 1.93
 2 -2 -7 13.22 2
 2 -2 -7 18.57 2.28
 2 -2 -7 19.01 2.38
 2 2 7 12.01 1.64
 -2 -2 8 293.01 9.67
 2 -2 -8 299.89 10.58
 2 -2 -8 300.07 10.15
 2 -2 -8 306.96 10.54
 -2 -2 8 291.34 9.81
 -2 -2 8 304.25 10.89
 -2 -2 8 291.71 11.17
 -2 2 -8 317.59 11.61
 2 -2 -8 321.74 11.09
 2 2 8 308.24 11.08
 -2 -2 8 298.2 11.45
 -2 -2 8 317.43 11.26
 -2 2 -8 322.22 11.33
 -2 -2 8 300.29 10.81
 2 -2 -8 317.46 11.12
 -2 2 -8 282.29 9.35
 -2 -2 8 293.51 8.92
 -2 2 -8 296.71 9.28
 2 -2 -8 298.46 9.18
 -2 -2 8 290.52 10.51
 2 -2 -8 304.65 10.77
 2 -2 -8 293.45 10.4
 2 2 8 278.02 8.91
 2 -2 -8 293.1 10.81
 -2 -2 9 189.11 7.82
 2 -2 -9 202.09 8.57
 -2 -2 9 205.69 9.08
 -2 -2 9 212.52 9.44
 2 2 9 213.51 9.3
 -2 2 -9 222.14 9.89
 2 -2 -9 221.78 9.15
 2 -2 -9 198.08 8.73
 -2 -2 9 192.25 7.62
 2 -2 -9 211.49 8.3
 2 2 9 201.53 8.93
 -2 -2 9 205.88 5.6
 -2 -2 9 207.3 9.12
 -2 -2 9 192.97 9.03
 -2 2 -9 213.19 9.36
 -2 -2 9 203.11 8.92
 2 -2 -9 204.4 9.09
 -2 -2 9 196.16 6.73
 -2 -2 9 197.94 8.75
 2 -2 -9 201.75 8.75
 2 -2 -9 208.51 8.63
 2 -2 -9 196.36 8.98
 -2 -2 10 39.73 3.98
 -2 -2 10 47.62 4.44
 -2 -2 10 42.45 3.22
 2 2 10 39.09 3.79
 -2 -2 10 36.17 3.8
 2 -2 -10 38.11 3.71
 2 -2 -10 35.26 3.24
 2 -2 -10 39.05 2.07
 -2 -2 10 38.3 2.13
 -2 -2 10 39.31 3.5
 2 -2 -10 40.68 3.77
 2 -2 -10 46.17 4.37
 -2 -2 10 46.06 4.22
 2 -2 -10 37.59 3.87
 -2 -2 10 38.64 3.86
 -2 -2 10 40.01 4.01
 -2 2 -10 47.79 4.46
 2 -2 -10 36.98 3.54
 2 2 10 40.84 4.06
 -2 2 -10 45.22 4.51
 2 -2 -10 42.16 3.98
 -2 -2 11 29.34 1.9
 -2 -2 11 32.89 2.06
 2 2 11 31.35 1.92
 2 2 11 29.26 1.99
 2 2 11 35.26 2.09
 -2 -2 11 31.04 2.02
 -2 -2 11 30.46 3.52
 -2 -2 11 31.18 3.67
 -2 2 -11 30.42 3.76
 2 2 11 31.68 1.98
 -2 -2 11 30.14 3.19
 2 -2 -11 33.01 3.42
 2 2 11 29.31 3.68
 2 -2 -11 34.51 3.72
 -2 2 -11 27.75 3.75
 -2 -2 11 31.16 3.71
 -2 -2 11 34.64 3.94
 2 -2 -11 51.42 4.64
 2 -2 -11 30.88 3.07
 2 2 11 35.65 2
 -2 -2 11 33.89 2.08
 2 -2 -11 34.11 3.95
 2 -2 -11 31.02 3.32
 2 -2 -11 33.26 3.65
 -2 -2 11 32.59 3.78
 -2 -2 11 34.74 3.86
 2 -2 -11 31.44 3.7
 2 2 11 29.15 3.39
 2 -2 -11 29.48 1.86
 2 2 12 636.9 13.84
 -2 -2 12 685.69 14.66
 -2 -2 12 674.14 14.4
 2 2 12 699.37 14.3
 2 2 12 681.44 14.35
 2 2 12 692.53 14.54
 2 2 12 672.52 14.66
 2 2 12 641.05 14.19
 -2 -2 12 683.64 14.65
 -2 -2 12 654.61 20.13
 -2 2 -12 673.09 21.44
 -2 -2 12 652.17 19.77
 2 2 12 678.07 14.53
 2 -2 -12 676.31 19.03
 -2 -2 12 660.05 14.19
 2 2 12 696.34 20.89
 -2 2 -12 668.96 21.9
 -2 -2 12 642.52 20.23
 -2 -2 12 687.28 20.95
 2 2 12 682.08 14.04
 2 2 12 657.81 14.3
 -2 -2 12 706.21 14.65
 2 -2 -12 702.08 14.35
 2 -2 -12 671.38 21.2
 2 -2 -12 702.92 21.04
 2 2 12 629.72 19.02
 -2 -2 12 669.55 21.42
 2 -2 -12 693.37 20.91
 2 -2 -12 675.05 14.04
 2 -2 -12 687.61 19.11
 2 -2 -12 676.64 19.67
 -2 -2 12 651.54 20.46
 2 2 13 363.21 9
 2 2 13 350.28 9.15
 -2 -2 13 367.75 9.23
 -2 -2 13 359.46 8.9
 2 2 13 343.3 8.76
 -2 -2 13 337.67 13.47
 -2 -2 13 324.63 13
 -2 2 -13 380.74 15.36
 2 2 13 352.78 9.04
 2 -2 -13 355.85 12.66
 -2 -2 13 348.42 8.75
 -2 -2 13 348.86 13.83
 -2 -2 13 346.73 14.33
 2 2 13 326 12.4
 -2 -2 13 346.43 14.79
 2 2 13 353.56 8.75
 -2 -2 13 361.41 8.66
 2 -2 -13 372.44 14.67
 2 2 13 353.32 8.91
 -2 -2 13 361.22 9.1
 -2 2 -13 367.19 15.58
 2 -2 -13 338.46 12.42
 2 -2 -13 358.22 8.84
 2 -2 -13 351.85 8.54
 2 -2 -13 350.21 13.17
 -2 -2 13 346.23 14.18
 2 -2 -13 360.89 14.4
 -2 -2 13 351.21 9.1
 -2 -2 13 352.81 8.94
 2 2 13 360.88 8.77
 2 -2 -14 235.63 10.4
 -2 -2 14 218.96 10.43
 -2 -2 14 221.67 11.31
 -2 -2 14 231.2 6.66
 2 2 14 223.08 6.58
 -2 2 -14 248.2 12.4
 -2 -2 14 209.17 10.08
 2 2 14 227.48 6.84
 2 2 14 267.58 6.93
 -2 -2 14 230.49 6.6
 2 -2 -14 232.86 6.53
 -2 -2 14 217.64 10.75
 -2 -2 14 237.65 11.71
 2 2 14 224.36 6.93
 2 2 14 232.37 6.77
 -2 -2 14 234.46 6.42
 2 2 14 232.87 6.58
 2 -2 -14 230.49 11.59
 2 2 14 231.95 6.75
 -2 -2 14 237.8 6.95
 -2 2 -14 220.54 12.1
 2 -2 -14 234.14 6.66
 -2 -2 14 226.24 6.73
 -2 -2 14 237.38 6.97
 2 -2 -14 238.24 11.47
 -2 -2 14 223.79 11.73
 -2 2 -14 231.96 12.08
 2 -2 -14 224.8 6.3
 2 2 14 226.06 6.52
 2 2 15 162.38 5.34
 2 2 15 153.23 5.45
 2 2 15 153.25 5.12
 -2 -2 15 154.95 5.11
 -2 2 -15 159.92 10.07
 -2 -2 15 144.07 8.01
 2 -2 -15 150.43 8.12
 2 -2 -15 161.83 4.93
 -2 -2 15 158.14 5.46
 2 2 15 159.68 5.34
 2 -2 -15 157.41 9.6
 -2 2 -15 150.28 10.11
 2 -2 -15 164.06 5.16
 -2 -2 15 156.07 5.16
 -2 -2 15 139.49 8.3
 -2 -2 15 142.62 9.02
 -2 -2 15 149.45 4.8
 2 2 15 158 5.15
 2 2 15 153.99 5.07
 -2 -2 15 149.03 9.48
 -2 2 -15 155.24 9.74
 2 2 15 147.56 5.03
 -2 -2 15 154.45 8.37
 2 -2 -15 155.34 9.2
 2 -2 -15 166.57 5.31
 -2 -2 15 151.04 5.25
 -2 -2 15 158.66 5.49
 -2 2 -16 185.82 10.8
 2 -2 -16 179.46 5.22
 2 -2 -16 190.96 5.86
 -2 -2 16 186.13 5.96
 2 -2 -16 179.93 10.38
 2 2 16 178.14 5.46
 -2 -2 16 179.21 5.59
 2 -2 -16 176.56 5.4
 -2 -2 16 171.67 8.93
 -2 -2 16 175.78 5.15
 2 2 16 178.07 5.53
 2 2 16 176.34 5.7
 2 2 16 173.27 5.65
 2 2 16 181.55 5.73
 -2 -2 16 171.63 5.81
 2 2 16 175.09 5.89
 2 2 16 173.88 5.5
 -2 -2 16 179.54 5.5
 -2 2 -16 158.78 10.46
 -2 -2 16 141.3 9.38
 -2 2 -16 178.19 10.44
 2 -2 -16 179.85 5.64
 2 2 17 127.74 4.27
 -2 -2 17 134.52 4.53
 2 -2 -17 137.56 4.39
 2 2 17 133.39 4.63
 2 2 17 127.24 4.52
 2 2 17 134.98 4.65
 2 -2 -17 141.9 4.75
 -2 -2 17 128.93 4.72
 -2 2 -17 127.68 8.8
 2 -2 -17 135.9 4.54
 2 -2 -17 136.91 4.61
 2 -2 -17 135.8 8.73
 -2 -2 17 117.86 8.1
 -2 2 -17 128.88 8.61
 -2 -2 17 133.78 4.8
 2 2 17 128.37 4.72
 2 2 17 125.19 4.32
 -2 -2 17 136.34 4.37
 2 -2 -17 132.18 4.05
 2 -2 -18 3.13 1.45
 2 2 18 4.24 0.87
 -2 2 -18 2.94 0.7
 -2 -2 18 5.48 0.86
 2 -2 -18 4.14 0.75
 -2 2 -18 2.43 1.4
 2 -2 -18 3.15 0.75
 2 -2 -18 3.84 0.8
 2 -2 -18 4.47 0.85
 2 2 18 0.1 0.24
 2 -2 -18 2.49 0.74
 -2 -2 18 3.86 0.87
 2 2 18 4.49 0.87
 2 2 18 3.75 0.86
 2 2 18 3.42 0.8
 -2 -2 18 3.22 0.67
 2 2 19 113.66 3.95
 2 -2 -19 112.18 3.76
 2 -2 -19 115 3.82
 2 -2 -19 122.48 3.98
 -2 2 -19 112.17 3.67
 -2 -2 19 109.64 3.69
 2 -2 -19 111.79 3.42
 2 2 19 111.99 3.83
 2 2 19 107.6 3.87
 2 -2 -19 121.07 4.03
 -2 2 -19 111.65 3.58
 2 2 19 107.09 3.7
 2 2 19 111.37 3.83
 2 -2 -19 121.56 4.02
 -2 -2 19 109.36 3.42
 -2 -2 19 112.35 3.97
 -2 2 -20 52.98 2.11
 2 2 20 53.51 2.3
 -2 -2 20 52.87 2.36
 2 -2 -20 54.24 2.28
 2 -2 -20 52.9 2.16
 2 -2 -20 56.49 2.3
 2 -2 -20 54.7 2.37
 2 2 20 52.34 2.33
 -2 -2 20 53.67 2.37
 2 -2 -20 57.59 2.39
 2 2 20 50.36 2.21
 2 2 20 50.93 2.13
 -2 2 -20 52.54 1.98
 2 2 20 49.92 2.23
 -2 -2 20 50.03 2.09
 2 2 21 8.17 0.74
 2 -2 -21 8.51 0.78
 2 -2 -21 8.66 0.82
 2 2 21 7.71 0.8
 -2 2 -21 6.26 0.58
 2 2 21 7.23 0.66
 2 2 21 8.23 0.78
 2 -2 -21 9.72 0.86
 -2 -2 21 7.36 0.78
 -2 -2 22 47.32 1.53
 2 -2 -22 49.7 1.59
 2 2 22 48.91 1.57
 -2 -2 22 44.3 1.46
 -2 3 21 31.31 1.31
 2 3 -21 28.7 1.22
 2 3 -21 26.69 1.12
 -2 3 21 30.45 1.25
 2 3 -21 29.94 1.21
 2 -3 21 27.73 1.15
 2 -3 21 30.26 1.37
 -2 3 20 41.12 1.31
 2 -3 20 46.48 1.76
 2 -3 20 45.17 1.93
 2 3 -20 46.58 1.69
 2 3 -20 47.6 1.85
 -2 3 20 47.5 1.84
 2 -3 20 45 1.63
 2 3 -20 46.72 1.78
 2 3 -20 47.94 1.79
 2 3 -20 49.73 1.9
 -2 3 20 52.06 1.96
 2 -3 20 45.16 1.9
 2 3 -19 111.74 3.7
 -2 -3 -19 104.9 3.28
 -2 3 19 105.9 3.21
 2 -3 19 106.24 3.52
 -2 3 19 110.77 3.56
 2 3 -19 106.64 3.5
 -2 3 19 110.47 3.63
 2 -3 19 104.54 3.43
 2 3 -19 107.14 3.53
 2 3 -19 108.5 3.62
 2 -3 19 104.27 3.38
 2 -3 19 106.46 3.69
 2 3 -18 39.99 2.27
 2 -3 18 35.35 1.8
 -2 3 18 38.89 1.86
 2 3 -18 40.42 2.26
 2 3 -18 37.63 2.03
 -2 3 18 41.96 2.06
 2 -3 18 39.56 2.18
 -2 3 18 41.79 2.12
 2 3 -18 41.97 2.24
 -2 3 18 41.58 2.26
 2 -3 18 38.37 2.14
 2 3 -18 42.52 2.26
 -2 3 18 35.34 2.07
 2 -3 18 41.96 2.33
 2 -3 18 39.14 2.14
 2 3 -17 99.14 3.83
 2 -3 17 96.64 3.79
 -2 3 17 96.31 3.79
 -2 -3 -17 103.72 7.48
 2 3 -17 87 7.19
 2 3 -17 98.46 3.89
 2 -3 17 94.09 3.71
 2 3 -17 94.67 3.62
 2 -3 17 97.4 3.76
 2 -3 17 98.55 3.93
 2 -3 17 85.52 3.27
 2 3 -17 98.35 3.9
 2 3 -17 93.46 3.7
 -2 3 17 94.63 3.59
 2 -3 17 93.31 3.9
 -2 3 17 95.52 3.74
 -2 3 17 95.87 3.37
 2 3 -16 60.12 2.96
 2 -3 16 56.83 3.06
 -2 3 16 60.8 2.91
 2 -3 16 56.36 2.7
 2 3 -16 61.53 3.11
 2 3 -16 62.34 3.08
 -2 3 16 62.98 3.08
 2 -3 16 57.2 2.97
 2 3 -16 61.99 6.21
 2 -3 16 59.6 2.98
 2 3 -16 62.11 3.11
 -2 3 16 46.17 2.3
 2 -3 16 59.63 3.08
 -2 3 16 58.68 2.69
 -2 3 16 60.31 2.98
 -2 3 16 69.33 2.85
 2 -3 16 62.12 3.13
 2 -3 16 59.85 2.99
 2 3 -16 55.93 2.83
 -2 3 16 58.71 5.69
 -2 3 15 24.34 1.73
 2 -3 15 19.56 1.73
 2 -3 15 21.87 1.89
 2 -3 15 21.49 1.84
 2 -3 15 20.04 1.44
 2 -3 15 18.02 1.55
 2 3 -15 22.93 1.92
 2 3 -15 22.72 1.86
 -2 3 15 18.6 1.7
 -2 3 15 23.14 3.58
 2 -3 15 21.06 1.8
 -2 -3 -15 20.02 3.03
 2 3 -15 27.39 4.24
 -2 -3 -15 20.34 3.61
 2 3 -15 22.24 1.88
 2 -3 15 19.6 1.81
 -2 3 15 20.58 1.54
 2 3 -15 21.44 1.91
 2 3 -15 20.17 1.72
 -2 3 15 20.52 1.6
 2 -3 15 20.52 3.23
 -2 3 15 19.9 3.46
 2 3 -15 20.6 1.76
 2 -3 15 19.1 1.81
 -2 3 15 21.34 1.73
 -2 3 15 19 1.71
 2 -3 14 206.44 10.24
 -2 3 14 215.17 11.4
 2 -3 14 210.59 6.54
 2 -3 14 211.7 6.47
 2 -3 14 206.75 5.78
 2 -3 14 205.27 6.09
 2 3 -14 207.27 6.51
 2 3 -14 217.52 6.57
 2 -3 14 203.12 5.69
 -2 3 14 217.24 6.5
 -2 3 14 205.03 11.07
 -2 -3 -14 209.4 11.63
 2 -3 14 215.95 6.55
 -2 3 14 210.89 5.92
 2 -3 14 214.47 6.55
 -2 -3 -14 220.93 10.56
 2 3 -14 199.03 11.63
 2 3 -14 212.36 6.55
 2 -3 14 203.16 6.48
 -2 3 14 213.38 5.89
 2 3 -14 209.37 6.37
 2 3 -14 216.05 6.6
 -2 3 14 206.77 6.36
 2 3 -14 204.39 10
 2 3 -14 211.37 6.37
 -2 3 14 214.49 6.27
 2 -3 14 212.09 6.61
 -2 3 14 211.5 5.99
 2 -3 14 214.58 11.14
 -2 3 13 131.48 8.6
 2 -3 13 119.85 7.7
 2 -3 13 113.01 4.45
 2 -3 13 122.15 4.58
 2 -3 13 119.18 4.1
 2 3 -13 122.01 4.64
 2 -3 13 116.78 4.25
 2 -3 13 119.25 4.06
 2 3 -13 131.21 4.73
 -2 3 13 128.35 4.64
 2 -3 13 114.9 7.01
 -2 3 13 118.46 8.16
 -2 -3 -13 132.88 8.78
 -2 -3 -13 128.25 8.65
 2 -3 13 117.84 4.54
 -2 3 13 119.15 4.13
 2 -3 13 130.83 4.72
 -2 -3 -13 112.74 7.39
 2 3 -13 129.99 9.07
 2 3 -13 126.94 4.69
 2 -3 13 114.09 4.54
 -2 3 13 119.83 4.1
 2 3 -13 128.13 4.59
 2 3 -13 126.56 4.67
 -2 3 13 124.28 4.53
 2 3 -13 117.26 7.28
 2 -3 13 120.66 8.43
 2 3 -13 123.59 4.49
 -2 3 13 119.07 4.37
 2 -3 13 124.85 4.69
 -2 3 13 123.17 4.21
 2 3 -13 119.12 4.15
 2 -3 13 132.02 8.51
 -2 3 12 136.95 8.62
 2 -3 12 138.2 8.21
 2 -3 12 133.46 4.72
 2 -3 12 132.52 4.73
 2 -3 12 130.13 4.32
 2 -3 12 119.7 4.33
 2 3 -12 133.3 4.77
 -2 3 12 143.99 4.58
 2 -3 12 136.42 4.35
 2 3 -12 131.91 4.7
 2 3 -12 124.93 4.29
 -2 3 12 131.07 4.66
 2 -3 12 123.57 7.33
 -2 3 12 131.05 8.4
 -2 -3 -12 138.51 8.81
 -2 3 12 127.25 4.26
 2 -3 12 135.64 4.75
 -2 -3 -12 140.04 7.98
 2 3 -12 128.18 8.84
 2 -3 12 125.68 4.68
 2 3 -12 128.56 4.7
 -2 3 12 127.93 4.2
 2 3 -12 130.7 4.65
 2 3 -12 134.15 4.77
 -2 3 12 129.82 4.61
 2 -3 12 126.25 8.44
 2 3 -12 127.11 7.46
 2 3 -12 130.08 4.56
 2 -3 12 128.83 4.73
 -2 3 12 127.68 4.48
 -2 3 12 133.13 4.34
 2 3 -12 128.89 4.35
 2 -3 12 125.28 8.33
 -2 3 11 187.04 10.04
 2 -3 11 198.89 9.83
 2 -3 11 196.44 5.9
 2 -3 11 191.57 5.52
 2 -3 11 190.98 5.6
 2 3 -11 202.08 6.02
 2 -3 11 197.73 5.54
 -2 3 11 200.22 5.64
 2 3 -11 186.97 5.84
 2 3 -11 190.06 5.53
 -2 3 11 189 5.77
 -2 3 11 191.38 10.01
 2 -3 11 199.17 9.38
 -2 -3 -11 166.65 9.13
 -2 -3 -11 207.77 10.54
 -2 3 11 190.75 5.46
 2 -3 11 196.02 5.9
 2 3 -11 202.87 10.86
 2 -3 11 189.36 5.89
 2 3 -11 203.55 6.01
 -2 3 11 190.31 5.34
 2 3 -11 191.86 5.88
 2 3 -11 197.98 5.89
 -2 3 11 195.55 5.81
 2 3 -11 193.92 9.09
 2 3 -11 193.35 5.73
 2 -3 11 187.26 5.9
 -2 3 11 193.12 5.68
 2 3 -11 189.17 5.55
 2 -3 11 201.62 10.46
 -2 3 11 208.35 10.74
 -2 3 10 253.26 11.25
 2 -3 10 227.2 10.47
 2 -3 10 238.87 6.51
 2 -3 10 237.8 6.25
 2 3 -10 237.03 6.61
 -2 3 10 231.7 6.21
 2 3 -10 238.65 6.59
 2 -3 10 244.19 6.27
 -2 3 10 235.6 6.46
 2 -3 10 229.69 6.5
 2 -3 10 238.73 6.56
 2 -3 10 233.25 6.56
 -2 3 10 235.51 6.36
 -2 -3 -10 211.74 10.02
 -2 3 10 218.78 9.08
 -2 -3 -10 258.79 11.44
 -2 3 10 234.03 6.46
 2 3 -10 228.73 9.72
 2 3 -10 245.55 11.7
 2 -3 10 222.17 6.46
 2 3 -10 244.77 6.64
 -2 3 10 229.98 5.99
 -2 -3 -10 244.89 9.71
 -2 3 10 238.02 11.17
 2 -3 10 244.1 11.3
 -2 3 10 228.98 10.64
 2 -3 10 243.68 10.4
 2 -3 10 222.2 10.75
 2 3 -10 237.16 6.53
 2 3 -10 237.42 6.53
 -2 -3 -9 544.8 17
 -2 -3 -9 429.82 14.84
 -2 3 9 465.22 14.24
 -2 3 9 482.95 16.63
 2 -3 9 456.48 16.13
 -2 -3 -9 487.89 14.8
 -2 3 9 516.87 16.76
 2 -3 9 487.45 16.09
 -2 3 9 484.55 16.15
 2 -3 9 478.97 10.86
 2 3 -9 497.42 10.96
 -2 3 9 473.9 10.22
 2 -3 9 474.81 12.93
 2 -3 9 485.16 13.17
 -2 3 9 481.09 15.93
 2 -3 9 476.6 15.41
 2 3 -9 457.71 14.68
 2 3 -9 499.78 10.9
 2 3 -9 491.83 10.86
 2 3 -9 487.13 14.75
 2 -3 9 504.86 16.63
 -2 3 8 265.96 10.81
 -2 -3 -8 216.97 9.38
 -2 3 8 236.27 9.37
 -2 3 8 255.21 10.95
 -2 3 8 256.82 10.86
 2 3 -8 244.3 8.29
 -2 3 8 257.03 10.67
 2 -3 8 259.2 10.7
 2 3 -8 255.6 6.61
 2 -3 8 284.86 6.81
 -2 -3 -8 255.98 9.02
 -2 3 8 233.81 8.9
 2 -3 8 264.27 8.82
 2 -3 8 252.76 8.87
 2 3 -8 242.8 9.77
 2 3 -8 259.25 6.63
 2 3 -8 256.17 6.57
 -2 3 8 254.61 10.5
 2 -3 8 255.07 10.24
 2 3 -8 254.48 9.5
 2 -3 8 265.51 11.04
 -2 3 7 2821.69 55.28
 2 -3 7 2842.38 55.38
 2 -3 7 2771.98 55.91
 -2 3 7 2826.77 56.4
 -2 3 7 2856.44 56.05
 2 -3 7 2743.05 56.32
 2 3 -7 2687.01 51.44
 2 -3 7 2841.56 55.86
 -2 3 7 2765.5 55.5
 -2 3 7 2705.71 53.72
 -2 -3 -7 2829.16 53.63
 2 -3 7 2758.14 53.28
 2 -3 7 2915.54 53.14
 -2 3 7 2727.67 53.8
 -2 3 7 2700.02 54
 -2 -3 -7 2609.95 53.77
 2 -3 7 2597.24 50.51
 -2 3 7 2781.22 55.92
 2 3 -7 2697.88 54.64
 2 3 -7 2801.7 49.09
 2 3 -7 2818.72 49.04
 2 3 -7 2786.42 53.52
 2 -3 7 2811.55 56.2
 2 -3 6 1541.33 29.55
 -2 3 6 1546.8 33.44
 -2 3 6 1614.33 34.74
 2 -3 6 1523.32 34.05
 -2 3 6 1572.95 34.34
 2 -3 6 1536.28 32.42
 -2 3 6 1491.14 32.81
 -2 3 6 1565.68 33.15
 2 -3 6 1566.77 32.04
 2 3 -6 1481.13 30.14
 -2 3 6 1586.76 34.32
 -2 3 6 1579.03 33.97
 2 3 -6 1549.45 32.63
 -2 3 6 1506.85 32.92
 -2 -3 -6 1523.79 32.31
 2 -3 6 1449.18 30.06
 2 3 -6 1580.53 28.27
 2 3 -6 1478.13 33.34
 2 3 -6 1544.93 28.16
 2 3 -6 1552.4 31.99
 2 -3 6 1592.07 34.24
 2 3 -5 417.24 12.51
 2 3 -5 418.06 13.55
 2 -3 5 418.51 10.63
 -2 3 5 414.9 12.59
 2 -3 5 423.97 13.2
 -2 3 5 457.15 13.77
 -2 3 5 413.7 13.31
 -2 3 5 415.33 12.78
 -2 3 5 403.34 12.62
 2 -3 5 426.98 12.1
 -2 3 5 426.43 13.15
 2 3 -5 402.75 10.33
 -2 3 5 431.6 13.19
 2 -3 5 407.31 13.05
 2 -3 5 403.29 10.23
 -2 -3 -5 412.81 10.17
 -2 3 5 412.16 12.64
 -2 -3 -5 389.51 11.45
 2 -3 5 399.46 10.82
 2 3 -5 409.82 12.89
 2 3 -5 426.89 8.96
 2 3 -5 423.7 11.71
 2 -3 5 435.43 13.27
 -2 -3 -4 676.99 15.78
 2 3 -4 706.88 17.62
 2 -3 4 681.51 15.56
 2 3 -4 689.68 18.29
 -2 3 4 677.64 17.1
 2 -3 4 685.48 17.6
 -2 3 4 676.39 18.07
 2 -3 4 664.89 14.75
 -2 3 4 675.1 18.16
 -2 3 4 606.64 17.25
 2 -3 4 698.46 16.88
 -2 3 4 665.06 17.61
 -2 3 4 700.83 17.75
 2 3 -4 661.49 14.65
 -2 3 4 665.38 17.46
 2 -3 4 713.43 18.07
 2 -3 4 650.59 15.15
 2 -3 4 657.74 15.66
 2 3 -4 658.05 17.6
 2 3 -4 684.09 15.98
 2 -3 4 688.75 17.67
 2 3 -3 247.21 8.82
 -2 -3 -3 257.78 7.24
 2 -3 3 252.23 7.72
 2 3 -3 255.42 9.32
 -2 3 3 268.66 8.71
 2 -3 3 264.17 8.94
 -2 3 3 267.89 9.33
 2 -3 3 247.07 7.25
 -2 3 3 234.8 6.39
 -2 3 3 253.18 9.36
 2 3 -3 278.57 9.26
 2 -3 3 251.44 8.39
 -2 3 3 239.25 8.97
 -2 3 3 245.2 9.02
 2 -3 3 227.76 5.17
 -2 3 3 252.76 8.88
 2 -3 3 247.48 8.94
 -2 3 3 248.37 8.75
 2 -3 3 238.87 7.4
 2 -3 3 257.54 7.85
 2 3 -3 248.42 5.57
 2 -3 3 266.17 8.85
 2 3 -3 244.08 7.52
 -2 -3 -2 19.28 1.56
 2 -3 2 18.7 2.19
 2 3 -2 33.38 3
 2 -3 2 19.01 1.96
 2 3 -2 19.45 2.36
 -2 3 2 20.24 2.15
 2 -3 2 20.61 2.27
 -2 3 2 23.02 2.5
 2 -3 2 16.29 1.74
 -2 3 2 17.93 2.34
 2 3 -2 25.6 2.59
 -2 3 2 47.02 3.61
 -2 3 2 32.27 3.04
 2 -3 2 19.8 2.2
 -2 -3 -2 21.58 1.97
 2 -3 2 18.65 1.38
 -2 3 2 20.33 2.25
 2 -3 2 17.57 1.69
 2 -3 2 43.56 3.33
 -2 3 2 20.42 2.27
 2 -3 2 17.46 1.85
 -2 -3 -2 18.97 2.3
 2 3 -2 21.23 1.35
 2 -3 2 30.99 2.48
 2 3 -2 19.54 1.19
 2 -3 2 18.2 2.06
 2 3 -2 18.3 1.78
 2 -3 1 44.02 3.31
 -2 -3 -1 33.16 1.76
 2 3 -1 35.74 3.14
 2 3 -1 34.73 3.05
 2 -3 1 33.75 2.7
 2 -3 1 35.91 2.88
 -2 3 1 36.1 2.83
 2 -3 1 31.82 2.52
 -2 3 1 37.85 3.15
 -2 3 1 34.86 3.22
 2 3 -1 40.16 3.24
 -2 -3 -1 33.8 2.39
 2 -3 1 37.97 2.24
 -2 3 1 36.54 2.91
 -2 3 1 34.63 2.89
 -2 3 1 34.72 2.94
 2 -3 1 33.04 2.45
 2 -3 1 34.59 2.98
 2 -3 1 35.74 2.7
 -2 -3 -1 39.16 3.25
 2 3 -1 36.3 2.11
 2 -3 1 39.49 2.9
 2 3 -1 35.72 1.61
 2 3 -1 31.27 2.36
 -2 3 1 35.86 2.61
 2 -3 0 2475.09 47.86
 -2 -3 0 2339.77 42.78
 2 3 0 2425.57 48.27
 2 -3 0 2608.26 47.43
 2 -3 0 2508.84 47.29
 -2 -3 0 2381.03 45.84
 -2 3 0 2439.86 47.04
 2 -3 0 2605.04 47.16
 -2 3 0 2662.52 48.53
 -2 3 0 2514.03 49.14
 2 3 0 2608.12 48.42
 -2 3 0 2571.52 48.87
 2 -3 0 2503.43 47.61
 -2 3 0 2538.21 47.71
 -2 3 0 2521.78 47.54
 2 -3 0 2476.19 45.53
 -2 -3 0 2447.58 45.67
 2 -3 0 2470.23 46.56
 2 -3 0 2488.56 47.02
 2 3 0 2501.7 45.37
 -2 -3 0 2546.34 48.75
 2 -3 0 2528.02 47.34
 2 3 0 2379.2 43.06
 -2 3 0 2446.14 46.5
 2 -3 -1 64.97 4.1
 2 -3 -1 65.77 3.99
 -2 3 -1 61.48 4.39
 2 3 1 70.68 4.49
 -2 -3 1 67.75 4.17
 2 3 1 70.15 3.58
 -2 -3 1 69.54 4.49
 2 -3 -1 66.84 4.02
 2 -3 -1 65.6 3.9
 -2 3 -1 62.01 4.1
 -2 3 -1 65.44 4.08
 2 -3 -1 66.37 3.52
 -2 -3 1 59.26 3.22
 -2 3 -1 61.19 3.82
 2 -3 -1 76.47 4.05
 -2 3 -1 66.76 4.42
 2 -3 -1 60.74 3.91
 2 -3 -1 69.84 4.01
 -2 -3 1 65.51 3.47
 2 -3 -1 65.53 3.75
 2 3 1 68.11 2.26
 -2 3 -1 64.12 3.71
 -2 3 -2 14.48 1.98
 2 -3 -2 16.93 2.04
 2 3 2 11.95 1.56
 -2 -3 2 13.94 2.04
 2 -3 -2 12.68 1.6
 -2 -3 2 14.98 1.64
 -2 3 -2 15.39 1.91
 2 -3 -2 13.95 1.52
 -2 3 -2 15.89 2.05
 -2 -3 2 13.76 1.52
 2 -3 -2 12.67 1.62
 2 3 2 13.91 1.93
 -2 3 -2 16.08 2.21
 2 -3 -2 11.74 1.69
 -2 3 -2 40.77 3.37
 2 -3 -2 41.76 3.05
 -2 3 -2 11.75 1.66
 -2 -3 2 21.18 2.35
 -2 3 -2 15.9 2.2
 2 3 2 17.01 2.21
 2 -3 -2 14.85 1.97
 2 3 3 184.07 6.88
 2 -3 -3 180.67 6.33
 -2 -3 3 174.56 7.58
 -2 -3 3 181.19 6.51
 2 -3 -3 188.37 7.36
 -2 -3 3 177.67 7.7
 -2 3 -3 176.67 7.07
 -2 3 -3 210.4 8.04
 -2 3 -3 185.95 7.22
 2 -3 -3 183.98 6.95
 2 -3 -3 177.31 5.62
 -2 -3 3 175.12 6.14
 2 3 3 180.4 7.27
 -2 3 -3 147.48 7.09
 2 -3 -3 175.65 6.95
 -2 3 -3 175.93 7.54
 2 -3 -3 193.06 7.36
 -2 -3 3 170.63 7.38
 2 -3 -3 181.52 7.45
 2 3 3 183.09 7.51
 2 -3 -4 644.08 16.81
 2 3 4 694.53 16.84
 2 -3 -4 645.39 17.04
 -2 -3 4 686.01 18.03
 2 -3 -4 643.1 14.86
 -2 -3 4 663.58 15.91
 2 -3 -4 679.03 17.02
 -2 -3 4 667.52 17.97
 -2 3 -4 657.33 16.88
 -2 3 -4 671.46 17.7
 -2 -3 4 687.63 15.59
 2 -3 -4 661.07 16.65
 2 -3 -4 681.29 17.14
 -2 3 -4 605.84 17.07
 2 -3 -4 652.7 16.29
 -2 3 -4 656.23 17.24
 2 3 4 635.63 17.42
 -2 -3 4 624.14 17.28
 2 -3 -4 624.89 17.07
 2 3 4 616.34 16.7
 2 -3 -5 485.2 13.91
 2 -3 -5 494.61 13.91
 2 -3 -5 448.25 10.25
 2 3 5 471.79 13.59
 2 -3 -5 501.55 14.08
 -2 -3 5 464.32 12.72
 -2 -3 5 491.73 14.72
 2 -3 -5 484.33 13.73
 2 -3 -5 460.21 12.52
 -2 3 -5 489.22 13.99
 -2 -3 5 475.54 12.47
 2 -3 -5 469.72 13.62
 -2 3 -5 467.07 14.44
 -2 3 -5 453.33 13.58
 -2 3 -5 419.12 13.36
 2 -3 -5 459.15 12.77
 -2 -3 5 445.32 12.01
 -2 -3 5 465.37 14.21
 2 3 5 448.92 14.03
 2 -3 -5 457.31 13.99
 2 3 5 491.03 13.72
 2 -3 -6 1678.03 35.08
 2 -3 -6 1671.4 34.94
 2 3 6 1705.04 35.13
 2 -3 -6 1574.82 30.33
 2 -3 -6 1731.44 35.44
 -2 -3 6 1612.23 33.75
 -2 -3 6 1644.14 36.19
 2 -3 -6 1663.19 34.77
 2 -3 -6 1639.84 33.72
 -2 -3 6 1644.66 35.2
 -2 3 -6 1667.65 35.41
 -2 -3 6 1684.51 33.45
 -2 3 -6 1722.45 36.49
 2 -3 -6 1641.96 34.95
 -2 3 -6 1617.26 34.37
 2 -3 -6 1610.72 33.28
 -2 3 -6 1482.5 34.23
 -2 -3 6 1577.8 32.97
 2 -3 -6 1649.52 35.07
 -2 -3 6 1700.65 36.18
 2 3 6 1518.26 35.03
 2 -3 -6 1580.81 35.38
 2 3 6 1605.75 33.98
 2 -3 -7 2835.29 55.6
 2 -3 -7 2863.31 55.09
 2 -3 -7 2940.82 54.8
 -2 -3 7 2825.75 55.32
 2 3 7 2955.27 56.03
 2 -3 -7 2669.25 50.46
 2 -3 -7 2990.97 56.2
 -2 -3 7 2801.32 54.45
 2 -3 -7 2801.99 55.24
 -2 -3 7 2865.81 56.76
 -2 3 -7 2890.37 56.46
 -2 -3 7 2829.83 54.13
 -2 3 -7 2855.22 57.3
 -2 3 -7 2649.27 54.32
 2 -3 -7 2707.83 53.82
 2 -3 -7 2773.53 53.11
 -2 -3 7 2800.33 53.72
 -2 3 -7 2720.77 54.19
 -2 -3 7 2729.97 53.73
 2 -3 -7 2819.4 55.8
 2 3 7 2795.8 55.87
 -2 -3 7 2844.25 56.92
 -2 3 -7 2824.13 57.13
 2 -3 -7 2766.3 56.35
 2 -3 -8 240.77 9.82
 2 -3 -8 246.81 9.54
 2 -3 -8 235.12 9.49
 -2 -3 8 240.68 9.52
 2 -3 -8 255.25 9.89
 2 -3 -8 245.2 10.05
 -2 -3 8 236.09 9.38
 -2 -3 8 240.54 6.19
 -2 3 -8 241.94 10.38
 -2 -3 8 248.85 10.67
 -2 -3 8 235.04 9.06
 -2 3 -8 247.49 10.99
 -2 -3 8 246.17 8.56
 2 -3 -8 248.71 8.79
 -2 3 -8 224.08 8.91
 2 -3 -8 233.01 8.16
 -2 -3 8 234.11 9.11
 2 -3 -8 235.37 9.84
 2 3 8 234.73 9.82
 -2 -3 8 245.56 10.58
 -2 3 -8 249.54 10.84
 2 -3 -8 240.91 10.45
 2 -3 -9 517.77 16.09
 -2 -3 9 531.67 16.03
 -2 -3 9 552.94 17.66
 2 -3 -9 559.04 16.86
 2 -3 -9 556.45 15.96
 2 -3 -9 544.78 16.4
 -2 -3 9 535.66 15.65
 2 -3 -9 548.72 16.28
 -2 -3 9 525.96 11.52
 -2 -3 9 488.43 13.91
 2 -3 -9 516.21 17.29
 -2 3 -9 535.83 17.97
 -2 -3 9 541.03 15.79
 2 -3 -9 560.27 17.17
 -2 3 -9 535.1 17.39
 -2 -3 9 555.25 17.42
 -2 -3 9 508.72 17.22
 2 -3 -9 535.53 16.68
 -2 -3 9 493.3 15.32
 2 3 9 526.36 16.32
 -2 3 -9 533.47 17.69
 -2 -3 9 526.2 17.44
 2 3 10 207.57 5.91
 -2 -3 10 210.42 6.05
 -2 3 -10 205.73 10.72
 2 -3 -10 208.5 9.97
 -2 -3 10 218.48 10.31
 -2 3 -10 223.73 10.75
 -2 -3 10 198.38 10.05
 2 3 10 214.09 5.92
 2 -3 -10 212.07 9.58
 -2 -3 10 200.44 9.32
 -2 -3 10 197.87 8.57
 -2 -3 10 209.45 10.4
 2 -3 -10 214.81 9.83
 2 3 10 202.97 9.83
 2 3 10 204.35 5.71
 2 3 10 211.12 5.79
 -2 -3 10 209.87 5.95
 2 -3 -10 212.7 9.03
 2 -3 -10 214.98 9.76
 2 -3 -10 190.03 10.05
 -2 -3 10 209.57 10.44
 -2 3 -10 211.91 10.63
 2 3 10 207.17 9.38
 -2 -3 10 211.7 6.04
 2 -3 -10 211.27 9.69
 -2 -3 10 206.58 9.23
 2 -3 -10 223.41 9.56
 2 3 10 206.32 5.76
 -2 -3 11 173.85 5.36
 -2 -3 11 179.77 5.63
 2 3 11 176.56 5.57
 2 3 11 180.92 5.61
 2 -3 -11 178.89 5.03
 -2 -3 11 187.87 5.79
 -2 -3 11 200.57 10.03
 -2 3 -11 192.31 10.4
 -2 -3 11 182.36 9.81
 2 3 11 197.19 5.71
 2 -3 -11 194.17 9.16
 2 3 11 194.36 9.88
 2 -3 -11 213.73 9.8
 2 3 11 190.54 5.5
 -2 -3 11 186.12 9.94
 -2 -3 11 183.27 8.02
 -2 -3 11 189.09 9.31
 2 -3 -11 188.07 5.52
 2 3 11 194.91 5.54
 2 3 11 184 5.33
 -2 -3 11 197.08 5.75
 2 -3 -11 194.76 9.62
 2 -3 -11 196.45 8.66
 2 -3 -11 177.35 10
 -2 -3 11 192.48 10.37
 -2 3 -11 181.3 10.08
 2 3 11 169.33 8.5
 2 3 11 177.79 5.11
 2 -3 -11 184.17 8.83
 -2 3 -11 180.18 10.38
 2 -3 -11 191.13 9.82
 2 3 11 192.3 5.56
 2 -3 -11 200.81 9.61
 -2 -3 11 174.96 8.82
 2 3 12 153.73 4.9
 2 3 12 153.65 4.97
 2 3 12 147.99 5.06
 -2 -3 12 153.76 5.19
 2 3 12 141.01 4.65
 -2 3 -12 166.85 9.8
 -2 -3 12 144.2 8.77
 -2 -3 12 149.39 8.73
 2 3 12 150.54 5.05
 2 -3 -12 155.4 8.24
 2 3 12 158.59 9.06
 2 -3 -12 152.09 8.44
 -2 -3 12 154.73 9.23
 -2 -3 12 150.07 8.48
 2 3 12 155.16 4.92
 2 -3 -12 152.34 8.81
 2 -3 -12 145.08 7.37
 2 3 12 151.03 4.85
 -2 -3 12 155.21 5.13
 -2 -3 12 145.82 4.88
 -2 -3 12 152.42 5.16
 2 -3 -12 161.21 5.07
 -2 3 -12 154.65 9.84
 2 -3 -12 166.04 9.29
 2 -3 -12 155.05 8.53
 -2 -3 12 158.16 8.59
 -2 3 -12 151.7 9.34
 -2 -3 12 153.57 9.46
 2 3 12 146.48 7.77
 2 -3 -12 157.27 8.15
 2 3 13 138.47 4.65
 2 3 13 136.22 4.71
 2 3 13 132.03 4.79
 -2 -3 13 133.21 4.81
 -2 -3 13 135.17 4.92
 -2 3 -13 147.83 9.5
 -2 -3 13 137.82 8.6
 -2 -3 13 138.54 8.38
 2 3 13 136.12 4.83
 2 -3 -13 136.04 7.67
 -2 -3 13 130.97 4.42
 -2 -3 13 139.71 8.74
 -2 -3 13 127.15 7.97
 2 3 13 135.89 8.52
 -2 -3 13 135.12 4.69
 2 3 13 134.61 4.62
 2 3 13 134.41 4.58
 2 3 13 133.83 4.59
 -2 -3 13 133.84 4.82
 2 -3 -13 131.36 8.4
 -2 -3 13 120.89 8.56
 -2 3 -13 139.37 9.08
 2 -3 -13 134.3 4.5
 2 -3 -13 122.14 7.15
 2 -3 -13 135.6 4.7
 2 -3 -13 134.85 8.71
 -2 3 -13 140.21 9.53
 -2 -3 13 137.1 4.89
 2 -3 -13 136.49 8.03
 2 3 14 180.35 5.81
 2 3 14 197.71 6.1
 2 3 14 194.73 6.1
 -2 -3 14 192.28 6.02
 -2 -3 14 198.84 6.24
 -2 3 -14 205.48 11.44
 -2 -3 14 178.1 9.73
 2 3 14 191.31 6.04
 2 -3 -14 186.94 5.6
 2 3 14 190.13 5.78
 -2 -3 14 193.32 6.14
 2 -3 -14 189.2 10.4
 -2 -3 14 189.54 5.63
 -2 -3 14 188.67 10.27
 -2 -3 14 179.22 9.79
 -2 -3 14 197.31 5.89
 2 3 14 191.55 5.83
 2 -3 -14 201.31 6.02
 2 3 14 191.5 5.79
 2 -3 -14 191.06 10.37
 -2 3 -14 187.74 11.41
 -2 -3 14 173.15 9.72
 2 -3 -14 187.16 9.51
 -2 3 -14 189.47 10.82
 -2 -3 14 193.78 6.15
 2 3 15 14.87 1.45
 2 3 15 12.15 1.38
 -2 3 -15 12.26 1.34
 2 3 15 14.45 1.51
 2 3 15 12.04 1.41
 -2 -3 15 15.45 1.6
 -2 -3 15 12.68 1.38
 -2 -3 15 13.37 2.58
 -2 -3 15 12.55 2.53
 2 3 15 14.78 1.54
 -2 3 -15 11.83 2.85
 -2 -3 15 14.93 1.38
 -2 -3 15 15.71 2.87
 -2 3 -15 15.48 3.23
 -2 -3 15 11.14 1.25
 2 3 15 12.61 1.37
 2 3 15 11.36 1.28
 -2 -3 15 14.6 1.55
 2 -3 -15 12.96 2.73
 2 -3 -15 13.69 2.85
 2 -3 -15 13.12 1.28
 2 -3 -15 11.73 2.31
 -2 3 -15 13.2 1.34
 -2 -3 15 14.2 1.55
 -2 3 -15 11.67 2.69
 2 -3 -15 12.92 1.39
 -2 -3 16 53.8 2.79
 -2 -3 16 56.57 2.99
 -2 -3 16 50.97 4.69
 -2 3 -16 50.3 5.55
 2 3 16 53.72 2.87
 2 -3 -16 54.71 2.54
 -2 -3 16 57.28 2.99
 2 -3 -16 60.63 5.78
 -2 -3 16 54.32 2.62
 2 -3 -16 55.94 2.74
 -2 -3 16 49.03 4.79
 -2 -3 16 52.12 2.58
 2 3 16 53.28 2.71
 2 3 16 52.2 2.69
 -2 3 -16 54.2 2.74
 2 -3 -16 54.62 2.79
 -2 -3 16 57.1 5.67
 -2 3 -16 48.45 5.24
 2 3 16 57.08 2.93
 2 3 16 56.11 2.87
 -2 3 -16 56.47 2.74
 -2 -3 16 55.23 2.94
 -2 -3 16 46.46 4.51
 2 3 16 55.33 2.73
 2 3 17 108.2 4.08
 2 -3 -17 99.66 3.42
 -2 -3 17 96.21 3.52
 2 -3 -17 102.06 3.69
 -2 -3 17 90.9 6.2
 -2 -3 17 99.36 3.54
 2 3 17 97.83 3.71
 -2 3 -17 105.03 3.82
 2 3 17 101.1 3.9
 2 3 17 99.41 3.72
 2 -3 -17 95.38 7.08
 2 3 17 103.31 3.91
 2 -3 -17 101.84 3.84
 -2 -3 17 101.77 4.06
 -2 -3 17 98.79 3.74
 -2 3 -17 100.34 7.7
 -2 3 -17 102.06 3.71
 -2 -3 17 105.05 4.07
 -2 -3 17 104.85 7.52
 -2 3 -17 92.3 6.97
 -2 -3 17 101.94 4.01
 2 -3 -17 106.31 3.97
 -2 -3 18 41 2.22
 -2 -3 18 41.88 2.02
 2 3 18 40.6 2.21
 -2 3 -18 41.85 2
 -2 -3 18 46.3 2.34
 2 3 18 43.77 2.21
 -2 3 -18 40.02 2
 2 -3 -18 41.2 1.96
 -2 -3 18 38.63 1.84
 2 3 18 41.66 2.09
 2 -3 -18 39.51 2.01
 2 -3 -18 44.36 2.17
 2 3 18 40.57 2.01
 2 -3 -18 44.38 2.25
 -2 -3 18 40.86 2.21
 -2 -3 19 111.3 3.81
 -2 -3 19 115.91 3.44
 2 3 19 117.56 3.85
 2 3 19 114.76 3.75
 -2 3 -19 111.09 3.46
 2 3 19 115.14 3.72
 2 -3 -19 111.17 3.35
 2 3 19 108.63 3.46
 -2 -3 19 113.42 3.81
 2 -3 -19 116.34 3.78
 2 -3 -19 115.01 3.73
 2 3 19 108.81 3.52
 -2 -3 19 111.91 3.82
 -2 3 -19 106.31 3.4
 2 -3 -19 110.92 3.6
 2 -3 -19 112.09 3.58
 -2 -3 20 52.22 2.02
 2 -3 -20 53.03 2.02
 2 3 20 51.38 1.89
 -2 3 -20 49.74 1.61
 2 3 20 53.26 1.99
 -2 -3 20 53.93 2.07
 -2 3 -20 51.14 1.63
 -2 3 -20 54.01 2.03
 2 -3 -20 53.22 1.95
 -2 -3 20 54.1 2.07
 2 -3 -20 49.03 1.81
 -2 -3 21 34.16 1.49
 2 -3 -21 36.59 1.52
 2 -3 -21 33.47 1.45
 -2 -3 21 33.84 1.46
 -2 3 -21 36.64 1.46
 -2 -3 21 35.38 1.5
 2 3 21 32.54 1.42
 2 3 21 31.93 1.32
 2 -3 -21 33.99 1.37
 2 -4 21 1.08 0.26
 -2 4 21 0.88 0.27
 -2 4 20 26.8 1.1
 2 4 -20 29.25 1.27
 -2 4 20 32.18 1.48
 2 4 -20 32.91 1.36
 2 -4 20 30.28 1.43
 2 4 -20 23.48 1.02
 2 -4 20 27.68 1.24
 2 -4 20 29.21 1.28
 2 4 -20 29.16 1.3
 2 4 -20 27.22 1.21
 -2 4 19 57.26 1.94
 2 4 -19 58.64 2.23
 -2 -4 -19 54.98 2.07
 2 4 -19 60.24 2.34
 -2 4 19 57.28 2.16
 2 -4 19 63.21 2.37
 2 4 -19 56.89 2.3
 2 4 -19 59.63 2.21
 2 -4 19 60.98 2.43
 2 -4 19 59.94 2.36
 2 -4 19 58.88 2.28
 2 -4 19 52.44 1.95
 -2 4 19 61.7 2.21
 2 4 -19 60.24 2.32
 -2 4 19 61.21 2.38
 -2 4 18 106.4 3.46
 -2 4 18 105.52 3.28
 2 -4 18 101.25 3.39
 2 -4 18 102.19 3.39
 2 -4 18 105.41 3.42
 2 -4 18 97.6 3.01
 -2 4 18 105.11 3.27
 2 4 -18 106.41 3.46
 2 4 -18 101.72 3.41
 2 4 -18 105.68 3.4
 2 4 -18 99.24 3.26
 2 4 -18 104.2 3.28
 -2 4 18 104.24 3.03
 2 4 -17 51.64 2.54
 -2 4 17 48.57 2.41
 2 -4 17 47.32 2.48
 2 -4 17 48.72 2.52
 2 -4 17 50.67 2.56
 -2 -4 -17 50.79 4.99
 -2 4 17 50.34 2.56
 2 4 -17 52.17 2.63
 2 4 -17 49.68 2.56
 2 4 -17 50.5 2.44
 -2 4 17 52.1 2.33
 -2 4 17 47.18 2.21
 2 4 -17 48.96 2.5
 2 -4 17 48.27 2.29
 2 4 -17 47.66 2.35
 2 4 -16 47.47 2.53
 -2 4 16 45.01 2.4
 2 4 -16 20.06 1.49
 2 -4 16 17.42 1.36
 2 -4 16 43.9 2.49
 -2 4 16 45.88 2.29
 2 4 -16 41.61 4.94
 2 4 -16 44.7 2.54
 -2 4 16 47.45 2.54
 2 4 -16 41.05 2.43
 2 -4 16 46.61 2.31
 2 -4 16 45.73 2.54
 -2 4 16 45.79 2.27
 2 4 -16 47.6 2.54
 -2 4 16 46.51 2.28
 2 -4 16 44.61 2.47
 2 -4 16 43.13 2.46
 2 4 -16 44.85 2.37
 2 -4 15 151.63 5.12
 2 -4 15 148.47 5.19
 2 4 -15 144.66 4.53
 2 -4 15 146.59 4.57
 2 4 -15 158.21 5.35
 2 -4 15 150.1 4.48
 2 4 -15 155.41 5.25
 -2 4 15 157.72 5.08
 -2 4 15 155.11 4.81
 -2 -4 -15 152.76 8.71
 2 4 -15 154.92 10.03
 -2 4 15 147.48 5.13
 2 4 -15 163.71 5.43
 -2 4 15 158.51 4.89
 2 -4 15 142.32 8.4
 -2 4 15 140.93 8.7
 -2 4 15 153.15 4.89
 2 -4 15 147.4 4.81
 2 -4 15 148.84 5.25
 -2 4 15 153.27 4.87
 2 4 -15 158.1 5.24
 2 4 -15 143.23 4.97
 -2 4 14 29.34 2.15
 2 -4 14 30.13 1.99
 2 -4 14 29.64 2.13
 2 -4 14 32.5 2
 2 4 -14 31.91 2.27
 2 -4 14 29.15 1.84
 2 4 -14 32.94 2.28
 -2 4 14 35.87 2.26
 2 -4 14 27.91 3.45
 -2 4 14 24.44 3.58
 2 -4 14 26.88 3.69
 -2 4 14 35.12 4.27
 -2 4 14 32.17 2.03
 -2 -4 -14 35.8 4.26
 2 4 -14 28.17 4.32
 2 4 -14 32.37 2.29
 -2 -4 -14 28.44 4.21
 -2 4 14 33.71 2.08
 -2 4 14 33.89 4.53
 2 4 -14 30.26 2.15
 2 -4 14 29.04 4.25
 2 -4 14 33.78 4.34
 -2 4 14 30.21 2
 2 -4 14 31.01 2.21
 2 4 -14 29.98 2.16
 -2 4 13 110.51 4.37
 2 -4 13 111.81 4.31
 2 -4 13 111.1 4.06
 2 4 -13 110.62 4.46
 2 4 -13 113.38 4.48
 -2 4 13 112.01 4.21
 2 -4 13 107.99 3.94
 -2 4 13 115.15 4.28
 2 -4 13 112.77 7.18
 -2 4 13 111.38 7.59
 2 -4 13 107.48 4.02
 2 -4 13 112.55 4.45
 -2 4 13 113.93 4.1
 -2 -4 -13 117.59 7.8
 2 4 -13 115.21 8.78
 2 -4 13 104.05 7.54
 -2 4 13 108.07 7.68
 2 4 -13 113.47 4.5
 2 -4 13 110.12 4.35
 -2 4 13 118.62 8.45
 2 4 -13 113.53 4.37
 2 4 -13 109.85 3.94
 -2 4 13 111.07 4.05
 2 4 -13 115.26 7.38
 2 -4 13 102.9 7.8
 -2 4 13 109.28 4.09
 2 -4 13 118.32 4.53
 2 4 -13 112.25 4.37
 2 4 -12 352.35 9.03
 2 4 -12 394.24 9.89
 2 -4 12 371.03 9.57
 2 4 -12 406.66 17.06
 -2 4 12 394.55 15.37
 2 -4 12 388.08 15.4
 2 -4 12 383.55 9.54
 2 -4 12 386.78 9.77
 2 -4 12 384.55 9.3
 2 4 -12 388.97 9.85
 2 4 -12 385.55 9.78
 -2 4 12 392.35 9.46
 2 -4 12 385.53 9.22
 -2 4 12 381.22 9.46
 2 -4 12 369.74 14.26
 -2 4 12 375.01 14.75
 2 -4 12 385.48 9.72
 -2 4 12 380.79 9.24
 2 4 -12 395.63 9.74
 2 4 -12 386.96 9.87
 2 -4 12 368.93 15.54
 2 4 -12 356.41 14.02
 2 -4 12 387.48 9.75
 -2 4 12 390.34 9.37
 2 4 -12 382.94 9.63
 -2 4 12 391.04 9.68
 -2 4 12 398.11 16.32
 -2 4 11 221.17 10.79
 2 -4 11 203.26 10.71
 2 -4 11 210.39 6.23
 2 -4 11 212.62 6.42
 2 -4 11 213.71 6.13
 2 4 -11 214.42 6.53
 2 4 -11 213.97 6.49
 -2 4 11 217.1 6.2
 2 -4 11 216.85 6.11
 -2 4 11 210.03 6.2
 2 4 -11 200.78 5.94
 2 -4 11 206.69 10.23
 -2 4 11 214.17 10.41
 -2 4 11 213.31 9.66
 -2 -4 -11 224.17 11.63
 2 -4 11 213.84 6.39
 -2 4 11 209.93 6.05
 2 4 -11 236.17 12.32
 2 -4 11 209.98 6.33
 2 4 -11 215.39 6.53
 2 4 -11 203.25 6.01
 -2 -4 -11 227.52 10.25
 2 -4 11 224.29 11.45
 2 4 -11 210.64 10.04
 2 -4 11 201.46 11.03
 2 -4 11 211.62 6.38
 -2 4 11 211.69 6.09
 2 4 -11 222.81 6.48
 2 4 -11 212.02 6.41
 2 4 -11 218.64 6.57
 -2 4 11 218.34 11.37
 -2 -4 -10 324.5 13.36
 -2 4 10 352.66 13.87
 2 -4 10 344.8 14.13
 2 -4 10 351.36 8.74
 2 -4 10 356.06 8.98
 2 -4 10 360.8 8.76
 2 4 -10 367.99 9.18
 -2 4 10 356.69 8.72
 2 4 -10 358.07 9.08
 2 -4 10 354.08 8.63
 2 4 -10 339.99 8.56
 -2 4 10 350.58 8.7
 -2 4 10 366.96 13.73
 2 -4 10 365.22 13.86
 -2 -4 -10 400.28 15.49
 -2 4 10 343.22 12.98
 2 -4 10 362.36 8.98
 -2 4 10 359.9 8.66
 2 4 -10 356.68 15.31
 2 4 -10 365.78 9.17
 2 -4 10 340.99 8.79
 2 4 -10 354.76 8.74
 -2 -4 -10 370.34 13.63
 2 -4 10 377.03 15.08
 -2 4 10 378.76 14.54
 2 4 -10 348.01 13.26
 2 -4 10 332.02 14.37
 2 -4 10 357.52 8.97
 -2 4 10 345.97 8.59
 2 4 -10 362.17 8.99
 2 4 -10 369.49 9.09
 2 4 -10 368.05 9.17
 -2 4 10 361.29 14.78
 2 -4 10 336.61 14.17
 2 4 -9 593.65 13
 2 4 -9 596.83 12.93
 -2 -4 -9 517.7 17.37
 -2 4 9 592.31 18.49
 2 -4 9 590.1 19.09
 2 -4 9 582.44 12.56
 2 -4 9 598.45 12.92
 2 -4 9 581.48 12.62
 2 4 -9 592.04 13.04
 -2 4 9 582.46 12.56
 2 4 -9 596.78 13
 2 -4 9 588.62 12.58
 -2 4 9 576.55 12.57
 2 4 -9 568.87 12.54
 2 -4 9 589.61 12.81
 -2 4 9 573.64 17.72
 2 -4 9 587.07 15.76
 2 -4 9 572.52 15.94
 -2 4 9 570.63 12.46
 2 4 -9 619.41 20.44
 2 4 -9 601.66 13.05
 2 -4 9 585.16 12.71
 2 -4 9 576.17 19.17
 -2 4 9 569.92 19.05
 -2 -4 -9 618.48 18.49
 -2 4 9 585.13 18.76
 2 4 -9 561.36 12.59
 2 4 -9 629.82 18.19
 2 -4 9 587.62 19.28
 -2 4 9 567.85 12.46
 2 -4 9 583.96 12.8
 2 4 -9 580.86 12.77
 -2 4 9 575.93 17.8
 2 -4 9 592.9 18.51
 2 -4 8 260.87 6.89
 2 -4 8 260.24 6.74
 2 4 -8 258.71 6.97
 -2 4 8 256.12 6.66
 2 4 -8 254.15 6.94
 2 -4 8 248.5 6.6
 -2 4 8 238.43 10.14
 2 -4 8 261.82 11.02
 -2 4 8 249.18 10.55
 2 -4 8 255.65 11.46
 -2 4 8 267.63 11.66
 2 -4 8 254.09 6.75
 2 4 -8 261.97 12.15
 -2 4 8 265.08 11.68
 -2 -4 -8 234.97 10.21
 2 4 -8 261.28 6.98
 -2 4 8 263.23 10.98
 2 -4 8 259.15 9.72
 -2 -4 -8 233.36 9.53
 -2 4 8 238.92 9.81
 2 -4 8 256.55 9.4
 -2 4 8 255.57 6.83
 2 4 -8 264.71 10.53
 2 -4 8 259.87 11.5
 2 4 -8 260.95 6.97
 2 4 -8 255.64 6.91
 -2 4 8 268.59 11.12
 2 -4 8 246.71 11.36
 -2 4 7 1021.31 26.33
 -2 4 7 990.49 24.2
 2 -4 7 965.05 25.11
 2 -4 7 967.98 25.75
 -2 4 7 984.33 25.78
 2 4 -7 1017.11 19.47
 -2 4 7 965.74 24.72
 -2 -4 -7 954.56 23.9
 -2 4 7 876.24 23.8
 2 -4 7 996.11 23.37
 2 4 -7 960.55 22.3
 -2 4 7 1050.5 25.48
 2 4 -7 970.02 24.14
 2 -4 7 1023.59 25.95
 -2 4 7 961.23 24.93
 -2 -4 -7 875.98 23.02
 2 -4 7 915.01 21.75
 2 4 -7 1003.53 19.37
 2 4 -7 1005.38 19.41
 -2 -4 -7 926.2 23.86
 -2 4 6 722.53 19.2
 2 4 -6 670.09 16.84
 2 -4 6 682.48 15.82
 2 -4 6 648.58 16.87
 -2 -4 -6 652.44 18.11
 -2 4 6 700.57 19.59
 2 -4 6 715.64 20.01
 -2 4 6 749.24 20.29
 -2 4 6 672.51 18.12
 -2 4 6 685.65 18.97
 2 -4 6 709.63 20.05
 -2 4 6 654.2 18.97
 2 -4 6 700.72 18.21
 -2 -4 -6 664.47 18.12
 2 4 -6 707.19 18.6
 2 -4 6 668.8 19.46
 2 4 -6 697.86 14.28
 2 4 -6 695.26 14.27
 -2 4 6 718.96 20.57
 2 4 -5 821.93 19.3
 -2 4 5 880.53 21.52
 2 -4 5 819.43 19.87
 -2 -4 -5 777.96 20.73
 -2 -4 -5 831.2 19.12
 -2 4 5 834.62 22.18
 -2 4 5 880.02 22.45
 2 -4 5 852.18 22.21
 2 -4 5 838.06 19
 -2 4 5 846.54 20.56
 2 -4 5 858.09 22.14
 2 -4 5 828.66 18.93
 2 -4 5 892.37 22.8
 -2 4 5 879.87 21.65
 -2 4 5 801.75 21.9
 2 4 -5 867.56 21.8
 2 -4 5 853.71 20.92
 -2 -4 -5 827.3 20.25
 2 4 -5 821.77 20.7
 2 -4 5 836.19 21.9
 2 4 -5 843.42 16.71
 2 4 -5 824.59 16.64
 -2 4 5 842.97 22.94
 -2 4 4 383.28 11.83
 -2 -4 -4 343.52 11.64
 2 -4 4 340.56 10.9
 2 -4 4 345.13 9.72
 -2 4 4 377.86 12.54
 2 -4 4 351.24 10.43
 2 -4 4 330.49 10.16
 -2 4 4 354.61 11.03
 2 -4 4 357.02 12.13
 2 4 -4 341.29 8.11
 2 -4 4 349.03 12.39
 -2 4 4 350.24 11.67
 -2 4 4 312.11 12.03
 2 4 -4 357.03 12.17
 2 -4 4 347.26 11.47
 -2 4 4 348.3 12.46
 -2 -4 -4 339.28 10.51
 2 -4 4 374.16 12.17
 2 4 -4 367.3 11.4
 2 4 -4 344.16 8.1
 2 4 -4 361.42 8.13
 -2 4 4 357.68 13.02
 -2 4 3 838.12 19.79
 2 -4 3 793.92 18.89
 -2 4 3 779.61 18.85
 -2 -4 -3 718.9 18.24
 2 -4 3 799.39 20.49
 2 -4 3 810.94 18.35
 -2 4 3 847.99 20.91
 2 -4 3 788.46 18.82
 2 4 -3 815.87 20.94
 -2 -4 -3 808.63 18.21
 2 -4 3 815.34 20.89
 2 -4 3 787.86 17.62
 -2 4 3 796.87 19.96
 -2 4 3 754.21 20.99
 2 4 -3 783.42 20.62
 2 -4 3 784.68 19.98
 -2 4 3 781.15 21.18
 2 -4 3 815.01 20.14
 2 4 -3 803.13 19.41
 -2 -4 -3 811.15 20.47
 2 -4 3 796.59 19.5
 2 4 -3 799.84 15.68
 -2 4 3 814.36 21.68
 -2 4 2 80.24 4.56
 2 -4 2 74.25 3.3
 2 -4 2 68.23 4.23
 2 -4 2 73.12 4.76
 -2 4 2 72.62 4.12
 -2 -4 -2 61.91 4.02
 -2 4 2 80.48 4.99
 2 -4 2 72.34 4.12
 2 -4 2 71.65 4.3
 -2 -4 -2 66.57 3.47
 2 -4 2 68.68 4.84
 2 4 -2 62.07 4.67
 2 -4 2 91.29 5.37
 2 -4 2 94.83 4.42
 -2 4 2 62.96 4.27
 2 4 -2 76.44 5.04
 -2 4 2 65.73 4.98
 -2 4 2 58.55 4.7
 2 -4 2 68.24 4.35
 2 4 -2 67.99 4.25
 2 4 -2 80.07 3.34
 -2 -4 -2 67.55 4.7
 2 -4 2 74.36 4.58
 2 4 -2 66.37 2.63
 2 4 -2 70.15 2.67
 -2 4 2 82.92 5.53
 -2 -4 -2 71.02 4.3
 -2 4 1 552.92 15.79
 -2 4 1 547.91 14.5
 2 -4 1 540.81 13
 2 -4 1 539.1 14.78
 -2 4 1 546.75 14
 -2 -4 -1 539.42 14.81
 2 -4 1 566.13 15.35
 -2 4 1 542.21 15.41
 2 -4 1 570.09 14.68
 2 -4 1 542.38 14.77
 2 -4 1 554.63 15.87
 2 4 -1 557.5 16.21
 -2 -4 -1 550.77 12.48
 2 -4 1 548.14 14.13
 -2 4 1 536.22 14.97
 2 -4 1 567.09 15.71
 2 4 -1 575.95 16.15
 2 -4 1 553.74 14.45
 2 4 -1 593.59 14.97
 -2 4 1 550.16 14.98
 2 4 -1 560.16 13.01
 -2 -4 -1 537.84 15.73
 2 -4 1 546.88 15.18
 2 4 -1 532.6 11.26
 2 4 -1 531.53 11.2
 -2 -4 -1 520.8 14.5
 -2 4 1 545.08 16.59
 -2 4 0 367.38 10.93
 2 -4 0 366.09 10.19
 -2 4 0 380.33 12.4
 2 -4 0 369.91 11.56
 -2 4 0 359.32 10.47
 2 -4 0 373.44 11.47
 -2 -4 0 364.83 11.62
 -2 4 0 343.44 11.51
 2 -4 0 374.42 11.33
 2 -4 0 361.7 11.39
 2 -4 0 363.22 12.21
 2 4 0 354.67 12.34
 -2 4 0 387.78 11.77
 2 -4 0 389.14 11.93
 2 -4 0 349.51 10.88
 2 4 0 352.32 12.08
 -2 4 0 356.36 12.69
 2 -4 0 351.46 11.65
 -2 4 0 369.93 12.85
 -2 4 0 352.07 11.38
 2 4 0 370.36 10.15
 -2 -4 0 361.66 12.21
 2 -4 0 369.05 11.72
 2 4 0 356.69 8.01
 -2 -4 0 371.81 11.46
 -2 4 -1 482.26 14.66
 -2 4 -1 488.4 13.13
 2 -4 -1 465.36 12.68
 -2 -4 1 476.56 14.73
 2 4 1 477.45 12.66
 2 -4 -1 498.76 14.25
 -2 4 -1 472.87 13.86
 2 -4 -1 493.79 13.83
 2 -4 -1 481.94 13.93
 -2 4 -1 455.8 12.48
 2 -4 -1 468.82 13.29
 -2 -4 1 467.44 14.04
 2 -4 -1 501.29 14.77
 2 -4 -1 481.54 13.5
 2 -4 -1 499.6 14.12
 -2 4 -1 415.02 14.47
 -2 4 -1 454.21 14.75
 -2 -4 1 475.46 14.67
 -2 4 -1 455.51 13.66
 2 -4 -1 493.76 13.97
 2 4 1 474.32 9.94
 -2 -4 1 505.4 14.03
 -2 4 -2 76.11 4.74
 2 -4 -2 79.94 4.91
 2 -4 -2 73.4 4.77
 2 4 2 74.46 2.67
 2 4 2 76.63 4.35
 -2 -4 2 78.87 5.06
 2 -4 -2 74.04 4.3
 -2 4 -2 74.23 4.13
 -2 -4 2 66.21 4.53
 2 -4 -2 77.9 4.72
 2 4 2 71.98 5.03
 2 -4 -2 77.03 5.11
 -2 4 -2 76.26 5.15
 2 -4 -2 73.94 4.34
 -2 4 -2 74.08 4.29
 -2 4 -2 72.47 5.17
 2 4 2 78.7 5.08
 -2 4 -2 69.57 5.13
 2 -4 -2 70.45 4.61
 -2 4 -2 76.16 4.84
 -2 -4 2 77.44 5.24
 2 -4 -3 778.69 19.89
 -2 4 -3 759.99 19.36
 2 -4 -3 784.31 19.88
 2 4 3 792.46 19.11
 2 -4 -3 778.48 18.18
 -2 -4 3 794.92 20.7
 2 4 3 741.19 14.96
 -2 4 -3 772.92 21.23
 -2 -4 3 780.98 19.96
 2 -4 -3 782.29 19.72
 2 -4 -3 784.55 20.66
 2 4 3 728.51 20.07
 -2 4 -3 760.7 18.57
 2 -4 -3 775.37 17.24
 -2 4 -3 824.7 21.22
 2 -4 -3 795.64 19.25
 2 4 3 781.09 20.04
 -2 4 -3 704.76 20.34
 2 -4 -3 770.76 19.53
 -2 4 -3 762.27 20.67
 -2 4 -3 772.61 20.05
 -2 -4 3 802.11 20.96
 -2 -4 3 787.61 20.68
 -2 4 -4 346.29 11.69
 2 -4 -4 357.38 12.23
 2 4 4 364.84 11.82
 2 -4 -4 375.1 12.56
 2 -4 -4 362.58 10.35
 -2 -4 4 375.07 13.02
 -2 -4 4 363.74 12.92
 2 -4 -4 377.97 12.46
 -2 4 -4 370.49 13.36
 -2 -4 4 377.91 12.57
 2 -4 -4 375.17 12.32
 -2 4 -4 329.85 12.45
 2 4 4 375.85 12.26
 2 -4 -4 379.8 11.96
 -2 4 -4 355.53 12.62
 -2 4 -4 368.59 11.34
 -2 4 -4 374.57 13.3
 2 -4 -4 355.13 11.78
 2 -4 -4 364.13 12.87
 -2 4 -4 387.79 12.8
 -2 -4 4 362.33 13.07
 -2 -4 4 381.24 13.21
 2 -4 -5 960.81 24.08
 2 4 5 1001.15 23.8
 2 -4 -5 999.36 24.42
 -2 -4 5 999.66 25.22
 -2 -4 5 1000.33 25.09
 2 -4 -5 952.4 23.87
 -2 4 -5 950.17 25.27
 -2 -4 5 947.06 24.31
 -2 -4 5 993.18 25.25
 -2 4 -5 963.5 24.51
 -2 -4 5 993.76 25.26
 -2 4 -5 987.57 22.88
 2 -4 -5 1007.42 23.96
 -2 4 -5 987.46 25.63
 2 -4 -5 940.62 24.71
 2 -4 -5 979.73 24.23
 2 4 5 930.11 23.34
 -2 4 -5 864.25 23.89
 2 -4 -5 945.41 22.88
 2 -4 -6 674.1 18.82
 2 -4 -6 695.56 18.79
 -2 -4 6 681.99 19.36
 2 4 6 689.83 18.72
 2 -4 -6 667.37 18.88
 -2 -4 6 657.96 19.66
 2 -4 -6 665.51 18.65
 -2 4 -6 649.78 19.73
 -2 -4 6 652.97 19.09
 2 -4 -6 650.26 18.72
 2 -4 -6 622.12 19.21
 -2 4 -6 641.7 19.94
 2 -4 -6 661.58 18.63
 -2 4 -6 585.88 18.17
 2 -4 -6 626.98 17.17
 -2 -4 6 661.98 19.67
 -2 -4 6 671.54 19.84
 -2 4 -6 708.3 19.79
 2 -4 -7 1043.34 25.54
 -2 -4 7 1028.98 26.65
 2 4 7 967.17 25
 2 -4 -7 1041.34 25.66
 2 -4 -7 1008.46 24.99
 2 -4 -7 967.38 23.97
 -2 -4 7 984.57 25.31
 2 -4 -7 992.14 24.96
 -2 -4 7 959.85 18.82
 -2 -4 7 976.62 25.77
 -2 4 -7 1017.1 26.85
 2 -4 -7 981.88 25.32
 -2 4 -7 1003.06 26.98
 2 -4 -7 1039.99 25.58
 -2 4 -7 894.48 24.17
 -2 -4 7 973.5 24.16
 2 -4 -7 929.75 22.92
 2 -4 -7 930.44 25.94
 -2 -4 7 973.63 26.16
 -2 -4 7 1024.11 26.72
 -2 4 -7 1046.39 26.53
 -2 4 -8 292.98 13.01
 2 -4 -8 303.04 11.9
 -2 -4 8 293.07 12.64
 2 4 8 297.91 11.92
 2 -4 -8 303.82 12.04
 2 -4 -8 312.35 11.83
 2 4 8 286.05 7.13
 2 4 8 293.04 7.34
 -2 -4 8 283.76 7.12
 2 -4 -8 313.77 11.73
 2 -4 -8 292.5 11.16
 -2 -4 8 293.28 11.69
 -2 -4 8 300.63 12.46
 -2 4 -8 292.66 12.66
 2 4 8 283.65 7.14
 -2 -4 8 296.87 12.65
 -2 4 -8 292.42 12.46
 2 -4 -8 311.09 12.11
 -2 -4 8 287.41 10.63
 2 -4 -8 271.35 10.29
 -2 -4 8 290.25 10.38
 -2 4 -8 269.57 10.77
 2 -4 -8 283.65 9.95
 2 -4 -8 284.64 12.5
 2 4 9 506.65 11.02
 -2 4 -9 510.21 11.37
 2 4 9 493.93 10.87
 2 4 9 510.4 11.27
 2 4 9 501.48 11.12
 -2 -4 9 512.64 11.41
 2 -4 -9 498.24 10.77
 -2 4 -9 519.89 18.59
 2 -4 -9 531.01 17
 -2 -4 9 486.9 17.65
 2 4 9 507.56 16.97
 2 -4 -9 535.38 17.14
 2 -4 -9 526.27 16.64
 2 4 9 504.87 11.09
 2 4 9 508.82 11.3
 -2 -4 9 503.54 11.16
 2 -4 -9 512.63 16.21
 2 -4 -9 525.59 16.49
 -2 -4 9 492.55 16.14
 -2 -4 9 447.41 14.23
 2 -4 -9 480.97 17.72
 2 -4 -9 524.76 17.01
 -2 4 -9 550.52 18.38
 -2 4 -9 520.81 17.96
 -2 -4 9 506.41 17.55
 -2 -4 9 505.36 11.26
 2 4 10 322.71 8.05
 2 4 10 328.8 8.39
 2 4 10 322.93 8.21
 -2 -4 10 345.11 8.59
 2 -4 -10 330.72 7.83
 2 4 10 327.67 8.19
 2 -4 -10 357.01 13.57
 -2 -4 10 352.4 12.88
 2 -4 -10 354.8 13.59
 -2 -4 10 329.64 14.03
 -2 4 -10 327.89 14.19
 2 4 10 339.17 8.31
 2 4 10 344.84 8.42
 -2 -4 10 345.08 8.35
 2 -4 -10 336.31 12.63
 2 -4 -10 335.94 13.13
 -2 4 -10 339.24 14.97
 2 -4 -10 343.16 13.79
 2 4 10 340.2 8.01
 -2 4 -10 329 8.41
 2 4 10 331.13 8.18
 2 4 10 323.29 7.76
 2 -4 -10 360.66 13.27
 -2 -4 10 352.53 14.32
 -2 -4 10 331.02 14.22
 -2 4 -10 341.35 14.58
 -2 -4 10 336.11 8.46
 2 -4 -10 341.14 13.46
 -2 -4 11 193.3 5.93
 2 -4 -11 183.13 5.35
 -2 -4 11 202.75 10.88
 -2 4 -11 181.72 10.61
 -2 -4 11 193.81 10.46
 2 4 11 184.2 5.65
 2 -4 -11 190.88 9.72
 -2 -4 11 183.04 10.45
 -2 -4 11 198.92 9.15
 2 4 11 194.21 5.73
 2 -4 -11 196.46 9.85
 -2 -4 11 190.84 10.61
 -2 4 -11 181.47 10.34
 2 4 11 197.5 5.82
 -2 -4 11 193.96 5.83
 2 -4 -11 200.12 9.34
 2 -4 -11 203.46 10.09
 2 -4 -11 201.75 10.51
 -2 4 -11 207.86 11.63
 2 -4 -11 197.5 10.05
 2 4 11 186.95 5.35
 2 4 11 196.27 5.72
 -2 4 -11 195.3 5.89
 2 -4 -11 197.53 9.55
 2 4 11 189.09 5.33
 -2 4 -11 185.1 5.56
 -2 -4 11 197.08 5.9
 2 4 11 191.53 5.49
 2 4 11 182.88 5.64
 2 4 11 195.35 5.9
 2 4 12 382.8 9.35
 2 4 12 376.44 8.78
 -2 4 -12 390.69 9.55
 2 4 12 376.25 9.3
 2 4 12 378.76 8.85
 2 4 12 382.23 9.56
 -2 -4 12 388.93 9.66
 2 -4 -12 365.53 8.74
 -2 -4 12 388.8 15.74
 -2 4 -12 385.08 16.37
 -2 -4 12 384.93 15.54
 2 4 12 385.74 9.4
 2 -4 -12 382.09 14.38
 -2 -4 12 351.44 12.71
 -2 -4 12 379.82 15.71
 2 4 12 393.33 9.4
 2 4 12 395.13 15.44
 2 -4 -12 383.89 14.63
 2 4 12 410.72 9.55
 -2 -4 12 384.85 9.48
 2 -4 -12 390.74 15.05
 2 -4 -12 363.47 13.33
 2 -4 -12 389.01 15.46
 -2 4 -12 385.52 16.91
 -2 4 -12 363.25 9.14
 -2 -4 12 390.38 9.61
 2 -4 -12 387.48 14.85
 2 -4 -12 388.45 14.11
 2 4 12 364.06 8.81
 -2 -4 12 383.3 15.89
 -2 4 -12 397.25 16.08
 2 -4 -12 399.4 9.5
 -2 4 -13 101.44 4.01
 2 4 13 98.36 3.86
 2 4 13 94.01 3.93
 2 4 13 95.86 3.79
 -2 -4 13 93.78 3.98
 -2 4 -13 91.14 7.66
 -2 -4 13 94.56 7.18
 2 4 13 94.33 3.85
 2 -4 -13 92.87 6.53
 -2 -4 13 93.98 7.43
 2 4 13 100.41 7.36
 2 -4 -13 91.86 6.62
 2 4 13 91.54 3.74
 -2 -4 13 93.22 3.9
 2 4 13 95.57 3.81
 2 4 13 91.89 3.48
 2 4 13 99.77 3.9
 -2 -4 13 92.13 3.86
 2 -4 -13 97.07 7.23
 2 -4 -13 96.02 7.3
 -2 4 -13 91.53 7.96
 -2 4 -13 90.55 3.67
 -2 -4 13 99.77 4.03
 -2 -4 13 87.44 7.07
 2 -4 -13 92.32 6.74
 2 -4 -13 95.42 6.39
 -2 -4 13 87.33 7.28
 -2 4 -13 94.13 7.44
 2 -4 -13 106.01 4.03
 2 4 14 38.54 2.36
 -2 4 -14 37.2 2.34
 2 4 14 35.58 2.21
 -2 -4 14 39.58 2.47
 -2 -4 14 37.44 2.44
 -2 4 -14 32.55 4.58
 -2 -4 14 37.39 4.52
 2 4 14 41.31 2.45
 2 -4 -14 38.11 4.04
 -2 -4 14 37.49 4.6
 2 4 14 39.07 4.59
 -2 -4 14 37.86 2.35
 2 4 14 36.11 2.27
 -2 4 -14 37.57 2.24
 -2 -4 14 39.64 2.45
 2 4 14 35.93 2.07
 -2 -4 14 39.96 2.45
 2 -4 -14 39.23 4.61
 2 -4 -14 42.55 2.5
 -2 4 -14 44.88 5.56
 2 -4 -14 35.47 4.44
 -2 -4 14 36.98 4.48
 2 -4 -14 39.43 4.31
 -2 -4 14 37.02 4.73
 -2 4 -14 44.98 5.05
 2 4 14 39.72 2.35
 2 -4 -14 39.96 2.28
 2 4 15 166.12 5.21
 -2 -4 15 172.72 5.61
 -2 -4 15 171.3 5.6
 -2 -4 15 165.51 4.8
 2 4 15 172.08 5.49
 2 -4 -15 173.47 5.18
 -2 -4 15 171.94 5.51
 2 -4 -15 161.12 9.44
 -2 -4 15 156.67 9.34
 -2 -4 15 169.26 5.38
 2 4 15 172.15 5.36
 2 4 15 170.02 5.04
 -2 -4 15 176.41 5.63
 -2 4 -15 166.05 5.24
 2 4 15 170.84 5.32
 -2 -4 15 167.16 10.02
 -2 4 -15 154.14 9.44
 -2 4 -15 179.34 10.69
 -2 -4 15 164.66 9.28
 2 4 15 171.61 5.44
 -2 4 -15 169.71 5.43
 2 -4 -15 179.27 9.06
 -2 -4 15 159.1 9.22
 2 -4 -15 175.07 5.5
 -2 -4 16 51.49 2.76
 -2 -4 16 53.9 2.75
 -2 4 -16 53.79 5.59
 -2 -4 16 49.1 4.68
 2 4 16 51.9 2.7
 2 -4 -16 52.42 2.43
 -2 -4 16 51.93 2.72
 2 -4 -16 50.67 5.04
 -2 -4 16 50.39 2.58
 2 4 16 48.24 2.53
 -2 -4 16 47.44 4.81
 -2 -4 16 55.47 2.8
 -2 4 -16 52.44 2.54
 2 4 16 51.16 2.36
 2 -4 -16 57.01 2.78
 2 4 16 51.02 2.65
 -2 4 -16 53.03 2.68
 -2 -4 16 45.15 4.96
 -2 4 -16 45.8 4.79
 2 -4 -16 53.85 2.63
 -2 -4 16 55.94 4.96
 2 4 16 51.52 2.49
 2 4 16 50.44 2.55
 -2 -4 17 53.46 2.52
 -2 4 -17 50.92 2.24
 2 -4 -17 52.48 2.31
 -2 -4 17 53.73 2.3
 2 4 17 51.95 2.32
 -2 -4 17 42.31 3.89
 2 4 17 52.1 2.28
 -2 -4 17 49.81 2.39
 -2 -4 17 54.17 2.46
 -2 -4 17 50.97 2.49
 2 4 17 55.44 2.5
 2 -4 -17 51.39 2.36
 2 4 17 55.09 2.47
 -2 4 -17 53.66 2.4
 2 4 17 53.43 2.51
 2 -4 -17 50.08 2.04
 -2 4 -17 52.92 2.53
 -2 4 -17 49.88 5.12
 -2 4 -18 105.15 3.69
 -2 -4 18 106.34 3.69
 -2 4 -18 99.91 3.27
 2 4 18 105.8 3.66
 -2 4 -18 105.7 3.48
 2 4 18 103.5 3.58
 2 -4 -18 107.76 3.44
 -2 -4 18 101.81 3.57
 2 -4 -18 108.94 3.68
 -2 -4 18 103.65 3.3
 2 -4 -18 108.46 3.59
 2 -4 -18 101.07 3.38
 -2 -4 18 99.1 3.61
 -2 -4 18 104.69 3.53
 -2 4 -19 52.54 2.24
 2 -4 -19 51.43 2.18
 -2 4 -19 52.63 2.03
 2 4 19 52.41 2.22
 -2 -4 19 53.64 2.28
 -2 -4 19 49.98 2.04
 2 -4 -19 51.26 1.95
 2 -4 -19 52.21 2.04
 2 -4 -19 50.13 2.1
 2 -4 -19 51.51 2.21
 -2 -4 19 51.59 2.18
 2 4 19 56.67 2.26
 -2 -4 19 49.68 2.21
 -2 4 -19 49.16 1.85
 2 -4 -20 35.07 1.48
 2 4 20 34.77 1.5
 -2 4 -20 24.39 1.04
 -2 4 -20 34.47 1.51
 -2 -4 20 34.26 1.53
 -2 -4 20 28.92 1.19
 -2 -4 20 33.08 1.48
 2 4 20 35.12 1.47
 -2 -4 20 32.37 1.42
 2 -4 -20 34.91 1.53
 2 -4 -20 22.27 0.94
 -2 -4 21 1.33 0.27
 -2 -4 21 1.66 0.3
 2 4 21 1.59 0.28
 2 -5 20 19.8 0.84
 2 5 -19 50.88 1.98
 -2 5 19 43.62 1.49
 2 -5 19 47.99 1.75
 2 5 -19 40.25 1.44
 2 5 -19 49.05 1.78
 2 -5 19 53.37 1.9
 -2 5 19 54.14 1.96
 2 5 -19 47.32 1.68
 -2 5 19 53.6 1.84
 2 -5 19 47.9 1.83
 -2 5 18 74.12 2.64
 2 5 -18 74.32 2.82
 2 5 -18 75.14 2.64
 2 -5 18 71.5 2.68
 2 5 -18 73.97 2.67
 2 5 -18 74.16 2.62
 -2 5 18 75.71 2.48
 2 5 -18 71.08 2.46
 2 -5 18 73.63 2.61
 2 5 -18 71.99 2.5
 -2 5 18 76.2 2.76
 -2 5 17 55.44 2.49
 2 5 -17 49.47 2.34
 2 5 -17 48.55 2.32
 -2 5 17 55.08 2.28
 2 5 -17 47.17 2.15
 -2 5 17 49.03 2.14
 2 5 -17 47.65 2.25
 2 5 -17 51.71 2.4
 2 -5 17 49.71 2.22
 -2 5 17 51.8 2.38
 -2 5 16 70.12 2.75
 2 -5 16 68.9 2.9
 2 -5 16 76.17 3.23
 2 5 -16 75.63 3
 -2 5 16 77.22 3.02
 2 5 -16 69.4 3.09
 2 5 -16 73.85 3.15
 2 5 -16 78.4 3.18
 -2 5 16 74.3 3.18
 2 5 -16 71.73 2.94
 2 5 -16 75.47 3.19
 2 -5 16 71.78 2.67
 -2 5 16 75.97 2.93
 2 -5 15 64.77 2.41
 2 5 -15 66.47 2.89
 -2 5 15 66.99 2.59
 2 -5 15 69.24 2.6
 2 -5 15 68.34 2.97
 -2 5 15 67.31 2.67
 2 5 -15 74.87 6.49
 2 5 -15 72.06 3.05
 2 5 -15 64.02 2.67
 -2 5 15 64.07 2.42
 2 5 -15 70.81 2.99
 2 -5 15 65.13 5.36
 2 5 -15 64.24 2.71
 2 5 -15 71.57 3.04
 2 -5 15 64.69 2.66
 2 -5 15 63.67 2.88
 -2 5 15 67.67 2.68
 2 -5 14 67.52 2.88
 2 5 -14 62.91 3.15
 -2 5 14 61.25 2.82
 2 -5 14 61.24 5.05
 2 -5 14 68.93 2.99
 2 5 -14 61.52 2.62
 -2 5 14 66.17 3
 2 -5 14 68.88 3.24
 -2 -5 -14 69.8 6
 2 5 -14 64.17 6.35
 2 5 -14 63.86 2.96
 2 5 -14 65.69 3.24
 2 5 -14 64.26 3.14
 -2 5 14 61.5 2.72
 2 -5 14 66.07 5.79
 -2 5 14 64.37 5.27
 2 5 -14 63.4 3.2
 2 -5 14 62.69 2.93
 2 -5 14 68.23 3.26
 2 5 -14 60.6 3.01
 -2 5 14 66.23 2.96
 2 -5 13 55.82 2.78
 2 -5 13 59.63 3.09
 2 -5 13 58.83 2.82
 2 5 -13 51.09 2.45
 2 5 -13 52.85 2.96
 -2 5 13 55.65 2.87
 2 -5 13 57.15 2.73
 2 5 -13 53.59 2.97
 -2 5 13 58.59 2.76
 2 -5 13 56.19 5.11
 -2 5 13 53.69 2.75
 2 -5 13 53.53 2.93
 -2 -5 -13 60.57 5.71
 2 5 -13 59.62 6.25
 2 -5 13 51.94 5.34
 -2 5 13 49.86 4.77
 2 5 -13 53.23 2.98
 2 5 -13 55.45 2.78
 -2 5 13 53.44 2.59
 2 5 -13 57.87 3.04
 2 5 -13 58.5 2.98
 2 -5 13 53.32 5.62
 -2 5 13 55.77 5.67
 -2 5 13 54.94 2.72
 -2 5 12 4.65 0.96
 -2 5 12 3.22 0.73
 2 5 -12 4 0.81
 -2 5 12 3.07 1.38
 2 -5 12 4.68 1.03
 2 -5 12 3.53 0.82
 2 -5 12 6.85 1.07
 2 5 -12 3.81 0.73
 2 5 -12 4.11 0.97
 2 5 -12 5 1.02
 2 -5 12 3.5 0.81
 -2 5 12 4.32 0.96
 -2 5 12 5.46 0.89
 2 -5 12 5.87 1.07
 -2 5 12 4.02 0.87
 2 5 -12 6.64 2.4
 2 -5 12 3.79 1.47
 2 5 -12 4.91 1.09
 2 -5 12 4.59 1.87
 2 5 -12 3.72 0.89
 2 -5 12 4.57 1.91
 2 -5 12 4.66 1.81
 2 5 -12 4.22 0.83
 2 5 -12 4.62 1.02
 2 -5 12 4.21 0.89
 -2 5 12 4.76 2.02
 2 5 -12 5.78 1.77
 -2 5 11 288.46 7.92
 2 5 -11 280.12 7.54
 2 -5 11 274.19 13.16
 -2 5 11 288.52 12.18
 2 -5 11 280.21 7.47
 2 -5 11 285.95 7.95
 2 -5 11 297.11 7.78
 2 5 -11 276.4 7.15
 2 5 -11 286.49 8.1
 2 5 -11 296.54 8.13
 2 -5 11 287.27 7.61
 -2 5 11 288.78 7.74
 -2 5 11 285.69 7.46
 2 -5 11 295.73 12.81
 -2 5 11 272.5 12.03
 2 -5 11 295.08 7.95
 -2 5 11 286.29 7.64
 2 5 -11 300.01 14.59
 2 5 -11 297.51 8.21
 -2 -5 -11 294.22 12.69
 2 -5 11 286.09 13.56
 2 5 -11 292.19 8
 2 5 -11 289.2 12.44
 2 -5 11 296.7 13.7
 2 5 -11 267.86 7.41
 2 5 -11 286.88 7.99
 2 -5 11 279.72 7.69
 -2 5 11 278.67 7.38
 -2 5 11 286.6 13.38
 -2 5 10 533.4 12.23
 2 5 -10 517.02 11.77
 -2 5 10 496.27 16.94
 2 -5 10 553.2 12.41
 2 -5 10 541.9 12.12
 2 5 -10 537.14 12.5
 -2 5 10 529.66 12.05
 2 5 -10 537.27 12.49
 2 -5 10 535.66 11.98
 -2 5 10 530.13 11.74
 2 5 -10 507.13 11.7
 2 -5 10 545.02 18.4
 -2 -5 -10 598.03 20.43
 -2 5 10 504.06 17.55
 2 -5 10 535.62 12.23
 2 -5 10 507.5 11.17
 -2 5 10 533.69 12.01
 -2 5 10 544.08 11.65
 2 5 -10 544.09 20.28
 2 5 -10 541.16 12.53
 -2 -5 -10 553.29 18.42
 -2 5 10 515.64 11.68
 2 -5 10 506.62 11.91
 2 5 -10 522.09 12.27
 2 5 -10 547.39 17.93
 2 -5 10 569.47 19.6
 2 5 -10 503.36 11.84
 2 5 -10 550.93 12.45
 -2 5 10 541.8 18.95
 2 5 -9 347.05 8.87
 -2 5 9 329.85 8.28
 -2 5 9 346.24 8.8
 2 5 -9 333.87 8.34
 -2 5 9 320.29 12.73
 2 -5 9 347.96 8.85
 2 -5 9 343.57 8.67
 2 5 -9 344.13 9.02
 -2 5 9 355.37 8.74
 2 5 -9 343.03 9.01
 2 -5 9 341.92 8.58
 2 5 -9 348.01 8.55
 -2 5 9 336.95 8.29
 2 -5 9 353.01 14.05
 -2 5 9 330.35 13.63
 2 -5 9 346.69 8.72
 2 -5 9 341.42 8.06
 -2 5 9 347.33 8.64
 -2 5 9 342.61 8.26
 -2 -5 -9 327.67 12.88
 2 5 -9 359.94 15.73
 2 5 -9 352.47 9.09
 2 5 -9 324.16 8.52
 2 5 -9 341.77 8.89
 2 5 -9 340.9 13.43
 2 -5 9 335.94 14.3
 -2 -5 -9 336.85 13.89
 2 -5 9 336.54 11.69
 2 -5 9 313.04 14.03
 -2 5 9 352.99 14.37
 -2 5 8 557.66 12.31
 2 5 -8 585.77 12.9
 -2 5 8 584.15 12.82
 2 5 -8 559.01 12.26
 -2 5 8 562.51 17.49
 2 -5 8 549.09 19.3
 2 -5 8 593.89 12.87
 -2 5 8 601.09 12.6
 2 5 -8 575.1 18.19
 2 -5 8 595.78 19.49
 2 5 -8 583.24 13.06
 2 5 -8 582.86 13.05
 -2 5 8 576.96 12.67
 2 -5 8 562.99 12.54
 2 5 -8 584.09 12.68
 -2 5 8 564.88 12.24
 2 -5 8 584.96 19.02
 2 -5 8 563.35 12.1
 2 -5 8 583.41 12.69
 -2 5 8 555.95 18.51
 -2 5 8 572.84 12.22
 -2 5 8 570.44 12.63
 2 5 -8 598.59 13.18
 -2 5 8 596.03 20.1
 2 5 -8 615.57 21.02
 -2 5 8 587.81 19.08
 2 -5 8 562.71 19.29
 2 5 -8 559.66 12.63
 2 -5 8 544.9 11.72
 -2 -5 -8 543.34 17.06
 2 -5 8 555.06 16.94
 2 -5 8 571.26 16.67
 -2 5 8 557.64 17.47
 2 5 -8 590.7 13.11
 2 5 -8 587.22 13
 2 5 -7 140.35 4.67
 -2 5 7 129.29 4.26
 -2 5 7 132.51 4.55
 2 -5 7 131.06 4.01
 -2 5 7 128.6 7.13
 2 -5 7 141.01 8.53
 -2 5 7 135.31 4.38
 2 -5 7 132 4.51
 2 -5 7 134 4.52
 2 5 -7 136.44 4.75
 -2 5 7 130.67 4.45
 2 5 -7 132.42 4.71
 2 5 -7 131.34 4.51
 -2 5 7 124.14 7.89
 2 -5 7 119.8 6.4
 2 -5 7 129.13 4.16
 2 -5 7 136.28 4.46
 -2 5 7 133.91 4.51
 -2 5 7 130 4.2
 2 5 -7 141.55 9.09
 -2 5 7 145.13 8.88
 2 5 -7 135.62 4.75
 -2 5 7 134.43 7.27
 2 5 -7 132.61 4.69
 2 5 -7 135.92 4.74
 2 -5 7 129.5 8.01
 2 5 -7 139.22 7.8
 -2 -5 -7 132.8 7.47
 -2 5 7 128.03 7.61
 2 -5 7 132.24 7.03
 2 5 -7 125.42 4.45
 -2 5 7 139.2 8.09
 2 -5 7 132.31 8.17
 2 5 -6 261.15 6.91
 -2 5 6 254 6.82
 -2 -5 -6 249.54 10.81
 2 5 -6 261.6 11.02
 -2 5 6 228.53 10.71
 2 -5 6 243.52 10.06
 -2 5 6 239.73 9.99
 2 -5 6 266.84 11.87
 -2 5 6 254.09 6.61
 2 -5 6 256.59 6.76
 2 -5 6 259.18 6.83
 2 5 -6 258.99 7.07
 2 5 -6 249.73 6.98
 -2 5 6 247.99 6.72
 2 -5 6 255.82 6.71
 2 5 -6 254.6 6.84
 2 -5 6 250.86 11.09
 -2 5 6 250.92 11.49
 2 -5 6 240.26 9.59
 2 -5 6 248.92 6.46
 -2 5 6 250.1 6.75
 2 5 -6 265.84 7.12
 -2 -5 -6 227.22 9.74
 2 5 -6 273.85 12.68
 -2 5 6 263.95 12.18
 2 5 -6 263.25 7.07
 2 5 -6 268.61 7.13
 2 5 -6 247.22 6.81
 -2 5 6 238.79 9.78
 -2 5 6 245.17 10.89
 2 -5 6 241.17 11.2
 2 -5 6 258.5 11.3
 2 5 -6 256.68 10.72
 2 -5 5 685.1 14.17
 2 5 -5 675.24 14.44
 -2 5 5 660.9 14.1
 2 -5 5 680.55 14.03
 2 -5 5 672.39 20.07
 2 -5 5 671.66 17.25
 2 5 -5 668.46 14.44
 2 -5 5 685.13 17.18
 2 5 -5 681.21 21.45
 -2 5 5 676.12 14.18
 -2 -5 -5 676.83 17.7
 -2 5 5 683.06 20.85
 -2 -5 -5 598.93 17.88
 2 -5 5 661.8 18.41
 -2 5 5 707.34 19.91
 2 -5 5 698.35 19.96
 2 5 -5 662.07 19.2
 -2 5 5 678.98 18.59
 2 -5 5 715.17 20.85
 2 5 -5 675.28 14.4
 2 5 -5 705.35 14.5
 -2 5 5 654.81 17.96
 -2 5 5 744.96 21.73
 -2 -5 -5 663.6 19.96
 2 5 -5 703.84 20.18
 -2 5 5 649.88 20.28
 2 -5 5 681.21 19.07
 -2 -5 -4 209.01 8.55
 -2 5 4 202.54 10.23
 -2 -5 -4 193.03 8.75
 2 -5 4 216.12 9.13
 -2 5 4 232.6 9.81
 2 -5 4 205.06 7.58
 2 -5 4 209.96 8.35
 2 -5 4 220.75 9.87
 2 -5 4 220.36 8.41
 -2 -5 -4 205.41 8.52
 2 -5 4 233.34 9.72
 2 5 -4 212.93 9.32
 -2 5 4 227.33 9.06
 2 -5 4 224.55 10.25
 2 5 -4 219.91 6.15
 2 5 -4 223.04 6.13
 -2 5 4 203.64 8.24
 -2 5 4 214.46 10.6
 2 5 -4 214.25 9.86
 -2 -5 -4 209.2 9.84
 -2 5 4 194.47 9.94
 2 -5 4 219.6 9.48
 2 -5 3 1209.8 26.64
 2 -5 3 1172.59 28.36
 -2 5 3 1196.13 27.74
 2 -5 3 1159.63 25.58
 2 -5 3 1137.09 26.32
 -2 -5 -3 1104.72 26.64
 2 -5 3 1185.01 27.34
 2 5 -3 1168.74 27.63
 2 -5 3 1234.45 29
 -2 5 3 1157.35 26.56
 2 -5 3 1125.43 24.7
 -2 5 3 1108.15 25.35
 -2 -5 -3 1099.99 27.19
 2 -5 3 1164.59 27.45
 2 5 -3 1114.86 22.16
 2 5 -3 1173.14 22.28
 2 5 -3 1135.12 28.56
 -2 -5 -3 1188.59 29.13
 -2 5 3 1031.09 28.73
 2 -5 3 1181.39 27.91
 2 -5 2 196.45 8.3
 2 -5 2 198.14 8.37
 2 -5 2 194.93 8.91
 2 -5 2 205.41 8.12
 -2 5 2 190.08 8.51
 2 5 -2 199.37 5.66
 -2 -5 -2 188.08 8.5
 2 -5 2 201.45 8.34
 2 5 -2 205.37 8.85
 2 -5 2 212.36 9.39
 -2 5 2 203.07 8.27
 2 -5 2 197.81 7.67
 -2 -5 -2 191.46 8.81
 2 -5 2 213.51 9.15
 -2 5 2 204.63 7.55
 2 5 -2 205.64 5.67
 2 5 -2 192.46 9.31
 -2 -5 -2 192.51 9.55
 -2 5 2 194.7 9.82
 -2 5 1 63.53 3.82
 2 -5 1 59.39 3.6
 2 5 -1 63.29 3.69
 2 -5 1 66.39 4.96
 2 -5 1 64.95 4.47
 -2 5 1 60.33 4.45
 2 -5 1 64.88 4.61
 2 -5 1 68 4.75
 -2 -5 -1 59.27 4.22
 2 -5 1 63.73 4.76
 2 5 -1 61.92 2.74
 -2 -5 -1 60.8 4.7
 -2 5 1 64.98 4.85
 -2 -5 -1 62.76 4.35
 2 -5 1 62.32 4.79
 2 -5 1 56.66 4.04
 -2 5 1 57.89 4.16
 2 -5 1 59.84 4.96
 2 5 -1 64.81 2.75
 -2 -5 -1 57.19 3.98
 2 5 -1 68.38 5.26
 -2 5 0 572.89 17.55
 2 -5 0 536.94 14.3
 2 5 0 566.7 14.54
 2 -5 0 563.86 16.74
 -2 5 0 549.64 15.61
 2 -5 0 565.85 15.94
 2 -5 0 546.78 16.11
 2 -5 0 551.79 16.18
 -2 -5 0 514.12 15.49
 2 -5 0 548.32 16
 2 5 0 530.67 11.64
 -2 -5 0 540.37 15.74
 -2 -5 0 536.31 16.55
 -2 5 0 546.55 16.5
 2 -5 0 530.49 15.26
 -2 5 0 537.42 15.19
 2 -5 0 523.89 16.94
 2 5 0 551.97 11.66
 -2 5 0 542.01 17.83
 -2 -5 0 522.84 14.91
 2 5 0 550.13 17.13
 -2 5 0 519.56 17.61
 2 -5 0 530.23 16.38
 -2 5 -1 91.06 5.37
 2 -5 -1 87.93 5.53
 -2 -5 1 80 5.99
 2 -5 -1 87.76 5.68
 2 -5 -1 83.97 5.54
 2 5 1 94.75 5.17
 2 -5 -1 90.26 5.9
 -2 -5 1 90.34 5.69
 2 -5 -1 80.79 5.19
 2 5 1 87.38 3.26
 2 5 1 87.85 3.28
 -2 5 -1 96.58 6.62
 -2 -5 1 87.35 5.22
 -2 -5 1 94.96 6.16
 -2 -5 1 87.78 5.64
 -2 5 -1 98.73 6.1
 2 -5 -1 79.39 5.86
 2 -5 -1 95.68 5.62
 -2 5 -1 86.31 5.12
 -2 5 -1 74.93 6.03
 2 -5 -1 82.83 5.56
 -2 5 -1 90.47 6.29
 2 -5 -1 81.98 4.81
 -2 5 -2 232.13 9.11
 2 -5 -2 245.23 10.05
 -2 -5 2 257.97 11.26
 2 -5 -2 252.28 10.24
 2 5 2 247 6.37
 2 5 2 240.56 6.37
 2 5 2 259.16 9.43
 2 -5 -2 238.07 9.11
 -2 -5 2 254.65 10.38
 -2 5 -2 250.83 11.2
 -2 -5 2 234.91 9.41
 -2 -5 2 256.45 10.84
 -2 -5 2 251.72 10.41
 -2 5 -2 248.1 10.51
 2 -5 -2 242.73 10.72
 2 -5 -2 237.46 9.69
 2 5 2 239.58 10.38
 -2 -5 2 242.55 10.86
 -2 5 -2 226.51 10.8
 2 -5 -2 256.95 10.27
 -2 5 -2 246.87 11.06
 2 -5 -2 249.42 9.33
 -2 5 -3 1127.92 26.53
 2 -5 -3 1158.66 28.26
 -2 -5 3 1185.43 29.92
 2 5 3 1172.92 27.15
 2 -5 -3 1140.57 26.02
 -2 -5 3 1155.67 28.6
 2 5 3 1144.83 22.18
 2 5 3 1157.59 22.19
 -2 5 -3 1212.05 30.14
 2 -5 -3 1164.65 27.23
 -2 -5 3 1166.03 27.59
 -2 5 -3 1224.5 30.32
 -2 5 -3 1179.82 29.06
 -2 -5 3 1188.71 29.35
 -2 -5 3 1187.62 28.94
 2 -5 -3 1166.34 27.99
 2 -5 -3 1143.42 29.28
 -2 5 -3 1063.65 29.12
 2 5 3 1173.23 28.67
 -2 -5 3 1218.44 29.59
 2 -5 -3 1184.86 28.1
 -2 -5 4 236.4 10.57
 2 -5 -4 236.09 10.21
 2 -5 -4 218.97 9.86
 2 -5 -4 232.35 10.11
 -2 5 -4 230.44 11.09
 2 -5 -4 223.15 9.55
 -2 5 -4 231.66 11.08
 -2 -5 4 227.12 9.75
 2 -5 -4 215.65 10.47
 -2 5 -4 240.37 10.67
 -2 -5 4 237.7 10.77
 -2 -5 4 247.16 10.87
 2 5 4 231.15 9.56
 2 -5 -4 257.66 10.74
 -2 5 -4 221.33 8.91
 2 5 4 215.78 9.82
 -2 -5 4 227.19 10.43
 -2 5 -4 203.66 10.26
 2 -5 -4 217.92 9.45
 -2 -5 5 685.47 20.68
 2 5 5 659.36 19.16
 2 -5 -5 723.45 20.46
 2 -5 -5 700.57 20.11
 2 -5 -5 678.15 19.82
 -2 -5 5 724.73 21.22
 2 -5 -5 665.24 19.77
 -2 5 -5 626.57 17.74
 -2 5 -5 662.69 20.46
 -2 -5 5 701.65 21.06
 -2 -5 5 707.39 21.09
 -2 5 -5 715.39 21.72
 2 -5 -5 705.19 19.64
 -2 -5 5 646.56 19.35
 -2 5 -5 714.35 21.47
 2 -5 -5 659.1 20.83
 -2 -5 5 711.22 20.43
 2 5 5 661.18 19.31
 -2 5 -5 572.98 19.46
 2 -5 -5 641.39 18.69
 -2 5 -6 259.33 7.08
 -2 5 -6 282.6 12.85
 2 -5 -6 263.75 11.2
 -2 5 -6 248.61 9.85
 2 -5 -6 281.12 11.67
 -2 -5 6 276.25 12.21
 2 5 6 274.77 11.26
 2 -5 -6 282.51 11.87
 2 5 6 271.54 7.12
 2 5 6 258.22 6.72
 -2 5 -6 270.96 7.25
 -2 -5 6 265.2 11.82
 2 -5 -6 268.92 11.38
 2 -5 -6 281.12 11.6
 -2 -5 6 262.33 11.21
 2 5 6 265.93 10.87
 -2 5 -6 241.13 11.18
 2 -5 -6 267.46 10.52
 2 -5 -6 250.67 11.94
 -2 -5 6 274.47 12.22
 -2 5 -6 289.21 12.49
 -2 -5 6 269.09 12.12
 -2 5 -6 266.99 12.21
 -2 -5 6 287.9 11.74
 -2 5 -6 263.85 7.07
 2 5 6 271.23 6.95
 2 5 6 265.69 6.94
 2 5 6 257.79 6.77
 -2 -5 7 153.33 9.18
 -2 5 -7 168.58 9.56
 -2 -5 7 159.09 9.33
 -2 5 -7 158.7 5.11
 -2 5 -7 165.23 9.85
 2 -5 -7 163.81 8.78
 2 -5 -7 161.27 8.79
 -2 5 -7 152.73 7.46
 -2 -5 7 150.04 9.06
 2 5 7 164.02 8.69
 2 -5 -7 165.26 8.94
 2 5 7 159.56 5.06
 2 5 7 153.14 4.67
 2 5 7 153.81 4.77
 2 5 7 147.66 4.42
 -2 5 -7 153.03 5.14
 2 5 7 154.58 4.7
 -2 -5 7 170.67 9.19
 2 -5 -7 163.65 8.68
 2 -5 -7 167.6 9.05
 -2 -5 7 156.53 8.23
 -2 5 -7 148.21 8.36
 2 -5 -7 143.41 7.44
 2 5 7 151.61 4.73
 2 -5 -7 163.59 8.73
 -2 -5 7 159.64 8.84
 -2 5 -7 164.68 9.44
 -2 5 -7 155.22 5.03
 2 5 7 157.26 4.88
 2 5 7 151.65 4.62
 2 -5 -7 155.14 9.37
 2 5 7 161.46 4.92
 2 5 7 151.77 4.79
 2 5 8 585.61 12.64
 2 5 8 582.09 12.89
 -2 5 -8 596.61 21
 2 -5 -8 599.66 19.2
 2 -5 -8 608.86 19.38
 -2 -5 8 587.51 20.03
 2 5 8 584.24 18.84
 2 -5 -8 630.39 19.57
 -2 5 -8 576.91 13.09
 2 5 8 584.01 12.67
 -2 -5 8 594.73 19.37
 -2 5 -8 621.34 20.4
 -2 -5 8 586.67 19.1
 2 -5 -8 585.9 18.67
 2 -5 -8 613.82 18.35
 2 -5 -8 628.47 19.24
 2 5 8 567.48 12.4
 -2 -5 8 584.1 19.97
 -2 5 -8 645.57 20.9
 -2 -5 8 608.09 20.49
 2 5 8 591.52 12.74
 2 5 8 580.91 12.34
 -2 5 -8 585.33 13.03
 2 5 8 578.72 12.61
 2 -5 -8 617.04 19.52
 -2 -5 8 590.34 17.78
 2 -5 -8 583.5 16.89
 -2 -5 8 583.64 12.7
 2 5 9 326.88 8.22
 2 5 9 333.73 8.41
 -2 -5 9 329.95 8.28
 -2 5 -9 327.36 8.61
 2 -5 -9 331.5 7.99
 2 -5 -9 320.5 13.6
 -2 5 -9 328.58 15.28
 2 -5 -9 344.55 13.86
 -2 -5 9 327.83 13.38
 -2 -5 9 323.8 14.4
 2 5 9 325.66 13.58
 2 -5 -9 349.84 13.89
 2 5 9 322.67 8.19
 2 5 9 330.41 8.19
 2 5 9 322.95 7.98
 -2 5 -9 336.53 8.57
 2 -5 -9 348.72 13.48
 2 -5 -9 334.81 13.03
 -2 -5 9 342.42 14.15
 -2 5 -9 336.32 14.52
 -2 -5 9 296.57 11.53
 2 -5 -9 358.32 13.81
 2 5 9 315.37 7.57
 -2 -5 9 305.81 13.9
 -2 -5 9 327.15 14.49
 -2 5 -9 352.02 15.04
 2 5 9 319.02 7.99
 2 -5 -9 348.41 14.01
 2 5 10 502.64 11.32
 2 5 10 504.77 11.28
 -2 5 -10 502.04 11.8
 -2 -5 10 525.79 12.05
 -2 -5 10 504.46 11.55
 2 -5 -10 503.93 11.05
 -2 5 -10 514.24 12
 2 5 10 498.89 11.12
 2 -5 -10 507.92 17.71
 -2 -5 10 534.11 19.22
 -2 -5 10 501.6 17.19
 2 5 10 498.93 11.5
 2 5 10 501.28 11.1
 2 5 10 535.92 18.34
 2 -5 -10 532.17 17.99
 -2 -5 10 499.95 18.25
 -2 5 -10 509.39 18.77
 2 5 10 527.89 11.8
 -2 -5 10 509.81 11.26
 2 -5 -10 515.62 17.22
 2 -5 -10 551.85 17.74
 -2 5 -10 543.82 20.39
 -2 -5 10 492.54 11.33
 -2 5 -10 487.43 11.27
 2 -5 -10 527.16 18.16
 -2 5 -10 532.56 19.6
 2 -5 -10 538.17 17.63
 2 5 10 480.97 10.78
 2 5 10 512.04 11.53
 2 5 10 508.54 11.59
 -2 5 -11 304.49 8.21
 2 5 11 308.24 7.75
 2 5 11 316.11 7.86
 -2 -5 11 310.47 8.41
 -2 -5 11 304.73 8
 2 -5 -11 295.21 7.6
 2 -5 -11 306.46 7.41
 -2 5 -11 293.11 8.25
 2 5 11 300.4 7.66
 2 -5 -11 300.07 12.99
 -2 -5 11 292.12 12.24
 -2 -5 11 303.95 14.22
 2 5 11 312.35 8
 2 -5 -11 321.37 13.29
 2 5 11 309.52 8.08
 2 5 11 307.57 7.84
 2 5 11 312.05 8.14
 2 -5 -11 310.76 12.57
 2 -5 -11 307.74 12.99
 -2 -5 11 287.56 7.65
 -2 5 -11 306.6 13.94
 -2 -5 11 302.43 13.69
 2 -5 -11 305.08 13.69
 -2 5 -11 317.59 15.35
 -2 -5 11 302.7 7.87
 -2 5 -11 288.99 7.76
 -2 5 -11 333.49 15.05
 2 -5 -11 310.73 12.79
 2 5 11 284.21 7.3
 2 -5 -11 310.29 13.44
 2 5 12 6.06 0.98
 2 5 12 7.94 1.03
 -2 5 -12 6.76 1.12
 2 5 12 6.66 1.08
 -2 -5 12 8.28 1.24
 -2 -5 12 8.98 1.19
 2 -5 -12 7.2 0.98
 -2 5 -12 6.74 1.14
 2 5 12 7.15 1
 2 -5 -12 7.87 2.13
 -2 5 -12 13.25 3.03
 2 5 12 7.2 1.07
 2 -5 -12 8.63 2.15
 -2 5 -12 11.15 3.14
 2 5 12 6.71 1.07
 2 -5 -12 3.63 1.64
 -2 -5 12 7.52 1.93
 2 -5 -12 8.26 2.04
 -2 -5 12 6.87 1.04
 2 -5 -12 10.48 2.25
 2 5 12 7.97 1
 -2 5 -12 7.32 1.02
 -2 -5 12 6.51 1.03
 -2 -5 12 7.6 2.35
 -2 -5 12 6.43 2.13
 2 -5 -12 7.71 2.19
 -2 -5 12 6.76 2.09
 -2 5 -12 10.15 2.53
 2 -5 -12 9.02 2.35
 -2 -5 13 52.41 2.7
 -2 5 -13 45.96 2.51
 -2 5 -13 46.36 2.66
 2 5 13 52.35 2.67
 2 5 13 50.23 2.73
 -2 -5 13 50.99 2.74
 2 -5 -13 48.11 2.34
 -2 -5 13 52.85 2.91
 -2 5 -13 50.99 2.88
 2 5 13 51.94 2.6
 2 -5 -13 45.29 4.63
 -2 -5 13 48.6 5.37
 2 5 13 47.21 5.05
 -2 -5 13 49.49 2.77
 2 5 13 49.94 2.68
 2 -5 -13 51.46 2.76
 2 5 13 50.01 2.7
 -2 -5 13 47.76 2.55
 2 -5 -13 52.25 5.13
 2 -5 -13 49.51 5.28
 -2 5 -13 42.78 5.48
 2 -5 -13 47.33 4.5
 -2 -5 13 46.4 5.18
 -2 5 -13 43.99 4.93
 -2 5 -13 57.3 6.12
 -2 -5 13 52.48 5.42
 2 5 13 51.91 2.69
 2 -5 -13 49.85 5.03
 -2 -5 13 47.98 5.41
 2 5 14 57.63 2.78
 -2 5 -14 52.44 2.79
 -2 -5 14 52.56 2.77
 -2 -5 14 53.33 2.89
 -2 5 -14 53.03 2.9
 2 5 14 53.08 2.63
 2 -5 -14 56.48 4.94
 -2 -5 14 55.11 5.53
 -2 -5 14 49.57 2.63
 -2 5 -14 53.15 2.63
 -2 -5 14 54.35 2.84
 2 5 14 53.32 2.72
 2 5 14 57.07 2.84
 2 5 14 52.22 2.8
 2 -5 -14 55.29 5.3
 -2 5 -14 54.42 5.84
 -2 -5 14 51.61 5.22
 2 -5 -14 55.66 2.83
 2 5 14 55.79 2.76
 -2 -5 14 46.84 5.1
 2 -5 -14 57.5 5.21
 -2 -5 14 57.04 5.62
 -2 5 -14 47.01 4.95
 -2 -5 14 51.57 2.63
 2 5 15 81.9 3.45
 -2 -5 15 78.34 3.33
 2 5 15 77.4 3.17
 2 -5 -15 79.21 3.14
 -2 -5 15 73.41 3.12
 2 -5 -15 77.16 6.1
 -2 -5 15 78.46 3.37
 2 5 15 82.68 3.32
 -2 -5 15 73.34 6.02
 2 -5 -15 87.57 6.05
 -2 5 -15 68.85 6.42
 -2 -5 15 74.64 6.08
 -2 -5 15 77.27 3.26
 -2 5 -15 82.04 3.2
 2 5 15 74.47 3.19
 -2 5 -15 82.78 3.42
 -2 -5 15 71.07 6.21
 -2 -5 15 73.97 2.92
 -2 5 -15 79.17 3.49
 2 -5 -15 81.29 3.38
 -2 -5 15 83.3 6.55
 2 5 15 79.07 3.24
 -2 5 -16 70.53 3.13
 -2 -5 16 72.79 3.01
 2 5 16 67.35 2.87
 2 5 16 70.99 2.96
 2 5 16 67.39 3.01
 -2 5 -16 68.06 2.94
 -2 5 -16 71.68 3.22
 -2 -5 16 67.47 2.82
 2 5 16 70.98 2.9
 2 5 16 71.78 2.89
 -2 -5 16 68.94 2.96
 2 -5 -16 70.13 2.74
 -2 5 -16 65.01 2.68
 -2 -5 16 68.23 2.92
 -2 -5 16 62.77 5.2
 2 -5 -16 75.72 3.06
 -2 -5 17 61.15 2.55
 2 5 17 60.93 2.54
 -2 5 -17 60.15 2.69
 -2 5 -17 62.67 2.78
 -2 -5 17 60.41 2.47
 2 5 17 60.81 2.55
 -2 5 -17 59.34 2.53
 -2 -5 17 58.75 2.51
 -2 5 -17 59.45 2.29
 2 -5 -17 62.97 2.57
 2 -5 -17 61.77 2.29
 -2 -5 17 62.54 2.62
 -2 -5 17 64.92 2.71
 2 5 17 63.08 2.5
 2 5 17 59.26 2.45
 2 -5 -17 63.76 2.62
 -2 5 -18 80.74 2.89
 2 -5 -18 80.42 2.65
 2 5 18 81.27 2.64
 -2 -5 18 73.92 2.55
 -2 5 -18 81.27 2.69
 2 5 18 82.14 2.78
 -2 5 -18 70.9 2.27
 -2 -5 18 77.13 2.68
 -2 -5 18 81.35 2.66
 2 5 18 75.54 2.63
 2 -5 -18 81.77 2.79
 2 -5 -18 76.47 2.51
 -2 -5 18 81.02 2.78
 -2 -5 18 83.92 2.85
 -2 5 -19 47.66 1.87
 -2 5 -19 44.67 1.57
 2 5 19 49.12 1.81
 -2 -5 19 41.42 1.5
 -2 -5 19 45.43 1.69
 2 -5 -19 51.03 1.87
 2 5 19 43.66 1.58
 -2 -5 19 48.71 1.79
 -2 -5 19 47.3 1.78
 2 -5 -19 46.25 1.61
 -2 5 -20 20.78 0.91
 2 -5 -20 22.01 0.92
 2 -5 -20 22.03 0.92
 2 5 20 20.45 0.89
 2 5 20 23.9 0.99
 2 6 -18 7.67 0.58
 2 -6 18 8.18 0.75
 2 -6 18 8.37 0.74
 2 6 -18 9.86 0.74
 -2 6 18 8.79 0.67
 -2 6 18 9.53 0.77
 -2 6 18 9.09 0.77
 -2 6 17 48.36 2.03
 -2 6 17 47.58 1.91
 2 6 -17 44.43 2.06
 2 6 -17 45.42 1.88
 -2 6 17 49.86 2.07
 2 -6 17 47.35 2.04
 2 -6 17 40.51 1.6
 2 6 -17 43.04 1.77
 2 6 -17 47.09 1.98
 2 -6 17 44.57 2.01
 2 6 -17 43.55 1.86
 2 -6 16 140.66 4.25
 2 6 -16 138.51 4.07
 2 -6 16 128.95 3.72
 -2 6 16 141.04 4.22
 2 6 -16 139.25 4.15
 -2 6 16 143.44 4.29
 2 6 -16 143.69 4.42
 2 6 -16 137.97 4.18
 2 -6 16 130.39 3.68
 2 6 -16 124.74 3.75
 -2 6 16 147.96 4.16
 -2 6 16 142.91 4
 2 -6 16 134.82 4.23
 2 6 -16 134.85 4.09
 2 6 -15 172.93 4.84
 -2 6 15 185.97 5.18
 2 6 -15 181.03 5.27
 2 -6 15 177.57 5.26
 2 -6 15 177.59 5.25
 -2 6 15 179.63 5.01
 -2 6 15 184.48 5.03
 2 6 -15 175.55 5.4
 2 -6 15 166.28 4.7
 2 6 -15 175.91 5.14
 2 -6 15 173.06 4.67
 2 -6 15 173.47 4.82
 2 6 -15 172.73 5.17
 -2 6 15 180.57 5.24
 2 6 -15 171.59 5.17
 2 6 -14 177.27 5.46
 2 -6 14 177.67 5.05
 2 -6 14 170.16 9.22
 -2 6 14 185.46 5.34
 2 -6 14 180.69 5.5
 2 6 -14 165.77 5.01
 2 6 -14 183.26 5.57
 2 6 -14 179.55 5.51
 2 -6 14 177.15 5.51
 -2 6 14 184.71 5.27
 2 -6 14 175.82 5.15
 2 6 -14 172.86 5.44
 -2 6 14 185.94 5.52
 2 6 -14 179.84 5.7
 2 6 -13 126.6 4.08
 -2 6 13 135.93 4.07
 2 -6 13 128.44 3.71
 2 -6 13 130.29 7.38
 2 -6 13 124.59 7.89
 2 -6 13 133.24 4.13
 -2 6 13 130.35 3.9
 -2 6 13 132.79 3.86
 2 6 -13 130.62 4.21
 2 -6 13 129.16 4.12
 2 -6 13 135.03 3.92
 2 6 -13 130.1 3.99
 -2 6 13 131.54 4.09
 2 6 -13 125.9 3.68
 2 6 -13 120.76 4
 2 6 -13 132.21 4.17
 -2 -6 -13 137.81 8.17
 2 6 -13 120.69 8.36
 2 6 -12 156.64 5.32
 -2 6 12 163.79 5.23
 2 -6 12 155.35 4.96
 2 -6 12 144.01 8.53
 -2 6 12 146.08 4.44
 2 6 -12 162.06 5.36
 2 -6 12 162.46 5.28
 -2 6 12 159.9 5.14
 2 6 -12 150.33 5.14
 2 -6 12 152.91 9.37
 2 6 -12 163.55 10.37
 2 6 -12 151.72 4.86
 -2 6 12 158.66 5.22
 2 -6 12 142.21 9.11
 2 -6 12 155.84 5.25
 2 6 -12 154.72 5.31
 2 6 -12 161.27 5.43
 2 -6 12 155.46 5.06
 2 -6 11 22.39 1.87
 2 -6 11 20.14 1.76
 2 6 -11 19.21 1.45
 2 6 -11 20.42 1.85
 2 6 -11 22.41 1.88
 2 -6 11 18.89 1.64
 -2 6 11 18.96 1.72
 2 -6 11 21.84 3.45
 -2 6 11 21.16 1.54
 2 6 -11 21.33 1.87
 2 -6 11 21.58 1.82
 2 -6 11 19.82 1.41
 -2 6 11 19.08 1.7
 2 -6 11 21.73 3.6
 2 6 -11 21.57 3.89
 -2 6 11 19.75 3.19
 2 6 -11 21.9 1.69
 -2 6 11 23.09 1.87
 2 -6 11 25.36 3.89
 2 6 -11 21 3.21
 2 6 -11 20.61 1.83
 2 6 -11 21.99 1.91
 2 -6 10 261.05 12.92
 2 -6 10 261.21 7.35
 2 -6 10 246.01 12.33
 2 6 -10 253.48 11.71
 2 6 -10 251.55 7.51
 -2 6 10 269.07 7.38
 2 6 -10 258.11 7.55
 2 -6 10 268.16 7.24
 2 -6 10 253.66 12.1
 2 6 -10 259.7 7.49
 -2 6 10 247.13 6.63
 2 -6 10 262.24 7.28
 2 -6 10 244.27 6.51
 -2 6 10 260.23 7.27
 -2 6 10 266.86 6.93
 2 6 -10 258.98 13.59
 -2 6 10 250.38 11.92
 -2 -6 -10 246.95 11.46
 -2 6 10 251.23 11.79
 2 6 -10 265.95 7.68
 -2 6 10 270.63 7.41
 -2 -6 -10 250.41 12.15
 2 6 -10 262.31 7.51
 2 6 -10 249.5 6.92
 2 6 -9 74.72 3.2
 2 -6 9 66.68 6.34
 2 -6 9 72.88 3.39
 2 -6 9 75.48 6.49
 2 6 -9 71.26 5.92
 2 6 -9 72.98 3.54
 -2 6 9 74.19 3.4
 2 6 -9 67.64 3.45
 2 6 -9 71.19 3.15
 2 -6 9 71.33 6.25
 2 -6 9 70.27 3.26
 2 -6 9 71.85 3
 -2 6 9 66.33 2.94
 2 6 -9 75.38 3.56
 -2 6 9 72.29 3.35
 -2 6 9 72.48 3.1
 -2 -6 -9 68.38 5.76
 -2 6 9 69.13 6.17
 2 6 -9 79.18 3.63
 -2 6 9 81.92 6.38
 2 6 -9 72.6 3.56
 2 -6 9 67.68 2.68
 -2 -6 -9 65.04 6.04
 2 -6 9 55.63 5.83
 -2 6 9 72.02 3.36
 2 6 -8 542.75 12.68
 -2 -6 -8 531.78 18.16
 -2 6 8 493.52 18.39
 2 6 -8 513.3 11.71
 2 -6 8 533.2 19.33
 2 -6 8 539.02 12.2
 -2 6 8 555.77 12.18
 2 -6 8 547.54 12.32
 2 6 -8 557.58 12.71
 -2 6 8 538.22 12.3
 2 6 -8 530.88 12.57
 2 6 -8 505.79 11.91
 2 -6 8 524.44 11.67
 2 -6 8 552.57 12.15
 -2 6 8 521.42 12.21
 -2 6 8 537.88 11.84
 -2 6 8 530.87 12.18
 -2 6 8 512.98 11.59
 2 6 -8 547.5 12.54
 -2 6 8 529.84 17.89
 -2 -6 -8 545.07 19.07
 2 -6 8 521.07 16.45
 2 -6 8 551.72 19.06
 2 6 -8 536.09 18.14
 2 -6 8 524.67 11.29
 2 6 -8 550.03 12.62
 -2 6 7 276.49 7.25
 2 6 -7 300.65 8.06
 2 -6 7 297.57 13.55
 -2 6 7 292.28 7.66
 2 -6 7 294.32 7.69
 2 -6 7 294.15 7.81
 2 6 -7 287.33 8.06
 2 6 -7 295.61 8.1
 -2 6 7 297.03 7.84
 2 -6 7 298.44 7.76
 2 6 -7 277.11 7.61
 2 -6 7 284.44 12.89
 2 6 -7 276.2 7.26
 2 -6 7 281.71 7.34
 2 -6 7 290.42 7.57
 -2 6 7 286.59 7.8
 -2 6 7 285.42 7.44
 2 -6 7 262.05 10.85
 -2 6 7 286.02 13.29
 -2 6 7 283.35 7.68
 2 6 -7 292.79 8.12
 -2 6 7 306 12.43
 -2 -6 -7 276.85 12.03
 2 -6 7 286.38 11.58
 2 -6 7 293.46 12.87
 2 6 -7 274.66 12.23
 2 -6 7 285.52 7.1
 2 6 -7 295.17 8.06
 2 6 -6 146.7 5.05
 -2 6 6 134.28 4.48
 2 6 -6 137.6 4.56
 -2 6 6 141.88 4.8
 2 6 -6 138.77 4.46
 2 -6 6 152.85 9.23
 -2 6 6 147.92 4.85
 2 -6 6 139.3 4.7
 2 -6 6 152.06 5.01
 2 6 -6 147.62 5.18
 -2 6 6 143.82 4.94
 2 6 -6 156.56 5.29
 2 -6 6 147.32 4.86
 2 6 -6 139.5 4.84
 2 -6 6 152.74 9.02
 2 -6 6 146.31 4.7
 2 -6 6 145.29 4.69
 -2 6 6 141.73 4.95
 -2 6 6 137.47 4.62
 -2 6 6 143.87 9.15
 2 -6 6 149.18 7.92
 2 -6 6 141.25 4.44
 2 6 -6 150.41 4.84
 2 6 -6 145.32 5.11
 2 -6 6 149.9 8.62
 2 6 -6 160.87 8.82
 -2 -6 -6 149.22 8.63
 2 -6 6 143.01 7.95
 2 6 -6 145.41 5.18
 -2 6 6 138.68 7.92
 2 6 -5 493.12 11.31
 -2 6 5 481.3 10.96
 2 6 -5 479.28 10.87
 -2 6 5 459.43 10.59
 -2 6 5 477.59 11.14
 2 -6 5 491.54 17.58
 -2 6 5 489.77 11.01
 2 -6 5 473.67 10.72
 2 -6 5 486.24 11.09
 2 6 -5 477.38 11.37
 -2 6 5 475.08 11.16
 2 6 -5 477.64 11.37
 2 -6 5 485.07 10.98
 2 6 -5 468.81 11.07
 2 -6 5 494.33 17.23
 -2 6 5 439.59 17.35
 2 -6 5 467 15.76
 2 -6 5 488.01 10.88
 -2 6 5 478.65 10.8
 -2 6 5 485.51 11.22
 2 -6 5 457.38 13.96
 -2 -6 -5 434.7 15.47
 2 6 -5 492.34 11.48
 2 -6 5 462.19 10.52
 2 6 -5 503.82 11.17
 2 6 -5 487.35 11.45
 2 -6 5 471.22 16.24
 2 6 -5 481.29 16.63
 -2 -6 -5 468.24 16.78
 2 -6 5 459.34 15.84
 2 -6 5 468.09 14.38
 -2 6 5 465.52 15.59
 2 6 -4 469.77 10.93
 2 6 -4 466.75 10.71
 -2 6 4 462.21 10.63
 -2 6 4 466.84 10.85
 2 -6 4 478.7 16.88
 -2 6 4 471.31 10.75
 2 -6 4 482.83 10.82
 2 6 -4 465.29 11.1
 2 -6 4 471.79 10.68
 -2 6 4 471.36 10.9
 2 6 -4 457.5 10.9
 2 -6 4 486.7 16.73
 -2 -6 -4 447.38 14.86
 -2 6 4 474.1 17.78
 2 -6 4 458 15.65
 2 -6 4 475.5 10.64
 -2 6 4 441.2 10.5
 -2 6 4 463.73 10.89
 2 6 -4 458.34 11.09
 2 -6 4 470.53 14.44
 -2 -6 -4 444.59 15.79
 -2 6 4 467.56 15.13
 2 6 -4 481.68 10.9
 2 6 -4 474.76 11.14
 2 -6 4 470.92 15.61
 2 6 -4 462.95 16.09
 -2 -6 -4 445.3 16.53
 2 -6 4 464.57 15.92
 2 -6 4 453.98 14.49
 -2 -6 -3 227.5 11.3
 -2 6 3 224.13 11.56
 2 -6 3 247.8 10.91
 2 6 -3 242.59 6.69
 2 6 -3 239.62 6.6
 -2 6 3 230.67 6.38
 -2 6 3 242.07 6.65
 2 6 -3 229.7 6.25
 -2 6 3 238.07 6.51
 2 -6 3 230.59 6.43
 2 6 -3 237.34 6.83
 -2 6 3 230.74 9.65
 2 -6 3 236.32 9.21
 2 -6 3 240.83 6.48
 2 6 -3 229.73 6.65
 2 -6 3 243.07 11.11
 -2 6 3 231.61 6.42
 -2 -6 -3 237.86 10.17
 -2 6 3 231.74 11.92
 2 -6 3 234.03 10.59
 2 -6 3 245.17 9.95
 -2 -6 -3 223.84 10.73
 2 -6 3 233.77 9.88
 2 6 -3 238.03 6.82
 2 -6 3 234.72 9.92
 2 6 -3 229.65 10.68
 2 -6 3 254.67 11.38
 -2 6 3 274.02 12.67
 2 6 -3 240.08 6.7
 2 -6 2 310.75 11.84
 -2 -6 -2 293.55 12.61
 2 -6 2 310.78 11.7
 2 -6 2 299.72 12.29
 2 6 -2 311.56 7.89
 -2 6 2 306.16 7.59
 2 6 -2 292.7 7.82
 -2 6 2 306.07 7.83
 2 6 -2 295.67 7.56
 -2 6 2 309.38 7.76
 2 -6 2 308.42 7.64
 2 6 -2 302.18 8
 -2 6 2 293.51 10.88
 2 -6 2 317.32 11.3
 2 6 -2 292.51 7.91
 2 -6 2 305.9 7.61
 2 6 -2 296.04 7.9
 2 -6 2 316.09 12.63
 2 -6 2 306.91 7.68
 -2 6 2 297.77 7.67
 2 6 -2 308.74 7.89
 -2 -6 -2 281.58 12.86
 2 6 -2 290.66 12.78
 -2 6 2 267.62 12.96
 2 -6 2 295.96 12.3
 2 6 -2 308.88 8.04
 -2 -6 -2 271.66 10.97
 2 -6 2 312.89 12.55
 2 -6 2 294.41 10.51
 -2 6 2 348.86 14.31
 2 6 -2 316.21 8
 2 -6 1 142.49 7.77
 -2 -6 -1 132.79 8.39
 2 -6 1 146.79 7.82
 2 -6 1 141.1 8.13
 2 6 -1 140.52 4.67
 -2 6 1 134.85 4.4
 2 6 -1 136.19 4.68
 2 6 -1 136.87 4.69
 -2 6 1 141.13 4.7
 2 6 -1 140.96 4.6
 -2 6 1 145.83 4.68
 2 -6 1 145.54 4.5
 2 6 -1 139.44 4.8
 2 -6 1 149.35 7.57
 2 6 -1 141.36 4.8
 2 -6 1 146.04 4.48
 2 6 -1 135.19 4.73
 2 -6 1 139.86 7.83
 2 -6 1 143.33 4.57
 -2 6 1 137.74 4.62
 -2 6 1 136.21 4.71
 2 6 -1 136.85 8.51
 -2 -6 -1 149.65 8.91
 2 6 -1 144.91 4.85
 -2 -6 -1 127.83 7.36
 2 -6 1 142.37 7.85
 2 -6 1 143.32 7.13
 2 6 -1 147.34 4.86
 -2 6 1 150.67 9.07
 2 6 0 250.8 6.85
 2 6 0 255.03 7.01
 2 6 0 246 6.91
 -2 6 0 264.91 7.01
 2 6 0 250.58 6.86
 -2 6 0 252.69 6.86
 -2 -6 0 250.41 10.89
 -2 -6 0 243.77 10.06
 -2 6 0 260.46 11.57
 2 -6 0 250.55 9.3
 2 6 0 269.23 7.07
 2 6 0 251.24 7
 2 -6 0 250.48 6.46
 -2 -6 0 241.87 9.87
 2 -6 0 258.63 10.85
 2 6 0 269.05 9.55
 2 -6 0 263.09 11.47
 2 -6 0 259.1 6.77
 -2 6 0 261.89 7.11
 -2 6 0 248.97 6.85
 2 6 0 253.78 6.98
 -2 -6 0 257.54 11.92
 2 -6 0 265.36 11.01
 2 6 0 261.15 7.08
 2 6 0 259.91 7.08
 2 6 0 253.68 11.73
 -2 -6 0 262.53 12.3
 -2 6 0 231.58 11.92
 2 -6 0 264.72 11.38
 2 -6 0 267.49 11.13
 2 -6 0 245.72 10.1
 2 6 0 273.79 7.19
 2 -6 0 255.21 10.59
 -2 6 0 266.08 12.5
 2 6 1 168.77 5.17
 2 6 1 159.78 5.24
 -2 6 -1 168.44 5.25
 2 6 1 160.34 5.23
 2 6 1 163.8 5.24
 -2 -6 1 162.95 8.8
 -2 -6 1 168.92 8.44
 -2 6 -1 155.5 8.88
 -2 6 -1 166.34 5.2
 2 6 1 173.63 5.29
 2 6 1 160.99 5.22
 -2 -6 1 153.48 7.97
 2 -6 -1 171.63 8.34
 2 6 1 173.33 7.79
 2 -6 -1 174.69 9.28
 2 -6 -1 174.45 5.11
 -2 6 -1 163.77 5.19
 2 6 1 171.46 5.33
 -2 6 -1 166.59 5.32
 2 -6 -1 167.48 8.76
 -2 -6 1 173.81 9.72
 2 6 1 171.03 5.34
 2 6 1 172.42 5.35
 2 -6 -1 161.76 7.57
 2 -6 -1 169.26 8.88
 -2 6 -1 163.46 9.78
 2 -6 -1 152.89 8.62
 2 -6 -1 166.74 8.3
 -2 6 -1 170.64 9.81
 2 -6 -1 173.16 8.7
 2 6 2 345.37 8.39
 2 6 2 334.67 8.58
 -2 6 -2 330.81 8.44
 2 6 2 324.3 8.43
 2 6 2 387.43 8.87
 -2 -6 2 343.32 13.55
 -2 -6 2 342.62 13.12
 -2 6 -2 346.85 13.88
 -2 6 -2 333.21 8.44
 2 6 2 340.36 8.37
 2 -6 -2 342.87 13.13
 -2 6 -2 330.49 8.56
 -2 -6 2 331.89 12.8
 2 -6 -2 323.94 11.85
 2 6 2 335.12 11.98
 2 -6 -2 340.84 8.19
 2 6 2 315.75 8.39
 -2 6 -2 328.37 8.43
 2 6 2 324.85 7.8
 -2 6 -2 329.99 8.55
 -2 -6 2 353.62 14.47
 2 -6 -2 343.23 13.36
 2 6 2 334.72 8.51
 2 6 2 371.47 8.74
 -2 6 -2 351.17 14.65
 2 -6 -2 339.39 12.06
 -2 6 -2 369.91 14.87
 2 -6 -2 338.63 12.8
 2 -6 -2 348.65 13.44
 -2 -6 2 321.11 13.94
 2 6 2 325.86 13.56
 -2 6 -2 304.43 13.98
 2 -6 -2 349.25 13.37
 2 6 2 332.02 8.48
 2 6 3 225.91 6.25
 -2 6 -3 236.94 6.64
 2 6 3 240.26 6.73
 -2 -6 3 231.02 11.12
 -2 -6 3 249.04 11.19
 -2 6 -3 250.95 11.63
 -2 6 -3 231.65 6.59
 2 6 3 234.13 6.67
 2 6 3 231.08 6.43
 2 -6 -3 223.37 10.62
 -2 6 -3 236.01 6.75
 2 -6 -3 231.45 9.28
 -2 -6 3 235.63 10.78
 2 -6 -3 235.19 6.29
 2 6 3 235.68 6.63
 -2 6 -3 238.59 6.72
 -2 6 -3 233.54 6.71
 2 6 3 228.37 6.05
 -2 -6 3 240.07 11.69
 2 6 3 222.9 10.89
 2 -6 -3 252.39 11.06
 2 6 3 249.27 10.27
 2 -6 -3 249.57 11.45
 2 6 3 230.52 6.47
 -2 6 -3 239.95 11.86
 -2 -6 3 251.43 12.02
 2 -6 -3 237.63 10.62
 2 6 3 235.62 6.64
 -2 6 -3 238.56 12.03
 2 -6 -3 243.36 10.22
 2 6 4 488.61 11.31
 2 6 4 478.66 10.9
 -2 6 -4 480.11 11.28
 2 6 4 483.24 11.36
 -2 -6 4 514.25 17.79
 -2 -6 4 496.72 17.34
 -2 6 -4 494.78 17.71
 -2 6 -4 490.44 11.32
 2 6 4 486.38 10.9
 2 -6 -4 516.93 17.32
 -2 6 -4 485.14 11.45
 -2 -6 4 520.6 17.44
 -2 -6 4 487.95 17.52
 2 -6 -4 490.45 16.49
 2 6 4 464.38 10.76
 2 -6 -4 488.28 10.73
 -2 6 -4 490.84 11.42
 2 6 4 473.31 10.61
 -2 6 -4 496.65 11.43
 2 6 4 492.82 11.3
 2 6 4 503 16.19
 2 -6 -4 495.85 17.3
 2 -6 -4 487.24 17.02
 -2 -6 4 514.99 18.32
 -2 6 -4 517.11 18.93
 2 -6 -4 492.19 16.1
 -2 6 -4 500.04 18.08
 -2 -6 4 475.05 15.47
 2 6 4 496.22 11.13
 2 -6 -4 501.94 16.91
 2 -6 -4 481.91 10.84
 2 6 4 485.42 11.2
 2 6 4 507.28 11.29
 2 -6 -4 502.8 17.21
 2 6 5 455.4 10.93
 -2 -6 5 449.99 17.02
 -2 -6 5 479.66 17.32
 -2 6 -5 449.46 17.25
 -2 6 -5 467.96 10.97
 -2 6 -5 461.82 18.16
 2 -6 -5 464.07 16.03
 2 6 5 470.61 10.76
 2 -6 -5 492.35 17.03
 2 -6 -5 490.33 16.99
 2 6 5 459.53 15.86
 2 -6 -5 484.65 17.03
 -2 -6 5 475.2 17.04
 2 -6 -5 457.69 15.73
 -2 6 -5 471.88 11.08
 -2 -6 5 471.82 17.03
 2 6 5 440.49 10.4
 2 -6 -5 460.46 10.17
 -2 6 -5 480.06 11.14
 2 6 5 461.67 10.3
 2 6 5 460.75 10.85
 -2 -6 5 429.01 15.13
 -2 6 -5 472.87 17.65
 2 6 5 461.86 10.69
 2 -6 -5 449.05 10.3
 -2 6 -5 464.74 10.9
 2 6 5 451.95 10.73
 2 6 5 450.25 10.52
 2 6 5 465.2 10.84
 2 6 5 466.6 10.73
 2 -6 -5 469.53 16.59
 -2 6 -6 182.18 10.98
 2 -6 -6 187.32 9.7
 2 -6 -6 199.97 10.31
 -2 -6 6 186.18 10.33
 -2 -6 6 191.48 9.99
 2 -6 -6 194.76 9.43
 2 6 6 194.21 5.67
 2 -6 -6 187.17 10.02
 2 6 6 183.61 5.53
 2 6 6 185.67 5.41
 -2 6 -6 192.76 6.05
 2 6 6 183.08 5.78
 -2 -6 6 184.07 10.39
 2 -6 -6 176.69 9.74
 2 6 6 182.73 9.56
 2 -6 -6 207.97 10.53
 2 -6 -6 182.64 5.32
 2 6 6 179.88 5.54
 -2 6 -6 193.02 5.94
 2 6 6 189.84 5.79
 -2 6 -6 191.84 5.96
 -2 6 -6 208.43 11.16
 -2 -6 6 186.99 10.45
 -2 -6 6 174.64 10.14
 2 6 6 188.86 5.82
 2 6 6 178.68 5.52
 -2 -6 6 184.09 9.33
 -2 6 -6 197.31 10.78
 -2 -6 7 302.75 8.01
 -2 6 -7 296.53 8.15
 -2 6 -7 289.55 14.38
 2 -6 -7 298.83 12.96
 2 -6 -7 320.1 13.63
 -2 -6 7 302.97 13.72
 -2 -6 7 301.39 13.56
 -2 -6 7 309.22 12.81
 2 -6 -7 296.8 11.93
 2 -6 -7 321.56 13.45
 2 6 7 302.53 7.81
 -2 6 -7 298.12 8.27
 2 6 7 306.01 8.08
 2 6 7 308.34 7.71
 2 -6 -7 302.77 13.08
 2 6 7 295.97 12.8
 2 -6 -7 309.8 13.39
 2 -6 -7 292.44 7.35
 2 6 7 299.15 7.41
 2 6 7 301.7 8.14
 -2 6 -7 311.29 8.22
 2 6 7 304.62 7.98
 -2 -6 7 315.19 14.11
 -2 6 -7 306.53 14.18
 -2 -6 7 310.36 14.14
 2 6 7 293.2 7.81
 2 6 7 300.11 7.93
 -2 6 -7 321.65 14.15
 -2 -6 7 280.24 12.29
 -2 -6 8 494.36 11.56
 -2 6 -8 492.69 11.72
 -2 6 -8 500.27 19.79
 2 -6 -8 485.94 17.56
 2 -6 -8 524.87 18.22
 -2 -6 8 484.32 17.84
 -2 -6 8 487.78 18.44
 2 -6 -8 527.36 18.03
 2 -6 -8 507.83 17.7
 2 -6 -8 486.47 16.41
 2 6 8 476.2 17.25
 2 -6 -8 520.83 18.12
 2 6 8 493.88 11.28
 2 6 8 496.57 11.53
 -2 6 -8 484.2 11.78
 -2 -6 8 472.76 17.03
 -2 6 -8 483.19 18.24
 2 6 8 481.09 10.89
 2 6 8 497.93 11.6
 2 -6 -8 500.45 18
 -2 -6 8 495.02 18.84
 -2 6 -8 476.56 11.56
 2 6 8 488.3 11.32
 2 6 8 473.38 10.61
 -2 -6 8 490.49 18.57
 -2 6 -8 515.82 19.19
 2 6 8 483.18 11.24
 -2 -6 8 487.64 16.51
 2 -6 -9 91.36 3.51
 -2 6 -9 86.81 3.89
 -2 6 -9 107.7 8.71
 2 -6 -9 91.86 7.09
 2 -6 -9 103.87 7.44
 -2 -6 9 81.93 7.13
 -2 -6 9 78.51 6.59
 -2 -6 9 87.46 6.74
 -2 6 -9 73.58 6.61
 2 6 9 89.49 3.67
 2 -6 -9 86.32 6.67
 2 6 9 83.46 3.1
 2 6 9 90.51 3.84
 -2 6 -9 91.14 4.05
 2 6 9 92.56 3.66
 2 6 9 85.73 6.77
 2 -6 -9 99.93 7.2
 -2 6 -9 95.6 3.97
 2 6 9 87.04 3.35
 2 6 9 89.24 3.68
 2 -6 -9 88.06 6.75
 2 -6 -9 88.24 6.37
 -2 6 -9 79.27 7.18
 -2 -6 9 92.13 7.53
 -2 -6 9 91.61 3.91
 2 6 9 92.72 3.87
 2 6 9 88.5 3.52
 2 -6 -9 92.23 7.13
 -2 -6 9 87.81 7.41
 -2 -6 10 312.53 8.37
 -2 -6 10 289.96 7.63
 2 -6 -10 310.53 7.64
 -2 6 -10 309.47 8.46
 -2 6 -10 302.43 15.3
 2 -6 -10 304.24 13.65
 2 -6 -10 309.82 13.53
 -2 -6 10 294.24 12.97
 -2 -6 10 314.08 14.43
 -2 6 -10 300.22 7.8
 -2 -6 10 310 8.38
 -2 -6 10 282.16 12.98
 -2 6 -10 289.78 13.52
 -2 6 -10 311.24 8.58
 2 -6 -10 305.93 12.94
 2 -6 -10 300.18 12.72
 2 6 10 306.35 13.56
 2 -6 -10 317.68 13.49
 2 -6 -10 306.03 13.09
 2 6 10 293.1 7.25
 2 -6 -10 310.68 13.73
 -2 -6 10 314.24 14.54
 2 6 10 318.7 8.23
 2 6 10 310.5 7.9
 -2 6 -10 295.37 14.49
 -2 -6 10 306.78 14.17
 -2 6 -10 315.47 8.41
 2 6 10 307.34 7.66
 2 6 10 310.96 8.02
 2 6 10 302.49 8.02
 2 6 10 309.35 7.81
 -2 -6 11 31.26 2.01
 -2 -6 11 33.28 2.3
 -2 6 -11 32.95 2.34
 2 -6 -11 32.19 1.89
 -2 6 -11 29.74 4.57
 2 -6 -11 35.61 4.31
 -2 -6 11 34.87 4.09
 -2 -6 11 32.39 4.46
 2 6 11 32.81 2.19
 -2 -6 11 35.31 2.35
 -2 -6 11 30.26 4.06
 -2 6 -11 30.83 4.13
 -2 6 -11 34.45 2.41
 2 -6 -11 33.43 3.97
 2 -6 -11 33.66 4.03
 2 6 11 35.51 4.37
 2 -6 -11 32.22 4.04
 2 6 11 32.87 2.11
 2 -6 -11 36.08 4.49
 -2 -6 11 31.6 4.48
 -2 6 -11 29.92 4.5
 -2 -6 11 36.64 4.64
 2 -6 -11 32.05 3.94
 2 6 11 33.56 1.86
 -2 6 -11 33.23 2.28
 2 6 11 32.47 2.07
 2 6 11 34.47 2.05
 -2 6 -11 28.17 1.92
 2 6 12 149.85 4.51
 2 -6 -12 155.2 8.5
 2 -6 -12 153.97 8.71
 2 -6 -12 156.32 8.41
 2 -6 -12 152.81 8.82
 -2 -6 12 151.33 9.64
 -2 -6 12 151.02 8.23
 -2 6 -12 163.05 5.4
 2 6 12 166.28 5.03
 2 6 12 160.51 4.95
 -2 -6 12 166.65 5.48
 -2 6 -12 163.68 5.62
 2 6 12 169.59 5.22
 -2 6 -12 153.97 4.91
 2 -6 -12 175.51 9.61
 2 6 12 168.55 5.24
 -2 6 -12 164.61 10.31
 -2 6 -12 158.62 5.47
 2 -6 -12 158.44 4.85
 -2 -6 12 152.76 4.89
 -2 -6 12 167.76 5.51
 -2 -6 12 138.56 8.8
 -2 6 -12 143.46 8.78
 2 -6 -13 122.48 3.33
 -2 -6 13 115.87 3.5
 -2 -6 13 124.57 4.05
 -2 6 -13 123.56 4.09
 -2 -6 13 114.59 3.19
 -2 -6 13 106.32 7.59
 -2 -6 13 121.05 3.99
 2 6 13 121.14 3.75
 -2 6 -13 118.75 8.23
 -2 -6 13 114.82 7.75
 -2 6 -13 125.58 4.22
 -2 6 -13 119.43 3.91
 2 6 13 124.95 3.63
 2 -6 -13 112.39 7.01
 2 6 13 126.64 3.83
 -2 -6 13 117.12 7.81
 2 -6 -13 124.81 7.53
 2 -6 -13 121.29 7.2
 2 -6 -13 110.09 6.41
 -2 -6 13 105.9 7.19
 -2 6 -13 112.52 3.39
 -2 -6 13 110.9 3.26
 2 6 13 121.44 3.73
 -2 6 -14 188.19 5.81
 -2 6 -14 186.27 5.7
 -2 -6 14 183.25 5.25
 2 6 14 188.4 5.37
 -2 -6 14 169.24 4.91
 -2 6 -14 171.89 4.98
 2 -6 -14 181.79 9.08
 -2 -6 14 165.08 9.38
 2 6 14 187.1 5.25
 -2 6 -14 184.56 5.53
 2 -6 -14 177.67 4.75
 -2 -6 14 167.9 5.06
 -2 -6 14 189.89 5.68
 2 6 14 186.35 5.41
 -2 6 -14 176.87 10.2
 -2 -6 14 180.7 9.65
 2 -6 -14 190.54 5.49
 2 6 14 185.45 5.38
 2 6 15 183.55 5.14
 2 6 15 178.4 5.07
 -2 -6 15 171.52 4.87
 -2 -6 15 182.49 5.37
 -2 -6 15 168.59 4.69
 -2 6 -15 167.17 4.66
 2 -6 -15 186.75 8.49
 -2 -6 15 174.96 8.97
 2 -6 -15 183.06 4.96
 2 -6 -15 183.93 5.21
 2 6 15 191.15 5.09
 -2 6 -15 184.23 5.25
 2 6 15 186.62 5.22
 -2 6 -15 184.02 5.51
 -2 6 -15 180.44 5.39
 -2 -6 15 179.35 4.85
 2 6 16 147.4 4.13
 -2 6 -16 147.82 4.43
 -2 -6 16 145.49 4.29
 2 6 16 143.34 4.15
 -2 -6 16 133.18 3.73
 -2 6 -16 126.59 3.59
 2 -6 -16 145.72 3.93
 2 -6 -16 150.53 4.25
 -2 -6 16 139.62 3.95
 -2 -6 16 143.97 4.35
 2 -6 -16 138.39 4.18
 2 6 16 147.53 4.11
 -2 6 -16 140.51 4.18
 2 6 16 151.79 4.28
 2 6 17 45.57 1.86
 -2 -6 17 42.75 1.7
 -2 6 -17 43.65 1.98
 2 -6 -17 44.8 1.61
 2 -6 -17 43.97 1.9
 -2 -6 17 37.46 1.5
 2 -6 -17 47.29 1.92
 -2 -6 17 47.95 1.98
 2 6 17 42.46 1.84
 -2 6 -17 45.4 1.88
 2 6 17 45.52 1.94
 2 6 17 44.27 1.82
 -2 6 -18 9.62 0.69
 2 6 18 10.8 0.82
 2 6 18 11.11 0.75
 -2 -6 18 11.3 0.8
 -2 6 -18 11.32 0.76
 2 -6 -18 11.93 0.78
 -2 6 -18 11 0.84
 2 -6 -18 10.22 0.81
 -2 -6 19 5.86 0.45
 -2 6 -19 5.89 0.48
 2 -6 -19 5.64 0.44
 2 7 -17 30.4 1.17
 -2 7 17 30.2 1.17
 2 -7 17 31.85 1.28
 2 -7 17 31.7 1.28
 -2 7 17 34.42 1.35
 -2 7 17 34.3 1.24
 2 -7 16 34.39 1.56
 2 7 -16 31.59 1.39
 2 -7 16 33.98 1.57
 2 7 -16 32.8 1.6
 -2 7 16 35.69 1.53
 2 7 -16 33.89 1.37
 2 -7 16 31.77 1.31
 -2 7 16 36.44 1.51
 2 7 -16 33.94 1.54
 2 7 -16 30.97 1.32
 -2 7 16 35.96 1.56
 -2 7 16 34.43 1.43
 -2 7 15 29.45 1.6
[truncated: 505,598 more chars]
