# Supplementary material for: A quantum crystallographic protocol for general use
Source: Sci Rep. 2025 Apr 19;15:13584. doi: 10.1038/s41598-025-96400-0 (PMC12009286; doi:10.1038/s41598-025-96400-0)
Supplement: Supplementary file 1 — Supplementary Information 1. [file 41598_2025_96400_MOESM1_ESM.zip › Dataset_2_HAR.cif]

# ========================
# Tonto generated CIF file
# ========================

# NOTE: This is an incomplete CIF file
# Manually edit it to pass checkCIF

data_100K_Cu_HAR

_audit_creation_date                2021-9-24
_audit_creation_method              'Tonto 21.04.27 github v. 5896b1e0'

# ============
# QCr software
# ============

_QCr_software                       'Tonto'
_QCr_software_version               '21.04.27 v. 5896b1e0'
_QCr_software_platform              'Linux-4.15.0-132-generic'
_QCr_software_build_date            '2021-04-27 18:21'
_QCr_software_website               'https://github.com/dylan-jayatilaka/tonto'

# ===========
# Publication
# ===========

_publ_contact_author
;
    Prof. Dr. Sir Tonto Magnifico
;
_publ_contact_author_email          'tonto.magnifico@gmail.com'
_publ_contact_author_phone          '+61 8 6488 3138'
_publ_requested_journal             'IUCrJ'
_publ_section_title
;
   'Hirshfeld atom-refinement (HAR) for 100K_Cu_HAR'
   'X-ray wavefunction refinement (XWR) for 100K_Cu_HAR'
   Tonto Magnifico, IUCrJ (XXXX)
;

loop_
    _publ_author_name
    'Tonto Magnifico'

_publ_author_address
;
    Prof. Dr. Sir Tonto Magnifico
    1 El Camino Ciberespacio
    Tierra Austral del Espiritu Santo
;

# ========
# Chemical
# ========

_exptl_crystal_description         block
_diffrn_measurement_device_type    'XtaLAB Synergy, Dualflex, HyPix'
_diffrn_measured_fraction_theta_full 1.000
_cell_measurement_reflns_used      32513
_cell_measurement_theta_max        79.8000
_cell_measurement_theta_min        4.8150
_cell_measurement_temperature      100.01(10)
_diffrn_ambient_temperature        100.01(10)
_diffrn_reflns_number              38310
_diffrn_reflns_av_R_equivalents    0.0483
_diffrn_reflns_theta_max           73.267
_diffrn_reflns_theta_min           4.826
_diffrn_reflns_theta_full          67.684
_exptl_crystal_F_000               432
_diffrn_reflns_av_sigmaI/netI      0.0294


_chemical_name_common               100K_Cu_HAR
_chemical_formula_sum               'C11 H10 O2 S'
_chemical_formula_moiety            'C11 H10 O2 S'
_chemical_formula_weight            206.2651
_chemical_compound_source           'see text'
_chemical_absolute_configuration    unk
_refine_ls_abs_structure_details
;
 Flack x determined using 771 quotients [(I+)-(I-)]/[(I+)+(I-)]
 (Parsons, Flack and Wagner, Acta Cryst. B69 (2013) 249-259).
;
_refine_ls_abs_structure_Flack     -0.011(8)

# ==========
# QCr method
# ==========

_QCr_calc_method                    'Kohn-Sham/b3lypgxb3lypgc/SCCF L=1 R=8.0 A'
_QCr_calc_spinorbital_kind          'restricted'
_QCr_calc_gaussian_basis_set        'custom?'
_QCr_calc_gaussian_basis_set_kind   'cartesian'
_QCr_calc_basis_max_l               '3'

_QCr_calc_unit                      'See _atom_site_* in tonto.cif2'
_QCr_calc_unit_spin_multiplicity    1
_QCr_calc_unit_n_electrons          108
_QCr_calc_unit_n_alpha_electrons    54
_QCr_calc_unit_n_beta_electrons     54

_QCr_Becke_grid_kind                mura_knowles
_QCr_Becke_grid_accuracy            low
_QCr_Becke_grid_L_angular_grid      23
_QCr_Becke_grid_L_H_angular_grid    17
_QCr_Becke_grid_reduce_L_H_ang_grid T
_QCr_Becke_grid_core_pruning_scheme treutler_ahlrichs
_QCr_Becke_grid_scale_H-He_grid     T
_QCr_Becke_grid_n_pts_for_row_1     1742
_QCr_Becke_grid_n_pts_for_row_2     3300
_QCr_Becke_grid_n_pts_for_row_3     3946
_QCr_Becke_grid_n_radial_H_pts      25
_QCr_Becke_grid_H_pts_per_n_shell   5
_QCr_Becke_grid_basis_fn_cutoff     .1E-09
_QCr_Becke_grid_rho_cutoff          .1E-05

# =======
# Crystal
# =======

_exptl_crystal_colour               ?
_exptl_crystal_size_max             ?
_exptl_crystal_size_mid             ?
_exptl_crystal_size_min             ?
_exptl_crystal_density_diffrn       ?

# ==============
# Absortion data
# ==============

_exptl_absorpt_coefficient_mu       ?
_exptl_absorpt_correction_type      'none'
_exptl_absorpt_process_details      ?
_exptl_absorpt_correction_T_min     ?
_exptl_absorpt_correction_T_max     ?

# ========
# Symmetry
# ========

_symmetry_cell_setting              Orthorhombic
_symmetry_space_group_name_H-M      'p 21 21 21'
_symmetry_space_group_name_Hall     'p 2ac 2ab'
_symmetry_Int_Tables_number         '19'

loop_
    _symmetry_equiv_pos_as_xyz
'+x, +y, +z'
'-x+1/2, -y, +z+1/2'
'+x+1/2, -y+1/2, -z'
'-x, +y+1/2, -z+1/2'

# =========
# Unit cell
# =========

_cell_length_a                    5.85175(5)
_cell_length_b                    8.93176(7)
_cell_length_c                  18.32726(13)
_cell_angle_alpha               90.000000(0)
_cell_angle_beta                90.000000(0)
_cell_angle_gamma               90.000000(0)
_cell_volume                     957.900(12)

_cell_formula_units_Z               4.000000

_atom_sites_solution_hydrogens      HAR

# ===============
# Refinement data
# ===============

_refine_ls_kind                     'Hirshfeld atom refinement (HAR)'
_refine_ls_method_description
;
   S.C. Capelli, H.-B. Burgi, B. Dittrich, S.Grabowsky
   and Dylan Jayatilaka, IUCrJ (2014). 1, 361-379
;
_refine_QCr_Psi_constraint          'none'

_refine_ls_SVD_threshold            0.1E-02
_refine_ls_coordinate_system        cartesian
_refine_ls_structure_factor_coef    F
_refine_ls_matrix_type              full
_refine_ls_R_factor_gt              0.0100
_refine_ls_R_factor_ref             0.0100
_refine_ls_R_factor_all             0.0100
_refine_ls_wR_factor_gt             0.0102
_refine_ls_wR_factor_ref            0.0102
_refine_ls_wR_factor_all            0.0102
_refine_ls_R_Fsqd_factor            0.0184
_refine_ls_chi2                     5.4183
_refine_ls_goodness_of_fit_gt       2.3277
_refine_ls_goodness_of_fit_ref      2.3277
_refine_ls_goodness_of_fit_all      2.3277
_refine_ls_number_reflns            1147
_refine_ls_number_parameters        242
_refine_ls_number_restraints        0
_refine_ls_number_constraints       0
_refine_ls_hydrogen_treatment       refall
_refine_ls_weighting_scheme         sigma
_refine_ls_weighting_details        'w=1/\s(F)'
_refine_ls_shift/su_conv_tol        0.0100
_refine_ls_shift/su_max             0.0000
_refine_ls_shift/su_max_mean        0.0000
_refine_ls_shift/su_max_par         ''
_refine_ls_extinction_method        none

_refine_diff_density_max            0.078
_refine_diff_density_min            -0.053
_refine_diff_density_rms            0.0000

_refine_special_details
;
. If constraints were applied they are defined by zero
  eigenvalues of the least-squares hessian, see the
  value of _refine_ls_SVD_threshold
;

# =====================================
# Precise fractional system coordinates
# =====================================

# . These precise data use non-standard CIF tags
# . Non-standard tags shadow standard tags to avoid duplication
# . Please keep for a better refinement restart
# . Better yet, use the refined cartesian parameters

loop_
_atom_site_Cryst_label
_atom_site_Cryst_x
_atom_site_Cryst_y
_atom_site_Cryst_z
_atom_site_Cryst_U_iso_or_equiv
_atom_site_Cryst_adp_type
_atom_site_Cryst_occupancy
_atom_site_Cryst_disorder_group
_atom_site_Cryst_x_esu
_atom_site_Cryst_y_esu
_atom_site_Cryst_z_esu
_atom_site_Cryst_U_iso_or_equiv_esu
    S1  0.188271  0.312921  0.259428  0.008952  Uani  1.000000  0
        0.000080  0.000046  0.000022  0.000282
    O2  0.154645  0.589227  0.370438  0.018189  Uani  1.000000  0
        0.000097  0.000053  0.000026  0.000265
    O1  0.675638  0.195125  0.321868  0.017426  Uani  1.000000  0
        0.000090  0.000052  0.000025  0.000260
    C5  0.311056  0.497880  0.374271  0.014072  Uani  1.000000  0
        0.000133  0.000076  0.000036  0.000337
    C2  0.574780  0.302155  0.349691  0.013624  Uani  1.000000  0
        0.000126  0.000080  0.000036  0.000340
    C3  0.650401  0.383863  0.417087  0.014359  Uani  1.000000  0
        0.000134  0.000076  0.000036  0.000344
    C7  0.862461  0.448932  0.523522  0.020111  Uani  1.000000  0
        0.000150  0.000089  0.000042  0.000403
    C6  0.836516  0.357064  0.461895  0.017638  Uani  1.000000  0
        0.000142  0.000086  0.000040  0.000376
   C11  0.348264  0.321632  0.175699  0.021723  Uani  1.000000  0
        0.000176  0.000110  0.000043  0.000441
    C1  0.366863  0.373916  0.327273  0.013888  Uani  1.000000  0
        0.000126  0.000079  0.000037  0.000357
   C10  0.173208  0.114195  0.270964  0.017694  Uani  1.000000  0
        0.000157  0.000085  0.000048  0.000404
    C9  0.517753  0.588064  0.493120  0.018861  Uani  1.000000  0
        0.000149  0.000088  0.000041  0.000410
    C4  0.493914  0.497673  0.432246  0.014703  Uani  1.000000  0
        0.000126  0.000084  0.000039  0.000375
    C8  0.704999  0.561847  0.539048  0.020749  Uani  1.000000  0
        0.000155  0.000091  0.000040  0.000400
  H10A  0.344144  0.068824  0.272846  0.040336  Uani  1.000000  0
        0.002039  0.001088  0.000598  0.006736
    H9  0.397858  0.676070  0.504367  0.038279  Uani  1.000000  0
        0.001925  0.001012  0.000516  0.006396
  H10B  0.083016  0.094428  0.322644  0.044210  Uani  1.000000  0
        0.002084  0.001177  0.000601  0.007609
  H11A  0.362529  0.440431  0.162496  0.036009  Uani  1.000000  0
        0.002057  0.001085  0.000496  0.006754
    H6  0.956911  0.266911  0.449949  0.035449  Uani  1.000000  0
        0.001820  0.001073  0.000525  0.006493
  H11B  0.249620  0.258992  0.134820  0.048749  Uani  1.000000  0
        0.002263  0.001184  0.000545  0.007786
    H7  1.009832  0.427500  0.560386  0.039633  Uani  1.000000  0
        0.001703  0.001125  0.000558  0.007293
  H11C  0.512589  0.269743  0.184198  0.047911  Uani  1.000000  0
        0.002061  0.001320  0.000613  0.008352
    H8  0.725277  0.633816  0.586976  0.044104  Uani  1.000000  0
        0.001917  0.001142  0.000519  0.006772
  H10C  0.074152  0.073951  0.223833  0.045092  Uani  1.000000  0
        0.002166  0.001138  0.000609  0.007557

# ======================
# Fractional coordinates
# ======================

loop_
_atom_site_label
_atom_site_fract_x
_atom_site_fract_y
_atom_site_fract_z
_atom_site_U_iso_or_equiv
_atom_site_adp_type
_atom_site_occupancy
_atom_site_disorder_group
    S1  0.18827(8)   0.31292(5)   0.25943(2)  0.0090(3)  Uani  1.000000  0
    O2  0.15465(10)  0.58923(5)   0.37044(3)  0.0182(3)  Uani  1.000000  0
    O1  0.67564(9)   0.19512(5)   0.32187(3)  0.0174(3)  Uani  1.000000  0
    C5  0.31106(13)  0.49788(8)   0.37427(4)  0.0141(3)  Uani  1.000000  0
    C2  0.57478(13)  0.30216(8)   0.34969(4)  0.0136(3)  Uani  1.000000  0
    C3  0.65040(13)  0.38386(8)   0.41709(4)  0.0144(3)  Uani  1.000000  0
    C7  0.86246(15)  0.44893(9)   0.52352(4)  0.0201(4)  Uani  1.000000  0
    C6  0.83652(14)  0.35706(9)   0.46189(4)  0.0176(4)  Uani  1.000000  0
   C11  0.34826(18)  0.32163(11)  0.17570(4)  0.0217(4)  Uani  1.000000  0
    C1  0.36686(13)  0.37392(8)   0.32727(4)  0.0139(4)  Uani  1.000000  0
   C10  0.17321(16)  0.11420(8)   0.27096(5)  0.0177(4)  Uani  1.000000  0
    C9  0.51775(15)  0.58806(9)   0.49312(4)  0.0189(4)  Uani  1.000000  0
    C4  0.49391(13)  0.49767(8)   0.43225(4)  0.0147(4)  Uani  1.000000  0
    C8  0.70500(15)  0.56185(9)   0.53905(4)  0.0207(4)  Uani  1.000000  0
  H10A  0.344(2)     0.0688(11)   0.2728(6)   0.040(7)   Uani  1.000000  0
    H9  0.3979(19)   0.6761(10)   0.5044(5)   0.038(6)   Uani  1.000000  0
  H10B  0.083(2)     0.0944(12)   0.3226(6)   0.044(8)   Uani  1.000000  0
  H11A  0.363(2)     0.4404(11)   0.1625(5)   0.036(7)   Uani  1.000000  0
    H6  0.9569(18)   0.2669(11)   0.4499(5)   0.035(6)   Uani  1.000000  0
  H11B  0.250(2)     0.2590(12)   0.1348(5)   0.049(8)   Uani  1.000000  0
    H7  1.0098(17)   0.4275(11)   0.5604(6)   0.040(7)   Uani  1.000000  0
  H11C  0.513(2)     0.2697(13)   0.1842(6)   0.048(8)   Uani  1.000000  0
    H8  0.7253(19)   0.6338(11)   0.5870(5)   0.044(7)   Uani  1.000000  0
  H10C  0.074(2)     0.0740(11)   0.2238(6)   0.045(8)   Uani  1.000000  0

# ==================================
# Precise cartesian axis system ADPs
# ==================================

# . These precise data use non-standard CIF tags
# . Non-standard tags shadow standard tags to avoid duplication
# . Keep these for a refinement restart
# . Better yet, use the refined cartesian parameters

loop_
_atom_site_Cryst_ADP2_U_label
_atom_site_Cryst_ADP2_U_11
_atom_site_Cryst_ADP2_U_22
_atom_site_Cryst_ADP2_U_33
_atom_site_Cryst_ADP2_U_12
_atom_site_Cryst_ADP2_U_13
_atom_site_Cryst_ADP2_U_23
_atom_site_Cryst_ADP2_U_11_esu
_atom_site_Cryst_ADP2_U_22_esu
_atom_site_Cryst_ADP2_U_33_esu
_atom_site_Cryst_ADP2_U_12_esu
_atom_site_Cryst_ADP2_U_13_esu
_atom_site_Cryst_ADP2_U_23_esu
    S1  0.006789  0.013280  0.006787   0.001420  -0.002153  -0.001055
        0.000294  0.000302  0.000251   0.000239   0.000214   0.000196
    O2  0.018963  0.018558  0.017046   0.005230  -0.003019  -0.002602
        0.000279  0.000268  0.000249   0.000229   0.000235   0.000197
    O1  0.013657  0.020463  0.018157   0.003126  -0.000764  -0.004019
        0.000256  0.000268  0.000256   0.000270   0.000207   0.000209
    C5  0.014600  0.015195  0.012421   0.000773  -0.001192  -0.000686
        0.000359  0.000324  0.000328   0.000338   0.000327   0.000251
    C2  0.010958  0.016320  0.013593   0.000160  -0.000205  -0.000435
        0.000345  0.000345  0.000329   0.000323   0.000267   0.000301
    C3  0.012898  0.016966  0.013213  -0.001404  -0.001951   0.000123
        0.000361  0.000338  0.000333   0.000305   0.000283   0.000277
    C7  0.021933  0.022283  0.016118  -0.002540  -0.007096   0.000431
        0.000437  0.000401  0.000372   0.000352   0.000352   0.000296
    C6  0.014645  0.021347  0.016922  -0.000866  -0.004675   0.000813
        0.000375  0.000389  0.000365   0.000370   0.000340   0.000281
   C11  0.029097  0.022211  0.013861  -0.001498   0.002193  -0.000881
        0.000484  0.000457  0.000383   0.000445   0.000370   0.000348
    C1  0.012686  0.015915  0.013064   0.000794  -0.001439  -0.000815
        0.000372  0.000346  0.000353   0.000287   0.000282   0.000276
   C10  0.016299  0.016481  0.020303  -0.001664  -0.002256   0.000127
        0.000418  0.000369  0.000425   0.000358   0.000415   0.000314
    C9  0.025232  0.017712  0.013639   0.000940  -0.003069  -0.001967
        0.000457  0.000404  0.000368   0.000343   0.000334   0.000319
    C4  0.016710  0.015493  0.011905  -0.000518  -0.002270  -0.000637
        0.000406  0.000365  0.000352   0.000309   0.000313   0.000281
    C8  0.027121  0.020940  0.014188  -0.002479  -0.006832  -0.000683
        0.000458  0.000371  0.000371   0.000381   0.000358   0.000298
  H10A  0.025010  0.030281  0.065716   0.016052  -0.003015   0.002563
        0.006590  0.005816  0.007800   0.006164   0.006138   0.005398
    H9  0.048372  0.030982  0.035482   0.017515  -0.017778  -0.009801
        0.007324  0.005683  0.006181   0.006119   0.005530   0.005413
  H10B  0.052293  0.042611  0.037725  -0.011221  -0.001420   0.003845
        0.008405  0.007189  0.007232   0.006382   0.006739   0.005979
  H11A  0.058021  0.024025  0.025981  -0.005398   0.005493   0.012894
        0.008792  0.005621  0.005848   0.006033   0.005730   0.004718
    H6  0.030081  0.033958  0.042307   0.018608  -0.002751  -0.000140
        0.006500  0.006127  0.006851   0.005934   0.005732   0.005195
  H11B  0.063869  0.050085  0.032294  -0.021008   0.000957  -0.015544
        0.009865  0.007025  0.006466   0.006428   0.006648   0.005604
    H7  0.035382  0.045200  0.038317  -0.000506  -0.017424  -0.005155
        0.008415  0.006865  0.006598   0.006437   0.005941   0.005398
  H11C  0.038018  0.061464  0.044252   0.021534   0.004959  -0.001880
        0.008886  0.008463  0.007709   0.006906   0.006154   0.006213
    H8  0.049337  0.049472  0.033503   0.000783  -0.023063  -0.017484
        0.007841  0.006483  0.005991   0.006081   0.006028   0.005362
  H10C  0.055208  0.037245  0.042825  -0.006777  -0.017409  -0.008842
        0.008738  0.006641  0.007291   0.006775   0.006558   0.005780

# ====
# ADPs
# ====

loop_
_atom_site_aniso_label
_atom_site_aniso_U_11
_atom_site_aniso_U_22
_atom_site_aniso_U_33
_atom_site_aniso_U_12
_atom_site_aniso_U_13
_atom_site_aniso_U_23
    S1  0.0068(3)  0.0133(3)  0.0068(3)   0.0014(2)  -0.0022(2)  -0.0011(2)
    O2  0.0190(3)  0.0186(3)  0.0170(2)   0.0052(2)  -0.0030(2)  -0.0026(2)
    O1  0.0137(3)  0.0205(3)  0.0182(3)   0.0031(3)  -0.0008(2)  -0.0040(2)
    C5  0.0146(4)  0.0152(3)  0.0124(3)   0.0008(3)  -0.0012(3)  -0.0007(3)
    C2  0.0110(3)  0.0163(3)  0.0136(3)   0.0002(3)  -0.0002(3)  -0.0004(3)
    C3  0.0129(4)  0.0170(3)  0.0132(3)  -0.0014(3)  -0.0020(3)   0.0001(3)
    C7  0.0219(4)  0.0223(4)  0.0161(4)  -0.0025(4)  -0.0071(4)   0.0004(3)
    C6  0.0146(4)  0.0213(4)  0.0169(4)  -0.0009(4)  -0.0047(3)   0.0008(3)
   C11  0.0291(5)  0.0222(5)  0.0139(4)  -0.0015(4)   0.0022(4)  -0.0009(3)
    C1  0.0127(4)  0.0159(3)  0.0131(4)   0.0008(3)  -0.0014(3)  -0.0008(3)
   C10  0.0163(4)  0.0165(4)  0.0203(4)  -0.0017(4)  -0.0023(4)   0.0001(3)
    C9  0.0252(5)  0.0177(4)  0.0136(4)   0.0009(3)  -0.0031(3)  -0.0020(3)
    C4  0.0167(4)  0.0155(4)  0.0119(4)  -0.0005(3)  -0.0023(3)  -0.0006(3)
    C8  0.0271(5)  0.0209(4)  0.0142(4)  -0.0025(4)  -0.0068(4)  -0.0007(3)
  H10A  0.025(7)   0.030(6)   0.066(8)    0.016(6)   -0.003(6)    0.003(5)
    H9  0.048(7)   0.031(6)   0.035(6)    0.018(6)   -0.018(6)   -0.010(5)
  H10B  0.052(8)   0.043(7)   0.038(7)   -0.011(6)   -0.001(7)    0.004(6)
  H11A  0.058(9)   0.024(6)   0.026(6)   -0.005(6)    0.005(6)    0.013(5)
    H6  0.030(7)   0.034(6)   0.042(7)    0.019(6)   -0.003(6)    0.000(5)
  H11B  0.064(10)  0.050(7)   0.032(6)   -0.021(6)    0.001(7)   -0.016(6)
    H7  0.035(8)   0.045(7)   0.038(7)   -0.001(6)   -0.017(6)   -0.005(5)
  H11C  0.038(9)   0.061(8)   0.044(8)    0.022(7)    0.005(6)   -0.002(6)
    H8  0.049(8)   0.049(6)   0.034(6)    0.001(6)   -0.023(6)   -0.017(5)
  H10C  0.055(9)   0.037(7)   0.043(7)   -0.007(7)   -0.017(7)   -0.009(6)

# ======================================
# Third order Gram-Charlier coefficients
# ======================================

# . These data are in standard presentation

_atom_site_anharm_GC_C_scale_factor 1000.0000000000000

loop_
_atom_site_anharm_GC_C_label
_atom_site_anharm_GC_C_111
_atom_site_anharm_GC_C_222
_atom_site_anharm_GC_C_333
_atom_site_anharm_GC_C_112
_atom_site_anharm_GC_C_113
_atom_site_anharm_GC_C_122
_atom_site_anharm_GC_C_223
_atom_site_anharm_GC_C_133
_atom_site_anharm_GC_C_233
_atom_site_anharm_GC_C_123
S1
         -0.0006(3)       -0.00004(12)      -0.000009(11)
        0.00000(12)        -0.00005(6)
        -0.00002(9)        -0.00001(2)
        -0.00005(2)       0.000001(12)
        -0.00006(5)

# =======================================
# Fourth order Gram-Charlier coefficients
# =======================================

# . These data are in standard presentation

_atom_site_anharm_GC_D_scale_factor 10000.000000000000

loop_
_atom_site_anharm_GC_D_label
_atom_site_anharm_GC_D_1111
_atom_site_anharm_GC_D_2222
_atom_site_anharm_GC_D_3333
_atom_site_anharm_GC_D_1112
_atom_site_anharm_GC_D_1113
_atom_site_anharm_GC_D_1222
_atom_site_anharm_GC_D_2223
_atom_site_anharm_GC_D_1333
_atom_site_anharm_GC_D_2333
_atom_site_anharm_GC_D_1122
_atom_site_anharm_GC_D_1133
_atom_site_anharm_GC_D_2233
_atom_site_anharm_GC_D_1123
_atom_site_anharm_GC_D_1223
_atom_site_anharm_GC_D_1233
S1
         -0.0087(6)        0.00020(14)       -0.000108(6)
          0.0000(2)         0.00004(9)
        0.00010(10)        -0.00001(3)
       0.000015(10)       -0.000005(6)
        -0.00030(9)        -0.00040(2)       -0.000077(8)
         0.00003(3)         0.00002(2)      -0.000004(12)

# ===========
# Reflections
# ===========

_diffrn_radiation_wavelength        1.541840

_shelx_F_calc_maximum               98.037694

_reflns_d_resolution_high           9.163630
_reflns_d_resolution_low            0.805006
_reflns_limit_h_max                 7
_reflns_limit_h_min                 0
_reflns_limit_k_max                 11
_reflns_limit_k_min                 0
_reflns_limit_l_max                 22
_reflns_limit_l_min                 0
_reflns_number_gt                   1147
_reflns_number_total                1147
_reflns_threshold_expression        'F>0 & |F_calc|>10^-3'

_reflns_special_details
;
* Specify symmetry and Friedel pair averaging *

. Only reflections which satisfy the threshold expression
  are listed below, and only they are considered observed,
  thus the *_gt, *_all, & *_total data are always the same
;

# ============
# Bond lengths
# ============

loop_
 _geom_bond_atom_site_label_1
 _geom_bond_site_symmetry_1
 _geom_bond_atom_site_label_2
 _geom_bond_site_symmetry_2
 _geom_bond_distance
 _geom_bond_publ_flag
    S1  .   C11  .  1.7993(9)  yes
    S1  .    C1  .  1.7132(8)  yes
    S1  .   C10  .  1.7897(9)  yes
    O2  .    C5  .  1.2281(9)  yes
    O1  .    C2  .  1.2338(9)  yes
    C5  .    C1  .  1.4403(10)  yes
    C5  .    C4  .  1.5080(10)  yes
    C2  .    C3  .  1.5014(10)  yes
    C2  .    C1  .  1.4352(10)  yes
    C3  .    C6  .  1.3848(10)  yes
    C3  .    C4  .  1.3961(10)  yes
    C7  .    C6  .  1.4043(11)  yes
    C7  .    C8  .  1.3954(12)  yes
    C9  .    C4  .  1.3842(11)  yes
    C9  .    C8  .  1.4014(12)  yes
    C7  .    H7  .   1.112(10)  yes
    C6  .    H6  .   1.092(10)  yes
   C11  .  H11A  .   1.092(9)   yes
   C11  .  H11B  .   1.099(11)  yes
   C11  .  H11C  .   1.079(12)  yes
   C10  .  H10A  .   1.080(11)  yes
   C10  .  H10B  .   1.099(11)  yes
   C10  .  H10C  .   1.101(11)  yes
    C9  .    H9  .   1.074(10)  yes
    C8  .    H8  .   1.095(9)   yes

# ===========
# Bond Angles
# ===========

loop_
 _geom_angle_atom_site_label_1
 _geom_angle_site_symmetry_1
 _geom_angle_atom_site_label_2
 _geom_angle_site_symmetry_2
 _geom_angle_atom_site_label_3
 _geom_angle_site_symmetry_3
 _geom_angle
 _geom_angle_publ_flag
    S1  .   C1  .    C5  .       122.70(6)  yes
    S1  .   C1  .    C2  .       125.65(6)  yes
    S1  .  C11  .  H11A  .        105.7(5)  yes
    S1  .  C11  .  H11B  .        106.6(6)  yes
    S1  .  C11  .  H11C  .        108.8(6)  yes
    S1  .  C10  .  H10A  .        109.3(6)  yes
    S1  .  C10  .  H10B  .        106.6(6)  yes
    S1  .  C10  .  H10C  .        104.9(5)  yes
    O2  .   C5  .    C1  .      130.20(7)   yes
    O2  .   C5  .    C4  .      124.75(6)   yes
    O1  .   C2  .    C3  .      125.15(7)   yes
    O1  .   C2  .    C1  .      129.29(7)   yes
   C11  .   S1  .    C1  .       106.73(5)  yes
   C11  .   S1  .   C10  .        99.75(5)  yes
    C1  .   S1  .   C10  .       105.05(4)  yes
    C5  .   C1  .    C2  .       111.37(6)  yes
    C5  .   C4  .    C3  .       109.03(6)  yes
    C5  .   C4  .    C9  .       129.70(7)  yes
    C2  .   C3  .    C6  .       129.47(7)  yes
    C2  .   C3  .    C4  .       108.92(6)  yes
    C3  .   C2  .    C1  .       105.56(6)  yes
    C3  .   C6  .    C7  .       117.45(7)  yes
    C3  .   C4  .    C9  .       121.26(7)  yes
    C7  .   C8  .    C9  .       120.97(8)  yes
    C6  .   C3  .    C4  .       121.58(7)  yes
    C6  .   C7  .    C8  .       120.99(8)  yes
    C1  .   C5  .    C4  .       105.04(6)  yes
    C4  .   C9  .    C8  .       117.74(8)  yes
    C3  .   C6  .    H6  .        121.1(5)  yes
    C7  .   C6  .    H6  .        121.5(5)  yes
    C7  .   C8  .    H8  .        121.1(6)  yes
    C6  .   C7  .    H7  .        118.2(5)  yes
    C9  .   C8  .    H8  .        117.9(6)  yes
    C4  .   C9  .    H9  .        121.1(5)  yes
    C8  .   C7  .    H7  .        120.8(5)  yes
    C8  .   C9  .    H9  .        121.2(5)  yes
  H10A  .  C10  .  H10B  .        110.9(8)  yes
  H10A  .  C10  .  H10C  .        113.0(8)  yes
  H10B  .  C10  .  H10C  .        111.8(9)  yes
  H11A  .  C11  .  H11B  .        112.6(8)  yes
  H11A  .  C11  .  H11C  .        112.4(9)  yes
  H11B  .  C11  .  H11C  .        110.4(9)  yes

# ==============
# Torsion angles
# ==============

loop_
 _geom_torsion_atom_site_label_1
 _geom_torsion_site_symmetry_1
 _geom_torsion_atom_site_label_2
 _geom_torsion_site_symmetry_2
 _geom_torsion_atom_site_label_3
 _geom_torsion_site_symmetry_3
 _geom_torsion_atom_site_label_4
 _geom_torsion_site_symmetry_4
 _geom_torsion
   S1  .  C1  .   C5  .    O2  .            -9.72(12)
   S1  .  C1  .   C2  .    O1  .             7.42(12)
   S1  .  C1  .   C5  .    C4  .            171.44(6)
   S1  .  C1  .   C2  .    C3  .           -171.97(6)
   O2  .  C5  .   C1  .    C2  .           176.10(7)
   O2  .  C5  .   C4  .    C3  .          -176.47(7)
   O2  .  C5  .   C4  .    C9  .             4.48(13)
   O1  .  C2  .   C3  .    C6  .            -1.73(12)
   O1  .  C2  .   C3  .    C4  .          -179.79(7)
   O1  .  C2  .   C1  .    C5  .          -178.62(7)
  C11  .  S1  .  C10  .  H10A  .              57.9(6)
  C11  .  S1  .  C10  .  H10B  .             177.8(6)
  C11  .  S1  .  C10  .  H10C  .             -63.5(7)
   C1  .  S1  .  C11  .  H11A  .             -72.8(6)
   C1  .  S1  .  C11  .  H11B  .             167.2(6)
   C1  .  S1  .  C11  .  H11C  .              48.2(7)
   C1  .  S1  .  C10  .  H10A  .             -52.5(6)
   C1  .  S1  .  C10  .  H10B  .              67.4(6)
   C1  .  S1  .  C10  .  H10C  .            -173.9(6)
  C10  .  S1  .  C11  .  H11A  .             178.1(6)
  C10  .  S1  .  C11  .  H11B  .              58.1(6)
  C10  .  S1  .  C11  .  H11C  .             -60.9(7)
   C5  .  C1  .   S1  .   C11  .            123.03(7)
   C5  .  C1  .   S1  .   C10  .           -131.67(6)
   C2  .  C1  .   S1  .   C11  .            -63.65(8)
   C2  .  C1  .   S1  .   C10  .             41.65(8)
   C5  .  C1  .   C2  .    C3  .             2.00(8)
   C5  .  C4  .   C3  .    C2  .            -1.29(8)
   C5  .  C4  .   C3  .    C6  .          -179.54(7)
   C5  .  C4  .   C9  .    C8  .           179.14(7)
   C2  .  C3  .   C6  .    C7  .          -177.83(7)
   C2  .  C3  .   C4  .    C9  .           177.85(7)
   C2  .  C1  .   C5  .    C4  .            -2.73(8)
   C3  .  C6  .   C7  .    C8  .             0.55(11)
   C3  .  C4  .   C5  .    C1  .             2.45(8)
   C3  .  C4  .   C9  .    C8  .             0.19(11)
   C7  .  C6  .   C3  .    C4  .             0.00(11)
   C7  .  C8  .   C9  .    C4  .             0.38(12)
   C6  .  C3  .   C2  .    C1  .           177.69(7)
   C6  .  C3  .   C4  .    C9  .            -0.40(11)
   C6  .  C7  .   C8  .    C9  .            -0.76(12)
   C1  .  C5  .   C4  .    C9  .          -176.60(8)
   C1  .  C2  .   C3  .    C4  .            -0.37(8)
   C5  .  C4  .   C9  .    H9  .              -1.6(7)
   C2  .  C3  .   C6  .    H6  .               1.4(6)
   C3  .  C6  .   C7  .    H7  .             179.1(6)
   C3  .  C4  .   C9  .    H9  .             179.5(7)
   C7  .  C8  .   C9  .    H9  .            -178.9(7)
   C6  .  C7  .   C8  .    H8  .            -180.0(7)
   C9  .  C8  .   C7  .    H7  .            -179.3(6)
   C4  .  C3  .   C6  .    H6  .             179.3(6)
   C4  .  C9  .   C8  .    H8  .             179.4(7)
   C8  .  C7  .   C6  .    H6  .            -178.7(6)
   H9  .  C9  .   C8  .    H8  .               0.0(9)
   H6  .  C6  .   C7  .    H7  .               0.0(9)
   H7  .  C7  .   C8  .    H8  .               1.7(9)

# start Validation Reply Form
_vrf_GOODF01_100K_Cu_HAR
;
PROBLEM: The least squares goodness of fit parameter lies
RESPONSE: The weighting scheme used in Tonto is 1/sigma^2(F). 
It uses no fudging factors to artificially bring the goodness 
of fit close to 1.
;
_vrf_PLAT924_100K_Cu_HAR
;
PROBLEM: The Reported and Calculated Rho(min) Differ by .       3.34 eA-3  
RESPONSE: CheckCIF calculates the residual density based on 
tabulated spherical atomic form factors, whereas Tonto 
calculates it based on non-spherical atomic form factors. 
Therefore, differences must occur.
;
_vrf_PLAT089_100K_Cu_HAR
;
PROBLEM: Poor Data / Parameter Ratio (Zmax < 18) ........       4.74 Note  
RESPONSE: It is the purpose of this study to check if free
HAR refinements of hydrogen atom positions and ADPs are
reasonable for Cu data although the data to parameter ratio
is naturally low because of the limited reachable resolution.
Therefore, checking for overfitting is important.
This is done in the following way: 
i) comparing the refined C-H distances with data from neutron 
diffraction; ii) checking the volume and direction of the
H ADPs visually, and, numerically, the similarity factors
of the HAR-refined H ADP values with those from SHADE 3.
;
_vrf_PLAT230_100K_Cu_HAR
;
PROBLEM: Hirshfeld Test Diff for    S1       --C1       .       12.6 s.u.  
RESPONSE: This is a consequence of the non-spherical Hirshfeld
Atom Refinement. It could only be avoided by using restraints,
which are not available in Tonto. Since we compare models 
across different measurements statistically 
in this study, we decided to use the refinement results 
as they are. 
;
_vrf_PLAT972_100K_Cu_HAR
;
PROBLEM: Check Calcd Resid. Dens.  0.19Ang From S1             -3.39 eA-3  
RESPONSE: CheckCIF calculates the residual density based on 
tabulated spherical atomic form factors, whereas Tonto 
calculates it based on non-spherical atomic form factors. 
Therefore, differences must occur.
;
_vrf_PLAT351_100K_Cu_HAR
;
PROBLEM: Long   C-H (X0.96,N1.08A)  C7       - H7       .       1.11 Ang.  
RESPONSE: The X-H bond length is longer than the IAM 
refinement because here non-spherical structure factors
are used and hydrogen positions and ADPs are refined freely. 
;

loop_
    _refln_index_h
    _refln_index_k
    _refln_index_l
    _refln_F_squared_calc
    _refln_F_squared_meas
    _refln_F_squared_sigma
    _refln_observed_status
   2   0   0     4580.73     4844.13     92.85 o
   4   0   0      946.92      918.44     12.27 o
   6   0   0     2851.44     2963.37     24.81 o
   1   1   0       61.60       65.66      0.96 o
   2   1   0      441.99      447.83      7.52 o
   3   1   0       62.95       64.88      1.35 o
   4   1   0      525.56      517.59      4.55 o
   5   1   0       73.95       76.00      1.07 o
   6   1   0      493.84      499.20      7.40 o
   7   1   0       35.10       35.34      1.01 o
   0   2   0        1.64        1.01      0.54 o
   1   2   0       40.45       38.98      0.53 o
   2   2   0      604.57      605.36      8.70 o
   3   2   0       10.25        9.09      0.57 o
   4   2   0       80.76       78.27      1.21 o
   5   2   0      909.65      914.33      7.31 o
   6   2   0        0.01        0.15      0.30 o
   7   2   0      143.39      142.36      2.11 o
   1   3   0     1981.42     1990.19     19.37 o
   2   3   0     2698.59     2590.66     31.89 o
   3   3   0      213.55      211.60      2.68 o
   4   3   0      439.62      425.11      4.40 o
   5   3   0      259.83      260.81      3.09 o
   6   3   0       35.38       35.51      0.86 o
   0   4   0     1476.24     1483.68     14.97 o
   1   4   0       10.88       12.31      0.40 o
   2   4   0      249.42      248.24      3.03 o
   3   4   0     2140.88     2123.76     20.91 o
   4   4   0      548.93      534.66      6.06 o
   5   4   0      697.71      702.74      7.24 o
   6   4   0      118.64      119.70      1.64 o
   1   5   0     3535.39     3555.62     33.46 o
   2   5   0      380.19      371.45      4.77 o
   3   5   0      475.33      474.95      4.85 o
   4   5   0      202.98      198.49      2.87 o
   5   5   0      270.87      275.98      2.66 o
   6   5   0       81.10       78.61      1.27 o
   0   6   0      448.44      451.14      5.31 o
   1   6   0      371.79      368.42      2.84 o
   2   6   0      226.53      222.26      2.25 o
   3   6   0     1909.52     1959.31     21.34 o
   4   6   0       10.29        9.88      0.55 o
   5   6   0      393.02      404.10      6.27 o
   6   6   0      108.40       99.64      2.42 o
   1   7   0       58.98       58.40      0.88 o
   2   7   0      233.61      228.63      2.59 o
   3   7   0       73.93       74.21      1.20 o
   4   7   0      139.05      142.35      2.01 o
   5   7   0      182.78      196.91      4.51 o
   0   8   0      615.02      606.45      6.47 o
   1   8   0       25.72       25.73      0.66 o
   2   8   0      279.53      273.39      2.40 o
   3   8   0      239.72      238.21      3.66 o
   4   8   0        0.66        1.07      0.46 o
   5   8   0       12.27       11.10      0.44 o
   1   9   0        8.61        7.02      0.44 o
   2   9   0      333.15      331.95      4.40 o
   3   9   0        0.77        0.25      0.51 o
   4   9   0      258.70      243.79      9.95 o
   0  10   0     1121.99     1201.83      9.74 o
   1  10   0      134.98      138.13      2.18 o
   2  10   0       23.79       23.49      1.03 o
   3  10   0      213.31      208.89      8.49 o
   1   0   1      748.59      743.06      5.59 o
   2   0   1      389.06      385.19      2.42 o
   3   0   1      443.26      412.57     14.86 o
   4   0   1       32.52       32.13      0.75 o
   5   0   1      553.99      538.85      6.75 o
   6   0   1       42.41       42.43      1.40 o
   7   0   1       89.61       90.75      1.44 o
   0   1   1      940.14      940.28     16.13 o
   1   1   1     2160.39     2213.82     14.69 o
   2   1   1      126.84      125.70      1.12 o
   3   1   1      739.86      724.27     10.60 o
   4   1   1      206.14      202.37      1.37 o
   5   1   1      294.97      295.13      2.53 o
   6   1   1       15.74       15.51      0.51 o
   7   1   1      130.50      134.08      1.63 o
   0   2   1     1366.64     1412.11     13.96 o
   1   2   1      959.79      943.99      5.29 o
   2   2   1      313.76      313.00      2.73 o
   3   2   1      270.49      266.09      3.16 o
   4   2   1       22.78       20.86      0.39 o
   5   2   1      669.68      677.73      5.07 o
   6   2   1        8.77        8.08      0.50 o
   7   2   1       16.46       15.90      0.52 o
   0   3   1      267.70      266.82      1.79 o
   1   3   1      169.50      167.00      1.09 o
   2   3   1       43.46       43.13      0.51 o
   3   3   1      186.00      184.43      2.36 o
   4   3   1      324.09      317.96      2.36 o
   5   3   1      379.21      386.87      2.43 o
   6   3   1      408.46      398.63      5.87 o
   0   4   1     3786.88     3893.73     34.62 o
   1   4   1      188.14      186.19      1.31 o
   2   4   1      418.39      412.84      3.60 o
   3   4   1       64.23       63.24      0.73 o
   4   4   1       71.35       71.65      0.84 o
   5   4   1      307.08      312.22      2.92 o
   6   4   1      128.56      128.21      1.21 o
   0   5   1      436.54      433.41      3.80 o
   1   5   1      379.27      376.10      2.55 o
   2   5   1      150.22      146.96      1.34 o
   3   5   1       41.71       41.45      0.57 o
   4   5   1       42.74       40.23      0.65 o
   5   5   1       47.96       48.99      0.72 o
   6   5   1      166.76      162.84      1.52 o
   0   6   1      351.12      358.77      3.07 o
   1   6   1      227.11      220.11      1.34 o
   2   6   1      240.41      235.72      1.64 o
   3   6   1      112.33      111.87      1.09 o
   4   6   1       74.29       74.87      1.03 o
   5   6   1       77.79       78.44      1.14 o
   6   6   1       35.41       33.25      0.67 o
   0   7   1       71.55       72.13      0.85 o
   1   7   1      387.67      385.38      2.16 o
   2   7   1      327.12      321.74      2.99 o
   3   7   1      131.76      132.21      1.26 o
   4   7   1       67.01       68.91      0.98 o
   5   7   1       65.99       67.40      1.03 o
   0   8   1      168.64      165.00      1.34 o
   1   8   1       43.52       42.99      0.54 o
   2   8   1      172.25      171.63      1.24 o
   3   8   1      224.23      218.16      2.07 o
   4   8   1       46.96       48.55      0.80 o
   5   8   1      240.97      228.50      5.61 o
   0   9   1      188.48      184.62      2.83 o
   1   9   1      231.14      231.47      2.34 o
   2   9   1       65.12       65.43      0.90 o
   3   9   1      136.97      139.31      1.84 o
   4   9   1      107.85      103.78      2.72 o
   0  10   1      113.81      114.92      1.54 o
   1  10   1       10.99       11.83      0.45 o
   2  10   1      246.49      251.28      4.76 o
   3  10   1      103.33       97.91      3.15 o
   0  11   1      121.69       95.71      6.06 o
   0   0   2      842.29      934.00     31.01 o
   1   0   2      190.11      195.02      1.92 o
   2   0   2     3036.22     3066.07     29.81 o
   3   0   2      143.94      143.13      2.78 o
   4   0   2      209.72      206.37      1.84 o
   5   0   2       31.96       32.34      0.78 o
   6   0   2      106.64      108.36      2.02 o
   7   0   2        2.63        3.12      0.43 o
   0   1   2     3907.34     3954.86     31.17 o
   1   1   2     5072.82     5140.28     22.28 o
   2   1   2     2489.31     2517.61     15.08 o
   3   1   2      346.42      338.70      3.49 o
   4   1   2     1445.98     1411.34      8.74 o
   5   1   2      186.90      185.81      1.55 o
   6   1   2      599.36      617.22      4.53 o
   7   1   2       59.34       59.47      1.02 o
   0   2   2     9611.39    10094.51     71.48 o
   1   2   2     5049.99     4952.99     28.62 o
   2   2   2      504.74      500.07      3.26 o
   3   2   2       63.67       63.89      0.86 o
   4   2   2      118.93      117.76      0.98 o
   5   2   2      165.84      163.95      1.38 o
   6   2   2      334.07      344.73      4.46 o
   7   2   2      162.54      158.14      1.77 o
   0   3   2       98.80       94.20      0.94 o
   1   3   2     3260.27     3234.90     14.03 o
   2   3   2       42.75       42.75      0.52 o
   3   3   2      598.03      578.25      4.58 o
   4   3   2      134.44      133.83      1.01 o
   5   3   2      282.64      283.67      1.76 o
   6   3   2       83.23       83.21      1.25 o
   0   4   2       50.09       50.81      0.69 o
   1   4   2      889.89      891.69      4.83 o
   2   4   2       94.18       93.75      0.95 o
   3   4   2     1269.68     1246.66     10.41 o
   4   4   2       33.34       33.51      0.54 o
   5   4   2      950.44      971.31      6.68 o
   6   4   2        3.11        3.49      0.30 o
   0   5   2      116.76      115.93      1.45 o
   1   5   2     1134.02     1145.36      7.16 o
   2   5   2      236.08      229.53      2.22 o
   3   5   2      359.73      359.85      3.02 o
   4   5   2      437.52      433.20      3.39 o
   5   5   2      199.03      201.39      1.89 o
   6   5   2      146.47      145.33      2.19 o
   0   6   2      958.53      962.81      7.35 o
   1   6   2      217.19      215.85      1.26 o
   2   6   2      345.00      349.12      2.49 o
   3   6   2      537.73      547.34      3.11 o
   4   6   2        8.73        8.70      0.38 o
   5   6   2      407.70      424.64      4.82 o
   6   6   2       62.56       58.55      1.05 o
   0   7   2      294.64      285.80      2.17 o
   1   7   2      176.45      172.39      1.04 o
   2   7   2      487.60      483.66      3.52 o
   3   7   2      145.98      147.05      1.71 o
   4   7   2      460.36      468.05      4.82 o
   5   7   2        0.26        0.59      0.30 o
   0   8   2      591.64      576.58      3.90 o
   1   8   2       71.20       69.23      0.69 o
   2   8   2      186.78      183.03      1.55 o
   3   8   2      115.03      116.59      1.33 o
   4   8   2       35.41       36.21      0.72 o
   0   9   2      436.58      427.70      4.54 o
   1   9   2      324.51      321.96      3.39 o
   2   9   2      232.91      235.03      2.37 o
   3   9   2       32.87       33.05      0.75 o
   4   9   2      190.25      175.01      5.63 o
   0  10   2      513.58      534.36      5.31 o
   1  10   2       10.06        9.75      0.45 o
   2  10   2      404.95      422.74      6.02 o
   3  10   2      257.94      256.50      6.26 o
   0  11   2       55.46       48.84      1.97 o
   1   0   3     2502.18     2548.92     13.55 o
   2   0   3     4427.21     4526.77     29.58 o
   3   0   3      432.67      438.00      5.96 o
   4   0   3      369.32      367.62      3.03 o
   5   0   3      782.39      769.51     10.87 o
   6   0   3       13.98       14.46      0.74 o
   7   0   3       12.17       12.46      0.66 o
   0   1   3     1439.66     1421.97     14.87 o
   1   1   3     7416.57     7756.97     37.92 o
   2   1   3      122.81      121.33      0.98 o
   3   1   3      142.94      141.15      1.38 o
   4   1   3      109.23      106.56      0.85 o
   5   1   3      465.44      464.54      3.93 o
   6   1   3      254.63      257.14      2.15 o
   7   1   3      346.27      357.06      4.10 o
   0   2   3       42.99       37.74      0.55 o
   1   2   3      194.13      187.26      1.06 o
   2   2   3      822.49      802.10      6.23 o
   3   2   3      643.23      618.18      6.07 o
   4   2   3      169.19      166.51      1.46 o
   5   2   3      169.17      167.55      1.34 o
   6   2   3      156.18      156.56      1.54 o
   7   2   3      113.25      108.28      1.53 o
   0   3   3       63.39       63.65      0.69 o
   1   3   3      840.61      805.09      3.64 o
   2   3   3      179.90      179.05      1.23 o
   3   3   3      534.49      525.32      4.29 o
   4   3   3      527.45      521.06      3.19 o
   5   3   3      248.54      254.58      2.03 o
   6   3   3       94.91       94.82      1.22 o
   0   4   3      856.21      867.46      7.23 o
   1   4   3      714.65      701.56      3.34 o
   2   4   3      844.63      856.47      5.21 o
   3   4   3      210.81      207.44      1.52 o
   4   4   3      219.76      216.24      1.64 o
   5   4   3       63.13       65.25      0.72 o
   6   4   3      144.61      143.76      1.75 o
   0   5   3       58.63       57.85      0.85 o
   1   5   3      433.84      438.31      2.58 o
   2   5   3     1380.81     1401.28      9.16 o
   3   5   3      274.45      275.05      2.09 o
   4   5   3     1127.22     1128.77      7.67 o
   5   5   3      126.20      128.38      1.19 o
   6   5   3      120.44      119.01      1.34 o
   0   6   3      884.80      901.36      7.63 o
   1   6   3      245.54      243.08      1.34 o
   2   6   3      372.30      369.17      2.54 o
   3   6   3      259.56      260.79      1.89 o
   4   6   3       59.97       57.93      0.73 o
   5   6   3      427.97      443.03      4.71 o
   6   6   3      273.59      255.02      6.91 o
   0   7   3       10.02       10.54      0.49 o
   1   7   3      210.55      209.47      1.18 o
   2   7   3       56.61       55.96      0.71 o
   3   7   3      491.19      495.01      3.93 o
   4   7   3       48.27       48.53      0.77 o
   5   7   3      194.63      199.99      3.09 o
   0   8   3        0.45        0.94      0.38 o
   1   8   3       79.32       77.83      0.73 o
   2   8   3      458.51      453.62      4.37 o
   3   8   3      154.62      152.90      2.06 o
   4   8   3       41.96       42.65      0.78 o
   0   9   3      151.83      148.76      2.64 o
   1   9   3      320.19      318.13      3.05 o
   2   9   3      141.82      142.57      1.47 o
   3   9   3      122.35      126.55      1.67 o
   4   9   3      191.52      187.98      6.06 o
   0  10   3      509.33      524.28      5.85 o
   1  10   3      202.15      211.45      1.54 o
   2  10   3      161.81      169.23      2.27 o
   3  10   3      154.06      141.93      2.50 o
   0   0   4     1259.07     1336.45     24.45 o
   1   0   4       38.20       38.19      0.56 o
   2   0   4      213.85      222.48      1.87 o
   3   0   4       19.80       20.45      0.73 o
   4   0   4      208.21      208.61      2.32 o
   5   0   4      107.84      106.21      1.39 o
   6   0   4      235.10      238.98      3.96 o
   7   0   4        1.90        1.99      0.57 o
   0   1   4      420.81      402.05      5.83 o
   1   1   4     3048.11     3045.92     13.29 o
   2   1   4      755.71      772.89      3.82 o
   3   1   4       29.71       31.45      0.61 o
   4   1   4     1217.03     1196.89      7.20 o
   5   1   4      188.69      186.66      1.68 o
   6   1   4      229.30      233.84      2.37 o
   7   1   4       20.45       17.65      0.57 o
   0   2   4      336.25      342.11      2.16 o
   1   2   4     3736.33     3705.41     18.56 o
   2   2   4     1266.40     1259.70      7.95 o
   3   2   4     1481.69     1475.21     13.78 o
   4   2   4       96.87       97.56      0.76 o
   5   2   4      260.88      259.94      2.25 o
   6   2   4      249.53      252.58      2.48 o
   7   2   4        7.72        6.60      0.34 o
   0   3   4      519.83      517.52      4.47 o
   1   3   4     1720.15     1727.43      7.79 o
   2   3   4      787.62      768.87      5.53 o
   3   3   4      175.97      170.11      1.66 o
   4   3   4      233.51      230.25      1.61 o
   5   3   4       12.98       13.83      0.43 o
   6   3   4      123.37      124.28      1.65 o
   0   4   4      238.81      232.65      1.90 o
   1   4   4      982.73      969.77      4.32 o
   2   4   4      423.44      430.49      2.22 o
   3   4   4      279.92      276.67      1.88 o
   4   4   4      118.97      118.58      1.07 o
   5   4   4      338.23      346.69      2.99 o
   6   4   4       12.18       12.93      0.45 o
   0   5   4      206.58      198.84      1.93 o
   1   5   4     1426.19     1450.98      8.59 o
   2   5   4      158.77      155.87      1.04 o
   3   5   4       32.55       32.76      0.49 o
   4   5   4       91.51       90.49      0.91 o
   5   5   4       46.92       47.65      0.69 o
   6   5   4       64.68       62.17      1.08 o
   0   6   4       41.55       42.11      0.66 o
   1   6   4      144.19      140.72      0.87 o
   2   6   4      388.36      384.93      2.70 o
   3   6   4      291.16      295.22      2.35 o
   4   6   4       68.08       67.77      0.79 o
   5   6   4      117.10      118.37      1.54 o
   0   7   4      192.12      188.10      1.60 o
   1   7   4       46.62       45.41      0.56 o
   2   7   4       11.78       12.02      0.37 o
   3   7   4       24.26       24.88      0.50 o
   4   7   4      181.82      183.05      1.85 o
   5   7   4        4.14        4.71      0.27 o
   0   8   4      783.86      796.68      7.12 o
   1   8   4      510.34      509.07      3.71 o
   2   8   4      384.44      380.72      3.58 o
   3   8   4       57.69       58.51      0.94 o
   4   8   4       70.26       71.27      0.99 o
   0   9   4      138.74      140.94      2.33 o
   1   9   4      113.93      115.21      1.29 o
   2   9   4      193.17      195.17      2.61 o
   3   9   4       77.75       78.51      1.41 o
   4   9   4      498.75      487.49      5.29 o
   0  10   4        8.09        9.09      0.69 o
   1  10   4       91.64       93.91      1.08 o
   2  10   4       89.17       89.28      1.36 o
   1   0   5     1501.26     1516.02     10.33 o
   2   0   5        1.20        2.66      0.31 o
   3   0   5     4714.24     4831.62     35.20 o
   4   0   5      192.12      188.62      1.97 o
   5   0   5      764.10      748.63      7.66 o
   6   0   5      445.50      454.83      6.07 o
   7   0   5      313.61      293.86      3.86 o
   0   1   5      961.32      968.56      8.24 o
   1   1   5     1499.49     1530.93      6.56 o
   2   1   5      911.84      909.76      4.61 o
   3   1   5      312.48      310.07      2.67 o
   4   1   5      170.81      169.21      1.15 o
   5   1   5       28.50       27.76      0.52 o
   6   1   5       74.75       72.55      0.94 o
   7   1   5      248.73      229.11      2.35 o
   0   2   5     1294.71     1298.31      9.42 o
   1   2   5     3137.52     3124.56     13.46 o
   2   2   5     1987.97     2008.76      8.26 o
   3   2   5      394.26      384.93      4.14 o
   4   2   5      151.91      152.51      1.18 o
   5   2   5      198.78      199.79      1.88 o
   6   2   5      299.59      296.92      3.57 o
   0   3   5        0.30        1.08      0.26 o
   1   3   5      300.26      301.79      1.36 o
   2   3   5      367.14      368.52      2.04 o
   3   3   5      370.83      370.97      2.62 o
   4   3   5      878.89      867.76      5.72 o
   5   3   5       31.84       32.40      0.55 o
   6   3   5       97.15      101.53      1.54 o
   0   4   5      651.65      658.77      5.53 o
   1   4   5      150.50      153.25      0.90 o
   2   4   5      887.93      888.73      5.34 o
   3   4   5       42.41       42.27      0.52 o
   4   4   5      101.90      103.23      0.98 o
   5   4   5       32.72       33.23      0.59 o
   6   4   5      355.02      350.44      5.07 o
   0   5   5       26.77       27.43      0.62 o
   1   5   5      898.28      896.46      5.54 o
   2   5   5      965.38      979.07      6.60 o
   3   5   5      519.98      523.11      3.96 o
   4   5   5     2208.09     2245.93     17.36 o
   5   5   5      426.42      441.74      4.17 o
   6   5   5      226.46      207.92      4.37 o
   0   6   5      231.86      229.14      2.19 o
   1   6   5      327.13      321.65      1.88 o
   2   6   5      653.39      651.62      4.61 o
   3   6   5     1294.54     1314.60      8.88 o
   4   6   5      228.74      233.76      1.72 o
   5   6   5      123.31      125.62      1.53 o
   0   7   5       45.45       45.18      0.83 o
   1   7   5      448.60      442.07      2.92 o
   2   7   5        0.20        1.47      0.29 o
   3   7   5       40.83       41.33      0.64 o
   4   7   5       58.19       58.50      0.69 o
   5   7   5       54.13       52.72      0.95 o
   0   8   5        0.99        1.72      0.45 o
   1   8   5      256.91      254.26      1.70 o
   2   8   5      135.99      137.62      1.46 o
   3   8   5      119.67      118.96      1.64 o
   4   8   5      105.43      106.10      1.27 o
   0   9   5       13.74       13.24      0.59 o
   1   9   5      795.42      792.04      7.78 o
   2   9   5      120.87      124.67      1.48 o
   3   9   5       30.73       29.34      0.76 o
   0  10   5      289.63      281.70      6.99 o
   1  10   5       27.41       26.90      0.64 o
   2  10   5      262.15      266.74      4.45 o
   0   0   6      330.63      311.62      4.13 o
   1   0   6        6.08        6.41      0.24 o
   2   0   6      566.91      570.19      6.47 o
   3   0   6        9.24        9.85      0.56 o
   4   0   6      242.58      238.47      2.96 o
   5   0   6       93.48       93.09      1.33 o
   6   0   6      153.70      154.12      3.18 o
   7   0   6        8.54        6.55      0.64 o
   0   1   6     2515.81     2502.53     26.06 o
   1   1   6      854.80      854.51      4.78 o
   2   1   6     2394.51     2402.58     14.62 o
   3   1   6      292.52      291.75      2.08 o
   4   1   6     1182.89     1158.71      8.01 o
   5   1   6      186.37      181.39      1.97 o
   6   1   6       36.17       37.38      0.70 o
   0   2   6       43.77       40.93      0.56 o
   1   2   6       21.82       23.08      0.30 o
   2   2   6      427.77      424.95      2.11 o
   3   2   6      220.12      222.15      2.01 o
   4   2   6       95.35       94.60      0.75 o
   5   2   6        7.18        7.34      0.36 o
   6   2   6       21.76       22.44      0.62 o
   0   3   6      336.20      336.15      3.52 o
   1   3   6       49.25       47.60      0.52 o
   2   3   6     1408.00     1407.01      6.85 o
   3   3   6      191.93      189.35      1.26 o
   4   3   6       13.84       13.99      0.38 o
   5   3   6      132.48      133.20      1.47 o
   6   3   6      106.87      105.47      1.15 o
   0   4   6       19.63       19.32      0.51 o
   1   4   6      850.03      862.75      4.02 o
   2   4   6      741.92      750.01      3.64 o
   3   4   6      343.70      340.54      2.10 o
   4   4   6       40.70       42.53      0.62 o
   5   4   6      219.42      223.21      2.08 o
   6   4   6       20.63       20.91      0.47 o
   0   5   6       95.88       97.42      1.28 o
   1   5   6      885.65      892.15      5.32 o
   2   5   6      202.71      201.65      1.20 o
   3   5   6      257.06      257.26      1.80 o
   4   5   6      206.50      211.12      1.61 o
   5   5   6      121.26      121.56      1.44 o
   6   5   6       74.35       66.49      2.05 o
   0   6   6      328.94      330.41      2.88 o
   1   6   6      109.50      109.08      0.81 o
   2   6   6      205.62      202.92      1.33 o
   3   6   6      154.58      153.36      1.17 o
   4   6   6      390.71      398.97      2.84 o
   5   6   6      135.09      137.61      1.46 o
   0   7   6      291.76      292.75      2.69 o
   1   7   6      140.66      139.98      1.04 o
   2   7   6        3.61        3.72      0.30 o
   3   7   6       35.47       37.34      0.63 o
   4   7   6      215.09      214.42      2.17 o
   5   7   6       11.16       10.47      0.42 o
   0   8   6       12.51       11.24      0.62 o
   1   8   6      219.77      217.42      2.00 o
   2   8   6      216.59      218.59      2.45 o
   3   8   6       26.18       26.66      0.52 o
   4   8   6       17.06       16.22      0.41 o
   0   9   6        4.95        4.65      0.45 o
   1   9   6      272.50      272.19      3.69 o
   2   9   6       56.93       57.84      0.80 o
   3   9   6       13.15       12.64      0.45 o
   0  10   6      112.23      108.64      3.01 o
   1  10   6       35.63       34.06      0.95 o
   2  10   6      192.13      178.71      5.75 o
   1   0   7     2804.03     2811.13     21.02 o
   2   0   7      193.42      196.99      2.35 o
   3   0   7     1936.86     1969.44     14.74 o
   4   0   7      881.42      867.56      9.15 o
   5   0   7      294.63      290.09      3.70 o
   6   0   7        3.12        3.11      0.55 o
   0   1   7     1433.07     1437.00     13.92 o
   1   1   7     1832.37     1886.05     11.00 o
   2   1   7     1286.74     1293.33      8.31 o
   3   1   7      568.92      569.60      4.75 o
   4   1   7      418.72      414.98      3.13 o
   5   1   7       16.65       16.25      0.42 o
   6   1   7      317.26      317.32      3.83 o
   0   2   7       76.38       72.90      0.96 o
   1   2   7      333.51      337.40      1.70 o
   2   2   7       20.67       21.24      0.40 o
   3   2   7     1155.74     1180.74      9.46 o
   4   2   7      155.37      153.91      0.96 o
   5   2   7      519.57      508.75      4.76 o
   6   2   7       18.61       19.67      0.57 o
   0   3   7     1077.09     1059.45      7.68 o
   1   3   7     1011.65     1007.13      5.49 o
   2   3   7     3305.96     3398.10     14.13 o
   3   3   7      177.49      173.58      1.37 o
   4   3   7     1809.21     1802.59      9.78 o
   5   3   7      137.61      138.25      1.52 o
   6   3   7       73.58       72.74      1.26 o
   0   4   7     1260.08     1280.14     12.25 o
   1   4   7      106.77      107.53      0.84 o
   2   4   7     1323.78     1351.32      6.69 o
   3   4   7       35.04       34.81      0.46 o
   4   4   7       37.00       38.50      0.59 o
   5   4   7       29.70       30.69      0.53 o
   6   4   7      181.69      175.40      2.69 o
   0   5   7       36.59       37.30      0.71 o
   1   5   7      182.14      181.78      1.13 o
   2   5   7      222.86      223.21      1.30 o
   3   5   7     1371.98     1379.24      8.46 o
   4   5   7      456.54      459.86      3.11 o
   5   5   7       42.40       42.17      0.57 o
   6   5   7      200.64      189.38      6.67 o
   0   6   7     1128.52     1131.71     10.19 o
   1   6   7      431.12      427.34      2.26 o
   2   6   7      438.63      432.79      2.83 o
   3   6   7      207.20      206.26      1.61 o
   4   6   7      207.87      215.67      1.57 o
   5   6   7      186.13      182.10      5.74 o
   0   7   7      164.42      161.46      1.75 o
   1   7   7      740.81      733.03      4.89 o
   2   7   7       51.43       50.85      0.64 o
   3   7   7      198.83      202.66      1.63 o
   4   7   7      241.92      247.27      3.03 o
   5   7   7       51.76       49.86      0.87 o
   0   8   7        1.20        1.52      0.43 o
   1   8   7      223.18      227.04      1.74 o
   2   8   7       34.96       35.77      0.61 o
   3   8   7      698.70      708.97      7.16 o
   4   8   7        8.59        8.16      0.33 o
   0   9   7      119.34      118.42      1.89 o
   1   9   7      329.04      327.36      4.00 o
   2   9   7       64.65       64.30      1.06 o
   3   9   7       38.40       36.67      1.09 o
   0  10   7      143.65      137.96      3.17 o
   1  10   7      242.54      251.92      2.26 o
   2  10   7       38.01       35.05      0.83 o
   0   0   8      663.80      689.95      6.31 o
   1   0   8      430.97      442.33      3.85 o
   2   0   8      578.85      585.30      5.32 o
   3   0   8        4.78        5.12      0.40 o
   4   0   8        2.97        3.56      0.33 o
   5   0   8        0.25        0.72      0.39 o
   6   0   8       46.30       47.99      1.55 o
   0   1   8      235.41      233.69      1.92 o
   1   1   8      815.97      840.42      4.32 o
   2   1   8      412.00      405.50      3.06 o
   3   1   8      435.35      440.38      3.85 o
   4   1   8      237.34      233.74      1.76 o
   5   1   8      100.95       99.95      1.11 o
   6   1   8       91.06       93.59      1.29 o
   0   2   8       28.96       28.56      0.51 o
   1   2   8     1846.60     1845.67     10.46 o
   2   2   8      278.85      279.46      1.66 o
   3   2   8        8.62        8.89      0.28 o
   4   2   8      332.42      334.70      2.06 o
   5   2   8      118.11      115.74      1.43 o
   6   2   8        2.13        1.84      0.33 o
   0   3   8       73.23       69.67      0.88 o
   1   3   8       18.19       18.54      0.33 o
   2   3   8      429.85      432.66      2.37 o
   3   3   8       87.90       87.22      0.80 o
   4   3   8       21.49       22.36      0.42 o
   5   3   8        2.96        3.45      0.30 o
   6   3   8       42.81       43.44      0.81 o
   0   4   8       14.26       14.60      0.55 o
   1   4   8       33.07       33.87      0.53 o
   2   4   8      427.72      429.07      2.40 o
   3   4   8      864.69      868.95      5.72 o
   4   4   8      759.71      762.87      4.46 o
   5   4   8      250.51      251.02      2.74 o
   6   4   8       49.08       47.01      1.21 o
   0   5   8      512.48      512.65      4.41 o
   1   5   8      103.78      102.35      0.83 o
   2   5   8      602.52      596.75      3.44 o
   3   5   8      220.96      217.88      1.38 o
   4   5   8      100.30       99.07      0.98 o
   5   5   8        5.41        5.24      0.32 o
   0   6   8       23.53       23.01      0.62 o
   1   6   8      440.73      440.98      2.83 o
   2   6   8      512.92      507.80      2.92 o
   3   6   8       86.72       86.01      0.79 o
   4   6   8       39.09       37.48      0.64 o
   5   6   8      166.29      166.78      3.76 o
   0   7   8      171.27      172.69      1.84 o
   1   7   8       84.60       84.28      0.82 o
   2   7   8      475.23      478.53      3.78 o
   3   7   8       60.97       61.12      0.79 o
   4   7   8      228.32      236.71      3.22 o
   5   7   8       37.89       35.34      0.85 o
   0   8   8      377.65      373.60      5.44 o
   1   8   8       72.14       69.84      0.84 o
   2   8   8        0.89        1.25      0.33 o
   3   8   8      121.10      122.37      1.93 o
   4   8   8        1.60        1.67      0.31 o
   0   9   8      205.49      208.44      2.85 o
   1   9   8       51.07       50.63      0.89 o
   2   9   8       62.12       61.15      1.13 o
   3   9   8      126.26      125.55      1.37 o
   0  10   8      211.40      212.89      5.36 o
   1  10   8      123.24      124.64      2.14 o
   1   0   9     1111.16     1122.64      8.08 o
   2   0   9       53.12       54.10      0.98 o
   3   0   9     2746.44     2798.05     25.83 o
   4   0   9       75.56       73.75      1.05 o
   5   0   9      918.23      916.54     12.54 o
   6   0   9        0.12        0.71      0.79 o
   0   1   9       75.47       74.13      0.87 o
   1   1   9      619.56      629.68      3.28 o
   2   1   9      511.94      509.06      3.91 o
   3   1   9      291.71      287.84      1.87 o
   4   1   9        6.93        7.58      0.29 o
   5   1   9       78.38       77.98      0.93 o
   6   1   9       31.75       31.40      0.82 o
   0   2   9        9.94       11.07      0.46 o
   1   2   9      118.88      121.16      0.86 o
   2   2   9      188.32      191.26      1.33 o
   3   2   9      905.23      908.05      6.02 o
   4   2   9      264.81      262.47      1.93 o
   5   2   9      308.58      304.10      3.87 o
   6   2   9       24.97       24.78      0.62 o
   0   3   9      113.75      113.51      1.25 o
   1   3   9      352.05      350.77      1.80 o
   2   3   9      635.80      642.54      3.79 o
   3   3   9      184.46      183.21      1.20 o
   4   3   9      424.22      423.00      2.79 o
   5   3   9       24.87       25.08      0.57 o
   6   3   9      306.89      313.18      3.70 o
   0   4   9     2981.46     3003.34     22.67 o
   1   4   9      674.17      679.41      3.70 o
   2   4   9      687.13      685.44      3.59 o
   3   4   9      853.31      863.97      4.62 o
   4   4   9      238.22      240.21      2.21 o
   5   4   9       71.21       71.39      1.04 o
   6   4   9      227.52      229.76      3.27 o
   0   5   9        0.34        0.61      0.36 o
   1   5   9      104.95      103.02      0.76 o
   2   5   9      501.31      496.55      2.63 o
   3   5   9      285.66      283.90      1.76 o
   4   5   9      324.36      332.53      2.75 o
   5   5   9       95.64       98.09      1.26 o
   0   6   9      907.43      893.19      7.88 o
   1   6   9      165.49      163.10      1.20 o
   2   6   9      260.47      261.51      1.97 o
   3   6   9       27.11       27.13      0.48 o
   4   6   9        3.17        3.14      0.32 o
   5   6   9      136.06      145.16      2.10 o
   0   7   9      230.48      221.54      2.82 o
   1   7   9      297.75      295.32      2.33 o
   2   7   9      462.90      471.92      4.58 o
   3   7   9      316.04      322.04      3.38 o
   4   7   9      162.46      168.56      1.86 o
   0   8   9       45.01       40.10      1.62 o
   1   8   9       53.00       52.53      0.74 o
   2   8   9       87.05       87.90      1.10 o
   3   8   9      325.75      328.45      3.55 o
   4   8   9        9.33        8.83      0.40 o
   0   9   9       11.58       12.88      0.64 o
   1   9   9      118.40      119.31      1.61 o
   2   9   9      196.47      200.84      3.11 o
   3   9   9      130.88      126.52      2.40 o
   0  10   9      172.47      155.63      8.41 o
   1  10   9      110.17       97.12      3.56 o
   0   0  10     2797.14     2899.52     27.08 o
   1   0  10     5665.69     5838.81     42.57 o
   2   0  10      698.93      708.10      8.84 o
   3   0  10      132.02      133.72      1.55 o
   4   0  10        2.37        2.08      0.33 o
   5   0  10      753.05      765.74      9.43 o
   6   0  10       77.96       80.07      3.20 o
   0   1  10       26.85       26.95      0.60 o
   1   1  10      263.48      266.88      1.61 o
   2   1  10      299.06      305.23      2.32 o
   3   1  10      576.78      580.67      3.44 o
   4   1  10       47.04       47.07      0.60 o
   5   1  10      272.66      272.84      2.60 o
   6   1  10      190.99      194.52      3.41 o
   0   2  10      380.06      389.24      4.18 o
   1   2  10        6.23        7.31      0.28 o
   2   2  10       42.39       43.10      0.50 o
   3   2  10      567.28      569.29      3.97 o
   4   2  10       11.39       12.36      0.37 o
   5   2  10      183.83      180.47      1.93 o
   6   2  10       23.89       24.30      0.74 o
   0   3  10     1232.57     1236.77     11.94 o
   1   3  10      280.76      285.23      1.88 o
   2   3  10      346.90      343.67      2.19 o
   3   3  10      423.74      421.81      2.34 o
   4   3  10      156.71      155.31      1.50 o
   5   3  10       61.66       60.82      0.94 o
   6   3  10      177.73      174.14      2.99 o
   0   4  10       18.32       18.78      0.50 o
   1   4  10       80.93       78.37      0.69 o
   2   4  10      284.60      281.99      1.67 o
   3   4  10      262.13      258.39      1.68 o
   4   4  10      288.40      292.93      2.56 o
   5   4  10      315.94      320.93      5.28 o
   0   5  10     1053.33     1032.35      6.60 o
   1   5  10      342.56      340.46      2.09 o
   2   5  10      888.72      885.88      5.63 o
   3   5  10      854.65      872.48      5.17 o
   4   5  10      241.43      246.58      2.58 o
   5   5  10       56.46       56.64      0.81 o
   0   6  10      456.38      449.11      4.21 o
   1   6  10       40.22       40.44      0.59 o
   2   6  10      466.01      464.36      3.41 o
   3   6  10      126.75      126.48      1.16 o
   4   6  10      503.60      520.61      7.38 o
   5   6  10      184.89      195.79      5.13 o
   0   7  10      172.49      170.45      1.92 o
   1   7  10       30.43       29.98      0.49 o
   2   7  10      254.79      259.62      2.42 o
   3   7  10        8.67        8.72      0.38 o
   4   7  10      143.22      151.32      1.54 o
   0   8  10      357.46      358.83      5.09 o
   1   8  10      425.34      437.82      4.39 o
   2   8  10      212.77      219.28      1.78 o
   3   8  10        2.22        2.60      0.28 o
   0   9  10       82.83       83.47      1.32 o
   1   9  10        4.29        4.61      0.38 o
   2   9  10      193.36      194.22      3.66 o
   1   0  11      130.90      135.58      1.39 o
   2   0  11       52.45       53.92      0.82 o
   3   0  11      205.81      208.87      2.01 o
   4   0  11       48.52       47.82      0.87 o
   5   0  11      225.48      233.20      3.47 o
   6   0  11       23.69       24.29      1.34 o
   0   1  11      291.16      298.31      2.89 o
   1   1  11      801.32      821.69      5.78 o
   2   1  11        1.16        2.54      0.22 o
   3   1  11      162.70      163.00      1.20 o
   4   1  11      106.72      106.49      0.99 o
   5   1  11      130.16      131.60      1.28 o
   6   1  11      129.83      132.54      1.96 o
   0   2  11     1627.36     1659.22     18.62 o
   1   2  11       66.54       69.42      0.82 o
   2   2  11       46.32       46.59      0.55 o
   3   2  11       80.42       80.65      0.74 o
   4   2  11       79.97       78.77      0.79 o
   5   2  11      245.66      242.46      3.10 o
   6   2  11      117.21      125.75      2.91 o
   0   3  11      266.10      266.81      3.07 o
   1   3  11       41.16       41.66      0.52 o
   2   3  11      292.24      293.13      1.95 o
   3   3  11      227.28      226.86      1.50 o
   4   3  11      213.75      217.58      1.63 o
   5   3  11      145.98      144.89      1.86 o
   6   3  11       62.54       61.73      2.25 o
   0   4  11      255.19      249.63      2.75 o
   1   4  11       73.59       73.28      0.69 o
   2   4  11      236.00      234.53      1.42 o
   3   4  11      470.46      472.89      3.78 o
   4   4  11       88.37       87.72      0.99 o
   5   4  11       59.38       60.79      0.97 o
   0   5  11      247.81      242.36      2.49 o
   1   5  11      457.62      450.55      3.28 o
   2   5  11      514.51      516.64      2.94 o
   3   5  11       17.04       17.14      0.44 o
   4   5  11      151.73      153.66      1.28 o
   5   5  11       83.46       85.55      1.26 o
   0   6  11      257.08      251.11      2.06 o
   1   6  11      254.51      252.82      1.53 o
   2   6  11      106.86      107.65      1.00 o
   3   6  11      442.53      453.74      3.47 o
   4   6  11       90.07       90.22      1.39 o
   5   6  11      115.10      113.79      1.64 o
   0   7  11      279.90      273.61      4.11 o
   1   7  11      119.03      120.90      1.13 o
   2   7  11       63.63       63.58      0.93 o
   3   7  11      108.52      111.07      1.91 o
   4   7  11      115.38      118.08      1.41 o
   0   8  11       19.92       19.49      0.67 o
   1   8  11      142.41      145.86      1.91 o
   2   8  11       45.74       44.39      0.95 o
   3   8  11       90.67       88.91      1.27 o
   0   9  11       54.29       53.85      1.32 o
   1   9  11      119.27      114.51      2.31 o
   2   9  11       12.22       11.31      0.47 o
   0   0  12     1059.22     1091.93     13.40 o
   1   0  12      884.46      902.80      8.62 o
   2   0  12       14.25       13.43      0.47 o
   3   0  12      245.37      245.79      2.25 o
   4   0  12        1.91        2.45      0.35 o
   5   0  12      200.13      197.61      3.20 o
   6   0  12       74.32       73.08      3.18 o
   0   1  12      605.27      627.83      5.88 o
   1   1  12       66.42       67.66      0.66 o
   2   1  12      770.80      777.08      5.41 o
   3   1  12      686.20      682.56      4.98 o
   4   1  12      698.87      703.91      5.43 o
   5   1  12      273.11      271.19      2.82 o
   6   1  12      152.80      157.95      1.88 o
   0   2  12     1498.72     1527.87     17.67 o
   1   2  12      458.25      459.80      3.30 o
   2   2  12      882.31      890.34      5.80 o
   3   2  12       58.79       58.10      0.67 o
   4   2  12       38.08       38.80      0.60 o
   5   2  12      349.71      352.67      5.54 o
   6   2  12      148.77      143.76      3.16 o
   0   3  12      265.88      271.30      3.15 o
   1   3  12     1190.44     1190.80      7.38 o
   2   3  12      236.43      237.36      1.65 o
   3   3  12       50.06       50.91      0.61 o
   4   3  12       66.80       65.17      0.78 o
   5   3  12      299.19      304.05      4.38 o
   0   4  12      122.74      120.14      1.36 o
   1   4  12       60.21       59.20      0.67 o
   2   4  12      687.99      675.44      4.16 o
   3   4  12      370.83      367.50      2.87 o
   4   4  12      332.35      340.29      3.04 o
   5   4  12      284.09      295.52      5.68 o
   0   5  12     1819.27     1818.24     13.69 o
   1   5  12      535.57      530.63      3.73 o
   2   5  12       28.35       27.55      0.49 o
   3   5  12        9.81        9.35      0.37 o
   4   5  12       15.57       15.29      0.44 o
   5   5  12      133.59      127.58      3.25 o
   0   6  12      299.99      296.50      3.27 o
   1   6  12      215.01      213.10      1.63 o
   2   6  12      233.73      232.98      1.92 o
   3   6  12      394.30      402.46      3.65 o
   4   6  12      103.48      105.27      1.45 o
   0   7  12      223.16      223.56      3.21 o
   1   7  12       63.77       63.81      0.72 o
   2   7  12      192.44      194.14      2.50 o
   3   7  12      219.16      227.16      2.24 o
   4   7  12      195.84      196.97      2.54 o
   0   8  12      210.00      209.50      4.72 o
   1   8  12      145.94      149.47      2.69 o
   2   8  12      144.58      142.56      1.89 o
   3   8  12       58.60       55.82      0.81 o
   0   9  12       93.26       94.78      3.13 o
   1   9  12      326.83      337.67      3.28 o
   1   0  13      183.13      188.15      1.72 o
   2   0  13      837.81      857.68      8.79 o
   3   0  13      178.81      181.13      1.67 o
   4   0  13      282.89      288.87      3.56 o
   5   0  13      261.11      264.16      3.69 o
   0   1  13      717.77      720.02      7.70 o
   1   1  13      830.20      840.99      5.96 o
   2   1  13      176.20      177.18      1.23 o
   3   1  13       33.06       33.71      0.49 o
   4   1  13       46.22       47.49      0.67 o
   5   1  13       55.35       56.05      0.86 o
   0   2  13      715.01      720.88      6.83 o
   1   2  13       27.47       26.87      0.44 o
   2   2  13      348.40      343.34      2.25 o
   3   2  13       96.04       94.97      0.92 o
   4   2  13      143.51      146.79      1.37 o
   5   2  13       17.34       16.34      0.57 o
   0   3  13        0.29        0.53      0.39 o
   1   3  13       84.63       85.75      0.72 o
   2   3  13      222.91      227.13      1.47 o
   3   3  13       83.13       83.77      0.79 o
   4   3  13       29.86       31.32      0.56 o
   5   3  13      105.34      103.57      1.53 o
   0   4  13      234.58      230.55      2.80 o
   1   4  13      566.39      557.84      4.17 o
   2   4  13       99.37       98.17      0.87 o
   3   4  13      276.33      276.26      2.72 o
   4   4  13       31.78       32.74      0.58 o
   5   4  13       83.82       82.54      1.95 o
   0   5  13        9.26        9.37      0.48 o
   1   5  13       59.24       57.41      0.71 o
   2   5  13      103.93      102.09      0.94 o
   3   5  13      542.50      550.23      4.59 o
   4   5  13      182.55      183.42      1.80 o
   0   6  13       54.16       53.63      0.87 o
   1   6  13      221.47      220.66      1.86 o
   2   6  13      139.78      141.53      1.26 o
   3   6  13       80.98       80.19      0.99 o
   4   6  13      294.82      298.27      5.19 o
   0   7  13       91.09       92.58      1.80 o
   1   7  13      139.20      138.88      1.50 o
   2   7  13        0.60        1.14      0.29 o
   3   7  13       68.55       70.25      1.08 o
   0   8  13        2.45        2.27      0.53 o
   1   8  13       40.57       41.75      1.35 o
   2   8  13        6.77        6.92      0.35 o
   0   9  13      217.22      226.16      6.03 o
   0   0  14      920.84      926.99     10.80 o
   1   0  14       76.76       77.14      1.09 o
   2   0  14     1427.48     1476.87     13.66 o
   3   0  14       64.47       66.81      1.04 o
   4   0  14      186.77      188.42      3.42 o
   5   0  14       44.02       47.00      1.24 o
   0   1  14       68.89       69.24      1.03 o
   1   1  14       47.18       45.44      0.57 o
   2   1  14       37.37       38.93      0.52 o
   3   1  14      293.26      290.65      2.37 o
   4   1  14      230.14      224.87      2.66 o
   5   1  14      337.68      340.86      3.60 o
   0   2  14      671.51      671.84      6.62 o
   1   2  14      417.69      413.46      2.96 o
   2   2  14      425.05      427.20      2.69 o
   3   2  14      760.79      764.72      6.51 o
   4   2  14      160.21      159.40      1.73 o
   5   2  14      220.51      215.19      2.98 o
   0   3  14      897.48      892.53      9.25 o
   1   3  14     1074.70     1049.94      6.75 o
   2   3  14      286.48      281.47      1.83 o
   3   3  14       49.82       50.41      0.68 o
   4   3  14      303.53      308.32      2.83 o
   5   3  14       63.90       62.68      1.15 o
   0   4  14       31.46       31.71      0.78 o
   1   4  14      104.14      104.15      0.90 o
   2   4  14       76.06       73.65      0.75 o
   3   4  14       53.65       54.61      0.73 o
   4   4  14      100.62      102.78      1.49 o
   5   4  14      119.63      111.10      2.08 o
   0   5  14      164.49      162.39      2.16 o
   1   5  14      491.75      490.85      2.93 o
   2   5  14      143.09      143.92      1.81 o
   3   5  14       54.41       53.60      0.69 o
   4   5  14       34.73       33.28      0.76 o
   0   6  14      342.08      344.20      4.08 o
   1   6  14      188.22      192.39      1.63 o
   2   6  14      345.30      349.83      3.26 o
   3   6  14       86.74       86.58      1.01 o
   4   6  14       93.54       87.92      1.62 o
   0   7  14       99.98      101.70      1.55 o
   1   7  14       14.83       14.68      0.44 o
   2   7  14       54.49       55.90      1.00 o
   3   7  14       90.27       85.71      1.64 o
   0   8  14      473.93      501.57      5.82 o
   1   8  14      145.79      143.77      4.67 o
   2   8  14      186.15      191.62      2.38 o
   1   0  15      258.57      256.47      2.36 o
   2   0  15      103.92       99.57      1.27 o
   3   0  15       58.09       57.02      0.90 o
   4   0  15      506.16      491.42     12.33 o
   5   0  15       26.57       28.17      0.81 o
   0   1  15     1472.58     1482.05     15.36 o
   1   1  15      277.75      280.12      2.04 o
   2   1  15      445.07      449.06      2.80 o
   3   1  15       17.57       18.59      0.41 o
   4   1  15       41.29       40.16      0.67 o
   5   1  15      131.28      126.34      1.45 o
   0   2  15      169.36      163.09      1.99 o
   1   2  15      239.54      237.98      1.57 o
   2   2  15      248.55      244.94      1.86 o
   3   2  15       22.57       23.30      0.49 o
   4   2  15       93.78       94.47      1.19 o
   5   2  15       30.45       31.30      0.71 o
   0   3  15       82.81       82.26      1.14 o
   1   3  15       72.73       69.85      0.71 o
   2   3  15       45.96       47.12      0.62 o
   3   3  15      368.84      364.96      4.25 o
   4   3  15      205.00      206.97      2.08 o
   5   3  15       68.22       65.70      1.28 o
   0   4  15       11.42       10.75      0.55 o
   1   4  15      125.86      124.26      1.04 o
   2   4  15      236.74      235.29      1.85 o
   3   4  15       43.46       43.37      0.72 o
   4   4  15       15.08       14.87      0.44 o
   0   5  15      174.34      174.63      1.87 o
   1   5  15      502.67      502.13      3.04 o
   2   5  15       96.65       94.73      1.10 o
   3   5  15      843.98      847.50      7.99 o
   4   5  15       36.60       35.18      0.97 o
   0   6  15       26.23       25.30      0.72 o
   1   6  15      189.92      188.97      2.04 o
   2   6  15      308.86      307.06      3.36 o
   3   6  15       86.37       81.83      1.80 o
   0   7  15        1.45        1.06      0.52 o
   1   7  15       45.84       44.28      0.80 o
   2   7  15       53.80       53.97      0.99 o
   0   8  15       72.28       69.00      1.60 o
   1   8  15       79.90       73.21      2.39 o
   0   0  16      533.40      535.36      4.40 o
   1   0  16      312.06      309.90      2.99 o
   2   0  16       19.64       20.08      0.63 o
   3   0  16       18.14       18.81      0.54 o
   4   0  16       73.76       73.56      1.72 o
   5   0  16        0.05        0.10      0.27 o
   0   1  16       79.53       77.39      1.15 o
   1   1  16     1098.03     1098.59      6.39 o
   2   1  16       37.92       37.05      0.57 o
   3   1  16      475.62      485.56      4.93 o
   4   1  16      305.12      312.16      2.62 o
   5   1  16      220.33      203.38      2.55 o
   0   2  16        3.62        3.47      0.40 o
   1   2  16       78.30       75.98      0.73 o
   2   2  16      265.78      262.47      1.87 o
   3   2  16        3.62        3.64      0.28 o
   4   2  16       49.39       49.10      0.85 o
   5   2  16       45.23       39.00      1.62 o
   0   3  16       99.30       95.05      1.24 o
   1   3  16      250.31      244.73      1.77 o
   2   3  16       94.66       94.42      1.03 o
   3   3  16       29.22       29.04      0.61 o
   4   3  16       87.87       83.61      1.32 o
   0   4  16       76.94       75.36      1.15 o
   1   4  16      165.94      163.37      1.33 o
   2   4  16      100.97      100.63      1.07 o
   3   4  16      396.47      399.94      6.13 o
   4   4  16      161.99      161.14      1.73 o
   0   5  16      159.25      157.54      2.02 o
   1   5  16      164.33      163.08      1.70 o
   2   5  16      150.75      153.22      1.81 o
   3   5  16       77.34       74.19      1.49 o
   4   5  16        8.56        7.56      0.44 o
   0   6  16      158.01      156.45      2.41 o
   1   6  16       16.44       16.80      0.48 o
   2   6  16      318.46      320.62      5.07 o
   3   6  16       27.37       26.43      0.72 o
   0   7  16       11.70       11.13      0.58 o
   1   7  16       81.32       80.37      1.14 o
   2   7  16      170.52      167.03      2.98 o
   1   0  17       47.35       48.65      0.99 o
   2   0  17      364.09      350.35      5.41 o
   3   0  17       39.29       36.21      1.04 o
   4   0  17      692.15      682.67     15.82 o
   0   1  17      180.09      171.62      1.82 o
   1   1  17       77.77       78.53      0.80 o
   2   1  17      715.16      705.08      4.85 o
   3   1  17       86.68       85.85      1.34 o
   4   1  17      114.60      110.42      1.99 o
   0   2  17       53.48       52.40      1.03 o
   1   2  17      518.14      514.37      3.71 o
   2   2  17      190.64      187.90      1.72 o
   3   2  17       39.98       40.41      0.67 o
   4   2  17      479.77      484.73      6.86 o
   0   3  17      133.19      127.68      1.48 o
   1   3  17      365.88      355.86      3.22 o
   2   3  17      207.54      205.48      2.19 o
   3   3  17      382.05      382.76      5.14 o
   4   3  17      246.10      223.79      4.95 o
   0   4  17      333.33      321.15      3.74 o
   1   4  17      477.73      478.77      3.04 o
   2   4  17       97.33       94.18      1.75 o
   3   4  17       59.99       60.88      1.00 o
   4   4  17        4.98        4.29      0.34 o
   0   5  17       54.28       53.37      0.94 o
   1   5  17      198.32      203.93      2.17 o
   2   5  17       94.99       90.37      1.70 o
   3   5  17      287.86      292.45      3.58 o
   0   6  17        2.46        3.04      0.46 o
   1   6  17      108.93      110.81      1.41 o
   2   6  17       69.92       74.06      1.10 o
   0   7  17       97.39       93.83      3.67 o
   1   7  17      374.29      367.72      3.15 o
   0   0  18      139.18      135.33      2.11 o
   1   0  18      712.61      701.99      8.35 o
   2   0  18      200.30      189.30      4.13 o
   3   0  18        3.18        2.69      0.41 o
   4   0  18       15.02       15.34      0.72 o
   0   1  18      410.56      406.17      4.86 o
   1   1  18       87.85       86.83      1.08 o
   2   1  18       84.46       82.64      1.18 o
   3   1  18       58.15       59.17      1.09 o
   4   1  18       85.91       81.90      1.45 o
   0   2  18        3.65        4.49      0.48 o
   1   2  18       17.92       18.14      0.46 o
   2   2  18        0.93        0.94      0.26 o
   3   2  18      153.56      155.06      3.03 o
   4   2  18       96.99       95.50      1.81 o
   0   3  18       78.76       79.59      1.27 o
   1   3  18       49.34       50.64      0.80 o
   2   3  18       71.43       71.34      1.33 o
   3   3  18      136.74      134.53      2.40 o
   0   4  18        5.25        4.85      0.55 o
   1   4  18       43.42       44.11      0.77 o
   2   4  18      209.92      214.24      2.86 o
   3   4  18       28.72       28.19      0.87 o
   0   5  18       21.69       22.82      0.95 o
   1   5  18       37.72       38.80      0.71 o
   2   5  18      179.16      186.81      2.52 o
   3   5  18       22.30       19.26      0.74 o
   0   6  18        6.05        6.58      0.43 o
   1   6  18      112.06      112.63      1.71 o
   2   6  18       30.98       30.58      0.76 o
   1   0  19      321.24      316.45      6.12 o
   2   0  19      352.59      342.51      8.20 o
   3   0  19      220.31      216.47     10.15 o
   4   0  19      540.86      511.47     39.22 o
   0   1  19      495.53      489.21      6.22 o
   1   1  19       71.92       70.85      0.99 o
   2   1  19      271.75      272.24      4.30 o
   3   1  19      146.49      141.36      3.92 o
   0   2  19      446.34      454.85      3.85 o
   1   2  19       35.43       34.95      0.66 o
   2   2  19      263.37      266.16      5.50 o
   3   2  19      173.88      171.40      2.73 o
   0   3  19        0.77        1.04      0.45 o
   1   3  19      334.42      333.91      4.95 o
   2   3  19      283.73      283.92      5.56 o
   3   3  19      225.12      220.25      4.74 o
   0   4  19        8.88        9.16      0.51 o
   1   4  19      642.28      633.59     11.28 o
   2   4  19      111.35      109.69      2.30 o
   3   4  19        3.58        3.71      0.26 o
   0   5  19       33.26       31.99      1.22 o
   1   5  19       44.17       45.61      1.05 o
   2   5  19      142.03      140.80      2.05 o
   0   6  19       64.93       55.24      3.75 o
   0   0  20      440.42      438.04      5.05 o
   1   0  20      263.92      251.68      6.76 o
   2   0  20       92.83       85.83      3.62 o
   3   0  20      111.34      112.55      4.71 o
   0   1  20        5.38        5.12      0.46 o
   1   1  20       48.30       48.18      0.85 o
   2   1  20      178.88      177.19      3.77 o
   3   1  20      185.53      204.09      3.49 o
   0   2  20      206.03      212.68      2.44 o
   1   2  20      131.13      136.06      1.69 o
   2   2  20       51.06       53.15      1.22 o
   3   2  20      159.10      149.96      4.68 o
   0   3  20      488.40      508.37      5.11 o
   1   3  20       50.39       51.03      0.95 o
   2   3  20      101.56      102.03      2.54 o
   0   4  20        9.24        9.25      0.46 o
   1   4  20       23.66       21.84      0.65 o
   2   4  20       74.91       80.38      1.67 o
   0   5  20       83.71       82.90      2.16 o
   1   5  20       56.38       51.74      1.97 o
   1   0  21       14.27       12.56      0.85 o
   2   0  21      428.36      424.11     15.94 o
   0   1  21      260.82      279.44      3.01 o
   1   1  21       98.58       97.22      1.60 o
   2   1  21      204.59      196.02      6.90 o
   0   2  21        6.87        6.73      0.46 o
   1   2  21      142.77      149.61      1.56 o
   2   2  21       19.30       18.55      0.77 o
   0   3  21      230.61      225.93      8.07 o
   1   3  21       29.69       27.99      0.93 o
   2   3  21      157.80      138.52      5.37 o
   0   4  21      103.77       97.50      5.09 o
   1   4  21       79.80       79.07      3.10 o
   0   0  22       93.72       94.43      2.99 o
   1   0  22      109.31      116.83      4.73 o
   0   1  22        0.22        0.44      0.53 o
   1   1  22       53.75       54.53      0.89 o
   0   2  22       12.15        9.77      0.69 o
   1   2  22      390.82      358.49     10.22 o
