# Supplementary material for: A quantum crystallographic protocol for general use
Source: Sci Rep. 2025 Apr 19;15:13584. doi: 10.1038/s41598-025-96400-0 (PMC12009286; doi:10.1038/s41598-025-96400-0)
Supplement: Supplementary file 1 — Supplementary Information 1. [file 41598_2025_96400_MOESM1_ESM.zip › Dataset_20_HAR.cif]

data_YLID_test3_Cu_295K
_audit_creation_date               2023-11-16
_audit_creation_method
;
Olex2 1.5
(compiled 2023.08.24 svn.re1ec1418 for OlexSys, GUI svn.r6817)
;
_audit_contact_author_address      ?
_audit_contact_author_email        ?
_audit_contact_author_name         ''
_audit_contact_author_phone        ?
_publ_contact_author_id_orcid      ?
_publ_section_references
;
Bourhis, L.J., Dolomanov, O.V., Gildea, R.J., Howard, J.A.K., Puschmann, H.
 (2015). Acta Cryst. A71, 59-75.

Dolomanov, O.V., Bourhis, L.J., Gildea, R.J, Howard, J.A.K. & Puschmann, H.
 (2009), J. Appl. Cryst. 42, 339-341.

Kleemiss, F., Dolomanov, O.V., Bodensteiner, M., Peyerimhoff, N., Midgley, M.,
Bourhis, L.J., Genoni, A., Malaspina, L.A., Jayatilaka, D., Spencer, J.L.,
White, F., Grundkoetter-Stock, B, Steinhauer, S., Lentz, D., Puschmann, H.,
Grabowsky, S. (2021), Chem. Sci., 12, 1675-1692.
;
_chemical_formula_moiety           'C11 H10 O2 S'
_chemical_formula_sum              'C11 H10 O2 S'
_chemical_formula_weight           206.267
_chemical_absolute_configuration   unk
_chemical_oxdiff_formula           SO2C11H10
loop_
  _atom_type_symbol
  _atom_type_scat_dispersion_real
  _atom_type_scat_dispersion_imag
  _atom_type_scat_source
  _atom_type_scat_dispersion_source
 C 0.01810 0.00910 'NoSpherA2: Chem.Sci. 2021, DOI:10.1039/D0SC05526C'
 'Brennan, Cowan, Rev. Sci. Instrum., 1992, 63, 850'
 H 0.00000 0.00000 'NoSpherA2: Chem.Sci. 2021, DOI:10.1039/D0SC05526C'
 'Brennan, Cowan, Rev. Sci. Instrum., 1992, 63, 850'
 O 0.04920 0.03220 'NoSpherA2: Chem.Sci. 2021, DOI:10.1039/D0SC05526C'
 'Brennan, Cowan, Rev. Sci. Instrum., 1992, 63, 850'
 S 0.33310 0.55670 'NoSpherA2: Chem.Sci. 2021, DOI:10.1039/D0SC05526C'
 'Brennan, Cowan, Rev. Sci. Instrum., 1992, 63, 850'

_space_group_crystal_system        'orthorhombic'
_space_group_IT_number             19
_space_group_name_H-M_alt          'P 21 21 21'
_space_group_name_Hall             ' P 2ac 2ab'
loop_
  _space_group_symop_id
  _space_group_symop_operation_xyz
 1 x,y,z
 2 x+1/2,-y+1/2,-z
 3 -x,y+1/2,-z+1/2
 4 -x+1/2,-y,z+1/2

_symmetry_Int_Tables_number        19
_cell_length_a                     5.96425(5)
_cell_length_b                     9.04332(6)
_cell_length_c                     18.40163(13)
_cell_angle_alpha                  90
_cell_angle_beta                   90
_cell_angle_gamma                  90
_cell_volume                       992.522(13)
_cell_formula_units_Z              4
_cell_measurement_reflns_used      31445
_cell_measurement_temperature      295.20(16)
_cell_measurement_theta_max        79.7310
_cell_measurement_theta_min        4.7850
_exptl_absorpt_coefficient_mu      2.650
_exptl_absorpt_correction_T_max    1.00000
_exptl_absorpt_correction_T_min    0.39363
_exptl_absorpt_correction_type     multi-scan
_exptl_absorpt_process_details
;
CrysAlisPro 1.171.41.105a (Rigaku Oxford Diffraction, 2021)
Empirical absorption correction using spherical harmonics,
implemented in SCALE3 ABSPACK scaling algorithm.
;
_exptl_crystal_colour              yellow
_exptl_crystal_colour_primary      yellow
_exptl_crystal_density_diffrn      1.380
_exptl_crystal_description         block
_exptl_crystal_F_000               434.561
loop_
  _exptl_crystal_face_index_h
  _exptl_crystal_face_index_k
  _exptl_crystal_face_index_l
  _exptl_crystal_face_perp_dist
 -1 2 -1 0.0603
 4 1 4 0.0462
 -2 4 -5 0.0671
 3 -3 6 0.0340
 -2 -5 0 0.0170
 2 5 1 0.0496
 1 0 -12 0.0595
 -1 0 12 0.0186
 1 -5 -4 0.0055
 -4 0 -4 0.0431
 2 -1 -10 0.0388
 1 3 -10 0.0665
 -2 4 8 0.0222

_exptl_crystal_size_max            0.11
_exptl_crystal_size_mid            0.08
_exptl_crystal_size_min            0.05
loop_
  _exptl_oxdiff_crystal_face_indexfrac_h
  _exptl_oxdiff_crystal_face_indexfrac_k
  _exptl_oxdiff_crystal_face_indexfrac_l
  _exptl_oxdiff_crystal_face_x
  _exptl_oxdiff_crystal_face_y
  _exptl_oxdiff_crystal_face_z
 -0.9988 2.0028 -0.9975 0.2610 0.2784 0.2107
 3.5608 0.7871 4.4050 -0.0223 -0.0217 -0.9995
 -2.0480 4.2350 -5.3353 0.3651 0.7652 0.5302
 2.8389 -2.8667 5.6478 -0.2777 -0.5810 -0.7651
 -2.1273 -4.9046 -0.1280 -0.3282 -0.6911 0.6440
 2.3388 4.6703 0.5608 0.3059 0.6445 -0.7007
 0.9308 0.1934 -11.5884 -0.7192 0.6818 0.1334
 -1.0218 -0.2179 11.5134 0.7214 -0.6839 -0.1089
 1.2198 -5.1406 -4.3702 -0.9236 -0.3833 -0.0088
 -3.6872 -0.1192 -3.6301 0.1507 0.0614 0.9867
 1.7508 -1.4208 -10.2542 -0.9014 0.4293 -0.0563
 0.8885 2.6103 -10.3422 -0.3830 0.9230 0.0371
 -1.7572 3.5466 7.8235 0.9970 -0.0254 0.0735

_diffrn_reflns_av_R_equivalents    0.0378
_diffrn_reflns_av_unetI/netI       0.0110
_diffrn_reflns_Laue_measured_fraction_full  1.0000
_diffrn_reflns_Laue_measured_fraction_max  1.0000
_diffrn_reflns_limit_h_max         7
_diffrn_reflns_limit_h_min         -7
_diffrn_reflns_limit_k_max         11
_diffrn_reflns_limit_k_min         -11
_diffrn_reflns_limit_l_max         23
_diffrn_reflns_limit_l_min         -23
_diffrn_reflns_number              39096
_diffrn_reflns_point_group_measured_fraction_full  1.0000
_diffrn_reflns_point_group_measured_fraction_max  1.0000
_diffrn_reflns_theta_full          67.6840
_diffrn_reflns_theta_max           72.76
_diffrn_reflns_theta_min           4.81
_diffrn_ambient_environment        air
_diffrn_ambient_temperature        295.20(16)
_diffrn_detector                   'Hybrid Pixel Array Detector'
_diffrn_detector_area_resol_mean   10.0000
_diffrn_detector_type              HyPix
_diffrn_measured_fraction_theta_full  1.0000
_diffrn_measured_fraction_theta_max  1.0000
_diffrn_measurement_details
;
List of Runs (angles in degrees, time in seconds):

  # Type    Start    End  Width  t~exp~   \w     \q     \k     \f   Frames
--------------------------------------------------------------------------
  1  \w    -55.00  28.00   0.50    1.44    --  -23.00  97.00  12.00  166
  2  \w     -6.00  80.00   0.50    1.44    --   47.95 -97.00 -96.00  172
  3  \w    107.00 177.00   0.50    5.00    --  113.25  97.00  12.00  140
  4  \w     42.00 106.00   0.50    5.00    --  113.25 -97.00 -96.00  128
  5  \w    -95.00 -10.00   0.50    1.44    --  -23.00 -45.00 -30.00  170
  6  \w    -36.00  49.00   0.50    1.44    --  -23.00  45.00 -60.00  170
  7  \w    -70.00 -12.00   0.50    1.44    --  -23.00 125.00-120.00  116
  8  \w    -95.00   0.00   0.50    1.44    --  -23.00 -77.00-150.00  190
  9  \w     12.00  43.00   0.50    1.44    --   38.00  84.00  15.38   62
 10  \w     13.00  43.00   0.50    1.44    --   42.00  90.00  96.63   60
 11  \w     13.00  43.00   0.50    1.44    --   42.00  90.00 -23.14   60
 12  \w     12.00  41.00   0.50    1.44    --   42.00  92.00-131.98   58
 13  \w     -1.00  81.00   0.50    1.44    --   47.95 -99.00  90.00  164
 14  \w     25.00 120.00   0.50    1.44    --   47.95  77.00-180.00  190
 15  \w     25.00 120.00   0.50    1.44    --   47.95  77.00  60.00  190
 16  \w     35.00 131.00   0.50    1.44    --   58.00  77.00-109.21  192
 17  \w     36.00 131.00   0.50    1.44    --   58.00  76.00 -83.94  190
 18  \w     36.00 131.00   0.50    1.44    --   58.00  76.00  -5.79  190
 19  \w     39.00 135.00   0.50    1.44    --   62.00  77.00   3.88  192
 20  \w     39.00 135.00   0.50    1.44    --   62.00  77.00 163.16  192
 21  \w     45.00 139.00   0.50    1.44    --   66.00  72.00  39.30  188
 22  \w     44.00 139.00   0.50    1.44    --   66.00  75.00-176.12  190
 23  \w     43.00 139.00   0.50    1.44    --   66.00  77.00 -52.29  192
 24  \w     45.00 139.00   0.50    1.44    --   66.00  73.00  98.24  188
 25  \w     43.00 139.00   0.50    1.44    --   66.00  77.00-132.54  192
 26  \w     49.00 143.00   0.50    1.44    --   70.00  72.00 129.05  188
 27  \w     48.00 143.00   0.50    1.44    --   70.00  76.00  53.45  190
 28  \w     58.00 146.00   0.50    1.44    --   74.00  59.00 157.58  176
 29  \w     59.00 146.00   0.50    1.44    --   74.00  56.00  45.61  174
 30  \w     54.00 146.00   0.50    1.44    --   74.00  70.00-125.92  184
 31  \w     61.00 151.00   0.50    1.44    --   78.00  63.00 -77.10  180
 32  \w     63.00 151.00   0.50    1.44    --   78.00  58.00 -91.50  176
 33  \w     60.00 151.00   0.50    1.44    --   78.00  65.00 -42.16  182
 34  \w     64.00 159.00   0.50    5.00    --   86.00  75.00 -80.12  190
 35  \w     70.00 162.00   0.50    5.00    --   90.00  70.00  52.23  184
 36  \w     68.00 162.00   0.50    5.00    --   90.00  75.00-134.90  188
 37  \w     79.00 167.00   0.50    5.00    --   94.00  56.00-168.06  176
 38  \w     77.00 167.00   0.50    5.00    --   94.00  62.00 -62.58  180
 39  \w     78.00 167.00   0.50    5.00    --   94.00  59.00 170.26  178
 40  \w     78.00 167.00   0.50    5.00    --   94.00  61.00 108.56  178
 41  \w    100.00 177.00   0.50    5.00    --  113.25  15.00-150.00  154
 42  \w     42.00 102.00   0.50    5.00    --  113.25 -77.00 -30.00  120
 43  \w     91.00 177.00   0.50    5.00    --  113.25  77.00 -30.00  172
 44  \w     42.00 106.00   0.50    5.00    --  113.25 -94.00-180.00  128
 45  \w     42.00 106.00   0.50    5.00    --  113.25 -94.00 -60.00  128
 46  \w     97.00 177.00   0.50    5.00    --  113.25  61.00 120.00  160
 47  \w     42.00 106.00   0.50    5.00    --  113.25 -94.00  30.00  128
 48  \w     42.00 106.00   0.50    5.00    --  113.25 -94.00  90.00  128
 49  \w    101.00 177.00   0.50    5.00    --  113.25  45.00 -90.00  152
 50  \w     97.00 177.00   0.50    5.00    --  113.25  61.00 -60.00  160
 51  \w    101.00 177.00   0.50    5.00    --  113.25  45.00  90.00  152
 52  \w     91.00 177.00   0.50    5.00    --  113.25  77.00 -60.00  172
 53  \w     91.00 177.00   0.50    5.00    --  113.25  77.00   0.00  172
 54  \w     42.00 102.00   0.50    5.00    --  113.25 -77.00-150.00  120
 55  \w     76.00 106.00   0.50    5.00    --  113.25 -94.00 -30.00   60
 56  \w    103.00 129.00   0.50    5.00    --  113.25  61.00-150.00   52
 57  \w    143.00 169.00   0.50    5.00    --  113.25  77.00  60.00   52
 58  \w    100.00 127.00   0.50    5.00    --  113.25  61.00  60.00   54
 59  \w     94.00 124.00   0.50    5.00    --  113.25  77.00  60.00   60
 60  \w     79.00 105.00   0.50    5.00    --  113.25 -94.00 120.00   52
 61  \w     91.00 130.00   0.50    5.00    --  113.25  77.00 150.00   78
 62  \w    103.00 148.00   0.50    5.00    --  113.25  61.00   0.00   90
 63  \w     44.00  70.00   0.50    5.00    --  113.25 -94.00 -30.00   52
 64  \w     97.00 126.00   0.50    5.00    --  113.25  61.00-180.00   58
 65  \w    137.00 171.00   0.50    5.00    --  113.25  77.00 120.00   68
 66  \w     98.00 145.00   0.50    5.00    --  113.25  61.00 -30.00   94
 67  \w     91.00 134.00   0.50    5.00    --  113.25  77.00 120.00   86
 68  \w     42.00  68.00   0.50    5.00    --  113.25 -61.00   0.00   52
 69  \w     43.00  68.00   0.50    5.00    --  113.25 -61.00 120.00   50
 70  \w    141.00 174.00   0.50    5.00    --  113.25  77.00  90.00   66
 71  \w     43.00 104.00   0.50    5.00    --  113.25 -94.00-150.00  122
 72  \w     91.00 122.00   0.50    5.00    --  113.25  77.00  90.00   62
 73  \w    145.00 172.00   0.50    5.00    --  113.25  61.00-180.00   54
 74  \w     97.00 146.00   0.50    5.00    --  113.25  61.00-120.00   98
 75  \w     45.00  92.00   0.50    5.00    --  113.25 -77.00 120.00   94
 76  \w    103.00 128.00   0.50    5.00    --  113.25  30.00  60.00   50
 77  \w    135.00 161.00   0.50    5.00    --  113.25  77.00 150.00   52
 78  \w     42.00  74.00   0.50    5.00    --  113.25 -77.00 -90.00   64
 79  \w    137.00 176.00   0.50    5.00    --  113.25  77.00-120.00   78
 80  \w     91.00 125.00   0.50    5.00    --  113.25  77.00-120.00   68
 81  \w    139.00 165.00   0.50    5.00    --  113.25  61.00  60.00   52
 82  \w    149.00 175.00   0.50    5.00    --  113.25  77.00-180.00   52
 83  \w     93.00 133.00   0.50    5.00    --  113.25  77.00-180.00   80
 84  \w    139.00 169.00   0.50    5.00    --  113.25  77.00 -90.00   60
 85  \w    138.00 176.00   0.50    5.00    --  113.25  77.00  30.00   76
 86  \w     42.00  69.00   0.50    5.00    --  113.25 -77.00  60.00   54
 87  \w     46.00  77.00   0.50    5.00    --  113.25 -77.00  90.00   62
 88  \w     95.00 126.00   0.50    5.00    --  113.25  77.00 -90.00   62
 89  \w     91.00 123.00   0.50    5.00    --  113.25  77.00  30.00   64
 90  \w    144.00 176.00   0.50    5.00    --  113.25  61.00-150.00   64
;
_diffrn_measurement_device         'four-circle diffractometer'
_diffrn_measurement_device_type    'XtaLAB Synergy, Dualflex, HyPix'
_diffrn_measurement_method         '\w scans'
_diffrn_orient_matrix_type        
 'CrysAlisPro convention (1999,Acta A55,543-557)'
_diffrn_orient_matrix_UB_11        -0.0994000000
_diffrn_orient_matrix_UB_12        0.1085653000
_diffrn_orient_matrix_UB_13        0.0558927000
_diffrn_orient_matrix_UB_21        0.0324588000
_diffrn_orient_matrix_UB_22        0.1282438000
_diffrn_orient_matrix_UB_23        -0.0540909000
_diffrn_orient_matrix_UB_31        -0.2362137000
_diffrn_orient_matrix_UB_32        -0.0280309000
_diffrn_orient_matrix_UB_33        -0.0309540000
_diffrn_radiation_monochromator    mirror
_diffrn_radiation_probe            x-ray
_diffrn_radiation_type             'Cu K\a'
_diffrn_radiation_wavelength       1.54184
_diffrn_source                     'micro-focus sealed X-ray tube'
_diffrn_source_type                'PhotonJet (Cu) X-ray Source'
_reflns_Friedel_coverage           1.000
_reflns_limit_h_max                7
_reflns_limit_h_min                -7
_reflns_limit_k_max                11
_reflns_limit_k_min                -11
_reflns_limit_l_max                22
_reflns_limit_l_min                -22
_reflns_number_gt                  1956
_reflns_number_total               1992
_reflns_threshold_expression       I>=2u(I)
_computing_cell_refinement         'CrysAlisPro 1.171.41.105a (Rigaku OD, 2021)'
_computing_data_collection         'CrysAlisPro 1.171.41.105a (Rigaku OD, 2021)'
_computing_data_reduction          'CrysAlisPro 1.171.41.105a (Rigaku OD, 2021)'
_computing_molecular_graphics      'Olex2 1.5 (Dolomanov et al., 2009)'
_computing_publication_material    'Olex2 1.5 (Dolomanov et al., 2009)'
_computing_structure_refinement    'olex2.refine 1.5 (Bourhis et al., 2015)'
_computing_structure_solution      'SHELXT 2018/2 (Sheldrick, 2018)'
_refine_diff_density_max           0.0592
_refine_diff_density_min           -0.0570
_refine_diff_density_rms           0.0124
_refine_ls_abs_structure_details  
 'Hooft, R.W.W., Straver, L.H., Spek, A.L. (2010). J. Appl. Cryst., 43, 665-668.'
_refine_ls_abs_structure_Flack     0.009(3)
_refine_ls_d_res_high              0.8072
_refine_ls_d_res_low               9.2008
_refine_ls_goodness_of_fit_ref     1.1641
_refine_ls_hydrogen_treatment      refall
_refine_ls_matrix_type             full
_refine_ls_number_constraints      0
_refine_ls_number_parameters       242
_refine_ls_number_reflns           1992
_refine_ls_number_restraints       9
_refine_ls_R_factor_all            0.0102
_refine_ls_R_factor_gt             0.0097
_refine_ls_restrained_S_all        1.1612
_refine_ls_shift/su_max            0.0003
_refine_ls_shift/su_mean           0.0000
_refine_ls_structure_factor_coef   Fsqd
_refine_ls_weighting_details      
 'w=1/[\s^2^(Fo^2^)+(0.0027P)^2^+0.0231P] where P=(Fo^2^+2Fc^2^)/3'
_refine_ls_weighting_scheme        calc
_refine_ls_wR_factor_gt            0.0208
_refine_ls_wR_factor_ref           0.0209
_olex2_refinement_description
;
1. Rigid body (RIGU) restrains
 C1, S1
 with sigma for 1-2 distances of 0.0003 and sigma for 1-3 distances of 0.0003
 S1, C10
 with sigma for 1-2 distances of 0.0004 and sigma for 1-3 distances of 0.0004
 S1, C11
 with sigma for 1-2 distances of 0.0004 and sigma for 1-3 distances of 0.0004
;
_olex2_refine_details
;
Refinement using NoSpherA2, an implementation of
NOn-SPHERical Atom-form-factors in Olex2.
Please cite:
F. Kleemiss et al. Chem. Sci. DOI 10.1039/D0SC05526C - 2021
NoSpherA2 implementation of HAR makes use of
tailor-made aspherical atomic form factors calculated
on-the-fly from a Hirshfeld-partitioned electron density (ED) - not from
spherical-atom form factors.

The ED is calculated from a gaussian basis set single determinant SCF
wavefunction - either Hartree-Fock or DFT using selected funtionals
 - for a fragment of the crystal.
This fragment can be embedded in an electrostatic crystal field by employing cluster charges
or modelled using implicit solvation models, depending on the software used.
The following options were used:
   SOFTWARE:       ORCA
   PARTITIONING:   NoSpherA2
   INT ACCURACY:   Normal
   METHOD:         B3LYP
   BASIS SET:      def2-TZVP
   CHARGE:         0
   MULTIPLICITY:   1
   DATE:           2023-09-25_12-40-12
;
loop_
  _atom_site_label
  _atom_site_type_symbol
  _atom_site_fract_x
  _atom_site_fract_y
  _atom_site_fract_z
  _atom_site_U_iso_or_equiv
  _atom_site_adp_type
  _atom_site_occupancy
  _atom_site_refinement_flags_posn
  _atom_site_refinement_flags_adp
 S1 S 0.19035(7) 0.31840(4) 0.259625(18) 0.03587(13) Uani 1.000000 . U
 O2 O 0.15740(10) 0.58882(5) 0.37070(2) 0.05138(13) Uani 1.000000 . .
 O1 O 0.66374(9) 0.19792(5) 0.32297(2) 0.04902(12) Uani 1.000000 . .
 C5 C 0.31060(12) 0.49871(6) 0.37454(3) 0.03588(13) Uani 1.000000 . .
 C2 C 0.56691(11) 0.30460(7) 0.35024(3) 0.03533(13) Uani 1.000000 . .
 C3 C 0.64212(12) 0.38531(6) 0.41727(3) 0.03635(14) Uani 1.000000 . .
 C7 C 0.85145(17) 0.45015(9) 0.52270(4) 0.0563(2) Uani 1.000000 . .
 C6 C 0.82463(15) 0.35902(8) 0.46169(4) 0.04762(16) Uani 1.000000 . .
 C11 C 0.3495(2) 0.32449(12) 0.17725(5) 0.0591(2) Uani 1.000000 . U
 C1 C 0.36406(11) 0.37620(6) 0.32770(3) 0.03506(14) Uani 1.000000 . U
 C10 C 0.16493(17) 0.12308(8) 0.27127(5) 0.04858(17) Uani 1.000000 . U
 C9 C 0.51445(16) 0.58805(8) 0.49246(4) 0.05003(19) Uani 1.000000 . .
 C4 C 0.48982(12) 0.49849(7) 0.43211(3) 0.03759(15) Uani 1.000000 . .
 C8 C 0.69855(18) 0.56239(8) 0.53791(4) 0.0571(2) Uani 1.000000 . .
 H10a H 0.330(2) 0.0754(8) 0.2726(5) 0.077(3) Uani 1.000000 . .
 H9 H 0.3957(18) 0.6771(9) 0.5034(4) 0.083(3) Uani 1.000000 . .
 H10b H 0.078(2) 0.1063(10) 0.3218(6) 0.097(4) Uani 1.000000 . .
 H11a H 0.367(2) 0.4431(10) 0.1640(5) 0.102(4) Uani 1.000000 . .
 H6 H 0.9437(15) 0.2692(10) 0.4491(5) 0.074(3) Uani 1.000000 . .
 H11b H 0.257(2) 0.2640(11) 0.1366(5) 0.117(5) Uani 1.000000 . .
 H7 H 0.9935(19) 0.4324(10) 0.5592(5) 0.095(4) Uani 1.000000 . .
 H11c H 0.503(2) 0.2781(14) 0.1849(5) 0.089(4) Uani 1.000000 . .
 H8 H 0.7222(19) 0.6304(9) 0.5857(4) 0.090(3) Uani 1.000000 . .
 H10c H 0.0751(19) 0.0841(10) 0.2261(6) 0.095(4) Uani 1.000000 . .

loop_
  _atom_site_anharm_GC_C_label
  _atom_site_anharm_GC_C_111
  _atom_site_anharm_GC_C_112
  _atom_site_anharm_GC_C_113
  _atom_site_anharm_GC_C_122
  _atom_site_anharm_GC_C_123
  _atom_site_anharm_GC_C_133
  _atom_site_anharm_GC_C_222
  _atom_site_anharm_GC_C_223
  _atom_site_anharm_GC_C_233
  _atom_site_anharm_GC_C_333
 S1 0.0000005(4) 0.00000091(11) -0.00000006(6) 0.00000053(8) -0.00000042(5)
 -0.00000009(2) -0.00000038(9) -0.00000010(2) -0.000000002(12) 0.000000047(11)

loop_
  _atom_site_anharm_GC_D_label
  _atom_site_anharm_GC_D_1111
  _atom_site_anharm_GC_D_1112
  _atom_site_anharm_GC_D_1113
  _atom_site_anharm_GC_D_1122
  _atom_site_anharm_GC_D_1123
  _atom_site_anharm_GC_D_1133
  _atom_site_anharm_GC_D_1222
  _atom_site_anharm_GC_D_1223
  _atom_site_anharm_GC_D_1233
  _atom_site_anharm_GC_D_1333
  _atom_site_anharm_GC_D_2222
  _atom_site_anharm_GC_D_2223
  _atom_site_anharm_GC_D_2233
  _atom_site_anharm_GC_D_2333
  _atom_site_anharm_GC_D_3333
 S1 -0.00000079(5) -0.000000046(18) 0.000000005(9) -0.000000017(7) 0.000000006(3)
 -0.0000000033(19) -0.000000024(8) 0.000000002(2) -0.0000000011(11)
 -0.0000000002(10) -0.000000001(9) -0.000000003(2) -0.0000000040(7)
 -0.0000000006(6) -0.0000000023(5)

loop_
  _atom_site_aniso_label
  _atom_site_aniso_U_11
  _atom_site_aniso_U_22
  _atom_site_aniso_U_33
  _atom_site_aniso_U_12
  _atom_site_aniso_U_13
  _atom_site_aniso_U_23
 S1 0.0368(2) 0.0335(2) 0.0373(2) 0.00417(18) -0.00833(19) -0.00411(15)
 O2 0.0595(3) 0.0436(2) 0.0511(3) 0.0174(2) -0.0095(3) -0.0094(2)
 O1 0.0414(3) 0.0500(3) 0.0557(3) 0.0107(3) -0.0034(2) -0.0134(2)
 C5 0.0431(4) 0.0307(3) 0.0339(3) 0.0029(3) -0.0019(3) -0.0020(2)
 C2 0.0335(3) 0.0354(3) 0.0371(3) 0.0004(3) -0.0009(2) -0.0020(3)
 C3 0.0371(4) 0.0367(3) 0.0353(3) -0.0041(3) -0.0054(3) 0.0015(2)
 C7 0.0655(6) 0.0571(4) 0.0465(4) -0.0104(4) -0.0225(4) 0.0023(3)
 C6 0.0450(4) 0.0508(4) 0.0471(4) -0.0034(4) -0.0133(4) 0.0023(3)
 C11 0.0826(7) 0.0552(5) 0.0395(4) -0.0030(5) 0.0066(4) -0.0045(3)
 C1 0.0370(4) 0.0332(3) 0.0350(3) 0.0020(2) -0.0042(2) -0.0038(2)
 C10 0.0486(5) 0.0372(3) 0.0600(5) -0.0040(3) -0.0108(4) -0.0017(3)
 C9 0.0747(6) 0.0390(4) 0.0364(3) 0.0001(4) -0.0096(4) -0.0056(3)
 C4 0.0481(4) 0.0329(3) 0.0317(3) -0.0027(3) -0.0045(3) -0.0004(2)
 C8 0.0828(6) 0.0487(4) 0.0398(3) -0.0103(5) -0.0197(4) -0.0025(3)
 H10a 0.075(7) 0.032(4) 0.124(9) 0.011(5) -0.010(8) -0.001(5)
 H9 0.120(9) 0.062(5) 0.067(6) 0.023(6) -0.015(6) -0.015(5)
 H10b 0.137(11) 0.079(7) 0.075(7) -0.011(7) 0.024(7) 0.008(6)
 H11a 0.176(13) 0.056(5) 0.074(6) -0.004(7) 0.010(8) 0.016(5)
 H6 0.050(6) 0.080(6) 0.091(7) 0.011(5) -0.023(5) -0.009(5)
 H11b 0.179(14) 0.110(8) 0.061(6) -0.012(8) -0.013(8) -0.043(6)
 H7 0.100(9) 0.096(7) 0.088(7) -0.004(7) -0.058(7) -0.012(6)
 H11c 0.084(9) 0.119(10) 0.063(7) -0.004(8) 0.042(6) -0.026(6)
 H8 0.127(10) 0.083(6) 0.059(5) -0.009(6) -0.036(6) -0.021(5)
 H10c 0.114(10) 0.069(6) 0.102(8) -0.019(6) -0.042(7) -0.012(6)

loop_
  _geom_bond_atom_site_label_1
  _geom_bond_atom_site_label_2
  _geom_bond_distance
  _geom_bond_site_symmetry_2
  _geom_bond_publ_flag
 S1 C11 1.7894(10) . ?
 S1 C1 1.7076(7) . ?
 S1 C10 1.7857(8) . ?
 O2 C5 1.2264(8) . ?
 O1 C2 1.2313(7) . ?
 C5 C1 1.4395(8) . ?
 C5 C4 1.5050(9) . ?
 C2 C3 1.5017(8) . ?
 C2 C1 1.4336(9) . ?
 C3 C6 1.3819(10) . ?
 C3 C4 1.3954(9) . ?
 C7 C6 1.4018(10) . ?
 C7 C8 1.3929(13) . ?
 C7 H7 1.094(9) . ?
 C6 H6 1.104(9) . ?
 C11 H11a 1.105(9) . ?
 C11 H11b 1.079(10) . ?
 C11 H11c 1.019(13) . ?
 C10 H10a 1.073(11) . ?
 C10 H10b 1.074(11) . ?
 C10 H10c 1.050(10) . ?
 C9 C4 1.3824(9) . ?
 C9 C8 1.3996(12) . ?
 C9 H9 1.091(9) . ?
 C8 H8 1.082(7) . ?

loop_
  _geom_angle_atom_site_label_1
  _geom_angle_atom_site_label_2
  _geom_angle_atom_site_label_3
  _geom_angle
  _geom_angle_site_symmetry_1
  _geom_angle_site_symmetry_3
  _geom_angle_publ_flag
 C1 S1 C11 106.87(5) . . ?
 C10 S1 C11 100.20(5) . . ?
 C10 S1 C1 105.44(4) . . ?
 C1 C5 O2 129.94(6) . . ?
 C4 C5 O2 124.79(5) . . ?
 C4 C5 C1 105.26(5) . . ?
 C3 C2 O1 125.13(6) . . ?
 C1 C2 O1 129.18(6) . . ?
 C1 C2 C3 105.68(5) . . ?
 C6 C3 C2 129.61(6) . . ?
 C4 C3 C2 108.83(5) . . ?
 C4 C3 C6 121.54(6) . . ?
 C8 C7 C6 120.97(8) . . ?
 H7 C7 C6 119.7(5) . . ?
 H7 C7 C8 119.4(5) . . ?
 C7 C6 C3 117.55(8) . . ?
 H6 C6 C3 120.6(4) . . ?
 H6 C6 C7 121.8(4) . . ?
 H11a C11 S1 105.4(6) . . ?
 H11b C11 S1 107.4(6) . . ?
 H11b C11 H11a 112.8(8) . . ?
 H11c C11 S1 110.4(5) . . ?
 H11c C11 H11a 110.2(10) . . ?
 H11c C11 H11b 110.4(8) . . ?
 C5 C1 S1 122.71(5) . . ?
 C2 C1 S1 125.88(5) . . ?
 C2 C1 C5 111.18(5) . . ?
 H10a C10 S1 108.8(5) . . ?
 H10b C10 S1 106.5(5) . . ?
 H10b C10 H10a 111.3(8) . . ?
 H10c C10 S1 106.3(5) . . ?
 H10c C10 H10a 110.5(8) . . ?
 H10c C10 H10b 113.1(9) . . ?
 C8 C9 C4 117.79(8) . . ?
 H9 C9 C4 120.8(5) . . ?
 H9 C9 C8 121.4(5) . . ?
 C3 C4 C5 109.00(5) . . ?
 C9 C4 C5 129.81(6) . . ?
 C9 C4 C3 121.18(6) . . ?
 C9 C8 C7 120.96(7) . . ?
 H8 C8 C7 119.5(6) . . ?
 H8 C8 C9 119.6(6) . . ?

loop_
  _geom_torsion_atom_site_label_1
  _geom_torsion_atom_site_label_2
  _geom_torsion_atom_site_label_3
  _geom_torsion_atom_site_label_4
  _geom_torsion
  _geom_torsion_site_symmetry_1
  _geom_torsion_site_symmetry_2
  _geom_torsion_site_symmetry_3
  _geom_torsion_site_symmetry_4
  _geom_torsion_publ_flag
 S1 C1 C5 O2 -8.57(7) . . . . ?
 S1 C1 C5 C4 172.47(5) . . . . ?
 S1 C1 C2 O1 6.08(7) . . . . ?
 S1 C1 C2 C3 -172.91(6) . . . . ?
 O2 C5 C1 C2 176.59(7) . . . . ?
 O2 C5 C4 C3 -176.91(7) . . . . ?
 O2 C5 C4 C9 4.12(9) . . . . ?
 O1 C2 C3 C6 -0.88(8) . . . . ?
 O1 C2 C3 C4 -179.38(7) . . . . ?
 O1 C2 C1 C5 -179.28(7) . . . . ?
 C5 C1 C2 C3 1.74(6) . . . . ?
 C5 C4 C3 C2 -1.11(5) . . . . ?
 C5 C4 C3 C6 -179.75(5) . . . . ?
 C5 C4 C9 C8 179.45(8) . . . . ?
 C2 C3 C6 C7 -178.13(7) . . . . ?
 C2 C3 C4 C9 177.96(5) . . . . ?
 C3 C6 C7 C8 0.33(8) . . . . ?
 C3 C4 C9 C8 0.59(7) . . . . ?
 C7 C8 C9 C4 -0.06(9) . . . . ?

loop_
  _diffrn_refln_index_h
  _diffrn_refln_index_k
  _diffrn_refln_index_l
  _diffrn_refln_intensity_net
  _diffrn_refln_intensity_u
 0 0 -1 0.49 0.48
 0 0 -1 0.07 0.18
 0 0 1 0.43 0.31
 0 0 2 910.61 28.93
 0 0 -2 929.6 28.68
 0 0 2 936.68 28.83
 0 0 2 924.14 28.61
 0 0 -3 0.46 0.91
 0 0 3 0.55 0.97
 0 0 -3 -0.05 0.61
 0 0 3 -0.09 0.61
 0 0 3 0.58 0.78
 0 0 -3 0.03 0.62
 0 0 4 1444.19 43.15
 0 0 -4 1360.5 43.27
 0 0 4 1283.75 42.83
 0 0 4 1401.99 42.46
 0 0 -4 1370.48 42.49
 0 0 -4 1404.05 42.62
 0 0 4 1222.91 43.94
 0 0 -5 -0.39 1.22
 0 0 5 -0.14 2.21
 0 0 -5 -0.3 0.83
 0 0 5 0.08 1.29
 0 0 -5 -0.52 1.34
 0 0 5 0.27 1.1
 0 0 5 1.02 0.82
 0 0 -5 0.43 0.75
 0 0 -5 -0.55 1.31
 0 0 -6 317.97 11.33
 0 0 6 302.27 12.77
 0 0 -6 315.76 10.63
 0 0 -6 303.98 11.31
 0 0 -6 306.38 10.18
 0 0 -6 323.27 11.61
 0 0 -6 294.1 11.42
 0 0 6 324.85 11.26
 0 0 6 318.62 10.34
 0 0 -6 269.9 10.27
 0 0 6 271.56 12.61
 0 0 7 0.21 2.48
 0 0 -7 1.03 1.46
 0 0 -7 0.22 0.98
 0 0 -7 1.18 1.58
 0 0 -7 2.28 0.7
 0 0 -7 1.01 1.52
 0 0 7 -0.11 1.49
 0 0 -7 0.13 1.49
 0 0 -7 1.42 1.49
 0 0 -7 0.5 0.93
 0 0 7 -1.16 2.73
 0 0 -8 616.32 21.78
 0 0 -8 638.86 22.06
 0 0 8 608.75 21.3
 0 0 8 573.12 24.05
 0 0 -8 631.91 21.75
 0 0 8 620.01 23.86
 0 0 -8 633 20.73
 0 0 -8 608.06 21.58
 0 0 -8 631.19 22.04
 0 0 -8 642.54 22.22
 0 0 -8 608.17 19.88
 0 0 -9 -0.15 1.48
 0 0 -9 -0.52 1.68
 0 0 9 -1.01 3.25
 0 0 9 2.06 2.73
 0 0 -9 3.28 1.78
 0 0 -9 0.1 1.15
 0 0 9 -0.26 1.49
 0 0 -9 0.36 1.82
 0 0 -9 -0.17 1.93
 0 0 -10 2069.11 64.07
 0 0 -10 2128.12 66.02
 0 0 10 1984.05 64.5
 0 0 -10 1959.66 62.65
 0 0 -10 2122.32 66.21
 0 0 10 1994.27 69.53
 0 0 -10 2074.87 65.47
 0 0 10 2096.84 68.89
 0 0 -10 1998.21 62.88
 0 0 10 2007.28 63.63
 0 0 -10 2028.04 65.93
 0 0 -10 2002.25 65.26
 0 0 11 -1.54 3.04
 0 0 -11 0.38 1.34
 0 0 11 2.75 4.06
 0 0 -11 -0.47 2.19
 0 0 -11 -0.23 2
 0 0 -11 0.19 1.73
 0 0 11 -0.78 3.72
 0 0 11 0.44 1.74
 0 0 -11 1.21 1.96
 0 0 11 -0.76 3.38
 0 0 -11 0.55 0.91
 0 0 -11 0.13 1.11
 0 0 12 777.85 31.29
 0 0 -12 728.88 27.24
 0 0 -12 782.43 28.36
 0 0 12 769.35 32.56
 0 0 12 721.04 31.04
 0 0 12 756.72 29.92
 0 0 -12 748.83 27.16
 0 0 -12 760.62 28.01
 0 0 -12 743.42 24.42
 0 0 12 730.33 25.35
 0 0 -13 0.66 1.32
 0 0 -13 1.83 1.41
 0 0 13 8.24 4.67
 0 0 13 0.96 1.87
 0 0 13 -2.49 3.46
 0 0 -13 2.39 2.5
 0 0 -13 -0.25 2.1
 0 0 13 2.36 3.6
 0 0 13 -1.66 4.41
 0 0 13 1.18 4.61
 0 0 -13 -0.71 2.14
 0 0 -13 1.71 2.33
 0 0 -14 459.55 15.77
 0 0 14 444.25 16.82
 0 0 -14 441.89 15.7
 0 0 -14 452.48 15.76
 0 0 -14 468.99 20.19
 0 0 14 463.36 24.82
 0 0 14 477.76 22.34
 0 0 -14 467.2 19.85
 0 0 -14 457.95 18.68
 0 0 -14 442.79 15.52
 0 0 14 445.48 23.21
 0 0 14 464.98 22.86
 0 0 -14 464.95 19.02
 0 0 14 412.9 23.44
 0 0 14 466.38 16.66
 0 0 15 2.15 4.19
 0 0 -15 -0.85 2.15
 0 0 -15 0.58 1.39
 0 0 -15 0.86 1.3
 0 0 15 0.47 2.04
 0 0 -15 0.19 1.36
 0 0 15 -1.39 4.97
 0 0 -15 1.67 2.92
 0 0 -15 -0.52 1.93
 0 0 -15 0.69 1.22
 0 0 15 -3.08 4.76
 0 0 15 -0.5 3.97
 0 0 15 1.95 1.97
 0 0 -15 0.35 2.73
 0 0 15 -2.05 5.7
 0 0 16 246.9 18.05
 0 0 16 246.89 15.86
 0 0 -16 271.82 14.09
 0 0 -16 245.24 12.48
 0 0 -16 267.87 14.14
 0 0 16 290.87 19.28
 0 0 -16 265.9 10.08
 0 0 -16 263.37 10.11
 0 0 -16 267.54 10.12
 0 0 16 249.4 11.07
 0 0 -16 250.83 12.86
 0 0 16 272.05 16.69
 0 0 16 282.2 17.93
 0 0 -16 272.16 9.92
 0 0 16 262.84 10.76
 0 0 17 2.35 2.44
 0 0 17 -0.53 3.85
 0 0 -17 -0.28 2.21
 0 0 17 -0.64 2.31
 0 0 -17 -1.37 1.51
 0 0 17 -0.74 5.88
 0 0 -17 0.19 1.42
 0 0 -17 -0.49 1.41
 0 0 -17 -0.49 2.09
 0 0 -17 -0.26 1.29
 0 0 17 2.49 4.6
 0 0 -17 1.07 2.87
 0 0 17 -0.26 1.82
 0 0 17 -1.46 5.83
 0 0 18 67.94 4.59
 0 0 -18 68.27 3.76
 0 0 -18 62.72 3.6
 0 0 -18 66.36 3.72
 0 0 18 68.02 9.58
 0 0 18 65.86 8.42
 0 0 -18 66.83 3.57
 0 0 -18 57.62 5.3
 0 0 18 61.57 4.92
 0 0 -18 67.64 6.6
 0 0 18 63.35 4.08
 0 0 18 67.61 9.59
 0 0 18 63.9 7.6
 0 0 -18 63 3.96
 0 0 -19 -0.59 1.41
 0 0 19 0.35 2.6
 0 0 -19 1.02 1.19
 0 0 -19 0.08 1.29
 0 0 -19 -0.16 1.24
 0 0 -19 0.95 2.74
 0 0 19 1.28 4.62
 0 0 19 -0.13 1.89
 0 0 19 0.16 2.43
 0 0 19 3.31 5.32
 0 0 -19 0.98 1.53
 0 0 -20 122.91 5.23
 0 0 20 129.72 6.76
 0 0 20 130.44 6.01
 0 0 -20 120.62 5.54
 0 0 -20 121.4 5.11
 0 0 20 130.17 11.46
 0 0 -20 120.6 5.17
 0 0 -20 125.36 8.19
 0 0 20 139.43 11.57
 0 0 20 129.39 6.46
 0 0 -21 0.33 1.19
 0 0 -21 0.07 1.25
 0 0 21 1.56 2.2
 0 0 -21 0.87 0.96
 0 0 21 0.08 1.47
 0 0 21 0.56 2
 0 0 -21 0.71 1.06
 0 0 -21 -0.05 0.99
 0 0 21 -0.94 1.91
 0 0 22 8.82 1.83
 0 0 -22 9.39 1.4
 0 0 22 9.55 2.08
 0 0 23 0.83 0.93
 0 0 -23 -0.22 0.84
 0 0 23 0.32 1.37
 0 0 -23 -0.08 0.76
 0 -1 0 -0.26 0.47
 0 -1 0 0.03 0.59
 0 -1 0 0.97 0.37
 0 1 0 -0.05 0.93
 0 1 1 985.21 30.52
 0 -1 -1 990.04 30.52
 0 -1 1 989.51 30.95
 0 1 1 1016.16 30.81
 0 1 -1 980.46 30.51
 0 -1 -1 958.6 30.66
 0 1 -1 1002.35 31.1
 0 -1 1 997.26 31.05
 0 1 -2 4251.8 134.34
 0 -1 2 4253.96 134.31
 0 1 2 4477.76 133.9
 0 -1 -2 4541 133.91
 0 1 2 4320.06 134.11
 0 1 2 4231.27 133.94
 0 1 -3 1593.68 50.42
 0 -1 3 1622.33 50.97
 0 1 3 1573.86 49.9
 0 -1 -3 1636.64 49.88
 0 1 3 1603.74 50.04
 0 -1 3 1607.99 50.46
 0 -1 -3 1605.15 50.25
 0 -1 -3 1618.12 50.28
 0 -1 -4 452.15 14.6
 0 -1 -4 441.97 14.8
 0 -1 -4 437.07 14.42
 0 -1 -4 445.75 14.53
 0 1 -4 471.33 14.42
 0 1 4 423.79 13.93
 0 1 -4 440.71 15.07
 0 1 -4 439.78 14.9
 0 -1 4 423.44 15.41
 0 1 4 441.78 14.36
 0 1 -4 416.79 13.65
 0 -1 -4 449.85 14.3
 0 -1 -4 396.27 14.33
 0 1 4 436.28 14.37
 0 -1 -5 822.25 25.1
 0 1 -5 773.24 25.48
 0 1 -5 818.26 26.18
 0 1 5 832.4 27.25
 0 -1 5 792.62 28.04
 0 -1 -5 843.19 26.01
 0 -1 -5 859.22 26.73
 0 -1 -5 870.07 26.28
 0 1 5 813.23 27.64
 0 -1 -5 759.24 26.07
 0 1 -5 828.11 25.96
 0 1 5 776.68 28.01
 0 1 -5 812.74 26.82
 0 -1 5 863.98 27.43
 0 1 -5 831.08 26.79
 0 1 -5 814.74 26.92
 0 -1 -5 842.25 26.05
 0 1 5 819.87 26.11
 0 1 5 807.47 25.31
 0 -1 -5 803.2 26.08
 0 1 -5 743.65 25.19
 0 1 5 818.6 26.03
 0 1 6 1977.95 66.97
 0 1 -6 2163.48 65.39
 0 -1 6 2016.37 66.87
 0 1 6 2165.07 66.15
 0 1 -6 2148.35 64.71
 0 -1 -6 2155.49 64.53
 0 -1 -6 2159.09 65.35
 0 -1 -6 2172.97 64.22
 0 1 -6 2092.87 65.35
 0 1 6 2224.38 64.38
 0 -1 -6 2164.8 64.48
 0 1 -6 1820.71 63.41
 0 1 -6 2050.25 63.45
 0 -1 -6 1929.42 63
 0 -1 6 2272.76 63.37
 0 -1 6 2247.74 65.74
 0 -1 6 1993.64 64.61
 0 1 -6 2147.04 64.26
 0 1 6 2053.77 66.41
 0 -1 -6 2121.39 64.52
 0 1 -6 1962.7 63.39
 0 1 -6 2184.67 65.58
 0 -1 6 2215.28 66.06
 0 -1 -6 2217.53 65.28
 0 -1 -6 2192.87 65.32
 0 1 -7 1134.32 34.42
 0 1 7 1120.01 36.91
 0 -1 -7 1108.52 33.45
 0 1 7 1142.2 35.93
 0 1 -7 1170.07 33.2
 0 -1 -7 1136.12 34.46
 0 -1 -7 1166.8 34.46
 0 -1 -7 1196.5 34.54
 0 -1 -7 1138.04 32.93
 0 -1 -7 1162.74 33.41
 0 -1 -7 1160.94 34.58
 0 1 -7 1166.46 33.89
 0 -1 -7 1181.3 34.54
 0 1 7 1177.77 35.7
 0 -1 7 1139.36 36.73
 0 1 -7 1150.36 34.55
 0 1 -7 1158.96 34.59
 0 1 -7 900.58 31.67
 0 -1 7 946.74 31.63
 0 -1 7 1208.79 35.31
 0 1 -7 1187.04 34.87
 0 1 7 1200.98 33.32
 0 1 -7 954.28 32.2
 0 -1 7 1142.57 34.65
 0 -1 7 1082.88 33.47
 0 1 7 1124.02 36.75
 0 -1 -8 225.23 9.65
 0 1 8 209.25 10.67
 0 1 -8 245.46 9.37
 0 -1 8 218.08 11.62
 0 1 -8 226.42 9.74
 0 -1 8 216.46 9.04
 0 1 -8 240.85 9.94
 0 1 -8 224.45 8.54
 0 1 8 233.63 11.23
 0 -1 -8 217.02 8.76
 0 -1 -8 236.63 9.91
 0 -1 -8 227.18 8.63
 0 -1 -8 213.52 8
 0 1 8 235.88 11.9
 0 -1 8 209.28 8.58
 0 -1 8 230.14 9.78
 0 1 8 230.95 12.06
 0 -1 8 212.25 11.47
 0 1 -8 214.46 9.6
 0 1 -8 231.66 10.02
 0 -1 8 226.2 10.17
 0 1 -8 229.8 7.81
 0 -1 -8 233.69 7.8
 0 1 -8 192.72 7.63
 0 1 8 236.11 8.66
 0 -1 -8 222.3 9.71
 0 1 -8 224.86 9.14
 0 -1 -8 225.09 9.67
 0 -1 -8 232.94 9.83
 0 1 -9 57.05 3.99
 0 -1 9 52.15 5.94
 0 -1 -9 55.52 4.27
 0 1 9 62.07 5.58
 0 1 -9 55.5 4.41
 0 -1 -9 52.28 3.12
 0 -1 -9 56.13 4.43
 0 1 -9 53.41 2.6
 0 1 9 57.39 6.09
 0 1 9 52.96 5.38
 0 1 -9 59.52 3.4
 0 -1 9 54.27 4.19
 0 1 9 53.4 6.24
 0 1 -9 52.36 4.17
 0 -1 9 47.01 5.75
 0 -1 9 57.39 4.62
 0 1 -9 59.02 4.62
 0 1 -9 54 2.69
 0 -1 -9 55.34 2.71
 0 1 -9 38.36 2.34
 0 1 9 54.42 3.34
 0 -1 -9 53.17 4.17
 0 1 -9 52.06 4.34
 0 -1 -9 63.11 4.56
 0 -1 -9 56.66 4.29
 0 1 -9 57.81 3.88
 0 1 10 20.05 3.8
 0 -1 10 22.56 4.56
 0 1 -10 18.26 2.65
 0 -1 -10 20.08 3.05
 0 1 10 29.5 5.17
 0 -1 -10 16.74 1.73
 0 -1 -10 20.01 1.73
 0 1 -10 18.56 1.68
 0 1 -10 19.3 1.57
 0 1 -10 17.66 2.94
 0 1 -10 20.84 3.09
 0 -1 -10 20.78 3.11
 0 1 -10 17.62 2.08
 0 1 10 23.45 4.28
 0 -1 10 19.41 2.76
 0 1 10 17.64 4.52
 0 1 10 19.85 4.82
 0 -1 10 15.31 4.6
 0 -1 -10 21.12 3.17
 0 1 -10 23.84 3.32
 0 -1 10 24.34 3.33
 0 -1 -10 19.44 1.7
 0 1 -10 21.63 1.79
 0 1 10 17.14 2.11
 0 -1 -10 17.07 2.98
 0 1 -10 21.11 2.61
 0 -1 -10 15.95 2.77
 0 1 11 242.38 13.05
 0 1 -11 247.94 10.87
 0 -1 -11 246.06 11.5
 0 -1 11 243.18 14.2
 0 -1 -11 254.3 11.82
 0 -1 11 243.58 9.75
 0 -1 -11 241.6 8.81
 0 1 -11 234.84 8.71
 0 1 11 235.07 9.33
 0 -1 11 222.21 11.86
 0 1 -11 236.34 8.58
 0 1 11 250.11 14.82
 0 1 -11 237.18 9.7
 0 1 11 250.15 13.74
 0 1 11 216.97 14.1
 0 1 -11 256.1 11.61
 0 -1 11 230.99 14.31
 0 1 11 222.59 14.28
 0 1 -11 237.52 8.79
 0 -1 -11 244.77 8.82
 0 -1 -11 246.5 11.62
 0 -1 -11 255.11 11.65
 0 1 -11 244.41 10.68
 0 1 -11 246.24 11.59
 0 -1 -11 245.27 11.32
 0 -1 11 233.39 11.26
 0 1 -11 260.19 11.95
 0 1 -12 428.62 15.09
 0 1 12 477.14 21.69
 0 -1 12 438.57 19.38
 0 1 12 453.83 22.66
 0 -1 -12 485.4 15.5
 0 1 -12 451.35 15.45
 0 -1 -12 454.06 18.45
 0 -1 -12 461.62 18.91
 0 1 -12 466.64 17.69
 0 1 -12 439.81 18.7
 0 -1 -12 464.55 18.81
 0 1 12 456.27 20.56
 0 1 -12 453.44 17.81
 0 -1 12 474.83 22.25
 0 -1 -12 446.59 18.48
 0 -1 -12 476.62 19.19
 0 -1 12 431.02 22.3
 0 1 12 481.88 23.24
 0 1 -12 451.86 19.05
 0 -1 12 448.91 18.3
 0 1 12 436.54 16.01
 0 -1 -12 451.86 15.44
 0 1 -12 439.28 15.32
 0 -1 12 446.4 16.49
 0 1 -13 544.11 20.75
 0 1 13 541.89 23.89
 0 -1 -13 524.61 21.51
 0 -1 13 554.5 25.94
 0 -1 -13 535.69 22.14
 0 1 -13 534.98 22.08
 0 -1 13 526.97 22.68
 0 -1 -13 528.19 18.14
 0 1 13 497.65 18.69
 0 -1 13 547.57 19.45
 0 1 -13 531.91 18.05
 0 1 -13 546.22 17.86
 0 1 13 551.5 25.16
 0 -1 13 531.56 23.04
 0 1 13 526.12 26.29
 0 -1 13 522.8 24.52
 0 1 -13 515.09 17.98
 0 -1 -13 522.22 18.16
 0 -1 -13 547.57 18.22
 0 -1 -13 554.07 18.15
 0 -1 -13 539.68 18.15
 0 1 -13 542.82 18.17
 0 -1 13 527.83 26.22
 0 1 13 557.45 26.88
 0 -1 -13 522.59 21.26
 0 -1 -13 571.9 22.24
 0 1 -13 502.1 20.24
 0 1 -13 536.59 21.93
 0 -1 -13 553.41 21.95
 0 -1 -14 26.1 2.29
 0 1 14 18.72 6.13
 0 -1 14 16.75 5.99
 0 -1 -14 22.57 3.87
 0 -1 14 25.35 6.03
 0 1 -14 25.08 3.52
 0 1 14 27.99 5.03
 0 -1 14 24.58 5.96
 0 1 14 32.65 7.11
 0 -1 14 21.92 3.32
 0 1 14 26.4 2.86
 0 -1 -14 24.41 2.33
 0 1 -14 21.62 2.22
 0 1 -14 25.87 2.11
 0 1 14 34.53 6.43
 0 -1 14 25.95 4.95
 0 -1 -14 28.73 4.12
 0 -1 -14 23.51 3.84
 0 1 -14 25.5 3.33
 0 1 -14 23.35 3.97
 0 -1 -14 24.62 3.93
 0 1 -14 23.56 4.11
 0 -1 -14 24.9 2.13
 0 1 -14 22.58 2.14
 0 -1 -14 30.38 2.48
 0 1 -14 25.25 2.3
 0 -1 14 28.67 4.81
 0 1 -14 24.21 4.18
 0 -1 -14 23.21 2.31
 0 1 -14 25.84 2.23
 0 -1 -14 22.54 2.23
 0 1 -14 23.61 2.16
 0 -1 14 22.53 2.63
 0 1 -15 726.54 24.24
 0 -1 15 688.13 24.85
 0 -1 -15 730.63 24.5
 0 -1 -15 719.53 24.49
 0 1 -15 720.9 24.32
 0 -1 -15 764.76 24.49
 0 1 15 675.54 25.46
 0 1 -15 724.93 27.26
 0 -1 -15 689.99 28.18
 0 -1 15 784.94 33.6
 0 1 15 710.6 25.14
 0 -1 -15 754.95 24.53
 0 -1 15 740.06 25.95
 0 1 -15 749.46 24.38
 0 1 15 758.78 34.64
 0 1 15 734.09 32.42
 0 -1 15 732.31 32.46
 0 1 -15 744.17 29.3
 0 1 15 703.48 32.32
 0 -1 15 754.74 30.89
 0 -1 -15 716.05 27.93
 0 1 -15 748.39 29.15
 0 -1 -15 741.89 29.09
 0 1 -15 715.75 26.78
 0 1 -15 736.48 29.05
 0 -1 15 750.17 34.86
 0 1 15 782.79 35.2
 0 1 15 697.95 30.5
 0 1 -15 752.62 24.54
 0 -1 -15 754.44 24.58
 0 -1 15 632.37 32.81
 0 -1 15 765.94 25.79
 0 -1 -15 736.14 24.11
 0 1 -16 22.56 4.17
 0 -1 16 29.2 7.17
 0 1 -16 21.96 2.17
 0 1 -16 24.24 2.33
 0 -1 -16 27.3 2.55
 0 -1 16 23.25 2.67
 0 -1 -16 25.27 2.48
 0 -1 -16 20.83 2.27
 0 1 16 22.52 3.25
 0 1 -16 23.5 2.24
 0 -1 -16 25.26 2.23
 0 1 16 24.68 2.83
 0 1 16 23.18 4.88
 0 -1 -16 27.8 4.29
 0 1 -16 19.27 3.26
 0 -1 16 31.59 6.92
 0 -1 -16 25.22 2.46
 0 1 -16 21.53 2.23
 0 -1 16 25.7 3.54
 0 1 16 24.68 5.9
 0 1 16 27.32 6.01
 0 1 -16 23.85 4.36
 0 -1 -16 24.33 3.92
 0 1 -16 21.1 4.27
 0 -1 16 22.93 3.1
 0 -1 16 31.72 7.57
 0 1 16 22.81 6.9
 0 -1 16 18.7 5.65
 0 1 16 28.78 7.15
 0 -1 -16 25.4 2.49
 0 1 -16 22.83 2.42
 0 -1 -16 24.37 2.56
 0 1 17 61.24 4.7
 0 1 17 69.29 4.5
 0 -1 17 67.61 8.63
 0 -1 -17 65.62 6.07
 0 -1 17 79.91 10.24
 0 1 17 64.74 9.38
 0 -1 17 65.3 5.01
 0 -1 -17 66.11 3.98
 0 1 -17 72.43 3.9
 0 1 17 67.75 8.39
 0 1 17 62 9.1
 0 -1 17 65.75 8.32
 0 -1 -17 68.1 4.01
 0 1 -17 71.78 4.03
 0 -1 17 74.48 4.9
 0 1 -17 74.85 7.02
 0 -1 -17 71.56 4.05
 0 -1 -17 72.03 4.06
 0 1 -17 68.84 3.8
 0 -1 -17 72.7 4.04
 0 1 -17 68.87 3.74
 0 1 -17 68.74 3.85
 0 -1 -17 69.5 3.66
 0 -1 17 61.89 9.17
 0 1 -17 73.97 6.71
 0 1 -17 72.25 6.88
 0 -1 -17 64.91 5.78
 0 -1 -17 65.96 4.03
 0 -1 18 229.5 16.58
 0 -1 18 196.28 14.3
 0 1 18 214.05 16.01
 0 1 18 188.23 8.53
 0 -1 -18 186.54 10.83
 0 1 18 190.73 9.1
 0 -1 18 200.73 9.65
 0 -1 18 195.52 9.38
 0 -1 -18 205.76 8.24
 0 1 -18 199.12 7.98
 0 1 18 217.24 15.28
 0 -1 -18 203.34 8.26
 0 1 -18 208.27 8.27
 0 1 -18 208.38 8.06
 0 -1 -18 199.58 8.18
 0 -1 -18 212.67 8.29
 0 1 -18 200.52 7.84
 0 1 -18 210.43 8.04
 0 -1 -18 221.79 8.36
 0 -1 18 206.95 9.06
 0 1 18 207.86 9.83
 0 -1 18 181.16 15.1
 0 -1 -18 206.71 8.37
 0 -1 -18 200.43 10.52
 0 1 -18 215.09 12.05
 0 1 -18 218.33 11.98
 0 1 19 142.1 6.96
 0 -1 19 131.44 7.24
 0 -1 19 138.21 7.04
 0 1 19 134.47 6.29
 0 1 -19 135.58 5.81
 0 -1 -19 145.48 6.06
 0 1 -19 136.35 5.78
 0 1 19 142.61 7.42
 0 1 -19 142.72 6.08
 0 -1 -19 146.35 6.15
 0 -1 -19 156.87 6.05
 0 -1 19 150.99 6.75
 0 1 -19 139.78 9.11
 0 1 19 134.41 12.6
 0 -1 19 139.57 12.49
 0 -1 -19 125.64 8.04
 0 -1 19 148.58 11.4
 0 1 19 154.4 12.81
 0 -1 19 139.41 12.54
 0 -1 -19 143.26 6.1
 0 -1 -19 131.4 5.91
 0 1 -19 133.65 5.73
 0 1 -19 132.73 5.59
 0 -1 -19 139.29 5.99
 0 -1 -19 134.87 6.13
 0 1 -19 133.89 6.13
 0 -1 20 0.42 2.4
 0 1 20 1.48 1.99
 0 1 20 1.13 4.41
 0 -1 20 1.07 4.64
 0 -1 20 0.86 2.11
 0 1 20 1.03 2.36
 0 -1 -20 0.87 1.3
 0 1 -20 1.56 1.07
 0 -1 -20 1.22 1.25
 0 -1 -20 1.99 1.28
 0 1 -20 2.07 1.13
 0 -1 -20 0.64 1.27
 0 1 -20 1.39 1.34
 0 -1 20 2.85 1.64
 0 -1 -20 0.91 1.14
 0 1 20 1.39 2.23
 0 1 -20 2.11 2.36
 0 -1 20 -1.08 4.16
 0 1 20 3.14 4.5
 0 1 -20 1.45 1.09
 0 -1 -20 0.57 1.45
 0 1 -20 0.25 1.45
 0 -1 -20 -0.08 1.36
 0 1 -21 65.33 2.75
 0 -1 -21 66.22 2.82
 0 -1 -21 65.45 2.62
 0 -1 21 64.92 3.53
 0 1 21 72.16 4.04
 0 -1 -21 67.4 2.67
 0 -1 -21 65.88 2.38
 0 1 -21 65.7 2.94
 0 -1 -21 67.62 2.91
 0 -1 21 72.4 3.55
 0 -1 -21 66.61 2.65
 0 -1 21 73.74 3.98
 0 1 21 69.98 3.39
 0 1 21 72.04 3.92
 0 1 22 0.63 1.69
 0 -1 -22 -0.18 1.01
 0 1 22 1.93 1.68
 0 -1 -22 0.83 0.87
 0 -1 -22 0.54 0.7
 0 1 22 0.93 1.67
 0 1 -22 -0.3 1.12
 0 -1 -22 -0.33 1.1
 0 -1 22 -0.24 1.68
 0 1 22 0.77 1.29
 0 1 -22 -0.07 0.85
 0 1 -23 60.99 2.48
 0 1 -23 60.62 2.44
 0 1 23 61.15 2.79
 0 -1 23 63.9 2.81
 0 -2 0 8.2 1.58
 0 2 0 7.31 1.72
 0 2 0 5.73 2.01
 0 -2 0 14.37 1.2
 0 2 0 9.25 2.08
 0 2 0 11.75 1.85
 0 -2 0 9.42 1.91
 0 -2 0 7.3 1.17
 0 2 0 9 1.26
 0 2 0 8.17 1.48
 0 -2 0 8.66 1.42
 0 2 -1 1690.98 53.81
 0 -2 1 1648.47 53.32
 0 -2 1 1613.1 53.16
 0 2 -1 1673.49 53.32
 0 2 1 1657.55 54.28
 0 2 1 1635.09 54
 0 2 -1 1709.96 53.79
 0 2 1 1711.67 54.32
 0 -2 1 1721.74 53.09
 0 2 1 1771.34 53.75
 0 2 -1 1778.55 53.81
 0 -2 1 1671.26 53.84
 0 -2 -1 1687.43 53.19
 0 2 -1 1694.45 53.41
 0 -2 -1 1682.33 52.91
 0 -2 1 1609.33 52.59
 0 -2 1 1688.83 53.25
 0 2 -1 1733.54 52.68
 0 -2 -1 1757.04 52.5
 0 -2 -1 1702.02 52.55
 0 -2 -1 1757.03 53.28
 0 2 -2 9229.76 288.02
 0 -2 -2 9548.1 287.55
 0 -2 2 9289.48 287.38
 0 -2 2 9338.69 287.61
 0 2 2 9150.86 288.93
 0 2 -2 9039.98 287.39
 0 -2 2 9650.3 288.08
 0 2 2 9722.53 287.99
 0 -2 -2 9078.74 286.62
 0 2 -2 9566.73 287.97
 0 -2 -2 9344.03 287.19
 0 2 -2 9284.03 287.75
 0 2 -2 8905.25 288.13
 0 2 2 9330.57 287.42
 0 2 -2 9265.9 287.84
 0 2 -2 9533.98 286.86
 0 -2 -2 9999 287
 0 -2 2 9287.87 287.71
 0 -2 -3 12.24 1.69
 0 -2 3 11.66 2.46
 0 -2 3 9.18 1.44
 0 -2 -3 11.7 1.94
 0 2 3 12.09 2.72
 0 -2 3 11.2 1.36
 0 -2 3 12.31 2.23
 0 2 -3 7.48 1.68
 0 -2 -3 11 1.17
 0 -2 3 12.28 1.74
 0 2 3 10.52 1.05
 0 2 -3 10.63 0.95
 0 2 3 11.86 1.64
 0 2 3 10.88 1.2
 0 2 -3 13.54 1.93
 0 2 -3 11.54 1.82
 0 -2 -3 11.67 1.07
 0 2 -4 346.21 12.91
 0 -2 4 344.17 13.31
 0 2 4 322.48 13.67
 0 -2 4 326.13 13.27
 0 2 -4 342.22 12.36
 0 -2 -4 334.35 12.35
 0 -2 -4 345.78 12.35
 0 -2 4 336.77 11.65
 0 2 -4 344.66 12.96
 0 2 4 335.39 13.17
 0 2 4 331.5 13.86
 0 2 4 321.67 13.98
 0 -2 4 360.55 12.99
 0 2 -4 342.28 10.89
 0 2 4 342.03 11.96
 0 2 4 332.48 11.5
 0 2 4 348.08 11.51
 0 -2 4 347.65 12.46
 0 -2 -4 349.08 11.5
 0 -2 4 308.45 13.22
 0 2 -4 307.13 11.92
 0 -2 -4 326.22 12.23
 0 -2 -5 1401.38 43.85
 0 2 -5 1347.75 42.85
 0 -2 5 1279.88 45.13
 0 2 5 1377.09 45.19
 0 2 -5 1378.93 44.4
 0 2 -5 1403.84 44.45
 0 -2 5 1272.23 44.19
 0 2 5 1279.88 45.54
 0 -2 5 1420.84 44.93
 0 2 5 1318.49 45.95
 0 -2 5 1393.17 44.27
 0 -2 -5 1405.35 43.62
 0 -2 -5 1380.81 43.72
 0 2 -5 1363.15 43.83
 0 -2 5 1413.04 45.11
 0 -2 -5 1342.14 43.83
 0 2 -5 1387.11 44.22
 0 -2 -5 1366.12 43.62
 0 2 5 1328.01 42.81
 0 2 5 1356.84 43.25
 0 -2 5 1354.6 43.96
 0 -2 -5 1378.35 42.8
 0 2 -5 1340.73 41.9
 0 2 5 1308.31 43.01
 0 -2 6 37.9 3.95
 0 2 -6 38.59 3.55
 0 2 -6 39.01 3.24
 0 2 -6 41.92 2.86
 0 -2 -6 40.99 2.11
 0 -2 -6 42.59 3.42
 0 2 -6 41 2.59
 0 2 6 38.85 4.28
 0 2 6 38.88 3.11
 0 2 -6 42.33 3.63
 0 2 -6 38.53 3.49
 0 2 -6 39.12 3.27
 0 -2 6 39.17 3.47
 0 2 6 40.62 4.78
 0 -2 6 43.49 3.99
 0 -2 -6 40.03 2.98
 0 -2 -6 37.93 3.09
 0 -2 -6 42.9 3.18
 0 2 -6 41.35 3.52
 0 -2 6 40.9 3.42
 0 2 6 46.73 4.96
 0 2 6 39.99 2.87
 0 -2 -6 38.22 2.54
 0 -2 6 43.72 3.48
 0 2 6 38.11 2.86
 0 2 -6 39.68 1.63
 0 2 -6 32.22 1.56
 0 -2 7 50.39 4.67
 0 2 -7 52.91 3.99
 0 2 -7 53.1 4.2
 0 -2 -7 52.09 2.3
 0 2 -7 48.32 2.81
 0 2 7 54.46 2.7
 0 2 -7 53.73 3.34
 0 2 7 60.28 5.72
 0 2 -7 53.29 3.22
 0 -2 -7 50.24 3.92
 0 2 7 52.44 3.96
 0 2 -7 52.7 4.16
 0 2 7 60.15 5.56
 0 2 7 48.01 5.52
 0 -2 7 50.22 3.85
 0 -2 7 52.63 4.09
 0 2 -7 51.97 4.17
 0 2 -7 53.84 4.03
 0 -2 7 55.23 4.61
 0 2 7 51.38 5.7
 0 -2 -7 51.79 3.37
 0 -2 -7 54.65 3.65
 0 -2 -7 53.01 3.83
 0 2 -7 50.8 4.02
 0 -2 -7 50.8 2.4
 0 2 7 51.55 3.39
 0 2 -7 40.15 1.86
 0 2 -7 48.19 1.89
 0 -2 -7 53.38 3.15
 0 -2 7 53.36 4.15
 0 -2 8 36.57 4.15
 0 2 -8 40.35 3.82
 0 2 -8 33.97 2.72
 0 -2 8 31.01 4.7
 0 2 8 31.45 4.82
 0 2 -8 34.81 3.6
 0 2 8 35.68 3.59
 0 2 -8 30.24 2
 0 -2 -8 30.15 1.46
 0 -2 8 34.55 1.95
 0 2 8 26.5 1.61
 0 2 -8 30.88 2.01
 0 -2 8 29.7 3.15
 0 2 8 38.94 5.25
 0 2 -8 30.38 2.56
 0 -2 8 29.59 3.23
 0 2 -8 32.13 3.32
 0 2 -8 35.78 3.64
 0 2 8 27.38 4.98
 0 -2 8 30.87 3.87
 0 2 -8 34.23 3.45
 0 -2 -8 33.36 2.69
 0 -2 -8 32.5 3.01
 0 2 -8 35.88 2.83
 0 2 -8 30.67 3.43
 0 -2 -8 31.73 3.31
 0 -2 -8 34 3.38
 0 -2 -8 38.77 2.05
 0 2 -8 31.71 2
 0 2 8 31.67 2.77
 0 -2 8 35.95 3.64
 0 -2 -8 31 2.68
 0 2 -9 11.22 2.58
 0 2 -9 11.2 2.51
 0 -2 9 12.54 3.25
 0 2 9 13.53 2.83
 0 2 -9 9.84 1.85
 0 -2 9 12.06 4.24
 0 2 -9 9.28 0.88
 0 -2 -9 12.34 1.41
 0 -2 9 13.54 3.96
 0 2 -9 12.9 2.63
 0 2 9 12.01 4.07
 0 2 -9 10.98 1.34
 0 2 9 15.27 4.49
 0 2 -9 10.73 1.8
 0 -2 9 10.63 2.17
 0 2 9 10.25 4.35
 0 -2 9 12.17 3.09
 0 -2 9 8.47 2.26
 0 -2 9 12.97 2.81
 0 2 9 12.35 2.15
 0 -2 -9 11.53 1.35
 0 2 -9 11.96 1.44
 0 2 -9 11.87 2.68
 0 2 -9 10.32 2.53
 0 -2 -9 8.92 2.54
 0 2 -9 9.57 1.92
 0 -2 -9 12.45 2.54
 0 -2 -9 10.13 2.05
 0 -2 -9 10.17 1.59
 0 2 -10 277.52 9.72
 0 -2 -10 273.08 9.68
 0 -2 10 258.18 9.59
 0 -2 10 263.04 11.27
 0 2 10 285.65 15.22
 0 2 -10 275.23 10.79
 0 2 -10 276.63 9.61
 0 2 10 272.54 15.21
 0 -2 10 253.63 14.36
 0 2 10 264.43 12.53
 0 2 -10 281.92 12.49
 0 2 -10 275.65 9.64
 0 2 -10 273.75 11.22
 0 -2 10 274.68 14.99
 0 2 10 264.56 15.25
 0 -2 10 281.62 12.77
 0 -2 10 281.19 12.91
 0 2 10 282.5 11.12
 0 2 -10 282.87 11.23
 0 -2 -10 283.52 12.46
 0 -2 -10 266.98 12.41
 0 -2 10 261.12 11.79
 0 2 -10 269.81 12.4
 0 2 -10 269.45 12.42
 0 -2 -10 270.25 11.1
 0 2 -10 278.76 12.5
 0 2 -10 292.56 12.99
 0 -2 10 278.74 13.44
 0 -2 -11 1210.17 36.94
 0 2 -11 1142.77 36.89
 0 2 11 1207.03 45.59
 0 2 11 1179.68 44.42
 0 2 -11 1104.15 38.05
 0 2 11 1069.71 37.07
 0 2 -11 1149.72 36.8
 0 2 11 1212.09 44.84
 0 2 11 1132.33 40.73
 0 -2 11 1094.41 43.6
 0 2 -11 1178.32 40.53
 0 2 -11 1172.02 36.81
 0 -2 -11 1173.79 40.52
 0 -2 11 1202.09 44.7
 0 2 -11 1159.93 38.83
 0 2 11 1141.06 44.72
 0 -2 11 1130.7 40.36
 0 -2 11 1186.99 41.18
 0 2 11 1203.69 38.71
 0 -2 -11 1173.79 40.4
 0 2 -11 1183.64 38.82
 0 -2 -11 1223.68 40.67
 0 2 -11 1134.74 40.33
 0 2 -11 1226.99 40.73
 0 2 -11 1205.74 40.72
 0 -2 -11 1114.13 38.3
 0 2 -11 1140.98 40.9
 0 -2 11 1177.55 41.53
 0 -2 -12 838.9 26.88
 0 2 -12 834.68 26.88
 0 2 12 837.67 35.83
 0 2 12 831.92 34.24
 0 2 12 884.1 35.1
 0 2 12 792.61 30.87
 0 -2 12 786.04 34.38
 0 2 12 864.86 35.37
 0 -2 -12 833.85 30.61
 0 2 -12 821.77 28.9
 0 -2 12 858.9 34.98
 0 2 -12 805.52 26.69
 0 -2 12 778.7 27.99
 0 2 12 784.66 27.08
 0 2 -12 841.85 26.72
 0 2 -12 818.62 30.76
 0 2 12 856.25 28.67
 0 -2 12 841.36 31.41
 0 2 -12 865.12 31.26
 0 -2 12 815.11 31.22
 0 -2 12 776.64 29.94
 0 2 12 768.06 34.65
 0 2 -12 866.2 30.92
 0 2 -12 818.37 28.73
 0 -2 -12 849.82 30.63
 0 -2 -12 851.44 30.87
 0 2 -12 810.41 30.59
 0 -2 -13 479.48 15.99
 0 2 -13 498.05 16.5
 0 -2 -13 459.46 16.2
 0 2 -13 493.96 20.27
 0 2 13 477.35 24.89
 0 -2 -13 498.57 16.34
 0 -2 -13 479.13 16.4
 0 -2 13 440.08 16.98
 0 2 -13 443.2 16.03
 0 -2 -13 475.61 16.42
 0 2 -13 455.65 16.32
 0 2 13 417.46 16.79
 0 2 13 456.13 16.48
 0 2 -13 472.7 18.28
 0 -2 -13 466.6 19.99
 0 -2 13 496.05 24.41
 0 2 13 476.97 23.88
 0 2 -13 464.28 16.08
 0 -2 13 474 17.65
 0 2 -13 466.95 16.06
 0 2 13 468.97 24.89
 0 -2 13 453.15 21.61
 0 2 13 475.33 23.62
 0 -2 -13 492.28 16.33
 0 2 -13 478.31 16.28
 0 2 -13 508.83 16.1
 0 2 -13 498.55 16.67
 0 -2 -13 474.88 16.3
 0 -2 -13 466.57 19.86
 0 -2 -13 487.12 20.31
 0 2 -13 444.99 19.87
 0 -2 13 467.95 20.34
 0 2 -13 493.85 20.71
 0 2 -13 486.24 20.32
 0 -2 13 494.07 21.01
 0 2 13 439.2 23.87
 0 2 13 444.83 20.15
 0 -2 13 488.42 24.39
 0 2 -14 311.86 15.08
 0 2 14 277.84 18.88
 0 2 -14 294.54 10.84
 0 2 -14 292.17 10.66
 0 -2 -14 312.32 11.07
 0 -2 14 271.17 11.66
 0 -2 -14 309.31 11.21
 0 -2 -14 309.19 11.22
 0 2 -14 299.81 11.14
 0 -2 -14 283.71 10.63
 0 2 14 214.69 11.22
 0 2 14 284.89 11.2
 0 -2 14 363.31 19.67
 0 2 -14 300.67 12.93
 0 -2 -14 318.06 14.96
 0 2 14 309.46 18.56
 0 2 -14 304.04 10.88
 0 -2 14 296.14 12.44
 0 2 -14 293.42 10.77
 0 2 14 285.31 17.88
 0 2 14 314.85 19.79
 0 -2 14 300.42 16.57
 0 -2 -14 313.71 11.1
 0 2 -14 301.47 11.03
 0 -2 -14 310.52 10.75
 0 -2 -14 293.35 14.46
 0 2 -14 296.12 14.71
 0 -2 -14 324.42 15.21
 0 2 -14 317.86 15.41
 0 -2 -14 311.08 11.11
 0 2 -14 308.09 11.41
 0 -2 -14 288.19 10.88
 0 2 14 315.14 18.9
 0 -2 14 313.25 18.92
 0 2 -15 104.04 8.38
 0 2 15 111.08 11.53
 0 2 -15 113.29 5.12
 0 -2 -15 119.42 5.65
 0 -2 -15 120.91 5.63
 0 -2 -15 132.79 5.67
 0 -2 15 122.18 6.31
 0 2 -15 118.55 5.32
 0 2 -15 117.2 5.59
 0 -2 -15 112.96 5.07
 0 2 15 100.4 5.95
 0 2 15 108.75 5.58
 0 2 -15 114.45 5.29
 0 -2 -15 122.1 5.61
 0 -2 15 118.43 6.88
 0 2 15 125.65 11.55
 0 -2 -15 112.87 5.29
 0 2 -15 120.44 5.3
 0 -2 -15 120.17 5.58
 0 2 -15 120.91 5.53
 0 2 15 128.14 11.41
 0 2 15 122.78 12.49
 0 -2 15 122.74 10.28
 0 -2 -15 115.17 8.58
 0 -2 -15 108.09 8.04
 0 2 -15 118.57 8.53
 0 -2 15 122.87 11.52
 0 -2 -15 109.93 8.21
 0 -2 15 123.99 6.75
 0 -2 -15 121.17 5.61
 0 2 -15 121.08 5.83
 0 2 -15 116.75 5.47
 0 2 15 122.53 11.78
 0 -2 15 104.28 11.22
 0 2 -16 -0.35 2.59
 0 -2 -16 2.48 2.8
 0 -2 16 -0.65 4.6
 0 2 16 -0.73 4.94
 0 2 -16 1.77 1.28
 0 -2 16 2.18 2.01
 0 -2 -16 0.95 1.54
 0 2 -16 0.47 1.16
 0 -2 -16 0.65 1.5
 0 -2 -16 1.29 1.48
 0 2 -16 2.11 1.6
 0 2 16 1.43 2.14
 0 -2 -16 -0.34 2.53
 0 -2 16 1.93 5.32
 0 2 16 1.25 4.55
 0 -2 -16 -0.09 1.25
 0 2 16 1.07 2.43
 0 -2 16 0.56 2.46
 0 -2 -16 1.35 1.54
 0 2 -16 1.25 1.29
 0 -2 -16 -0.2 1.5
 0 2 -16 1.31 1.45
 0 2 16 6.42 5.51
 0 2 16 -1.81 4.89
 0 -2 -16 0.64 2.67
 0 2 16 -1.33 4.91
 0 -2 16 2.8 5.34
 0 -2 -16 0.41 1.51
 0 2 -16 0.73 2.6
 0 2 -16 2.2 1.49
 0 -2 16 -0.35 2.36
 0 -2 -16 0.85 1.44
 0 2 -17 10.21 3.25
 0 2 17 7.93 5.57
 0 -2 17 16.53 6.06
 0 -2 -17 11.19 1.94
 0 -2 -17 10.02 1.95
 0 2 -17 10.53 1.66
 0 -2 17 10.12 2.45
 0 2 -17 9.08 1.46
 0 2 -17 10.03 1.89
 0 -2 -17 10.51 1.89
 0 2 17 9.96 2.32
 0 -2 -17 9.29 3.16
 0 -2 17 12.58 5.31
 0 2 17 3.56 4.65
 0 -2 17 12.65 3.08
 0 -2 -17 9.14 1.68
 0 -2 17 9.7 2.77
 0 -2 -17 11.26 1.98
 0 2 -17 10.2 1.71
 0 2 -17 10.26 1.8
 0 -2 -17 10.87 1.98
 0 2 17 10.95 5.2
 0 2 17 10.39 5.47
 0 -2 -17 11.66 3.2
 0 2 -17 11.87 1.9
 0 2 17 11.44 2.86
 0 -2 -17 8.7 1.54
 0 2 -17 9.39 3.32
 0 -2 -17 10.52 1.88
 0 2 17 16.3 6.11
 0 -2 17 14.49 5.88
 0 -2 -18 1.48 1.56
 0 2 -18 0.06 0.84
 0 2 -18 2.34 1.24
 0 -2 18 1.87 1.95
 0 -2 -18 0.97 1.51
 0 2 -18 1.07 1.54
 0 -2 -18 2.05 1.53
 0 2 18 3.04 2.02
 0 2 18 1.83 4.45
 0 -2 18 2.6 5.37
 0 -2 18 5.87 4.53
 0 -2 -18 1.54 2.51
 0 -2 -18 1.92 1.51
 0 2 -18 2.41 1.29
 0 2 18 4.44 4.9
 0 2 18 -1.03 4.42
 0 2 -18 1.57 1.48
 0 -2 -18 2.7 1.56
 0 2 -18 2.88 1.45
 0 2 18 0.8 2.45
 0 -2 18 3.83 2.3
 0 -2 -18 0.91 1.27
 0 -2 -18 1.11 2.3
 0 -2 18 1.38 2.42
 0 2 -18 1.28 2.52
 0 -2 -18 3.18 1.52
 0 -2 18 4.41 4.92
 0 2 18 -2.72 5.73
 0 2 -19 160.09 6.48
 0 -2 -19 152.59 6.46
 0 2 19 147.09 7.73
 0 -2 -19 157.13 6.45
 0 -2 19 149.93 7.49
 0 2 -19 152.91 5.98
 0 -2 19 158.13 12.87
 0 2 19 144.68 12.74
 0 -2 -19 151.95 6.4
 0 -2 -19 154.04 6.44
 0 -2 -19 144.2 8.4
 0 2 -19 149.93 6.32
 0 2 19 149.39 12.1
 0 -2 19 154.01 12.65
 0 -2 19 161.25 12.17
 0 2 -19 160.54 9.38
 0 -2 -19 162.39 6.16
 0 -2 19 153.87 7.29
 0 2 -19 154.21 6.27
 0 2 19 151.49 7.35
 0 -2 19 142.37 7.64
 0 2 19 141.85 6.71
 0 -2 -19 154.85 6.41
 0 -2 19 162.81 6.79
 0 2 -19 134.08 5.78
 0 -2 20 70.25 4.56
 0 2 20 73.02 4.89
 0 -2 -20 70.62 3.66
 0 -2 20 61.55 4.59
 0 2 20 71.28 3.87
 0 2 -20 69.44 3.48
 0 -2 -20 72.61 3.68
 0 2 -20 71.22 3.57
 0 2 -20 70.42 5.6
 0 -2 -20 73.83 3.68
 0 -2 -20 71.73 3.67
 0 -2 -20 79.63 3.73
 0 2 20 72.13 4.44
 0 -2 20 70 4.75
 0 -2 -20 73.94 3.69
 0 2 -20 75.47 3.74
 0 -2 20 74.66 4.31
 0 2 -21 10.66 1.34
 0 -2 21 10.76 2.41
 0 2 21 8.23 1.53
 0 2 -21 11.33 1.31
 0 -2 -21 9.97 1.41
 0 2 -21 12.02 1.54
 0 -2 -21 9.6 1.4
 0 2 21 11.12 2.35
 0 -2 21 9.71 2.07
 0 -2 -21 10.18 1.43
 0 2 21 13.61 2.51
 0 -2 -21 11.72 1.45
 0 -2 21 12.01 1.76
 0 -2 21 11.19 2.35
 0 -2 -21 9.85 1.46
 0 2 21 7.76 1.93
 0 -2 -22 4.82 1.02
 0 -2 -22 5.37 0.98
 0 2 -22 5.18 1.07
 0 2 -22 6.57 1.08
 0 -2 22 5.49 1.83
 0 -2 -22 4.97 0.98
 0 2 22 6.41 1.46
 0 -2 22 5.44 1.74
 0 2 22 5.77 1.7
 0 -2 23 35.41 2.01
 0 2 -23 31.65 1.57
 0 -2 23 34.91 1.89
 0 3 0 0.48 2.08
 0 -3 0 -0.14 1.93
 0 -3 0 1.1 2.05
 0 -3 0 -0.59 1.37
 0 -3 0 0.07 1.13
 0 3 0 1.13 1.23
 0 -3 0 1.03 1.93
 0 3 0 0.51 1.91
 0 3 0 0.81 2.39
 0 3 0 -0.62 2.11
 0 3 0 -0.79 2.05
 0 3 0 0.64 1.68
 0 -3 0 2.14 2.09
 0 -3 0 1.81 1.81
 0 -3 0 1.33 1.62
 0 -3 -1 276.33 11.18
 0 -3 1 284.61 11.55
 0 -3 -1 279.58 11.02
 0 -3 1 278.49 10.56
 0 -3 -1 290.13 9.6
 0 3 1 272.13 10.24
 0 3 -1 277.83 9.9
 0 -3 -1 260.74 9.6
 0 -3 -1 280.45 10.59
 0 -3 1 288.07 11.48
 0 3 -1 293.2 11.27
 0 -3 -1 286.44 10.84
 0 3 1 277.3 11.72
 0 3 1 270.81 11.84
 0 3 -1 272.99 11.37
 0 3 1 284.02 11.88
 0 3 -1 271.69 11.31
 0 3 -1 282.95 10.81
 0 3 1 286.35 11.51
 0 -3 -1 281.44 11.18
 0 -3 1 273.18 10.78
 0 -3 -1 273.39 10.88
 0 -3 -1 280.81 11
 0 -3 1 272.78 10.57
 0 -3 2 98.9 4.99
 0 -3 2 100.34 5.31
 0 -3 -2 108.3 5.49
 0 3 2 103.52 6.31
 0 -3 -2 109.58 5.68
 0 -3 2 107.61 6.08
 0 3 -2 103.49 5.09
 0 3 -2 102.69 4.4
 0 -3 -2 106.49 4.09
 0 -3 -2 109.45 4.38
 0 -3 2 105.98 5.26
 0 3 -2 102.28 5.8
 0 -3 2 106.12 6.21
 0 -3 -2 101.61 4.99
 0 3 -2 105.84 5.24
 0 -3 -2 107.72 4.98
 0 3 -2 108.16 5.78
 0 -3 2 102.44 5.52
 0 3 2 109.41 6.71
 0 3 2 108.61 5.89
 0 3 2 105.96 6.51
 0 3 -2 112.74 5.85
 0 -3 -2 100.46 5.53
 0 -3 2 102.76 5.91
 0 3 2 95.83 5.79
 0 3 -3 69.15 3.19
 0 -3 -3 69 3.33
 0 -3 3 76.79 4.29
 0 -3 3 69 4.94
 0 -3 -3 72.57 4.45
 0 3 3 75.89 5.16
 0 -3 -3 67.21 4.13
 0 3 -3 70.73 4.62
 0 3 -3 70.36 4.18
 0 -3 -3 70.48 3.55
 0 3 -3 73.5 4.79
 0 3 -3 71.2 4.92
 0 -3 -3 72.06 4.02
 0 -3 3 66.32 4.76
 0 3 -3 72.05 4.44
 0 3 3 71.26 5.61
 0 3 -3 69.75 4.36
 0 3 3 63.69 4.61
 0 -3 3 71.87 4.99
 0 3 3 73.92 5.78
 0 -3 -3 74.5 4.4
 0 3 3 66.09 5.5
 0 -3 3 64.89 4.03
 0 -3 -3 72.09 4.65
 0 -3 3 69.52 3.88
 0 -3 -4 428.41 14.06
 0 -3 4 421.49 15.29
 0 3 -4 403.91 13.59
 0 3 4 412.27 14.83
 0 3 -4 426.06 16.21
 0 -3 4 418.82 16.24
 0 3 4 389.03 16.54
 0 -3 4 426.84 16.66
 0 -3 -4 401.3 15.19
 0 3 -4 397.69 15.63
 0 3 -4 406.42 15.13
 0 -3 4 436.63 16.8
 0 3 -4 420.92 15.9
 0 -3 -4 418.38 13.59
 0 3 4 399.43 15.44
 0 3 -4 426.87 16.3
 0 3 -4 408.3 15.13
 0 -3 -4 392.43 14.95
 0 -3 4 398.76 16.32
 0 3 4 436.62 17.5
 0 3 4 426.01 15.67
 0 -3 -4 406.89 14.9
 0 3 4 385.17 17.04
 0 -3 4 417.15 16.17
 0 3 4 412.75 17.28
 0 -3 -4 419.87 15.49
 0 -3 -4 411.78 15.47
 0 3 5 3.26 1.73
 0 3 5 2.02 0.79
 0 -3 5 3.63 1.85
 0 3 -5 2.25 0.66
 0 -3 -5 1.36 1.03
 0 -3 5 4.71 2.89
 0 -3 -5 2.86 1.76
 0 3 -5 2.97 0.97
 0 3 5 1.63 2.15
 0 3 -5 2.84 2.18
 0 3 -5 2.82 2.07
 0 3 -5 2.49 1.75
 0 3 5 1.47 2.88
 0 -3 5 2.37 2.85
 0 -3 5 2.72 2.38
 0 3 -5 1.85 2.01
 0 -3 -5 2.88 1.83
 0 3 5 0.82 3.07
 0 3 5 4.57 1.97
 0 3 -5 2.07 2.15
 0 -3 5 1.8 2.6
 0 3 -5 2.87 1.68
 0 3 5 1.08 2.99
 0 3 5 2.21 3.15
 0 -3 -5 1.77 1.31
 0 -3 5 3.55 2.4
 0 -3 -5 0.73 1.74
 0 -3 -5 1.97 1.84
 0 -3 5 2.71 1.41
 0 3 6 295.78 11.31
 0 -3 6 310.71 12.07
 0 3 -6 258.91 9.27
 0 -3 -6 301.91 10.54
 0 3 6 269.96 10.27
 0 3 6 268.49 11.61
 0 3 -6 290.98 10.4
 0 -3 6 292.82 13.6
 0 -3 -6 290.16 11.87
 0 3 -6 306.89 12.72
 0 3 6 299.33 12.96
 0 -3 6 285.99 12.45
 0 -3 -6 290.73 10.49
 0 3 6 290.31 14.41
 0 3 -6 295.48 11.91
 0 3 -6 292.6 12.54
 0 -3 6 285.5 12.53
 0 3 6 278.87 13.77
 0 -3 6 297.12 13.2
 0 -3 -6 300.28 11.92
 0 3 -6 295.29 12.3
 0 3 -6 287.86 11.74
 0 -3 6 295.48 13.38
 0 -3 -6 289.1 9.58
 0 -3 -6 284.91 11.82
 0 -3 -6 295.81 11.83
 0 3 -7 896.62 30.4
 0 -3 7 919.43 32.49
 0 3 -7 875.48 28.74
 0 -3 7 823.31 32.5
 0 -3 -7 862.17 30.39
 0 3 7 911.68 32.23
 0 3 -7 881.98 31.21
 0 3 7 873.71 29.65
 0 -3 -7 871.7 28.82
 0 -3 7 918.58 30.75
 0 3 -7 877.83 28.09
 0 -3 7 826.33 30.79
 0 3 7 902.39 33.88
 0 3 -7 950.42 29.88
 0 3 -7 888.51 31.23
 0 -3 7 897.04 31.35
 0 3 -7 887.31 30.52
 0 3 7 870.3 33.16
 0 -3 7 923.92 32.14
 0 -3 -7 890.93 30.61
 0 3 -7 887.5 30.93
 0 3 -7 885.25 27.84
 0 -3 7 875.33 28.26
 0 -3 -7 857.69 27.74
 0 3 -7 755.97 29.35
 0 -3 -7 889.42 28.47
 0 -3 -7 888.55 30.19
 0 -3 -7 871.54 30.32
 0 -3 8 71.77 6.32
 0 3 -8 67.92 4.95
 0 3 -8 71.27 3.89
 0 -3 8 64.97 6.54
 0 -3 -8 67.89 5.14
 0 -3 8 70.9 5.27
 0 3 8 67.65 4.53
 0 -3 -8 62.52 3.85
 0 -3 -8 72.15 3.24
 0 -3 -8 63.81 3.21
 0 3 8 67.41 3.82
 0 3 -8 58.64 3.92
 0 3 -8 65.09 3.3
 0 -3 8 71.02 5.3
 0 3 8 72.65 7.27
 0 3 8 70.52 7.17
 0 3 -8 63.07 4.35
 0 -3 8 70.25 5.52
 0 3 -8 65.44 5.03
 0 3 -8 66.19 5.38
 0 3 8 66.14 6.84
 0 -3 8 60.96 5.78
 0 3 -8 70.74 5.44
 0 3 -8 65.27 3.91
 0 -3 -8 64.91 4.85
 0 3 -8 69.2 3.18
 0 -3 8 69.74 3.55
 0 -3 -8 68.58 3.12
 0 3 8 63.33 6.04
 0 3 -8 74.15 5.58
 0 -3 -8 63.47 4.81
 0 -3 -8 65.15 4.62
 0 -3 9 98.28 7.56
 0 -3 -9 84.12 6.15
 0 -3 9 99.5 8.3
 0 3 -9 94.13 4.92
 0 -3 -9 87.4 4.98
 0 -3 9 99.73 6.62
 0 3 9 103.65 5.79
 0 -3 -9 97.4 4.2
 0 3 -9 82.02 4.51
 0 3 -9 97.03 4.28
 0 3 -9 97.76 4.04
 0 3 -9 93.61 5.32
 0 3 9 99.15 8.79
 0 -3 9 96.46 6.34
 0 3 9 87.85 8.26
 0 3 9 97.22 8.94
 0 3 9 99.31 8.69
 0 -3 9 107.05 7.39
 0 3 -9 91.11 6.57
 0 -3 9 81.2 6.3
 0 3 -9 102.38 6.35
 0 -3 -9 94.39 4.08
 0 3 -9 93.7 4.12
 0 -3 9 92.57 4.38
 0 3 -9 96.49 6.3
 0 -3 -9 93.07 5.52
 0 -3 -9 96.01 5.95
 0 -3 9 93.62 7.46
 0 3 -9 96.49 6.72
 0 3 9 90.05 7.71
 0 -3 -9 100.39 6.36
 0 3 -9 90.02 6.42
 0 3 10 828.08 28.86
 0 -3 10 855.03 30.68
 0 -3 -10 872.04 26.87
 0 3 -10 822.75 26.59
 0 3 10 884.71 33.35
 0 3 -10 814.15 30.49
 0 -3 10 746.59 32.13
 0 3 -10 829.27 26.82
 0 3 10 870.43 34.55
 0 3 -10 797.12 28.33
 0 3 -10 842.83 28.03
 0 -3 -10 868.08 30.43
 0 3 10 856.32 34.15
 0 -3 10 796.86 29.63
 0 3 10 809.59 34.6
 0 -3 10 856.66 32.22
 0 3 -10 876.67 31.03
 0 3 10 780.33 33.74
 0 -3 10 828.88 31.36
 0 -3 -10 853.53 30.17
 0 -3 -10 809.72 30.16
 0 3 -10 816.97 30.49
 0 -3 -10 825.64 26.69
 0 3 -10 827.32 26.71
 0 -3 10 792.89 26.91
 0 3 -10 835.73 30.12
 0 -3 10 807.86 30.26
 0 3 -10 870.48 30.91
 0 3 -10 807.66 30.01
 0 -3 -10 782.9 28.36
 0 -3 -10 816.88 29.19
 0 -3 11 157.83 11.52
 0 3 -11 174.54 9.94
 0 3 11 181.43 12.08
 0 3 -11 167.13 7.94
 0 3 11 167.86 12.66
 0 3 -11 166.5 6.52
 0 -3 -11 168.04 6.8
 0 3 -11 169.25 6.74
 0 -3 -11 173.61 9.77
 0 3 -11 173.82 9.93
 0 -3 -11 179.08 9.71
 0 -3 11 168.18 8.94
 0 3 11 164.9 12.36
 0 -3 11 156.82 6.75
 0 3 -11 169.07 6.71
 0 -3 -11 166.85 6.68
 0 -3 -11 165.96 8.54
 0 3 -11 180.75 9.73
 0 -3 11 168.44 10.73
 0 3 -11 181.85 10.22
 0 -3 11 169.42 10.24
 0 3 11 161.45 12.28
 0 3 -11 184.9 10.26
 0 3 -11 167.09 9.42
 0 -3 11 165.95 9.45
 0 3 11 170.25 8.52
 0 -3 11 178.8 10.05
 0 3 -12 177.28 7.26
 0 3 -12 179.52 7.2
 0 -3 -12 168.37 7.02
 0 -3 12 167.64 7.36
 0 3 12 147.65 12.72
 0 -3 12 162.67 10.18
 0 -3 -12 172.54 7.01
 0 -3 12 147.69 7.64
 0 -3 -12 162.76 6.98
 0 -3 -12 181.02 6.96
 0 3 -12 171.89 7.09
 0 -3 12 154.5 11.97
 0 3 -12 176.34 10.2
 0 3 12 180.14 12.63
 0 -3 -12 163.28 6.81
 0 3 12 178.53 13.43
 0 3 -12 167.8 6.65
 0 -3 -12 179.32 7.05
 0 3 -12 165.8 6.81
 0 3 -12 170.16 6.83
 0 -3 12 157.36 6.77
 0 -3 -12 174.34 6.88
 0 3 12 189.57 13.4
 0 -3 12 187.93 10.55
 0 3 12 163.49 8.6
 0 -3 -12 169.54 9.95
 0 3 -12 151.91 9.4
 0 -3 -12 185.83 10.16
 0 3 -12 175 10.38
 0 3 -12 187.17 10.53
 0 -3 12 156.92 10.62
 0 3 -12 164.09 10.23
 0 3 -12 163.26 6.62
 0 -3 -12 174.85 6.85
 0 3 -12 175.8 7.2
 0 3 -12 177.18 10.06
 0 -3 -12 158.3 8.34
 0 3 13 2 2.01
 0 -3 -13 0.29 1.43
 0 -3 13 3.38 1.66
 0 -3 13 1.64 2.56
 0 3 13 4.36 4.6
 0 -3 -13 0.6 1.37
 0 -3 13 2.27 1.94
 0 3 -13 1.65 1.12
 0 3 -13 2.4 1.54
 0 -3 -13 0.09 1.3
 0 -3 13 3.4 4.37
 0 3 13 -0.54 4.37
 0 3 -13 0.97 2.38
 0 -3 -13 1.23 1.39
 0 3 13 1.83 4.56
 0 3 -13 2.77 1.48
 0 -3 -13 2.59 1.4
 0 3 -13 2.28 1.32
 0 -3 -13 1.89 1.4
 0 3 -13 1.39 1.27
 0 3 -13 3.22 1.27
 0 3 -13 3.07 1.37
 0 -3 -13 1.24 1.32
 0 3 13 -1.34 5.18
 0 3 13 7.68 5.4
 0 3 13 0.21 1.9
 0 -3 13 1.75 2.62
 0 -3 13 4.16 4.88
 0 3 -13 0.31 2.32
 0 3 -13 0.99 2.55
 0 3 -13 0.95 2.44
 0 3 -13 1.06 2.73
 0 -3 13 -0.39 3
 0 3 -13 2.48 1.54
 0 -3 -13 0.32 2.41
 0 3 -13 2.33 2.58
 0 3 14 553.84 20.09
 0 -3 -14 553.01 19.12
 0 -3 14 553 19.43
 0 3 14 508.44 27.54
 0 -3 -14 586.82 19.19
 0 3 -14 527.14 18.67
 0 -3 14 513.8 20.05
 0 3 -14 543.16 19.2
 0 -3 -14 526.74 18.86
 0 -3 -14 574.04 23.6
 0 -3 14 567.53 27.92
 0 3 14 576.55 28.27
 0 -3 -14 625.96 19.13
 0 3 -14 600.41 19.51
 0 -3 14 567.74 20.68
 0 -3 -14 552.62 19.17
 0 3 -14 548.55 18.73
 0 3 -14 538.1 18.88
 0 3 -14 552.31 19.01
 0 -3 -14 567.04 19.11
 0 3 14 537.48 27.47
 0 3 14 560.64 28.91
 0 3 14 534.62 26.65
 0 -3 14 539.82 27.26
 0 3 -14 562.77 23.39
 0 3 -14 539.27 23.5
 0 3 -14 558.35 23.18
 0 -3 -14 547.9 23.28
 0 -3 14 546.44 24.15
 0 3 -14 572.2 24.2
 0 3 -14 575.9 18.84
 0 3 -14 564.6 19.47
 0 -3 -14 565.2 19.05
 0 3 -14 590.88 23.84
 0 3 15 35.2 7.77
 0 3 -15 30.06 2.38
 0 -3 15 36.34 3.62
 0 3 -15 35.7 2.86
 0 -3 -15 35.62 2.63
 0 -3 15 32.68 7.1
 0 -3 -15 37.1 5.02
 0 3 15 34.59 7.05
 0 -3 -15 36.02 2.67
 0 -3 15 35.66 4.07
 0 3 -15 36.06 2.55
 0 3 -15 31.29 2.54
 0 -3 -15 34.53 2.75
 0 3 -15 34.22 2.71
 0 3 15 43.13 7.6
 0 3 15 37.66 7.98
 0 3 15 41.68 6.98
 0 -3 15 40.37 7.44
 0 3 -15 36.92 3
 0 -3 -15 36.55 2.87
 0 3 -15 33.36 4.51
 0 3 -15 37.33 5.32
 0 3 -15 30.7 4.67
 0 -3 -15 35.6 4.87
 0 3 -15 31.74 4.85
 0 -3 -15 33.81 2.75
 0 3 15 28.97 3.45
 0 -3 16 52.2 8.03
 0 3 16 71.02 9.51
 0 3 -16 47.85 2.92
 0 -3 16 45.94 3.99
 0 3 -16 48.41 3.38
 0 3 16 40.24 3.42
 0 -3 -16 50.47 3.08
 0 -3 16 45.65 7.54
 0 -3 -16 49.83 5.64
 0 3 16 53.52 7.91
 0 3 -16 47.39 2.95
 0 -3 16 49.17 4.48
 0 -3 -16 54.89 3.24
 0 -3 16 52.74 4.61
 0 3 -16 55.18 3.2
 0 3 -16 50.96 3.24
 0 -3 -16 45.99 3.26
 0 3 16 44.19 8.37
 0 3 16 39.73 7.71
 0 3 16 53.24 4.14
 0 -3 -16 52.38 3.28
 0 3 -16 47.16 3.36
 0 3 -16 57.66 5.9
 0 -3 -16 54.74 5.77
 0 3 -16 57.56 6.17
 0 3 16 53.21 7.75
 0 -3 16 53.33 8.33
 0 -3 -16 47.97 3.26
 0 3 -16 54.05 3.59
 0 3 -16 49.35 5.59
 0 -3 17 40.4 3.68
 0 3 -17 38.24 2.48
 0 3 -17 40.47 3.04
 0 3 17 32.24 2.89
 0 -3 -17 39.55 2.55
 0 -3 -17 34.93 4.85
 0 -3 17 40.07 7.43
 0 -3 -17 41.63 2.79
 0 3 17 38.4 3.56
 0 -3 17 42.45 4.16
 0 3 -17 38.04 2.51
 0 3 17 37.29 7.54
 0 3 17 33.59 6.85
 0 3 -17 36.78 4.93
 0 3 -17 39.41 2.8
 0 -3 -17 41.17 5.09
 0 -3 -17 40.87 2.97
 0 3 -17 38.24 5.04
 0 3 -17 41.05 5.02
 0 -3 17 47.85 4.23
 0 -3 -17 41.27 2.92
 0 3 -17 40.43 2.91
 0 3 17 29.54 6.11
 0 -3 17 48.09 7.77
 0 3 17 50.14 8.3
 0 -3 17 36.55 7
 0 -3 -18 24.17 2.38
 0 -3 -18 23.4 2.24
 0 -3 18 25.85 2.86
 0 -3 18 35.24 6.66
 0 3 18 19.84 5.26
 0 -3 18 24.67 6.11
 0 -3 18 26.38 3.31
 0 3 18 22.16 6.36
 0 -3 18 22.25 5.58
 0 -3 -18 25.55 2.23
 0 3 -18 27.87 2.15
 0 -3 -18 25.37 2.23
 0 3 18 33.86 6.14
 0 3 18 23.75 6.11
 0 3 -18 22.09 4.01
 0 -3 -18 25.15 3.81
 0 -3 18 22.97 3.08
 0 3 -18 24.93 2.24
 0 3 -18 27.04 2.36
 0 3 -18 24.34 3.82
 0 -3 -18 27.89 2.28
 0 -3 -18 24.11 1.91
 0 3 18 25.32 2.81
 0 -3 19 2.92 3.71
 0 3 19 3.08 3.57
 0 -3 -19 1.01 1.47
 0 -3 19 0.74 1.79
 0 -3 -19 1.22 1.41
 0 -3 19 1.74 2.29
 0 -3 19 0.92 3.79
 0 3 19 0.54 4.79
 0 -3 -19 0.16 1.38
 0 3 -19 1.12 2.49
 0 -3 -19 -0.24 2.15
 0 -3 -19 -0.6 1.23
 0 -3 -19 -0.31 1.3
 0 3 -19 0.42 1.11
 0 3 -19 1.22 2.1
 0 3 -19 0.61 1.33
 0 -3 19 1.82 2.14
 0 3 -19 0.72 1.37
 0 -3 19 0.56 2.15
 0 -3 -19 1.93 1.35
 0 3 19 0.64 1.79
 0 3 -20 165.64 6.31
 0 3 -20 155.06 6.14
 0 -3 20 184.49 6.75
 0 -3 -20 167.59 6.46
 0 3 -20 166.61 6.43
 0 -3 20 168.48 7.44
 0 -3 -20 166.63 6.52
 0 3 20 163.4 7.58
 0 -3 -20 158.82 6.41
 0 3 20 164.42 6.76
 0 -3 -20 161.44 6.27
 0 -3 20 163.37 7.29
 0 -3 20 168.31 7.19
 0 3 -20 157.61 6.44
 0 -3 21 48.26 3.27
 0 -3 21 51.22 3.04
 0 3 -21 47.85 2.4
 0 -3 -21 49.25 2.58
 0 3 -21 53.14 2.6
 0 -3 -21 54.99 2.68
 0 3 21 52.45 3.54
 0 3 21 48.08 3.2
 0 -3 -21 48.28 2.58
 0 3 21 51.18 3.53
 0 3 -21 46.93 2.59
 0 3 21 46.3 2.63
 0 -3 -21 46.74 2.4
 0 -3 21 50.06 3.17
 0 -3 -22 76.16 3.09
 0 -3 22 76.44 3.39
 0 3 22 82.34 3.82
 0 3 -22 79.22 3.14
 0 3 22 69.87 3.36
 0 -3 -22 73.17 3.07
 0 3 -22 82.99 3.14
 0 3 -22 83.36 3.09
 0 -4 0 1827.99 59.8
 0 4 0 1862.33 58.91
 0 4 0 1844.16 57.99
 0 -4 0 1835.13 58.76
 0 -4 0 1910.13 57.62
 0 -4 0 1843.32 60.08
 0 4 0 1812.99 60.39
 0 -4 0 1809.33 59.55
 0 4 0 1867.25 59.63
 0 -4 0 1703.19 57.75
 0 4 0 1786.74 60.22
 0 -4 0 1770.47 59.26
 0 -4 0 1778.07 58.94
 0 4 0 1851.72 60.32
 0 4 0 1787.79 60.51
 0 -4 0 1934.8 60.21
 0 4 0 1816.65 59.35
 0 4 -1 3102.63 95.09
 0 -4 -1 3013.13 95.85
 0 -4 1 3088.24 96.61
 0 4 1 2922.51 95.41
 0 -4 -1 2930.84 95.5
 0 -4 1 2971.58 95.51
 0 -4 1 3019.15 95.21
 0 -4 -1 3085.41 95.83
 0 -4 -1 2856.66 93.33
 0 4 1 3054.39 94.54
 0 -4 1 3182.48 95.2
 0 4 -1 3117.92 94.18
 0 -4 -1 2982.9 93.75
 0 4 -1 2959.54 96.7
 0 4 1 3010.45 96.85
 0 -4 -1 3037.62 96.27
 0 -4 -1 3007.32 95.57
 0 4 1 3169.9 96.11
 0 4 -1 2957.06 95.91
 0 -4 1 3095.47 96.46
 0 -4 1 2797.25 94.64
 0 4 1 3028.41 97.07
 0 4 -1 3059.15 96.5
 0 4 -1 3105.74 96.39
 0 4 1 3077.86 97.07
 0 4 1 3065.34 97.02
 0 -4 -1 3166.87 96.38
 0 4 1 2919.43 96.1
 0 4 -1 3023.77 95.3
 0 4 2 160.89 8.54
 0 -4 2 167.77 9.25
 0 -4 -2 176.34 8.39
 0 4 2 180.63 9.42
 0 -4 -2 191.52 9
 0 4 -2 178.44 7.95
 0 -4 -2 190.79 9.08
 0 -4 -2 161.88 8.51
 0 -4 2 179.72 8.08
 0 -4 -2 166.81 8.4
 0 -4 2 172.78 8.4
 0 -4 2 178.65 8.13
 0 -4 -2 188.91 7.06
 0 4 2 189.25 7.88
 0 4 -2 178.26 7.16
 0 4 -2 179.58 8.82
 0 4 2 185.02 10.01
 0 -4 2 158.16 8.15
 0 4 -2 170.52 8.82
 0 4 2 164.26 9.65
 0 4 -2 161.49 8.67
 0 4 -2 177.78 8.12
 0 -4 -2 177.41 8.05
 0 -4 2 192.17 9.51
 0 4 2 185 9.69
 0 -4 -2 177.37 7.98
 0 4 -3 679.22 22.24
 0 -4 -3 687.7 23.72
 0 4 3 640.05 24.83
 0 -4 -3 718.69 24.56
 0 -4 3 697.55 25.49
 0 4 3 678.93 25.8
 0 -4 -3 694.04 24.57
 0 -4 3 634.79 25.17
 0 -4 3 671.86 23.93
 0 -4 3 673.21 23.53
 0 -4 -3 672.08 24.42
 0 4 -3 704.07 22.53
 0 -4 -3 717.85 22.59
 0 -4 3 673.37 23.89
 0 4 3 686.19 23.58
 0 4 3 611.25 22.93
 0 4 3 691.92 25.78
 0 -4 -3 673.24 23.87
 0 -4 3 635.87 24.48
 0 4 -3 697.55 24.69
 0 4 3 672.96 26.32
 0 4 -3 697.69 24.86
 0 -4 -3 687.49 23.19
 0 4 -3 698.87 23.88
 0 -4 3 708.25 25.83
 0 4 -3 675.53 24.41
 0 4 3 674.61 26.37
 0 4 -4 379.95 15.86
 0 4 4 353.57 13.93
 0 4 -4 370.89 12.74
 0 -4 -4 356.98 13.53
 0 4 4 351.51 15.69
 0 4 4 377.15 16.74
 0 -4 4 377.31 15.92
 0 -4 -4 378.18 14.59
 0 -4 -4 345.71 14.51
 0 -4 4 361.02 15.87
 0 -4 4 369.15 14.23
 0 -4 -4 371.88 15.1
 0 -4 4 361.44 13.73
 0 -4 4 379.27 14.6
 0 -4 -4 381.17 13.04
 0 4 -4 367.91 12.7
 0 4 4 388.59 17.22
 0 4 4 404.83 15.47
 0 -4 -4 351.17 14.07
 0 -4 4 328.21 15.28
 0 4 4 369.24 16.96
 0 4 -4 377.37 14.78
 0 -4 4 381.55 12.83
 0 -4 -4 366.63 14.44
 0 -4 -4 346.33 12.82
 0 4 -4 391.75 15.48
 0 4 -4 363.72 14.26
 0 4 -4 370.24 15.22
 0 4 -5 458.2 18.74
 0 4 5 452.18 17.34
 0 4 5 478.22 20.48
 0 4 5 494.56 18.29
 0 -4 5 428.91 18.82
 0 -4 -5 442.29 17.17
 0 4 -5 479.44 17.51
 0 4 -5 448.18 15.69
 0 4 -5 462.52 15.5
 0 -4 5 502.87 19.65
 0 4 5 429.9 18.98
 0 4 5 456.08 20.11
 0 -4 5 468.86 18.86
 0 -4 -5 463.54 17.09
 0 4 5 463.57 20.37
 0 -4 -5 450.43 17.85
 0 -4 5 436.92 16.76
 0 -4 -5 456.2 17.89
 0 4 -5 444.72 15.16
 0 4 5 473.8 17.12
 0 -4 5 467.6 17.59
 0 -4 -5 456.74 15.8
 0 -4 -5 451.72 17.35
 0 4 -5 469.99 18.75
 0 -4 5 434.9 18.74
 0 4 -5 438.11 17.42
 0 -4 5 455.39 15.58
 0 4 -5 452.42 14.94
 0 4 -5 460.73 17.24
 0 4 -5 490.74 18.43
 0 4 -5 464.93 18.22
 0 -4 -5 447.4 17.55
 0 4 -6 -0.78 2.22
 0 4 6 0.42 2.11
 0 -4 -6 -0.18 1.74
 0 -4 6 3.67 3.5
 0 4 6 1.07 2.34
 0 4 6 -0.75 3.49
 0 4 6 0.88 1.7
 0 -4 -6 0.58 0.9
 0 4 -6 4.77 1.38
 0 4 -6 1.02 0.97
 0 -4 6 1.79 2.87
 0 4 6 -0.95 3.01
 0 -4 6 1.08 2.53
 0 -4 -6 0.83 1.74
 0 4 -6 0.51 1.65
 0 -4 -6 0.14 1.21
 0 4 6 5.57 3.62
 0 4 6 -0.73 3.82
 0 -4 6 2.58 2.52
 0 -4 -6 1.65 2.2
 0 -4 -6 1.27 1.96
 0 -4 6 1.26 1.54
 0 -4 6 0.39 1.92
 0 4 6 -0.16 1.79
 0 -4 -6 0.1 1.08
 0 4 -6 0.74 0.49
 0 4 -6 1.02 2.21
 0 4 -6 -0.19 1.79
 0 -4 6 1.07 1.54
 0 4 -6 -0.1 0.99
 0 -4 6 0.62 2.97
 0 4 -6 1.78 1.88
 0 4 -6 0.47 2.35
 0 4 -6 1.13 2.32
 0 -4 -6 -0.4 1.94
 0 4 -7 1006.21 35.41
 0 4 7 977.19 34.76
 0 -4 -7 982.2 34.05
 0 -4 7 943.87 36.47
 0 4 7 981.29 38.01
 0 4 7 1040.45 34.65
 0 4 7 967.89 36.77
 0 -4 7 1063.97 36.55
 0 -4 -7 988.54 31.04
 0 4 7 959.98 32.03
 0 4 -7 990.89 31.44
 0 4 -7 940.48 30.91
 0 -4 7 988.03 35.33
 0 4 7 951.92 37.8
 0 4 -7 863.78 33.44
 0 -4 -7 1016.97 32.29
 0 -4 -7 967.02 34.09
 0 -4 -7 1003.99 34.45
 0 -4 7 992.1 34.28
 0 -4 -7 954.75 31.93
 0 4 7 993.06 33.41
 0 4 -7 935.53 35.05
 0 4 -7 984.31 34.03
 0 -4 7 948.92 35.38
 0 4 -7 957.93 30.93
 0 -4 7 972.29 31.59
 0 -4 -7 973.15 30.89
 0 -4 7 1023.26 36.67
 0 4 -7 988.86 33.83
 0 4 -7 1013.22 35.06
 0 -4 -7 963.1 34.24
 0 4 -7 983.39 34.76
 0 4 8 53.05 5.33
 0 4 -8 48.74 5.08
 0 -4 -8 46.17 4.46
 0 -4 8 51.88 6.3
 0 4 8 47.49 4.6
 0 4 -8 51.06 4.19
 0 -4 8 45.49 5.41
 0 4 8 36.63 5.58
 0 -4 -8 44.37 2.64
 0 4 8 47.85 3.61
 0 4 -8 44.68 2.54
 0 4 -8 46.38 2.92
 0 -4 8 40.08 4.74
 0 4 8 46.58 6.71
 0 4 -8 40.85 3.86
 0 4 8 45.53 3.69
 0 -4 -8 45.89 3.09
 0 -4 -8 40.91 4.23
 0 -4 -8 44.95 4.52
 0 -4 8 47.48 4.55
 0 4 8 39.61 3.91
 0 -4 -8 44.77 3.2
 0 4 -8 46.4 4.8
 0 -4 8 41.85 4.89
 0 4 -8 49.01 4.54
 0 -4 -8 45.96 2.53
 0 -4 8 43.96 3.06
 0 4 -8 47.41 2.57
 0 4 -8 45.25 4.32
 0 4 -8 43.31 4.78
 0 -4 8 54.5 6.04
 0 -4 -8 42.89 4.44
 0 4 -8 44.44 4.73
 0 4 -9 1922.66 62.75
 0 -4 9 1646.99 62.45
 0 4 9 1786.72 62.7
 0 -4 9 1832.82 64.98
 0 -4 -9 1844.67 61.58
 0 4 -9 1913.17 60.22
 0 4 9 1892.63 61.28
 0 -4 9 1965.8 63.83
 0 4 9 1830.04 65.16
 0 -4 -9 1893.18 57.69
 0 4 9 1791.6 58.82
 0 4 -9 1899.31 57.96
 0 4 -9 1820.95 57.36
 0 4 -9 1476.63 59
 0 4 -9 1971.81 62.71
 0 4 -9 1871.97 61.21
 0 -4 9 1811.57 62.47
 0 -4 -9 1799.58 61.06
 0 -4 -9 1800.92 60.59
 0 4 -9 1881.36 61.13
 0 4 -9 1853.16 61.96
 0 -4 -9 1874.36 61.69
 0 4 9 1877.8 60.39
 0 -4 9 1833.41 61.53
 0 -4 -9 1702.54 58.61
 0 -4 9 1919.16 64.32
 0 4 -9 1867.22 57.52
 0 -4 9 1825.34 58.09
 0 -4 -9 1903 57.5
 0 -4 9 1840.19 62.1
 0 4 9 1875.23 66.53
 0 4 10 1.97 3.93
 0 -4 10 0.32 2.47
 0 -4 10 0.74 3.05
 0 -4 -10 1.82 1.27
 0 -4 10 3.16 2.42
 0 4 10 1.51 1.97
 0 4 10 2.23 3.17
 0 4 -10 1.59 2.74
 0 -4 10 1.19 3.38
 0 -4 -10 1.96 2.58
 0 -4 10 -0.49 3.94
 0 4 -10 1.34 1.66
 0 4 10 -0.51 2.08
 0 4 10 1.08 4.02
 0 4 10 5.51 2.38
 0 4 -10 1.55 1.05
 0 4 -10 0.89 1.39
 0 -4 -10 1.99 1.36
 0 -4 -10 1.14 1.17
 0 -4 10 1.1 1.41
 0 4 -10 0.36 1.01
 0 4 10 -0.53 4.03
 0 -4 10 1.16 2.58
 0 4 10 1.67 4.16
 0 4 -10 4.17 2.88
 0 4 -10 1.86 1.47
 0 -4 10 4.1 3.52
 0 4 -10 1.28 2.26
 0 4 -10 1.81 2.3
 0 4 -10 1.91 2.49
 0 -4 -10 1 2.14
 0 -4 -10 0.87 1.87
 0 4 -10 0.1 1.42
 0 4 -11 132.29 6.18
 0 4 -11 133.6 6.08
 0 -4 -11 150.73 5.89
 0 -4 -11 132.86 5.98
 0 -4 11 121.1 6.22
 0 -4 11 148.72 6.67
 0 4 11 144.43 11.61
 0 -4 11 143.5 10
 0 -4 -11 137.79 5.9
 0 -4 -11 137.66 5.87
 0 4 -11 132.92 5.98
 0 -4 -11 135.54 5.91
 0 -4 11 146.43 11.56
 0 -4 -11 138.46 8.96
 0 4 11 133.22 11.77
 0 4 -11 132.29 7.27
 0 4 -11 126.64 5.91
 0 -4 -11 135.71 5.63
 0 4 -11 124.52 5.53
 0 -4 -11 135.68 5.83
 0 4 11 120.2 6.89
 0 4 -11 126.87 5.41
 0 4 -11 123.34 5.81
 0 -4 -11 137.54 5.7
 0 4 -11 138.19 5.65
 0 -4 11 132.52 6.08
 0 4 11 155.71 12.25
 0 4 11 124.31 11.74
 0 -4 11 130.46 8.53
 0 -4 11 135.86 8.86
 0 4 11 139.73 7.94
 0 4 -11 119.13 8.57
 0 -4 11 132.32 10.18
 0 4 -11 130.06 8.29
 0 -4 11 140.62 9.18
 0 4 -11 127.74 8.98
 0 -4 -11 120.64 7.18
 0 4 -11 128.55 8.29
 0 -4 -11 132.68 8.08
 0 4 11 131.8 9.94
 0 -4 11 119.8 10.01
 0 4 -11 143.01 9.4
 0 4 -12 168.21 7.03
 0 -4 -12 159.69 6.89
 0 -4 -12 175.68 6.73
 0 -4 12 162.35 7.39
 0 -4 12 158.48 7.21
 0 -4 12 152.53 10.55
 0 4 12 177.93 13.42
 0 -4 12 133.41 7.44
 0 -4 -12 161.84 6.76
 0 -4 -12 165.65 6.82
 0 4 -12 147.22 6.71
 0 -4 -12 156.7 6.69
 0 -4 -12 162.51 9.96
 0 -4 12 140.85 12.13
 0 4 12 159.02 13.16
 0 4 -12 165.89 7.16
 0 -4 -12 165.12 6.74
 0 4 -12 155.21 6.24
 0 4 12 136.96 7.75
 0 -4 12 146.98 7.71
 0 4 -12 149.83 6.66
 0 4 12 150.78 13.35
 0 4 12 153.86 12.86
 0 4 -12 158.98 6.46
 0 -4 12 141.87 6.69
 0 -4 -12 158.92 6.51
 0 4 -12 156.57 6.44
 0 -4 -12 165.69 6.56
 0 4 -12 155.05 6.83
 0 4 -12 151.52 9.32
 0 4 -12 166.41 10.19
 0 -4 12 167.14 11.55
 0 4 -12 170.96 10.42
 0 -4 12 152.35 9.85
 0 4 -12 146.4 9.29
 0 -4 -12 143.07 8.56
 0 4 12 165.16 11.57
 0 -4 12 139.61 11.38
 0 4 -12 161.48 10.16
 0 4 -13 114.58 5.48
 0 -4 -13 121.18 5.24
 0 -4 -13 108.23 5.3
 0 -4 13 110.09 5.78
 0 -4 13 107.41 5.66
 0 4 13 108.57 10.75
 0 -4 13 96.07 8.36
 0 -4 -13 112.1 5.36
 0 -4 13 104.17 6.12
 0 -4 -13 106.97 5.27
 0 4 -13 101.92 5.24
 0 -4 -13 103.71 5.17
 0 -4 13 106.34 10.78
 0 -4 -13 103.78 8.06
 0 4 13 120.42 11.51
 0 4 -13 114.88 5.67
 0 4 -13 102.4 4.71
 0 -4 13 107.35 6.36
 0 -4 -13 110.95 5.28
 0 4 13 107.98 6.47
 0 4 -13 103.09 5.13
 0 -4 -13 108.47 5.09
 0 4 -13 108.58 4.99
 0 -4 13 98.59 5.12
 0 4 13 114.18 11.61
 0 4 13 114.16 11.57
 0 -4 13 118.99 10.47
 0 4 -13 115.66 8.54
 0 4 13 98.96 9.4
 0 -4 -13 107.63 5.04
 0 4 -13 106.82 4.91
 0 4 -13 110.1 5.41
 0 4 -13 101.9 8.27
 0 -4 13 117.77 9.48
 0 4 -13 98.89 7.6
 0 4 -13 113.2 7.87
 0 -4 -13 94.77 7.8
 0 4 -13 105.21 8.23
 0 -4 -14 47.72 3.07
 0 -4 -14 41.7 3.17
 0 -4 14 41.86 3.44
 0 -4 14 38.8 5.29
 0 4 14 48.24 8.31
 0 -4 14 41.21 3.92
 0 -4 -14 40.52 3.13
 0 -4 -14 40.84 3.06
 0 4 -14 35.9 3
 0 -4 -14 40.3 2.92
 0 -4 14 41.74 7.16
 0 -4 14 41.88 4.19
 0 4 14 35.6 4.16
 0 -4 -14 41.02 3.06
 0 4 -14 38.05 2.54
 0 -4 -14 45.07 5.47
 0 4 -14 31.42 4.95
 0 4 -14 41.64 5.09
 0 4 -14 39.49 2.96
 0 4 14 31.75 7.33
 0 4 -14 42.03 3.19
 0 4 -14 40.2 2.83
 0 -4 -14 42.23 2.94
 0 -4 14 37.31 2.8
 0 4 14 35.12 7.15
 0 -4 14 30.48 6.63
 0 4 -14 45.48 5.61
 0 4 14 35.44 6.02
 0 4 -14 54.8 5.9
 0 -4 14 39.48 5.98
 0 4 -14 37.01 5.3
 0 4 -14 43.96 2.88
 0 4 -14 41.59 3.23
 0 -4 -14 41.69 2.88
 0 4 -14 43.74 5.22
 0 4 15 12.17 5.88
 0 -4 -15 15.18 2.22
 0 -4 15 14.67 2.73
 0 -4 -15 14.95 2.2
 0 4 -15 14.09 2.04
 0 -4 -15 16.43 2.09
 0 4 15 11.83 6.16
 0 4 15 11.92 3.16
 0 4 15 13.11 2.25
 0 -4 -15 14.19 2.1
 0 -4 -15 14.89 2.06
 0 -4 -15 15.97 2.2
 0 4 -15 12.71 1.57
 0 4 -15 15.28 1.94
 0 4 15 7.65 5.2
 0 -4 15 15.86 2.33
 0 4 -15 13.75 1.87
 0 -4 -15 12.14 1.85
 0 -4 -15 16.07 1.99
 0 4 -15 14.53 2.12
 0 4 -15 14.79 2.33
 0 -4 15 16.49 3.19
 0 -4 15 16.27 5.45
 0 4 15 9.34 4.65
 0 4 -15 14.06 3.88
 0 4 -15 10.89 3.27
 0 -4 15 12.87 3.86
 0 -4 -15 13.55 3.64
 0 4 -15 10.43 3.44
 0 4 -15 15.45 3.89
 0 4 -15 12.61 3.38
 0 4 16 29.81 2.83
 0 -4 -16 27.36 2.51
 0 -4 -16 29.96 2.54
 0 -4 -16 26.18 2.67
 0 -4 16 25.14 3.34
 0 -4 -16 33.02 2.77
 0 4 -16 26.93 2.65
 0 -4 -16 25.6 2.32
 0 -4 16 26.36 3.53
 0 -4 -16 27.58 2.61
 0 4 16 28.13 3.73
 0 4 -16 25.64 4.36
 0 -4 -16 32.9 4.82
 0 4 -16 33.73 4.41
 0 4 -16 29.09 2.45
 0 -4 -16 26.91 2.48
 0 4 -16 28.15 2.33
 0 4 16 27.68 7.27
 0 4 16 28.47 6.74
 0 -4 16 28.61 6.12
 0 4 16 28.89 5.58
 0 4 -16 25.76 2.55
 0 4 -16 29.46 2.69
 0 -4 -16 28.17 2.44
 0 -4 16 29.22 6.22
 0 4 16 31.9 6.96
 0 -4 16 27.61 2.65
 0 4 -16 29.95 4.83
 0 4 -16 22.03 3.92
 0 -4 17 149.69 7.31
 0 -4 -17 148.61 6.43
 0 4 -17 147.18 6.41
 0 -4 -17 145.08 6.06
 0 4 17 141.59 11.9
 0 4 -17 147.67 6.45
 0 4 17 152.41 7.75
 0 -4 -17 157.36 6.51
 0 4 -17 149.84 6.16
 0 4 17 136.26 12.48
 0 4 -17 150.86 9.63
 0 4 -17 149.33 8.95
 0 -4 -17 149.73 6.57
 0 -4 17 142.21 11.36
 0 4 17 131.91 10.43
 0 -4 -17 148.48 9.49
 0 4 -17 149.42 6.09
 0 -4 17 154.5 7.66
 0 -4 -17 142.34 6.23
 0 4 17 141.39 6.47
 0 -4 -17 156.62 6.34
 0 -4 17 120.18 10.67
 0 4 17 136.22 12.01
 0 4 -18 -0.13 1.08
 0 -4 -18 0.37 0.92
 0 -4 18 -0.15 2.53
 0 4 18 -0.15 2.48
 0 -4 -18 0.26 1.49
 0 -4 18 1.01 2
 0 -4 -18 0.25 1.41
 0 4 -18 0.08 1.34
 0 4 18 5.76 4.68
 0 4 18 2.45 2.33
 0 -4 -18 1.92 2.51
 0 4 -18 -0.28 2.54
 0 -4 -18 1.49 1.3
 0 4 18 -0.09 1.45
 0 4 -18 -0.67 1.43
 0 -4 18 -1.04 4.02
 0 -4 18 -0.14 2.14
 0 4 -18 0.71 2.08
 0 -4 19 6.62 1.97
 0 -4 19 3.42 2.04
 0 4 19 4.54 2.33
 0 -4 19 4.08 2.24
 0 4 19 4.16 2.21
 0 4 -19 4.92 1.37
 0 4 -19 4.01 1.36
 0 4 19 9.79 4.37
 0 -4 19 4.89 2.09
 0 4 -19 3.68 1.02
 0 4 19 4.89 2.32
 0 -4 19 5.62 2.01
 0 -4 -19 5.17 1.3
 0 4 -19 0.48 2.26
 0 -4 20 -0.48 1.94
 0 -4 20 0.8 1.66
 0 4 20 0.96 1.84
 0 -4 20 1.49 1.38
 0 4 -20 0.37 1.08
 0 4 -20 0.36 1.07
 0 -4 -20 0.18 0.95
 0 -4 20 -0.8 1.52
 0 4 20 1.42 2.09
 0 -4 20 -0.49 1.82
 0 4 -20 0.42 1.01
 0 4 21 35.16 2.77
 0 4 -21 31.45 1.74
 0 4 -21 32.03 1.84
 0 -4 -21 34.47 1.95
 0 4 -21 36.35 1.89
 0 -4 21 32 2.55
 0 -4 21 34.92 2.37
 0 4 21 30.97 2.34
 0 -4 -22 29.04 1.5
 0 5 0 -0.72 2.52
 0 -5 0 0.48 2.46
 0 5 0 0.57 2.61
 0 -5 0 0.27 2.64
 0 5 0 1.06 2.1
 0 5 0 -2.5 2.83
 0 5 0 0.24 1.38
 0 -5 0 0.26 1.1
 0 5 0 0.14 1.52
 0 -5 0 -0.11 1.11
 0 5 0 -1.18 2.99
 0 -5 0 -0.62 2.02
 0 -5 0 0.23 2.37
 0 5 0 0.3 3.15
 0 -5 0 -0.59 1.41
 0 5 0 0.36 1.57
 0 -5 0 -1.38 2.81
 0 -5 0 0.76 2.66
 0 5 0 -0.91 1.99
 0 5 1 413.46 16.37
 0 -5 -1 380.6 15.62
 0 -5 1 402.5 16.72
 0 5 -1 360.91 15.89
 0 5 -1 384.61 14.97
 0 5 -1 349.55 13.2
 0 5 -1 359.13 12.97
 0 5 1 347.38 13.11
 0 5 -1 378.36 16.32
 0 5 1 381.56 17.09
 0 5 1 369.25 17.06
 0 5 -1 362.96 16.27
 0 -5 1 387.69 16.76
 0 5 1 379.64 16.06
 0 5 -1 372.01 15.2
 0 -5 -1 364.35 16.15
 0 -5 -1 377.88 13.57
 0 -5 1 402.14 15.33
 0 5 -1 386.13 14.13
 0 5 1 369.22 14.43
 0 -5 1 386.03 13.89
 0 5 1 381 17.02
 0 -5 1 371.49 16.73
 0 -5 -1 381.49 16.47
 0 5 -1 357.72 16.6
 0 -5 1 371.83 15.59
 0 -5 1 379.5 15.32
 0 -5 -1 397.16 16.03
 0 -5 -1 379.68 15.67
 0 5 1 383.02 17.34
 0 5 -1 354.14 16.74
 0 -5 1 377.2 13.12
 0 -5 -1 377.74 12.96
 0 5 1 379.02 15.37
 0 -5 -1 384.17 15.97
 0 -5 1 397.68 16.75
 0 5 2 95.05 4.36
 0 5 2 100 6.78
 0 -5 2 82.97 6.94
 0 5 -2 81.78 6.33
 0 5 -2 97.05 5.8
 0 -5 -2 96.09 5.92
 0 5 -2 93.74 4.27
 0 5 2 82.33 4.52
 0 5 -2 93.33 6.64
 0 5 2 86.6 7.4
 0 5 -2 93.4 6.63
 0 5 2 92.5 7.55
 0 -5 2 83.81 5.65
 0 -5 -2 96.02 6.73
 0 5 2 105.24 7.2
 0 5 -2 79.85 5.34
 0 -5 -2 100.19 4.78
 0 -5 2 89.39 5.83
 0 5 2 94.01 5.53
 0 5 -2 93.96 4.93
 0 -5 2 100.06 5.62
 0 -5 -2 86.13 6.52
 0 5 2 89.81 7.27
 0 5 -2 84.39 6.93
 0 -5 -2 95.19 6.49
 0 -5 2 88.13 6.18
 0 -5 2 86.7 5.81
 0 -5 -2 96.19 6.41
 0 5 2 88.85 7.28
 0 -5 -2 98.58 4.21
 0 -5 2 93.75 4.52
 0 -5 -2 101.75 6.49
 0 -5 2 100.78 7.3
 0 5 2 85.89 6.09
 0 5 3 53.02 5.87
 0 5 3 49.53 3.11
 0 -5 -3 43.86 3.51
 0 5 3 56.03 5.08
 0 5 -3 51.08 4.11
 0 -5 3 55.01 5.76
 0 5 -3 51.38 4.95
 0 5 -3 47.45 2.83
 0 5 3 45.4 3.26
 0 5 -3 45.71 4.52
 0 5 3 60.15 6.4
 0 5 3 49.87 5.87
 0 -5 3 42.83 4.46
 0 5 -3 48.21 4.76
 0 -5 -3 56.79 5.04
 0 -5 3 50.79 5.44
 0 5 3 62.99 5.92
 0 -5 -3 47.87 3.18
 0 -5 3 49.02 4.27
 0 5 -3 48.44 3.24
 0 5 3 49.61 4.03
 0 -5 3 46.51 5.27
 0 -5 -3 46.67 4.76
 0 5 -3 48.43 4.92
 0 -5 3 48.64 4.16
 0 -5 -3 47.46 4.65
 0 -5 3 52.29 4.56
 0 -5 -3 45.61 4.14
 0 -5 3 46.62 3.12
 0 -5 -3 49.24 4.16
 0 5 3 47.73 4.82
 0 -5 3 42.37 5.19
 0 5 4 151.19 9.68
 0 5 4 130.6 5.97
 0 5 -4 140.69 7.44
 0 -5 4 136.81 9.34
 0 5 -4 136.03 8.42
 0 5 4 130.4 6.21
 0 5 -4 134.15 5.54
 0 5 -4 135.9 5.92
 0 5 4 131.56 9.78
 0 -5 4 123.27 8.18
 0 5 4 137.53 9.89
 0 5 -4 141.94 7.96
 0 -5 4 145.98 9.18
 0 -5 -4 138.13 7.93
 0 5 4 141.12 9.46
 0 5 -4 131.06 5.88
 0 -5 -4 144.15 6.16
 0 5 4 142.36 7.51
 0 -5 4 136.96 7.69
 0 -5 -4 150.81 8.4
 0 -5 4 158.57 9.48
 0 5 -4 131.79 8.28
 0 -5 4 131.19 7.53
 0 -5 -4 136.66 8.17
 0 -5 -4 128.04 8.09
 0 -5 -4 137.94 7.69
 0 -5 4 143.36 9.46
 0 5 4 138.97 8.64
 0 5 5 21.04 4.45
 0 5 -5 21.03 4.03
 0 -5 -5 24.97 1.87
 0 5 -5 24.96 1.71
 0 5 5 24.16 2.61
 0 5 -5 23.64 3.84
 0 -5 5 26.7 4.75
 0 5 -5 27.58 3.35
 0 5 -5 21.7 1.86
 0 5 -5 20.53 2.21
 0 5 5 22.11 2.65
 0 5 5 23.03 4.93
 0 -5 5 21.7 4.02
 0 -5 5 22.29 4.21
 0 5 -5 21.9 3.19
 0 5 5 18.99 4.66
 0 5 5 22.67 4.7
 0 -5 -5 25.9 3.39
 0 -5 -5 26.5 2.21
 0 5 -5 21.84 1.77
 0 -5 5 26.76 3.45
 0 5 -5 26.27 3.4
 0 -5 -5 22.09 3.3
 0 5 -5 25.82 3.94
 0 -5 5 24.29 3.22
 0 -5 -5 22.08 3.7
 0 -5 5 23.95 2.44
 0 5 -5 23.82 1.76
 0 5 5 21.09 4.14
 0 -5 -5 25.97 3.55
 0 -5 5 22.15 4.07
 0 5 6 37 5.53
 0 5 -6 38.82 4.98
 0 5 -6 37.64 4.04
 0 -5 6 47.84 5.68
 0 5 -6 37.01 4.53
 0 5 -6 40.88 4.05
 0 -5 -6 39.96 2.44
 0 5 6 34.36 3.14
 0 5 6 38.03 3.3
 0 5 -6 39.8 2.92
 0 5 -6 41.19 2.5
 0 -5 -6 45.7 3.89
 0 5 6 47.05 6.3
 0 5 6 40.03 6.24
 0 -5 6 38.26 5.12
 0 5 6 37.98 6.06
 0 -5 -6 36.3 2.69
 0 -5 6 37.77 4.1
 0 -5 -6 38.71 4.07
 0 5 -6 37.5 4.07
 0 -5 6 43.66 5.28
 0 5 -6 38.33 4.9
 0 5 -6 46.62 4.85
 0 -5 -6 41.29 4.51
 0 -5 -6 43.51 4.78
 0 -5 6 36.49 3.75
 0 -5 -6 42.39 4.34
 0 5 -6 40.39 2.32
 0 -5 6 39.85 3.02
 0 -5 6 49.73 5.89
 0 5 6 41.2 5.53
 0 5 7 40.08 5.65
 0 5 -7 38.13 4.93
 0 5 -7 32.98 3.83
 0 -5 7 45.57 5.86
 0 5 -7 40.91 4.83
 0 -5 -7 32.79 4.05
 0 -5 7 35.48 5.43
 0 5 7 30.84 3.79
 0 -5 -7 33.73 3.27
 0 5 -7 27.79 3.99
 0 5 7 33.64 3.2
 0 -5 -7 33.45 2.31
 0 5 -7 37.11 2.36
 0 5 -7 35.51 2.73
 0 5 7 37.62 6.38
 0 5 7 36.33 4.57
 0 -5 7 38.23 4.98
 0 5 7 26.27 5.67
 0 5 7 39.47 6.41
 0 -5 -7 38.9 4.62
 0 -5 -7 41.59 4.46
 0 5 -7 42.78 4.3
 0 5 -7 35.89 4.72
 0 5 -7 34.45 2.22
 0 -5 -7 34.04 4.29
 0 -5 7 32.58 2.86
 0 -5 7 32.79 5.08
 0 -5 7 43.94 5.56
 0 5 7 33.61 5.38
 0 -5 7 33.12 4.03
 0 5 7 27.64 3.68
 0 5 -7 38.16 4.6
 0 5 -8 330.85 12.37
 0 -5 -8 342.68 12.22
 0 -5 8 317.91 12.74
 0 5 8 339.54 14.65
 0 -5 8 327.37 15.05
 0 5 8 312.09 17.26
 0 -5 8 337.59 17.23
 0 5 -8 334.25 16.36
 0 -5 8 291.44 15.08
 0 -5 -8 339.85 12.13
 0 5 -8 382.95 12.45
 0 5 8 319.45 18.5
 0 -5 8 320.54 17.4
 0 -5 -8 331.51 15.22
 0 5 -8 334.24 11.63
 0 -5 -8 340.27 15.47
 0 -5 8 328 12.54
 0 -5 -8 335.94 11.89
 0 5 8 330.07 12.99
 0 5 -8 358.44 11.84
 0 5 -8 333.89 12.29
 0 -5 8 339.02 16.44
 0 5 8 367.8 19.06
 0 5 8 343.05 15.44
 0 5 -8 357.74 14.84
 0 5 8 337.62 18.88
 0 5 -8 253.83 14.04
 0 -5 8 359.32 13.79
 0 -5 -8 334.26 13.12
 0 -5 8 360.9 17.96
 0 5 -8 337.25 14.64
 0 5 -8 331.61 15.88
 0 -5 -8 331.4 15.43
 0 -5 -8 327.41 15.22
 0 -5 8 330.96 16.68
 0 5 -8 359.46 16.61
 0 5 -8 336.07 14.85
 0 5 -8 338.47 15.73
 0 -5 8 325.79 12.97
 0 -5 -9 19.13 3.6
 0 5 -9 15.49 3.59
 0 5 -9 15.27 2.1
 0 -5 -9 17.02 1.84
 0 -5 -9 16.59 2.03
 0 -5 9 18.6 2.61
 0 -5 -9 15.93 1.81
 0 -5 -9 13.14 1.85
 0 -5 -9 15.22 1.8
 0 5 -9 12.95 1.92
 0 -5 9 11.48 3.55
 0 5 -9 14 3.6
 0 5 -9 16.37 2.08
 0 5 9 12.77 2.63
 0 -5 -9 16.64 1.83
 0 5 9 13.29 3.15
 0 5 -9 13.26 2.86
 0 5 -9 13.81 1.69
 0 5 -9 13.4 2
 0 5 -9 13.43 1.57
 0 -5 9 13.53 2.24
 0 5 9 9.28 4.98
 0 -5 9 9.89 3.41
 0 -5 9 13.67 4.29
 0 5 -9 12.85 2.9
 0 5 -9 17.8 3.96
 0 -5 9 10.64 2.9
 0 5 9 13.29 2.99
 0 5 -9 14.73 3.1
 0 5 -9 12.77 3.8
 0 -5 9 17.03 3.98
 0 5 9 9.82 4.58
 0 -5 9 13.17 4
 0 -5 -9 14.95 3.45
 0 -5 -9 17.95 3.55
 0 -5 -9 13.82 3.37
 0 -5 9 23.68 5.27
 0 5 -10 572.2 19.73
 0 -5 -10 581.67 19.22
 0 -5 10 599.18 20.45
 0 -5 10 543.45 20.12
 0 -5 -10 577.66 19.44
 0 -5 -10 600.84 19.4
 0 -5 -10 566.11 19.19
 0 -5 -10 597.94 19.39
 0 5 -10 535.02 19.47
 0 -5 10 517.38 24.02
 0 5 -10 584.19 24.45
 0 -5 10 589.8 26.89
 0 -5 -10 550.99 23.33
 0 5 -10 562.25 21.83
 0 5 -10 573.91 19.86
 0 -5 -10 566.99 19.25
 0 5 10 559.32 20.54
 0 5 -10 564.26 19.56
 0 -5 10 566.03 24.01
 0 5 10 585.9 27.79
 0 5 -10 559.56 18.91
 0 -5 -10 566.68 23.66
 0 -5 10 562.7 19.8
 0 5 -10 570.02 19.4
 0 5 -10 541.77 19.06
 0 5 -10 551.93 23.53
 0 5 10 541.56 26.06
 0 -5 10 577.17 25.5
 0 -5 10 570.31 24.6
 0 5 -10 586.09 22.84
 0 5 -10 601.49 24.51
 0 5 -10 580.86 22.65
 0 -5 -10 553.18 22.48
 0 -5 -10 576.66 23.23
 0 -5 10 588.53 26.34
 0 5 -10 577.86 24.15
 0 5 -11 226.82 8.93
 0 5 -11 218.49 8.56
 0 5 -11 218.36 8.4
 0 -5 11 218.2 9.22
 0 -5 -11 221.09 12.55
 0 5 11 247.55 16.69
 0 -5 11 226.26 12.59
 0 5 -11 233.57 9.23
 0 -5 -11 227.84 8.71
 0 -5 -11 234.39 9.15
 0 -5 11 224.33 9.65
 0 -5 11 243.38 9.87
 0 -5 -11 219.36 8.77
 0 -5 -11 237.94 8.94
 0 -5 -11 214 8.51
 0 -5 -11 231.07 8.89
 0 5 -11 214.83 8.94
 0 -5 -11 224.07 8.95
 0 -5 11 238.73 15.65
 0 5 11 237.68 16.05
 0 -5 -11 231.02 12.58
 0 5 11 233.92 16.18
 0 5 11 209.12 9.94
 0 -5 -11 229.68 8.87
 0 5 -11 218.54 8.91
 0 5 -11 229.89 9.33
 0 -5 11 217.94 14.41
 0 5 -11 222.59 12.83
 0 5 -11 235.23 12.76
 0 5 11 194.79 14.34
 0 -5 11 237.88 14.01
 0 5 -11 222.48 11.72
 0 -5 11 218.09 12.9
 0 5 -11 230.37 13.16
 0 5 -11 231.73 11.82
 0 -5 -11 208.88 11.69
 0 -5 -11 202.75 10.92
 0 -5 11 199.27 13.07
 0 5 -11 238.12 13.27
 0 5 -12 891.49 29.33
 0 5 -12 884.74 28.93
 0 5 -12 876.17 28.76
 0 -5 -12 900.91 34.21
 0 -5 12 845.28 29.45
 0 -5 12 910.25 33.79
 0 5 12 877.62 39.04
 0 5 -12 919.55 29.68
 0 -5 -12 909.58 29.14
 0 -5 -12 897.9 29.54
 0 -5 -12 865.59 29.04
 0 -5 12 899.86 30.21
 0 -5 12 877.43 30.07
 0 -5 -12 895.92 29.31
 0 -5 12 794.65 30.33
 0 -5 -12 933.59 29.34
 0 5 -12 854.49 29.36
 0 -5 -12 887.49 29.35
 0 -5 -12 893.63 34.04
 0 5 12 899.78 38.92
 0 -5 12 988.7 39.1
 0 5 12 875.73 38.87
 0 5 12 856.22 30.56
 0 -5 -12 926.32 29.27
 0 -5 12 810.14 30.33
 0 5 -12 898.92 29.33
 0 5 -12 919.38 29.82
 0 5 -12 932.18 34.87
 0 -5 12 921.19 36.83
 0 5 -12 908.13 34.16
 0 5 -12 871.23 32.88
 0 -5 12 829.04 35.16
 0 5 12 819.73 37
 0 -5 12 899.63 34.57
 0 5 -12 933.23 34.94
 0 -5 -12 836.7 32.62
 0 5 -12 909.44 33.11
 0 -5 12 833.71 35.43
 0 5 -12 938.51 34.95
 0 5 -13 33.82 2.88
 0 5 -13 33.55 2.53
 0 5 -13 31.36 2.39
 0 -5 13 31.6 2.83
 0 5 13 36.92 7.4
 0 5 13 27.51 6.96
 0 5 -13 35.4 3.01
 0 -5 -13 34.42 2.7
 0 -5 -13 38.55 3.09
 0 -5 13 34 3.31
 0 -5 13 35.23 3.42
 0 -5 -13 31.8 2.49
 0 -5 -13 32.62 2.84
 0 -5 13 29.51 3.7
 0 -5 -13 36.4 2.9
 0 5 -13 33.74 2.8
 0 -5 -13 35.07 2.94
 0 -5 13 38.79 7.11
 0 5 13 25.08 6.43
 0 -5 -13 34.63 2.84
 0 5 13 30.15 3.63
 0 -5 13 29.81 3.59
 0 5 -13 33.05 2.77
 0 5 -13 35.69 3.19
 0 -5 13 26.94 5.29
 0 5 -13 29.14 4.93
 0 5 -13 37.91 5.29
 0 -5 13 36.51 6.22
 0 5 -13 32.75 5.16
 0 5 -13 28.13 4.13
 0 -5 13 29.42 5.52
 0 5 13 30.18 6.65
 0 -5 13 28.89 4.7
 0 5 -13 34.89 4.45
 0 -5 -13 26.27 3.87
 0 5 -13 30.41 4.92
 0 5 -14 41 3.3
 0 -5 14 40.42 4.17
 0 -5 -14 36.07 2.79
 0 -5 -14 40.64 3.16
 0 -5 14 35.5 3.44
 0 -5 -14 41.54 3.07
 0 -5 14 34.19 3.85
 0 -5 -14 38.32 3.05
 0 5 -14 42.95 3.19
 0 -5 -14 42.31 3.08
 0 -5 14 46.26 7.77
 0 5 14 50.28 8.25
 0 -5 14 33.89 3.84
 0 -5 -14 39.62 3.02
 0 5 14 44.41 4.11
 0 5 -14 35.43 4.58
 0 5 -14 35.23 5.09
 0 5 -14 40.63 3.01
 0 -5 14 40.48 3.05
 0 5 -14 41.44 2.67
 0 5 14 42.86 7.93
 0 5 14 38.1 7.46
 0 5 -14 47.6 5.78
 0 -5 14 39.05 6.07
 0 5 -14 36.19 2.95
 0 5 -14 38.97 2.74
 0 5 14 43.63 7.1
 0 -5 14 37.92 5.7
 0 5 -14 43.7 4.82
 0 5 -14 48.14 5.67
 0 -5 -15 131.97 5.9
 0 -5 -15 125.82 5.79
 0 -5 15 110.69 6.59
 0 5 -15 118.12 5.7
 0 -5 -15 122.85 5.66
 0 -5 15 126.15 11.44
 0 5 15 121.58 11.47
 0 -5 -15 120.7 5.56
 0 -5 -15 132.81 5.96
 0 -5 -15 129.9 5.81
 0 -5 15 118.92 6.81
 0 5 15 122.94 6.96
 0 5 -15 127.61 9.21
 0 5 -15 122.86 5.61
 0 5 15 143.12 12.52
 0 -5 -15 135.61 9.32
 0 5 -15 119.88 5.24
 0 -5 15 114.34 5.47
 0 5 -15 132.21 6.03
 0 5 -15 115.9 7.98
 0 -5 15 117.65 8.9
 0 5 15 106.4 10.38
 0 5 -15 123.21 5.71
 0 5 -15 131.94 5.42
 0 5 -15 121.88 8.75
 0 5 -15 115.78 7.85
 0 -5 15 125.36 6.18
 0 5 15 115.56 6.83
 0 -5 -16 48.68 3.11
 0 -5 16 40.95 6.88
 0 -5 -16 50.73 3.33
 0 -5 -16 47.09 3.18
 0 -5 16 49 4.25
 0 5 16 50.8 4.28
 0 5 16 44.16 7.06
 0 5 -16 48.47 3.02
 0 -5 -16 43.44 5.34
 0 5 -16 48.81 2.75
 0 5 16 51.97 7.82
 0 -5 -16 51.34 3.26
 0 -5 -16 46.84 2.99
 0 5 16 44.1 4.15
 0 -5 16 50 3.5
 0 5 -16 47.8 3.2
 0 5 -16 47.01 3.16
 0 -5 -16 49.5 3.26
 0 -5 16 47.32 4.1
 0 5 -16 44.08 5.09
 0 5 -16 49.05 4.7
 0 -5 17 30.13 5.82
 0 -5 17 33.21 3.34
 0 5 17 24.55 3.26
 0 -5 -17 31.46 2.43
 0 5 -17 31.75 2.43
 0 5 17 28.17 3.34
 0 5 -17 32.74 2.24
 0 -5 -17 29.83 2.42
 0 -5 -17 27.08 2.15
 0 -5 -17 30.09 4.26
 0 5 -17 29.79 3.47
 0 5 -17 29.91 4.28
 0 -5 17 26.65 3
 0 -5 -17 27.97 2.36
 0 -5 -17 32.18 2.28
 0 5 -17 24.91 2.31
 0 5 17 24.67 5.65
 0 5 17 28.65 3.31
 0 -5 18 10.83 2.27
 0 -5 -18 9.75 1.66
 0 -5 -18 10.43 1.64
 0 5 -18 6 2.39
 0 5 -18 8.44 1.64
 0 5 18 10.98 2.48
 0 -5 -18 9.84 1.42
 0 -5 18 7.49 2.17
 0 -5 18 8.78 2.27
 0 5 18 9.15 2.35
 0 -5 18 8.63 2.29
 0 5 18 9.73 2.36
 0 5 -18 9.84 1.54
 0 5 18 9.01 2.36
 0 5 19 14.29 2.35
 0 5 -19 11.71 1.42
 0 5 19 14.55 2.35
 0 -5 -19 12.14 1.61
 0 -5 19 11.55 1.94
 0 -5 -19 14.1 1.6
 0 -5 19 11.68 2.11
 0 5 19 8.47 2.13
 0 -5 19 11.14 2.1
 0 -5 19 9.33 2.06
 0 5 19 12.13 2.24
 0 5 -19 12.78 1.4
 0 5 -19 12.63 1.5
 0 -5 -20 18.5 1.54
 0 -5 20 19.43 1.67
 0 5 -20 20.63 1.43
 0 -5 -20 22.27 1.72
 0 -5 20 17.25 1.94
 0 5 20 19.08 1.92
 0 -5 20 20 2.07
 0 5 20 20.14 2.32
 0 5 20 20.12 2.16
 0 5 20 17.17 2.12
 0 5 -20 16.34 1.2
 0 5 -20 17.6 1.45
 0 -5 -20 19.34 1.57
 0 -5 20 18.94 2.01
 0 -5 -21 26.8 1.43
 0 5 21 25.64 1.77
 0 5 21 26.46 1.85
 0 6 0 554.05 19
 0 6 0 607.83 21.85
 0 -6 0 603.01 23.32
 0 6 0 581.83 23.29
 0 6 0 552.99 19.5
 0 6 0 576.43 19.93
 0 6 0 600.2 24.32
 0 6 0 619.91 24.71
 0 -6 0 596.65 24.09
 0 6 0 540.62 22.16
 0 -6 0 556.82 20.1
 0 6 0 584.51 21.1
 0 6 0 568.27 24.48
 0 -6 0 580.09 24.15
 0 -6 0 578.63 19.49
 0 6 0 529.53 24.12
 0 -6 0 577.43 23.14
 0 -6 0 576.96 22.71
 0 -6 0 612.87 23.84
 0 6 -1 145.25 5.86
 0 6 1 142.3 6.04
 0 -6 1 157.33 9.72
 0 6 -1 137.9 9.02
 0 -6 -1 153.82 8.84
 0 6 1 148.08 9.38
 0 6 -1 156.79 8.1
 0 6 -1 140.56 6.26
 0 6 1 143.46 6.5
 0 6 -1 145.24 6.65
 0 6 1 147.79 6.79
 0 6 -1 143.31 9.33
 0 6 1 181.9 10.8
 0 6 1 199.88 11.32
 0 6 -1 150.08 9.79
 0 -6 1 151.65 9.85
 0 -6 -1 154.7 9.72
 0 6 1 151.71 9.07
 0 6 -1 140.55 8.04
 0 -6 -1 154.68 6.91
 0 -6 1 147.89 6.98
 0 6 -1 150.81 7.43
 0 6 1 147.4 7.72
 0 6 1 147.89 10.31
 0 -6 -1 153.49 9.85
 0 6 -1 137.76 9.74
 0 -6 1 153.85 10.08
 0 -6 -1 142.85 6.21
 0 -6 1 146.23 6.43
 0 6 1 139.29 10.19
 0 6 -1 123.57 9.5
 0 -6 -1 141.45 8.88
 0 -6 1 137.66 8.5
 0 -6 -1 147.47 9.12
 0 -6 1 138.13 8.93
 0 -6 1 139.9 9.5
 0 6 1 166.02 8.66
 0 -6 -1 149.59 9.2
 0 6 2 981.93 31.71
 0 6 -2 931.57 31.15
 0 -6 -2 988.35 34.43
 0 -6 2 1037.98 37.15
 0 6 2 1023.87 36.12
 0 6 -2 971.72 33.98
 0 6 -2 1003.3 36
 0 6 2 1026.22 32.46
 0 6 2 958.03 32.16
 0 6 -2 957.52 31.67
 0 6 2 971.87 37.7
 0 6 -2 968.41 35.84
 0 6 2 1043.82 38.2
 0 6 -2 971.25 36.09
 0 -6 -2 993.12 36.29
 0 6 -2 958.57 33.98
 0 6 2 1013.33 36.31
 0 6 2 977.37 33.96
 0 6 -2 969.19 32.89
 0 -6 2 980.66 34.91
 0 6 2 985.04 37.52
 0 6 -2 946.47 36.94
 0 -6 2 935.19 36.9
 0 -6 -2 998.74 36.63
 0 -6 -2 946.52 31.55
 0 -6 2 986.36 32.06
 0 6 2 993.27 37.72
 0 6 -2 1007.65 37.38
 0 -6 2 977.39 35.42
 0 -6 -2 966.78 35.61
 0 -6 2 984.53 34.9
 0 -6 -2 990.94 35.94
 0 -6 -2 970.94 35.15
 0 -6 2 1027.6 37.18
 0 6 2 1065.31 35.34
 0 6 3 523.21 23.34
 0 6 3 481.76 17.67
 0 6 -3 529.68 19.86
 0 6 -3 542.18 21.75
 0 6 3 561.48 21.94
 0 -6 3 525.05 22.82
 0 6 -3 492.03 17.51
 0 6 3 517.26 18.28
 0 6 3 552.78 24.11
 0 6 -3 520.82 21.12
 0 6 -3 508.49 21.34
 0 6 3 546 24.04
 0 -6 -3 533.43 21.71
 0 6 3 517.81 22.3
 0 -6 3 557.91 21
 0 6 -3 479.18 18.28
 0 6 3 557.32 20.25
 0 6 3 539.36 23.31
 0 -6 -3 531.17 22.02
 0 6 -3 527.36 22.74
 0 -6 -3 498.67 17.33
 0 -6 3 531 18.11
 0 6 -3 518.57 21.65
 0 -6 -3 532.25 21.46
 0 -6 3 511.66 21
 0 -6 3 559.89 23.16
 0 6 3 541.8 21.31
 0 -6 -3 525.65 20.32
 0 6 4 89.96 8.26
 0 6 4 99.54 7.44
 0 -6 4 103.81 8.53
 0 6 -4 94.08 6.01
 0 6 -4 102.31 7.47
 0 6 4 94.96 8.78
 0 6 -4 91.69 6.78
 0 -6 4 81.81 6.52
 0 6 4 89.28 4.73
 0 6 4 90.52 5.13
 0 6 -4 92.72 4.4
 0 6 4 98.65 8.86
 0 -6 -4 89.79 6.84
 0 6 4 89.91 7.96
 0 -6 4 89.21 7.89
 0 -6 4 79.75 6.27
 0 -6 -4 83.84 6.83
 0 6 -4 87 7.01
 0 -6 4 83.72 7.92
 0 6 4 93.91 7.15
 0 6 4 93.36 6.36
 0 -6 4 91.8 6.56
 0 -6 4 113.79 8.71
 0 6 -4 90.35 6.48
 0 -6 -4 85.26 7.02
 0 6 4 80.91 7.96
 0 -6 4 86.43 4.85
 0 -6 5 113.51 6.16
 0 6 -5 105.91 8.03
 0 6 5 105.97 5.9
 0 -6 -5 118.56 5.34
 0 -6 -5 112.82 5.46
 0 6 -5 119.23 5.58
 0 -6 -5 112.38 5.4
 0 6 5 117.48 8.44
 0 -6 5 120.45 9.62
 0 6 5 113.23 9.31
 0 -6 -5 117.96 5.19
 0 6 -5 121.29 5.59
 0 6 5 107.8 5.85
 0 -6 5 108.43 8.12
 0 6 -5 121.44 7.71
 0 6 5 115.97 10.12
 0 6 5 108.99 5.63
 0 6 -5 122.25 5.16
 0 6 -5 119.04 5.7
 0 6 5 116.45 6.13
 0 6 5 130.58 10.42
 0 -6 5 117.63 9.12
 0 -6 -5 114.91 7.56
 0 6 5 117.07 9.56
 0 -6 5 126.72 7.8
 0 6 5 112.64 7.22
 0 -6 5 111.09 5.53
 0 6 5 115.59 9.34
 0 6 -5 117.38 7.5
 0 -6 -5 117.23 8
 0 -6 5 119.23 9.3
 0 6 5 130.01 8.56
 0 6 -5 96.57 7.8
 0 -6 -5 115.96 8.31
 0 -6 5 114.15 7.45
 0 -6 5 125.74 9.64
 0 6 5 118.92 8.35
 0 6 -5 104.17 6.7
 0 6 -5 115.17 8.21
 0 -6 6 407.94 14.56
 0 -6 -6 395.02 17.58
 0 -6 6 392.9 14.77
 0 6 6 413.08 20.55
 0 -6 -6 386.34 16.54
 0 -6 6 406.81 19.54
 0 6 6 388.41 20.73
 0 -6 6 401.28 15.3
 0 6 -6 415.46 14.76
 0 6 -6 380.42 17.94
 0 -6 -6 425.47 14.42
 0 -6 -6 402.67 14.48
 0 6 -6 414.92 14.54
 0 -6 -6 406.38 14.4
 0 -6 -6 416.58 13.98
 0 6 -6 391.17 18.99
 0 6 6 400.44 19.97
 0 -6 -6 396.22 14.16
 0 6 -6 443.57 14.64
 0 6 6 341.18 14.72
 0 6 -6 400.71 17.16
 0 -6 6 396.83 18.8
 0 6 6 384.98 20.88
 0 6 6 386.03 14.76
 0 6 -6 416.58 13.99
 0 6 -6 403.83 14.61
 0 6 6 416.41 15.36
 0 -6 6 400.01 17.27
 0 6 6 406.34 17.15
 0 -6 -6 419.51 18.58
 0 -6 6 387.58 16.61
 0 6 6 366.09 18.45
 0 6 -6 394.25 17.01
 0 -6 -6 368.02 17.07
 0 -6 6 394.87 19.66
 0 6 -6 364.62 17.52
 0 6 6 395.94 17.85
 0 -6 -6 407.61 16.28
 0 6 -6 386.63 16.42
 0 6 6 445.94 18.7
 0 6 -6 400.9 18.32
 0 -6 6 428.9 20.43
 0 -6 7 548.63 19.11
 0 -6 -7 563.29 22.76
 0 -6 7 540.49 19.45
 0 6 7 553.92 25.89
 0 -6 7 577.24 24.68
 0 6 7 585.72 26.94
 0 -6 7 541.15 19.96
 0 6 -7 549.63 19.34
 0 6 -7 545.01 22.96
 0 -6 -7 576.63 19.09
 0 -6 -7 553.85 19.15
 0 6 7 518.8 19.23
 0 -6 7 534.2 19.77
 0 -6 -7 548.45 18.98
 0 -6 -7 552.29 18.51
 0 -6 -7 560.55 18.62
 0 6 7 551.13 25.02
 0 6 -7 563.81 24.33
 0 -6 -7 558.15 18.9
 0 6 -7 645.15 19.44
 0 6 7 462.64 19.38
 0 -6 7 547.57 24.49
 0 6 7 541.94 26.43
 0 6 7 531.14 19.57
 0 6 -7 559.15 19.26
 0 6 7 553.7 20.03
 0 6 -7 573.2 18.56
 0 6 7 604.13 23.59
 0 6 -7 593.44 23.68
 0 6 -7 538.89 21.24
 0 -6 7 565.73 25.52
 0 -6 7 583.28 21.39
 0 -6 -7 573.49 20.87
 0 -6 -7 544.89 18.53
 0 6 -7 427.83 21.47
 0 -6 7 560.85 25.22
 0 6 7 555.67 24.33
 0 6 -7 546.79 23.89
 0 6 -7 551.85 21.9
 0 -6 7 523.29 24.38
 0 -6 -7 543.41 23.04
 0 -6 -7 545.62 23.24
 0 -6 7 554.18 22.29
 0 -6 -8 7.38 2.98
 0 6 -8 5.4 2.97
 0 -6 -8 4.16 1.72
 0 6 8 3 1.94
 0 -6 8 6.37 2.19
 0 -6 -8 5.19 1.8
 0 -6 -8 6.46 1.68
 0 -6 -8 4.61 1.42
 0 -6 -8 5.66 1.53
 0 6 -8 4.29 3.02
 0 6 -8 4.86 2.28
 0 6 -8 3.22 3.18
 0 6 8 1.8 3.4
 0 6 -8 8 1.88
 0 -6 -8 4.05 1.7
 0 6 8 3.73 2.1
 0 -6 8 10.06 4.25
 0 6 -8 2.78 2.51
 0 6 8 2.91 4.24
 0 6 8 1.43 2.14
 0 6 -8 5.52 1.43
 0 6 -8 6.59 1.92
 0 6 8 5.09 2.61
 0 -6 8 5.37 3.43
 0 6 8 5.76 5.03
 0 6 8 10.7 4.63
 0 -6 8 4.29 1.91
 0 -6 8 6.06 1.76
 0 6 -8 5.99 1.88
 0 6 8 3.45 3.7
 0 -6 8 3.93 3.68
 0 -6 8 6.13 3.9
 0 6 -8 5.52 3.15
 0 6 -8 6.16 2.6
 0 -6 -8 3.48 1.88
 0 -6 8 6.84 2.44
 0 -6 -8 2.32 2.56
 0 -6 -8 4.84 3.1
 0 6 -9 404.63 18.71
 0 6 -9 402.55 14.91
 0 -6 -9 414.82 14.83
 0 6 9 390.19 15.19
 0 -6 9 391.34 15.45
 0 -6 9 427.97 15.67
 0 -6 -9 404.82 14.73
 0 -6 -9 409.15 14.54
 0 -6 -9 418.92 14.33
 0 -6 -9 412.37 14.39
 0 6 -9 379.37 14.56
 0 -6 -9 419.75 14.69
 0 6 -9 497.12 15.23
 0 6 9 352.59 15.22
 0 -6 9 411.56 20.91
 0 6 9 420.05 22.54
 0 6 -9 418.9 17.59
 0 6 9 392.03 22.26
 0 6 9 381.92 15.39
 0 6 -9 436.17 14.26
 0 6 -9 408.45 14.81
 0 6 9 403.11 15.78
 0 -6 9 395.03 19.47
 0 6 9 400.66 21.87
 0 -6 -9 417.72 18.76
 0 6 -9 403.09 13.83
 0 -6 9 395.25 15.09
 0 -6 9 406.91 21.18
 0 6 -9 419.74 19.11
 0 -6 -9 408.15 18.77
 0 6 -9 402.74 17.13
 0 -6 -9 383.26 18.19
 0 6 9 410.5 20.5
 0 -6 9 426.65 20.99
 0 -6 9 374.35 19.57
 0 6 -9 408.4 17.52
 0 6 -9 415.17 19.6
 0 6 -9 385.57 14.31
 0 -6 9 398.05 14.55
 0 6 -9 396.58 19.47
 0 6 9 431.84 20.7
 0 6 -10 409.88 18.99
 0 6 -10 433.08 15.32
 0 -6 -10 441.06 15.21
 0 -6 -10 415.2 14.97
 0 -6 10 408.93 15.75
 0 6 10 426.1 15.77
 0 -6 10 434.99 15.96
 0 -6 -10 430.23 14.73
 0 -6 -10 417.74 14.76
 0 -6 -10 432.06 14.78
 0 6 -10 389.37 14.89
 0 -6 -10 418.16 14.99
 0 6 10 365.25 15.61
 0 -6 10 468.26 22.45
 0 6 -10 411.19 17.54
 0 6 10 415.95 23.1
 0 6 10 417.21 15.93
 0 -6 10 387.15 15.56
 0 6 10 414.91 16.2
 0 6 -10 422.47 15.08
 0 6 -10 404.11 14.1
 0 -6 -10 435.86 19.4
 0 -6 10 406.52 15.31
 0 -6 10 392.15 19.54
 0 6 10 410.26 22.52
 0 6 -10 417.61 19.96
 0 6 10 423.84 20.76
 0 -6 10 403.74 21.35
 0 6 -10 407.58 19.34
 0 6 -10 406.47 17.71
 0 -6 10 425.23 20.63
 0 6 -10 429.1 19.95
 0 6 10 402.92 20.85
 0 -6 10 435.51 21.28
 0 6 -10 412.94 14.68
 0 6 -10 415.18 14.6
 0 -6 -10 394.48 18.26
 0 -6 -10 445.16 19.26
 0 6 -10 410.87 17.52
 0 6 -11 58.78 5.41
 0 -6 11 61.96 6.81
 0 6 -11 62.72 6.66
 0 -6 -11 59.91 3.68
 0 -6 11 57.5 4.26
 0 -6 11 62.25 4.47
 0 6 11 61.73 4.43
 0 -6 -11 54.14 3.41
 0 -6 -11 53.61 3.51
 0 -6 -11 57.1 3.6
 0 6 -11 50.51 3.6
 0 6 -11 59.69 6.51
 0 6 11 63.19 7.29
 0 6 11 46.28 4.23
 0 -6 11 60.52 7.9
 0 6 11 50.8 4.35
 0 -6 11 53.04 4.28
 0 -6 -11 59.97 3.56
 0 6 -11 53.92 3.67
 0 6 11 58.85 4.71
 0 6 11 57.92 8.39
 0 -6 11 67.09 6.86
 0 -6 -11 61.12 6.42
 0 -6 11 55.41 3.94
 0 6 -11 52.02 3.27
 0 6 -11 47.35 3.3
 0 6 -11 55.32 3.88
 0 6 11 50.89 7.09
 0 -6 11 63.03 7.39
 0 -6 -11 57.98 5.51
 0 -6 -11 58.21 5.94
 0 6 -11 52.92 5.08
 0 6 -11 57.22 6.17
 0 6 -11 61.21 6.55
 0 -6 11 54.08 7.46
 0 6 -12 180.35 7.6
 0 -6 12 175.79 11.45
 0 6 -12 181.05 11.43
 0 -6 -12 167.05 7.12
 0 -6 12 161.94 7.91
 0 6 12 169.87 8.13
 0 -6 12 166.6 7.98
 0 -6 -12 169.63 6.87
 0 -6 -12 177.07 7.19
 0 -6 12 148.46 8.16
 0 -6 -12 177.05 7.23
 0 6 -12 160.15 7.22
 0 6 12 165.79 11.54
 0 6 -12 170.62 11.26
 0 6 12 144.35 7.94
 0 -6 12 181.32 13.3
 0 6 12 168.12 13.71
 0 6 12 169.24 13.89
 0 -6 -12 182.1 7.21
 0 6 12 159.44 8.13
 0 -6 12 159.25 8.05
 0 6 -12 174.21 7.35
 0 6 12 174.57 8.53
 0 -6 -12 174.8 11.12
 0 -6 12 155.28 7.46
 0 -6 12 178.03 10.91
 0 6 12 146.94 13.1
 0 -6 12 167.15 12.43
 0 6 -12 181.1 11.2
 0 6 -12 173.48 6.95
 0 6 -12 168.09 7.07
 0 -6 -12 146.63 9.77
 0 6 12 158.61 12.32
 0 -6 12 165.25 11.86
 0 6 -12 178.89 7.71
 0 6 -12 181.55 10.73
 0 6 -12 158.42 9.37
 0 6 -13 51.43 3.67
 0 -6 -13 55.62 3.72
 0 6 13 51.22 4.16
 0 -6 -13 49.25 3.17
 0 -6 13 57.3 4.21
 0 -6 13 57.63 4.1
 0 -6 -13 52.76 3.42
 0 -6 -13 61.45 3.58
 0 -6 13 51.51 4.39
 0 6 -13 44.76 3.3
 0 -6 -13 52.68 3.62
 0 6 13 43.08 4.06
 0 -6 13 50.72 7.59
 0 -6 13 48.92 5.9
 0 6 -13 60.37 6.31
 0 6 13 48.26 4.13
 0 -6 13 50.5 4.22
 0 6 13 50.18 4.38
 0 6 -13 50.87 3.4
 0 -6 13 48.19 3.5
 0 -6 -13 51.01 6
 0 6 13 40.8 7.3
 0 6 13 58.87 8.52
 0 6 -13 46.81 5.51
 0 6 -13 44.23 4.56
 0 6 -13 54.17 6.13
 0 6 -13 52.2 3.13
 0 6 -13 58.74 3.39
 0 6 13 47.85 6.97
 0 -6 13 53.25 6.67
 0 -6 13 46.33 4.24
 0 6 -13 55.19 3.7
 0 6 -13 48.5 5.99
 0 -6 14 132.11 5.45
 0 6 14 131.23 5.63
 0 -6 -14 134.74 4.69
 0 -6 -14 132.87 4.69
 0 -6 14 126.84 5.85
 0 6 -14 127.16 4.58
 0 -6 -14 133.99 4.76
 0 6 14 109.99 5.54
 0 -6 14 116.51 10.1
 0 6 14 126.9 10.98
 0 6 -14 146.71 8.96
 0 -6 14 128.83 5.81
 0 6 14 121.69 5.7
 0 6 -14 133.9 4.63
 0 6 14 130.01 5.97
 0 -6 -14 120.76 8.18
 0 -6 14 120.1 4.67
 0 6 14 130.2 11.14
 0 6 -14 127.81 7.9
 0 6 -14 128.61 8.35
 0 6 -14 133.19 4.18
 0 6 -14 124.45 4.33
 0 6 14 120.33 9.81
 0 -6 14 130.2 8.96
 0 6 -14 115.13 8.03
 0 -6 14 128.07 5.78
 0 6 -14 141.24 5.07
 0 6 -15 0.64 1.29
 0 6 -15 -0.27 1.17
 0 -6 -15 -0.18 1.52
 0 6 15 -0.71 2.25
 0 -6 15 3.48 3.84
 0 -6 15 0.57 2.12
 0 6 15 3.85 2.35
 0 -6 15 0.59 2.16
 0 -6 -15 0.88 1.42
 0 -6 -15 1.77 1.52
 0 6 -15 0.17 1.25
 0 6 15 -1.08 4.09
 0 6 15 -0.52 4.35
 0 6 15 3.37 2.13
 0 -6 15 0.12 1.75
 0 -6 15 -0.09 1.28
 0 6 15 -1.79 3.75
 0 -6 15 2.07 2.94
 0 6 -15 0.57 2.38
 0 -6 15 0.57 2.2
 0 6 -15 0.8 1.62
 0 6 -15 0.53 1.38
 0 6 -15 0.33 2.46
 0 6 -16 66 3.48
 0 -6 -16 75.71 3.69
 0 6 -16 67.45 3.57
 0 -6 -16 71.46 3.69
 0 -6 16 71.29 3.98
 0 6 16 67.54 4.34
 0 -6 16 64.78 4.37
 0 6 -16 62.38 5.51
 0 6 16 61.55 4.36
 0 6 16 64.11 4.34
 0 -6 16 65.22 4.41
 0 6 16 55.77 6.71
 0 -6 16 66.35 4.39
 0 -6 -16 70.54 3.67
 0 -6 17 0.11 1.87
 0 -6 -17 1.13 1.24
 0 -6 -17 -1.87 1.3
 0 -6 17 0.12 1.17
 0 6 -17 -0.49 1.23
 0 -6 17 0.18 1.69
 0 -6 -17 0.74 1.3
 0 -6 17 -0.21 1.83
 0 6 -17 0.99 1.03
 0 6 17 -0.65 2.01
 0 -6 17 0.54 1.81
 0 -6 -17 0.56 1.2
 0 6 17 2.54 2.04
 0 6 17 -0.71 1.81
 0 6 -17 0.19 1.16
 0 -6 -18 2.45 1.17
 0 -6 -18 2.24 1.15
 0 -6 18 2.63 1.73
 0 6 18 4.42 1.69
 0 6 18 3.47 2.08
 0 -6 18 3.04 1.48
 0 -6 -18 4.31 1.2
 0 -6 18 1.74 1.61
 0 6 18 4.2 1.95
 0 6 18 2.62 1.74
 0 -6 18 2.02 1.67
 0 -6 -18 2.85 1.01
 0 6 18 3.74 1.86
 0 6 -18 2.22 1.09
 0 6 18 4.82 1.81
 0 6 -18 2.89 1.22
 0 -6 -19 14.21 1.26
 0 6 -19 13.83 1.35
 0 6 19 13.28 1.64
 0 -6 19 15.91 1.82
 0 6 19 15.38 1.74
 0 6 -19 15.82 1.17
 0 -6 19 15.96 1.79
 0 -6 -19 13.81 1.34
 0 6 19 11.59 1.44
 0 -7 0 0.92 1.51
 0 -7 0 0.36 2.92
 0 -7 0 -0.43 3.51
 0 7 0 1.8 4.06
 0 7 0 0.67 2.81
 0 -7 0 -0.99 2.59
 0 7 0 0.25 1.75
 0 7 0 0.79 2.77
 0 7 0 -0.89 3.17
 0 7 0 1.58 1.27
 0 7 0 -0.56 1.66
 0 7 0 -0.13 1.94
 0 -7 0 0.54 1.58
 0 -7 0 0.41 3.25
 0 7 0 0.41 3.19
 0 -7 0 0.59 1.6
 0 7 0 -0.12 1.64
 0 -7 0 0.32 1.54
 0 7 0 0.81 1.88
 0 -7 0 -0.32 2.67
 0 -7 0 2.45 2.85
 0 -7 0 1.03 1.88
 0 -7 1 33.41 3.44
 0 7 1 35.05 2.95
 0 -7 -1 32.91 2.79
 0 -7 1 33.85 2.89
 0 -7 1 32.73 2.78
 0 -7 1 35.85 2.81
 0 -7 -1 35.85 2.85
 0 7 -1 34.74 3.27
 0 -7 -1 30.21 4.52
 0 -7 1 37.81 5.52
 0 -7 1 34.95 5.27
 0 -7 -1 30.4 5.13
 0 7 -1 33.47 5.53
 0 7 1 36.38 5.88
 0 7 1 30.42 4.77
 0 -7 1 36.33 5.01
 0 7 -1 30.77 4.62
 0 7 1 29.98 3.07
 0 7 -1 33.66 3.11
 0 7 -1 37.34 5.25
 0 7 1 35.73 5.66
 0 7 1 26.58 2.37
 0 7 1 35.3 3.4
 0 7 -1 30.97 2.8
 0 7 -1 36.72 3.24
 0 7 1 31.14 2.91
 0 7 1 30.59 5.24
 0 7 -1 30.97 5.18
 0 -7 -1 34.21 5.45
 0 7 1 33.86 4.52
 0 -7 1 34.43 5.47
 0 -7 1 35 2.93
 0 -7 -1 34.91 2.72
 0 -7 1 33.49 4.78
 0 -7 1 33.12 4.57
 0 -7 -1 37.45 4.92
 0 -7 -1 34.78 4.88
 0 7 -1 46.23 5.41
 0 7 1 36.39 3.85
 0 -7 -1 32.07 2.89
 0 -7 1 30.61 2.96
 0 7 1 32.95 5.84
 0 7 -1 38.13 5.85
 0 7 -1 30.71 2.78
 0 7 1 32.79 3.06
 0 7 2 172.62 7.5
 0 -7 2 172.34 7.44
 0 -7 -2 174.06 7.35
 0 -7 2 169.49 7.09
 0 -7 2 161.41 6.93
 0 -7 -2 169.33 7.21
 0 7 -2 164.1 7.56
 0 -7 -2 164.56 9.72
 0 -7 2 181.47 11.58
 0 7 2 156.53 11.73
 0 7 -2 179.99 11.89
 0 -7 -2 165.4 6.68
 0 7 2 150.35 7.45
 0 7 -2 171.23 7.43
 0 7 2 170.01 11.92
 0 7 -2 162.24 10.49
 0 7 2 159.3 6.84
 0 7 2 190.26 12.38
 0 7 -2 135.31 9.72
 0 7 -2 158.23 7.57
 0 7 2 160.03 7.72
 0 7 -2 166.6 7.06
 0 7 2 170.03 7.57
 0 -7 -2 161.54 6.84
 0 -7 2 161.67 7.37
 0 7 2 162.04 10.13
 0 -7 -2 166.04 10.91
 0 -7 2 159.35 11.4
 0 -7 2 167.03 10.95
 0 7 2 152.86 10.1
 0 7 -2 160.26 10.25
 0 7 -2 161.31 10.5
 0 -7 2 164.27 7.93
 0 7 -2 160.84 6.99
 0 7 2 168.22 7.69
 0 7 2 169.82 11.86
 0 -7 2 166.51 11.69
 0 -7 -2 168.07 11.21
 0 7 -2 180.71 11.92
 0 -7 -2 172.36 7.35
 0 -7 -2 167.16 10.65
 0 -7 2 160.74 10.17
 0 -7 -2 171.78 10.62
 0 7 3 7.91 4.07
 0 7 -3 8.64 3.81
 0 7 -3 9.92 2.8
 0 -7 3 6.6 2.12
 0 -7 3 10.01 1.86
 0 -7 -3 7.94 1.9
 0 7 3 9.95 2.2
 0 -7 3 8.45 1.69
 0 -7 -3 6.49 1.83
 0 7 -3 9.86 2.14
 0 -7 -3 9.3 3.66
 0 -7 3 5.65 3.74
 0 7 -3 8.84 3.96
 0 7 3 10.7 4.49
 0 7 -3 8.95 3.37
 0 7 3 10.25 3.54
 0 -7 3 2.54 3.38
 0 7 3 9.24 2.26
 0 -7 -3 9.03 1.65
 0 7 -3 7.9 1.95
 0 7 3 7.3 4.29
 0 7 3 8.39 1.79
 0 7 3 10.86 2.46
 0 7 -3 9.5 1.86
 0 7 3 6.02 2.08
 0 7 3 6.9 4.16
 0 7 -3 8.01 3.11
 0 -7 -3 10.4 3.69
 0 7 3 7.76 3.18
 0 -7 3 8.02 2.09
 0 -7 -3 10.8 1.67
 0 7 -3 5.97 3.51
 0 7 3 8.28 2.28
 0 -7 -3 10.61 2.98
 0 -7 3 6.77 3.07
 0 -7 -3 10.95 3.36
 0 -7 -3 7.07 3.39
 0 -7 3 6.97 2.21
 0 -7 3 7.76 2.1
 0 -7 -3 9.08 1.93
 0 7 -4 100.31 8.14
 0 7 4 108.77 5.78
 0 -7 4 110.71 5.99
 0 -7 4 105.84 5.75
 0 -7 -4 108.03 5.48
 0 -7 4 104.39 4.95
 0 7 -4 103.83 5.56
 0 -7 4 108.89 9.34
 0 7 4 112.43 9.76
 0 -7 -4 113.4 5.11
 0 7 4 109.98 5.88
 0 7 -4 113.27 5.57
 0 7 -4 105.32 7.86
 0 7 4 125.58 10.44
 0 7 4 100.03 9.89
 0 7 4 105.59 5.31
 0 7 4 98.37 5.82
 0 7 4 102.65 5.87
 0 7 -4 108.95 5.07
 0 7 4 98.95 8.7
 0 -7 4 96.41 9.04
 0 -7 -4 106.75 8.04
 0 -7 4 96.72 5.51
 0 7 4 108.16 6.04
 0 7 4 105.27 9.46
 0 7 -4 109.49 7.39
 0 7 -4 110.85 9.11
 0 -7 -4 98.01 8.07
 0 -7 4 107.25 5.63
 0 -7 -4 104.23 5.24
 0 -7 -4 112.41 7.37
 0 -7 4 120.95 7.74
 0 -7 4 108.76 7.77
 0 -7 -4 107.24 8.34
 0 7 4 114.18 8.41
 0 7 -4 110.91 8.42
 0 -7 4 112.04 9.34
 0 7 -5 29.97 5.18
 0 7 5 44 6.66
 0 7 -5 29.67 3.94
 0 -7 5 33.53 3.15
 0 7 -5 33.12 2.9
 0 -7 5 29.76 3.21
 0 -7 5 28.37 4.02
 0 -7 -5 26.79 3.77
 0 -7 -5 24.78 4.24
 0 -7 5 31.69 5.81
 0 -7 5 25.71 5.44
 0 7 5 32.75 4.59
 0 7 5 21.8 5.44
 0 -7 -5 32.92 2.67
 0 7 -5 33.47 2.92
 0 7 5 29.37 3.26
 0 7 -5 33.15 4.39
 0 7 5 30.35 6.02
 0 7 5 24.94 2.76
 0 7 -5 30.97 3.1
 0 7 5 27.83 3.27
 0 7 -5 31.87 2.49
 0 7 5 28.25 3.28
 0 7 5 30.04 5.34
 0 -7 5 30.54 5.53
 0 7 5 28.89 6.33
 0 -7 -5 33.17 4.31
 0 -7 5 24.34 2.9
 0 7 -5 26.3 4.53
 0 -7 5 22.27 5.17
 0 7 -5 30.99 4.65
 0 7 5 34.33 4.96
 0 7 -5 29.17 2.99
 0 -7 -5 26.07 4.78
 0 -7 5 32.05 4.26
 0 -7 -5 27.4 4.63
 0 -7 -5 27.67 2.51
 0 -7 5 29.58 2.96
 0 7 -5 34.47 3.16
 0 -7 6 116.12 6.74
 0 7 -6 128.93 6.26
 0 7 -6 109.77 6.02
 0 7 6 118.63 6.48
 0 -7 6 127.47 6.52
 0 -7 -6 122.83 6.05
 0 -7 6 115.88 6.41
 0 7 -6 128.43 6.06
 0 -7 -6 135.57 6.12
 0 7 6 125.98 9
 0 -7 6 133 10.58
 0 7 6 125.53 10.44
 0 -7 -6 124.06 5.73
 0 7 6 111.14 6.3
 0 7 -6 134.47 6.15
 0 7 6 120.21 11.22
 0 7 6 123.36 6.19
 0 7 -6 124.44 5.5
 0 7 6 117.37 6.64
 0 7 -6 114.69 6.06
 0 7 6 107.32 10.65
 0 7 6 115.7 9.87
 0 -7 6 126.91 10
 0 -7 -6 129.52 9.37
 0 7 -6 125.23 9.1
 0 -7 6 127.8 6.13
 0 7 6 132.1 10.64
 0 -7 6 128.3 10.48
 0 7 -6 120.98 7.77
 0 -7 6 109.66 7.59
 0 -7 -6 123.42 7.52
 0 -7 -6 125.83 5.7
 0 7 -6 124.83 8.98
 0 -7 6 115.98 10.08
 0 7 -7 82.36 7.27
 0 7 7 79.56 5.26
 0 -7 -7 90.73 4.88
 0 -7 7 84.94 5.18
 0 -7 -7 80.99 4.62
 0 -7 -7 82.72 4.09
 0 7 7 85.08 7.57
 0 7 7 82.36 8.5
 0 7 -7 83.15 8.03
 0 -7 -7 86.17 4.54
 0 7 7 77.67 5.2
 0 7 -7 93.86 4.88
 0 7 7 84.29 9.48
 0 7 -7 77.01 6.64
 0 7 7 90.58 9.7
 0 -7 7 81.34 4.6
 0 7 7 79.27 4.9
 0 7 -7 80.08 4.76
 0 7 -7 86.99 4.18
 0 7 7 77.66 5.3
 0 7 7 82.65 8.57
 0 -7 7 81.18 8.23
 0 -7 7 81.3 5
 0 7 -7 78.92 4.79
 0 -7 7 81.11 5.41
 0 -7 -7 79.37 7.39
 0 -7 -7 82.65 7.39
 0 -7 7 79.84 4.69
 0 -7 7 87.19 8.59
 0 7 -7 79.04 6.1
 0 7 7 80.17 8.51
 0 -7 7 81.46 4.33
 0 -7 -7 85.03 5.98
 0 -7 -7 79.46 4.17
 0 -7 7 85.39 6.15
 0 -7 7 83 8.79
 0 7 -7 83.44 7.3
 0 7 -8 77.4 6.92
 0 7 8 74.6 5.07
 0 -7 8 72.77 4.9
 0 -7 -8 66.74 4.31
 0 -7 8 71.5 4.96
 0 -7 -8 74.89 4.3
 0 -7 -8 69.3 3.76
 0 7 8 62.82 6.78
 0 -7 8 80.06 8.45
 0 7 -8 77.47 7.71
 0 7 8 72.3 7.94
 0 -7 -8 68.08 4.15
 0 7 -8 86.92 4.64
 0 7 8 68.14 4.83
 0 7 8 78.21 9.57
 0 7 -8 81.09 6.6
 0 7 8 81.49 9.43
 0 7 8 65.59 4.58
 0 -7 8 72.54 4.42
 0 7 8 69.88 4.99
 0 7 -8 66.51 4.32
 0 7 -8 77.14 3.84
 0 7 8 75.18 8.32
 0 -7 8 73.64 7.68
 0 -7 8 75.01 4.74
 0 -7 8 62.71 4.16
 0 -7 8 79.59 8.56
 0 7 -8 74.4 7.01
 0 -7 8 76.32 3.98
 0 -7 -8 69.98 3.71
 0 -7 8 81.62 5.8
 0 7 -8 68.33 5.63
 0 7 8 73.34 8.09
 0 -7 8 63.59 7.53
 0 7 -8 66.92 4.4
 0 -7 -8 69.05 6.95
 0 -7 -8 68.18 6.9
 0 7 -9 149.58 6.97
 0 7 -9 130.37 9.38
 0 7 9 141.65 7.55
 0 7 9 143.92 6.81
 0 -7 -9 149.92 6.84
 0 -7 9 147.95 7.4
 0 -7 -9 139.76 6.55
 0 -7 -9 147.9 6.19
 0 -7 -9 155.23 6.39
 0 7 -9 133.75 6.53
 0 -7 -9 153.16 6.68
 0 7 9 133.08 7.27
 0 7 -9 174.4 7.11
 0 -7 9 152.95 10.95
 0 7 9 156.27 12.84
 0 7 9 141.56 7.2
 0 -7 9 138.11 6.85
 0 7 -9 141.85 6.75
 0 7 9 137.11 7.53
 0 7 -9 138.4 8.85
 0 7 9 159.2 12.9
 0 7 9 159.62 12.17
 0 -7 9 148.06 10.87
 0 7 -9 133.15 9.65
 0 -7 9 143.48 7.02
 0 7 9 148.62 10.68
 0 -7 9 149.33 11.53
 0 7 -9 137.58 10.23
 0 -7 9 152.68 11.3
 0 7 9 154.03 11.39
 0 -7 -9 144.85 9.73
 0 -7 -9 150.62 10.14
 0 7 9 131.69 10.63
 0 7 -9 159.38 11
 0 7 -10 67.13 3.85
 0 7 -10 72.23 3.78
 0 -7 10 66.77 4.52
 0 7 10 58.13 8.54
 0 -7 10 74.33 7.47
 0 7 10 67.23 8.18
 0 7 10 77.14 9.36
 0 -7 10 76.32 4.79
 0 7 10 74.54 5.18
 0 -7 10 79.48 4.98
 0 -7 10 68.33 4.89
 0 -7 -10 71.2 4.29
 0 7 10 65.26 4.35
 0 -7 -10 75.94 4.24
 0 -7 -10 77.16 3.94
 0 -7 -10 78.87 4.12
 0 -7 10 63.95 4.84
 0 7 -10 68.77 4.15
 0 -7 -10 78.59 4.33
 0 7 10 67.15 4.87
 0 -7 10 81.76 8.1
 0 7 10 66.57 4.76
 0 -7 10 76.84 4.71
 0 7 -10 83.07 4.48
 0 7 10 79.3 5.34
 0 7 -10 69.6 4.45
 0 7 10 60.99 7.31
 0 7 -10 71.98 7.39
 0 7 -10 76.98 7.01
 0 7 10 73.21 7.92
 0 7 -10 80.42 7.73
 0 -7 10 80.75 8.2
 0 7 10 62.81 7.12
 0 -7 10 77.93 8.25
 0 -7 -10 78.73 6.57
 0 -7 -10 78.25 7.02
 0 7 -10 66.85 6.42
 0 -7 11 203.59 8.89
 0 7 -11 212.26 8.63
 0 7 11 190.49 9.27
 0 7 11 197.42 8.6
 0 -7 11 198.69 9.06
 0 -7 11 209.63 9.13
 0 -7 -11 208.06 8.33
 0 -7 -11 214.48 8.05
 0 -7 -11 193.18 7.98
 0 -7 -11 214.41 8.16
 0 -7 11 173.36 9
 0 7 -11 194.57 8.18
 0 -7 -11 220.96 8.49
 0 7 11 192.66 9.11
 0 -7 11 197.48 12.95
 0 7 -11 230.21 12.02
 0 7 11 197.06 8.95
 0 -7 11 201.94 8.8
 0 7 -11 196.81 8.32
 0 7 11 191.87 9.27
 0 7 11 203.82 14.23
 0 -7 11 200.76 12.24
 0 -7 11 197.97 8.63
 0 7 -11 192.66 11.76
 0 -7 -11 186.58 10.8
 0 -7 -11 201.44 11.68
 0 7 11 206.24 13.08
 0 -7 11 211.74 12.95
 0 7 -11 193.22 12.19
 0 7 11 203.22 12.66
 0 -7 11 197.99 13.22
 0 7 -11 217.2 12.62
 0 7 -11 199.74 7.79
 0 7 -11 200.01 7.9
 0 7 12 55.23 4.36
 0 -7 -12 62.59 3.61
 0 7 12 55.08 3.92
 0 -7 12 57.71 4.21
 0 -7 12 58.19 4.23
 0 -7 -12 56.82 3.38
 0 -7 -12 60.3 3.35
 0 -7 -12 65.05 3.54
 0 7 -12 56.23 3.56
 0 -7 -12 56.24 3.7
 0 7 12 52.52 4.31
 0 -7 12 59.94 7
 0 -7 12 58.95 4.16
 0 7 -12 60.73 3.87
 0 -7 12 60.4 4.15
 0 7 12 55.27 4.18
 0 7 12 63.55 4.55
 0 7 -12 59.33 3.61
 0 -7 12 52.98 3.78
 0 -7 12 55.59 6.01
 0 7 12 49.77 7.27
 0 7 -12 63.39 6.43
 0 7 -12 56.04 6.01
 0 -7 12 57.55 6.51
 0 7 12 46.6 6.16
 0 7 -12 57.52 6.25
 0 7 12 55.47 6.64
 0 -7 12 57.58 6.93
 0 7 -12 55.49 5.54
 0 7 -12 55.37 3.26
 0 7 -12 57.53 3.18
 0 7 13 90.74 4.2
 0 -7 -13 86.21 3.43
 0 -7 13 98.03 4.58
 0 -7 13 94.8 4.48
 0 -7 -13 93.73 3.55
 0 -7 -13 104.33 3.78
 0 7 -13 92.21 3.71
 0 -7 -13 102.41 3.48
 0 7 13 78.67 4.52
 0 7 13 76.8 8.41
 0 -7 13 79.96 7.49
 0 -7 13 86.77 4.34
 0 7 13 84.99 4.42
 0 7 13 83.51 4.73
 0 7 -13 92.98 3.74
 0 7 13 97.32 4.94
 0 -7 13 84.33 3.88
 0 7 13 90.92 8.73
 0 7 -13 91.52 6.36
 0 7 -13 91.32 6.87
 0 7 -13 92.97 3.33
 0 -7 13 85 7.53
 0 7 13 85.64 7.42
 0 7 -13 92.39 6.97
 0 7 -13 96.7 4.1
 0 -7 13 91.1 4.43
 0 7 -14 25.63 2.23
 0 -7 -14 31.97 2.24
 0 -7 -14 33.58 2.57
 0 7 14 30.87 3.19
 0 -7 -14 30.77 2.35
 0 -7 14 27.4 2.85
 0 7 14 29.89 3.02
 0 -7 14 22.42 4.34
 0 7 14 30.95 3.25
 0 7 -14 30.7 2.39
 0 -7 14 29.6 2.49
 0 7 -14 36.55 4.2
 0 7 14 28.09 3.33
 0 -7 14 30.13 2.86
 0 7 14 27.59 2.77
 0 7 -14 29.12 2.52
 0 -7 14 29.13 2.87
 0 7 -14 31.6 2.13
 0 -7 14 31.55 3.31
 0 7 -14 23.85 4.03
 0 -7 -15 8.09 1.44
 0 -7 15 7.67 2.24
 0 7 -15 5.23 2.45
 0 7 15 7.43 2.28
 0 7 -15 9.49 1.55
 0 -7 -15 10.57 1.42
 0 7 -15 10.09 1.49
 0 7 -15 9.57 1.72
 0 -7 15 7.73 1.91
 0 -7 15 6.24 1.45
 0 -7 15 8.49 1.93
 0 7 15 8.57 2.09
 0 7 15 8.32 2.13
 0 -7 -15 9.94 1.65
 0 -7 15 12.3 2.02
 0 7 15 8.57 1.9
 0 7 15 8.44 2.3
 0 -7 16 4.69 1.69
 0 7 16 4.22 2.06
 0 7 16 4.29 1.58
 0 7 -16 3.36 1.12
 0 7 16 2.68 1.96
 0 -7 16 2.35 1.33
 0 7 -16 3.66 1.3
 0 7 16 3.76 1.64
 0 -7 16 3.92 1.51
 0 7 16 1.75 1.81
 0 7 -16 3.52 1.09
 0 -7 -16 3.06 1.01
 0 -7 -16 3.84 1.32
 0 7 16 5.24 1.87
 0 -7 16 3.32 1.88
 0 -7 -16 4.04 1.18
 0 7 -17 32.77 1.77
 0 -7 -17 30.13 1.91
 0 7 17 28.35 2.2
 0 7 17 30.16 2.1
 0 7 17 30.2 2.61
 0 -7 17 30.96 2.21
 0 7 -17 29.02 1.98
 0 7 17 33.71 2.51
 0 -7 17 25.3 1.67
 0 -7 -17 31.25 1.84
 0 7 17 30.22 2.28
 0 -7 17 32.01 2.52
 0 7 -18 1.32 0.88
 0 7 18 1 1.12
 0 -7 18 1.19 1.28
 0 7 18 1.6 1.42
 0 -7 -18 1.12 0.59
 0 -8 0 210 12.17
 0 8 0 231.86 14
 0 -8 0 197.4 8.59
 0 -8 0 197.56 8.3
 0 -8 0 201.43 12.85
 0 8 0 207.38 8.84
 0 8 0 218.96 12.85
 0 8 0 209.71 12.85
 0 8 0 207.54 9.02
 0 8 0 200.92 8.44
 0 -8 0 202.35 8.36
 0 8 0 192.11 8.93
 0 -8 0 188.65 9.11
 0 8 0 194.14 8.39
 0 -8 0 205.74 12.39
 0 -8 0 187.19 8.43
 0 -8 0 206.66 8.47
 0 8 0 195.57 11.41
 0 8 0 182.47 13.05
 0 -8 0 195.96 13.11
 0 8 0 195.78 12.13
 0 -8 -1 173.39 7.59
 0 -8 1 182.33 7.66
 0 -8 1 169.6 7.83
 0 -8 1 173.24 7.44
 0 -8 -1 179.67 7.78
 0 -8 1 175.09 7.5
 0 8 -1 179.34 8.16
 0 -8 -1 176.04 7.64
 0 -8 1 165.14 11.08
 0 -8 -1 160.11 10.22
 0 8 1 172.29 12.39
 0 8 -1 195.14 13
 0 -8 1 174.04 10.13
 0 -8 -1 171.25 10.14
 0 8 1 179.76 7.97
 0 8 -1 176.56 7.9
 0 8 1 171.21 11.83
 0 8 1 161.71 11.77
 0 8 -1 182.38 11.54
 0 8 -1 174.97 7.48
 0 8 -1 176.48 8.13
 0 8 1 167.32 7.65
 0 8 1 184.94 8.28
 0 -8 -1 170.96 11.57
 0 -8 1 176.87 12.12
 0 -8 -1 165.35 7.31
 0 -8 1 162.5 7.55
 0 8 -1 174.75 11.1
 0 -8 -1 170.59 8.28
 0 8 1 181.06 7.87
 0 8 -1 179.9 7.56
 0 -8 1 168.06 8.38
 0 8 1 169.74 10.45
 0 8 -1 172.98 10.66
 0 -8 -1 175.49 11.43
 0 -8 1 180.82 11.21
 0 -8 -1 168.81 11.91
 0 8 -1 193.35 12.8
 0 -8 1 175.19 12.26
 0 8 1 188.88 12.7
 0 -8 -1 175.05 7.84
 0 -8 1 186.44 8.01
 0 -8 -2 254.72 11.37
 0 -8 2 268.9 16.23
 0 8 -2 302.56 16.46
 0 8 2 280.57 16.43
 0 -8 -2 287.15 15.78
 0 -8 2 271.3 11.29
 0 -8 -2 287.45 11.09
 0 -8 2 274.53 10.88
 0 -8 -2 285.41 10.99
 0 -8 2 286.13 10.71
 0 8 -2 270.66 11.26
 0 -8 2 291.14 15.84
 0 8 2 274.99 16.16
 0 8 -2 300.05 16.76
 0 -8 -2 287.13 10.29
 0 8 -2 303.06 11.28
 0 8 2 274.98 11.33
 0 8 2 286.72 16.47
 0 8 -2 283.23 14.85
 0 8 2 269.81 10.29
 0 8 2 280.84 16.1
 0 8 2 272.57 11.09
 0 8 -2 297.88 11.53
 0 8 2 281.55 11.53
 0 8 -2 267.18 10.59
 0 -8 -2 263.98 10.35
 0 -8 2 271.69 11.05
 0 -8 -2 278.78 15.17
 0 -8 2 274.48 16.01
 0 -8 -2 304.05 14.06
 0 -8 2 299.69 14.06
 0 -8 -2 305.13 11.16
 0 8 -2 281.22 10.63
 0 -8 -2 268.33 10.93
 0 -8 2 281.31 14.84
 0 -8 -2 293.9 15.49
 0 -8 2 283.68 15.22
 0 8 -2 284.6 14.54
 0 8 2 275.6 11.26
 0 -8 2 286.87 11.91
 0 8 -2 289.59 14.89
 0 -8 3 24.69 3.3
 0 8 3 22.09 2.98
 0 -8 -3 25.27 3.03
 0 8 3 25.92 2.82
 0 -8 -3 28.66 2.89
 0 -8 3 29.11 3.16
 0 -8 3 23.83 2.76
 0 -8 -3 26.6 2.75
 0 8 -3 25.3 2.99
 0 -8 3 24.19 2.4
 0 -8 3 20.59 4.85
 0 -8 3 25.7 5.43
 0 -8 -3 26.98 4.87
 0 8 3 32.8 5.75
 0 8 -3 26.84 5.33
 0 -8 -3 25.93 2.31
 0 8 -3 27.3 2.87
 0 8 3 26.34 3.04
 0 8 3 23.25 5.26
 0 8 3 26.04 2.39
 0 8 -3 26.44 2.39
 0 8 3 21.55 3.03
 0 8 3 24.92 2.94
 0 -8 3 22.2 5.27
 0 -8 -3 19.43 4.32
 0 8 -3 23.38 4.17
 0 8 3 25.69 5.53
 0 -8 3 23.32 2.84
 0 -8 3 29.1 3.02
 0 -8 -3 25.55 2.66
 0 8 -3 23.41 4.46
 0 8 -3 21.78 4.25
 0 -8 3 30.75 5.33
 0 8 -3 24.71 5.13
 0 8 3 27.48 5.49
 0 -8 -3 28.37 5.16
 0 -8 3 23.62 4.32
 0 -8 -3 29.86 5.07
 0 -8 -3 24.31 3.93
 0 -8 3 26.82 4.1
 0 -8 3 22.23 2.66
 0 -8 -3 26.8 2.66
 0 8 4 375.8 14.51
 0 -8 4 350.16 14.72
 0 8 -4 368.18 14.09
 0 8 -4 362.06 14.16
 0 -8 -4 350.64 14.15
 0 8 4 378.48 14.2
 0 8 -4 379.66 14.09
 0 -8 -4 392.79 14.14
 0 -8 4 372.82 14.11
 0 -8 4 357.49 14.34
 0 -8 -4 382.74 13.98
 0 -8 4 375.04 13.32
 0 -8 4 399.14 19.82
 0 8 -4 367.26 19.33
 0 8 4 353.08 19.27
 0 -8 -4 382.71 13.39
 0 8 -4 400.61 14.08
 0 8 4 360.09 14.27
 0 8 -4 371.62 17.06
 0 8 4 364.47 20.1
 0 8 4 373.27 13.5
 0 8 4 353.71 19.77
 0 8 4 384.56 14.35
 0 8 -4 370.84 13.38
 0 8 4 366.01 14.35
 0 -8 4 367.6 14.11
 0 -8 -4 373.32 17.48
 0 -8 -4 358.56 13.56
 0 -8 4 379.11 14.14
 0 8 -4 384.98 17.89
 0 -8 4 405.3 13.93
 0 -8 4 383.62 16.87
 0 -8 -4 378.82 16.59
 0 -8 -4 383.62 13.78
 0 8 -4 364.1 17.46
 0 -8 4 374.9 19.23
 0 8 -4 387.1 19.34
 0 8 4 375.78 19.66
 0 -8 -4 349.32 17.71
 0 -8 -4 369.32 18.19
 0 8 5 4.28 4.08
 0 8 -5 6.63 3.7
 0 8 -5 4.56 1.97
 0 -8 -5 3.75 2.8
 0 -8 5 8.94 4.3
 0 -8 5 5.23 3.71
 0 -8 5 4.97 2.52
 0 -8 5 3.82 1.75
 0 -8 -5 4.51 2.58
 0 -8 -5 6.49 1.81
 0 8 -5 4.56 3.6
 0 8 5 6.56 4.09
 0 -8 -5 8.45 1.76
 0 8 -5 5.38 1.96
 0 8 5 6.22 2.28
 0 8 5 3.77 4.47
 0 -8 5 5.49 2.12
 0 8 5 5.13 2.19
 0 -8 5 3.95 2.25
 0 8 5 2.61 1.69
 0 8 5 3.98 2.21
 0 8 -5 6.41 1.56
 0 8 5 5.54 2.25
 0 -8 5 6.65 2.04
 0 8 5 3.25 4.56
 0 8 5 3.95 3.18
 0 -8 5 6.16 3.89
 0 8 -5 6.57 3.24
 0 -8 -5 6.37 1.69
 0 -8 5 6.23 2.08
 0 -8 -5 7.28 2.14
 0 8 -5 4.91 2.08
 0 8 -5 2.8 2.62
 0 -8 5 2.82 3.4
 0 8 -5 5.79 2.08
 0 8 5 4.35 2.32
 0 -8 -5 5.64 3.4
 0 -8 -5 3.14 3.14
 0 8 6 6.51 4.38
 0 8 -6 3.88 3.44
 0 -8 -6 3.99 1.89
 0 -8 6 1.92 3.3
 0 -8 6 7.37 4.07
 0 -8 -6 3.7 2.23
 0 -8 6 8.12 2.68
 0 -8 6 5.37 1.78
 0 -8 -6 4.38 1.61
 0 8 6 -0.46 3.67
 0 8 6 2.07 2.06
 0 8 -6 4.8 1.88
 0 -8 -6 2.87 1.59
 0 8 6 4.42 4.26
 0 8 -6 5.75 3.03
 0 -8 -6 3.79 1.32
 0 -8 6 5.18 1.95
 0 -8 6 4.08 2.01
 0 8 -6 3.67 1.89
 0 8 6 4.16 2.24
 0 8 6 3.89 1.97
 0 8 -6 2.28 1.37
 0 8 -6 1.75 2.62
 0 -8 6 6.28 3.93
 0 -8 6 6.54 4.28
 0 8 6 9.39 5.21
 0 8 6 4.18 3.56
 0 8 -6 3.37 2.82
 0 -8 -6 4.34 3.24
 0 -8 -6 5.13 1.83
 0 8 -6 4.15 2.04
 0 -8 6 3.8 1.93
 0 8 6 3.71 2.11
 0 -8 6 2.91 2.16
 0 8 -6 2.93 1.88
 0 8 6 4.92 2.57
 0 8 6 3.74 1.79
 0 -8 7 6.8 2.22
 0 -8 -7 4.52 1.97
 0 -8 7 4.11 2.24
 0 8 7 8.84 2.46
 0 -8 -7 6.85 2
 0 -8 7 8.16 4.36
 0 -8 7 6.24 4.26
 0 8 7 6.55 2.64
 0 8 -7 6.74 2.06
 0 8 7 3.49 3.65
 0 -8 -7 5.64 1.61
 0 8 7 8.46 2.45
 0 8 -7 5.66 1.98
 0 8 7 4.84 1.76
 0 8 -7 5.68 1.38
 0 8 7 6.02 2.25
 0 8 7 5.38 2.42
 0 8 -7 4.73 1.92
 0 -8 7 5.08 1.79
 0 -8 7 7.77 3.99
 0 8 7 5.65 3.79
 0 8 7 13.34 5.09
 0 8 -7 2.61 2.63
 0 8 -7 7.27 2.19
 0 -8 -7 6.68 1.58
 0 -8 7 5.44 1.63
 0 8 -7 6.6 3.25
 0 -8 -7 9.15 3.68
 0 8 7 6.29 4.05
 0 8 8 208.33 9.19
 0 -8 -8 212.62 8.78
 0 -8 8 217.98 9.19
 0 -8 -8 207.99 8.58
 0 8 -8 202.1 11.74
 0 8 -8 187.26 8.31
 0 -8 -8 217.33 8.5
 0 8 8 198.58 9.02
 0 8 -8 254.9 9.02
 0 8 8 231.36 15.05
 0 8 8 204.4 8.59
 0 8 -8 220.63 7.96
 0 8 8 206.47 9.32
 0 8 8 206.37 8.9
 0 8 -8 202.26 8.64
 0 -8 8 192.24 8.82
 0 8 8 194.6 13.06
 0 -8 8 208.4 13.1
 0 -8 -8 208.4 12.15
 0 8 8 202.04 9.44
 0 8 -8 205.46 8.75
 0 -8 8 209.16 13.48
 0 8 8 195.95 12.68
 0 -8 8 208.18 8.08
 0 -8 -8 201.59 7.8
 0 8 -8 200.58 11.43
 0 8 -8 194.73 12.54
 0 8 8 184.89 12.44
 0 8 -9 56.74 5.63
 0 8 9 57.71 4.26
 0 -8 9 57.8 4.23
 0 -8 -9 58.88 3.82
 0 -8 9 59.97 4.2
 0 -8 -9 60.96 3.75
 0 -8 9 52.74 4.21
 0 8 -9 58 3.58
 0 -8 -9 59.85 3.7
 0 8 9 54.29 4.19
 0 8 9 65.54 7.92
 0 8 -9 54.06 3.31
 0 8 9 54.69 3.76
 0 8 9 54.97 3.86
 0 8 -9 57.21 3.68
 0 8 9 56.06 4.28
 0 -8 9 53.44 3.87
 0 8 9 56.71 6.88
 0 -8 9 61.38 6.81
 0 8 -9 56.58 5.99
 0 8 -9 57.08 6.26
 0 -8 -9 58.05 5.94
 0 8 9 53.55 6.42
 0 -8 9 60.04 7.11
 0 -8 9 55.97 3.14
 0 8 9 59.31 4.62
 0 8 -9 62.85 3.95
 0 -8 10 132.12 6.62
 0 -8 -10 134.94 6.12
 0 -8 -10 135.25 5.92
 0 -8 10 124.47 6.69
 0 8 -10 124.05 5.81
 0 -8 -10 143.76 6.12
 0 8 10 122.08 6.5
 0 8 10 136.71 11.21
 0 8 10 133.34 6.24
 0 8 -10 142.62 6.34
 0 8 10 133.9 6.91
 0 8 10 129.68 6.1
 0 8 10 134.59 6.75
 0 8 -10 130.78 6.05
 0 -8 10 133.35 6.31
 0 8 10 126.61 10.03
 0 -8 10 129.65 9.54
 0 8 -10 129.51 8.32
 0 8 -10 139.33 9.6
 0 -8 10 149.5 10.26
 0 8 -10 139.41 9.64
 0 -8 10 140.61 10.4
 0 8 -10 124.55 5.56
 0 8 10 132.39 6.73
 0 8 -11 -0.08 1.34
 0 8 -11 1.35 2.68
 0 8 11 1.33 1.95
 0 -8 -11 -0.64 1.51
 0 8 -11 0.1 1.54
 0 8 11 -0.42 2.43
 0 8 -11 -0.33 2.49
 0 8 11 -1.45 1.71
 0 8 -11 0.09 1.4
 0 8 11 -0.35 1.23
 0 8 11 0.39 2.16
 0 -8 11 -1.01 2.81
 0 8 11 0.48 3.94
 0 -8 11 -0.64 1.63
 0 8 -11 -0.07 1.18
 0 8 11 -1.8 2.17
 0 -8 11 1.51 1.95
 0 -8 -11 0.63 1.5
 0 -8 11 -1.1 2.8
 0 -8 11 -1.59 3.56
 0 -8 -11 0.32 1.3
 0 8 -11 0.5 2.02
 0 -8 11 2.17 2.06
 0 -8 -11 -0.19 1.09
 0 -8 -12 62.92 3.23
 0 -8 12 61.09 4.19
 0 -8 -12 68.37 3.7
 0 8 12 54.35 3.87
 0 8 -12 68.38 3.83
 0 8 12 62.04 4.29
 0 8 12 66.21 3.86
 0 8 -12 69.16 5.33
 0 8 12 65.54 4.28
 0 8 -12 69.32 3.63
 0 -8 12 66.78 4.05
 0 -8 -12 65.06 3.5
 0 -8 12 60.25 3.68
 0 8 12 63.8 4.2
 0 8 -12 63.3 3.44
 0 -8 12 64.17 6.2
 0 8 -12 63.6 5.92
 0 -8 12 62.74 6.54
 0 8 -12 71.77 3.81
 0 8 -12 64.53 3.21
 0 8 13 4.04 1.95
 0 8 -13 6.56 1.41
 0 -8 13 8.37 1.89
 0 8 13 5.85 2.11
 0 -8 13 5.86 1.6
 0 8 -13 9.62 2.86
 0 8 -13 7.43 1.2
 0 8 -13 6.49 1.36
 0 8 -13 8.19 1.61
 0 8 13 6.12 1.7
 0 8 13 7.41 2.25
 0 -8 13 3.2 1.95
 0 -8 -13 7.11 1.57
 0 8 13 4.17 1.88
 0 -8 14 110.36 4.77
 0 8 -14 122.04 4.94
 0 8 -14 117.33 4.58
 0 8 14 109.18 5.3
 0 8 14 118.82 5.21
 0 8 14 104.89 4.88
 0 -8 14 117.16 5.18
 0 8 -14 116.71 4.69
 0 8 14 105.4 5.3
 0 -8 15 38.59 2.39
 0 8 15 34.18 2.36
 0 8 15 38.35 2.69
 0 8 15 37.94 2.7
 0 8 -15 41.36 2.01
 0 -8 -16 1.66 0.89
 0 8 16 0.73 1.35
 0 8 -16 1.79 0.98
 0 -8 16 1.99 0.86
 0 8 16 0.68 1.27
 0 -8 16 0.11 1.49
 0 -9 0 7.73 3.78
 0 9 0 -0.44 3.19
 0 -9 0 -0.12 1.68
 0 -9 0 -0.47 1.42
 0 9 0 0.36 2.66
 0 -9 0 -2.02 3.06
 0 9 0 0.24 1.76
 0 9 0 0.65 1.93
 0 9 0 1.78 1.52
 0 -9 0 -0.9 1.95
 0 9 0 -2.98 3.43
 0 9 0 0.69 1.55
 0 -9 0 0.1 1.47
 0 9 0 0.81 2.06
 0 -9 0 0.31 1.6
 0 -9 0 1.46 3.08
 0 9 0 0.96 2.52
 0 9 1 75.19 7.66
 0 9 -1 77.3 7.65
 0 -9 -1 66.85 4.17
 0 -9 1 70.16 4.34
 0 9 -1 71.8 3.85
 0 -9 -1 58.92 3.5
 0 -9 1 65.13 3.95
 0 -9 -1 74 7.02
 0 -9 1 71.62 7.34
 0 9 1 74.21 4.46
 0 9 -1 72.26 4.38
 0 -9 1 76.17 4.29
 0 9 -1 64.14 6.37
 0 9 1 72.66 7.16
 0 9 1 70.03 4.05
 0 9 -1 70.51 4.51
 0 9 -1 69.63 3.95
 0 9 1 76.48 4.58
 0 9 1 69.6 6.4
 0 9 -1 68.36 6.4
 0 -9 -1 66.54 7.09
 0 9 1 70.42 7.5
 0 9 -1 68.74 7.31
 0 -9 1 72.48 7.55
 0 -9 -1 69.78 6.78
 0 9 -1 70.74 4.19
 0 -9 1 66.27 4.7
 0 -9 -1 64.42 4.56
 0 9 1 70.11 4.12
 0 -9 1 69.58 6.51
 0 9 -1 78.19 4.64
 0 -9 -1 72.33 4.21
 0 -9 1 63.28 3.9
 0 9 1 72.05 4.75
 0 -9 1 66.79 4.11
 0 -9 2 179.37 10.57
 0 9 2 200.49 12.01
 0 9 -2 195.19 11.92
 0 -9 -2 191.16 6.99
 0 -9 2 179.56 6.82
 0 -9 2 199.61 11.85
 0 -9 -2 190.89 10.73
 0 9 2 196.37 7.34
 0 9 -2 213.85 7.34
 0 -9 2 197.37 7.04
 0 -9 -2 200.79 7.05
 0 9 2 200.25 11.76
 0 9 2 204.88 7.5
 0 9 -2 196.67 7.4
 0 9 -2 192.9 6.52
 0 9 2 178.94 6.88
 0 9 -2 198.57 7.16
 0 9 2 184.74 6.99
 0 -9 -2 175.6 7.41
 0 -9 2 186.64 7.79
 0 -9 -2 179.81 10.82
 0 9 -2 198.47 11.82
 0 -9 2 177.46 11.58
 0 9 2 212.67 12.1
 0 -9 -2 186.44 10.98
 0 -9 -2 215.91 7.37
 0 -9 2 186.51 7.13
 0 9 -2 196.66 7.4
 0 -9 2 189.32 6.6
 0 -9 -2 202.02 7.1
 0 9 2 192.2 7.7
 0 9 -2 189.61 7.37
 0 9 2 189.05 10.4
 0 9 -2 187.22 10.07
 0 -9 -3 64.69 3.97
 0 -9 3 62.98 3.54
 0 9 3 62.33 4.48
 0 -9 3 68.99 6.93
 0 9 3 56.18 6.64
 0 9 -3 62.89 6.95
 0 -9 -3 62.08 3.3
 0 9 -3 69.08 4.09
 0 9 3 66.08 4.28
 0 9 -3 58.19 4.04
 0 -9 -3 67.67 3.94
 0 -9 3 65.12 3.89
 0 9 3 61.96 4.23
 0 9 -3 65.9 4.19
 0 9 -3 58.77 3.44
 0 9 3 60.25 3.9
 0 -9 3 59.42 3.91
 0 9 3 48.79 6.49
 0 -9 3 55.51 6.69
 0 9 -3 59.48 6.8
 0 9 3 61.16 6.9
 0 -9 3 64.55 7.28
 0 -9 -3 56.54 6.1
 0 -9 -3 56.22 6.46
 0 -9 -3 58.97 3.74
 0 9 3 65.53 4.13
 0 -9 -3 61.33 4.17
 0 -9 3 57 4.5
 0 9 -3 65 4.04
 0 9 -3 62.62 5.94
 0 9 3 63.68 6.22
 0 -9 -3 62.66 4.06
 0 -9 3 60.7 3.69
 0 9 -3 60.85 4.03
 0 -9 3 65.35 4.18
 0 -9 -4 77.45 4.47
 0 -9 4 81.51 3.93
 0 -9 4 70.34 4.28
 0 9 -4 83.58 7.81
 0 9 4 72.82 7.44
 0 -9 -4 81.8 3.95
 0 9 4 83.61 4.76
 0 9 -4 88.87 4.66
 0 -9 -4 81.55 4.28
 0 -9 4 78.48 4.37
 0 9 -4 77.14 4.63
 0 9 4 85.27 8.15
 0 9 4 83.5 4.83
 0 9 4 74.28 4.51
 0 9 -4 80.84 3.95
 0 -9 4 69.74 4.37
 0 -9 4 69.25 7.38
 0 -9 4 80.25 4.6
 0 -9 4 81.89 7.53
 0 9 -4 75.59 6.38
 0 9 4 77.01 6.77
 0 9 4 80.16 4.74
 0 -9 -4 71.27 4.54
 0 9 -4 81.82 4.54
 0 -9 4 82.25 4.81
 0 -9 -4 80.56 4.57
 0 -9 4 77.73 4.38
 0 9 -4 82.01 4.62
 0 9 4 81.16 7.62
 0 -9 4 73.05 7.88
 0 9 -4 77.63 7.58
 0 9 -5 0.97 1.65
 0 9 5 0.37 1.89
 0 9 -5 0.4 2.99
 0 9 5 4.18 3.32
 0 9 5 1.19 1.84
 0 9 -5 1.46 1.61
 0 -9 -5 1.88 1.36
 0 -9 5 0.11 1.58
 0 9 5 5.35 3.86
 0 -9 5 0.66 1.5
 0 -9 -5 1.32 1.44
 0 9 -5 1.93 1.14
 0 9 5 2.91 1.89
 0 9 5 4.09 1.95
 0 -9 5 1.28 1.91
 0 -9 -5 1.45 1.74
 0 -9 5 0.54 1.58
 0 9 5 0.77 3.12
 0 9 -5 -0.38 2.94
 0 -9 -5 1.2 1.58
 0 9 -5 2.18 1.81
 0 -9 5 2.4 1.71
 0 9 -5 0.27 2.38
 0 -9 -5 0.32 1.68
 0 -9 5 -2.79 3.27
 0 -9 -5 3.26 3.08
 0 9 6 4.23 3.31
 0 9 -6 3.05 2.96
 0 9 6 8.12 2.12
 0 9 -6 8.34 1.95
 0 -9 -6 6.83 1.52
 0 9 6 8.22 2.26
 0 9 -6 6.69 1.88
 0 -9 -6 7.22 1.57
 0 -9 6 7.68 1.69
 0 9 -6 5.4 2.62
 0 9 6 8.34 2.12
 0 9 -6 7.5 1.34
 0 9 6 8.17 2.08
 0 9 6 2.66 3.51
 0 -9 6 8.49 3.9
 0 -9 6 9.77 4.01
 0 -9 6 7.95 3.64
 0 9 -6 11.06 2.11
 0 9 -6 6.97 3.21
 0 9 6 4.67 3.01
 0 -9 6 8.55 2.04
 0 -9 6 9.25 2.01
 0 -9 6 7.73 2.07
 0 -9 -6 9.36 3.48
 0 -9 6 6.02 2.01
 0 -9 -7 28.29 2.66
 0 9 -7 24.81 2.34
 0 -9 -7 30.74 2.42
 0 9 -7 36.02 2.85
 0 9 7 32.5 2.97
 0 9 7 25.83 2.71
 0 -9 -7 30.11 2.16
 0 -9 7 27.5 2.27
 0 9 7 30.59 2.69
 0 9 -7 30.74 2.65
 0 9 7 24.61 2.82
 0 -9 7 21.53 2.68
 0 -9 7 29.53 4.96
 0 9 7 30.41 5.71
 0 -9 7 24.06 2.63
 0 9 -7 28.63 2.6
 0 9 7 29.34 3.01
 0 9 -7 29.75 4.66
 0 9 7 24.69 4.36
 0 -9 7 25.46 2.71
 0 -9 7 28.84 2.98
 0 9 -7 26.01 2.62
 0 -9 7 25.84 4.8
 0 -9 7 24.42 4.82
 0 -9 8 75 4.57
 0 9 8 89.47 4.74
 0 -9 -8 90.3 4.58
 0 -9 8 84.49 4.86
 0 -9 8 89.56 4.73
 0 9 8 90.99 4.7
 0 -9 8 84.45 7.78
 0 9 -8 81.11 6.98
 0 9 8 79.22 4.28
 0 9 -8 82.62 4.39
 0 9 8 79.08 4.64
 0 -9 8 85.83 3.94
 0 9 -8 80.39 4.16
 0 9 -8 80.28 4.01
 0 -9 -8 91.7 4.47
 0 -9 8 88.55 7.69
 0 9 -8 88.38 4.52
 0 -9 -8 91.63 4.23
 0 9 -8 90.45 4.54
 0 9 8 90.45 5.02
 0 9 9 1.73 1.74
 0 -9 -9 0.44 1.35
 0 -9 9 0.69 1.72
 0 -9 -9 0.43 1.48
 0 9 9 0.48 1.69
 0 9 9 -0.72 1.77
 0 9 -9 0.08 1.44
 0 9 -9 0.21 1.24
 0 -9 9 1.36 1.02
 0 -9 -9 0.16 1.44
 0 -9 9 0.64 1.72
 0 9 -9 0.69 1.5
 0 9 9 -0.55 1.91
 0 9 -9 -1.18 2.81
 0 9 -9 0.82 1.17
 0 -9 9 6.87 3.17
 0 9 10 44.18 3.22
 0 9 -10 45.87 2.82
 0 9 -10 46.57 2.62
 0 -9 10 43.29 2.97
 0 9 -10 47.47 2.96
 0 9 10 48.16 3.41
 0 -9 -10 46.89 2.79
 0 -9 -10 44.54 2.74
 0 -9 10 44.21 3.22
 0 9 10 47.17 3.1
 0 -9 10 47.17 3.17
 0 9 -10 42.09 2.46
 0 -9 10 43.79 2.67
 0 9 10 42.89 3.09
 0 9 11 16.4 2.09
 0 9 -11 14.74 1.69
 0 9 -11 14.98 1.48
 0 -9 11 15.31 1.83
 0 9 11 13.43 2.16
 0 -9 -11 17.72 1.76
 0 -9 -11 15.19 1.56
 0 -9 11 16.57 2.12
 0 -9 11 16.93 2.02
 0 9 11 15.57 2.04
 0 9 11 20.13 2.08
 0 -9 11 14.81 1.47
 0 9 -11 15.26 1.38
 0 -9 -12 32.53 2.14
 0 9 -12 31.45 1.67
 0 -9 12 26.01 2.38
 0 9 12 31.63 2.47
 0 9 -12 32.33 2.06
 0 9 -12 30.49 1.81
 0 9 12 30.92 2.33
 0 9 12 32.14 2.28
 0 9 12 29.65 2.52
 0 -9 12 34.62 2.27
 0 9 13 44.78 2.34
 0 9 13 49.67 2.73
 0 -9 -13 49.22 2.52
 0 -9 13 45.22 2.77
 0 9 13 49.76 2.91
 0 -9 -14 14.61 1.27
 0 9 14 12.5 1.29
 0 -9 -14 16.19 1.26
 0 9 14 14.99 1.57
 0 9 -14 14.92 1.22
 0 -9 14 15.45 1.35
 0 -9 14 12.45 1.47
 0 -10 0 320.68 11.66
 0 10 0 312.03 15.29
 0 10 0 322.6 11.47
 0 10 0 324.56 12.01
 0 10 0 339.77 12.23
 0 10 0 368.92 12.12
 0 10 0 320.75 12
 0 10 -1 114.51 4.45
 0 10 1 116.42 4.52
 0 10 -1 126.46 4.72
 0 10 1 118.37 4.74
 0 -10 1 118.43 4.04
 0 -10 -1 118.09 4.24
 0 10 -1 104.37 7.31
 0 -10 1 107 7.54
 0 -10 1 118.49 4.29
 0 -10 -1 113.95 4.27
 0 10 -1 129.36 4.5
 0 10 1 130.96 4.58
 0 10 1 113.73 3.91
 0 10 1 111.97 4.41
 0 10 -1 110.61 4.4
 0 10 -1 112.06 3.72
 0 -10 2 52.47 3.05
 0 10 -2 56.09 3.23
 0 10 -2 72.79 3.73
 0 10 2 71.75 3.76
 0 10 -2 56.01 5.66
 0 -10 2 59.58 6.15
 0 10 2 54.08 3.52
 0 10 -2 58.9 3.59
 0 10 -2 64.25 3.71
 0 10 2 58.67 3.82
 0 -10 2 60.1 3.16
 0 -10 -2 60.7 3.47
 0 -10 2 65.67 3.54
 0 -10 -2 62.55 3.48
 0 10 2 66.13 3.67
 0 10 -2 58.65 2.99
 0 10 -2 63.85 3.67
 0 10 2 60.06 3.3
 0 10 2 57.73 3.19
 0 -10 3 272.19 10.42
 0 10 -3 291.97 10.53
 0 10 3 312.21 10.89
 0 10 -3 281.93 14.09
 0 -10 3 281.19 14.64
 0 10 -3 291.91 10.88
 0 10 3 299.31 10.57
 0 10 3 287.92 10.52
 0 10 3 290.65 10.78
 0 10 -3 293.31 10.87
 0 -10 3 289.2 10.21
 0 10 3 296.93 11.18
 0 -10 -3 295.59 10.76
 0 -10 3 283.14 10.61
 0 -10 3 299.12 10.68
 0 -10 -3 299.43 10.63
 0 -10 4 24.47 2.14
 0 10 -4 31.94 2.3
 0 -10 -4 26.43 2.16
 0 -10 4 27.04 2.25
 0 -10 -4 27.26 2.38
 0 10 4 31.9 2.77
 0 10 -4 30.07 2.47
 0 10 4 31.71 2.4
 0 10 4 28.59 2.47
 0 10 -4 36.68 2.58
 0 10 4 24.78 2.29
 0 10 4 27.08 2.22
 0 10 -4 25.09 2.34
 0 -10 4 34.34 4.89
 0 -10 4 27.36 2.43
 0 10 -5 156.42 6.37
 0 -10 5 163.83 6.64
 0 -10 5 165.83 6.85
 0 -10 -5 171.69 6.76
 0 10 5 171.76 7.19
 0 -10 5 169.99 6.54
 0 -10 -5 169.24 6.4
 0 -10 -5 162.63 6.05
 0 10 5 176.6 6.84
 0 10 -5 166.05 6.77
 0 10 5 169.92 6.66
 0 10 5 158.63 6.57
 0 10 -5 167.38 6.81
 0 10 -5 174.64 6.63
 0 10 5 165.73 6.68
 0 -10 6 8.48 1.53
 0 10 6 8.55 1.65
 0 -10 -6 8.62 1.18
 0 10 -6 9.23 1.63
 0 10 6 6.27 1.83
 0 10 6 8.86 1.68
 0 10 -6 9.18 1.52
 0 10 6 7.78 1.57
 0 10 -6 8.49 1.37
 0 -10 -6 8.68 1.2
 0 -10 6 10.3 1.43
 0 -10 7 80.76 3.9
 0 10 7 88.25 4.04
 0 10 -7 87.71 3.84
 0 -10 -7 90.58 4
 0 10 7 81.35 3.88
 0 -10 7 83.32 3.55
 0 10 7 92.72 4.01
 0 10 -7 84.74 3.97
 0 10 -7 82.85 3.59
 0 -10 -7 87.93 3.5
 0 10 8 22.35 2.02
 0 10 -8 23.91 1.85
 0 -10 -8 25.54 1.94
 0 10 -8 25.23 1.94
 0 10 8 25.09 2
 0 -10 8 23.41 1.91
 0 10 -8 24.72 1.65
 0 -10 8 23.7 1.99
 0 10 8 26.29 1.98
 0 -10 8 23.61 1.46
 0 10 -8 25.35 2
 0 -10 -8 24.53 1.66
 0 -10 -9 88.88 3.42
 0 10 9 81.12 3.8
 0 -10 -9 88.05 3.63
 0 -10 9 82.12 3.55
 0 10 -9 78.8 3.27
 0 10 9 85.91 3.54
 0 10 -9 92.31 3.76
 0 10 10 3.86 1.27
 0 -10 -10 3.49 0.92
 0 10 10 3.88 1.29
 0 -10 10 4.22 0.81
 0 10 -10 4.18 1.1
 0 -10 -10 4.57 0.95
 0 10 11 30.65 1.81
 0 10 -11 33.45 1.71
 0 10 -11 27.11 1.43
 0 10 11 31.41 1.77
 0 -10 -11 28.5 1.45
 0 11 0 -0.23 0.88
 0 -11 0 -0.25 1.05
 0 -11 0 0.1 0.87
 0 11 0 -0.28 0.96
 0 -11 1 38.22 2.16
 0 -11 -1 39.8 2.18
 0 11 -1 35.26 2
 0 11 1 36.55 1.94
 0 -11 1 37.69 2.16
 0 -11 -1 35.22 1.97
 0 -11 -1 36.28 2.05
 0 -11 1 30.99 1.74
 0 11 -1 43.65 2.18
 0 11 1 45.56 2.13
 0 -11 2 39.91 2.15
 0 -11 -2 40.73 2.11
 0 -11 -2 36.2 2.13
 0 11 -2 36.3 2.04
 0 -11 2 38.5 2.2
 0 11 2 44.16 2.12
 0 -11 3 33.74 1.94
 0 -11 -3 32.37 1.8
 0 -11 -3 31.22 1.9
 0 11 -3 30.92 1.85
 0 11 3 34.84 2.16
 0 11 3 32.12 1.78
 0 -11 -4 3.67 0.77
 0 -11 4 3.28 1
 0 11 -4 3.28 0.85
 0 -11 4 3.33 1.16
 0 11 4 2.35 1.21
 0 -11 -4 3.17 1.08
 0 11 4 3.3 0.81
 0 11 -4 1.99 0.96
 0 -11 5 4.97 0.83
 0 11 5 4.32 1.19
 0 -11 -5 4.71 1.11
 0 11 -5 3.47 0.85
 0 11 -5 2.11 0.69
 0 -11 5 4.39 1.09
 0 11 6 0.07 0.98
 0 11 -6 0.1 0.68
 0 -11 6 -0.54 0.91
 0 -11 -7 1.34 0.67
 0 11 7 1.57 0.83
 -1 0 0 -0.51 0.72
 1 0 0 0.15 0.56
 1 0 0 1.21 0.66
 -1 0 0 -0.18 0.67
 1 0 0 0.81 1.03
 -1 0 0 -0.22 0.86
 -1 0 1 882.42 27.22
 1 0 1 870.46 27.21
 -1 0 1 878.28 27.65
 1 0 1 825.67 28
 -1 0 -1 883.39 27.14
 1 0 -1 906.87 27.52
 -1 0 1 867.96 27.47
 1 0 -1 909.49 27.81
 -1 0 1 860.25 27.63
 1 0 1 860.98 27.68
 -1 0 1 837.38 27.6
 -1 0 2 282.03 9.24
 -1 0 2 286.96 8.77
 1 0 2 279.64 9.05
 1 0 -2 285.51 9.49
 1 0 -2 268.5 9.39
 1 0 -2 279.83 9.74
 -1 0 2 259.3 9.34
 -1 0 2 278.14 9.37
 -1 0 -2 263.86 9.43
 -1 0 -2 256.87 9.35
 1 0 -2 280.08 9.43
 1 0 2 272.8 9.47
 1 0 -3 2616.01 79.88
 -1 0 3 2544.16 79.6
 1 0 3 2675.63 79.24
 1 0 -3 2746.87 79.81
 1 0 -3 2497.38 79.66
 1 0 -3 2626.95 80.1
 -1 0 -3 2609.58 79.51
 -1 0 -3 2514.65 79.59
 1 0 -3 2598.25 79.51
 1 0 3 2534.03 79.6
 -1 0 3 2342.37 79.4
 -1 0 3 2592.43 79.46
 -1 0 -4 16.11 1.46
 -1 0 4 16.61 1.39
 -1 0 -4 19.4 1.41
 -1 0 4 15.35 1.43
 1 0 4 18.95 1.54
 1 0 -4 18.01 1.38
 1 0 -4 17.91 1.73
 1 0 4 18.71 1.3
 1 0 -4 16.71 1.82
 -1 0 4 21.79 3.06
 -1 0 -4 14.81 1.58
 1 0 4 19.53 2.5
 1 0 -4 17.12 1.73
 -1 0 4 18.25 1.88
 -1 0 -4 17.5 1.83
 -1 0 4 22.93 2.48
 1 0 -4 23.76 2.18
 1 0 4 18.09 1.57
 1 0 -4 18.81 1.77
 -1 0 5 1549.98 48.37
 1 0 -5 1456.69 48.04
 1 0 5 1513.34 48.07
 1 0 -5 1581.24 48.63
 1 0 -5 1462.46 47.29
 1 0 5 1550.43 47.49
 -1 0 -5 1488.68 47.28
 -1 0 5 1481.87 47.37
 -1 0 -5 1363.38 47.39
 1 0 5 1543.78 47.18
 1 0 -5 1567.23 48.18
 1 0 5 1553.34 47.1
 -1 0 5 1594.56 50.49
 -1 0 -5 1518.67 47.91
 -1 0 5 1557.43 50.03
 1 0 5 1547.6 49.35
 -1 0 5 1582.82 48.51
 -1 0 -5 1580.18 48.27
 1 0 -5 1522.6 47.99
 -1 0 5 1529.61 49.39
 -1 0 -5 1550.72 48.4
 1 0 -6 9.52 0.97
 1 0 6 8.52 1.16
 1 0 6 7.89 0.81
 -1 0 -6 9.54 1.77
 -1 0 6 8.34 1.84
 1 0 6 13.4 3.07
 -1 0 6 12.52 3.39
 -1 0 6 8.04 1.75
 -1 0 6 8.35 2.97
 1 0 6 9.89 1.04
 1 0 -6 7.64 1.7
 1 0 -6 8.77 1.92
 -1 0 -6 9.04 1.87
 1 0 -6 9.61 1.95
 -1 0 6 10.62 2.85
 -1 0 -6 9.55 1.55
 1 0 -6 9.07 1.52
 -1 0 6 8.84 2.56
 1 0 -6 11.17 2.13
 -1 0 -6 8.21 1.84
 1 0 -6 6.71 1.68
 1 0 6 7.31 1.71
 1 0 7 2110.74 74.81
 -1 0 7 2461.62 79.62
 -1 0 -7 2377.24 76.3
 -1 0 7 2519.49 77.24
 1 0 7 2602.25 78.9
 -1 0 7 2529.61 79.11
 -1 0 -7 2391.77 76.16
 1 0 7 2345.44 78.07
 -1 0 -7 2461.9 76.61
 1 0 -7 2446.88 77.02
 1 0 -7 2362.49 76.65
 -1 0 -7 2529.95 76.82
 1 0 -7 2475.08 76.5
 1 0 7 2433.41 76.33
 1 0 7 2485.99 74.9
 1 0 -7 2475.17 75.15
 1 0 -7 2472.3 76.33
 1 0 -7 2473.78 75.98
 1 0 -7 2518.16 77.08
 -1 0 -7 2482.84 76.89
 -1 0 7 2211.26 78.6
 -1 0 7 2437.48 76.36
 1 0 -7 2469.6 75.99
 1 0 -7 2483.3 77.02
 -1 0 7 2469.1 78.45
 1 0 8 331.23 15.02
 -1 0 -8 315.03 12.27
 -1 0 8 310.11 13.16
 1 0 8 305.24 14.13
 1 0 -8 320.87 12.94
 -1 0 8 330.66 14.94
 -1 0 -8 326.06 12.25
 -1 0 -8 307.53 10.69
 -1 0 -8 333.53 12.84
 1 0 -8 302.6 12.59
 1 0 -8 315.28 12.92
 -1 0 -8 329.35 12.72
 -1 0 -8 317.44 11.93
 -1 0 8 331.85 14.58
 1 0 8 332.82 12.42
 1 0 -8 301.46 12.31
 1 0 -8 318.5 10.82
 1 0 -8 307.06 12.23
 1 0 8 313.18 10.74
 -1 0 -8 328.84 12.9
 1 0 -8 309.82 11.77
 1 0 -8 322.21 12.98
 1 0 -8 322.53 11.52
 -1 0 8 294.64 14.66
 -1 0 8 309.98 12.11
 1 0 -8 331.86 12.1
 1 0 -8 321.25 12.95
 -1 0 -8 319.57 10.68
 1 0 -8 327.59 10.79
 -1 0 -9 869.04 26.43
 1 0 9 836.45 26.36
 -1 0 9 826.47 31.11
 1 0 -9 813.99 27.52
 1 0 -9 820.5 29.11
 1 0 -9 802.45 27.05
 -1 0 -9 810.84 29
 -1 0 9 756.13 31.46
 -1 0 9 791.11 27.87
 1 0 -9 858.51 29.17
 1 0 9 802.9 30.85
 -1 0 9 874.9 31.75
 -1 0 -9 790.2 28.12
 -1 0 -9 838.21 28.3
 -1 0 9 831.19 29.74
 1 0 -9 826.1 28.56
 1 0 9 836.96 28.21
 -1 0 9 796.82 27.16
 1 0 -9 833.28 26.5
 -1 0 -9 833.85 26.35
 1 0 -9 849.54 26.46
 -1 0 -9 848.14 29.02
 1 0 -9 787.13 28.75
 -1 0 -9 814.84 28.76
 1 0 -9 808.39 29.07
 -1 0 -9 813.73 27.85
 1 0 -9 803.83 28.95
 -1 0 10 3906.19 127.06
 -1 0 -10 4044.1 124.53
 1 0 -10 3959.28 124.63
 1 0 -10 3849.75 122.33
 -1 0 10 3736.23 127.73
 1 0 10 3845.19 126.76
 1 0 -10 4054.62 124.56
 -1 0 -10 3864.91 123.39
 -1 0 10 4072.09 127.85
 -1 0 -10 3848.42 123.33
 -1 0 10 3988.25 125.38
 1 0 -10 3762.84 123.7
 1 0 10 3939.72 123.03
 -1 0 10 3896.74 122.16
 -1 0 -10 3926.06 121.07
 -1 0 -10 3954.18 121.2
 1 0 -10 3938.82 121.29
 -1 0 -10 3932.35 121.18
 -1 0 -10 4085.88 124.52
 -1 0 -10 3939.8 124.2
 -1 0 -10 3826.17 122.96
 1 0 -10 3940.7 124.57
 1 0 -10 3976.52 124.5
 1 0 -10 3976.96 124.27
 -1 0 11 110.28 5.8
 -1 0 -11 117.2 4.86
 -1 0 -11 111.72 6.52
 -1 0 11 120.62 8.06
 -1 0 11 125.44 9.42
 1 0 -11 133.47 7.88
 -1 0 -11 126.52 7.6
 1 0 11 122.74 9.83
 1 0 11 123.02 9.12
 -1 0 -11 121.07 6.72
 -1 0 11 121.78 9.34
 1 0 -11 129.33 7.61
 1 0 -11 121.81 7.07
 -1 0 -11 114.02 4.93
 1 0 -11 115.21 5.09
 -1 0 11 122.82 9.96
 -1 0 -11 122.76 5.02
 1 0 -11 123.52 7.37
 1 0 -11 124.03 7.49
 1 0 -11 111.54 7.37
 -1 0 -11 113.71 6.35
 -1 0 -11 120.54 7.35
 -1 0 -11 120.49 7.24
 -1 0 -12 512.54 19.4
 -1 0 12 536.67 21.82
 1 0 -12 501.1 17.16
 -1 0 -12 500.82 17.05
 1 0 12 467 17.76
 -1 0 -12 509.57 16.92
 -1 0 12 498.13 18.19
 1 0 -12 539.82 21.05
 -1 0 12 514.43 24.65
 1 0 -12 523.56 20.65
 -1 0 12 520.36 23.87
 -1 0 -12 503.98 19.46
 1 0 12 537.68 23.47
 1 0 12 502.88 24.36
 -1 0 -12 532.34 20.79
 -1 0 -12 486.25 18.89
 1 0 -12 511.44 20.45
 1 0 -12 508.15 20.76
 -1 0 -12 513.2 20.44
 1 0 -12 518.77 20.56
 -1 0 12 490.98 21.25
 -1 0 12 543.23 23.65
 -1 0 13 122.82 10.49
 1 0 13 120.88 11.28
 1 0 13 120.87 10.24
 1 0 -13 126.58 8.24
 -1 0 -13 124.67 7.45
 1 0 -13 132.17 8.66
 -1 0 -13 127.67 5.37
 1 0 13 121.3 6.23
 -1 0 13 126.39 6.62
 -1 0 13 123.89 6.26
 -1 0 13 123.96 10.15
 -1 0 13 109.71 8.47
 1 0 -13 126.02 5.64
 -1 0 -13 123.47 5.48
 -1 0 13 131.72 9.04
 -1 0 -13 125.11 7.28
 1 0 -13 129.17 8.28
 -1 0 -13 126.66 8.14
 1 0 -13 129.3 8.2
 -1 0 -13 124.35 8.25
 -1 0 -13 120.04 6.94
 1 0 -13 118.19 8.23
 -1 0 13 125.15 11.45
 -1 0 -13 125.32 5.55
 1 0 -13 120.96 5.48
 -1 0 -13 130.47 5.53
 1 0 -13 124 5.61
 1 0 -13 123.16 5.66
 -1 0 -13 136.29 5.5
 1 0 -13 128.85 5.75
 1 0 -14 48.42 3.15
 -1 0 -14 55.16 3.22
 -1 0 14 52.48 4.46
 1 0 -14 52.42 5.43
 -1 0 14 47.1 6.82
 1 0 14 54.39 7.18
 -1 0 -14 54.7 4.76
 1 0 14 54.25 7.73
 1 0 -14 43.19 5.32
 -1 0 14 47.18 4.04
 -1 0 -14 52.3 3.06
 1 0 14 47.92 3.94
 -1 0 -14 51.02 3.2
 -1 0 14 51.03 7.09
 1 0 -14 49.9 3.3
 -1 0 -14 51.39 3.2
 1 0 14 51.37 7.01
 -1 0 -14 54.23 5.6
 1 0 -14 48.74 5.53
 1 0 -14 43.09 4.87
 1 0 -14 51.11 5.39
 -1 0 -14 50.57 5.31
 -1 0 14 51.82 3.89
 -1 0 -14 50.38 3.13
 1 0 -14 49.66 3.38
 -1 0 14 51.23 7.86
 1 0 14 45.09 7.87
 1 0 -14 55.23 3.37
 -1 0 -14 47.15 2.97
 1 0 -14 50.18 3.28
 -1 0 -14 48.11 2.99
 -1 0 14 50.55 3.58
 -1 0 15 137.49 12.94
 -1 0 15 136.21 6.55
 1 0 -15 139.6 6.33
 -1 0 -15 135.88 5.93
 -1 0 -15 137.17 5.91
 1 0 -15 138.95 6.34
 -1 0 -15 141.02 6.17
 1 0 -15 145.74 6.19
 -1 0 15 127.77 7.39
 1 0 -15 142.15 9.27
 1 0 15 150.75 11.89
 -1 0 -15 127.42 7.88
 1 0 -15 142.81 9.59
 -1 0 15 136.9 7.29
 -1 0 -15 140.67 5.94
 1 0 -15 135.05 6.25
 1 0 15 129.97 6.96
 -1 0 15 133.21 11.07
 1 0 15 155.13 13.02
 -1 0 -15 137.21 6.18
 1 0 -15 130.82 6.17
 1 0 15 143.47 11.86
 -1 0 -15 147.19 9.37
 1 0 -15 147.39 9.3
 1 0 -15 135.53 9.04
 1 0 -15 138.05 9.35
 -1 0 15 139.79 6.87
 1 0 -15 139.01 6.02
 -1 0 -15 139.26 6.02
 1 0 -15 146.57 6.49
 1 0 15 154.11 13.55
 -1 0 15 153.07 11.97
 -1 0 -15 140.64 6.22
 1 0 16 125.69 13.01
 -1 0 16 159.08 13.93
 1 0 -16 152.51 6.9
 -1 0 -16 157.33 6.51
 -1 0 -16 144.8 6.41
 1 0 -16 161.18 6.93
 -1 0 16 156.02 7.16
 -1 0 -16 169.37 6.9
 1 0 -16 160.22 6.78
 -1 0 16 140.89 7.93
 -1 0 16 155.75 7.85
 1 0 -16 154.96 9.84
 1 0 16 167.56 12.61
 -1 0 -16 153.07 8.67
 1 0 -16 164.29 10.5
 1 0 -16 155.68 6.92
 1 0 16 156.28 7.72
 -1 0 -16 155.5 6.5
 -1 0 16 160.78 11.75
 1 0 16 154.83 13.7
 1 0 -16 156.68 6.85
 -1 0 -16 149.68 6.69
 -1 0 -16 161.92 6.82
 1 0 16 175.62 13.46
 -1 0 16 158.54 7.44
 -1 0 -16 164.49 6.66
 1 0 -16 151.78 6.51
 -1 0 16 158.14 8.48
 1 0 16 161.48 14.58
 -1 0 16 181.86 12.97
 1 0 -16 168.39 10.23
 1 0 -16 149.33 10.07
 -1 0 -16 171.45 10.31
 1 0 -16 142.47 9.45
 -1 0 17 43.53 4.42
 1 0 -17 42.87 2.77
 -1 0 -17 43.95 2.84
 -1 0 -17 46.88 3.17
 1 0 -17 45.76 3.29
 -1 0 17 46.87 3.4
 1 0 -17 45.8 3.27
 -1 0 -17 47.46 2.89
 1 0 -17 44.76 3.06
 -1 0 17 40.88 4.26
 -1 0 17 42.69 3.99
 1 0 -17 38.45 4.81
 -1 0 17 42.87 6.67
 1 0 17 52.58 7.35
 -1 0 -17 45.07 2.9
 1 0 17 44.49 3.92
 1 0 -17 40.3 3.13
 1 0 17 32.56 7.08
 -1 0 -17 43.48 3.13
 -1 0 -17 40.25 3.03
 1 0 -17 40.26 3.15
 1 0 17 48.14 8.66
 -1 0 17 48.53 8.33
 -1 0 17 43.58 3.51
 -1 0 17 33.27 7.49
 1 0 17 30.28 8.02
 -1 0 -17 45.18 2.94
 1 0 -17 41.21 5.26
 1 0 -17 42.67 5.4
 -1 0 -17 49.53 5.49
 1 0 -17 43.28 4.95
 1 0 -17 44.04 5.66
 1 0 17 31.89 7.39
 -1 0 -18 289.9 10.28
 1 0 -18 283.39 10.75
 -1 0 -18 306.97 10.8
 1 0 -18 286.2 10.79
 -1 0 18 269.17 11.89
 -1 0 18 284.92 11.64
 1 0 -18 267.87 13.61
 1 0 -18 287.55 10.68
 1 0 18 277.26 11.48
 -1 0 -18 285.04 10.32
 1 0 -18 289.69 10.81
 1 0 18 284.78 18.78
 -1 0 -18 295.8 10.72
 1 0 -18 283.5 10.84
 -1 0 18 284.59 12.23
 -1 0 -18 282.76 10.26
 -1 0 18 281.65 18.42
 -1 0 18 287.95 18.56
 -1 0 18 294.46 16.72
 1 0 18 301.94 20.06
 -1 0 -18 285.03 10.65
 1 0 -18 284.42 13.59
 1 0 -18 269.61 14.36
 -1 0 -18 263.77 10.26
 1 0 19 137.66 12.75
 -1 0 19 113.84 9.34
 -1 0 19 113.34 10.65
 -1 0 19 114.83 6.27
 1 0 19 119.81 6.45
 -1 0 19 114.12 5.95
 1 0 19 118.79 5.84
 1 0 -19 106.43 7.2
 -1 0 -19 109.71 4.75
 1 0 -19 110.87 5.19
 -1 0 19 109.01 5.91
 1 0 19 109.1 10.08
 -1 0 -19 110.92 5.13
 1 0 -19 118.43 5.33
 -1 0 19 119.03 6.44
 -1 0 -19 119.89 5.22
 -1 0 -19 105.2 4.66
 1 0 -19 112.07 5.15
 1 0 -19 116.2 5.28
 1 0 -19 117.33 5.2
 -1 0 19 106.36 10.49
 -1 0 -19 103.66 4.73
 1 0 -19 122.31 5.32
 -1 0 -19 97.81 4.55
 -1 0 -19 116.34 5.11
 1 0 -19 122.5 8.34
 1 0 -19 99.45 6.79
 -1 0 20 68.96 3.65
 1 0 -20 72.6 3.11
 -1 0 20 68.44 3.64
 -1 0 20 62.34 7.39
 1 0 20 79.98 9.04
 -1 0 -20 72.04 3.04
 1 0 -20 71.5 3.13
 -1 0 -20 82.54 3.43
 -1 0 20 68.35 4.06
 1 0 20 75.95 4.3
 -1 0 20 72.45 4.27
 -1 0 -20 78.99 3.17
 1 0 -20 70.21 3.05
 1 0 -20 74.32 3.17
 1 0 -20 72.21 3.04
 -1 0 20 68.59 7.59
 1 0 -20 85.48 6.05
 1 0 -20 71 3.14
 1 0 -21 5.15 1.27
 1 0 -21 3.9 1.26
 -1 0 -21 4.81 1.44
 -1 0 21 4.05 1.94
 1 0 21 3.23 2.03
 -1 0 21 4.22 1.52
 1 0 -21 3.96 1.22
 1 0 -21 4.23 1.15
 1 0 -21 3.83 1.24
 1 0 21 2.34 2.24
 -1 0 21 2.51 1.91
 1 0 -21 3.74 1.29
 -1 0 22 23.78 2.29
 -1 0 -22 25.62 1.84
 1 0 22 28.76 2.74
 1 0 -22 22.66 1.51
 1 0 22 21.98 2.03
 -1 0 22 23.92 2.21
 -1 0 -22 26.82 1.72
 1 0 -22 24.77 1.62
 1 0 22 27.57 2.74
 1 0 -22 22.78 1.61
 1 0 -22 23.17 1.68
 1 0 -22 22.59 1.45
 1 0 23 1.04 1.3
 -1 0 -23 1.36 0.83
 -1 0 23 1.18 1.19
 -1 0 23 0.47 0.94
 1 0 -23 0.82 0.63
 1 1 -23 1.01 0.69
 -1 1 23 1.81 1.02
 -1 -1 -23 0.38 0.75
 1 -1 23 0.96 1.37
 -1 -1 -22 15 1.34
 1 -1 22 20.13 2.21
 -1 1 22 16.07 1.73
 -1 -1 -22 15.44 1.57
 1 -1 22 19.44 2.51
 -1 1 22 17.84 2.05
 -1 -1 -22 14.7 1.33
 1 1 -22 15.95 1.49
 1 1 -22 14.78 1.18
 1 1 -22 18.75 1.51
 1 1 -21 25.59 1.8
 -1 1 21 26.23 2.28
 1 1 -21 25.61 1.75
 1 1 -21 23.41 1.85
 -1 -1 -21 25.31 1.87
 -1 -1 -21 31.48 2.13
 -1 1 21 23.04 2.55
 1 -1 21 31.63 3.31
 1 -1 21 30.68 2.52
 -1 1 21 21.77 2.3
 1 -1 21 27.93 2.96
 -1 1 21 23.58 2.26
 1 1 -21 27.54 2.01
 -1 -1 -21 24.13 1.96
 -1 -1 -20 15.82 1.61
 1 -1 20 18.77 2.59
 -1 1 20 14.21 2.46
 1 1 -20 14.67 1.75
 -1 1 20 12.86 1.9
 1 1 -20 14.2 1.61
 -1 -1 -20 14.63 1.52
 1 1 -20 16.19 1.89
 1 1 -20 13.5 1.69
 -1 -1 -20 14.55 1.9
 1 1 -20 17.26 1.95
 -1 -1 -20 14 1.75
 -1 -1 -20 16.37 1.6
 1 -1 20 18.2 2.21
 -1 -1 -20 18.59 1.98
 -1 1 20 14.59 2.53
 1 -1 20 15.71 2.96
 -1 1 20 14.95 2.45
 -1 1 20 18.39 5.06
 -1 1 20 16.1 2.46
 1 -1 20 11.96 5.41
 -1 1 20 20.25 5.23
 -1 1 19 15.34 2.67
 1 -1 19 15.36 4.98
 1 1 -19 15.86 1.91
 1 1 -19 12.04 1.76
 -1 -1 -19 13.93 1.7
 1 -1 19 16.29 2.87
 -1 1 19 11.98 2.16
 -1 1 19 15.98 2.83
 1 1 -19 16.25 1.98
 -1 -1 -19 14.23 1.73
 -1 -1 -19 14.74 2.04
 -1 -1 -19 14.15 1.73
 1 -1 19 28.58 7.16
 -1 1 19 13.84 5.45
 -1 -1 -19 16.5 2.12
 1 -1 19 17.53 2.48
 -1 1 19 10.51 2.74
 1 1 -19 17.19 2.07
 -1 1 19 15.4 2.71
 1 -1 19 19.37 6.4
 -1 1 19 20.24 5.57
 -1 -1 -19 15.23 1.96
 -1 -1 -18 52.51 3.22
 -1 -1 -18 55.67 3.24
 1 1 -18 52.42 3.38
 -1 -1 -18 61.97 3.59
 1 1 -18 56.17 3.51
 1 1 -18 51.62 3.45
 -1 1 18 56.49 4.34
 -1 1 18 56.41 3.97
 1 1 -18 46.89 4.84
 1 -1 18 61.34 8.07
 -1 -1 -18 55.36 3.3
 -1 1 18 53.19 4.47
 1 1 -18 54.53 3.46
 1 -1 18 58.79 4.61
 1 1 -18 60.6 6.13
 -1 -1 -18 60.84 3.59
 -1 1 18 57.32 4.69
 -1 -1 -18 59.13 3.72
 -1 -1 -18 52.33 3.12
 -1 1 18 51.67 8.25
 1 -1 18 59.17 9.5
 1 -1 18 54.91 8.25
 1 1 -18 58.07 6.25
 1 -1 18 58.24 4.18
 -1 1 18 55.6 8.38
 1 -1 18 55.61 9.08
 -1 1 18 62.21 6.75
 1 -1 17 38.67 7.48
 1 1 -17 43.49 5.47
 -1 -1 -17 37.85 2.82
 1 1 -17 40.18 3.07
 -1 -1 -17 42.04 3.04
 -1 -1 -17 40.15 2.8
 1 1 -17 40.65 3
 1 1 -17 35.7 2.92
 -1 1 17 36.56 3.82
 -1 1 17 39.16 3.48
 1 -1 17 42.13 7.43
 1 1 -17 37.27 4.58
 -1 1 17 47.91 6.31
 1 -1 17 37.74 3.77
 -1 -1 -17 38.14 2.83
 1 1 -17 42.14 3.03
 1 -1 17 45.93 4.17
 -1 1 17 40.86 6.74
 1 1 -17 34.66 3.04
 -1 -1 -17 38.94 3.01
 1 -1 17 37.37 6.73
 -1 -1 -17 42.18 3.21
 -1 -1 -17 39.79 2.74
 1 -1 17 42.85 8.49
 -1 1 17 39.71 7.66
 1 1 -17 47.38 5.55
 1 1 -17 42.45 4.62
 -1 -1 -17 39.35 2.88
 1 1 -17 38.54 2.59
 1 -1 17 37.61 8.22
 -1 1 17 47.38 8.27
 -1 1 17 41.82 4.19
 -1 -1 -16 518.02 17.52
 -1 -1 -16 498.6 17.52
 1 1 -16 492.54 17.63
 -1 -1 -16 541.46 17.75
 1 1 -16 502.54 17.76
 1 1 -16 503.77 17.66
 -1 1 16 470.35 18.76
 -1 1 16 512.49 18.53
 1 -1 16 545.25 26.52
 1 1 -16 526.57 21.4
 -1 -1 -16 498.02 20.83
 -1 1 16 517.45 19.45
 1 -1 16 528.02 19.14
 -1 -1 -16 512.06 17.49
 1 1 -16 491.49 17.69
 1 -1 16 482.41 25.99
 -1 1 16 481.78 24.95
 -1 -1 -16 528.13 17.76
 1 1 -16 507.51 17.78
 -1 -1 -16 501.31 20.07
 1 -1 16 495.15 24.8
 1 1 -16 527.62 18.08
 -1 -1 -16 511.4 17.86
 -1 -1 -16 482.34 17.33
 -1 1 16 556.14 28.22
 1 1 -16 516.76 22.52
 -1 -1 -16 513.73 17.59
 1 1 -16 495.68 17.16
 1 1 -16 546.82 22.36
 1 1 -16 480.38 22.08
 1 1 -16 508.44 21.02
 -1 -1 -16 523.98 22.29
 -1 1 16 528.34 27.57
 1 -1 16 484.49 27.39
 -1 1 16 508.49 23.96
 1 1 -15 169.41 7.04
 -1 -1 -15 164.26 6.91
 -1 -1 -15 163.45 6.86
 -1 -1 -15 163.86 6.8
 1 1 -15 161.52 7.08
 1 1 -15 161.69 6.93
 -1 1 15 155.7 8.11
 -1 1 15 149.42 7.59
 1 1 -15 157.54 9.64
 1 -1 15 158.71 13.09
 -1 -1 -15 157.69 9.46
 -1 1 15 159.98 8.4
 -1 -1 -15 161.38 6.81
 1 -1 15 165.44 8.14
 1 1 -15 169.49 7.1
 -1 1 15 167.81 13.03
 1 -1 15 170.89 13.45
 -1 -1 -15 158.99 6.95
 -1 -1 -15 164.8 9.11
 1 1 -15 166.3 7.09
 1 -1 15 163.06 12.15
 -1 -1 -15 162.45 6.78
 1 1 -15 172.07 7.29
 -1 -1 -15 162.81 7.04
 -1 1 15 176.02 12.18
 1 -1 15 172.62 14.53
 -1 1 15 160.43 13.78
 1 1 -15 162.81 10.65
 -1 1 15 165.41 14.4
 1 1 -15 154.62 6.52
 -1 -1 -15 160.4 6.86
 1 1 -15 176.9 9.95
 1 1 -15 152.3 10.02
 -1 -1 -15 156.68 10.13
 1 1 -15 174.96 10.87
 -1 1 14 22.44 6.97
 -1 -1 -14 22.32 2.21
 -1 -1 -14 23.41 2.16
 1 1 -14 23.47 2.35
 -1 -1 -14 23.68 2.27
 1 1 -14 23.76 2.31
 1 1 -14 20.52 2.24
 -1 1 14 20.15 3.05
 -1 1 14 22.39 2.82
 1 -1 14 23.68 5.65
 1 1 -14 20.96 3.8
 -1 -1 -14 26 3.78
 -1 1 14 30.29 5.61
 -1 1 14 29.52 3.64
 1 1 -14 24.79 2.42
 -1 -1 -14 27.19 2.25
 1 -1 14 22.37 3.17
 -1 1 14 19.28 4.61
 -1 1 14 17.43 5.42
 1 1 -14 24.68 2.37
 -1 -1 -14 18.98 2.18
 -1 1 14 19.65 4.79
 -1 -1 -14 22.34 2.31
 1 1 -14 21.4 2.32
 -1 -1 -14 26.48 2.24
 1 -1 14 19.88 6.25
 -1 1 14 32.25 7.37
 -1 -1 -14 25.14 2.26
 1 1 -14 19.44 1.92
 1 1 -14 18.82 3.65
 1 1 -14 19.08 3.97
 -1 -1 -14 19.38 3.26
 1 1 -14 20.48 3.89
 1 1 -14 23.18 3.7
 -1 -1 -14 22.32 3.96
 1 1 -14 26.32 4.12
 -1 1 13 492.68 25.96
 1 1 -13 509.64 18
 -1 -1 -13 518.22 17.79
 -1 -1 -13 506.92 17.82
 1 1 -13 507.21 17.97
 1 1 -13 527.67 17.95
 -1 -1 -13 545.85 17.95
 -1 1 13 469.17 18.89
 -1 1 13 528.37 18.83
 1 1 -13 522.29 18.02
 1 -1 13 521.61 18.99
 -1 -1 -13 538.47 17.81
 -1 1 13 547.57 23.88
 -1 1 13 518.41 23.89
 -1 1 13 574.72 27.14
 1 -1 13 520.19 25.92
 -1 1 13 520.11 23.56
 -1 1 13 574.22 26
 1 1 -13 529.02 18.04
 -1 -1 -13 510.89 17.87
 1 1 -13 535.11 21.34
 1 1 -13 548.89 22.17
 -1 -1 -13 542.08 21.89
 -1 -1 -13 507.09 20.46
 1 1 -13 548.11 21.87
 1 -1 13 543.9 22.01
 -1 -1 -13 532.91 17.92
 1 1 -13 531.45 22.17
 1 1 -13 528.91 21.35
 -1 -1 -13 509.47 20.98
 1 -1 13 545.66 25.57
 -1 -1 -13 543.55 18.08
 -1 -1 -13 548.71 17.89
 1 1 -13 552.32 18.3
 1 1 -13 531.92 21.51
 -1 -1 -12 45.3 4.8
 1 1 -12 47.32 5.06
 -1 -1 -12 49.87 4.42
 1 1 -12 52.37 5.11
 1 1 -12 54.51 4.86
 -1 1 12 53.55 6.34
 1 -1 12 45.08 6.76
 -1 1 12 49.92 7.5
 -1 1 12 49.15 6.01
 -1 1 12 58.16 7.51
 1 -1 12 43.21 4.77
 -1 1 12 42.54 7.07
 1 1 -12 44.15 4.71
 -1 -1 -12 45.48 2.8
 1 1 -12 51.08 3.03
 -1 1 12 46.91 3.58
 -1 -1 -12 40.01 4.13
 -1 1 12 46.31 6.05
 1 1 -12 48.05 4.73
 -1 -1 -12 55.59 4.77
 1 -1 12 49.39 6.92
 1 1 -12 45.1 2.91
 -1 -1 -12 44.06 2.86
 1 1 -12 44.42 4.88
 1 1 -11 502.71 16.88
 -1 1 11 490.71 17.52
 -1 -1 -11 506.87 16.7
 -1 -1 -11 462.59 18.81
 -1 1 11 526.78 22.11
 -1 1 11 520.92 21.86
 -1 1 11 511.62 23.36
 -1 1 11 541.51 24.43
 -1 1 11 512.4 22.1
 -1 1 11 505.11 23.81
 1 1 -11 484.2 19.66
 1 -1 11 500.48 19.86
 1 1 -11 509.31 19.2
 1 1 -11 500.02 20.25
 1 1 -11 485.06 19.64
 -1 -1 -11 514.67 20.04
 -1 -1 -11 499.06 19.16
 1 1 -11 483.61 19.9
 1 1 -11 481.74 19.53
 1 -1 11 492.25 22.7
 -1 -1 -11 488.93 19.43
 -1 -1 -11 504.71 16.75
 1 1 -11 503.85 16.89
 1 1 -11 493.57 20.29
 1 1 -10 273.94 9.6
 -1 -1 -10 276.35 9.43
 -1 1 10 267.59 10.16
 -1 1 10 285.47 13.9
 -1 -1 -10 260.64 11.41
 -1 -1 -10 265.63 12.03
 1 1 -10 256.29 11.99
 1 1 -10 268.16 11.94
 -1 -1 -10 261.99 11.44
 -1 1 10 282.17 15.43
 -1 1 10 263.29 13.64
 -1 1 10 271.06 13.44
 -1 1 10 274.76 14.75
 -1 1 10 253.89 14.94
 1 1 -10 257.03 11.88
 1 -1 10 271.57 12.32
 1 1 -10 261.66 11.36
 1 1 -10 263.66 12.24
 1 1 -10 277.53 12
 1 -1 10 255 14.21
 -1 -1 -10 249.47 11.62
 -1 -1 -10 261.97 9.45
 1 1 -10 276.1 9.61
 1 1 -10 278.07 12.42
 1 1 -10 251.9 9.91
 -1 1 9 400 14.45
 1 1 -9 420.63 13.98
 -1 1 9 422.69 19.05
 -1 1 9 425.11 17.82
 1 1 -9 433.16 16.36
 -1 -1 -9 402.92 15.98
 1 -1 9 394.41 18.39
 1 1 -9 420.35 15.63
 -1 1 9 413.09 17.95
 -1 1 9 445.23 19.72
 1 -1 9 438.71 16.36
 -1 1 9 420.97 19.51
 1 -1 9 435.51 16.85
 1 1 -9 407.24 16.37
 1 1 -9 425.64 14
 -1 -1 -9 401.98 13.83
 -1 -1 -9 405.2 16.28
 1 1 -9 410.46 16.23
 -1 -1 -9 411.65 15.81
 1 1 -9 414.83 16.49
 -1 1 9 423.73 17.97
 -1 -1 -9 396.35 15.75
 1 1 -9 425.77 15.79
 1 1 -9 402.58 16.56
 1 1 -9 415.87 14.6
 1 1 -9 439.36 16.84
 -1 1 8 832.78 28.63
 -1 1 8 848.01 30.13
 1 1 -8 821.31 27.21
 1 -1 8 802.84 29.26
 -1 -1 -8 818.85 26.95
 -1 1 8 822.49 28.86
 -1 1 8 850.33 30.59
 1 1 -8 762.85 26.28
 -1 1 8 773.98 30.01
 1 -1 8 854.71 27.38
 1 -1 8 833.41 27.85
 1 1 -8 845.16 27.41
 1 1 -8 817.78 27.68
 -1 -1 -8 818.95 24.79
 1 1 -8 835.34 24.94
 -1 -1 -8 794.77 26.79
 -1 1 8 822.32 28.83
 1 -1 8 856.51 29.98
 -1 -1 -8 858.12 27.33
 1 1 -8 841 27.35
 -1 -1 -8 807.1 26.72
 1 1 -8 791.82 27.33
 -1 -1 -8 814.05 27.18
 1 1 -8 659.5 24.36
 -1 -1 -8 668.63 24.52
 1 1 -8 835.65 26.72
 1 1 -8 811.16 27.54
 -1 1 7 1598.93 52.01
 -1 1 7 1587.41 53.21
 1 -1 7 1560.46 49.88
 1 1 -7 1566.64 50.82
 -1 -1 -7 1564.2 50.59
 1 -1 7 1517.23 52.39
 1 1 -7 1440.76 49.95
 -1 1 7 1615.88 52.35
 -1 1 7 1688.61 53.9
 -1 1 7 1546.05 53.42
 1 -1 7 1562.21 50.89
 1 1 -7 1549.83 50.88
 1 -1 7 1565.7 51.21
 1 1 -7 1646 51.32
 -1 -1 -7 1590.41 48.68
 1 1 -7 1595.26 48.81
 -1 -1 -7 1604.21 50.81
 -1 -1 -7 1557.65 50.38
 1 1 -7 1559.36 51
 -1 -1 -7 1601.48 50.76
 1 1 -7 1609.5 50.92
 -1 -1 -7 1564.23 50.5
 1 1 -7 1608.61 48.43
 1 -1 7 1690.9 53.07
 -1 1 7 1645.06 52.35
 -1 1 7 1682.87 48.64
 1 1 -7 1340.23 48.64
 -1 -1 -7 1494.68 48.87
 1 1 -7 1525.31 50.26
 1 1 -7 1612.96 51.21
 1 -1 6 743.7 25.26
 -1 1 6 699.28 27.17
 1 -1 6 739.35 25.52
 1 1 -6 800.47 25.48
 1 1 -6 793.63 25.68
 -1 -1 -6 751.66 25.07
 1 1 -6 764.85 25.42
 1 -1 6 771.16 24.63
 -1 1 6 750.23 26.18
 -1 1 6 802.96 27.38
 1 1 -6 679.21 24.45
 -1 1 6 804.97 27.68
 -1 1 6 774.98 26.42
 1 1 -6 789.41 25.36
 -1 -1 -6 764.71 25.02
 1 1 -6 763.82 25.55
 1 1 -6 720.27 24.68
 1 1 -6 787.68 24.16
 1 -1 6 669.33 22.81
 -1 -1 -6 778.5 25.05
 -1 1 6 784.15 26.44
 1 -1 6 798.98 26.75
 1 1 -6 763.89 23.13
 -1 -1 -6 790.04 23.77
 -1 1 6 804.55 23.57
 1 1 -6 681.95 23.58
 -1 1 5 1307.23 46.42
 1 -1 5 1355.24 44.78
 1 1 -5 1447.86 44.99
 1 -1 5 1306.18 44.85
 1 1 -5 1401.87 45.13
 -1 -1 -5 1407.83 43.58
 1 1 -5 1334.87 43.59
 -1 1 5 1447.71 43.53
 1 -1 5 1364.77 44.28
 -1 1 5 1374.91 45.51
 -1 1 5 1424.96 46.47
 1 1 -5 1320.18 44.25
 -1 1 5 1426.56 46.68
 -1 1 5 1396.62 45.67
 -1 -1 -5 1362.01 44.54
 -1 1 5 1386.33 45.66
 1 1 -5 1426.35 43.94
 1 1 -5 1394.53 43.01
 1 -1 5 1406.33 42.94
 1 -1 5 1351.36 45.75
 -1 -1 -5 1376.16 44.53
 1 1 -5 1407.99 44.85
 1 1 -5 1423.58 44.23
 1 1 -5 1383.06 45.04
 -1 1 4 2756.78 86.68
 1 -1 4 2715.9 85.12
 1 -1 4 2725.26 86.65
 -1 -1 -4 2746.31 85.83
 1 -1 4 2795.57 84.56
 1 1 -4 2632.96 85.57
 -1 1 4 2700.17 86.65
 -1 1 4 2732.02 87.43
 1 -1 4 2665.14 85.65
 -1 1 4 2752.14 87.29
 -1 1 4 2698.95 86.55
 -1 -1 -4 2640.93 85.7
 1 1 -4 2746.5 85.39
 1 1 -4 2726.71 85.15
 1 -1 4 2686.78 85.43
 -1 1 4 2858.6 85.13
 -1 -1 -4 2868.19 85.08
 1 1 -4 2833.92 86.23
 1 -1 4 2761.7 86.15
 1 1 -4 2742.19 86.34
 1 1 -3 6846.09 224.43
 1 -1 3 7493.22 224.46
 -1 1 3 7299.6 225.25
 1 -1 3 7071.84 223.19
 -1 1 3 7308.5 224.73
 1 -1 3 7528.25 222.83
 1 1 -3 7520.57 223.67
 1 -1 3 7528.58 223.21
 1 -1 3 7208.63 223.98
 -1 -1 -3 7596.59 223.6
 -1 1 3 7476.65 223.7
 1 -1 3 7588.97 223.25
 -1 1 3 7249.83 224.79
 1 -1 3 7343.64 223.7
 1 1 -2 5331.82 166.89
 -1 1 2 5385.2 167.31
 1 -1 2 5478.11 165.9
 1 1 -2 5172.39 166.7
 1 -1 2 5622.05 165.51
 -1 1 2 5604.87 165.94
 1 1 -2 5650.13 165.92
 1 -1 2 5315.68 166.24
 -1 -1 -2 5314.27 166.69
 1 -1 2 5398.39 166.71
 -1 1 2 5434.07 166.88
 -1 1 2 5575.9 166.27
 -1 -1 -2 5536.09 166.07
 1 -1 2 5205.69 166.39
 1 1 -2 4598.35 166.05
 -1 1 2 5455.02 167.01
 1 -1 2 5327.38 165.87
 1 -1 1 2723.69 80.83
 1 -1 1 2719.85 81.44
 -1 1 1 2559.76 80.97
 -1 -1 -1 2467.33 81.68
 1 1 -1 2703.32 80.8
 1 1 -1 2470.61 81.62
 -1 -1 -1 2693.31 81.37
 1 -1 1 2582.72 81.43
 1 -1 1 2526.2 81.53
 -1 1 1 2692.16 81.48
 1 -1 1 2783.52 81.27
 1 1 -1 2554.64 81.81
 -1 1 1 2694.77 82.02
 1 1 -1 2466.72 80.77
 1 -1 1 2688.68 81.19
 -1 -1 0 127.42 4.27
 1 -1 0 120.87 4.84
 -1 1 0 130.45 4.86
 -1 -1 0 127.09 5.41
 -1 -1 0 122.32 5.08
 1 1 0 133.04 4.29
 1 -1 0 123.31 4.71
 1 1 0 126.02 5.24
 -1 1 0 125.05 5.18
 1 -1 0 129.09 5.09
 1 -1 0 124.36 4.98
 -1 -1 0 131.92 5.08
 -1 -1 1 2515.55 77.07
 1 1 1 2268.81 77.6
 1 1 1 2579.6 76.59
 1 -1 -1 2424.42 77.45
 1 -1 -1 2259.06 77.33
 -1 -1 1 2716.56 78.36
 -1 -1 1 2430.1 77.38
 1 1 1 2623.58 77.77
 1 -1 -1 2465.28 77.65
 -1 -1 2 5831.8 174.55
 1 -1 -2 5709.08 174.81
 1 1 2 5559.61 174.63
 1 1 2 5507.74 174.89
 1 -1 -2 5509.54 174.38
 -1 1 -2 5586.41 174.67
 1 1 2 6124.5 174.99
 -1 -1 2 5801.77 174.64
 1 -1 -2 5763.18 175
 -1 -1 2 5479.06 175.67
 -1 1 -3 7677.83 228.88
 -1 -1 3 7288.92 229.15
 -1 -1 3 7465.97 228.03
 1 -1 -3 7328.13 228.39
 -1 1 -3 7558.94 228.37
 1 1 3 7932.94 228.42
 1 -1 -3 7508.23 228.43
 1 1 3 7191.89 227.49
 1 -1 -3 7597.36 228.49
 1 1 3 7588.69 228.55
 1 1 3 7502.34 228.16
 -1 -1 3 7616.05 228.28
 1 1 3 7023.47 228.92
 -1 1 -3 7368.11 228.5
 1 -1 -3 7504.45 228.68
 -1 -1 3 7399.91 229.76
 1 -1 -3 7405.69 228.2
 -1 1 -3 7404.19 228.08
 -1 -1 3 7097.92 228.89
 -1 -1 4 2746.71 86.58
 -1 1 -4 2781.16 86.09
 -1 -1 4 2812.64 86.85
 1 1 4 2820.36 85.48
 1 -1 -4 2786.14 85.56
 -1 1 -4 2787.34 85.51
 -1 -1 4 2675.33 85.18
 -1 -1 4 2721.96 85.73
 1 1 4 2711.04 84.91
 1 1 4 2728.22 85.93
 1 1 4 2755.57 85.44
 1 -1 -4 2760.7 85.63
 1 1 4 2698.68 86.57
 -1 -1 4 2753.61 86.35
 1 -1 -4 2823.01 86.24
 1 1 4 2758.96 86.28
 -1 1 -4 2740.6 85.98
 -1 -1 4 2721.96 84.71
 1 -1 -4 2762.71 86.08
 -1 1 -4 2778.8 85.66
 1 -1 -4 2853.44 86
 1 -1 -4 2804.42 85.78
 1 1 5 1469.67 44.78
 -1 -1 5 1396.9 44.49
 -1 1 -5 1425.04 44.8
 1 -1 -5 1455.51 45.94
 -1 1 -5 1439.19 45.49
 -1 -1 5 1417.2 44.57
 1 -1 -5 1449.2 45
 1 1 5 1416.61 46.23
 -1 -1 5 1432.32 47.29
 -1 -1 5 1365.39 46.08
 1 1 5 1399.86 44.51
 1 1 5 1451.3 44.91
 -1 -1 5 1466.53 46.5
 -1 -1 5 1376.87 45.72
 -1 -1 5 1425.65 45.55
 -1 -1 5 1462.16 46.26
 1 1 5 1333.51 45.76
 1 -1 -5 1483.66 45.92
 1 -1 -5 1451.5 45.51
 -1 1 -5 1460.36 45.4
 1 -1 -5 1445.51 45.59
 1 -1 -5 1456.14 45.47
 1 -1 -5 1449.71 44.87
 1 1 5 1350.09 44.39
 -1 1 -5 1451.1 45.84
 -1 -1 5 1363.12 46.33
 1 -1 -6 685.42 22.49
 -1 1 -6 699.47 23.21
 1 1 6 714.16 24.6
 -1 -1 6 674.59 22.56
 -1 1 -6 726.3 23.98
 -1 -1 6 689.55 25.45
 -1 -1 6 696.24 23.96
 1 1 6 666.9 22.07
 1 -1 -6 659.02 22.66
 -1 -1 6 693.13 24.25
 -1 1 -6 677.2 23.64
 -1 -1 6 709.44 23.75
 -1 -1 6 687.81 23.42
 1 1 6 697.13 22.54
 -1 -1 6 706.09 24.33
 1 1 6 667.68 22.3
 -1 1 -6 709.21 23.4
 1 -1 -6 709.44 23.83
 1 -1 -6 696.56 23.44
 1 -1 -6 691.24 23.72
 1 1 6 644.06 23.84
 -1 1 -6 691.68 22.36
 1 1 6 708.24 22.24
 -1 1 -6 684.24 22.21
 -1 -1 6 649.92 21.94
 1 -1 -6 715.4 23.35
 1 -1 -6 702.39 23.06
 -1 1 -6 695.79 23.31
 1 -1 -6 690.7 23.37
 1 1 7 1547.48 50.43
 -1 -1 7 1482.26 47.92
 -1 1 -7 1541.51 48.28
 -1 -1 7 1517.62 51.29
 -1 1 -7 1620 49.35
 1 -1 -7 1546.84 49.06
 1 1 7 1414.28 49.31
 -1 1 -7 1471.37 47.46
 -1 -1 7 1625.98 51.61
 1 -1 -7 1527.2 48.71
 1 -1 -7 1537.86 48.44
 -1 1 -7 1489.42 48.55
 -1 1 -7 1530.2 48.37
 -1 -1 7 1440.62 48.95
 -1 -1 7 1545.97 49.61
 1 1 7 1495.01 46.9
 -1 1 -7 1474.71 46.85
 1 1 7 1435.27 46.83
 -1 -1 7 1431.06 46.67
 -1 -1 7 1532.92 49.76
 1 1 7 1529.82 47.46
 -1 -1 7 1496.3 49.25
 -1 1 -7 1542.25 48.59
 1 -1 -7 1470.61 48.28
 1 -1 -7 1533.94 48.02
 1 -1 -7 1560.85 48.71
 -1 1 -8 725.02 25.47
 -1 1 -8 833.02 28.46
 1 1 8 718.82 29.44
 -1 -1 8 825.22 30.88
 -1 1 -8 827.04 27.38
 -1 -1 8 826.88 27.38
 1 1 8 746.43 28.66
 -1 -1 8 910.67 31.3
 -1 1 -8 795.36 26.66
 -1 1 -8 825.77 25.69
 1 -1 -8 778.74 27.2
 1 -1 -8 823.78 28.03
 1 -1 -8 813.92 26.94
 -1 1 -8 825.54 27.86
 -1 -1 8 800.12 28.76
 -1 -1 8 794.66 28.54
 -1 1 -8 813.07 25.54
 1 -1 -8 807.63 25.62
 1 -1 -8 783.19 27.27
 -1 -1 8 810.57 28.94
 1 1 8 821.21 26.42
 1 -1 -8 827.8 27.7
 -1 1 -8 838.84 27.68
 1 -1 -8 832.86 28.04
 -1 1 -8 830.03 27.93
 -1 -1 8 843.26 28.25
 -1 1 -8 853.56 28.48
 1 1 9 391.52 18.72
 -1 -1 9 428.95 19.77
 -1 -1 9 435.48 15.34
 1 -1 -9 432.3 14.5
 -1 -1 9 461.12 16.65
 -1 1 -9 443.17 16.21
 1 1 9 418.16 17.95
 -1 1 -9 409.44 15.5
 -1 -1 9 457.26 19.92
 -1 1 -9 448.88 14.47
 1 -1 -9 430.99 16.87
 1 -1 -9 430.53 16.03
 1 -1 -9 426.78 15.57
 -1 1 -9 448.09 16.92
 -1 -1 9 446.33 18.08
 -1 -1 9 418.06 17.36
 1 -1 -9 437.34 14.41
 -1 1 -9 423.87 14.3
 1 -1 -9 416.78 16.15
 -1 -1 9 424.9 17.81
 1 1 9 435.31 15.12
 -1 1 -9 441.01 16.86
 -1 1 -9 433.41 16.59
 1 -1 -9 426.77 16.87
 1 -1 -9 442.02 17.24
 1 -1 -9 439.57 16.61
 -1 -1 9 428.93 16.84
 -1 1 -9 459.34 17.43
 -1 -1 10 245.85 14.42
 1 1 10 232.66 13.54
 -1 -1 10 240.26 9.7
 1 -1 -10 255.64 8.85
 -1 -1 10 255.89 11.14
 -1 1 -10 242.28 10.43
 1 1 10 241.99 12.46
 -1 -1 10 259.9 14.24
 -1 1 -10 234.98 9.92
 -1 1 -10 244.02 8.72
 -1 1 -10 248.84 11.29
 1 -1 -10 255.72 11.42
 1 -1 -10 226.11 9.51
 1 -1 -10 247.2 10.28
 -1 -1 10 234.24 12.32
 -1 -1 10 229.07 11.35
 -1 1 -10 243.84 8.62
 -1 -1 10 229.45 8.45
 1 -1 -10 249.1 8.73
 -1 -1 10 228.24 10.83
 -1 -1 10 227.66 13.2
 -1 1 -10 263.45 11.75
 -1 1 -10 236.37 10.86
 1 -1 -10 252.33 11.06
 -1 1 -10 242.52 11.19
 1 -1 -10 238.86 11.23
 1 -1 -10 251.43 11.62
 1 -1 -10 227.67 10.39
 -1 -1 10 234.75 12.12
 1 1 10 245.24 9.34
 -1 1 -11 528.44 17.49
 1 -1 -11 559.39 17.94
 -1 -1 11 514.75 18.88
 1 1 11 503.29 18.09
 1 1 11 498.83 22.82
 -1 1 -11 521.57 19.83
 -1 -1 11 550.87 20.88
 -1 -1 11 515.61 22.36
 -1 -1 11 498.91 23.53
 -1 -1 11 528.14 20.26
 -1 1 -11 546.77 17.79
 1 1 11 486.97 23.75
 -1 -1 11 555.36 25.08
 -1 1 -11 531.35 17.7
 1 -1 -11 550.28 17.81
 -1 -1 11 554.75 22.37
 1 -1 -11 525.46 20.76
 -1 1 -11 539.62 20.95
 1 -1 -11 540.57 21.17
 1 -1 -11 553.93 21.12
 -1 1 -11 514.93 20.53
 1 -1 -11 529.56 20.99
 -1 1 -11 535.64 20.92
 1 -1 -11 512.35 19.27
 1 -1 -11 573.89 21.38
 1 1 11 540.68 22.5
 -1 1 -11 526.43 19.3
 -1 -1 11 562.35 24.67
 -1 1 -12 60.82 3.04
 1 -1 -12 58.57 3.35
 -1 -1 12 55.09 4.21
 1 1 12 61.1 3.71
 -1 1 -12 58.87 4.62
 1 1 12 58.1 7.16
 -1 1 -12 61.27 3.26
 -1 -1 12 53.71 7.16
 -1 -1 12 48.04 5.81
 1 1 12 65.47 7.93
 -1 -1 12 63.89 8.15
 1 -1 -12 54.68 3.24
 -1 1 -12 59.86 3.22
 1 -1 -12 53.16 5.18
 1 1 12 45.72 6.88
 -1 1 -12 60.39 5.41
 -1 -1 12 57.99 6.06
 1 -1 -12 51.63 4.93
 1 -1 -12 55.02 5.47
 -1 1 -12 59.46 5.36
 -1 1 -12 55.95 5.07
 1 -1 -12 53.69 5.18
 1 -1 -12 62.76 5.64
 1 1 12 44.94 5.85
 -1 -1 12 58.2 7.33
 -1 1 -12 59.01 4.31
 -1 1 -13 483.57 19.98
 1 -1 -13 486.29 20.09
 -1 -1 13 457.32 23.52
 -1 -1 13 445.62 16.88
 -1 1 -13 475.15 16.15
 1 -1 -13 469.96 16.09
 1 1 13 460.96 24.09
 -1 -1 13 486.69 24.62
 1 -1 -13 459.6 19.99
 1 1 13 448.27 21.26
 -1 1 -13 467.38 17.92
 -1 -1 13 525.16 24.3
 -1 1 -13 437.51 18.21
 1 1 13 454.14 22.74
 -1 1 -13 464 15.82
 1 -1 -13 477.17 16.32
 1 1 13 437.33 16.54
 -1 -1 13 468.26 17.55
 -1 1 -13 475.79 16.17
 1 1 13 478.07 24.14
 -1 -1 13 447.7 21.14
 1 -1 -13 473.8 16.18
 -1 1 -13 475.45 16.1
 -1 1 -13 496.87 20.13
 1 -1 -13 495.41 20.24
 1 -1 -13 486.76 19.71
 1 -1 -13 493.77 20.15
 -1 1 -13 466.37 19.51
 -1 -1 13 479.5 17.37
 -1 -1 13 494.22 21.62
 -1 1 -13 450.79 15.84
 -1 1 -13 468.49 16.24
 1 -1 -13 503.46 16.44
 -1 1 -14 23.58 3.75
 1 -1 -14 26.02 4.1
 1 1 14 24.68 6.66
 -1 -1 14 28.51 6.7
 1 -1 -14 24.95 2.22
 -1 1 -14 23.57 2.22
 1 1 14 29.21 6.64
 -1 -1 14 25.31 6.66
 1 -1 -14 25.15 2.13
 1 1 14 26.21 5.05
 -1 -1 14 21.68 5.73
 1 -1 -14 19.24 3.79
 -1 1 -14 24.07 2.05
 1 -1 -14 28.08 2.55
 -1 -1 14 24.61 2.81
 1 -1 -14 25.65 2.52
 -1 -1 14 30.29 3.58
 -1 1 -14 25.61 2.08
 1 1 14 21.85 2.65
 -1 1 -14 25.11 2.29
 1 1 14 26.74 5.97
 1 -1 -14 23.94 4.03
 1 -1 -14 24.13 4.09
 -1 1 -14 22.38 4.01
 -1 1 -14 27.96 2.41
 -1 -1 14 27.72 4.77
 -1 1 -14 26.23 2.28
 1 -1 -14 26.9 2.4
 -1 -1 14 27.54 3.19
 1 -1 -14 31.81 4.39
 1 1 14 30.2 6.95
 1 -1 -14 22.53 2.27
 -1 1 -15 179.02 7.08
 -1 -1 15 178.91 8.2
 1 -1 -15 191.48 7.77
 1 -1 -15 178.96 7.42
 -1 1 -15 182.42 7.5
 -1 -1 15 212.83 15.51
 -1 -1 15 194.32 14.19
 1 1 15 169.12 14.24
 1 -1 -15 173.32 7.09
 -1 1 -15 176.89 7.09
 -1 -1 15 181.85 8.88
 1 1 15 176.22 7.93
 1 -1 -15 183.5 11.1
 1 1 15 177.19 14.81
 1 -1 -15 182.49 7.56
 -1 1 -15 179.87 7.38
 1 1 15 169.62 13.74
 -1 1 -15 186.91 11.05
 1 -1 -15 190.46 10.86
 1 -1 -15 180.45 10.93
 -1 1 -15 185.07 10.71
 1 -1 -15 186.02 10.96
 1 -1 -15 186.58 7.54
 1 -1 -15 169.55 10.76
 1 1 15 200.49 12.54
 -1 -1 15 187.67 8.62
 -1 1 -15 183.75 7.64
 1 1 15 160.79 14.19
 -1 -1 15 169.82 13.86
 -1 -1 16 524.86 19.13
 -1 1 -16 534.31 17.94
 1 -1 -16 552.48 18.69
 -1 1 -16 543.73 18.46
 1 -1 -16 548.59 18.43
 -1 -1 16 496.14 19.93
 1 -1 -16 529.89 22.77
 -1 1 -16 539.93 18.56
 1 1 16 498.19 18.8
 -1 -1 16 508.74 19.82
 -1 1 -16 526.11 17.95
 1 1 16 554.13 28.9
 -1 1 -16 537.56 18.33
 1 -1 -16 542.99 18.48
 1 1 16 530.3 27.27
 -1 1 -16 562.98 18.34
 1 -1 -16 525.25 18.32
 -1 -1 16 519.21 19.47
 -1 -1 16 527.55 27.17
 1 1 16 546.33 28.87
 -1 1 -16 548 23.02
 -1 1 -16 542.8 22.41
 1 -1 -16 529.62 22.6
 1 -1 -16 541.41 22.95
 1 1 16 551.09 28.47
 -1 -1 16 549.67 28.04
 -1 -1 16 551.71 26.87
 -1 -1 17 30.54 6.81
 1 1 17 26.3 7.16
 1 -1 -17 35.51 2.99
 -1 1 -17 32.41 2.32
 1 -1 -17 34.99 2.9
 1 -1 -17 33.57 2.73
 -1 -1 17 33.45 3.18
 -1 1 -17 32.86 2.7
 1 1 17 31.18 3.41
 -1 -1 17 33.14 3.92
 -1 -1 17 36.97 3.81
 1 -1 -17 39.06 4.83
 -1 -1 17 36.52 6.84
 -1 1 -17 37.11 2.47
 1 1 17 31.5 6.9
 -1 -1 17 37.64 3.55
 1 -1 -17 34.99 2.79
 -1 1 -17 34.08 2.74
 1 1 17 35.55 7.9
 -1 1 -17 34.53 2.82
 -1 -1 17 36.22 4.22
 1 -1 -17 34.83 2.64
 -1 1 -17 33.5 2.88
 -1 1 -17 37.24 2.69
 1 -1 -17 33.78 2.72
 1 1 17 42.84 8.39
 -1 -1 17 34.48 7.13
 1 -1 -17 36.57 5.16
 -1 1 -17 41.43 4.91
 1 -1 -17 28.7 4.55
 -1 1 -18 35.84 2.42
 1 -1 -18 47.86 3.12
 1 -1 -18 46.13 3.24
 -1 -1 18 50.81 3.59
 1 -1 -18 50.87 3.36
 -1 1 -18 46.93 3.06
 -1 -1 18 39.81 4.13
 1 1 18 41.98 3.82
 -1 -1 18 46.39 3.97
 1 -1 -18 32.63 4.6
 -1 -1 18 45.01 6.86
 -1 1 -18 45.33 3.15
 -1 1 -18 43.96 2.63
 1 1 18 53.54 7.99
 1 -1 -18 50.25 3.21
 -1 1 -18 46.94 3.07
 -1 -1 18 47.34 3.75
 1 1 18 52.27 9.04
 -1 -1 18 55.29 7.91
 -1 -1 18 45.3 4.31
 1 -1 -18 43.54 2.77
 -1 -1 18 42.6 7.71
 1 1 18 57.27 9.06
 1 1 18 48.61 8.44
 -1 1 -18 49.05 2.95
 -1 1 -18 46.21 3.29
 1 -1 -18 44.36 3.09
 1 -1 -18 48.17 5.43
 1 -1 -18 51.1 5.33
 -1 1 -18 48.89 5.1
 -1 1 -19 20.37 2.06
 1 -1 -19 24.37 2.33
 1 -1 -19 20.66 2.21
 -1 -1 19 21.58 2.38
 1 -1 -19 23.18 2.15
 1 1 19 16.71 5.74
 -1 -1 19 13.68 5.3
 -1 -1 19 21.49 3.17
 1 1 19 21.32 2.85
 -1 -1 19 23.9 3.06
 -1 -1 19 1.85 1.88
 1 -1 -19 22.48 2.25
 -1 -1 19 20.76 3.13
 1 1 19 22.54 5.89
 1 -1 -19 20.35 2.12
 -1 1 -19 20.18 2.03
 -1 1 -19 22.08 2.24
 1 -1 -19 21.8 3.64
 -1 -1 19 21.58 4.91
 1 -1 -19 22.6 2.17
 -1 1 -19 17.9 1.81
 -1 1 -19 20.72 2.28
 1 -1 -19 21.41 3.86
 1 -1 -19 16.64 3.14
 -1 -1 19 21.93 5.69
 1 1 19 19.07 6.97
 -1 -1 19 19.2 2.49
 1 -1 -20 11.76 1.65
 -1 1 -20 13.32 1.59
 1 1 20 13.65 2.84
 -1 -1 20 11.35 2.56
 -1 1 -20 11.79 1.75
 -1 1 -20 10.37 1.34
 1 -1 -20 8.27 1.55
 1 1 20 7.73 5.16
 -1 -1 20 12.82 2.53
 1 1 20 13.67 2.25
 1 -1 -20 11.98 1.78
 -1 -1 20 14 2.27
 -1 1 -20 11.85 1.67
 1 -1 -20 12.61 1.75
 -1 1 -20 12.24 1.64
 1 -1 -20 13.58 1.74
 1 -1 -20 12.42 1.74
 1 -1 -21 23.8 1.95
 -1 1 -21 24.84 1.82
 1 -1 -21 24.78 1.99
 1 1 21 32.25 3.09
 -1 -1 21 32.76 2.92
 1 -1 -21 28.65 1.85
 -1 -1 21 26.79 2.75
 1 1 21 29.76 2.35
 1 -1 -21 24.99 1.97
 1 -1 -21 27.49 1.93
 -1 1 -21 26.75 2.09
 -1 -1 21 26.66 2.5
 -1 1 -21 28.17 2.19
 1 -1 -21 23.38 1.95
 1 1 21 29.81 3.37
 -1 1 -22 15.62 1.44
 1 -1 -22 15.71 1.33
 -1 1 -22 17.88 1.51
 1 1 22 17.49 2.11
 -1 -1 22 17.01 1.98
 1 -1 -22 15.33 1.37
 1 1 22 20.05 2.52
 1 -1 -22 14.91 1.36
 1 -1 -22 15.99 1.37
 -1 -1 22 16.16 2.06
 -1 -1 23 1.44 1.03
 -1 1 -23 1.6 0.82
 -1 -1 23 1.92 1.05
 1 2 -22 94.44 3.53
 -1 2 22 72.64 3.25
 1 -2 22 92.13 4.36
 -1 -2 -22 103.37 3.69
 -1 2 22 76.99 3.56
 -1 -2 -22 89.75 3.55
 -1 2 22 84.65 3.83
 1 2 -22 85.33 3.56
 1 2 -21 26.7 1.87
 -1 2 21 24.06 2.31
 1 -2 21 35.49 2.69
 1 2 -21 31.81 2.06
 -1 2 21 28.11 2.06
 1 -2 21 28.27 2.95
 -1 2 21 30.77 2.56
 1 2 -21 27.27 1.63
 -1 -2 -21 27.24 1.61
 1 2 -21 30.11 1.98
 -1 2 21 28.54 2.44
 -1 -2 -21 31.56 2.09
 -1 -2 -21 29.66 1.69
 1 -2 21 30.54 2.27
 -1 -2 -21 26.44 1.78
 -1 -2 -20 50.91 3.01
 -1 2 20 46.21 3.47
 1 -2 20 48.15 3.73
 1 2 -20 45.72 2.62
 -1 2 20 48.39 3.65
 -1 -2 -20 44.97 2.64
 1 2 -20 45.2 4.58
 -1 2 20 50.47 3.69
 1 2 -20 46.41 2.8
 -1 -2 -20 45.34 2.64
 -1 -2 -20 43.28 2.58
 1 2 -20 45.91 2.62
 -1 2 20 47.54 6.77
 1 -2 20 38.13 7.2
 1 2 -20 48.94 2.88
 -1 -2 -20 48.17 2.82
 1 -2 20 51.45 3.49
 -1 -2 -20 46.92 2.89
 1 -2 20 48.16 4.09
 -1 2 20 43.75 3.11
 1 -2 19 36.35 3.43
 -1 -2 -19 37.34 2.65
 -1 -2 -19 32.63 2.45
 1 2 -19 33.65 2.43
 1 2 -19 33.31 2.26
 -1 -2 -19 33.74 2.44
 1 2 -19 34.47 2.62
 -1 2 19 29.34 2.94
 1 -2 19 38.86 6.56
 -1 -2 -19 39.16 2.76
 -1 2 19 33.57 3.42
 -1 -2 -19 33.65 2.45
 1 -2 19 34.65 3.6
 1 2 -19 34.73 2.48
 -1 2 19 30.37 3.39
 1 -2 19 33.33 7.4
 -1 2 19 31.7 6.5
 1 2 -19 35.16 2.64
 -1 2 19 27.65 5.89
 1 -2 19 28.7 6.86
 1 2 -19 31.91 2.14
 -1 2 19 35.21 3.62
 -1 -2 -19 33.06 2.65
 1 2 -19 30.33 4.35
 1 2 -19 32.12 4.44
 -1 2 18 2.55 5.65
 1 -2 18 8.2 5.66
 1 2 -18 4.13 1.54
 1 2 -18 4.93 1.41
 -1 -2 -18 4.92 1.53
 -1 -2 -18 3.96 1.49
 1 2 -18 4.61 1.69
 -1 2 18 3.39 2.13
 1 -2 18 0.6 4.71
 1 2 -18 4.03 3.01
 1 -2 18 4.29 2.68
 -1 2 18 6.01 1.72
 -1 2 18 3 2.65
 1 2 -18 3.61 1.48
 -1 -2 -18 6 1.47
 1 2 -18 4.67 1.7
 -1 2 18 4.03 2.46
 1 2 -18 2.97 2.76
 -1 -2 -18 3.39 1.62
 1 -2 18 3.47 5.48
 -1 2 18 2.34 4.31
 -1 -2 -18 5.06 1.6
 1 -2 18 5.28 2.43
 -1 2 18 1.52 4.21
 1 2 -18 2.71 1.29
 -1 -2 -17 209.77 8.51
 1 2 -17 209.23 8.32
 -1 -2 -17 207.2 8.4
 1 2 -17 212.18 8.52
 1 2 -17 223.38 8.68
 -1 2 17 189.25 9.13
 -1 2 17 206.61 8.74
 1 -2 17 208.75 15.62
 -1 -2 -17 218.19 8.45
 1 2 -17 211.26 8.49
 -1 2 17 195.26 9.84
 1 -2 17 219.63 10.06
 1 -2 17 203.38 14.82
 -1 2 17 218.47 15.02
 -1 2 17 209.29 9.76
 1 2 -17 217.59 8.68
 -1 -2 -17 201.69 10.71
 1 2 -17 233.2 12.64
 1 2 -17 224.02 12.57
 -1 2 17 213.87 15.63
 1 -2 17 201.64 16.35
 1 2 -17 218.5 8.96
 -1 -2 -17 215.18 8.72
 -1 2 17 214.73 16.15
 1 2 -17 210.65 8.18
 -1 -2 -17 242.01 8.87
 1 -2 17 222.91 9.87
 1 -2 16 39.59 7
 -1 -2 -16 41.84 3.06
 -1 -2 -16 39.04 2.95
 1 2 -16 45.83 3.08
 -1 -2 -16 47.75 3.19
 1 2 -16 43.28 3.11
 1 2 -16 44.73 3.18
 -1 2 16 40.26 3.81
 -1 2 16 40.3 3.28
 1 2 -16 40.11 4.46
 1 -2 16 56.18 8.59
 -1 -2 -16 37.48 2.81
 1 2 -16 45.82 3.53
 -1 -2 -16 44.1 3.3
 -1 -2 -16 42.94 3.05
 1 -2 16 40.8 4.15
 1 2 -16 42.76 3.14
 -1 2 16 43.03 4.38
 -1 2 16 41.81 7.28
 -1 -2 -16 43.55 4.68
 1 2 -16 38.86 3.17
 1 -2 16 29.6 5.84
 1 2 -16 46.33 5.58
 1 2 -16 47.31 4.63
 -1 -2 -16 48.88 3.35
 1 2 -16 44.48 2.9
 -1 2 16 35.61 7.76
 -1 2 16 39.08 4.02
 1 -2 16 42.01 8.22
 -1 2 16 42 7.61
 -1 -2 -15 166.59 7.02
 -1 -2 -15 177.07 7.44
 1 2 -15 180.23 7.7
 -1 -2 -15 165.73 9.75
 -1 2 15 174.03 12.4
 -1 -2 -15 178.27 7.25
 1 2 -15 176.5 7.22
 -1 -2 -15 179.33 7.33
 1 2 -15 176.4 7.34
 1 2 -15 177.14 7.39
 -1 2 15 166.16 8.06
 -1 2 15 166.09 7.56
 1 2 -15 169.73 9.7
 1 -2 15 183.4 14.53
 -1 2 15 156.26 11.92
 -1 -2 -15 174.53 10.4
 -1 -2 -15 166.98 7.13
 1 2 -15 161.21 7.24
 1 -2 15 175.78 8.66
 -1 2 15 185.04 14.1
 -1 -2 -15 176.86 7.33
 -1 2 15 174.74 8.61
 1 2 -15 161.66 6.92
 -1 2 15 152.7 10.69
 -1 2 15 168.54 13.97
 1 -2 15 167.92 14.26
 -1 2 15 179.29 14.62
 1 2 -15 158.98 10.44
 1 2 -15 174.09 9.67
 1 2 -15 156.6 10.39
 -1 2 14 226.61 16.62
 -1 -2 -14 235.66 8.84
 1 -2 14 204.93 9.28
 1 2 -14 216.94 8.78
 -1 -2 -14 217.95 8.76
 -1 -2 -14 227.55 8.74
 1 2 -14 226.37 8.74
 1 2 -14 227.01 8.89
 -1 2 14 221.4 9.65
 -1 2 14 222.64 9.23
 1 -2 14 240.98 16.23
 1 2 -14 216.36 11.3
 -1 -2 -14 233.54 12.18
 -1 -2 -14 224.19 8.72
 1 2 -14 229.21 8.9
 1 -2 14 218.71 10.07
 -1 2 14 212.62 14.06
 -1 2 14 228.45 15.93
 -1 2 14 247.55 14.93
 -1 -2 -14 213.78 11.47
 -1 -2 -14 217.46 8.73
 1 2 -14 220.01 12.35
 1 2 -14 217.98 11.35
 -1 2 14 220.8 10.08
 -1 -2 -14 209.54 8.53
 -1 -2 -14 226.64 8.89
 1 2 -14 225.22 9.12
 1 2 -14 233.82 12.56
 -1 -2 -14 227.89 8.73
 -1 2 14 222.05 12.88
 -1 2 14 228.64 16.04
 1 -2 14 198.08 15.53
 1 2 -13 38.04 4.34
 1 2 -13 42.76 5
 1 -2 13 39.11 5.14
 -1 -2 -13 43.71 2.87
 -1 -2 -13 44.64 2.95
 1 2 -13 42.94 2.98
 1 -2 13 40.75 3.35
 -1 -2 -13 44.49 2.89
 1 2 -13 39.12 2.84
 1 2 -13 44.54 2.98
 -1 2 13 42.15 3.58
 -1 2 13 44.09 3.28
 1 2 -13 39.62 4.49
 1 -2 13 40.99 6.76
 -1 -2 -13 40.97 4.64
 -1 2 13 41.81 6.53
 1 2 -13 44.33 3.02
 -1 -2 -13 42.65 2.89
 1 2 -13 39.94 2.48
 -1 2 13 50.55 7.6
 -1 2 13 48.46 6.85
 -1 -2 -13 38.74 2.82
 1 2 -13 41.53 5.16
 1 2 -13 37.4 4.32
 -1 -2 -13 45.99 4.71
 1 2 -13 45.94 2.88
 -1 -2 -13 40.62 2.8
 1 2 -13 39.02 3.14
 -1 -2 -13 43.31 3
 -1 -2 -13 42.75 2.84
 -1 2 13 39.38 5.23
 1 -2 13 44.29 7.36
 -1 2 13 37.38 6.74
 -1 2 13 44.69 3.92
 1 2 -12 289.21 10.86
 -1 2 12 294.83 14.85
 -1 2 12 327.92 18.21
 1 2 -12 307.01 13.38
 1 -2 12 282.56 16.94
 -1 2 12 280.14 11.17
 1 2 -12 303.79 13.48
 1 -2 12 291.8 17.33
 -1 -2 -12 278.96 13.7
 -1 2 12 292.6 16.4
 1 2 -12 292.96 10.88
 -1 -2 -12 296.36 10.76
 1 2 -12 291.79 10.36
 -1 2 12 308.95 16.62
 -1 2 12 327.96 18.25
 -1 -2 -12 304.29 10.84
 1 -2 12 316.85 15
 1 2 -12 305.51 14.4
 -1 2 12 298.86 12.03
 1 2 -12 288.37 13.44
 -1 -2 -12 297.73 13.69
 1 2 -12 282.97 14.17
 -1 -2 -12 315.69 10.97
 1 2 -12 299.46 11.15
 -1 -2 -12 291.18 10.75
 -1 -2 -12 307.6 10.81
 -1 -2 -12 298.76 10.84
 1 2 -12 284.47 13.49
 -1 2 11 16.72 2.16
 1 2 -11 18.27 3.1
 1 -2 11 16.51 4.93
 -1 -2 -11 17.53 3.19
 -1 2 11 16.58 3.6
 -1 -2 -11 16.55 1.84
 -1 2 11 17.75 4.53
 -1 2 11 17.19 5.19
 -1 2 11 24.85 5.03
 1 2 -11 15.06 1.48
 -1 -2 -11 16.21 1.76
 1 2 -11 17.52 1.83
 1 -2 11 17.98 3.08
 1 -2 11 18.1 3.45
 1 2 -11 16.92 3.05
 1 2 -11 19.44 3.48
 1 -2 11 17.1 3.76
 1 2 -11 16.39 3.38
 -1 -2 -11 21.4 3.16
 1 2 -11 18.4 3.07
 1 2 -11 16.08 2.98
 -1 2 11 19.68 5.1
 -1 2 10 0.83 2.56
 -1 -2 -10 3.74 2.23
 1 -2 10 3.65 3.82
 1 2 -10 3.2 1.86
 -1 -2 -10 1.65 1.15
 -1 2 10 1.95 1.49
 -1 -2 -10 1.37 1.05
 1 2 -10 1.08 1.21
 1 2 -10 2.6 0.96
 -1 2 10 -1.82 3.67
 -1 2 10 -0.88 3.91
 -1 2 10 0.37 3.45
 1 -2 10 3.26 2.12
 1 -2 10 0.76 2.69
 1 2 -10 2.48 2.04
 1 2 -10 1.97 2.31
 1 -2 10 0.29 2.47
 1 2 -10 0.82 1.91
 1 2 -10 0.49 2.14
 -1 -2 -10 3.35 2.14
 1 2 -10 1.76 1.69
 -1 2 10 2.98 3.25
 -1 2 9 40.14 2.76
 -1 -2 -9 41.75 2.41
 -1 2 9 42.16 5.35
 -1 2 9 39.96 4.43
 1 2 -9 34.03 3.54
 -1 2 9 41.48 5.62
 1 2 -9 38.18 2.19
 1 2 -9 42.53 2.54
 -1 2 9 50.08 6.41
 -1 2 9 44.6 5.29
 1 -2 9 39.92 3.52
 1 -2 9 46.93 3.91
 1 -2 9 41.79 4.94
 1 2 -9 43.28 4.34
 1 -2 9 50.07 4.86
 1 -2 9 37.15 5.33
 1 2 -9 48.89 4.06
 -1 -2 -9 45.06 4.16
 1 2 -9 46.79 4.12
 -1 -2 -9 42.26 2.44
 1 2 -9 43.09 4.26
 -1 -2 -9 43.14 4.02
 1 2 -9 37.57 3.81
 -1 -2 -8 1362.53 44.88
 -1 2 8 1456.12 44.71
 -1 -2 -8 1410.59 44.69
 1 -2 8 1464.55 48.27
 -1 2 8 1412.58 49.43
 -1 2 8 1524.77 51.03
 1 -2 8 1468.6 47
 1 2 -8 1400.46 47
 1 -2 8 1391.69 49.7
 -1 -2 -8 1408.77 47.29
 1 2 -8 1372.43 46.96
 -1 2 8 1353.01 47.92
 -1 2 8 1514.63 50.62
 -1 -2 -8 1388.36 46.12
 1 -2 8 1417.36 48.56
 1 2 -8 1458.95 47.96
 1 2 -8 1424.81 47.79
 -1 -2 -8 1404.72 47.16
 1 2 -8 1374.99 44.89
 -1 2 8 1459.68 49.82
 1 2 -8 1417.55 47.21
 1 -2 8 1377.32 46.87
 -1 2 8 1522.67 46.64
 1 -2 8 1505.24 46.87
 -1 -2 -8 1492.13 44.73
 -1 -2 -7 285.45 9.97
 -1 2 7 287.52 9.99
 1 -2 7 273.06 12.28
 -1 2 7 285.72 13.37
 -1 2 7 290.65 14.14
 1 -2 7 279.22 11.57
 -1 -2 -7 282.87 11.7
 1 2 -7 269.89 11.43
 -1 2 7 266.01 12.05
 1 2 -7 246.95 11.33
 -1 2 7 296.66 13.87
 -1 -2 -7 273.21 10.51
 -1 -2 -7 273.8 10.91
 1 -2 7 284.03 12.62
 1 2 -7 271.65 12.1
 1 2 -7 283.95 12.09
 -1 -2 -7 283.82 11.57
 -1 2 7 285.18 13.56
 1 2 -7 282.39 9.93
 1 2 -7 284.31 9.99
 1 -2 7 268.06 11.49
 1 2 -7 262.37 11.47
 1 -2 7 295.34 11.14
 -1 2 7 290.45 11.11
 -1 -2 -7 287.54 9.57
 -1 -2 -6 20.46 1.78
 -1 2 6 17.03 1.84
 1 -2 6 18.44 2.71
 1 -2 6 22.16 3.2
 -1 2 6 16.73 3.73
 -1 2 6 21.51 3.68
 1 2 -6 22.27 2.63
 -1 -2 -6 18.7 2.09
 -1 -2 -6 20.51 2.36
 1 2 -6 23.08 3.01
 1 -2 6 23.63 3.35
 -1 -2 -6 19.52 2.45
 1 2 -6 19.08 2.86
 -1 -2 -6 19.94 1.44
 1 2 -6 21.49 2.87
 1 2 -6 20.38 1.71
 -1 2 6 18.33 1.46
 -1 2 6 19.84 3.78
 -1 2 6 22.48 2.42
 1 -2 6 20.62 2.21
 -1 2 6 21.16 2.83
 1 2 -6 18.2 2.56
 -1 2 6 18.71 3.74
 -1 2 5 2682.05 81.63
 -1 -2 -5 2648.53 81.24
 -1 2 5 2532.96 84.63
 1 -2 5 2553.65 83.12
 1 -2 5 2619.14 82.73
 -1 2 5 2613.08 84.72
 -1 2 5 2616.46 84.11
 -1 2 5 2635.42 84.25
 1 2 -5 2592.32 82.75
 -1 2 5 2497.6 82.63
 -1 -2 -5 2623.72 81.97
 1 -2 5 2594.98 81.09
 -1 -2 -5 2554.9 82.13
 1 -2 5 2468.11 83.2
 1 2 -5 2647.63 83.24
 1 2 -5 2578.96 83.07
 -1 2 5 2697.53 84.35
 -1 2 5 2576.56 80.77
 1 -2 5 2617.05 83.63
 1 2 -5 2613.27 82.83
 1 -2 5 2593.13 82.75
 1 -2 5 2749.37 81.66
 -1 2 5 2730.22 82
 -1 -2 -5 2570.23 82.4
 -1 -2 -4 3222.6 99.49
 -1 2 4 3249.11 99.95
 1 -2 4 3195.48 101.11
 -1 2 4 3052.48 102.22
 1 -2 4 3224.42 100.79
 -1 2 4 3230.16 101.91
 1 2 -4 3249.09 101
 -1 2 4 3157.06 101.75
 -1 2 4 2920.59 100.41
 -1 -2 -4 3143.19 100.28
 -1 -2 -4 3053.6 100.16
 1 -2 4 3185.42 99.08
 1 -2 4 3191.42 99.52
 1 2 -4 3189.92 101.3
 1 -2 4 3038.03 101.02
 1 2 -4 3157.91 101.07
 -1 -2 -4 3249.9 100.44
 -1 2 4 3238.43 102.02
 1 -2 4 3180.07 101.21
 1 -2 4 3359.46 99.51
 -1 2 4 3352.24 100.04
 -1 2 4 3372.47 98.84
 1 -2 4 3106.24 100.74
 1 2 -4 3194.81 100.96
 -1 2 3 177.57 8.51
 -1 -2 -3 156.84 7.06
 -1 -2 -3 157.9 7.02
 1 -2 3 177.6 6.45
 1 -2 3 168.3 6.72
 1 -2 3 177.03 7.75
 1 2 -3 183.57 8.16
 1 -2 3 170.56 7.53
 -1 2 3 171.62 7.03
 -1 -2 -3 178.26 6.63
 1 -2 3 170.47 7.52
 -1 2 3 174.67 8.35
 -1 2 3 167.89 7.96
 1 2 -3 171.45 7.78
 -1 2 3 176.06 8.32
 1 -2 3 175.89 6.25
 -1 -2 -3 166.08 7.21
 1 -2 3 163.81 5.61
 1 -2 2 4696.11 140.86
 1 -2 2 4437.74 141.07
 -1 -2 -2 4514.25 141.44
 1 2 -2 4762.88 142.38
 1 -2 2 4705.79 141.91
 -1 2 2 4824.76 141.44
 -1 -2 -2 4833.41 140.89
 -1 2 2 4585.65 142.68
 1 -2 2 4668.13 141.84
 -1 -2 -2 4569.44 141.15
 -1 2 2 4577.88 142.52
 -1 2 2 4467.66 142.5
 1 2 -2 4321.46 140.39
 -1 -2 -2 4351.28 141.37
 1 -2 2 4473.94 140.08
 1 -2 2 4736.89 140.24
 -1 2 2 4374.29 142.5
 1 2 -2 4561.54 142.16
 -1 2 2 4289.47 141.91
 1 2 -1 1048.39 33
 -1 -2 -1 974.02 31.88
 -1 -2 -1 955.75 32.14
 -1 2 1 971.44 32.54
 1 2 -1 982.06 32.93
 1 2 -1 1033.96 33.01
 1 2 -1 961 31.71
 -1 2 1 1054.13 32.36
 1 -2 1 1007.37 31.6
 -1 -2 -1 987.08 32.2
 -1 2 1 983.79 31.43
 1 -2 1 991.36 31.17
 1 2 -1 917.47 32.4
 -1 2 1 1038.6 31.6
 1 -2 1 977.07 31.85
 1 -2 1 974.51 32.01
 -1 -2 0 62.33 3.85
 -1 2 0 67.76 2.89
 1 2 0 66.77 3.97
 1 -2 0 64.49 2.84
 -1 -2 0 69.68 2.46
 1 -2 0 68.21 3.14
 -1 2 0 68.11 3.08
 -1 -2 0 72.72 3.97
 -1 2 0 65.77 2.99
 -1 2 0 55.74 3.86
 -1 2 0 65.57 4.19
 -1 -2 0 69.78 3.99
 -1 2 0 75.21 4.03
 1 -2 0 69.94 3.69
 1 -2 0 61.99 3.66
 1 2 0 66.41 4.23
 1 2 0 63.18 3.92
 1 -2 -1 1072.2 34
 -1 -2 1 1041.18 34.07
 1 -2 -1 1063.97 34.08
 -1 -2 1 1048.82 34.42
 -1 2 -1 1067.75 33.24
 -1 -2 1 1094.42 33.55
 1 2 1 985.09 34.11
 -1 2 -1 1082.07 34.6
 -1 2 -1 845 34.15
 -1 2 -1 1101.64 34.14
 -1 2 -1 1084.51 34.72
 1 2 1 1009.32 34.5
 1 2 1 1006.81 34.52
 -1 -2 1 1038.38 34.4
 1 -2 -1 1025.91 33.36
 1 2 1 1033.92 34.15
 -1 2 -1 1064.66 33.01
 1 2 1 1023.35 33.5
 -1 -2 1 1081.18 32.79
 -1 -2 1 1170.94 34.71
 -1 2 -1 1040.06 32.93
 -1 2 -2 4538.9 139.63
 -1 2 -2 4485.13 139.08
 1 2 2 4538.83 140.31
 -1 -2 2 4404.58 140.37
 1 2 2 4509.72 139.69
 -1 -2 2 4653.98 139.16
 -1 -2 2 4602.58 139.69
 -1 2 -2 4682.78 140.68
 -1 -2 2 4507.79 140.72
 1 2 2 4132.02 140.59
 -1 -2 2 4642.5 140.63
 1 -2 -2 4514.64 139.6
 -1 2 -2 4577.22 140.71
 -1 2 -2 4585.06 140.39
 1 2 2 4417.66 141.03
 1 -2 -2 4387.8 140.16
 -1 -2 3 144.55 7.12
 -1 2 -3 149.25 5.58
 -1 2 -3 154.83 6.35
 -1 2 -3 155.43 6.78
 -1 -2 3 156.73 7.25
 -1 2 -3 126.71 6.22
 -1 -2 3 153.74 6.01
 1 2 3 146.07 6.19
 -1 -2 3 150.66 6.9
 -1 -2 3 140.52 5.81
 1 2 3 141.06 6.51
 -1 2 -3 155.34 6.93
 -1 -2 3 167.35 7.59
 1 -2 -3 160.34 6.37
 -1 2 -3 153.56 6.89
 -1 -2 3 144.57 7
 1 2 3 146.23 5.85
 1 2 3 159.33 7.66
 -1 -2 4 3277.34 97.83
 -1 2 -4 3197.34 98.39
 -1 -2 4 3107.73 99.6
 1 -2 -4 3091.08 97.79
 -1 2 -4 3159.93 97.78
 1 -2 -4 3140.36 98.72
 -1 -2 4 3282.31 100.01
 -1 2 -4 3203.1 98.59
 1 -2 -4 3151.88 98.67
 -1 -2 4 3076.11 99.25
 -1 -2 4 3162.44 99.55
 -1 2 -4 3233.06 99.01
 1 -2 -4 3172.74 98.56
 -1 -2 4 3272.11 100.34
 -1 2 -4 3202.71 99.12
 -1 2 -4 3270.69 99.19
 1 2 4 2975.63 96.72
 1 2 4 3158.17 98.17
 -1 -2 4 3283.54 99.3
 1 -2 -4 3243.87 98.25
 1 2 4 3125.8 100.02
 1 2 4 3201.64 98.24
 -1 2 -4 3341.86 98.76
 -1 2 -5 2640.91 84.91
 -1 -2 5 2743.36 84.44
 -1 -2 5 2649.95 86.52
 1 -2 -5 2689.56 85.52
 -1 2 -5 2686.9 84.84
 1 -2 -5 2614.1 84.79
 1 -2 -5 2730.62 85.75
 -1 -2 5 2658.95 86.81
 -1 2 -5 2715.11 85.61
 1 -2 -5 2802.98 85.79
 -1 -2 5 2569.77 86.07
 -1 -2 5 2676.34 86.44
 -1 2 -5 2703.51 85.93
 1 -2 -5 2670.2 85.58
 -1 -2 5 2794.92 87.69
 -1 -2 5 2626.13 86.57
 1 2 5 2414.14 85.9
 1 2 5 2706.96 83.74
 1 -2 -5 2744.43 85.07
 -1 -2 5 2719.23 86.32
 1 2 5 2699.39 84.95
 -1 2 -5 2826.81 85.52
 1 2 5 2793.23 85.65
 1 2 5 2614.91 87.1
 -1 2 -6 26.39 2.26
 -1 -2 6 25.27 1.99
 1 2 6 32.7 2.54
 1 2 6 26.48 3.55
 -1 -2 6 28.07 3.86
 -1 -2 6 27.13 3.41
 1 -2 -6 26.02 2.82
 -1 2 -6 26.17 2.48
 1 -2 -6 27 2.52
 1 -2 -6 22.84 2.77
 -1 2 -6 29.14 3.05
 -1 -2 6 22.17 3.43
 -1 2 -6 25.14 2.65
 1 -2 -6 24.41 2.52
 1 -2 -6 30.13 3.09
 -1 2 -6 28.86 2.76
 1 2 6 22.83 3.76
 1 -2 -6 23.21 2.83
 -1 -2 6 24.53 4.08
 -1 -2 6 28.27 3.31
 1 2 6 24.84 1.74
 -1 -2 6 28.24 3.37
 1 -2 -6 27.06 2.57
 1 2 6 24.28 2.48
 -1 -2 6 25.1 3.11
 -1 2 -7 298.68 10.86
 -1 -2 7 292.73 10.43
 1 -2 -7 311.26 12.42
 -1 -2 7 292.95 14.42
 1 2 7 277.96 11.55
 -1 2 -7 297.49 11.74
 1 2 7 284.3 13.71
 -1 2 -7 299.47 10.16
 -1 -2 7 304.28 13.99
 -1 2 -7 311.77 12.71
 1 2 7 265.92 13.09
 -1 -2 7 304.67 13.03
 -1 2 -7 304.52 11.76
 1 -2 -7 294.88 11.99
 1 -2 -7 297.88 11.81
 1 -2 -7 299.76 11.71
 -1 -2 7 308.29 13.46
 -1 2 -7 298.57 12.3
 -1 -2 7 282.3 11.35
 -1 -2 7 286.62 12.28
 -1 -2 7 286.6 12.69
 -1 -2 7 308 13.01
 1 2 7 289.5 11.29
 1 -2 -7 304.8 11.53
 1 -2 -7 307.47 12.43
 -1 2 -7 298.32 11.53
 1 -2 -7 305.69 11.67
 1 -2 -7 288.6 11.79
 -1 2 -7 291.6 11.91
 -1 2 -8 1395.63 46.04
 -1 -2 8 1450.3 45.74
 1 -2 -8 1481.86 48.48
 1 2 8 1391.34 47.64
 1 2 8 1470.96 50.66
 -1 2 -8 1437.04 47.54
 -1 2 -8 1531.01 48.86
 1 2 8 1342.75 49.82
 -1 -2 8 1494.62 50.84
 -1 -2 8 1407.87 46.35
 1 -2 -8 1438.56 45.52
 -1 2 -8 1466.17 45.62
 -1 -2 8 1420.74 47.62
 -1 -2 8 1504.5 48.33
 1 2 8 1403.86 50.83
 -1 -2 8 1481.17 49.1
 1 -2 -8 1446.12 47.71
 1 -2 -8 1502.3 47.6
 1 -2 -8 1457.62 47.87
 -1 2 -8 1499.67 47.8
 -1 -2 8 1472.38 49.62
 -1 2 -8 1507.75 48.55
 -1 -2 8 1380.51 45.61
 1 -2 -8 1441.94 45.37
 -1 2 -8 1477.88 45.34
 -1 -2 8 1484.57 48.91
 1 2 8 1493.76 46.99
 -1 -2 8 1507.36 49.36
 1 -2 -8 1471.9 47.32
 1 -2 -8 1485.05 47.65
 -1 2 -8 1465.15 48
 1 -2 -8 1450.64 47.88
 1 -2 -8 1512.9 48.68
 -1 2 -8 1463.56 47.5
 -1 2 -9 54.28 2.9
 -1 -2 9 52.68 6.32
 -1 2 -9 59.57 5.07
 1 2 9 64.16 6.29
 -1 -2 9 56.95 3.74
 1 -2 -9 58.78 3
 -1 2 -9 55.3 2.97
 -1 -2 9 54.64 5.46
 -1 2 -9 67.36 5.14
 -1 -2 9 58 4.55
 1 2 9 53.99 6.55
 -1 -2 9 62.35 4.66
 1 -2 -9 57.83 4.2
 -1 2 -9 59.44 4.54
 1 -2 -9 61.37 4.57
 1 -2 -9 57.93 4.5
 -1 2 -9 62.16 5.05
 1 -2 -9 60.93 4.53
 -1 2 -9 59.92 4.68
 -1 2 -9 64.29 4.5
 1 -2 -9 61.2 4.66
 -1 -2 9 57.19 3.04
 1 -2 -9 59.48 2.9
 -1 2 -9 58.83 2.82
 -1 2 -9 56.1 4.17
 -1 -2 9 49.12 3.51
 1 -2 -9 61.82 5
 -1 -2 9 57.41 5.2
 1 2 9 51.49 6.23
 1 -2 -9 61.56 4.28
 1 2 9 56.89 3.84
 -1 -2 9 53.85 5.24
 1 2 10 6.57 3.85
 -1 2 -10 5.05 2.53
 -1 -2 10 4.95 3.83
 1 -2 -10 4.65 1.36
 -1 2 -10 2.45 1.18
 1 -2 -10 5.07 2.47
 -1 2 -10 4.21 1.88
 -1 2 -10 3.13 2.06
 1 -2 -10 5.25 2.11
 -1 2 -10 4.67 2.27
 -1 -2 10 8.99 3.08
 1 2 10 3.07 3.93
 1 -2 -10 5.27 2.01
 -1 -2 10 3.73 1.84
 1 -2 -10 2.54 1.62
 -1 2 -10 2.33 1.91
 1 -2 -10 6.89 2.37
 -1 2 -10 4.98 2.4
 1 -2 -10 4.71 1.94
 -1 2 -10 3.49 2.32
 -1 -2 10 4.39 1.28
 -1 2 -10 3.52 1.11
 1 -2 -10 3.28 1.16
 1 2 10 4.07 3.92
 -1 -2 10 5.33 2.51
 1 2 10 4.48 1.62
 1 -2 -10 4.85 2
 -1 -2 10 2.92 2.51
 -1 -2 11 33.25 5.98
 1 2 11 35.59 6.07
 -1 -2 11 20.53 5
 1 -2 -11 25.88 3.9
 -1 2 -11 25.73 3.26
 1 2 11 31.46 5.68
 1 -2 -11 29.28 2.24
 -1 2 -11 29.36 1.9
 -1 2 -11 26.78 2.16
 -1 -2 11 26.32 4.24
 1 2 11 38.01 6.72
 -1 2 -11 25.97 3.59
 1 -2 -11 27.33 2.7
 1 -2 -11 26.64 3.22
 1 -2 -11 24.74 3.67
 -1 2 -11 31.46 4.15
 1 -2 -11 24.72 2.01
 -1 -2 11 24.95 2.06
 -1 2 -11 28.33 2.06
 1 2 11 25.66 5.35
 -1 -2 11 29.27 4.04
 -1 2 -11 30.44 3.83
 1 -2 -11 26.7 3.66
 -1 2 -11 26.83 3.41
 -1 -2 11 25.4 4.15
 1 2 11 31.99 3.03
 1 -2 -11 22.4 3.11
 1 2 12 274.32 17.29
 -1 -2 12 314.1 14.66
 -1 -2 12 280.96 16.68
 -1 -2 12 284.16 12.17
 1 -2 -12 321.57 11.55
 1 -2 -12 321.49 11.64
 -1 2 -12 331.16 11.4
 -1 2 -12 317.2 11.24
 1 -2 -12 321.94 11.35
 -1 -2 12 309.95 11.2
 1 2 12 300.9 18.47
 1 2 12 318.38 17.89
 -1 -2 12 340.79 18.62
 -1 -2 12 349.9 18.83
 -1 2 -12 309.27 10.94
 1 -2 -12 329.64 11.55
 -1 2 -12 319.68 11.47
 1 -2 -12 331.96 14.75
 1 -2 -12 298.31 13.2
 -1 2 -12 317.6 14.55
 -1 2 -12 314.69 13.5
 1 2 12 339.97 18.28
 -1 2 -12 310.85 14.6
 1 -2 -12 327.77 14.76
 1 -2 -12 322.57 15.07
 -1 2 -12 313.61 14.19
 -1 2 -12 338.92 15.48
 -1 -2 12 314.24 15.46
 -1 -2 12 323.59 16.07
 -1 -2 12 343.26 12.84
 -1 2 -13 39.17 4.6
 -1 -2 13 34.8 3.34
 1 -2 -13 40.06 2.88
 1 -2 -13 38.98 2.86
 -1 2 -13 38.52 2.72
 1 -2 -13 39.59 2.68
 -1 -2 13 30.8 6.34
 1 2 13 32.33 6.54
 1 -2 -13 38.98 2.73
 -1 -2 13 45.43 7.1
 1 2 13 33.12 6.86
 -1 -2 13 35.01 6.44
 -1 -2 13 31.77 4.17
 -1 -2 13 38.18 3.87
 1 -2 -13 33.24 2.7
 -1 2 -13 37.39 2.34
 -1 2 -13 38.19 2.75
 -1 2 -13 35.56 3.88
 1 2 13 33.44 6.55
 1 -2 -13 34.29 2.63
 -1 2 -13 36.35 2.55
 -1 2 -13 33.45 4.16
 -1 2 -13 44.11 4.91
 1 -2 -13 36.37 4.85
 1 -2 -13 42.3 4.93
 -1 -2 13 44.76 3.89
 -1 -2 13 46.15 5.87
 -1 2 -13 35.42 2.73
 1 -2 -13 39.95 2.87
 -1 2 -13 41.63 2.71
 -1 2 -13 39.86 2.54
 -1 -2 14 211.6 14.78
 1 2 14 208.65 15.74
 -1 -2 14 223.06 9.76
 1 -2 -14 229.87 9.07
 1 -2 -14 226.86 8.7
 1 -2 -14 224.77 8.94
 -1 2 -14 226.64 8.78
 -1 -2 14 231.09 15.91
 1 2 14 212.06 15.54
 1 -2 -14 219.42 8.68
 1 -2 -14 214.72 12.41
 -1 -2 14 230.35 15.76
 1 -2 -14 216.09 8.86
 -1 -2 14 237.62 10.39
 -1 2 -14 223.41 8.26
 -1 2 -14 241.39 8.91
 1 2 14 222.88 15.87
 -1 2 -14 226.07 8.63
 1 -2 -14 221.18 8.75
 1 -2 -14 224.85 12.16
 -1 2 -14 216.71 12.13
 -1 2 -14 226.96 11.74
 1 -2 -14 233.41 12.69
 -1 2 -14 226.48 8.95
 -1 2 -14 218.2 12.03
 -1 2 -14 220.77 8.43
 1 -2 -14 220.7 8.94
 -1 -2 14 237.72 10.17
 1 -2 -15 172.95 6.95
 -1 -2 15 155.48 7.84
 1 -2 -15 161.01 7.09
 1 -2 -15 165.01 7.18
 -1 2 -15 165.35 6.96
 1 2 15 157.78 13.29
 -1 -2 15 157.25 13.38
 1 -2 -15 156.07 6.73
 1 -2 -15 156.06 10.37
 -1 -2 15 180.12 14.01
 1 2 15 160.5 13.75
 -1 -2 15 158.41 8.34
 1 -2 -15 158.97 7.05
 -1 2 -15 163.64 6.4
 -1 2 -15 168.94 6.99
 1 -2 -15 165.42 6.91
 -1 2 -15 162.36 6.76
 -1 -2 15 165.84 13.06
 1 2 15 147.74 13.62
 -1 2 -15 183.57 10.64
 1 -2 -15 173.52 10.41
 1 -2 -15 157.83 10.36
 -1 2 -15 166.12 9.82
 1 -2 -15 163.51 7.09
 -1 2 -15 166.58 7.12
 1 -2 -15 161.74 6.82
 -1 -2 15 159.13 8.16
 1 2 15 149.64 14.18
 -1 -2 16 36.14 3.53
 1 -2 -16 40.38 3.09
 1 -2 -16 37.38 2.82
 -1 2 -16 38.14 2.91
 1 2 16 39.68 7.23
 -1 -2 16 29.83 6.73
 1 -2 -16 36.52 2.64
 1 -2 -16 38.23 3
 -1 -2 16 38.95 4.13
 -1 -2 16 30.67 6.68
 1 2 16 47.64 8.68
 1 -2 -16 36.78 2.75
 1 2 16 32.77 7.4
 -1 2 -16 39.44 2.78
 1 -2 -16 40.02 2.96
 1 2 16 45.06 7.85
 -1 2 -16 39.38 4.68
 1 -2 -16 34.98 4.94
 -1 2 -16 33.72 4.81
 1 -2 -16 35.53 4.97
 -1 -2 16 36.57 3.87
 -1 -2 16 44.89 7.59
 1 -2 -16 45.27 5.46
 1 -2 -16 37 2.9
 -1 2 -16 36.86 3.03
 1 2 16 31.79 7.81
 -1 -2 17 239.57 9.9
 1 -2 -17 235.36 8.91
 -1 2 -17 234.88 8.92
 1 -2 -17 213.59 8.41
 1 2 17 205.16 9.22
 1 -2 -17 223.2 12.66
 -1 -2 17 231.11 10.39
 1 -2 -17 229.08 9.05
 1 2 17 211.74 17.15
 1 2 17 228.36 16.64
 -1 2 -17 235.8 9.13
 -1 2 -17 221.12 8.66
 1 -2 -17 230.54 8.88
 1 2 17 213.24 15.93
 -1 -2 17 235.49 15.96
 -1 -2 17 241.37 16.02
 -1 -2 17 218.61 10.01
 -1 -2 17 200.92 14.76
 1 2 17 214.23 16.75
 1 -2 -17 215.95 8.8
 -1 -2 17 228.64 10.4
 -1 2 -17 247.5 8.89
 1 -2 -17 226.14 8.77
 -1 2 -17 216.63 11.79
 1 -2 -17 226.67 12.55
 1 -2 -17 231.69 12.53
 -1 2 -17 220.95 12.48
 -1 -2 18 6.74 2.14
 1 -2 -18 6.51 1.63
 -1 2 -18 6.79 1.63
 -1 -2 18 4.47 3.88
 1 2 18 2.99 4.96
 1 -2 -18 -0.31 0.82
 -1 -2 18 7.59 2.68
 -1 2 -18 7.26 1.77
 1 -2 -18 5.66 1.8
 -1 2 -18 7.21 1.49
 1 -2 -18 6.95 1.68
 1 -2 -18 4.01 2.82
 1 -2 -18 5.05 1.55
 -1 2 -18 5.36 1.41
 -1 2 -18 5.53 1.63
 1 2 18 4.79 5.51
 -1 -2 18 13.19 4.78
 -1 -2 18 5.3 2.17
 -1 2 -18 5.37 2.35
 1 -2 -18 5.95 2.62
 -1 -2 18 9.88 4.83
 1 -2 -18 5.83 2.92
 1 2 18 3.65 4.9
 1 2 18 7.7 6.26
 1 -2 -18 4.6 1.45
 1 2 18 7.67 2.64
 -1 -2 18 4.05 2.54
 -1 -2 19 19.34 5.14
 1 2 19 30.36 6.29
 -1 -2 19 21.03 5.25
 1 -2 -19 24.15 3.86
 -1 -2 19 17.5 2.79
 -1 2 -19 20.83 3.21
 -1 2 -19 21.52 2.11
 1 -2 -19 22 2.05
 -1 2 -19 21.97 1.85
 1 -2 -19 22.21 3.65
 1 2 19 18.57 2.82
 -1 -2 19 23.23 3
 -1 2 -19 22.12 2.03
 -1 -2 19 23.96 2.74
 1 2 19 22.54 6.68
 -1 -2 19 25.05 2.61
 -1 2 -19 21.23 2.15
 -1 2 -19 22.81 1.88
 1 -2 -19 22.25 1.98
 -1 2 -20 32.74 2.06
 1 -2 -20 36.61 2.32
 -1 2 -20 33.7 2.43
 -1 2 -20 36.25 2.19
 1 -2 -20 36.29 2.4
 1 2 20 33.19 3.9
 1 2 20 38.19 6.84
 -1 -2 20 37.58 2.72
 1 -2 -20 38.37 2.59
 -1 2 -20 37.36 2.36
 -1 2 -20 35.28 2.45
 -1 -2 20 38.59 3.25
 1 -2 -20 36.67 2.21
 1 2 20 33.06 3.18
 -1 -2 20 38.99 3.24
 1 -2 -21 31.76 1.9
 -1 2 -21 30.97 2.08
 1 -2 -21 31.24 2.04
 -1 -2 21 37.09 2.78
 1 -2 -21 36.44 2.24
 -1 2 -21 33.13 2.1
 -1 -2 21 32.25 2.68
 1 -2 -21 29.04 1.71
 1 2 21 36.44 2.72
 -1 2 -21 32.6 2.01
 1 -2 -21 32.28 2.17
 1 -2 -22 87.86 3.49
 -1 -2 22 83.08 4.02
 -1 2 -22 101.23 3.7
 1 2 22 102.08 4.6
 1 2 22 78.72 3.52
 -1 -2 22 84.9 3.85
 1 -2 -22 82.59 3.5
 -1 2 -22 82.47 3.41
 -1 3 22 17.28 1.48
 1 -3 22 19.73 1.81
 -1 -3 -22 14.46 1.18
 -1 -3 -22 21.18 1.46
 1 -3 22 17.39 1.97
 1 3 -22 18.77 1.3
 1 -3 21 14.42 1.9
 -1 -3 -21 11.8 1.31
 -1 3 21 12.42 1.92
 -1 -3 -21 10.66 1.4
 -1 3 21 10.02 1.57
 1 -3 21 8.94 2.14
 -1 -3 -21 11.32 1.22
 1 3 -21 10.77 1.35
 -1 3 21 14.51 1.89
 1 -3 21 11.18 2.04
 1 -3 21 12.7 2.4
 -1 -3 -21 14.97 1.68
 1 3 -20 1.35 0.98
 -1 3 20 0.25 1.42
 -1 -3 -20 16.15 1.67
 1 3 -20 17 1.64
 1 -3 20 21.05 2.51
 -1 -3 -20 16.47 1.52
 -1 3 20 17.14 2.51
 -1 3 20 17.58 2.07
 -1 -3 -20 16.66 1.8
 -1 3 20 16.96 2.5
 1 -3 20 18.73 2.69
 1 3 -20 19.48 1.78
 -1 3 20 17.16 1.75
 1 3 -20 16.72 1.33
 -1 -3 -20 19.52 1.65
 1 3 -20 18.51 3.11
 1 3 -19 93.7 4.27
 -1 -3 -19 93.96 4.47
 1 3 -19 107.48 4.72
 -1 3 19 98.4 4.7
 1 3 -19 97.93 4.24
 1 3 -19 92.28 4.3
 -1 -3 -19 107.1 4.62
 -1 3 19 103.41 5.72
 1 -3 19 115.58 6.07
 -1 3 19 88.3 5.1
 -1 -3 -19 99.65 4.7
 -1 3 19 95.09 5.14
 1 -3 19 94.97 9.89
 -1 -3 -19 99.86 4.53
 1 -3 19 109.51 5.73
 -1 3 19 93.44 5.58
 1 3 -19 103.84 4.61
 -1 -3 -19 100.95 4.6
 -1 3 19 101.85 8.9
 1 -3 19 105.7 10.13
 1 3 -19 111.05 7.35
 1 3 -19 102.14 7.23
 -1 -3 -18 18.57 2.08
 1 3 -18 18.39 1.87
 1 -3 18 21.56 2.61
 -1 -3 -18 18.9 2.02
 1 3 -18 19.3 2.13
 -1 3 18 21.22 2.37
 1 -3 18 19.34 5.69
 -1 -3 -18 23.05 2.2
 1 -3 18 20.06 3.04
 -1 -3 -18 21.11 2.18
 1 3 -18 19.57 1.91
 1 -3 18 23.37 3.33
 -1 3 18 18.93 3.18
 1 3 -18 19.14 1.86
 -1 3 18 22.62 2.77
 -1 -3 -18 21.47 2.22
 1 3 -18 22.67 2.21
 1 3 -18 19.75 3.87
 1 -3 18 24.85 6.39
 -1 3 18 26.03 5.68
 -1 3 18 19.68 3.2
 1 -3 18 15.19 5.82
 -1 -3 -18 20.1 2.19
 1 3 -18 20.57 3.74
 1 3 -17 152.17 6.52
 1 3 -17 144.85 6.17
 -1 -3 -17 150.68 6.64
 1 -3 17 165.09 7.49
 1 3 -17 158.3 6.83
 -1 3 17 141.38 6.87
 1 -3 17 170.69 13.73
 -1 3 17 152.11 8.16
 -1 -3 -17 153.31 6.72
 -1 -3 -17 154.9 6.66
 -1 3 17 151.36 8.05
 1 3 -17 153.59 6.52
 1 -3 17 153.12 8.18
 -1 3 17 178.45 13.33
 1 3 -17 172.43 10.52
 -1 -3 -17 166.36 9.41
 1 3 -17 159.62 6.74
 1 3 -17 151.81 9.94
 1 3 -17 152.8 10.11
 -1 -3 -17 166.56 6.82
 1 3 -17 151.8 6.43
 -1 -3 -17 172.52 6.96
 -1 3 17 144.26 7.39
 1 -3 17 148.74 13.37
 -1 3 17 155.65 12.51
 -1 -3 -17 162.99 6.84
 -1 -3 -16 108.93 5.1
 -1 3 16 83.78 5.53
 1 3 -16 100.54 8.07
 -1 -3 -16 85.62 4.75
 1 -3 16 99.06 5.64
 -1 -3 -16 99.47 4.88
 1 3 -16 89.35 4.41
 1 3 -16 94.15 4.67
 1 3 -16 96.2 4.99
 -1 3 16 85.67 5.05
 1 -3 16 92.45 10.54
 -1 3 16 98.29 9.4
 -1 -3 -16 93.07 4.81
 1 -3 16 101.5 6.38
 -1 3 16 90.42 6.19
 1 3 -16 86.21 4.65
 -1 3 16 103.23 10.68
 1 -3 16 94.23 9.28
 -1 -3 -16 98.19 4.95
 1 3 -16 94.62 4.86
 -1 -3 -16 80.94 6.87
 1 3 -16 95.72 8.02
 1 3 -16 92.12 7.72
 -1 -3 -16 111.34 5.11
 1 3 -16 95.02 4.7
 -1 -3 -16 96.96 4.96
 1 3 -16 90.9 7.78
 -1 3 16 83.24 9.4
 1 -3 16 104.79 10.96
 1 3 -15 17.37 3.99
 1 3 -15 17.2 3.93
 1 -3 15 11.32 2.5
 -1 -3 -15 13.92 2.14
 -1 -3 -15 16.8 2.09
 1 3 -15 14.14 1.83
 1 3 -15 13.96 1.94
 1 3 -15 11.97 2.12
 -1 3 15 11.73 2.4
 -1 -3 -15 13.82 1.76
 -1 3 15 15.57 2.06
 1 -3 15 16.01 6.3
 -1 3 15 14.71 4.85
 1 -3 15 12.53 2.96
 -1 3 15 13.3 3.26
 -1 -3 -15 14.74 2.05
 1 3 -15 11.88 1.57
 1 3 -15 13.54 2.02
 -1 3 15 17.1 5.99
 -1 3 15 11.58 4.98
 -1 -3 -15 13.57 1.95
 1 3 -15 14.44 2.13
 -1 -3 -15 14.14 2.02
 -1 -3 -15 11.02 3.12
 1 3 -15 14.14 3.72
 1 3 -15 10.31 3.54
 -1 -3 -15 10.49 1.67
 -1 3 15 13.34 2.79
 -1 -3 -15 16.05 2.07
 1 -3 15 18.8 6.25
 -1 3 15 16.22 5.76
 -1 -3 -14 584.58 18.31
 1 3 -14 557.33 18.06
 -1 -3 -14 524.71 17.71
 -1 3 14 512.65 18.98
 1 3 -14 552.93 21.98
 -1 -3 -14 518.44 18.02
 1 -3 14 475.66 18.73
 1 3 -14 498.05 17.82
 1 3 -14 518.74 17.67
 -1 -3 -14 521.72 17.97
 1 3 -14 513.34 18.1
 -1 -3 -14 510.12 17.53
 -1 3 14 464.22 18.24
 -1 3 14 482.95 17.77
 -1 3 14 562.07 25.77
 1 3 -14 509.11 20.35
 1 -3 14 480.54 26.22
 -1 3 14 530.64 25.49
 -1 -3 -14 526.51 17.95
 -1 3 14 513.41 19.59
 1 3 -14 514.66 17.89
 1 3 -14 514.64 17.4
 -1 3 14 544.05 27.3
 1 3 -14 505.37 17.95
 -1 -3 -14 537.52 18.02
 -1 -3 -14 511.66 21.73
 1 -3 14 532.42 23.28
 1 3 -14 548.95 22.9
 1 3 -14 528.9 22.62
 1 3 -14 536.07 22.83
 1 3 -14 504.91 20.38
 -1 3 14 520.07 27.16
 1 3 -14 541.15 22.81
 -1 -3 -14 521.62 18.01
 -1 3 14 544.99 26.29
 1 -3 14 482.4 26.02
 1 3 -13 59.04 3.59
 -1 -3 -13 73.19 3.81
 1 3 -13 55.16 3.41
 -1 -3 -13 52.69 3.26
 -1 3 13 61 4.27
 1 3 -13 54.31 5.56
 1 3 -13 44.4 5.5
 -1 -3 -13 55.59 3.49
 1 3 -13 56.35 3.25
 -1 -3 -13 58.4 3.46
 1 -3 13 47.98 3.95
 1 3 -13 52.3 3.49
 -1 -3 -13 48.98 3.24
 -1 -3 -13 53.37 3.17
 -1 3 13 44.19 3.59
 -1 3 13 52.32 3.35
 1 -3 13 63.43 8.69
 -1 -3 -13 63.04 6.06
 1 3 -13 58.35 4.93
 -1 3 13 46.81 7.24
 1 3 -13 58.18 3.45
 -1 3 13 54.95 4.6
 -1 -3 -13 51.02 3.33
 1 3 -13 49.66 3
 -1 3 13 63.01 8.88
 -1 3 13 47.36 7.06
 -1 -3 -13 53.49 5.42
 1 3 -13 54.56 3.5
 -1 -3 -13 60.28 3.48
 1 -3 13 58.36 6.62
 1 3 -13 54.24 6.02
 1 3 -13 53.77 4.82
 1 3 -13 60.19 6.21
 -1 3 13 48.19 8.13
 1 -3 13 53.98 5.77
 1 3 -13 55.76 5.91
 -1 -3 -13 56.78 3.46
 1 3 -13 52.73 5.2
 -1 3 13 50.14 7.37
 1 -3 13 54.34 7.94
 1 3 -12 789.74 25.47
 -1 -3 -12 900.97 25.7
 1 3 -12 777.15 25.29
 -1 -3 -12 747.61 25.13
 -1 3 12 752.79 26.16
 1 3 -12 795.31 29.99
 1 3 -12 801.85 29.18
 -1 -3 -12 775.57 25.34
 -1 -3 -12 786.93 25.3
 -1 -3 -12 703.68 25.1
 1 3 -12 719.69 25.32
 -1 3 12 693.67 25.59
 -1 -3 -12 754.93 25.04
 -1 3 12 734.37 25.22
 1 3 -12 771.88 27.91
 -1 -3 -12 779.19 29.37
 1 -3 12 738.52 33.23
 -1 3 12 796.94 32.99
 -1 3 12 787.43 33.13
 -1 -3 -12 767.34 25.24
 1 3 -12 767.57 25.25
 -1 3 12 735.7 26.63
 1 3 -12 763.81 24.86
 -1 3 12 781.39 34.3
 -1 -3 -12 772.95 25.27
 -1 -3 -12 776.03 29.2
 1 3 -12 757.41 25.33
 -1 -3 -12 786.61 25.36
 1 3 -12 745.6 27.95
 1 3 -12 763.38 29.8
 1 -3 12 782.25 31.16
 1 3 -12 742.04 29.74
 1 -3 12 784.1 30.1
 -1 3 12 765.94 34.15
 1 3 -12 801.55 29.92
 1 3 -12 729.83 28.49
 -1 3 12 774.69 33.08
 1 3 -11 15.19 1.98
 -1 3 11 13.15 4.49
 1 3 -11 16.88 3.27
 -1 3 11 17.85 1.99
 -1 3 11 14.3 3.02
 1 3 -11 16.71 2.95
 -1 -3 -11 20.81 3.55
 1 -3 11 17.18 5.34
 -1 3 11 24.79 5.37
 -1 -3 -11 13.12 1.81
 -1 3 11 20.9 3
 1 3 -11 16.7 1.92
 1 3 -11 16.56 1.72
 -1 3 11 16.35 4.76
 -1 3 11 22.19 5.48
 -1 -3 -11 15.92 1.9
 1 -3 11 17.15 2.02
 1 3 -11 20.7 2.08
 1 3 -11 20.89 3.77
 1 3 -11 16.75 3.19
 -1 -3 -11 19.26 1.93
 -1 -3 -11 17.29 1.91
 1 -3 11 17.54 4.15
 1 3 -11 18.8 3.64
 1 3 -11 21.53 3.86
 1 -3 11 19.09 4.1
 -1 3 11 20.66 5.36
 -1 -3 -11 13.95 3.17
 1 3 -11 15.53 3.52
 1 3 -11 22.31 3.13
 -1 3 10 233.74 8.97
 1 -3 10 227.98 14.22
 1 3 -10 235.97 10.95
 -1 -3 -10 261.25 12.12
 1 -3 10 255.84 11.35
 -1 3 10 241.77 11.01
 -1 3 10 221.9 9.96
 1 3 -10 234.83 8.98
 1 3 -10 236.03 8.73
 -1 3 10 253.98 15.21
 1 -3 10 236.91 11.39
 -1 3 10 252.06 14.45
 -1 3 10 272.42 15
 1 -3 10 264.44 13.15
 -1 3 10 254.41 15.34
 1 3 -10 231.99 11.07
 1 3 -10 238.89 12.31
 1 -3 10 230.89 11.44
 1 3 -10 232.8 12.08
 1 3 -10 248.48 11.98
 1 3 -10 270.45 12.67
 1 3 -10 242.55 12.4
 1 -3 10 250.57 13.43
 1 3 -10 250.55 9.1
 -1 -3 -10 241.36 11.81
 1 -3 10 238.85 9.09
 -1 -3 -10 249.21 8.93
 1 3 -10 236.19 11.66
 -1 3 10 240.38 14.19
 -1 3 10 235.72 11.37
 1 -3 9 236.59 12.63
 1 3 -9 231.21 11.51
 1 3 -9 238.81 11.83
 -1 3 9 228.47 8.48
 -1 3 9 244.26 13.76
 -1 3 9 206.25 10.44
 1 3 -9 224.93 11.11
 -1 3 9 220.58 12.99
 1 3 -9 227.56 8.29
 1 -3 9 244.09 12.34
 -1 3 9 234.52 14.11
 1 3 -9 235.55 10.45
 -1 3 9 250.94 14.58
 -1 3 9 235.45 13.41
 1 -3 9 234.32 11.1
 1 3 -9 233.11 8.56
 -1 -3 -9 196.59 10.81
 -1 -3 -9 233.18 8.41
 1 -3 9 240.89 8.73
 1 3 -9 222.66 10.57
 1 3 -9 237.48 11.76
 -1 3 9 237.82 10.44
 1 -3 9 235.1 10.45
 1 3 -9 250.83 11.49
 1 -3 9 221.41 11.06
 1 3 -9 221.71 11.44
 -1 -3 -9 215.57 8.55
 -1 -3 -9 212.22 9.56
 -1 -3 -9 222.27 10.26
 1 -3 8 55.62 4.1
 -1 3 8 57.68 4.34
 1 3 -8 49.64 3.35
 -1 3 8 54.09 6.36
 -1 3 8 47.53 4.15
 -1 3 8 57.34 6.16
 1 3 -8 54.62 4.71
 1 3 -8 51.4 2.75
 1 -3 8 51.61 5.59
 -1 3 8 56.38 6.61
 -1 3 8 58.91 6.44
 1 -3 8 53.49 4.81
 -1 -3 -8 53.71 4.25
 -1 -3 -8 51.58 3.84
 1 3 -8 52.24 4.96
 1 -3 8 45.44 5.63
 1 3 -8 55.57 4.96
 1 3 -8 52.69 4.93
 -1 -3 -8 53.71 3.12
 -1 3 8 49.02 3.19
 1 3 -8 57.69 4.94
 1 3 -8 47.97 4.8
 1 -3 8 44.66 4.43
 1 3 -8 50.2 4.12
 -1 -3 -8 51.29 2.75
 -1 -3 -8 47.78 4.44
 1 3 -8 50.36 2.89
 1 -3 8 51.64 3.03
 1 -3 7 795.77 24.4
 -1 3 7 788.52 24.56
 -1 3 7 746.3 27.88
 1 3 -7 777.4 22.72
 1 -3 7 784.45 27.75
 -1 3 7 742.15 22.98
 -1 3 7 724.08 27.09
 -1 3 7 737.56 24.74
 1 3 -7 735.03 25.67
 1 3 -7 754.25 22.47
 1 -3 7 790.81 25.97
 -1 3 7 761.62 27.86
 1 3 -7 768.73 24.82
 -1 -3 -7 768.41 23.23
 -1 3 7 741.99 23.61
 1 3 -7 772.44 22.58
 -1 -3 -7 746.84 25.35
 -1 -3 -7 749.07 22.32
 1 -3 7 747.35 22.72
 1 3 -7 757.09 26.07
 -1 -3 -7 735.67 24.85
 -1 -3 -7 714.25 24.37
 -1 3 7 741.02 28.29
 1 -3 7 748.39 26.63
 1 3 -7 765.51 25.79
 1 -3 7 738.9 25.76
 1 3 -7 758.45 25.92
 1 3 -7 772.74 26.23
 1 3 -7 734.5 25.76
 1 -3 7 783.27 27.17
 1 -3 6 34.89 2.87
 -1 3 6 24.53 2.8
 1 -3 6 21.17 3.45
 -1 3 6 18.68 4.1
 1 -3 6 24.92 4
 -1 3 6 22.99 4.19
 1 -3 6 21.08 3.32
 1 3 -6 26.45 3.05
 -1 -3 -6 25.55 3.11
 1 3 -6 26.47 3.6
 -1 3 6 26.4 3.96
 1 -3 6 24.98 2.06
 -1 -3 -6 25.46 1.73
 -1 3 6 23.22 2.55
 -1 -3 -6 25.24 2.28
 1 3 -6 22.51 3.31
 1 3 -6 24.59 3.42
 1 -3 6 24.27 2.21
 -1 -3 -6 26.03 3.06
 -1 -3 -6 21.17 2.76
 1 -3 6 29.22 4.69
 -1 3 6 25.94 4.26
 1 3 -6 24.2 3.42
 1 -3 6 26.55 4.14
 1 3 -6 27.1 3.57
 1 3 -6 24.95 3.36
 1 -3 5 218.9 8.48
 -1 3 5 204.64 8.79
 -1 3 5 205.28 11
 -1 3 5 211.35 10.34
 -1 3 5 214.44 9.29
 1 3 -5 204.36 10
 1 -3 5 206.91 9.95
 -1 3 5 201.05 11.14
 -1 -3 -5 207.37 8
 1 3 -5 200.37 9.93
 1 -3 5 217.32 7.8
 1 -3 5 200.02 8.36
 -1 -3 -5 192.79 9.16
 -1 -3 -5 197.51 9.22
 1 -3 5 203.35 9.84
 1 3 -5 218.04 10.14
 1 -3 5 210.24 10.36
 -1 3 5 211.8 11.24
 -1 3 5 210.68 11.18
 1 -3 5 200.47 10.17
 -1 3 5 208.39 8.82
 -1 -3 -5 213.58 8.3
 1 -3 5 211.04 10.43
 1 3 -5 207.86 10.08
 1 3 -5 209.86 9.84
 1 -3 4 1604.97 48.81
 1 3 -4 1557.71 48.54
 1 -3 4 1508.01 50.92
 -1 3 4 1566.85 51.98
 -1 3 4 1565.59 51.99
 1 3 -4 1404.7 48.36
 -1 3 4 1539.99 50.86
 1 3 -4 1500.87 50.84
 -1 3 4 1615.95 50.03
 1 -3 4 1493.94 50.64
 -1 3 4 1579.42 52.21
 -1 -3 -4 1513.42 48.95
 1 3 -4 1540.68 50.86
 -1 -3 -4 1565.59 48.92
 -1 3 4 1609.14 49.68
 -1 -3 -4 1515.11 49.93
 -1 -3 -4 1546.73 50.04
 1 -3 4 1571.32 49.25
 1 -3 4 1496.8 48.55
 -1 3 4 1553.9 52.01
 1 -3 4 1511.64 50.58
 1 -3 4 1516.29 50.66
 1 3 -4 1514.69 50.89
 1 -3 4 1526.81 51.01
 1 3 -4 1454.16 50.83
 1 3 -4 1576.53 50.7
 -1 3 3 801.22 29.93
 1 -3 3 835.33 29.47
 -1 3 3 902.49 30.64
 1 -3 3 850.68 29.4
 -1 -3 -3 852.09 28.22
 -1 3 3 853.21 30.33
 1 3 -3 819.81 27.67
 1 3 -3 802.32 29.54
 -1 3 3 878.27 28.74
 -1 3 3 864.65 29.24
 1 3 -3 913.28 29.46
 1 3 -3 834.86 29.64
 1 -3 3 887.97 28.31
 -1 -3 -3 855.57 28.81
 -1 -3 -3 833.67 28.73
 1 -3 3 853.92 27.82
 -1 -3 -3 839.55 28.57
 1 -3 3 822.42 29.29
 1 3 -3 832.93 29.62
 1 3 -3 798.03 27.42
 1 -3 3 822.41 28.81
 -1 -3 -3 886.76 27.89
 -1 3 3 901.96 28.73
 -1 3 3 884.76 27.99
 -1 -3 -3 853.05 28.21
 1 3 -3 844.61 27.46
 1 -3 3 767.94 26.52
 1 -3 3 893.94 27.45
 1 3 -2 2872.7 91.49
 -1 3 2 2916.8 92.1
 1 3 -2 2916.92 93.23
 -1 3 2 2948.24 92.34
 -1 3 2 3004.49 90.88
 1 3 -2 3028.98 93.24
 -1 -3 -2 2824.38 91.09
 1 -3 2 2828.79 92.64
 -1 3 2 2963.61 93.6
 -1 -3 -2 2937.24 91.98
 -1 -3 -2 2960.29 91.45
 -1 3 2 2983.37 92.24
 1 3 -2 2854.28 93.13
 1 -3 2 2945.9 92.8
 -1 -3 -2 2863.43 91.99
 1 3 -2 2965.11 91.38
 -1 -3 -2 2907.69 91.43
 -1 3 2 2886.04 93.22
 1 -3 2 2979.5 91.45
 1 -3 2 2933.25 91.8
 -1 -3 -2 2919.14 91.6
 1 -3 2 3002.61 90.82
 1 3 -2 3011.79 91.01
 1 -3 2 2743.35 90.26
 -1 3 2 2972.95 91.23
 1 3 -1 104.57 5.45
 -1 3 1 109.23 5.58
 1 3 -1 107.45 6.59
 -1 3 1 104.69 5.59
 -1 3 1 102.64 4.57
 1 3 -1 112.92 6.36
 -1 -3 -1 105.53 5.22
 1 -3 1 109.14 5.85
 -1 3 1 110.79 6.4
 1 -3 1 104.39 5.9
 -1 -3 -1 101.93 5.57
 -1 3 1 101.59 5.54
 1 -3 1 106.69 5.99
 1 3 -1 106.89 6.32
 -1 -3 -1 102.84 5.7
 -1 3 1 101.62 6.34
 1 3 -1 106.03 5.37
 -1 3 1 93.99 5.95
 -1 -3 -1 113.06 5.54
 1 -3 1 108.68 5.25
 -1 -3 -1 101.01 5.49
 1 -3 1 111.1 5.52
 -1 3 1 96.6 4.76
 -1 -3 -1 103.11 3.42
 -1 -3 -1 106.43 5.23
 -1 -3 -1 89.31 3.4
 1 -3 1 104.08 4.37
 -1 -3 -1 106.99 5.48
 1 3 -1 104.62 4.77
 -1 3 1 106.41 4.76
 -1 3 0 1778.09 57.34
 1 3 0 1711.44 56.51
 1 3 0 1860.25 57.69
 -1 3 0 1786.54 56.45
 -1 -3 0 1810.74 56.42
 -1 3 0 1822 55.23
 1 -3 0 1806.12 56.38
 -1 -3 0 1807.21 56.72
 1 3 0 1695.35 55.43
 -1 3 0 1780.72 57.08
 -1 -3 0 1865.24 55.7
 -1 3 0 1640.11 56.18
 -1 -3 0 1704.98 56.62
 -1 3 0 1732.15 56.27
 -1 3 0 1803.63 57.43
 1 3 0 1718.54 56.44
 1 3 0 1880.32 57.44
 -1 3 0 1771.79 56.93
 -1 -3 0 1740.04 56.41
 1 -3 0 1829.52 56.33
 1 -3 0 1761.42 56.02
 -1 -3 0 1770.02 56.41
 -1 -3 0 1646.3 54.07
 -1 3 0 1778.47 55.04
 1 3 0 1784.8 55.44
 -1 3 0 1631.96 55.19
 1 -3 0 1711.24 54.16
 -1 -3 0 1836.77 56.3
 -1 -3 0 1844.51 56.16
 -1 3 -1 128.93 6.98
 1 -3 -1 116.82 5.14
 -1 3 -1 125.58 6.5
 -1 3 -1 124.46 5.58
 -1 -3 1 126.22 6.66
 1 -3 -1 132.99 6.22
 1 -3 -1 121.97 6.46
 1 3 1 129.97 7.07
 -1 3 -1 129.73 6.75
 1 3 1 120.85 6.31
 -1 -3 1 117.56 6.63
 -1 -3 1 137.03 5.91
 -1 -3 1 125.51 6.79
 -1 3 -1 123.75 6.38
 1 3 1 130.56 7.01
 -1 3 -1 127.5 6.89
 -1 -3 1 128.71 6.76
 -1 3 -1 133.57 6.86
 -1 -3 1 127.76 6.39
 1 -3 -1 128.67 6.3
 1 -3 -1 123.19 6.3
 -1 3 -1 129.96 5.55
 -1 -3 1 123.39 6.26
 -1 3 -1 124.54 5.12
 -1 -3 1 136.76 6.56
 1 -3 -1 130.01 5.67
 -1 -3 1 124 4.78
 1 -3 -2 2718.63 87.66
 -1 -3 2 2848.13 88.83
 -1 3 -2 2897.86 89.67
 -1 3 -2 2922.55 89.3
 -1 3 -2 2858.89 88.19
 -1 -3 2 2754.19 89.59
 1 -3 -2 2828.8 88.36
 -1 3 -2 2823.23 86.84
 1 3 2 2716.31 90.07
 1 -3 -2 2861.07 89
 -1 3 -2 2898.02 89.24
 1 3 2 2784.05 89.51
 -1 3 -2 2732.66 87.72
 -1 -3 2 2759.05 88.94
 1 -3 -2 2850.07 88.06
 -1 3 -2 2799.83 87
 -1 -3 2 2717.36 87.21
 1 3 2 2750.31 88.11
 -1 3 -2 2861.17 89.1
 -1 -3 2 2779.26 89.63
 1 3 2 2841.03 90.26
 -1 3 -2 2942.68 89.63
 -1 -3 2 2660.82 88.61
 1 -3 -2 2898.46 89.08
 1 -3 -2 2821.76 88.88
 -1 -3 2 3040.01 88.24
 1 -3 -3 890.11 29.26
 -1 -3 3 923.53 30.8
 -1 3 -3 960.94 30.82
 -1 3 -3 913.98 30.58
 1 3 3 875.72 31.3
 1 -3 -3 881.93 30.03
 1 3 3 871.74 31.64
 -1 -3 3 871.09 30.83
 1 -3 -3 874.57 29.47
 -1 3 -3 843.01 28.93
 1 -3 -3 937.71 29.34
 1 3 3 892.46 29.47
 -1 -3 3 882.29 30.25
 -1 3 -3 847.1 27.88
 -1 3 -3 912.17 30.46
 -1 3 -3 874.98 28.33
 1 -3 -3 907.75 30.22
 1 3 3 876.2 30.81
 1 3 3 914 31.86
 -1 -3 3 922.88 29.35
 -1 3 -3 888.23 30.1
 1 -3 -3 903.61 29.36
 -1 3 -3 896.64 29.61
 -1 -3 3 866.56 31.02
 1 -3 -4 1668.38 52.39
 -1 -3 4 1600.4 53.53
 1 3 4 1642.63 52.64
 1 -3 -4 1624.02 52.56
 -1 3 -4 1742.82 53.76
 -1 -3 4 1745.8 54.66
 -1 3 -4 1652.9 53.73
 1 3 4 1584.5 54.95
 1 -3 -4 1663.84 52.99
 1 3 4 1560.2 55
 -1 -3 4 1648.13 54.09
 1 -3 -4 1631.78 52.81
 -1 3 -4 1635.29 51.66
 1 -3 -4 1629.5 53.38
 -1 3 -4 1643.78 53.59
 -1 -3 4 1586.5 54.13
 -1 -3 4 1660.48 54.42
 1 3 4 1505.76 53.57
 1 3 4 1593.8 55.32
 -1 -3 4 1670.86 52.24
 -1 3 -4 1618.74 53.04
 1 -3 -4 1626.67 52.08
 -1 3 -4 1665.29 52.9
 1 -3 -5 195.96 8.29
 1 3 5 207.53 8.6
 -1 -3 5 198.84 9.48
 -1 -3 5 194.21 9.97
 1 3 5 178.56 9.79
 1 -3 -5 189.27 8.63
 -1 3 -5 211.83 9.44
 -1 -3 5 204.25 10.52
 -1 3 -5 205.96 9.57
 -1 -3 5 192.59 9.02
 1 3 5 195.02 8.96
 1 -3 -5 188.16 8.57
 1 3 5 194.23 10.76
 -1 -3 5 183.08 9.53
 1 -3 -5 193.66 8.87
 1 -3 -5 202.94 8.24
 -1 3 -5 191.35 8.6
 1 -3 -5 201.26 9.26
 1 -3 -5 202.97 9.25
 -1 3 -5 197.03 7.93
 1 3 5 206.53 11.14
 -1 3 -5 211.9 9.04
 -1 3 -5 199.56 9.36
 -1 -3 5 190.34 9.78
 -1 -3 5 205.44 8.12
 -1 3 -5 181.63 8.51
 -1 -3 5 189.45 10.16
 1 -3 -5 202.01 7.83
 -1 3 -5 197.18 8.91
 -1 -3 6 37.25 3.94
 1 -3 -6 39.23 3.15
 1 3 6 49.86 3.6
 1 3 6 44.11 5.49
 -1 3 -6 42.72 3.69
 1 3 6 31.74 3.75
 -1 -3 6 33.81 3.98
 -1 -3 6 40.06 4.4
 1 3 6 36.71 4.64
 -1 -3 6 35.51 3.96
 1 -3 -6 34.42 3.12
 1 3 6 35.32 5.2
 1 -3 -6 36.75 3.77
 1 -3 -6 40.68 3.76
 -1 3 -6 38.55 2.97
 -1 -3 6 42.63 4.73
 1 -3 -6 35.24 2.39
 -1 3 -6 34.76 3.48
 -1 3 -6 35.12 3.34
 1 -3 -6 35.2 3.56
 1 -3 -6 30.75 2.99
 -1 3 -6 39.17 3.29
 -1 -3 6 36.86 2.73
 -1 3 -6 32.95 3.69
 -1 3 -6 36.1 2.86
 -1 -3 6 37.03 4.28
 1 -3 -6 35.46 3.55
 -1 -3 6 33.5 4.75
 -1 -3 6 34.84 2.42
 1 3 7 788.23 26.45
 1 -3 -7 752.37 26.13
 -1 -3 7 780.99 28.02
 1 -3 -7 771.12 27.22
 -1 -3 7 827.58 30.16
 -1 -3 7 746.59 28.31
 1 3 7 749.36 28.03
 1 3 7 778.1 30.31
 -1 3 -7 795.88 26.97
 -1 3 -7 814.59 24.59
 1 -3 -7 754.57 26.02
 -1 -3 7 766.74 27.94
 1 3 7 780.14 30.28
 -1 -3 7 792.07 28.72
 1 3 7 703.64 28.86
 -1 -3 7 740.56 24.82
 1 -3 -7 743.49 24.18
 1 -3 -7 757.43 27.34
 -1 3 -7 740.32 26.78
 1 -3 -7 791.05 26.59
 -1 3 -7 761.53 26.09
 -1 -3 7 782.82 25.47
 -1 -3 7 742.72 28.29
 -1 3 -7 763.7 26.13
 1 -3 -7 781.52 27.23
 1 -3 -7 807.25 27.5
 -1 3 -7 777.02 26.33
 -1 -3 7 775.22 29.22
 -1 3 -7 803.81 27.48
 1 -3 -7 695.4 24.66
 -1 -3 8 31.86 4.09
 1 3 8 32.45 3.23
 1 -3 -8 27.04 2.93
 1 -3 -8 34.96 3.81
 -1 -3 8 26.06 4.82
 -1 3 -8 26.69 3.23
 1 3 8 30.97 5.44
 1 3 8 26.01 4.21
 -1 -3 8 30.39 4.38
 -1 3 -8 38.21 4.15
 -1 -3 8 30.02 2.73
 1 -3 -8 30.48 2.03
 -1 3 -8 36.15 2.18
 -1 3 -8 31.97 2.22
 -1 -3 8 28.98 3.85
 -1 -3 8 31.44 4.45
 1 3 8 27.78 4.71
 -1 -3 8 27.84 2.3
 1 -3 -8 28.97 1.85
 -1 3 -8 32.76 1.86
 1 -3 -8 33.31 3.37
 -1 3 -8 32.61 3.14
 -1 3 -8 25.95 3.31
 1 -3 -8 32.04 3.78
 -1 3 -8 30.14 2.73
 -1 -3 8 30.22 2.44
 -1 -3 8 32.58 4.2
 1 -3 -8 31.66 3.5
 -1 3 -8 33.01 3.23
 1 3 8 31.29 5.49
 1 -3 -8 31.87 3.73
 -1 -3 8 35.78 4.72
 -1 3 -8 33.68 3.92
 -1 -3 9 203.12 11
 1 -3 -9 198.64 9.24
 1 3 9 203.54 9.27
 1 -3 -9 211.91 10.54
 -1 -3 9 217.27 13.11
 -1 3 -9 210.51 9.76
 1 3 9 212.32 13.12
 -1 3 -9 207.29 10.85
 1 3 9 193.9 11.47
 -1 -3 9 200.93 11.85
 1 -3 -9 205.51 7.59
 -1 -3 9 194.74 8.46
 -1 3 -9 202.47 7.73
 -1 -3 9 195.66 10.43
 1 3 9 190.24 12.92
 -1 -3 9 208.9 11.28
 1 3 9 194.74 12.36
 -1 3 -9 203.65 7.29
 -1 -3 9 189 7.77
 1 -3 -9 207.39 7.36
 1 -3 -9 210.58 9.98
 1 -3 -9 209.21 10.54
 -1 3 -9 202.07 9.43
 -1 3 -9 203.02 9.96
 -1 3 -9 194.54 8.33
 -1 3 -9 202.28 9.6
 1 -3 -9 214.2 10.36
 1 -3 -9 205.59 9.87
 -1 3 -9 219.84 10.75
 -1 -3 9 203.81 11.76
 -1 -3 9 202.64 10.94
 -1 3 -10 250.27 12.73
 1 3 10 243.15 13.72
 -1 -3 10 254.2 14.27
 1 -3 -10 240.16 12.1
 -1 -3 10 267.29 15.32
 -1 3 -10 253.6 11.4
 1 3 10 245.01 15.08
 -1 -3 10 246.53 10.19
 1 -3 -10 259.46 9.15
 -1 3 -10 245.17 9.25
 -1 3 -10 253.25 12.5
 -1 -3 10 234.15 13.29
 1 3 10 236.23 15.42
 -1 -3 10 245.4 12.07
 1 -3 -10 261.59 11.78
 -1 3 -10 248.71 11.24
 -1 3 -10 259.75 11.97
 1 -3 -10 259.29 12.58
 -1 -3 10 247.1 12.63
 -1 3 -10 238.7 12.46
 1 -3 -10 252.96 8.9
 -1 -3 10 242.11 9.32
 -1 3 -10 241.48 8.79
 -1 -3 10 230.02 12.66
 1 3 10 223.97 14.31
 -1 -3 10 247.57 12.96
 1 3 10 242.41 10.82
 1 -3 -10 246.08 11.01
 1 -3 -10 256.05 11.85
 1 -3 -10 260.22 11.46
 -1 3 -10 256.37 11.59
 1 3 11 26.99 5.86
 -1 -3 11 19.11 4.02
 -1 -3 11 22.46 2.73
 1 -3 -11 21.75 2.1
 1 -3 -11 25.79 2.26
 1 -3 -11 16.87 2.75
 -1 -3 11 24.94 4.28
 1 3 11 23 3.01
 1 3 11 24.77 5.05
 -1 -3 11 24.08 5.24
 -1 3 -11 29.06 4.31
 -1 -3 11 25.06 5.92
 1 -3 -11 28.2 4.16
 1 -3 -11 23.58 2.09
 -1 -3 11 24.59 3.01
 -1 3 -11 23.09 2.17
 -1 3 -11 22.18 3.18
 1 -3 -11 22.74 1.93
 -1 -3 11 23.49 2.22
 -1 3 -11 21.15 1.8
 -1 3 -11 18.68 3.45
 -1 3 -11 25.21 3.35
 1 -3 -11 19 3.65
 1 -3 -11 20.32 2.91
 1 3 11 19.32 5.87
 1 -3 -11 20.57 3.3
 -1 3 -11 22.43 3.71
 -1 3 -11 24.4 3.49
 -1 -3 11 24.58 4.53
 1 -3 -11 21.45 3.38
 -1 3 -11 24.93 4.04
 1 -3 -11 22.66 2.28
 -1 3 -11 23.79 2.09
 1 -3 -12 775.94 25.9
 -1 -3 12 776.97 26.16
 -1 -3 12 680.37 30.98
 -1 -3 12 755.62 30.16
 1 3 12 705.87 33.03
 1 -3 -12 830.78 25.57
 1 -3 -12 803.34 25.72
 -1 -3 12 714.51 26.63
 1 -3 -12 768.9 25.74
 -1 3 -12 755.62 25.51
 -1 3 -12 788.67 30.49
 -1 -3 12 806.5 33.26
 1 3 12 753.5 32.33
 1 -3 -12 772.94 25.7
 1 -3 -12 774.21 30.04
 -1 3 -12 760.8 28.19
 1 -3 -12 781.64 25.62
 -1 -3 12 762.47 26.97
 -1 3 -12 793.81 25.72
 1 3 12 747.93 34.65
 1 -3 -12 798.82 25.4
 -1 3 -12 787.69 25.25
 -1 -3 12 720.14 25.45
 -1 3 -12 812.09 25.27
 -1 3 -12 771.26 25.5
 -1 3 -12 785.89 25.7
 1 -3 -12 749.3 28.44
 -1 3 -12 791 29.02
 -1 3 -12 796.83 30.27
 -1 -3 12 754.29 31.07
 -1 3 -12 801.22 30.45
 -1 3 -12 781.16 28.6
 -1 3 -12 773.98 29.38
 1 -3 -12 758.9 29.15
 -1 -3 12 773.33 31.03
 1 3 12 768.62 27.65
 1 -3 -13 63.25 3.89
 -1 -3 13 61.41 3.99
 -1 -3 13 64.64 7.42
 1 3 13 59.44 8.48
 -1 -3 13 66.98 6.46
 -1 -3 13 60.57 4.49
 1 -3 -13 62.04 3.78
 1 -3 -13 70.89 3.63
 1 -3 -13 59.03 3.68
 -1 3 -13 62.72 3.63
 1 3 13 61.02 7.78
 -1 -3 13 74.61 8.44
 1 -3 -13 61 3.7
 1 -3 -13 64.56 6.38
 -1 3 -13 63.56 5.17
 1 3 13 52.43 8.46
 1 -3 -13 62.74 3.68
 -1 -3 13 64.72 4.86
 -1 3 -13 66.48 3.75
 1 3 13 66.39 8.73
 1 -3 -13 58.99 3.48
 -1 -3 13 58.59 3.49
 -1 3 -13 63.07 3.4
 -1 3 -13 63.14 5.8
 1 -3 -13 63.42 5.92
 -1 3 -13 67.69 5.64
 -1 -3 13 71.89 4.92
 -1 3 -13 75.07 6.77
 -1 -3 13 55.43 6.52
 -1 3 -13 63.84 6.36
 1 3 13 61.63 9.07
 -1 3 -13 60.26 5.64
 1 -3 -13 58.95 5.02
 -1 3 -13 70.08 3.68
 1 -3 -13 68.83 3.49
 -1 3 -13 61.28 3.34
 -1 3 -13 67.27 3.79
 -1 -3 14 540.07 18.76
 -1 -3 14 537.8 22.59
 -1 -3 14 450.48 24.09
 1 3 14 521.25 27.05
 1 -3 -14 544.81 18.61
 -1 -3 14 512.62 19.51
 1 -3 -14 528.67 18.49
 1 -3 -14 569.46 18.35
 -1 3 -14 544.64 18.35
 -1 3 -14 593.44 18.21
 -1 -3 14 554.43 26.35
 1 3 14 508.35 25.53
 1 -3 -14 489.99 18.3
 1 -3 -14 527.58 22.79
 1 -3 -14 558.26 18.5
 1 3 14 541.75 27.75
 -1 3 -14 527.13 18.42
 1 3 14 528.39 27.25
 1 3 14 525.74 28.07
 -1 -3 14 518.57 18.08
 1 -3 -14 534.78 18.18
 -1 3 -14 540.77 18.02
 -1 3 -14 522.17 22.42
 -1 3 -14 535.44 21.58
 1 -3 -14 515.27 22.75
 1 -3 -14 548.74 22.43
 -1 3 -14 496.59 17.82
 1 -3 -14 530.87 18.06
 -1 3 -14 562.61 18.4
 -1 -3 14 551.28 19.98
 -1 3 -14 532.94 22.04
 1 -3 -14 527.67 18.61
 -1 -3 14 517.82 18.44
 -1 3 -14 518.21 18.48
 -1 -3 15 8.74 4.75
 1 3 15 6.04 5.66
 1 -3 -15 9.24 1.97
 1 -3 -15 7.21 1.74
 -1 -3 15 12.24 2.76
 -1 3 -15 9.09 1.75
 -1 -3 15 9.82 4.7
 1 3 15 5.59 4.68
 1 -3 -15 10.11 1.84
 1 3 15 9.7 5.9
 1 -3 -15 8.78 3.03
 -1 3 -15 7.87 2.72
 1 -3 -15 8.23 1.89
 -1 3 -15 9.23 1.87
 -1 3 -15 11.75 1.65
 1 -3 -15 8.39 1.66
 1 3 15 15.41 6.09
 -1 3 -15 9.26 3.24
 1 -3 -15 5.1 3.27
 -1 3 -15 7.7 1.92
 -1 -3 15 9.18 1.85
 1 -3 -15 9.63 1.55
 -1 3 -15 8.29 1.52
 -1 -3 15 7.36 2.6
 1 -3 -15 10.62 1.95
 -1 3 -15 10.54 3.06
 -1 -3 16 85.03 5.5
 1 -3 -16 84.65 4.73
 1 -3 -16 95.1 4.84
 -1 3 -16 97.06 4.7
 1 -3 -16 92 4.59
 1 3 16 99.16 11.15
 1 -3 -16 90.5 4.76
 -1 3 -16 92.3 4.91
 -1 3 -16 98.71 4.81
 1 -3 -16 93.38 4.56
 -1 3 -16 86.75 4.31
 1 -3 -16 87.84 4.37
 1 3 16 95.69 5.49
 -1 -3 16 92.59 5.87
 1 -3 -16 93.58 4.85
 -1 -3 16 95.69 5.87
 -1 3 -16 93.03 7.4
 1 -3 -16 106.91 8.25
 -1 3 -16 89.75 6.73
 -1 -3 16 88.15 9.97
 -1 -3 16 84.43 9.42
 1 3 16 90.69 9.55
 -1 -3 16 90.66 8.92
 1 3 16 89.54 10.58
 1 3 16 91.08 10.56
 -1 -3 17 147.37 7.83
 1 -3 -17 155.17 6.45
 1 -3 -17 146.22 9.89
 -1 -3 17 164.4 7.95
 1 -3 -17 156.13 6.75
 -1 3 -17 164.95 9.94
 -1 3 -17 146.67 8.74
 1 -3 -17 146.36 9.81
 1 3 17 159.44 13.4
 1 -3 -17 157.48 6.55
 -1 3 -17 158.72 6.32
 -1 3 -17 155.98 6.82
 1 3 17 146.73 7.23
 -1 -3 17 155.54 7.74
 1 -3 -17 175.38 6.52
 1 -3 -17 161.82 6.79
 -1 -3 17 147.51 12.47
 1 3 17 140.73 11.85
 -1 -3 17 162.34 12.33
 1 -3 -17 155.08 6.4
 1 -3 -17 160.08 6.84
 1 -3 -17 157.34 6.93
 -1 -3 17 153.98 7.57
 1 3 17 143.62 13.05
 -1 3 -17 152.02 6.56
 1 -3 -18 16.24 2.08
 1 -3 -18 17.48 2.14
 -1 -3 18 16.96 2.65
 -1 3 -18 17.49 1.89
 -1 -3 18 13.4 2.98
 1 -3 -18 17.48 1.76
 -1 -3 18 20.53 5.33
 1 -3 -18 18.24 3.78
 -1 3 -18 18.52 2.2
 -1 -3 18 15.59 2.84
 1 -3 -18 15.78 1.97
 1 3 18 19.64 3.43
 1 3 18 14.99 6.03
 1 3 18 9.87 5.18
 1 -3 -18 15.17 1.78
 -1 3 -18 15.67 1.61
 1 3 18 13.36 5.95
 1 -3 -18 16.28 1.98
 1 3 18 15.05 2.46
 -1 -3 18 16.88 2.68
 1 -3 -18 17.33 1.77
 -1 -3 18 19.27 2.87
 1 3 18 19.73 5.08
 -1 -3 18 15.23 4.65
 1 -3 -18 14.95 1.7
 -1 3 -18 19.01 2.05
 -1 3 -18 17.21 1.88
 1 -3 -18 14.53 3.43
 -1 3 -18 17 3.45
 -1 3 -18 16.52 2.92
 1 -3 -19 94.06 3.71
 1 3 19 92.84 5.26
 -1 -3 19 91.83 4.5
 -1 -3 19 102.39 4.88
 -1 3 -19 91.92 3.73
 1 -3 -19 91.5 3.78
 1 -3 -19 99.6 3.82
 -1 -3 19 94.19 4.36
 -1 3 -19 95.97 3.51
 -1 -3 19 86.4 4.68
 1 3 19 98.66 9.42
 1 -3 -19 91.61 3.26
 -1 3 -19 94.86 3.34
 -1 3 -19 91.19 3.54
 1 -3 -19 92.29 3.46
 1 -3 -19 94.93 6.35
 1 -3 -19 89.39 3.16
 1 3 19 93.78 4.13
 -1 -3 19 89.46 4.4
 1 -3 -19 91.06 3.42
 -1 -3 20 14.31 2.1
 -1 3 -20 15.25 1.5
 -1 -3 20 13.89 1.94
 1 -3 -20 13.29 1.69
 -1 -3 20 13 2
 1 3 20 12.31 1.76
 1 -3 -20 14.51 1.67
 -1 -3 20 12.6 2.33
 1 3 20 14.55 2.82
 -1 -3 20 12.9 2.36
 -1 3 -20 13.97 1.3
 -1 3 -20 14.74 1.6
 -1 3 -20 14.88 1.69
 1 3 21 15.7 2.54
 -1 -3 21 12.97 1.41
 -1 3 -21 13.87 1.22
 -1 -3 21 11.09 1.95
 -1 -3 21 13.46 1.62
 1 -3 -21 14.13 1.46
 -1 -3 21 15.1 1.99
 1 3 21 15.31 2.48
 -1 3 -21 11.68 1.28
 -1 3 -21 15.83 1.5
 -1 -3 22 19.29 1.69
 1 3 22 23.62 2.26
 -1 3 -22 22.84 1.51
 -1 4 21 22.65 2
 1 4 -21 19.59 1.49
 1 -4 21 21.56 1.98
 -1 -4 -21 20.51 1.43
 1 -4 21 18.29 1.69
 1 4 -21 21.75 1.5
 -1 4 21 18.62 2.08
 -1 -4 -20 8.4 1.35
 1 -4 20 9.08 1.99
 1 -4 20 9.52 2.03
 -1 -4 -20 10 1.34
 -1 -4 -20 8.08 1.38
 1 -4 20 8.54 2.18
 -1 4 20 11.45 2.11
 -1 -4 -20 11.99 1.76
 -1 4 20 10.3 2.08
 -1 4 20 9.91 1.87
 1 4 -20 8.33 1.02
 1 4 -20 10.99 1.43
 1 4 -19 147.21 5.54
 -1 4 19 137.56 6.35
 1 -4 19 165.56 6.28
 -1 -4 -19 144.88 5.79
 -1 -4 -19 137.95 5.78
 -1 4 19 132.52 5.78
 -1 4 19 147.95 6.75
 1 -4 19 155.34 7.11
 1 4 -19 141.42 5.62
 -1 -4 -19 128.24 5.44
 1 -4 19 154.11 6.9
 -1 -4 -19 142.35 5.84
 1 4 -19 144.1 8.05
 1 4 -19 145.4 5.86
 1 4 -18 -0.41 0.89
 -1 -4 -18 11.79 1.76
 1 -4 18 12.96 2.4
 -1 -4 -18 12.62 1.84
 1 4 -18 12.36 1.86
 1 -4 18 14.09 4.92
 -1 4 18 10.13 3.83
 -1 4 18 12.17 2.66
 1 -4 18 9.31 2.71
 1 4 -18 10.51 1.42
 -1 4 18 13.41 2.48
 -1 -4 -18 12.19 1.71
 1 4 -18 11.74 1.6
 1 4 -18 10.44 2.91
 1 4 -18 14.01 1.7
 -1 4 18 10.16 1.93
 -1 -4 -18 11.7 1.85
 1 -4 18 7 4.65
 -1 4 18 9.62 4.68
 1 4 -18 8.65 3.27
 -1 -4 -18 11.51 1.7
 1 -4 18 18.59 2.84
 1 -4 17 177.26 6.37
 1 4 -17 162.62 4.53
 -1 -4 -17 171.26 5.17
 1 4 -17 170.65 5.29
 -1 4 17 156.5 4.78
 -1 4 17 150.43 10.39
 1 -4 17 177.11 12.39
 -1 4 17 164.4 6.73
 1 4 -17 169.16 4.68
 1 -4 17 173.43 6.99
 -1 -4 -17 167.48 5.14
 1 4 -17 172.02 5.49
 1 4 -17 162.4 4.9
 -1 4 17 194.99 12.96
 -1 4 17 166.1 6.37
 -1 4 17 159.75 5.43
 -1 -4 -17 170.26 5.22
 1 4 -17 167.36 9.28
 1 4 -17 164.18 8.81
 1 -4 17 174.35 6.92
 -1 -4 -17 167.5 5.02
 -1 -4 -17 151.42 5.05
 -1 4 17 157.33 11.93
 1 4 -17 158.79 4.8
 1 -4 17 180.03 12.95
 1 -4 16 66.37 3.98
 -1 4 16 65.95 8.94
 1 4 -16 67.42 3.6
 1 -4 16 67.13 4.7
 -1 -4 -16 69.2 3.96
 1 4 -16 68.54 3.98
 -1 -4 -16 59.31 3.37
 -1 4 16 59.8 3.66
 -1 4 16 61.85 7.71
 1 -4 16 61.09 8.73
 1 4 -16 66.3 4.08
 -1 -4 -16 68.54 3.89
 -1 4 16 63.44 5.01
 1 -4 16 62.19 5.1
 1 4 -16 62.36 3.54
 -1 4 16 62 4.71
 1 4 -16 62.79 3.7
 -1 4 16 65.94 8.89
 1 4 -16 69.9 6.6
 1 4 -16 56.33 6.29
 1 4 -16 55.46 6.03
 1 4 -16 59.65 6.31
 -1 -4 -16 66.5 3.89
 -1 -4 -16 67.94 3.93
 -1 4 16 63.61 4.15
 -1 4 16 56.33 7.29
 1 -4 16 73.14 8.97
 -1 4 15 62.79 4.22
 -1 -4 -15 68.35 4.04
 -1 4 15 66.83 5.25
 1 -4 15 66.42 4.18
 -1 4 15 60.7 9.13
 1 4 -15 60.26 3.59
 1 -4 15 62.35 4.72
 -1 -4 -15 65.56 3.91
 1 4 -15 57.63 3.89
 -1 4 15 56.34 3.73
 -1 -4 -15 67.11 3.63
 -1 4 15 61.42 7.89
 1 -4 15 57.18 8.76
 -1 4 15 46.96 7.55
 1 4 -15 67.08 4.21
 1 4 -15 63.57 3.66
 1 -4 15 62.01 5.02
 1 4 -15 59.6 3.34
 -1 -4 -15 64.99 6.33
 1 4 -15 68.13 3.88
 -1 4 15 57.05 8.61
 1 4 -15 69.5 6.72
 1 4 -15 63.27 6.79
 1 4 -15 61.94 6.46
 1 4 -15 78.72 7.21
 1 4 -15 63.47 6.27
 1 4 -15 70.05 4.01
 -1 -4 -15 76.07 4.05
 1 -4 15 51.96 8.21
 -1 4 15 61.11 8
 -1 -4 -14 72.02 4.02
 -1 4 14 57.57 4.2
 -1 4 14 58.21 5.08
 1 -4 14 68.42 4.42
 -1 4 14 79.17 9.81
 1 -4 14 62.8 6.59
 1 -4 14 65.11 4.85
 1 4 -14 63.92 3.75
 -1 -4 -14 68.05 3.96
 1 4 -14 60.51 3.97
 -1 4 14 52.78 3.73
 -1 -4 -14 62.67 3.66
 -1 4 14 64.95 8.38
 -1 4 14 74.41 8.78
 1 4 -14 65.5 4.17
 -1 -4 -14 66.69 3.85
 1 4 -14 64.61 3.74
 1 4 -14 64.89 3.55
 1 4 -14 64.78 3.82
 -1 -4 -14 63.36 6.29
 -1 4 14 76.41 9.5
 1 4 -14 71.25 7.04
 1 -4 14 60.28 7.25
 1 4 -14 63.33 6.47
 1 4 -14 62.36 6.68
 1 4 -14 62.68 6.14
 1 4 -14 73.62 6.73
 1 4 -14 66.72 3.98
 -1 -4 -14 75.93 4.08
 1 -4 14 46.97 8.05
 1 4 -14 67.2 6.18
 -1 4 14 68.37 8.22
 1 4 -13 325.72 11.61
 -1 -4 -13 323.61 11.6
 -1 4 13 290 11.81
 -1 -4 -13 339.33 11.67
 -1 -4 -13 303.85 11.35
 1 -4 13 331.3 12.29
 1 -4 13 312.17 11.86
 -1 -4 -13 295.42 11.44
 -1 -4 -13 299.15 11.37
 1 4 -13 304.05 11.58
 -1 4 13 266.8 11.24
 -1 -4 -13 302.14 11.26
 -1 4 13 336.46 18.88
 1 4 -13 290.62 11.17
 1 4 -13 314.29 11.75
 1 4 -13 300.54 15.41
 1 4 -13 287.4 10.95
 -1 4 13 315.15 19.52
 1 4 -13 298.65 11.32
 1 -4 13 305.22 11.37
 -1 -4 -13 283.99 14.88
 -1 4 13 302.54 17.62
 1 4 -13 312.35 14.95
 1 -4 13 287.53 18.04
 -1 -4 -13 324.46 11.49
 1 4 -13 289.52 11.65
 1 -4 13 318.83 17.31
 1 4 -13 314.13 16.08
 1 -4 13 299.56 15.97
 -1 4 13 286.48 18.56
 1 4 -13 313.15 15.54
 1 4 -13 300.8 15.07
 -1 4 13 317.77 18.71
 -1 -4 -12 52.9 3.41
 1 4 -12 50.26 3.32
 -1 4 12 44.24 3.49
 -1 -4 -12 51.78 3.34
 -1 -4 -12 49.05 3.17
 1 -4 12 44.73 3.5
 -1 -4 -12 48.11 3.27
 1 -4 12 48.16 6.19
 -1 4 12 52.04 7.73
 1 4 -12 50.64 3.43
 -1 -4 -12 44.81 3.07
 -1 4 12 45.25 7.52
 1 4 -12 51.04 3.5
 1 4 -12 46.6 3.14
 1 4 -12 47.39 3
 1 4 -12 44.43 3.14
 1 -4 12 47.31 3.34
 -1 4 12 42.66 7.75
 -1 4 12 50.38 7.52
 1 -4 12 40.85 6.68
 1 4 -12 45.93 5.28
 -1 4 12 43.68 6.54
 1 4 -12 55.42 3.64
 -1 -4 -12 48.85 3.19
 1 4 -12 45.67 5.51
 1 4 -12 57.02 5.85
 1 -4 12 47.91 6.71
 1 4 -12 50.88 5.81
 1 4 -12 46.79 5.46
 1 4 -12 48.56 4.36
 -1 -4 -12 34.55 4.87
 -1 -4 -11 60.78 3.53
 1 4 -11 49.98 3.35
 -1 4 11 48.87 3.52
 -1 -4 -11 64.8 3.55
 -1 -4 -11 52.53 3.34
 1 -4 11 49.64 3.68
 -1 -4 -11 55.4 3.42
 -1 4 11 59.35 8.14
 1 -4 11 58.94 6.68
 -1 -4 -11 40.75 3.15
 1 4 -11 51.07 3.44
 -1 -4 -11 50.45 3.26
 1 4 -11 50.8 4.29
 1 -4 11 57.19 7.7
 -1 4 11 54.17 7.62
 1 4 -11 54.03 4.64
 -1 4 11 60.38 7.8
 1 4 -11 49.06 3.14
 1 4 -11 58.84 3.33
 1 -4 11 51.69 5.22
 -1 -4 -11 52.28 5.49
 1 4 -11 52.46 3.31
 1 -4 11 50.71 3.48
 1 4 -11 50.15 3.47
 -1 -4 -11 53.86 3.29
 1 -4 11 54.53 6.81
 1 4 -11 57.19 6.05
 1 -4 11 54.59 5.44
 1 4 -11 54.72 5.68
 1 4 -11 56.34 5.87
 1 4 -11 55.96 5.65
 1 4 -11 55.4 5.66
 -1 4 11 54.19 7.18
 1 4 -10 39.66 3.04
 -1 -4 -10 38.06 2.81
 1 4 -10 34.45 2.77
 -1 -4 -10 37.79 2.72
 -1 -4 -10 38.85 2.78
 -1 -4 -10 39.63 2.77
 1 4 -10 39.95 4.97
 1 -4 10 31.33 5.34
 1 4 -10 39.38 4.69
 1 4 -10 45.03 2.99
 -1 -4 -10 40.43 2.79
 1 4 -10 38.61 3.7
 1 -4 10 29.09 5.83
 -1 4 10 46.84 6.82
 1 4 -10 45.49 5.05
 1 -4 10 34.86 4.73
 1 4 -10 37.27 4.66
 -1 -4 -10 37.71 2.67
 -1 4 10 38.34 3.73
 1 4 -10 40.4 2.72
 1 4 -10 39.18 2.63
 -1 4 10 44.31 6.76
 1 -4 10 35.01 4.59
 -1 -4 -10 37.99 4.77
 1 4 -10 39.89 2.78
 1 -4 10 37.4 3.01
 -1 4 10 35.99 6.27
 1 -4 10 40 5.59
 -1 -4 -10 40.58 2.73
 -1 4 10 38 4.18
 -1 -4 -10 31.92 3.39
 -1 -4 -10 32.86 3.92
 1 4 -10 40.78 4.77
 -1 4 10 40.95 5.77
 1 4 -10 39.25 4.06
 1 -4 9 389.38 20.1
 -1 4 9 442.4 21.05
 1 4 -9 411.75 16.3
 -1 4 9 392.85 20.5
 -1 4 9 439.36 17.76
 1 4 -9 422.47 18.25
 -1 4 9 436.26 19.66
 -1 4 9 394.41 15.46
 -1 -4 -9 416.22 14.38
 1 4 -9 423.74 14.44
 1 -4 9 418.3 18.28
 1 4 -9 445.35 18.53
 1 4 -9 405.09 18.19
 1 -4 9 430.04 18.5
 1 -4 9 415.13 19.47
 -1 4 9 424.5 21.12
 -1 -4 -9 392.2 17.73
 1 -4 9 426.05 14.84
 1 4 -9 408.81 14.44
 -1 4 9 419.86 16.93
 1 4 -9 432.78 18.23
 1 4 -9 427.86 18.73
 1 -4 9 441.15 20.13
 -1 -4 -9 401.46 14.93
 -1 -4 -9 407.54 17.16
 -1 -4 -9 407.36 16.58
 1 4 -8 14.42 2.55
 1 -4 8 21.05 4.82
 -1 4 8 17.98 4.61
 -1 4 8 17.14 3.16
 -1 4 8 19.44 4.11
 1 4 -8 13.74 3.27
 -1 -4 -8 16.04 1.75
 -1 4 8 20.78 2.76
 1 4 -8 19.45 1.89
 -1 4 8 16.19 5.15
 1 -4 8 20.6 3.88
 -1 4 8 24.51 5.05
 1 4 -8 22.98 3.88
 1 4 -8 22.19 3.65
 -1 4 8 23.5 5.05
 1 -4 8 24.17 4.03
 1 -4 8 18.06 4.37
 1 -4 8 20.58 2.26
 1 4 -8 20.24 2.02
 -1 4 8 20.36 3.06
 1 -4 8 19.15 4.73
 1 4 -8 19.55 3.74
 1 4 -8 12.29 3.19
 -1 -4 -8 18.93 2.24
 -1 -4 -8 18.79 3.07
 -1 -4 -8 15.28 2.97
 1 -4 7 79.85 7.41
 1 4 -7 82.31 5.32
 -1 4 7 79.24 7.72
 -1 4 7 99.03 8.24
 -1 4 7 79.75 5.95
 -1 4 7 89.1 6.87
 1 4 -7 85.98 6.67
 -1 -4 -7 84.24 3.86
 -1 4 7 82.76 4.7
 1 4 -7 83.87 4.08
 -1 4 7 89.75 8.23
 1 -4 7 81.57 6.58
 1 4 -7 91.76 6.83
 1 -4 7 79.06 6.57
 1 4 -7 85 6.45
 1 -4 7 85.42 7.29
 -1 4 7 69.2 7.2
 1 4 -7 82.91 3.98
 1 -4 7 80.7 4.25
 1 -4 7 85.61 5.21
 1 4 -7 74.49 4.05
 -1 4 7 84.43 5.58
 1 4 -7 87.89 6.52
 1 -4 7 77.25 7.24
 1 4 -7 95.6 6.87
 -1 4 7 83.08 5.24
 -1 -4 -7 81.31 4.69
 -1 -4 -7 97.56 6.25
 -1 -4 -7 77.8 5.62
 -1 4 6 598.52 25.09
 1 -4 6 563.93 24.04
 1 -4 6 590.43 23.96
 -1 4 6 597.31 25.25
 -1 4 6 612.32 22.69
 -1 4 6 596.61 23.37
 1 4 -6 623.09 23.66
 -1 4 6 588.22 20.41
 -1 -4 -6 599.18 19.49
 -1 4 6 580.06 20.33
 1 4 -6 582.51 19.8
 -1 4 6 611.6 25.49
 1 -4 6 637 23.88
 1 4 -6 604.43 23.21
 1 -4 6 571.71 23.44
 1 4 -6 596.18 23.43
 1 -4 6 595.99 24.25
 -1 4 6 602.26 25.02
 -1 -4 -6 582.55 22.46
 1 -4 6 604.5 20.01
 1 -4 6 643.91 21.36
 1 4 -6 591.24 20.21
 1 4 -6 606.94 23.62
 1 4 -6 616.74 23.09
 1 -4 6 584.65 24.22
 -1 4 6 605.65 21.75
 -1 -4 -6 586.99 20.84
 -1 -4 -6 585.65 22.31
 -1 -4 -6 584.29 22.47
 1 -4 6 570.47 20.84
 -1 4 5 139.98 9.43
 1 -4 5 133.24 8.54
 -1 4 5 138.66 7.83
 1 4 -5 133.31 8.41
 -1 4 5 135.48 7.94
 -1 4 5 128.41 5.99
 -1 -4 -5 137.5 5.32
 -1 4 5 134.92 6.08
 1 4 -5 131.38 5.67
 -1 4 5 142.82 9.56
 1 -4 5 139.9 8.53
 -1 -4 -5 135.35 6.52
 1 4 -5 148.02 8.68
 -1 -4 -5 130.9 6.51
 1 -4 5 149.14 8.68
 -1 4 5 142.46 9.29
 1 -4 5 145.68 8.93
 1 -4 5 136.46 5.8
 -1 -4 -5 135.76 7.62
 1 4 -5 133.1 6.01
 1 -4 5 143.53 6.62
 1 4 -5 139.78 8.45
 1 4 -5 135.21 7.94
 1 -4 5 129.78 8.82
 -1 4 5 144.38 7.36
 -1 -4 -5 123.85 6.45
 1 -4 5 129.77 6.1
 1 -4 5 133.08 6.73
 -1 -4 -5 125.11 7.43
 -1 -4 -5 136.47 7.7
 1 4 -4 925.3 32.33
 1 -4 4 965.42 34.18
 1 4 -4 951.84 31.37
 -1 4 4 948.03 33.96
 -1 4 4 1027.12 34.23
 1 4 -4 912.68 34.86
 1 4 -4 964.53 34.99
 -1 -4 -4 919.88 32.98
 1 -4 4 984.11 34.99
 -1 4 4 987.01 35.78
 1 -4 4 989.99 35.23
 1 -4 4 1031.25 35.14
 -1 4 4 1040.64 36.33
 -1 -4 -4 953 32.96
 1 4 -4 977.77 32.01
 1 -4 4 1043.21 32.49
 -1 4 4 1010.3 32.97
 -1 4 4 1028.26 32.6
 1 4 -4 987.36 34.38
 -1 4 4 920.75 31.6
 -1 -4 -4 1019.36 32.69
 -1 4 4 1023.24 33.78
 1 -4 4 962.82 32.34
 1 -4 4 1002.24 33.11
 -1 -4 -4 959.27 33.87
 -1 -4 -4 971.39 33.96
 1 -4 3 449.36 17.21
 1 4 -3 432.91 16.19
 -1 4 3 435.22 17.52
 -1 4 3 463.34 17.35
 1 4 -3 425.56 18.5
 1 -4 3 441.7 18.29
 1 4 -3 451.94 18.62
 -1 4 3 449.26 17.6
 -1 -4 -3 442.68 17.12
 -1 4 3 450.13 18.7
 -1 -4 -3 425 16.06
 -1 -4 -3 440.6 17.05
 1 -4 3 442.34 18.28
 -1 4 3 460.78 19.15
 -1 -4 -3 443.77 16.36
 1 4 -3 458.82 15.91
 -1 4 3 440.25 16.36
 1 -4 3 469.5 16.07
 1 4 -3 445.11 17.76
 -1 4 3 462.23 16.16
 1 -4 3 430.21 18.28
 1 4 -3 427.07 15.16
 1 4 -3 440.98 16.55
 -1 -4 -3 461.39 16.44
 -1 4 3 454.15 17.48
 -1 -4 -3 464.43 17.62
 1 -4 3 462.78 17.01
 1 -4 3 452.87 16.41
 1 4 -2 661.83 25.87
 -1 4 2 678.75 24.86
 1 -4 2 671.3 25.51
 -1 -4 -2 674.64 24.73
 1 -4 2 642.81 25.37
 -1 4 2 678.54 25.63
 -1 -4 -2 688.65 24.03
 1 -4 2 684.9 25.57
 -1 4 2 711.38 26.19
 -1 -4 -2 666.7 24.62
 1 -4 2 683.56 25.49
 -1 4 2 683.18 23.4
 1 4 -2 763.03 25.47
 -1 -4 -2 660.11 23.47
 -1 -4 -2 675.77 23.73
 1 4 -2 680.59 23.28
 -1 4 2 678.71 23.5
 1 -4 2 715.14 23.34
 -1 4 2 712.87 25.11
 1 4 -2 625.39 25.72
 -1 4 2 754.18 24.58
 1 4 -2 651.94 24.13
 -1 4 2 660.4 26.16
 1 4 -2 697.11 24.12
 -1 4 2 689.91 26.4
 1 -4 2 680.53 23.98
 -1 -4 -2 733.63 23.92
 -1 4 2 697.25 24.77
 1 -4 2 711.91 24.55
 -1 -4 -2 670.26 24.66
 1 -4 2 660.1 23.88
 -1 4 1 202.37 9.86
 1 -4 1 208.72 10.43
 1 4 -1 210.05 10.83
 -1 -4 -1 192.03 9.81
 1 -4 1 207.11 10.26
 -1 4 1 217.55 10.35
 -1 -4 -1 204.7 9.46
 -1 -4 -1 214.54 9.96
 -1 4 1 203.65 10.51
 -1 -4 -1 215.48 9.29
 -1 4 1 209.07 8.67
 1 -4 1 211.34 10.15
 -1 -4 -1 175.69 6.9
 -1 -4 -1 211.16 9.05
 -1 -4 -1 212.34 6.98
 1 4 -1 219.78 8.71
 -1 4 1 226.19 8.64
 -1 -4 -1 219.62 9.63
 1 4 -1 216.11 11.04
 -1 4 1 205.59 9.93
 1 4 -1 216.7 9.8
 -1 4 1 221.02 11.06
 1 -4 1 220.38 8.84
 -1 4 1 226.99 11.18
 1 4 -1 219.41 9.67
 -1 4 1 203.1 9.83
 1 -4 1 217.31 9.39
 -1 -4 -1 222.06 9.81
 -1 -4 -1 208.36 9.78
 1 -4 1 223.44 9.82
 -1 4 0 10.86 2.81
 1 4 0 5.99 3.03
 -1 4 0 7.96 2.49
 1 -4 0 9.12 2.8
 -1 -4 0 6.74 2.34
 -1 -4 0 9.17 2.62
 -1 4 0 6.92 2.54
 -1 4 0 6.66 2.53
 -1 4 0 5.83 2.92
 -1 -4 0 6.64 2.57
 1 4 0 8.89 2.69
 1 -4 0 7.23 2.62
 1 4 0 6.38 1.85
 -1 -4 0 6.9 2
 -1 4 0 4.98 2.44
 -1 4 0 6.28 3.06
 1 4 0 6.98 2.45
 -1 4 0 8.38 1.87
 -1 -4 0 9.37 2.45
 -1 4 0 6.78 0.99
 1 4 0 10.26 3.07
 1 -4 0 7.05 2.62
 -1 -4 0 8.16 1.99
 1 -4 0 7.13 1.73
 1 4 0 7.6 2.01
 -1 -4 0 6.76 0.86
 -1 4 0 7.24 1.62
 -1 -4 0 6.98 2.16
 -1 -4 0 8.65 2.48
 1 -4 0 7.4 2.4
 1 -4 0 7.67 2.22
 1 -4 -1 192.57 10.01
 -1 4 -1 206.13 9.88
 -1 -4 1 207.69 10.38
 1 -4 -1 206.68 10.01
 1 4 1 199.48 9.25
 -1 -4 1 198.06 10.11
 -1 4 -1 214.86 10.07
 -1 4 -1 197.25 10.35
 1 4 1 190.27 10.23
 1 4 1 220.62 11.28
 -1 4 -1 225.96 10.28
 -1 -4 1 208.43 10.21
 1 -4 -1 218.61 9.95
 -1 4 -1 229.49 10.21
 1 -4 -1 211.94 8.5
 -1 4 -1 216.37 8.89
 1 -4 -1 202.95 9.59
 -1 4 -1 194.88 7.31
 -1 -4 1 209.69 10.11
 1 -4 -1 215.22 9.83
 1 -4 -1 208.95 9.6
 -1 -4 1 194.12 9.48
 -1 -4 1 227.03 9.16
 1 4 1 215.86 10.43
 -1 4 -1 219.47 10.6
 -1 -4 1 181.26 7.39
 1 4 1 196.05 8.77
 -1 4 -1 212.5 8.07
 -1 -4 1 208.01 9.47
 -1 -4 1 209.44 9.55
 1 -4 -1 213.27 8.65
 -1 -4 2 711.66 25.74
 -1 4 -2 715.26 24.05
 1 -4 -2 670.81 24.29
 -1 4 -2 662.48 22.23
 -1 4 -2 719.34 25.67
 1 4 2 707.51 26.19
 1 4 2 701.8 26.15
 -1 4 -2 728.14 25.47
 -1 4 -2 708.64 25.18
 1 -4 -2 682.37 25.25
 -1 -4 2 704.33 25.8
 1 -4 -2 668.38 25.05
 1 4 2 645.41 24.91
 -1 4 -2 708.65 24.98
 -1 -4 2 737.28 24.07
 1 -4 -2 653.84 24.5
 -1 -4 2 689.07 25.64
 -1 -4 2 657.35 22.36
 1 -4 -2 722.34 23.67
 -1 -4 2 696.02 24.74
 -1 4 -2 658.71 22.52
 -1 -4 2 755.01 25.24
 -1 -4 2 680.48 24.7
 1 -4 -2 721.84 24.9
 1 -4 -2 738.38 25.18
 -1 -4 2 684 23.94
 1 4 2 683.59 26.16
 1 -4 -2 659.23 23.05
 -1 4 -2 725.35 25.76
 -1 4 -2 671.31 23.9
 1 -4 -2 676.72 23.59
 -1 4 -3 481.81 17.29
 -1 -4 3 462.58 18.89
 1 -4 -3 459.25 17.04
 -1 4 -3 455.39 15.52
 1 4 3 433.92 19.36
 1 4 3 505.82 19.35
 -1 4 -3 484.33 18.46
 -1 4 -3 460.02 15.4
 -1 4 -3 452.39 18.05
 1 -4 -3 471.62 18.26
 1 -4 -3 462.04 17.93
 1 4 3 430.07 18.53
 -1 -4 3 477.99 18.86
 1 4 3 433.1 19.29
 -1 4 -3 461.39 17.84
 -1 -4 3 504.79 17.12
 -1 -4 3 469.24 18.96
 1 -4 -3 448.15 17.34
 -1 -4 3 445.89 15.46
 -1 4 -3 475.64 18.43
 -1 -4 3 476.56 17.85
 1 -4 -3 440.2 16.38
 1 -4 -3 460.52 17.91
 -1 -4 3 431.87 17.49
 1 -4 -3 473.14 16.71
 -1 -4 3 441.25 17.73
 -1 4 -3 449.51 15.25
 1 -4 -3 465.51 16.94
 -1 4 -3 437.82 16.94
 -1 -4 4 925.24 33.32
 1 -4 -4 880.04 30.37
 -1 4 -4 927.64 31.24
 -1 -4 4 942.04 32.45
 -1 4 -4 920.32 32.18
 1 -4 -4 895.81 30.52
 1 4 4 956.02 33.22
 1 4 4 883.72 33.99
 -1 4 -4 894.09 28.92
 -1 4 -4 889.38 29.03
 -1 4 -4 928.59 32.39
 -1 4 -4 927.07 32.2
 -1 -4 4 890.91 32.83
 1 -4 -4 876.07 30.77
 1 -4 -4 926.62 32.07
 1 4 4 826.25 31.42
 1 4 4 878.06 33.88
 1 -4 -4 888.04 31.55
 -1 -4 4 906.68 32.79
 1 4 4 921.39 33.46
 -1 -4 4 882.82 31.77
 1 -4 -4 940.25 30.55
 1 4 4 919.17 30.94
 -1 4 -4 897.31 29.47
 1 -4 -4 945.23 32.05
 -1 -4 4 922.68 30.62
 -1 4 -4 910.33 31.64
 -1 4 -4 895.46 30.94
 1 -4 -4 896.28 30.88
 1 -4 -5 110.73 5.64
 -1 4 -5 120.77 6.85
 -1 -4 5 125.88 8
 -1 4 -5 109.69 7.03
 1 -4 -5 110.89 6.29
 1 4 5 115.03 7.8
 1 4 5 135.03 9.39
 -1 4 -5 124.78 7.62
 -1 4 -5 131.3 4.87
 -1 4 -5 117.56 5.04
 -1 4 -5 124.5 4.96
 1 -4 -5 125.24 7
 1 4 5 106.47 8.75
 -1 -4 5 116.69 7.65
 1 4 5 107.42 8.49
 -1 4 -5 113.04 7.22
 -1 -4 5 107.83 7.59
 -1 -4 5 99.85 7.68
 1 -4 -5 109.99 6.04
 1 -4 -5 119.07 7.11
 1 4 5 101.6 7.22
 -1 -4 5 113.59 5.18
 -1 -4 5 113.71 7.09
 1 4 5 116.91 6.5
 1 -4 -5 127.23 6.28
 1 -4 -5 125.71 7.37
 -1 4 -5 125.13 5.62
 -1 -4 5 130.24 6.3
 -1 4 -5 97.49 6.38
 1 -4 -5 127.85 6.86
 -1 4 -5 112.9 6.47
 -1 4 -6 630.59 22.9
 1 -4 -6 590.67 22.19
 -1 -4 6 648.28 24.96
 1 4 6 600.21 26.05
 -1 4 -6 625.81 22.86
 1 4 6 600.72 23.93
 -1 4 -6 580.64 23.38
 -1 4 -6 669.3 19.98
 1 4 6 578.93 20.41
 1 -4 -6 609.6 19.65
 -1 4 -6 600.31 19.94
 1 -4 -6 605.68 22.31
 -1 -4 6 600.75 23.86
 1 4 6 587.74 25.78
 1 4 6 568.13 25.33
 -1 4 -6 605.63 23.42
 -1 4 -6 592.47 21.26
 -1 -4 6 579.6 24.07
 1 -4 -6 638.02 23.07
 1 4 6 559.11 23.67
 -1 -4 6 614.7 24.63
 -1 -4 6 578.31 20.28
 -1 -4 6 607.67 23.31
 1 4 6 642.57 22.31
 1 -4 -6 606.07 21.68
 -1 4 -6 609.36 21.16
 1 -4 -6 608.57 23.25
 1 -4 -6 608.51 23.15
 -1 4 -6 597.16 22.35
 -1 -4 6 641.38 21.55
 -1 4 -6 591.25 22.21
 1 -4 -6 608.42 22.61
 1 -4 -7 73.02 5.35
 -1 -4 7 76.84 7.07
 1 4 7 80.65 6.43
 -1 4 -7 80.15 5.63
 1 4 7 77.19 8.03
 -1 -4 7 81.53 6.27
 1 4 7 76.52 5.31
 1 -4 -7 78.62 4.94
 -1 -4 7 73.36 4.14
 1 -4 -7 73 3.38
 -1 4 -7 77.04 3.65
 1 -4 -7 69.32 4.92
 1 4 7 73.54 7.81
 -1 -4 7 68.3 6
 1 4 7 74.15 7.51
 -1 4 -7 80.65 6.15
 -1 -4 7 80 6.6
 -1 4 -7 74.3 4.64
 1 -4 -7 70.37 5.45
 1 4 7 70.5 6.58
 -1 -4 7 73.01 6.64
 1 -4 -7 67.24 3.1
 -1 -4 7 70.94 3.93
 1 -4 -7 79.26 6.02
 1 -4 -7 75.94 5.88
 -1 4 -7 73.47 4.6
 -1 -4 7 74.75 6.89
 -1 4 -7 78.08 5.71
 -1 -4 7 74.55 4.49
 -1 4 -7 75.82 5.16
 -1 4 -7 68.49 5.24
 1 -4 -7 70.92 5.55
 -1 -4 8 12.92 4.05
 -1 4 -8 11.36 2.85
 -1 4 -8 15.34 2.4
 -1 -4 8 15.84 4.48
 1 -4 -8 14.97 2.99
 1 4 8 15.02 3.53
 1 4 8 15.09 4.8
 -1 4 -8 14.65 2.93
 -1 -4 8 13.51 3.09
 -1 -4 8 14.64 2.23
 1 -4 -8 15.21 1.56
 -1 4 -8 14.11 1.84
 -1 4 -8 13.76 1.64
 -1 -4 8 13.53 3.37
 1 4 8 13.44 4.54
 -1 4 -8 14.35 2.27
 -1 4 -8 9.35 3.06
 -1 -4 8 13.04 3.65
 -1 -4 8 16.13 3.71
 1 4 8 18.61 4.38
 1 -4 -8 13.05 2.64
 -1 -4 8 12.35 1.97
 1 -4 -8 11.56 1.31
 1 -4 -8 13.31 2.44
 -1 -4 8 11.36 3.04
 1 4 8 14.73 2.79
 1 -4 -8 19.13 3.33
 1 -4 -8 13.09 3.04
 1 4 8 17.6 5.02
 -1 -4 8 12.49 2.03
 -1 4 -8 16.26 2.56
 -1 4 -8 14.87 2.84
 1 -4 -8 14.19 3.22
 -1 -4 9 424.24 19.47
 -1 4 -9 394.45 17.35
 -1 -4 9 384.35 18.08
 -1 4 -9 435.34 18.29
 1 -4 -9 413.85 17.24
 -1 -4 9 411.94 20.28
 1 4 9 412.04 21.07
 -1 4 -9 406.45 16.72
 1 4 9 380.88 17.84
 -1 -4 9 396.4 14.83
 1 -4 -9 401.79 13.75
 -1 4 -9 447.6 14.05
 -1 4 -9 408 14.14
 -1 -4 9 403.58 18.6
 1 -4 -9 392.46 16.26
 1 4 9 401.33 21.02
 1 4 9 395.34 20.76
 -1 -4 9 396.89 17.89
 1 4 9 390.63 16.21
 1 -4 -9 391.99 15.7
 -1 -4 9 409.05 18.15
 1 -4 -9 418.89 17.55
 -1 4 -9 378.5 15.71
 -1 4 -9 404.63 16.85
 1 4 9 382.81 19.37
 -1 -4 9 393.81 18.74
 1 -4 -9 401.63 13.5
 -1 -4 9 389.2 14.26
 1 -4 -9 386.23 17.35
 -1 4 -9 392.37 15.94
 1 -4 -9 427.1 17.29
 -1 4 -9 367.48 15.33
 -1 -4 10 39.81 5.43
 -1 -4 10 47.53 3.48
 -1 -4 10 49.4 3.6
 1 4 10 52 6.86
 -1 -4 10 44.54 5.7
 1 -4 -10 42.97 2.83
 1 -4 -10 44.66 2.89
 -1 -4 10 51.51 6.5
 -1 4 -10 41.03 4.91
 -1 4 -10 53.09 5.65
 1 4 10 44.36 5.26
 -1 -4 10 45.14 5.6
 -1 -4 10 49.1 7.13
 1 -4 -10 44.07 4.89
 1 4 10 39.68 6.89
 1 4 10 42.55 5.14
 -1 4 -10 46.16 4.54
 -1 -4 10 42.8 3.69
 1 -4 -10 44.93 2.8
 -1 4 -10 44.79 3.01
 1 4 10 50.29 7.59
 -1 -4 10 47.37 5.23
 1 4 10 37.1 6.87
 1 -4 -10 45.09 2.58
 -1 -4 10 40.92 3.09
 -1 4 -10 46.2 2.48
 -1 4 -10 45.59 4.69
 1 -4 -10 44.1 5.08
 -1 4 -10 43.98 4.08
 -1 4 -10 47.78 3.21
 1 -4 -10 53.58 5.12
 1 -4 -10 51.9 4.92
 -1 4 -10 45.39 4.25
 -1 4 -10 41.64 2.81
 -1 4 -10 46.71 3.12
 -1 -4 10 50.99 3.91
 1 4 10 43.05 4.32
 -1 -4 10 49.27 5.44
 1 -4 -10 43.93 4.03
 -1 4 -11 62.34 3.14
 -1 4 -11 57.03 3.64
 -1 -4 11 58.41 4.42
 -1 4 -11 61.61 3.65
 -1 -4 11 66.81 6.58
 -1 -4 11 54.56 3.9
 -1 -4 11 53.91 3.87
 1 -4 -11 54.5 3.21
 1 -4 -11 55.01 3.32
 -1 -4 11 54.62 4.16
 1 -4 -11 54.14 3.36
 -1 4 -11 54.25 3.26
 -1 4 -11 54.67 5.99
 -1 -4 11 52.45 6.5
 1 4 11 58.86 6.38
 1 -4 -11 55.76 3.52
 -1 -4 11 55.02 7.53
 1 -4 -11 54.62 5.66
 1 4 11 46.77 5.68
 -1 4 -11 47.55 4.69
 1 4 11 47.64 7.84
 1 -4 -11 55.04 3.28
 -1 -4 11 53.53 4.29
 -1 4 -11 53.03 3.47
 1 4 11 55.64 8.35
 -1 -4 11 53.63 5.59
 1 4 11 57.68 8.13
 1 -4 -11 52.59 2.99
 -1 -4 11 55.95 3.57
 -1 4 -11 51.15 2.81
 -1 4 -11 59.13 3.34
 -1 4 -11 55.73 3.26
 -1 4 -11 59.41 4.94
 1 -4 -11 53.74 5.41
 1 -4 -11 54.56 4.98
 -1 4 -11 57.67 5.83
 -1 -4 11 67.66 7.21
 -1 -4 11 52.7 6.25
 1 4 11 57.59 7.65
 -1 4 -11 54.91 4.73
 -1 4 -11 54.9 5.38
 1 -4 -11 57.05 5.81
 1 -4 -11 54.5 4.65
 -1 -4 11 54.15 6.02
 1 4 11 52.52 4.83
 1 -4 -12 39.02 3.16
 -1 -4 12 41.71 3.44
 1 4 12 41.37 6.86
 -1 -4 12 35.29 5.31
 1 -4 -12 39.09 2.91
 -1 -4 12 37.12 3.68
 1 -4 -12 40.73 2.91
 -1 4 -12 42.22 2.86
 -1 4 -12 43.71 5.43
 1 4 12 35.44 5.55
 -1 -4 12 49.39 6.43
 1 -4 -12 39.03 2.96
 -1 -4 12 53.12 7.9
 1 -4 -12 30.11 4.55
 1 4 12 34.53 4.93
 -1 4 -12 36.61 4.21
 -1 -4 12 42.75 3.91
 1 -4 -12 39.41 2.89
 -1 4 -12 45.29 3.09
 1 4 12 34.79 7.24
 1 -4 -12 38.38 2.61
 -1 4 -12 41.54 2.47
 -1 -4 12 33.76 2.93
 -1 4 -12 45.16 4.5
 1 -4 -12 36.91 4.39
 -1 4 -12 36.4 4.62
 1 -4 -12 43.51 5.25
 -1 4 -12 41.02 4.27
 -1 -4 12 43.87 6.03
 -1 4 -12 41.42 5.2
 -1 4 -12 49.12 5.65
 -1 -4 12 44.33 3.98
 -1 4 -12 39.72 2.86
 -1 4 -12 42.01 2.61
 -1 4 -12 39.11 2.84
 1 -4 -13 338.55 12.72
 1 -4 -13 319.19 12.23
 -1 -4 13 345.05 13.09
 1 4 13 324.05 19.54
 -1 -4 13 327.56 17.03
 1 -4 -13 357.34 12.51
 -1 -4 13 324.48 13.55
 1 -4 -13 333.75 12.47
 -1 4 -13 333.3 12.28
 1 4 13 308.01 17.13
 -1 4 -13 356.6 17.39
 -1 -4 13 351.81 18.48
 1 -4 -13 349.25 12.62
 -1 -4 13 362.48 20.54
 1 -4 -13 353.65 16.69
 1 4 13 331.83 16.7
 -1 4 -13 316.93 14.75
 1 -4 -13 340.54 12.42
 -1 -4 13 313.2 13.63
 -1 4 -13 351.1 12.6
 1 4 13 340.1 21.05
 -1 -4 13 320.61 12.4
 1 -4 -13 333.91 12.03
 -1 4 -13 329.66 11.78
 -1 4 -13 337.36 15.28
 1 -4 -13 333.23 15.3
 -1 4 -13 363.48 15.18
 1 -4 -13 346.19 16.81
 -1 4 -13 339.32 15.91
 -1 4 -13 363.93 17.07
 -1 -4 13 343.58 17.99
 -1 4 -13 362.32 17.42
 -1 -4 13 345.56 13.86
 -1 4 -13 355.88 12.43
 -1 4 -13 346.94 11.98
 -1 4 -13 342.99 12.4
 -1 -4 14 59.45 4.09
 1 -4 -14 57.96 3.44
 -1 -4 14 68.15 6.79
 1 4 14 74.37 9.23
 1 -4 -14 62.87 3.84
 1 -4 -14 65.37 3.78
 -1 -4 14 59.88 4.67
 -1 4 -14 61.42 3.58
 -1 -4 14 63.26 7.49
 1 -4 -14 63.44 3.77
 -1 -4 14 58.94 4.73
 1 -4 -14 56.83 3.68
 1 4 14 60.8 9.27
 -1 4 -14 62.6 5.93
 -1 4 -14 63.86 5.36
 -1 4 -14 62.6 3.84
 -1 -4 14 53.85 3.54
 1 -4 -14 59.81 3.42
 -1 4 -14 56.99 3.17
 1 4 14 68.05 9.6
 1 4 14 66.66 9.23
 1 -4 -14 67.65 4.01
 -1 4 -14 71.85 5.89
 -1 -4 14 63.64 8.53
 1 -4 -14 58.75 6.42
 -1 4 -14 53.68 6.25
 -1 4 -14 66.85 3.76
 -1 4 -14 69.06 6.74
 -1 4 -15 58.62 3.27
 -1 4 -15 59.3 3.51
 1 -4 -15 58.89 3.68
 -1 -4 15 55.08 8.08
 1 -4 -15 52.1 5.97
 1 4 15 39.34 7.93
 1 4 15 54.38 4.82
 -1 -4 15 58.58 4.72
 1 -4 -15 56.56 3.58
 -1 4 -15 54.23 3.69
 -1 -4 15 58.23 3.75
 -1 4 -15 60.22 3.73
 -1 4 -15 52.06 2.98
 1 -4 -15 58.76 3.35
 -1 -4 15 60.35 3.48
 1 4 15 46.32 8.6
 1 4 15 71.76 9.76
 -1 4 -15 52.09 5.63
 -1 4 -15 55.14 4.95
 -1 -4 15 61.08 4.34
 1 -4 -15 61.47 3.33
 1 -4 -15 59.3 3.86
 -1 4 -15 56.49 3.5
 1 4 15 67.23 9.02
 -1 -4 15 58.15 6.06
 -1 -4 15 62.2 7.25
 -1 -4 15 58.8 4.58
 1 -4 -15 61.55 3.72
 1 -4 -15 55.1 3.69
 1 -4 -16 59.41 3.59
 -1 -4 16 60.45 4.66
 -1 -4 16 61.96 8.08
 1 -4 -16 59.63 6.23
 -1 -4 16 60.17 3.64
 -1 4 -16 61.73 3.84
 1 -4 -16 58.78 3.62
 -1 -4 16 62.19 4.76
 1 4 16 55.45 4.72
 -1 4 -16 65.33 5.87
 1 -4 -16 59.1 6.22
 -1 4 -16 63.31 3.71
 1 -4 -16 58.24 3.33
 1 4 16 61.45 8.93
 1 4 16 50.91 8.57
 -1 -4 16 64.36 4.7
 -1 -4 16 58.48 4.16
 1 -4 -16 60.43 3.29
 1 -4 -16 60.36 3.81
 -1 4 -16 62.52 3.53
 1 4 16 60.44 8.51
 1 -4 -16 59.12 3.19
 -1 -4 16 61.96 4.62
 1 -4 -16 56.55 3.68
 1 -4 -16 58.39 3.6
 1 -4 -17 165.74 6.86
 -1 -4 17 160.45 7.72
 1 -4 -17 159.59 6.77
 -1 4 -17 163.18 6.55
 1 -4 -17 159.57 6.58
 -1 -4 17 146.04 7.54
 1 -4 -17 152.11 9.89
 1 4 17 167.86 8.14
 1 -4 -17 160.37 6.72
 -1 -4 17 154.56 7.75
 -1 4 -17 171.95 6.83
 1 4 17 150 12.35
 1 4 17 162.31 13.13
 1 4 17 148.98 13.29
 -1 4 -17 160.18 9.4
 1 -4 -17 151.62 9.73
 1 -4 -17 163.15 6.84
 -1 -4 17 155.7 7.2
 1 -4 -17 159.76 6.4
 -1 -4 17 170.66 12.71
 -1 -4 17 154.27 7.71
 -1 4 -17 157.65 6.85
 1 -4 -18 10.8 1.53
 -1 -4 18 12.21 2.5
 1 4 18 14.87 2.97
 -1 4 -18 9.96 1.5
 1 -4 -18 12.21 1.74
 -1 -4 18 9.89 2.4
 -1 4 -18 16.76 3.19
 1 -4 -18 12.59 3.26
 1 4 18 8.97 4.57
 1 -4 -18 10.48 1.7
 -1 -4 18 12.58 2.07
 -1 4 -18 12.01 1.84
 -1 -4 18 13.74 2.51
 -1 -4 18 9.88 2.33
 1 -4 -18 11.96 1.77
 1 -4 -18 10.99 1.83
 -1 4 -18 11.14 1.57
 -1 4 -18 11.68 1.61
 -1 4 -19 142 5.96
 1 -4 -19 148.66 5.88
 1 4 19 149.43 7.13
 -1 4 -19 148.38 5.65
 1 -4 -19 144.04 5.78
 -1 4 -19 145.89 5.58
 -1 4 -19 143.9 5.61
 1 -4 -19 156.36 6.05
 -1 -4 19 136.24 6.47
 -1 -4 19 144.03 6.62
 1 -4 -19 152.07 8.48
 1 -4 -19 151.49 5.96
 -1 -4 19 155.45 6.62
 -1 4 -20 9.49 1.12
 -1 -4 20 9.63 1.68
 1 -4 -20 7.79 1.33
 1 -4 -20 8.6 1.39
 -1 4 -20 8.13 1.35
 1 -4 -20 8.06 1.28
 -1 -4 20 5.95 1.71
 1 4 20 8.16 2.33
 1 4 20 9.73 2.32
 1 -4 -21 21.76 1.5
 -1 -4 21 19.3 1.43
 -1 4 -21 20.07 1.47
 1 4 21 22.58 2.34
 -1 -4 21 19.29 1.72
 1 -4 -21 20.24 1.48
 -1 5 20 16.06 1.89
 1 5 -20 14.58 1.3
 1 5 -20 10.87 0.88
 -1 5 20 15.36 1.94
 1 -5 20 14.14 2.04
 -1 -5 -20 17.71 1.57
 -1 5 20 14.25 1.66
 1 -5 20 13.73 1.84
 -1 5 19 15.14 2.18
 -1 5 19 12.95 2.21
 1 -5 19 15.43 1.88
 -1 5 19 15.27 2.35
 1 5 -19 16.55 1.39
 -1 -5 -19 16.94 1.87
 1 -5 19 13.31 2.23
 -1 5 19 15.13 2.03
 -1 5 19 15.74 2.19
 1 -5 19 11.89 2.38
 -1 -5 -18 17.6 1.83
 1 -5 18 22.89 2.9
 -1 5 18 18.52 2.45
 -1 5 18 21.47 2.82
 -1 5 18 18.41 2.71
 1 -5 18 21.45 2.57
 -1 -5 -18 20.82 1.97
 1 5 -18 20.08 1.82
 -1 -5 -18 26.48 2.35
 1 5 -18 19.76 1.67
 1 5 -18 17.44 3.21
 1 5 -17 70.88 3.77
 1 5 -17 62.94 3.28
 -1 -5 -17 66.13 3.22
 -1 -5 -17 54.97 3.22
 1 -5 17 62.03 4.48
 -1 5 17 62.96 4.41
 -1 -5 -17 58.2 3.46
 -1 -5 -17 66.24 3.69
 1 -5 17 69.27 3.64
 -1 5 17 62 4.46
 1 5 -17 58.95 3.41
 1 5 -17 63.38 5.43
 1 -5 17 54.31 6.99
 -1 5 17 68.22 7.71
 1 -5 17 66.31 4.36
 1 -5 16 52.04 6.92
 -1 5 16 49.36 5.76
 -1 -5 -16 57.46 2.88
 -1 5 16 60.11 7.07
 1 -5 16 69.84 8.43
 -1 -5 -16 55.66 3.01
 -1 5 16 61.36 4.32
 1 -5 16 62.05 3.53
 1 5 -16 55.78 2.63
 -1 5 16 58.15 4.14
 1 5 -16 58.7 2.96
 -1 5 16 58.4 8
 1 5 -16 60.27 3.33
 -1 -5 -16 58.19 3.22
 -1 5 16 53.04 7.47
 1 -5 16 57.75 4.07
 -1 -5 -16 59.7 3.28
 1 5 -16 54.2 5.25
 -1 -5 -15 248.89 9.78
 -1 5 15 251.33 11.13
 1 -5 15 264.94 10.39
 1 -5 15 281.65 10.23
 -1 -5 -15 262.03 9.98
 1 5 -15 250.39 9.32
 1 -5 15 245.67 10.88
 1 -5 15 243.62 15.75
 -1 5 15 228.22 14
 -1 -5 -15 257.72 9.63
 -1 5 15 267.64 16.19
 1 -5 15 252.89 17.12
 1 5 -15 270.94 9.97
 -1 -5 -15 244.74 9.66
 1 5 -15 247.29 9.34
 -1 5 15 251.73 10.96
 1 5 -15 247.23 9.34
 1 5 -15 253.34 9.6
 -1 5 15 260.76 17.07
 1 5 -15 253.57 13.96
 1 5 -15 252.71 10.02
 1 5 -15 265.81 13.46
 -1 5 15 231.64 16.14
 1 5 -15 249.61 13.27
 1 5 -15 255.22 13.3
 1 5 -14 167.18 7.39
 -1 -5 -14 167.28 7.19
 -1 5 14 167.41 8.52
 1 -5 14 166.37 7.48
 1 -5 14 175.38 7.86
 -1 -5 -14 176.05 7.28
 1 -5 14 157.96 8.17
 1 5 -14 162.61 6.74
 1 5 -14 164.33 10.23
 1 -5 14 135.69 11.88
 -1 5 14 153.42 11.23
 -1 -5 -14 167.97 7.04
 1 -5 14 184.78 14.28
 -1 5 14 185.63 13.57
 -1 5 14 157.17 12.92
 -1 -5 -14 156.49 7.05
 1 5 -14 178.12 7.37
 -1 5 14 170.75 8.55
 1 5 -14 163.41 6.75
 1 -5 14 160.23 8.35
 -1 -5 -14 165.96 7.19
 -1 5 14 162.18 8.3
 1 5 -14 172.94 6.85
 1 -5 14 158.26 7.02
 1 5 -14 172.09 7
 -1 5 14 166.22 13.74
 1 5 -14 166.54 10.44
 1 -5 14 163.56 11.92
 1 5 -14 171.3 11.11
 1 5 -14 173.49 10.61
 -1 5 14 158.98 13.21
 1 -5 14 161.47 11.13
 1 5 -14 156.74 7.27
 1 5 -14 164.44 10.32
 -1 -5 -13 54.77 3.65
 1 5 -13 59.74 3.78
 -1 -5 -13 55.33 3.64
 -1 -5 -13 54.57 3.62
 1 5 -13 62.31 6.17
 1 -5 13 46.33 7.22
 -1 5 13 61.95 6.82
 -1 -5 -13 51.79 3.5
 1 -5 13 49.81 7.9
 -1 5 13 60.14 8.36
 -1 5 13 57.54 8.13
 -1 5 13 57.25 4.9
 1 -5 13 52.49 3.98
 1 -5 13 60.61 4.32
 -1 5 13 49.89 4.68
 1 5 -13 55.04 3.35
 -1 -5 -13 54.63 3.59
 -1 5 13 52.81 4.55
 1 5 -13 53.37 3.33
 1 -5 13 57.44 3.75
 1 5 -13 50.01 3.35
 -1 -5 -13 56.03 3.61
 1 5 -13 60.96 6.21
 1 5 -13 55.18 5.89
 1 -5 13 64.33 7.73
 1 5 -13 54.2 6.27
 1 5 -13 63.34 6.14
 1 -5 13 47.14 6.42
 -1 5 13 49.42 8.19
 1 5 -13 58.17 3.8
 1 5 -13 60.64 3.89
 -1 -5 -12 195.14 8.22
 1 5 -12 210.79 8.42
 1 -5 12 198.16 8.81
 -1 5 12 188.62 9.35
 -1 -5 -12 200.29 8.24
 -1 -5 -12 204.44 8.26
 1 -5 12 189.93 13.54
 -1 5 12 199.3 12.77
 1 5 -12 201.05 11.73
 -1 -5 -12 196.8 8.17
 1 -5 12 189.99 14.49
 -1 5 12 213.78 15.03
 -1 5 12 193.27 14.48
 -1 5 12 199.14 9.5
 1 5 -12 198.75 7.9
 -1 -5 -12 205.16 8.21
 1 5 -12 188.09 7.91
 -1 5 12 191.7 9.28
 -1 -5 -12 187.11 8.14
 1 5 -12 198.63 8.03
 -1 -5 -12 199.11 11.93
 1 -5 12 192.61 8.4
 1 -5 12 195.33 13.7
 1 5 -12 193.89 12.29
 1 5 -12 193.69 8.38
 1 5 -12 203.5 11.74
 1 -5 12 228.57 13.7
 -1 5 12 204.54 15.02
 1 5 -12 203.56 8.52
 1 5 -12 210.96 11.88
 1 5 -12 210.4 12.16
 1 5 -11 291.24 10.79
 -1 -5 -11 275.95 10.56
 -1 -5 -11 281.32 10.51
 -1 -5 -11 278.52 10.52
 -1 5 11 258.21 15.03
 1 5 -11 266.53 14.33
 -1 -5 -11 283.24 10.55
 1 -5 11 256.1 16.91
 -1 5 11 281.02 17.67
 -1 -5 -11 271.43 10.49
 -1 5 11 252.77 11.58
 -1 -5 -11 280.11 10.49
 1 -5 11 255.67 14.28
 1 5 -11 274.26 14.23
 1 5 -11 271.43 14.43
 -1 5 11 268.17 11.64
 1 5 -11 275.38 10.25
 1 5 -11 269.76 10.34
 -1 5 11 261.49 17.22
 1 -5 11 271.56 14.35
 -1 5 11 297.6 17.9
 1 5 -11 268.93 10.3
 1 -5 11 273.6 10.87
 1 -5 11 281.85 16.58
 1 5 -11 273.38 14.88
 1 5 -11 271.43 14.03
 1 -5 11 286.27 16.07
 -1 5 11 258.79 16.85
 1 5 -11 275.03 10.88
 1 -5 11 276.7 11.22
 -1 5 11 276.05 11.71
 -1 -5 -10 171.4 7.27
 1 5 -10 168.99 7.34
 -1 -5 -10 172.43 7.13
 -1 -5 -10 161.84 6.76
 -1 -5 -10 167.17 7.06
 -1 5 10 150.29 10.63
 1 5 -10 178.71 10.94
 -1 -5 -10 172.54 7.15
 -1 5 10 165.13 12.91
 1 -5 10 148.09 12.16
 -1 -5 -10 170.77 7.09
 -1 5 10 163.52 8.17
 -1 -5 -10 175.25 7.11
 1 5 -10 179.8 10.58
 1 5 -10 175.13 10.97
 1 -5 10 174.05 11.08
 -1 5 10 163.44 8.21
 1 5 -10 169.26 7.1
 1 5 -10 157.64 6.85
 -1 5 10 170.16 13.28
 1 -5 10 172 10.86
 -1 5 10 175.69 13.09
 1 5 -10 170.95 7.01
 1 -5 10 164.32 7.52
 1 5 -10 172.81 10.35
 1 -5 10 189.2 12.82
 1 5 -10 177.1 11.16
 -1 -5 -10 167.62 9.26
 -1 5 10 173.65 13.08
 1 -5 10 168.87 11.93
 1 5 -10 173.81 7.57
 -1 5 10 161.04 8.09
 -1 -5 -10 163.64 6.9
 -1 -5 -9 98.6 4.96
 1 5 -9 99.93 5.11
 -1 -5 -9 102.61 4.86
 -1 -5 -9 102.43 4.98
 -1 5 9 93.57 5.61
 -1 -5 -9 104.46 4.84
 -1 -5 -9 98.86 4.63
 -1 -5 -9 104.32 4.9
 -1 -5 -9 101.64 4.83
 -1 5 9 100.9 8.1
 1 5 -9 93.67 7.92
 -1 -5 -9 103.3 4.93
 -1 5 9 93.8 5.75
 -1 -5 -9 103.24 4.81
 1 -5 9 89.09 9.21
 -1 5 9 98.39 9.54
 -1 5 9 99.43 5.82
 1 5 -9 87.37 4.8
 -1 5 9 114.12 10.46
 1 -5 9 105.93 8.18
 -1 5 9 92.79 9.26
 -1 -5 -9 88.09 6.69
 -1 -5 -9 97.43 7.32
 1 -5 9 110.67 5.82
 1 5 -9 96.7 5.2
 1 5 -9 98.06 8.01
 1 -5 9 96.65 8.98
 1 5 -9 107.9 7.75
 1 -5 9 107.81 9.06
 -1 5 9 96.58 9.45
 1 5 -9 89.41 7.4
 1 5 -9 101.24 8.01
 1 -5 9 88.55 7.87
 1 -5 9 98.66 5.31
 1 5 -9 100.38 4.8
 -1 -5 -8 58.93 3.53
 1 5 -8 59.29 3.73
 -1 -5 -8 60.45 3.47
 -1 5 8 61.48 4.21
 -1 -5 -8 57.63 3.42
 -1 -5 -8 54.77 3.32
 1 -5 8 65.03 7.51
 1 5 -8 64.67 5.83
 -1 5 8 53.76 5.81
 -1 5 8 61.24 5.75
 1 5 -8 61.61 6.25
 1 5 -8 72.87 3.77
 -1 5 8 54.29 4.22
 -1 -5 -8 56.63 5.65
 1 -5 8 55.36 3.87
 1 5 -8 60.69 3.41
 -1 5 8 76.24 8.32
 1 -5 8 64.75 6.51
 -1 5 8 65.24 7.84
 -1 5 8 61.75 4.44
 1 5 -8 59.54 3.61
 -1 5 8 55.75 7.21
 1 -5 8 61.29 6.8
 1 -5 8 66.62 6.69
 1 5 -8 62.45 6.36
 1 5 -8 64.22 6.06
 -1 -5 -8 54.28 4.07
 -1 5 8 69 7.94
 1 -5 8 49.21 6.96
 1 5 -8 64.05 4.54
 -1 5 8 69.81 5.45
 1 -5 8 50.23 4.09
 1 5 -8 62.24 3.92
 -1 -5 -8 50.81 5.3
 -1 -5 -8 57.73 5.31
 -1 5 7 206.11 9
 1 5 -7 217.13 8.11
 1 -5 7 197.97 8.56
 -1 5 7 215.42 13.75
 1 -5 7 217.56 12.34
 -1 5 7 211 13.71
 1 5 -7 210.85 8.33
 -1 5 7 209.4 11.26
 1 5 -7 217.23 12.15
 -1 5 7 224.65 11.7
 -1 5 7 210.06 10.35
 -1 -5 -7 203.65 9.38
 1 -5 7 196.21 12
 1 5 -7 199.1 11.87
 1 5 -7 217.42 11.65
 1 -5 7 212.27 13.08
 1 5 -7 220.28 11.41
 -1 5 7 209.72 13.6
 1 -5 7 189.43 12.54
 1 5 -7 214.59 9.76
 -1 -5 -7 209.63 11.27
 -1 -5 -7 201.47 10.92
 -1 5 7 199.01 12.93
 1 -5 7 211.37 12.92
 1 -5 6 548.09 24.72
 1 -5 6 623.35 20.53
 -1 5 6 617.84 26.67
 1 -5 6 656.54 25.29
 1 5 -6 611.32 20.29
 -1 5 6 566.6 20.71
 -1 5 6 603.5 23.82
 1 5 -6 628.78 24.9
 -1 5 6 639.84 23.74
 -1 5 6 581.23 22.72
 -1 -5 -6 602.47 21.68
 1 -5 6 592.29 24.8
 1 5 -6 604.69 24.78
 1 5 -6 575.63 23.82
 -1 5 6 620.37 24.04
 -1 5 6 623.88 22.63
 1 5 -6 541.78 20.45
 1 5 -6 613.28 23.73
 1 -5 6 565.37 21.73
 -1 -5 -6 607.15 23.67
 -1 -5 -6 592.08 23.44
 -1 5 6 593.96 25.7
 1 -5 6 616.91 25.56
 1 -5 5 697.75 28.65
 1 -5 5 743.87 24.72
 -1 5 5 756.83 30.35
 -1 -5 -5 704.97 26.13
 1 -5 5 797.84 29.61
 -1 5 5 716.16 24.85
 1 5 -5 748.86 24.58
 -1 5 5 740.92 27.99
 -1 5 5 788.71 27.6
 1 5 -5 772.34 29.22
 -1 -5 -5 761.7 26.14
 -1 5 5 762.18 27.42
 -1 5 5 747.83 28.17
 1 5 -5 746.34 29.18
 1 -5 5 733.73 29.16
 -1 -5 -5 700.97 26.31
 1 5 -5 719.87 27.72
 -1 -5 -5 714.54 27.77
 -1 -5 -5 734.25 27.78
 1 -5 5 704.19 26.33
 1 -5 5 784.61 26.1
 -1 5 5 753.85 26.62
 1 5 -5 689.96 24.99
 -1 5 5 747.1 29.72
 1 -5 5 773.98 29.93
 -1 5 4 905.93 30.85
 1 5 -4 899.79 32.73
 1 -5 4 905.42 34.39
 1 5 -4 916.08 31.13
 1 -5 4 875.42 29.54
 -1 5 4 866.16 29.7
 -1 5 4 926.71 35.03
 -1 -5 -4 857.05 31.57
 1 -5 4 939.48 34.17
 -1 5 4 969.3 35.68
 1 5 -4 928.29 29.59
 -1 5 4 903.24 32.96
 -1 5 4 955.2 32.18
 1 5 -4 911.03 34.09
 -1 5 4 908.69 32.5
 -1 -5 -4 909.14 31.19
 -1 -5 -4 877.36 31.89
 -1 5 4 898.6 33.01
 1 -5 4 871.75 33.88
 1 5 -4 898.35 34.06
 1 5 -4 871.19 30.27
 -1 5 4 921 31.36
 1 -5 4 951.99 30.99
 -1 -5 -4 913.42 32.85
 1 -5 4 872.28 30.88
 1 -5 4 894.34 31.74
 1 5 -4 852.74 33.29
 -1 5 4 949.08 34.48
 -1 5 3 630.4 25.22
 1 5 -3 577.65 21.76
 1 -5 3 612.31 24.25
 -1 5 3 628.63 24.79
 -1 -5 -3 587.22 22.42
 -1 5 3 611.64 25.17
 1 -5 3 592.92 22.15
 1 5 -3 550.24 21.29
 -1 5 3 594.52 19.99
 -1 5 3 577.11 20.12
 -1 5 3 579 19.67
 1 5 -3 572.28 19.9
 -1 5 3 596.65 23.24
 1 5 -3 566.73 24.02
 -1 -5 -3 628.57 21.72
 -1 5 3 626.4 23.08
 1 5 -3 583.29 24.21
 -1 5 3 605.47 23.26
 -1 -5 -3 583.13 22.55
 1 -5 3 588.11 24.07
 1 5 -3 573.9 20.78
 -1 5 3 603.31 21.48
 1 -5 3 601.42 24.21
 1 5 -3 554.49 23.62
 -1 5 3 566.23 21.05
 1 5 -3 583.79 22.94
 1 -5 3 595.23 21.56
 -1 -5 -3 585.35 22.89
 1 -5 3 610.91 22.45
 -1 -5 -3 559.64 21.11
 -1 5 3 591.83 23.85
 1 -5 3 598.04 24.28
 1 5 -2 629.79 24.47
 -1 5 2 693.75 27.34
 1 -5 2 663.15 22.21
 -1 -5 -2 645.86 21.58
 1 -5 2 687.08 26.45
 -1 -5 -2 702.27 25.45
 -1 5 2 702.17 26.74
 1 -5 2 701.71 23.99
 1 5 -2 668.49 24.41
 -1 5 2 705.17 27.33
 -1 5 2 671.08 22.23
 -1 5 2 668.73 22.44
 1 5 -2 635.7 22.32
 -1 5 2 654.14 22.06
 1 5 -2 622.63 26.43
 -1 5 2 657.27 25.49
 -1 5 2 671.61 25.28
 -1 -5 -2 706.69 24.26
 1 -5 2 683.26 26.47
 1 5 -2 630.93 26.42
 -1 5 2 660.12 25.46
 -1 -5 -2 666.11 25.33
 1 5 -2 697.77 23.51
 -1 -5 -2 654.64 23.37
 -1 5 2 676.73 23.66
 -1 5 2 648.57 23.53
 1 5 -2 708.9 25.54
 1 -5 2 651.43 26.19
 1 5 -2 653.36 26.22
 -1 -5 -2 667.55 23.68
 -1 -5 -2 649.55 25.24
 1 -5 2 645.09 24.18
 1 -5 2 676.46 24.92
 1 -5 2 715.26 26.77
 -1 5 2 708.94 26.25
 -1 -5 -2 662.59 24.23
 -1 5 1 646.77 25.86
 1 5 -1 604.32 24
 -1 -5 -1 616.6 20.82
 -1 -5 -1 645.27 24.64
 -1 5 1 615.52 24.99
 1 -5 1 605.67 22.17
 1 5 -1 593.04 23.71
 -1 5 1 643.58 25.89
 -1 5 1 638.47 21.18
 -1 5 1 641.09 21.19
 -1 5 1 624.12 21.38
 1 5 -1 627.6 25.89
 -1 5 1 627.66 24.6
 -1 5 1 648.42 24.68
 1 5 -1 646.27 25.82
 -1 -5 -1 652.66 24.77
 -1 5 1 651.63 24.68
 -1 -5 -1 634.92 22.69
 -1 5 1 667.73 22.54
 1 -5 1 596.7 22.47
 1 5 -1 654.95 22.7
 1 5 -1 663.42 25.48
 1 -5 1 628.69 24.96
 -1 5 1 624.19 22.68
 -1 -5 -1 650.04 23.45
 -1 -5 -1 683.36 24.31
 -1 -5 -1 662.87 24.52
 1 -5 1 639.41 23.61
 1 -5 1 675.56 24.26
 -1 5 1 729.1 25.3
 1 -5 1 651.01 25.23
 -1 -5 -1 636.08 23.82
 1 5 0 2365.04 77.81
 -1 5 0 2448.97 79.04
 -1 -5 0 2256.66 73.82
 1 -5 0 2505.72 78.62
 -1 -5 0 2453.44 78.17
 -1 5 0 2332.5 77.85
 1 5 0 2359.91 77.62
 -1 5 0 2439.41 79.04
 -1 5 0 2291.67 73.9
 -1 5 0 2399.14 74.08
 -1 5 0 2354.62 74.2
 1 5 0 2285.3 79.34
 -1 5 0 2378.02 77.97
 -1 -5 0 2612.8 76.46
 -1 5 0 2476.27 77.82
 1 5 0 2372.26 79.3
 -1 -5 0 2366.35 78.15
 -1 5 0 2349.17 77.75
 1 5 0 2503.19 75.98
 -1 5 0 2399.77 75.17
 -1 -5 0 2393.52 77.04
 1 -5 0 2287.16 75.47
 -1 -5 0 2233.61 75.72
 -1 -5 0 2277.19 73.49
 -1 -5 0 2338.57 77.08
 -1 5 0 2450.39 75.99
 1 5 0 2452.55 78.81
 1 -5 0 2361.59 77.76
 -1 -5 0 2434.61 77.54
 1 -5 0 2454.49 77.49
 1 -5 0 2341.79 76.84
 -1 5 0 2603.03 78.15
 1 -5 0 2389.23 78.13
 -1 -5 0 2357.2 77.51
 -1 5 -1 681.48 25.81
 1 5 1 650.38 25.42
 -1 -5 1 626.82 21.42
 1 -5 -1 653.55 25.34
 1 5 1 613.81 23.49
 -1 -5 1 681.19 25.52
 -1 5 -1 642.93 24.67
 -1 5 -1 675.7 25.71
 1 5 1 650.43 25.35
 -1 5 -1 664.3 21.37
 1 5 1 599.37 21.34
 -1 5 -1 670.31 21.58
 -1 5 -1 652.54 21.62
 1 5 1 630.33 26.52
 -1 5 -1 655.44 25.17
 -1 -5 1 672.9 23.6
 -1 5 -1 655.91 24.89
 -1 5 -1 674.63 25.14
 1 5 1 621.34 26.13
 1 -5 -1 654.5 25.47
 -1 -5 1 636.75 25.36
 -1 -5 1 653.74 24.86
 -1 5 -1 669.81 23.45
 1 5 1 667.6 25.82
 1 -5 -1 624.16 24.41
 1 -5 -1 671.96 24.81
 -1 -5 1 657.27 24.59
 1 -5 -1 651.23 24.39
 1 -5 -1 643.82 22.91
 1 5 1 627.3 23.3
 -1 -5 1 672.76 23.73
 -1 -5 1 636.12 24.19
 -1 5 -1 647.1 22.2
 -1 -5 1 652.73 25.1
 1 -5 -1 651.63 24.95
 -1 -5 2 730.72 27.08
 -1 5 -2 739.11 25.17
 1 5 2 758.51 27.59
 1 -5 -2 708.33 25.74
 1 5 2 644.47 27.08
 -1 5 -2 703.83 27.06
 1 -5 -2 654.06 24.28
 -1 -5 2 672.98 22.93
 1 -5 -2 710.36 26.73
 1 5 2 665.46 25.67
 -1 5 -2 670.4 25.77
 -1 -5 2 710.73 27.05
 1 5 2 688.43 27.39
 -1 5 -2 725.18 26.93
 -1 5 -2 704.78 22.67
 1 5 2 631.81 22.83
 -1 5 -2 701.36 22.95
 -1 5 -2 696.16 22.95
 -1 5 -2 697.26 26.74
 -1 -5 2 716.54 25.05
 -1 5 -2 721.98 26.61
 -1 -5 2 712.57 27.29
 1 -5 -2 694.52 26.75
 1 -5 -2 709.63 24.46
 1 5 2 710.85 25.01
 -1 -5 2 693.76 25.68
 -1 5 -2 679.15 23.26
 -1 -5 2 708.71 25.48
 1 -5 -2 711.03 26.04
 1 -5 -2 727.41 26.57
 -1 -5 2 672.96 25.81
 -1 5 -2 681.39 24.97
 -1 -5 2 714.7 27.12
 1 -5 -2 713.88 26.15
 -1 5 -3 626.5 22.79
 -1 -5 3 611.61 24.67
 1 -5 -3 601.7 22.73
 1 5 3 601.45 25.33
 -1 5 -3 616.43 24.19
 1 -5 -3 612.86 22.23
 -1 -5 3 618.14 20.61
 1 -5 -3 618.41 24
 1 5 3 587.09 23.92
 1 5 3 631.23 25.55
 1 5 3 635.93 25.24
 -1 5 -3 601.92 20.14
 1 5 3 569.83 20.55
 -1 5 -3 626.08 20.54
 -1 5 -3 606.74 20.38
 -1 5 -3 666.06 24.63
 -1 5 -3 618.39 23.89
 -1 -5 3 664.57 22.75
 1 -5 -3 604.72 24.15
 -1 5 -3 652.32 24.3
 1 -5 -3 628.58 22.04
 1 5 3 635.27 22.75
 -1 -5 3 656.06 23.78
 -1 5 -3 585.81 20.38
 -1 -5 3 579.25 23.22
 1 -5 -3 656.98 23.82
 -1 -5 3 582.81 23.12
 1 -5 -3 639.82 24.07
 -1 5 -3 609.05 22.59
 -1 -5 3 618.76 24.79
 1 -5 -3 602.99 23.24
 -1 5 -4 896.85 31.19
 -1 -5 4 894.29 33.6
 1 -5 -4 863.87 30.41
 -1 5 -4 900.28 32.36
 1 -5 -4 849.13 30.08
 -1 -5 4 896.7 31.66
 1 5 4 849.56 34.14
 -1 -5 4 855.53 28.71
 1 -5 -4 877.25 30.71
 -1 5 -4 899.46 28.23
 -1 -5 4 843.66 32.9
 1 5 4 850.59 32.98
 1 -5 -4 881.79 32.1
 1 5 4 888.95 34.41
 1 5 4 877.14 33.46
 1 5 4 819.67 28.77
 -1 5 -4 864.73 28.41
 -1 5 -4 862.51 28.57
 1 5 4 895.67 34.5
 -1 5 -4 897.59 32.73
 -1 -5 4 948.1 30.76
 -1 5 -4 871.31 31.89
 -1 5 -4 904.68 32.55
 1 -5 -4 853.68 32.22
 -1 -5 4 867.68 31.73
 -1 -5 4 977.23 32.89
 1 -5 -4 919.37 30.29
 1 -5 -4 844.56 31.98
 -1 5 -4 856.2 30.79
 -1 -5 4 918.34 33.52
 1 -5 -4 872.74 31.09
 -1 -5 5 686.98 26.09
 1 5 5 651.31 28.18
 -1 5 -5 691.94 25.81
 1 -5 -5 662.84 24.08
 1 -5 -5 663.06 25.36
 1 5 5 666.68 27.38
 -1 -5 5 683.21 26.84
 1 5 5 676.81 28.43
 1 5 5 689.09 27.2
 1 5 5 611.1 22.09
 -1 5 -5 688.7 21.81
 1 -5 -5 666.24 21.44
 1 5 5 628.88 22.48
 -1 5 -5 681.88 21.99
 -1 5 -5 664.18 22.19
 -1 5 -5 701.95 26.53
 -1 -5 5 690.93 24.08
 -1 5 -5 658.85 25.37
 -1 5 -5 665.58 25.96
 1 -5 -5 646.41 25.6
 -1 -5 5 657.86 26.91
 -1 -5 5 698.35 27.51
 -1 5 -5 692.48 25.02
 1 -5 -5 662.58 25.66
 1 -5 -5 667.83 25.93
 1 -5 -5 703.1 23.9
 -1 -5 5 593.11 25.04
 1 5 5 682.05 24.62
 -1 5 -5 637.36 24.39
 1 -5 -5 660.13 24.56
 -1 -5 6 662.02 26.93
 -1 5 -6 635.2 24.34
 -1 5 -6 649.36 24.92
 -1 -5 6 663.93 26.05
 1 -5 -6 624.2 23.59
 -1 -5 6 625.46 21.66
 1 -5 -6 643.38 24.34
 1 5 6 623.04 27.99
 -1 -5 6 618.31 25.94
 1 5 6 621.25 27.15
 1 5 6 698.35 26.8
 1 5 6 648.44 28.16
 -1 5 -6 682.91 24.86
 1 -5 -6 621.44 20.7
 -1 -5 6 600.86 21.4
 1 5 6 601.35 21.53
 -1 5 -6 694.79 21.11
 -1 5 -6 618.16 21.38
 -1 5 -6 658.61 21.23
 -1 5 -6 656.2 25.72
 -1 -5 6 671.47 23.29
 -1 5 -6 592.11 24.14
 -1 5 -6 658.72 25.48
 1 -5 -6 635.55 24.87
 -1 -5 6 633.72 26.31
 1 -5 -6 656.51 23.07
 1 5 6 675.48 24.14
 -1 -5 6 627.11 24.96
 1 -5 -6 670.38 25.48
 -1 5 -6 620.08 23.85
 1 -5 -6 638.15 24.22
 1 5 6 585 24.69
 -1 5 -7 204.07 10.64
 -1 5 -7 177.74 10.95
 -1 5 -7 182.34 9.93
 -1 -5 7 201.35 9.25
 -1 -5 7 206.58 12.13
 1 -5 -7 187.3 9.9
 1 -5 -7 193.83 7.25
 1 5 7 183.03 8.11
 -1 -5 7 190.03 8.02
 -1 5 -7 212.88 7.74
 1 5 7 213.49 12.24
 1 5 7 184.08 13.3
 -1 5 -7 208.55 10.63
 1 -5 -7 194.57 9.82
 1 5 7 180.76 13.16
 1 5 7 200.85 13.03
 -1 -5 7 184.87 11.44
 -1 -5 7 207.27 11.16
 1 5 7 211.47 10.26
 1 -5 -7 188.83 9.12
 1 -5 -7 208.66 10.59
 -1 5 -7 180.39 9.83
 1 5 7 182.7 11.12
 -1 -5 7 196.68 12.05
 -1 5 -7 203.65 11.36
 -1 -5 7 196.06 11.93
 1 -5 -7 192.04 10.47
 1 -5 -7 198.52 11.05
 1 -5 -7 195.91 10.97
 -1 -5 7 185.05 8.05
 -1 5 -8 59.44 3.17
 -1 5 -8 56.02 3.5
 1 -5 -8 57.7 3.47
 -1 -5 8 53.79 3.84
 -1 -5 8 59.89 3.94
 1 -5 -8 51.04 3.38
 -1 -5 8 44.82 3.72
 -1 -5 8 56.34 5.84
 1 5 8 56.33 5.13
 1 -5 -8 53.75 4.34
 -1 -5 8 63.26 7.09
 -1 5 -8 57.39 5.41
 1 -5 -8 54.26 3.35
 -1 5 -8 62.3 3.54
 -1 -5 8 71.12 7.36
 1 -5 -8 61.31 5.32
 -1 5 -8 55.82 3.51
 1 -5 -8 53.17 3.03
 1 5 8 50.76 3.86
 -1 -5 8 59.11 3.89
 -1 5 -8 55 3.24
 1 5 8 62.46 6.5
 1 5 8 61.81 8
 -1 5 -8 51.81 5.05
 1 5 8 60.6 7.57
 -1 -5 8 58.79 6.4
 1 5 8 46.12 7.12
 -1 -5 8 53.46 3.62
 1 -5 -8 50.36 5.22
 -1 5 -8 46.95 4.8
 1 5 8 54.53 6.25
 -1 -5 8 48.65 6.24
 -1 5 -8 59.68 5.97
 -1 -5 8 60.49 6.48
 1 -5 -8 48.24 4.94
 1 -5 -8 55.03 5.63
 1 -5 -8 56.75 5.76
 -1 -5 8 57.27 4.29
 -1 5 -8 47.22 4.67
 -1 5 -9 90.97 4.29
 -1 5 -9 96.83 4.98
 -1 -5 9 98.78 5.56
 -1 5 -9 92.07 4.87
 -1 5 -9 101.43 4.57
 1 -5 -9 97.16 4.89
 -1 -5 9 99.48 5.4
 1 -5 -9 99.8 4.94
 -1 -5 9 88.97 5.27
 1 -5 -9 94.08 4.79
 -1 -5 9 85.9 5.42
 1 -5 -9 96.03 4.46
 1 -5 -9 98.63 4.52
 -1 5 -9 92.31 4.55
 -1 -5 9 100.92 8.76
 -1 5 -9 94.42 7.3
 -1 5 -9 110.81 5.03
 1 -5 -9 103.14 4.89
 -1 -5 9 110.39 9.5
 1 -5 -9 99.42 7.15
 1 -5 -9 94.16 4.41
 1 5 9 91.51 5.3
 -1 -5 9 94.2 5.32
 -1 5 -9 92.06 4.8
 -1 5 -9 101.23 4.68
 1 5 9 100.17 8.33
 -1 5 -9 92.79 6.8
 1 5 9 83.58 9.49
 1 5 9 93.32 9.83
 1 5 9 87.06 9.21
 -1 -5 9 87.93 7.76
 -1 -5 9 95.87 5.08
 1 -5 -9 92.73 7.33
 -1 5 -9 82.71 6.53
 -1 -5 9 91.65 8.39
 1 5 9 89.44 8.25
 -1 5 -9 90.79 7.71
 -1 -5 9 96.48 8.25
 1 -5 -9 94.18 7.41
 1 -5 -9 96.66 7.45
 -1 -5 9 90.36 7.54
 1 5 9 88.19 6.63
 1 -5 -9 90.71 5.94
 -1 5 -10 210.94 8.49
 -1 5 -10 206.97 7.68
 -1 5 -10 202.36 8.34
 -1 -5 10 208.75 9.16
 1 -5 -10 207.93 8.33
 -1 -5 10 198.8 8.85
 -1 -5 10 201.87 8.85
 1 -5 -10 201.53 8.31
 1 -5 -10 199.99 8.1
 -1 -5 10 175.33 8.84
 1 -5 -10 203.79 7.89
 1 -5 -10 210.29 7.94
 -1 5 -10 190.34 7.88
 -1 5 -10 209 12.28
 1 -5 -10 207.86 8.29
 -1 -5 10 205.63 13.78
 1 -5 -10 210.85 11.38
 1 5 10 200.15 12.38
 -1 5 -10 193.06 10.59
 1 5 10 190.43 14.57
 1 -5 -10 198.75 7.79
 -1 -5 10 198.66 8.88
 1 5 10 188.11 8.84
 -1 5 -10 200.57 8.24
 1 5 10 187.39 14.51
 -1 -5 10 203.42 12.07
 1 5 10 209.35 14.69
 -1 -5 10 189.82 8.37
 -1 5 -10 184.8 7.91
 -1 5 -10 197.19 10.79
 1 -5 -10 216.37 11.75
 1 5 10 204.96 13.08
 -1 -5 10 190.94 12.54
 -1 -5 10 194.21 12.52
 1 -5 -10 208.19 11.32
 1 -5 -10 190.59 11.35
 -1 -5 10 230.21 13.87
 -1 5 -10 199.37 11.48
 -1 -5 11 321.45 12.85
 -1 5 -11 322.62 11.95
 1 -5 -11 318 11.93
 -1 -5 11 317.99 12.53
 1 -5 -11 297.69 11.71
 -1 -5 11 313.15 12.41
 1 -5 -11 322.1 11.59
 1 -5 -11 308.99 11.45
 1 -5 -11 322.91 11.52
 -1 5 -11 299.79 11.42
 -1 5 -11 333.51 16.51
 -1 -5 11 324.65 18.54
 1 -5 -11 319.21 15.5
 1 5 11 305.52 16.14
 1 5 11 325.55 19.76
 -1 5 -11 310.08 14.53
 -1 5 -11 326.47 12.1
 1 -5 -11 313.16 11.4
 -1 -5 11 308.54 12.63
 1 5 11 299.96 12.62
 -1 5 -11 314.14 11.82
 -1 -5 11 300.43 11.91
 1 5 11 312 19.41
 1 5 11 322.54 19.38
 -1 -5 11 337.54 16.12
 -1 5 -11 318.76 15.64
 -1 -5 11 327.73 17.73
 1 -5 -11 312.98 15.46
 1 -5 -11 311.84 14.81
 -1 5 -11 301.45 11.5
 -1 -5 11 311.59 16.94
 1 5 11 297.8 17.31
 -1 -5 11 326.59 16.76
 -1 5 -11 320.4 14.92
 1 -5 -11 290.77 15.41
 1 -5 -12 188.04 7.72
 1 -5 -12 203.14 8
 1 -5 -12 197.5 7.92
 -1 5 -12 190.53 7.83
 -1 5 -12 197.98 12.17
 -1 -5 12 195.47 14.15
 1 -5 -12 200.02 11.63
 -1 5 -12 181.49 10.24
 1 5 12 183.03 14.97
 1 -5 -12 190.11 7.77
 -1 -5 12 200.94 9.07
 1 5 12 197.15 9.11
 -1 5 -12 189.35 10.86
 1 -5 -12 203.84 11.87
 -1 5 -12 204.63 8.19
 -1 -5 12 184.95 8.14
 -1 -5 12 207.19 11.78
 1 5 12 192.21 14.99
 1 5 12 190.23 14.92
 1 -5 -12 183.31 10.96
 1 -5 -12 183.69 10.34
 -1 -5 12 199.86 8.81
 1 -5 -12 193.34 8.08
 -1 -5 12 172.55 12.24
 1 5 12 185.76 13.39
 -1 5 -12 203.42 11.85
 -1 -5 12 190.3 13.15
 -1 -5 12 185.14 9.05
 -1 5 -12 204.48 8.39
 -1 5 -12 193.43 7.91
 -1 5 -12 192.1 7.7
 -1 5 -12 201.35 7.54
 1 5 13 51.29 7.49
 -1 -5 13 43.97 6.12
 -1 -5 13 52.49 4.42
 1 -5 -13 59.93 3.55
 1 -5 -13 60.13 3.58
 -1 5 -13 56.75 3.43
 1 -5 -13 53.57 3.68
 -1 -5 13 64.92 8.31
 1 -5 -13 54.87 6.11
 -1 5 -13 66.86 5.92
 1 -5 -13 49.55 5.98
 1 -5 -13 58.65 3.51
 -1 -5 13 56.1 4.55
 1 5 13 48.75 4.36
 1 -5 -13 53.84 5.43
 -1 5 -13 59.64 3.78
 -1 -5 13 52.9 3.6
 1 5 13 50.9 8.27
 -1 5 -13 55.39 3.3
 -1 5 -13 60.1 3.55
 -1 -5 13 61.36 4.59
 -1 5 -13 53.44 5.99
 -1 -5 13 51.18 6.84
 1 -5 -13 54.22 3.53
 -1 -5 13 58.03 4.18
 -1 5 -13 54.04 6.25
 -1 5 -13 58.08 6.47
 1 -5 -14 157.08 6.79
 -1 -5 14 151.78 7.89
 1 -5 -14 159.81 6.8
 -1 5 -14 155.49 6.65
 1 -5 -14 161.97 7.03
 -1 -5 14 179.57 13.23
 1 -5 -14 164.13 10.41
 -1 5 -14 154.86 9.47
 1 -5 -14 150.06 10.16
 1 -5 -14 158.63 6.72
 -1 -5 14 155.04 7.86
 1 5 14 140.67 7.8
 -1 5 -14 166.01 6.8
 -1 5 -14 164.85 7.02
 1 -5 -14 163.67 7.16
 1 5 14 162 13.65
 -1 5 -14 158.63 10.46
 -1 -5 14 155.57 6.89
 -1 5 -14 161.63 10.77
 1 5 14 165.66 12.65
 -1 -5 14 160.5 10.98
 -1 -5 14 151.54 7.34
 1 -5 -14 160.92 6.72
 -1 -5 14 155.19 7.98
 1 -5 -15 246.95 9.38
 -1 -5 15 231.9 10.45
 1 -5 -15 252.01 9.36
 -1 5 -15 275.64 9.11
 -1 5 -15 258.32 9.23
 1 -5 -15 242.68 9.46
 1 5 15 246.91 16.7
 1 -5 -15 235.01 13
 -1 -5 15 244.33 9.65
 1 -5 -15 253.75 9.34
 -1 -5 15 244.44 10.48
 1 5 15 243.29 10.59
 -1 5 -15 268.36 9.58
 -1 -5 15 243.97 9.31
 1 -5 -15 244.37 13.29
 1 5 15 244.25 16.82
 -1 5 -15 268.33 9.42
 1 -5 -15 246.21 9.65
 -1 -5 15 250.72 15.93
 -1 -5 15 248.17 10.58
 -1 5 -15 253.92 12.45
 1 5 15 236.63 15.35
 -1 -5 15 228.49 13.12
 -1 -5 16 54.99 4.32
 1 -5 -16 60.1 3.46
 -1 5 -16 59.55 3.27
 1 -5 -16 58.89 3.53
 -1 -5 16 52.85 4
 1 5 16 56.38 4.11
 1 -5 -16 53.91 5.75
 1 -5 -16 65.49 3.52
 -1 -5 16 60.09 4.4
 1 5 16 57.66 4.52
 -1 5 -16 62.35 3.58
 1 5 16 48.97 7.16
 1 5 16 51.43 7.85
 1 5 16 52.53 8.04
 -1 -5 16 59.52 3.61
 -1 5 -16 53.13 3.53
 1 -5 -16 64.48 3.77
 -1 -5 16 63.53 7.89
 1 -5 -16 56.86 3.5
 -1 -5 16 60.16 4.35
 -1 5 -16 59.34 5.36
 1 5 17 56.46 3.52
 1 -5 -17 56.9 2.97
 -1 5 -17 62.82 2.98
 -1 -5 17 59.19 3.86
 1 -5 -17 58.38 2.97
 -1 -5 17 55.75 2.91
 -1 5 -17 54.24 3.01
 1 5 17 41.47 6.16
 -1 5 -17 59.66 2.71
 -1 5 -17 54.36 4.55
 1 -5 -17 57.56 3.13
 1 5 17 56 3.98
 -1 -5 17 62.21 3.9
 1 -5 -17 57.87 2.88
 1 5 17 55.19 3.91
 1 -5 -17 54.93 2.9
 -1 -5 17 53.79 3.49
 -1 -5 18 19.88 2.46
 1 5 18 23.46 2.91
 1 -5 -18 19.43 1.82
 1 -5 -18 19.21 1.93
 1 5 18 23.29 2.98
 -1 -5 18 19.8 2.55
 1 -5 -18 20.53 1.88
 -1 5 -18 18.91 1.94
 -1 5 -18 21.9 1.68
 -1 5 -18 19.46 1.69
 -1 -5 18 16.85 2.22
 1 -5 -18 19.87 1.78
 1 5 18 17.01 2.63
 1 -5 -18 17.13 1.85
 1 -5 -18 21.23 3.55
 1 5 19 15.58 2.31
 -1 -5 19 9.23 1.65
 -1 5 -19 12.22 1.13
 -1 -5 19 11.42 1.88
 1 5 19 17.14 2.38
 -1 -5 19 11.3 1.92
 1 -5 -19 11.41 1.39
 1 5 19 15.75 2.42
 -1 5 -19 10.21 1.42
 1 -5 -19 12.08 1.43
 -1 -5 20 17.19 1.73
 1 -5 -20 16.7 1.42
 1 -5 -20 18.5 1.42
 -1 5 -20 18.28 1.46
 1 5 20 18.06 2.14
 1 -5 -20 21.67 1.44
 -1 6 19 46.77 2.77
 1 -6 19 49.07 2.31
 1 6 -19 41.98 1.97
 -1 6 19 49.89 2.68
 1 6 -19 51.87 2.31
 -1 6 19 50.09 2.72
 -1 -6 -19 51.69 2.37
 1 6 -19 41.08 2
 -1 -6 -19 45.22 2.04
 1 -6 19 48.7 2.55
 -1 -6 -19 52.31 2.38
 -1 -6 -18 76.54 3.22
 -1 -6 -18 70.64 3.18
 1 6 -18 57.5 2.86
 -1 6 18 61.16 3.52
 1 -6 18 57.73 3.65
 -1 6 18 61.56 3.57
 1 -6 18 64.86 3.54
 -1 -6 -18 65.04 3.08
 -1 6 18 53.06 3.3
 -1 6 18 62.18 3.64
 -1 6 18 53.26 3.55
 -1 6 17 16.23 2.31
 -1 -6 -17 21.35 2.02
 -1 -6 -17 14.85 1.52
 -1 6 17 17.47 2.43
 1 -6 17 19.13 2.64
 1 6 -17 17.15 1.76
 -1 -6 -17 16.88 1.81
 -1 6 17 17.3 2.2
 1 6 -17 15.61 1.67
 -1 6 17 14.65 2.43
 -1 6 17 18.67 2.47
 1 -6 17 17.03 1.81
 -1 6 17 12.33 2.35
 1 -6 17 18.51 2.46
 1 6 -16 13.13 1.75
 1 6 -16 10.1 1.34
 -1 -6 -16 13.61 1.94
 -1 6 16 10.91 2.48
 -1 -6 -16 10.68 1.59
 -1 6 16 12.46 2.44
 1 -6 16 11.35 2.59
 -1 6 16 9.78 2.42
 1 -6 16 13.23 2.5
 1 6 -16 13.42 2.8
 -1 6 16 12.55 2.44
 -1 6 16 12.6 2.49
 1 -6 16 15.16 2.09
 -1 6 16 13.35 2.65
 1 -6 16 11.13 2.51
 -1 -6 -16 16.15 1.88
 -1 -6 -16 11.86 1.78
 -1 6 16 12.07 4.02
 1 6 -16 14.44 3.2
 -1 -6 -15 52.49 3.24
 1 -6 15 49.78 4.05
 1 6 -15 49.08 3.23
 1 6 -15 51.77 2.87
 -1 6 15 52.17 6.85
 -1 6 15 42.34 3.92
 1 -6 15 48.13 6.99
 -1 6 15 50.46 4.06
 1 -6 15 49.99 4.04
 -1 6 15 53.54 4.15
 1 6 -15 48.52 2.81
 1 -6 15 55.12 3.7
 -1 6 15 47.57 3.95
 1 6 -15 51.82 3.26
 -1 -6 -15 38.32 2.8
 1 6 -15 48.48 5.13
 -1 -6 -15 67.59 3.66
 -1 -6 -15 49.91 3.13
 -1 -6 -15 50.53 3.23
 -1 6 15 44.85 6.6
 -1 6 15 47.14 4.18
 1 6 -15 50.26 4.86
 1 6 -15 47.39 5.27
 1 -6 14 77.64 4.03
 1 -6 14 68.35 4.01
 -1 6 14 76.93 4.58
 -1 -6 -14 78.75 3.64
 1 -6 14 70.44 4.47
 -1 -6 -14 72.1 3.51
 1 6 -14 74.86 6.13
 -1 -6 -14 72.9 3.45
 -1 -6 -14 92.66 3.99
 -1 6 14 60.77 4.35
 1 -6 14 74.07 8.4
 -1 6 14 91.26 8.95
 -1 6 14 68.92 4.46
 1 -6 14 70.01 4.57
 -1 6 14 70.35 4.52
 1 6 -14 70.63 3.11
 1 6 -14 74.22 6.2
 1 6 -14 70.8 3.05
 1 -6 14 70 3.47
 1 6 -14 67.14 5.56
 1 6 -14 68.21 6.26
 1 6 -14 71.49 3.5
 -1 6 14 77.27 8.14
 1 -6 14 68.4 6.75
 1 6 -14 72.58 3.72
 1 6 -14 74.33 3.62
 -1 -6 -14 61.08 3.11
 1 6 -14 67.21 6.32
 -1 -6 -13 94.81 5.09
 1 6 -13 111.76 5.52
 1 6 -13 118.96 8.54
 1 6 -13 105.38 7.92
 1 -6 13 108.85 5.87
 -1 6 13 113.64 6.34
 1 -6 13 109.96 6.02
 -1 -6 -13 117.76 5.46
 1 -6 13 101.94 6.3
 -1 -6 -13 113.38 5.42
 1 6 -13 108.84 8.3
 -1 -6 -13 112.87 5.37
 -1 -6 -13 150.35 5.98
 -1 6 13 98.25 6.17
 -1 6 13 109.41 10.5
 1 -6 13 111.46 10.7
 -1 6 13 103.2 6.27
 1 -6 13 102.33 6.25
 1 6 -13 112.02 4.83
 1 6 -13 109.66 5.15
 -1 6 13 105.57 6.32
 -1 6 13 116.54 10.98
 1 6 -13 104.62 4.95
 1 -6 13 108.21 5.5
 1 6 -13 107.07 5.39
 1 6 -13 108.77 8.43
 -1 6 13 106.11 10.32
 1 -6 13 110.84 9.39
 1 6 -13 98.7 7.65
 1 6 -13 110.45 5.65
 1 6 -13 107.39 8.7
 1 6 -12 133.99 6.33
 -1 -6 -12 121.9 5.97
 1 6 -12 124.59 8.91
 1 6 -12 131.59 9.4
 1 -6 12 123.68 9.33
 -1 -6 -12 126.02 5.62
 -1 6 12 124.5 6.89
 1 -6 12 140.64 7.01
 1 -6 12 135.43 6.83
 -1 -6 -12 136.78 6.14
 -1 -6 -12 143.08 6.23
 1 6 -12 121.83 9.17
 -1 -6 -12 133.65 6.19
 -1 6 12 112.09 6.84
 -1 6 12 119.44 11.28
 1 -6 12 145.9 12.12
 -1 6 12 122.02 11.56
 1 6 -12 132.2 5.63
 -1 6 12 121.28 7.03
 1 6 -12 128.54 5.92
 -1 6 12 130.2 7.18
 -1 6 12 123 11.61
 1 6 -12 128.39 5.74
 1 -6 12 122.43 6.3
 1 6 -12 131.91 6.18
 1 -6 12 134.26 11.07
 1 6 -12 125.13 8.71
 1 -6 12 144.04 10.99
 -1 6 12 115.94 10.84
 1 6 -12 134.48 6.48
 1 6 -12 143.45 9.88
 -1 -6 -11 89.58 4.99
 1 6 -11 94.74 5.22
 1 6 -11 96.71 7.72
 1 -6 11 103.46 8.63
 1 6 -11 106.83 8.59
 -1 6 11 95.7 5.89
 1 -6 11 104.9 5.91
 -1 -6 -11 104.24 4.92
 -1 -6 -11 90.95 4.6
 -1 -6 -11 98.67 5.05
 -1 -6 -11 106.22 5.17
 1 6 -11 101.43 8.37
 -1 -6 -11 102.2 5.13
 -1 -6 -11 126.55 5.47
 -1 6 11 86.47 5.85
 -1 6 11 105.03 10.42
 1 -6 11 99.89 10.11
 -1 6 11 89.55 5.96
 1 6 -11 91.09 4.93
 1 6 -11 99.31 4.69
 -1 6 11 97.57 6.2
 -1 6 11 112.77 11.02
 -1 6 11 113.59 10.94
 1 -6 11 99.81 8.23
 1 6 -11 102.25 4.81
 1 -6 11 103.99 5.52
 1 6 -11 97.83 8.34
 1 -6 11 101.41 9.5
 -1 6 11 100.17 10.04
 1 6 -11 97.55 7.59
 1 6 -11 104.07 5.5
 1 -6 11 96.37 9.52
 -1 -6 -10 54.78 3.64
 1 6 -10 56.11 3.8
 1 6 -10 61.07 6.61
 1 -6 10 43.71 6.12
 1 6 -10 57.57 5.93
 1 -6 10 54.38 4.21
 -1 -6 -10 51.33 3.43
 -1 6 10 51.58 4.28
 -1 -6 -10 54.41 3.35
 -1 -6 -10 51.57 3.48
 -1 -6 -10 56.73 3.55
 1 6 -10 46.13 5.9
 1 -6 10 49.41 6.3
 -1 -6 -10 75.66 3.94
 -1 6 10 38.78 4.05
 1 -6 10 50.08 7.3
 -1 6 10 52.44 8.17
 -1 6 10 47.67 4.33
 1 6 -10 55.73 3.63
 1 6 -10 48.91 3.18
 1 -6 10 39.19 5.79
 -1 6 10 55.89 7.95
 -1 6 10 52.72 7.64
 1 6 -10 59.03 3.35
 1 -6 10 50.92 3.9
 1 -6 10 58.58 3.53
 1 6 -10 65.58 6.78
 -1 6 10 49.42 7.54
 1 -6 10 53.75 7.28
 1 6 -10 50.6 5.6
 1 6 -10 56.17 3.96
 1 -6 10 57.39 7.7
 1 6 -9 72.33 4.45
 -1 -6 -9 62.44 4.08
 1 -6 9 63.87 7.27
 1 6 -9 73.01 7.24
 1 6 -9 80.2 6.95
 -1 6 9 72.59 4.83
 -1 -6 -9 75.67 4.23
 -1 -6 -9 69.48 3.99
 -1 -6 -9 76.73 4.15
 -1 -6 -9 74.21 4.12
 1 6 -9 79.07 7.47
 -1 -6 -9 90.2 4.43
 -1 6 9 66.13 4.86
 -1 6 9 74.12 8.96
 1 -6 9 66.2 8.16
 -1 6 9 68.11 8.66
 -1 6 9 73.8 5.03
 1 6 -9 72.49 4.27
 1 6 -9 75.55 3.98
 1 -6 9 74.52 4.69
 -1 6 9 85.19 9.36
 1 -6 9 77.6 7.49
 1 6 -9 83.54 6.83
 1 -6 9 77.81 8.64
 1 -6 9 69.58 4.97
 1 6 -9 70.24 4.54
 -1 -6 -9 66.84 6.24
 1 -6 9 79.09 8.43
 -1 6 9 64.87 8.05
 1 6 -9 79 7.42
 1 -6 9 73.54 4.19
 1 -6 8 315.65 13.09
 1 6 -8 334.25 12.67
 -1 -6 -8 300.54 12.1
 1 6 -8 319.77 12.44
 -1 6 8 321.15 13.24
 -1 6 8 312.14 12.77
 -1 -6 -8 326.95 12.21
 -1 -6 -8 342.8 11.99
 -1 -6 -8 325.27 12.06
 -1 -6 -8 346.13 12.08
 1 6 -8 298.7 16.5
 -1 -6 -8 331.74 12.16
 -1 -6 -8 396.06 12.33
 1 6 -8 401.17 12.57
 -1 6 8 261.9 12.66
 -1 6 8 353.49 19.63
 1 -6 8 319.67 17.92
 1 -6 8 333.57 12.29
 -1 6 8 309.11 12.98
 1 6 -8 314.56 12.19
 1 -6 8 323.09 12.68
 1 6 -8 320.83 11.81
 -1 6 8 321.77 18.67
 1 -6 8 314.77 16.98
 -1 -6 -8 314.49 13.5
 1 6 -8 317 16.53
 1 -6 8 342.92 18.46
 -1 6 8 329.87 18.24
 1 6 -8 319.01 16.73
 1 6 -8 308.32 15.67
 -1 6 8 312.04 15.92
 1 -6 8 328.06 17.35
 -1 -6 -8 309.53 15.52
 1 6 -8 298.43 15.23
 1 -6 8 348.96 18.83
 1 -6 7 218.28 9.82
 1 6 -7 220.7 9.2
 -1 -6 -7 192.51 8.76
 -1 6 7 227.17 9.93
 -1 -6 -7 225.38 8.97
 -1 6 7 209.87 9.32
 -1 -6 -7 233.68 8.69
 -1 -6 -7 225.48 8.87
 -1 -6 -7 209.86 8.7
 1 -6 7 242.45 14.58
 -1 6 7 218.48 13.85
 -1 6 7 219.6 12.25
 1 6 -7 235.62 13.52
 -1 -6 -7 225.5 8.88
 -1 -6 -7 258.09 8.88
 1 6 -7 256.74 9.09
 -1 6 7 189.08 9.42
 1 -6 7 207.19 13.6
 -1 6 7 216.77 9.63
 -1 6 7 220.35 8.93
 1 6 -7 219.69 9.08
 -1 6 7 238.1 15.05
 1 -6 7 239.09 13.77
 1 6 -7 219.8 8.58
 1 -6 7 239.04 9.55
 -1 -6 -7 223.98 10.56
 -1 -6 -7 213.53 8.34
 1 -6 7 221.78 9.07
 1 -6 7 212.08 13.34
 1 6 -7 223.21 13.19
 -1 6 7 206.63 12.27
 1 6 -7 229.65 12.47
 -1 -6 -7 226.42 12.42
 -1 -6 -7 217.8 12.14
 1 6 -7 219.27 12.94
 1 6 -7 241.68 13.31
 1 6 -7 228.02 12.07
 1 -6 6 31.99 2.92
 1 6 -6 28.93 2.37
 1 -6 6 27.44 2.99
 1 -6 6 38.88 5.6
 -1 6 6 22.51 5.25
 1 -6 6 30.12 3.21
 1 6 -6 29.99 2.84
 -1 -6 -6 26.26 2.68
 -1 6 6 27.05 3.17
 -1 -6 -6 28.44 2.64
 -1 6 6 29.02 2.94
 1 6 -6 26.44 2.42
 -1 -6 -6 30.62 2.45
 -1 -6 -6 27.87 2.59
 1 -6 6 31.43 5.41
 -1 6 6 33.47 5.55
 1 -6 6 29.6 5.68
 -1 6 6 29.56 4.65
 1 6 -6 28.24 4.95
 -1 -6 -6 29.84 2.46
 1 6 -6 34.51 2.71
 -1 6 6 24.84 3.09
 1 -6 6 31.02 5.48
 -1 6 6 31.66 3.15
 1 6 -6 24.04 2.69
 -1 6 6 29.25 2.71
 -1 -6 -6 36.44 3.76
 -1 -6 -6 30.02 2.37
 -1 6 6 34.94 4.4
 1 6 -6 30.33 4.96
 -1 6 6 32.27 3.99
 -1 6 6 30.33 4.88
 1 6 -6 30.25 4.5
 1 6 -6 22.35 4.71
 1 -6 6 28.45 3.67
 -1 -6 -6 36.89 4.75
 -1 -6 -6 29.92 4.41
 1 6 -6 26.24 4.66
 1 -6 6 25.58 5.54
 1 6 -6 25.86 4.12
 1 6 -5 249.02 13.86
 1 -6 5 250.78 10.62
 -1 6 5 259.75 10.61
 -1 -6 -5 262.76 9.9
 -1 6 5 242.12 9.97
 1 6 -5 241.19 9.61
 -1 -6 -5 253.09 9.76
 -1 -6 -5 258.41 9.39
 -1 6 5 274.9 14.75
 1 6 -5 258.9 14.51
 -1 6 5 237.05 13.12
 -1 -6 -5 257.54 9.61
 1 6 -5 280.16 9.83
 -1 6 5 211.56 10.15
 1 -6 5 234.11 13.67
 -1 6 5 249.28 15.5
 -1 6 5 252.21 15.46
 -1 6 5 259.5 10.39
 -1 6 5 255.12 9.86
 -1 6 5 251.48 10.57
 1 6 -5 254.77 10.09
 -1 6 5 256.14 15.08
 -1 -6 -5 246.42 11.76
 1 -6 5 249.19 14.46
 1 -6 5 246.72 10.18
 1 6 -5 263.66 14.12
 1 6 -5 251.99 12.81
 1 -6 5 268.11 15.25
 -1 -6 -5 250.35 11.66
 -1 6 5 251.93 12.9
 -1 -6 -5 247.97 9.46
 1 6 -5 273.96 14.75
 1 -6 5 254.99 14.58
 1 6 -5 259.23 13.46
 -1 -6 -5 226.72 11.68
 -1 6 5 257.88 13.59
 -1 6 5 263.9 12.17
 1 -6 5 266.82 10.14
 1 -6 5 241.28 11.95
 -1 -6 -5 246.15 13.14
 -1 6 4 67.65 4.64
 1 6 -4 64.93 6.77
 -1 6 4 72.99 4.64
 -1 -6 -4 73.87 4.12
 -1 -6 -4 73.05 3.98
 -1 6 4 81.72 7.52
 1 -6 4 78.55 7.77
 1 6 -4 79.44 7.47
 -1 6 4 69.78 6.62
 -1 -6 -4 72.45 3.87
 -1 6 4 67.36 4.54
 1 -6 4 66.83 6.67
 -1 6 4 66.11 7.63
 -1 6 4 68.86 4.29
 1 6 -4 68.86 4.28
 -1 6 4 70.87 4.12
 -1 6 4 69.53 4.61
 -1 6 4 86.49 8.4
 -1 6 4 77.29 7.67
 -1 -6 -4 80.78 6.07
 1 -6 4 68.26 7.23
 -1 -6 -4 74.99 5.56
 -1 -6 -4 73.79 3.89
 -1 6 4 63.55 6.31
 1 -6 4 72.75 5.28
 -1 -6 -4 73.08 6.56
 1 -6 4 73.29 5.85
 1 -6 4 75.91 4.34
 1 -6 4 65.01 6.99
 1 6 -4 76.08 7.37
 -1 6 4 67.01 6.5
 -1 -6 -4 72.47 6.04
 1 6 -4 61 6.54
 1 -6 4 82.72 7.97
 1 6 -4 78.38 6.45
 1 6 -4 68.77 4.66
 -1 6 4 69.82 5.49
 -1 -6 -3 256.21 13.02
 1 6 -3 238.14 14.28
 -1 6 3 272.37 13.79
 1 -6 3 270.25 14.66
 -1 6 3 263.33 13.97
 1 -6 3 274.62 14.8
 1 6 -3 258.08 14.61
 -1 6 3 257.95 13.54
 1 6 -3 251.6 14.02
 1 -6 3 242.68 14.21
 1 6 -3 262.97 13.05
 -1 6 3 240.26 10.27
 -1 6 3 260.65 10.16
 -1 6 3 264.11 15.29
 1 -6 3 271.5 10.28
 1 6 -3 253.11 10.23
 -1 6 3 250.94 9.9
 -1 6 3 241.59 10.3
 -1 6 3 263.26 14.48
 -1 -6 -3 262.15 12.95
 1 -6 3 283.27 14.99
 -1 6 3 265.47 10.54
 1 6 -3 254.52 14
 1 -6 3 270.68 12.91
 1 -6 3 246.89 11.92
 -1 6 3 259.96 15.12
 1 -6 3 236.82 12.91
 1 6 -3 257.23 12.11
 -1 -6 -3 262.21 12.06
 -1 6 3 267.13 13.43
 -1 6 3 260.61 10.45
 1 6 -3 248.41 11.04
 -1 6 3 256.45 11.69
 1 6 -2 107.06 7.29
 -1 6 2 121.37 9.51
 1 -6 2 82.97 6.81
 1 6 -2 93.39 6.67
 -1 6 2 117.3 9.25
 1 6 -2 109.45 8.65
 1 -6 2 105.08 8.5
 1 6 -2 115.79 7.81
 -1 6 2 111.29 5.27
 1 6 -2 100.46 4.64
 -1 6 2 110.87 5.27
 1 6 -2 101.05 5.46
 -1 6 2 110.45 5.58
 -1 -6 -2 104.18 7.67
 -1 6 2 99.04 8.15
 1 6 -2 112.13 6.35
 -1 6 2 117.02 6.57
 1 -6 2 97.96 6.27
 -1 6 2 125.84 8.45
 1 -6 2 119.63 9.09
 -1 -6 -2 100.33 6.71
 -1 -6 -2 109.74 8.02
 -1 6 2 104.9 8.08
 1 -6 2 99.25 8.48
 1 6 -2 109.02 8.86
 -1 -6 -2 102.83 6.83
 -1 6 2 103.12 8.07
 1 -6 2 111.25 7.05
 -1 -6 -2 102.83 7.91
 1 -6 2 111.88 7.7
 -1 -6 -2 99.04 4.59
 1 -6 2 110.94 5.4
 1 6 -2 103.77 8.97
 -1 6 2 122.64 8.48
 -1 6 1 131.61 9.72
 1 6 -1 112.14 7.95
 -1 6 1 129.64 9.52
 1 6 -1 120.22 7.91
 -1 6 1 127.03 6.92
 1 6 -1 122.27 8.22
 1 6 -1 114.94 8.99
 1 -6 1 124.4 8.9
 -1 -6 -1 121.69 7.35
 -1 6 1 110.77 5.4
 1 6 -1 115.53 5.93
 -1 6 1 116.84 5.56
 1 6 -1 112.6 5.14
 -1 6 1 119.4 5.77
 -1 -6 -1 127.4 8.62
 -1 6 1 111.25 8.36
 1 -6 1 118.36 9.12
 1 6 -1 121.62 6.97
 -1 6 1 114.95 6.61
 1 -6 1 114.68 6.74
 1 -6 1 129.64 9.17
 -1 6 1 127.73 8.46
 -1 -6 -1 122.96 7.83
 -1 -6 -1 121.38 8.54
 -1 6 1 116.88 8.45
 1 6 -1 116.38 9.44
 -1 6 1 125.34 8.53
 1 -6 1 118.62 7.63
 -1 -6 -1 125.95 8.4
 1 -6 1 120.36 8.06
 -1 -6 -1 115.48 5.16
 1 -6 1 121.92 5.77
 -1 6 1 119.1 8.52
 1 6 -1 113.6 9.39
 -1 6 0 278.7 14.78
 1 6 0 255.23 13.66
 -1 6 0 261.62 14.45
 1 6 0 242.28 13.19
 1 -6 0 282.53 14.08
 -1 -6 0 269.28 12.97
 -1 6 0 264.28 11.9
 1 6 0 275.43 14.6
 -1 6 0 271.96 10.11
 1 6 0 256.74 9.94
 -1 6 0 283.96 10.43
 1 6 0 270.5 10.79
 -1 6 0 265.74 10.45
 -1 -6 0 278.98 14.1
 -1 6 0 280.74 13.86
 1 -6 0 292.44 14.84
 1 -6 0 263.24 11.64
 1 6 0 266.92 11.97
 -1 6 0 265.17 11.27
 1 -6 0 267.81 14.22
 -1 -6 0 275.95 13.52
 -1 6 0 276.61 13.96
 1 -6 0 284.54 14.86
 1 6 0 242.5 14.69
 -1 -6 0 265.38 14.11
 1 6 0 266.44 15.16
 -1 6 0 268.07 13.97
 -1 -6 0 269.96 13.53
 1 -6 0 278.36 13.08
 1 -6 0 283.43 13.76
 -1 -6 0 276.38 12.58
 -1 6 0 266.05 13.97
 -1 -6 0 268.73 10.03
 1 -6 0 279.68 10.4
 -1 6 -1 159.79 9.83
 1 6 1 147.1 9.73
 -1 6 -1 156.11 10.11
 -1 6 -1 133.68 9.47
 1 6 1 133.03 9.33
 -1 -6 1 138.52 8.88
 -1 6 -1 143.08 7.8
 1 6 1 155 10.26
 1 -6 -1 131.02 8.92
 -1 6 -1 131.8 5.84
 -1 6 -1 142.02 6.24
 -1 6 -1 130.65 6.17
 1 6 1 129.67 5.98
 -1 6 -1 147.73 8.98
 -1 -6 1 152.58 9.76
 1 -6 -1 149.63 9.94
 1 -6 -1 142.66 7.41
 1 6 1 137.96 7.78
 -1 6 -1 127.56 6.65
 -1 -6 1 124.5 8.31
 -1 6 -1 132.6 8.01
 -1 6 -1 145.21 9.37
 -1 -6 1 152.52 9.91
 1 -6 -1 135.88 9.7
 -1 -6 1 150.94 8.24
 -1 6 -1 136.5 9.25
 1 -6 -1 144.34 9.07
 -1 -6 1 136.19 8.9
 1 -6 -1 138.99 8.65
 -1 -6 1 138.3 6.08
 1 -6 -1 134.19 6.12
 1 -6 -1 138.37 9.3
 -1 -6 1 150.26 9.43
 -1 6 -2 122.24 8.8
 -1 -6 2 128.5 8.74
 -1 6 -2 115.61 7.16
 1 6 2 122.31 9.25
 1 -6 -2 124.27 8.07
 1 6 2 117.14 9.12
 -1 6 -2 126.26 8.97
 1 6 2 121.45 9.05
 -1 6 -2 123.23 8.74
 -1 6 -2 121.42 5.34
 1 6 2 111.41 5.61
 -1 6 -2 119.94 5.64
 -1 6 -2 119.84 5.68
 1 -6 -2 126.31 6.87
 1 6 2 133.73 7.56
 -1 -6 2 121.89 8.09
 -1 -6 2 133.13 9.39
 -1 6 -2 132.95 8.11
 1 -6 -2 123.42 8.94
 -1 6 -2 129.9 7.58
 1 -6 -2 120.08 8.92
 -1 6 -2 121.03 8.58
 -1 -6 2 119.02 9.12
 1 -6 -2 122.99 8.49
 -1 -6 2 136.06 9.23
 1 -6 -2 128.23 8.28
 1 -6 -2 125.24 8.49
 -1 -6 2 123.68 8.21
 -1 -6 2 111.75 5.57
 1 -6 -2 115.31 5.45
 -1 -6 2 128.25 7.58
 1 -6 -3 247.19 9.64
 1 -6 -3 262.15 9.74
 -1 6 -3 255.96 9.98
 1 -6 -3 264.29 12.82
 -1 -6 3 250.38 13.86
 1 6 3 246.98 14.96
 -1 6 -3 259.3 13.61
 -1 6 -3 265.39 12.03
 -1 -6 3 252.58 13.78
 1 6 3 267.56 14.29
 1 -6 -3 261.59 12.18
 1 6 3 251.19 14.48
 -1 6 -3 262.97 13.54
 1 6 3 249.13 14.37
 -1 6 -3 256.84 9.31
 1 6 3 242.8 9.84
 -1 6 -3 249.88 9.6
 -1 6 -3 248.67 9.74
 1 6 3 215.52 12.26
 1 -6 -3 254.84 13.62
 -1 -6 3 239.83 9.71
 1 -6 -3 250.22 9.45
 -1 -6 3 246.27 9.77
 -1 6 -3 245.47 11.81
 1 -6 -3 254.21 11.14
 1 6 3 251.72 11.83
 -1 -6 3 231.6 12.4
 1 -6 -3 253.55 13.06
 1 -6 -3 240.28 13.07
 1 -6 -3 237.41 13.45
 -1 6 -3 259.12 13.45
 -1 -6 3 240.63 14
 -1 -6 3 254.29 9.56
 -1 -6 3 254.02 11.86
 -1 6 -3 239.51 12.89
 1 -6 -4 73.57 6.94
 -1 6 -4 83.48 7.11
 -1 -6 4 77.76 4.67
 -1 -6 4 82.31 4.61
 1 -6 -4 74.8 4.29
 -1 6 -4 79.4 4.48
 1 -6 -4 84.49 4.38
 1 -6 -4 75.28 6.03
 -1 -6 4 85.95 7.55
 1 6 4 90.64 8.82
 -1 6 -4 87.33 7.42
 -1 6 -4 89.23 6.32
 1 6 4 88.47 7.87
 -1 -6 4 87.48 7.72
 -1 6 -4 72.62 6.77
 1 6 4 88.02 8.47
 1 6 4 81.78 8.16
 -1 6 -4 79.58 4.42
 -1 6 -4 78.27 3.92
 1 6 4 78.4 4.64
 -1 6 -4 78.32 4.35
 -1 6 -4 76.51 4.19
 1 -6 -4 75.69 5.71
 -1 -6 4 80.29 4.59
 1 -6 -4 77.85 4
 1 6 4 86.01 7.29
 1 -6 -4 83.11 7.03
 -1 -6 4 78.68 4.4
 -1 -6 4 78.4 4.87
 1 -6 -4 87.28 5.48
 1 6 4 84.36 6.16
 -1 -6 4 78.42 6.56
 -1 -6 4 87.35 5.94
 -1 6 -4 77.4 6.72
 -1 -6 4 81.8 4.24
 1 -6 -4 78.63 6.9
 -1 6 -4 85.12 6.01
 -1 -6 5 239.8 10.28
 -1 6 -5 242.27 9.57
 -1 6 -5 241.65 9.14
 -1 6 -5 239.89 9.64
 1 -6 -5 251.47 9.36
 -1 -6 5 245.25 10.02
 -1 6 -5 248.75 9.79
 -1 -6 5 240.26 10.07
 1 -6 -5 249.6 9.72
 1 -6 -5 242.52 10.98
 -1 -6 5 255.07 12.94
 -1 -6 5 262.68 13.31
 -1 -6 5 247.13 14.21
 1 6 5 256.28 15.59
 -1 6 -5 247.4 13.48
 1 -6 -5 239.76 9.21
 1 6 5 234.38 14.89
 -1 6 -5 249.91 13.06
 1 6 5 250.53 15.26
 -1 6 -5 261.03 9.21
 1 6 5 251.09 10.08
 -1 6 -5 236.29 9.36
 -1 6 -5 242.1 9.65
 -1 -6 5 250.6 14.11
 1 -6 -5 263.09 13.09
 1 6 5 227.8 13.43
 1 -6 -5 251.95 12.02
 -1 -6 5 236.88 9.82
 -1 -6 5 249.68 9.38
 -1 6 -5 252.31 12.96
 -1 -6 5 243.8 11.61
 -1 -6 5 248.46 9.68
 1 -6 -5 234.83 13.14
 -1 6 -5 262.15 13.59
 -1 -6 5 216.88 13.85
 1 -6 -5 260.28 13.51
 1 -6 -5 238.77 13.14
 -1 6 -5 248.03 11.98
 -1 -6 5 262.94 14.59
 -1 6 -5 253.61 12.29
 -1 -6 6 36.88 3.03
 1 -6 -6 38.13 2.88
 -1 6 -6 38.42 3.02
 -1 6 -6 36.58 2.61
 -1 6 -6 42.54 3.11
 1 -6 -6 40.83 2.85
 -1 -6 6 38.83 3.47
 -1 6 -6 40.46 3.13
 -1 -6 6 44.96 3.51
 1 -6 -6 42.26 3.11
 -1 -6 6 34.7 5.65
 1 -6 -6 35.8 4.87
 1 6 6 36.23 6.62
 -1 6 -6 30.69 4.85
 1 -6 -6 37.03 2.78
 -1 6 -6 45 3.15
 1 6 6 37.97 3.29
 -1 6 -6 43.09 5.13
 -1 -6 6 39.43 2.75
 -1 6 -6 33.92 4.6
 -1 -6 6 40.16 4.01
 1 6 6 38.5 3.08
 1 6 6 39.1 3.56
 -1 6 -6 41.5 3.13
 -1 6 -6 39.35 2.79
 -1 6 -6 36.7 4.65
 1 6 6 34.7 6.5
 1 6 6 37.55 6.73
 -1 -6 6 33.74 5.4
 1 6 6 42.37 5.95
 1 -6 -6 46.19 4.98
 1 -6 -6 44.19 4.64
 -1 6 -6 38.4 4.33
 -1 -6 6 52.04 5.73
 -1 -6 6 41.6 5.1
 -1 6 -6 43.44 5.38
 1 -6 -6 49.27 5.56
 -1 -6 6 35.41 5.68
 -1 6 -6 41.54 4.6
 -1 6 -7 239.67 9.51
 -1 6 -7 245.24 8.98
 -1 6 -7 239.37 9.52
 1 -6 -7 233.17 9.24
 -1 -6 7 238.68 9.99
 1 -6 -7 244.54 9.59
 1 -6 -7 238.34 9.49
 -1 -6 7 205.85 9.75
 1 -6 -7 241.7 8.79
 1 6 7 238.7 15.28
 -1 6 -7 242.19 13.57
 1 -6 -7 246.61 9.27
 1 6 7 209.5 9.53
 -1 6 -7 268.78 9.66
 1 6 7 225.83 15.63
 -1 -6 7 256.04 13.64
 -1 -6 7 248.68 11.28
 -1 -6 7 220.95 8.88
 1 6 7 227.34 9.52
 1 6 7 235.74 10.06
 -1 6 -7 240.34 9.19
 1 6 7 222.44 15.28
 -1 6 -7 243.43 12.58
 1 6 7 224.04 14.4
 -1 -6 7 231.37 13.89
 -1 -6 7 257.81 14.19
 -1 -6 7 247.68 14.65
 -1 6 -7 245.27 12.45
 1 -6 -7 230.22 13.1
 -1 6 -7 250.22 13.43
 -1 -6 7 242.98 14.41
 1 -6 -7 225.47 12.53
 -1 6 -7 235.32 11.84
 -1 -6 7 227.45 9.67
 1 -6 -7 241.29 12.24
 -1 -6 8 307.58 13.13
 -1 -6 8 299 11.81
 1 -6 -8 317.26 14.86
 1 6 8 315.65 17.69
 -1 -6 8 304.18 16.32
 1 6 8 302.35 18.5
 -1 6 -8 289.45 14.4
 1 6 8 284.56 16.04
 -1 6 -8 315.51 11.06
 -1 -6 8 308.86 11.91
 -1 6 -8 306.77 11.59
 1 -6 -8 314.01 11.48
 1 -6 -8 306.11 11.69
 1 -6 -8 297.92 11.48
 -1 -6 8 263.98 12.01
 1 -6 -8 309.84 10.92
 -1 6 -8 277.97 11.01
 1 -6 -8 313.75 11.41
 1 6 8 282.71 11.83
 -1 6 -8 356.53 11.82
 1 6 8 322.29 18.72
 -1 -6 8 311.06 16.28
 1 6 8 281.36 11.7
 -1 -6 8 287.88 11.56
 1 -6 -8 304.76 10.82
 1 6 8 291.47 12.25
 -1 6 -8 320.64 11.28
 -1 6 -8 300.5 11.57
 -1 6 -8 297.31 10.81
 -1 6 -8 307.81 14.87
 -1 6 -8 281.83 13.89
 -1 -6 8 305.62 16.83
 -1 -6 8 270.09 16.07
 1 -6 -8 290.26 14.4
 -1 6 -8 306.97 15.66
 1 -6 -8 317.03 15.76
 1 -6 -8 298.47 15.42
 -1 6 -8 326.92 16.24
 1 6 8 310.54 17.85
 1 -6 -9 73.68 6.59
 -1 -6 9 71.64 4.58
 1 6 9 69.46 8.56
 -1 -6 9 67.91 7.31
 1 6 9 67.42 8.95
 -1 6 -9 75.67 6.46
 1 6 9 64.87 7.13
 -1 6 -9 76.16 4.48
 -1 6 -9 74.28 3.78
 -1 6 -9 78.53 4.45
 -1 6 -9 79.45 3.99
 -1 -6 9 75.13 4.76
 1 -6 -9 75.14 4.34
 -1 -6 9 81.03 5.09
 1 -6 -9 71.05 4.43
 1 -6 -9 77.28 3.84
 1 -6 -9 75.92 4.34
 -1 -6 9 61.76 4.75
 1 -6 -9 77.41 3.94
 -1 6 -9 66.56 3.88
 1 -6 -9 81.32 4.41
 -1 6 -9 93.57 4.68
 1 6 9 65.96 4.61
 1 6 9 72.93 9.14
 -1 -6 9 79.27 7.92
 1 6 9 72.06 4.71
 -1 -6 9 70.38 4.55
 1 -6 -9 76.89 3.84
 1 6 9 68.4 4.96
 -1 6 -9 80.35 4.21
 -1 6 -9 81.78 6.88
 -1 6 -9 69.51 5.99
 -1 -6 9 83.65 8.17
 -1 6 -9 81.4 7.5
 -1 -6 9 66.12 7.41
 1 -6 -9 67.98 6.89
 1 -6 -9 77.48 6.93
 1 6 9 78.98 8.99
 -1 6 -10 45.5 3.19
 -1 -6 10 46.02 3.61
 1 -6 -10 55.16 5.92
 1 6 10 46.49 7.39
 1 6 10 43.21 7.63
 -1 -6 10 43.85 5.88
 -1 6 -10 48.3 5.18
 1 6 10 46.24 7.97
 -1 6 -10 52.46 3.57
 -1 -6 10 51.47 4.01
 -1 6 -10 53.56 3.64
 1 -6 -10 46.12 3.48
 1 6 10 41.24 3.57
 1 -6 -10 45.78 3.51
 -1 -6 10 45.13 3.79
 -1 -6 10 47.97 3.94
 1 -6 -10 46.83 3.35
 1 -6 -10 45.01 2.95
 -1 -6 10 40.98 3.91
 1 -6 -10 48.09 2.97
 -1 6 -10 43.44 3.02
 1 -6 -10 42.14 3.32
 1 6 10 42.94 3.77
 -1 -6 10 47.3 6.45
 -1 -6 10 48.05 3.77
 1 6 10 42.09 3.74
 1 -6 -10 50.24 3
 -1 6 -10 47.21 3.35
 1 6 10 45.66 4.3
 -1 -6 10 41.33 6.68
 -1 6 -10 42.67 5.25
 -1 6 -10 44.39 4.91
 -1 -6 10 41.13 6.06
 -1 -6 10 43.31 6.23
 -1 6 -10 42.77 5.65
 1 -6 -10 42.38 5.51
 1 -6 -10 51.1 5.62
 1 6 10 49.27 7.35
 -1 -6 11 106.7 5.18
 -1 6 -11 106.43 5.3
 -1 -6 11 103.24 5.7
 1 -6 -11 114.17 8.55
 1 6 11 93.99 9.97
 -1 -6 11 108.69 8.73
 -1 6 -11 115.94 7.88
 1 6 11 102.55 10.85
 -1 6 -11 112.56 5.75
 -1 6 -11 111.88 5.62
 -1 -6 11 116.83 6.28
 1 -6 -11 116.68 5.69
 1 6 11 99.09 5.8
 -1 -6 11 112.4 6.28
 1 -6 -11 116.39 5.69
 -1 -6 11 118.97 6.31
 1 -6 -11 105.07 5.34
 1 -6 -11 118.31 5.2
 -1 -6 11 113.58 6.48
 1 -6 -11 117.16 5.24
 -1 6 -11 114.5 5.25
 1 -6 -11 115.78 5.59
 1 6 11 105.76 6.02
 1 6 11 100.44 10.88
 -1 -6 11 129.85 10.46
 1 6 11 99.81 5.97
 -1 -6 11 108.29 6.01
 1 -6 -11 118.85 5.22
 1 6 11 105.04 6.43
 -1 6 -11 109.3 5.54
 -1 6 -11 118.59 8.44
 -1 -6 11 100.24 9.69
 -1 6 -11 110.2 7.66
 -1 -6 11 118.88 9.8
 -1 -6 11 129.5 9.95
 1 -6 -11 123.51 8.45
 1 -6 -11 123.45 8.81
 -1 6 -11 121.55 9.33
 1 6 11 126.65 10.72
 -1 -6 12 136.36 6.99
 -1 6 -12 142.45 6.45
 1 -6 -12 135.79 6.4
 1 6 12 128.01 6.67
 1 -6 -12 138.55 6.31
 -1 -6 12 137.64 6.92
 1 -6 -12 134.69 5.88
 1 -6 -12 129.54 5.92
 -1 -6 12 124.5 7.05
 1 -6 -12 141.73 6
 -1 6 -12 136.53 5.92
 1 -6 -12 136.14 6.33
 1 6 12 117.83 6.61
 1 6 12 134.23 12.19
 1 6 12 127.64 12.04
 1 -6 -12 139 5.9
 -1 -6 12 129.97 6.79
 1 6 12 126.79 6.86
 1 6 12 130.41 7.23
 -1 6 -12 132.9 6.24
 -1 -6 12 138.53 6.47
 1 -6 -12 136.97 9.58
 1 6 12 133 11.72
 -1 -6 12 134.18 9.62
 1 6 12 135.73 11.29
 -1 6 -12 144.23 10.12
 -1 -6 12 146.69 11.36
 -1 6 -12 132.84 9.23
 -1 -6 12 131.11 10.92
 1 -6 -12 130.93 8.52
 1 -6 -12 123.23 8.92
 -1 -6 12 144.22 10.74
 -1 6 -12 137.45 6.04
 -1 6 -12 142.73 8.71
 1 6 13 100.88 5.65
 1 -6 -13 97.7 4.96
 -1 -6 13 105.65 5.72
 1 -6 -13 102.24 4.82
 1 -6 -13 100.1 4.65
 1 -6 -13 100.31 4.78
 -1 6 -13 100.27 4.72
 -1 6 -13 106.18 8.54
 1 6 13 103.97 9.59
 -1 -6 13 91.19 9.04
 1 6 13 88.72 5.46
 1 6 13 108.48 10.76
 1 6 13 87.13 5.59
 -1 -6 13 94.82 5.6
 1 -6 -13 104.04 4.8
 -1 6 -13 96.82 7
 1 6 13 96.41 6.01
 -1 6 -13 107.64 5.12
 -1 -6 13 96.17 5.18
 1 -6 -13 101.34 7.94
 1 6 13 96.09 10.07
 -1 6 -13 101.29 4.88
 1 -6 -13 102.15 5.26
 -1 6 -13 103.01 7.81
 -1 -6 13 96.12 8.67
 1 -6 -13 92.64 7.32
 -1 6 -13 108.22 5.29
 -1 -6 13 104.27 5.89
 -1 6 -14 83.27 4
 -1 -6 14 60.94 4.11
 1 6 14 75.16 4.77
 -1 -6 14 79.9 5.02
 -1 -6 14 80.3 4.93
 1 6 14 80.75 5.04
 1 -6 -14 83.32 4.06
 -1 6 -14 76.68 6
 1 6 14 74.26 5.21
 -1 6 -14 86.94 4.36
 1 -6 -14 79.94 6.95
 -1 -6 14 75.12 4.3
 1 6 14 77.04 9.07
 1 -6 -14 83.13 4.19
 -1 6 -14 85.87 4.24
 1 6 14 73.19 4.8
 1 -6 -14 80.16 4.13
 -1 -6 14 82.3 4.85
 -1 -6 14 86.61 8.55
 1 6 14 78.03 8.08
 1 -6 -14 83.32 4.12
 -1 -6 14 94.62 8.01
 -1 6 -15 58.17 2.61
 -1 6 -15 53.84 2.67
 1 -6 -15 55.5 3.08
 1 6 15 54.44 3.52
 1 6 15 52.52 3.75
 -1 -6 15 51.76 3.54
 1 -6 -15 55.94 2.86
 -1 6 -15 54.98 3.02
 1 6 15 57.89 4.14
 -1 -6 15 58.49 3.82
 -1 -6 15 57.43 3.04
 1 -6 -15 50.02 5.24
 -1 6 -15 56.34 4.59
 -1 -6 15 56.71 5.81
 -1 -6 15 54.2 3.89
 1 -6 -15 64.81 3.03
 1 6 15 57.44 3.69
 -1 6 -15 58.41 2.9
 -1 -6 15 58.44 6.71
 -1 -6 15 56.62 3.26
 1 -6 -16 14.11 1.83
 -1 6 -16 13.37 1.7
 1 6 16 15.87 2.77
 1 -6 -16 12.62 1.67
 -1 -6 16 11.64 2.42
 -1 -6 16 12.63 2.27
 -1 6 -16 14.45 1.52
 -1 -6 16 13.53 1.65
 1 -6 -16 12.52 1.86
 1 -6 -16 15.65 1.75
 -1 -6 16 13.76 2.17
 1 6 16 12.19 2.36
 1 6 16 12.25 2.31
 1 -6 -16 9.43 2.99
 -1 -6 16 14.75 2.01
 -1 -6 17 15.33 1.76
 1 -6 -17 19.73 1.81
 1 6 17 15.6 2.62
 -1 6 -17 18.41 1.74
 1 -6 -17 19.16 1.71
 -1 -6 17 17.79 2.39
 1 6 17 14.22 2.21
 -1 -6 17 16.19 2.07
 1 6 17 13.29 2.26
 -1 -6 17 17.17 2.2
 1 -6 -17 17.56 1.68
 -1 -6 18 60.77 3.25
 1 -6 -18 53.41 2.65
 -1 6 -18 55.11 2.53
 1 -6 -18 58.55 2.75
 -1 -6 18 56.87 3.38
 1 6 18 61.12 3.77
 1 6 18 54.32 3.18
 -1 -6 18 52.84 2.58
 1 6 18 58.27 3.41
 1 -6 -18 55.72 2.69
 1 -6 -18 61.77 2.61
 -1 -6 18 55.12 3.02
 1 6 18 63.22 3.8
 -1 6 -19 48.76 2.27
 1 6 19 48.57 2.96
 -1 -6 19 51.48 2.64
 1 -6 -19 39.93 1.84
 1 6 19 44.38 2.36
 1 -6 -19 45.31 2.03
 -1 7 18 15.55 1.55
 1 -7 18 14.93 1.36
 -1 7 18 14.37 1.43
 1 7 -18 15.02 1.02
 1 -7 18 15.12 1.39
 -1 -7 -18 19.19 1.25
 1 7 -18 15.53 1.14
 1 -7 17 116.93 4.74
 1 -7 17 109.43 4.86
 -1 -7 -17 101.59 4.05
 -1 -7 -17 104.05 4.03
 1 7 -17 112.37 4.27
 -1 7 17 108.46 4.81
 -1 7 17 108.81 4.79
 -1 7 17 108.84 4.59
 -1 7 17 108.47 4.7
 -1 7 17 102.83 4.4
 1 7 -17 106.68 4.22
 1 -7 16 22.9 2.4
 1 7 -16 25.85 1.98
 -1 -7 -16 26.56 1.88
 -1 -7 -16 21.68 1.8
 -1 -7 -16 25.53 1.93
 -1 7 16 27.44 2.51
 -1 7 16 24.32 2.39
 1 -7 16 22.61 2.37
 1 -7 16 25.16 2.16
 -1 7 16 27.47 2.35
 -1 7 16 20.49 2.42
 1 -7 16 27.61 2.64
 1 7 -16 23.85 1.87
 -1 7 16 22.57 2.36
 -1 7 15 21.78 2.68
 -1 7 15 21.53 2.45
 1 -7 15 23.41 2.37
 -1 7 15 21.99 2.55
 1 -7 15 25.48 2.7
 1 7 -15 20.43 1.68
 -1 7 15 19.54 2.57
 1 7 -15 20.02 2.01
 1 -7 15 21.72 2.6
 1 7 -15 24.7 2.08
 -1 7 15 20.11 2.55
 -1 -7 -15 23.27 2.03
 -1 -7 -15 23.42 2
 -1 -7 -15 20.51 1.97
 1 7 -15 23.54 1.9
 1 7 -15 20.14 3.33
 1 -7 15 22.33 2.75
 1 7 -14 0.66 1.42
 -1 -7 -14 1.8 1.31
 -1 -7 -14 0.48 1.32
 -1 7 14 1.74 2.06
 1 -7 14 1.04 1.65
 1 -7 14 -0.11 1.69
 -1 7 14 0.11 1.75
 1 -7 14 -0.12 2.08
 -1 7 14 0.24 1.95
 -1 7 14 1.6 2.05
 1 7 -14 0.46 1.05
 1 -7 14 0.42 1.33
 1 -7 14 -0.72 2.04
 1 7 -14 1.59 1.49
 1 7 -14 1.48 1.79
 1 7 -14 0.27 2.4
 1 7 -14 -0.22 1.32
 -1 7 14 -3.3 3.17
 -1 -7 -14 1.85 1.44
 1 -7 14 -0.4 2.21
 -1 7 14 0.86 2.09
 1 7 -14 1.9 2.52
 -1 7 13 58.25 4.45
 -1 7 13 68.65 4.22
 1 -7 13 61.05 4.16
 1 -7 13 64.83 4.16
 -1 -7 -13 64.82 3.59
 1 -7 13 50.22 4.24
 1 7 -13 58.06 3.59
 -1 -7 -13 65.13 3.65
 -1 -7 -13 72.3 3.66
 -1 7 13 51.01 4.19
 -1 7 13 65.94 7.6
 -1 7 13 59.31 4.28
 1 -7 13 61.03 4.3
 1 7 -13 60.1 3.39
 -1 7 13 64.38 4.53
 1 7 -13 60.78 3.7
 1 -7 13 65.75 3.87
 1 7 -13 60.66 5.82
 -1 7 13 56.3 4.36
 1 7 -13 62.04 3.86
 1 7 -13 62.42 3.54
 -1 7 13 65.38 7.13
 1 -7 13 49.77 6.23
 1 7 -13 66.73 6.05
 1 7 -13 62.72 5.96
 1 7 -13 53.8 5.03
 1 7 -12 7.46 2.74
 1 7 -12 10 3.4
 1 -7 12 8.35 2.32
 1 -7 12 5.83 2.18
 -1 7 12 11.11 2.78
 -1 7 12 8.98 2.29
 -1 -7 -12 3.93 1.24
 1 -7 12 9.05 2.5
 -1 -7 -12 11.27 1.83
 1 -7 12 10.08 4.25
 -1 7 12 6.17 3.88
 1 -7 12 7.53 3.56
 1 7 -12 7.76 1.88
 -1 -7 -12 11.19 1.81
 -1 7 12 9.72 2.61
 1 -7 12 11.13 4.6
 1 -7 12 9.57 2.4
 -1 7 12 9.18 2.49
 1 7 -12 7.39 1.61
 -1 7 12 14.67 5.01
 -1 7 12 12.68 4.88
 1 -7 12 8.81 2.08
 1 7 -12 7.62 1.37
 1 7 -12 10.79 3.28
 1 7 -12 8.16 2.01
 -1 7 12 9.89 2.77
 1 7 -12 15.23 3.86
 1 7 -12 9.19 1.79
 1 7 -12 10.53 2.07
 1 7 -12 3.08 2.63
 1 7 -11 64.36 3.99
 -1 7 11 68.38 4.91
 1 -7 11 61.66 4.52
 -1 -7 -11 64.49 3.64
 1 -7 11 57.75 4.36
 -1 7 11 63.06 4.32
 -1 -7 -11 57.43 3.39
 -1 -7 -11 63.33 3.68
 -1 7 11 48.01 6.75
 1 -7 11 45.92 6.66
 1 7 -11 58.19 3.86
 -1 -7 -11 67.52 3.7
 -1 7 11 48.17 4.36
 1 -7 11 52.13 7.13
 -1 7 11 71.15 8.67
 -1 7 11 62.36 4.55
 1 7 -11 60.58 3.7
 -1 7 11 61.69 7.94
 1 -7 11 67.36 6.74
 1 7 -11 58.2 3.22
 1 -7 11 60.04 4.06
 1 7 -11 57.21 6.37
 -1 7 11 66.45 4.94
 1 7 -11 54.04 3.9
 1 7 -11 61.99 3.74
 1 7 -11 61.03 5.76
 1 -7 11 58.01 6.58
 1 7 -11 60.53 6.44
 1 7 -11 57.07 6.23
 1 7 -11 64.73 6.56
 1 7 -10 6.26 2.01
 1 7 -10 3.48 2.86
 1 7 -10 6.34 3.6
 1 -7 10 4.49 2.29
 -1 7 10 3.56 2.55
 1 -7 10 4.82 2.39
 -1 -7 -10 6.45 1.7
 -1 7 10 5.58 2.19
 -1 -7 -10 7.17 1.71
 -1 -7 -10 5.75 1.69
 1 7 -10 3.49 1.89
 -1 -7 -10 8.88 1.78
 -1 7 10 6.78 2.67
 -1 -7 -10 6.09 1.87
 1 -7 10 5.51 4.22
 -1 7 10 3.54 4.46
 -1 7 10 6.38 2.4
 1 7 -10 5.61 1.77
 1 7 -10 3.82 1.24
 1 -7 10 6.36 2.25
 1 7 -10 6.46 1.4
 -1 7 10 12.07 5.34
 1 -7 10 5.4 3.41
 -1 7 10 4.49 4.38
 1 7 -10 8.77 3.42
 1 -7 10 6.97 4.23
 1 7 -10 4.72 2.75
 1 7 -10 6.28 2.14
 1 7 -10 8.73 3.66
 -1 7 10 5.67 3.98
 1 -7 10 6.49 3.82
 1 -7 10 7.85 3.72
 1 -7 10 5.09 1.66
 1 7 -10 5.54 1.39
 1 7 -10 9.1 3.58
 -1 7 9 167.72 8.34
 -1 -7 -9 167.53 7.19
 -1 7 9 167.37 7.62
 1 -7 9 159.96 7.92
 -1 -7 -9 159.03 6.98
 -1 -7 -9 158.6 6.87
 -1 7 9 178.41 12.27
 1 -7 9 184.82 12.78
 1 7 -9 173.25 11.38
 -1 -7 -9 166.75 7.2
 -1 -7 -9 183.58 7
 -1 7 9 142.83 7.87
 1 -7 9 148.63 11.51
 -1 7 9 164.96 12.97
 1 7 -9 161.78 7.44
 -1 7 9 160.45 7.91
 1 7 -9 162.79 7.23
 1 7 -9 155.28 6.53
 1 7 -9 161.48 6.6
 1 -7 9 163.31 7.65
 -1 7 9 172.26 13.04
 1 -7 9 154.66 11.14
 1 7 -9 154.64 10.84
 1 -7 9 150.99 7.02
 1 7 -9 158.47 9.7
 1 7 -9 177.01 11.4
 1 -7 9 162.02 11.7
 1 7 -9 184.96 10.58
 1 7 -9 154.28 7.49
 1 7 -9 172.21 11.04
 1 7 -8 62.56 4.34
 1 -7 8 64.95 4.82
 1 7 -8 61.39 4.13
 -1 7 8 68.56 5.02
 -1 -7 -8 63.13 3.98
 -1 7 8 70.18 4.42
 -1 -7 -8 62.72 3.88
 -1 -7 -8 63.17 3.65
 -1 7 8 62.95 7.28
 1 -7 8 68.12 7.9
 1 7 -8 64.29 7.05
 -1 -7 -8 68.56 3.97
 -1 7 8 59.8 4.74
 1 -7 8 66.61 7.45
 -1 7 8 61.17 4.56
 -1 7 8 64.51 4.91
 1 7 -8 61.94 4.12
 -1 7 8 53.71 7.7
 1 -7 8 56.97 6.96
 1 7 -8 63.13 3.5
 1 -7 8 59.02 4.22
 1 -7 8 65.52 4.11
 1 7 -8 57.74 6.63
 -1 -7 -8 60.7 3.37
 1 7 -8 55.48 6.76
 1 7 -8 62.26 6.15
 1 -7 8 60.44 7.42
 -1 -7 -8 64.25 6.41
 1 7 -8 50.76 6.42
 1 -7 8 69 8.43
 1 7 -8 58.06 5.71
 1 7 -7 444.01 16.95
 -1 7 7 474.6 17.74
 1 -7 7 446.68 17.6
 1 7 -7 444.85 16.8
 -1 7 7 476.13 17.68
 -1 -7 -7 456.99 16.61
 -1 7 7 469.69 16.84
 -1 -7 -7 470.41 16.52
 -1 -7 -7 477.76 16.17
 -1 7 7 469.8 22.27
 1 7 -7 470.38 22.09
 -1 -7 -7 466.06 16.44
 -1 7 7 429.02 17.33
 1 7 -7 560.64 16.88
 1 -7 7 417.88 21.48
 -1 7 7 460.37 24.14
 -1 7 7 464.91 17.2
 1 7 -7 462 16.74
 -1 7 7 456.99 16.4
 -1 7 7 479.64 17.57
 -1 7 7 496.1 23.8
 1 -7 7 476.93 22.56
 1 -7 7 445.93 17.08
 1 7 -7 453.4 15.92
 1 -7 7 467.3 16.74
 1 7 -7 446.91 21.29
 -1 -7 -7 452.82 15.93
 -1 -7 -7 460.84 18.6
 1 7 -7 436.71 21.65
 1 -7 7 446.54 22.41
 1 7 -7 470.62 20.53
 -1 7 7 440.51 20.47
 -1 -7 -7 461.45 20.75
 1 7 -7 470.98 21.67
 1 7 -7 448.52 19.76
 1 -7 7 468.91 23.41
 -1 7 6 28.29 3.51
 1 -7 6 28.26 3.44
 1 7 -6 28.45 3.04
 -1 7 6 31.78 3.49
 -1 -7 -6 30.41 2.82
 1 7 -6 31.91 2.76
 -1 7 6 29.86 2.91
 -1 -7 -6 32.57 2.49
 -1 -7 -6 26.97 2.72
 -1 7 6 31.93 5.38
 1 -7 6 26.81 5.65
 1 7 -6 31.15 5.58
 -1 7 6 24 4.47
 -1 -7 -6 30.23 2.71
 1 7 -6 34.3 2.89
 -1 7 6 30.06 3.52
 1 -7 6 38.29 5.68
 -1 7 6 35.66 6.63
 -1 7 6 28.61 3.21
 -1 7 6 27.63 2.77
 1 7 -6 29.5 2.97
 -1 7 6 28.62 3.46
 1 -7 6 38.37 6.06
 -1 7 6 19.9 5.13
 -1 7 6 29.77 6.33
 1 7 -6 32.43 2.47
 1 -7 6 32.53 3.26
 1 -7 6 32.19 3.05
 1 7 -6 27.23 5.12
 -1 -7 -6 32.01 2.56
 -1 -7 -6 30.55 3.74
 1 7 -6 33.59 4.74
 1 7 -6 31.12 5.47
 -1 7 6 36.34 5.15
 -1 -7 -6 30.82 4.88
 1 -7 6 32.86 5.95
 1 7 -6 30.47 4.28
 1 7 -6 22.82 4.67
 1 7 -5 327.65 17.36
 -1 7 5 363.17 13.95
 -1 -7 -5 342.2 13.17
 -1 7 5 360 13.06
 1 7 -5 342.7 12.93
 -1 -7 -5 347.48 13.04
 1 -7 5 371.94 19.27
 -1 7 5 386.96 18.38
 1 7 -5 363.76 18.62
 -1 7 5 356.95 17.19
 -1 -7 -5 356.72 12.88
 -1 7 5 314.45 13.58
 1 7 -5 387.44 13.16
 -1 7 5 369.7 19.89
 -1 7 5 355.88 13.48
 -1 7 5 340.36 19.57
 1 7 -5 342.58 13.33
 -1 7 5 345.71 13.03
 -1 7 5 347.31 13.83
 1 7 -5 349.88 12.54
 1 -7 5 344.76 18.58
 -1 7 5 361.71 19
 1 7 -5 360.82 17.98
 1 7 -5 336.65 16.15
 1 -7 5 355.41 19.14
 1 -7 5 359.91 13.39
 1 7 -5 357.29 17.07
 1 -7 5 330.19 18.56
 1 7 -5 348.48 18.27
 -1 7 5 338.89 17.08
 -1 -7 -5 342.99 15.28
 -1 -7 -5 352.01 12.73
 1 -7 5 348.23 14.09
 -1 7 5 352.34 13.98
 -1 -7 -5 339.07 17.22
 1 -7 5 330.5 15.64
 -1 7 4 15.72 3.86
 1 7 -4 10.96 4.19
 -1 -7 -4 14.54 2.28
 -1 7 4 10.32 2.51
 1 7 -4 11.48 2.07
 -1 7 4 8.54 3.43
 -1 -7 -4 10.7 3.21
 1 -7 4 8.68 4.19
 1 -7 4 15.01 4.89
 1 7 -4 10.22 4.23
 -1 7 4 8.53 3.51
 1 -7 4 12.55 4.59
 1 7 -4 11.01 3.25
 1 7 -4 9.95 3.75
 -1 -7 -4 11.59 1.84
 1 7 -4 14.47 2.09
 -1 7 4 9.66 2.41
 -1 7 4 9.45 4.48
 -1 7 4 10.45 2.17
 1 7 -4 10.58 2.48
 -1 7 4 8.59 2.38
 -1 7 4 10.76 2.1
 -1 7 4 10.9 4.5
 -1 -7 -4 7.75 2.85
 -1 7 4 15.26 4.86
 1 -7 4 4.69 3.93
 1 -7 4 11.64 2.39
 1 7 -4 7.79 3.8
 -1 7 4 7.42 2.56
 -1 -7 -4 12.49 1.96
 -1 -7 -4 14.25 3.09
 -1 -7 -4 12.77 3.87
 1 -7 4 8.25 3.02
 1 -7 4 10.02 2.59
 1 -7 4 11.96 2.36
 -1 7 3 204.11 9.23
 -1 -7 -3 198.2 8.65
 1 -7 3 192.22 9.36
 -1 7 3 211.04 9.18
 1 -7 3 206.23 8.22
 1 -7 3 203.88 8.15
 1 7 -3 197.59 8.62
 -1 -7 -3 209.77 8.63
 -1 7 3 220.58 12.67
 1 -7 3 214.59 13.53
 1 7 -3 218.5 13.87
 -1 7 3 211.81 12.44
 -1 -7 -3 216.53 8.31
 1 7 -3 213.44 8.57
 -1 7 3 191.22 9.03
 -1 7 3 225.15 14.26
 -1 7 3 216.22 14.03
 -1 7 3 213.71 8.77
 1 7 -3 208.32 9.04
 -1 7 3 212.92 8.77
 -1 7 3 207.98 9.21
 -1 -7 -3 204.03 11.66
 -1 7 3 207.37 12.85
 1 -7 3 207.89 8.95
 1 -7 3 214.8 8.98
 -1 -7 -3 207.6 8.43
 1 7 -3 211.89 12.88
 -1 -7 -3 208.99 8.48
 -1 -7 -3 205.48 10.77
 1 -7 3 218.98 13.83
 1 7 -3 207.78 13.45
 -1 -7 -3 196.55 11.75
 -1 7 3 200.89 12.33
 1 -7 3 208.45 10.93
 1 -7 3 209.19 11.65
 1 7 -3 211.77 13
 1 -7 3 222.58 13.67
 1 7 -3 216.53 11.77
 1 7 -2 44.63 5.95
 -1 7 2 50.19 3.78
 1 -7 2 52 3.24
 -1 -7 -2 51.22 3.52
 -1 -7 -2 49.48 3.4
 1 7 -2 48.69 3.59
 1 -7 2 46.49 3.17
 1 -7 2 49.38 6.67
 -1 7 2 57.82 6.29
 1 7 -2 47.57 6.61
 -1 -7 -2 41.83 2.94
 -1 7 2 45.67 3.8
 1 7 -2 47.09 3.33
 -1 7 2 46.46 6.56
 -1 7 2 48.46 6.67
 -1 7 2 43.26 3.35
 -1 7 2 45.98 3.51
 1 7 -2 46.27 2.97
 1 7 -2 53.83 4.04
 -1 7 2 47.94 3.75
 -1 -7 -2 47.77 5.68
 -1 7 2 56.68 6.37
 -1 -7 -2 44.21 2.84
 1 -7 2 50.8 3.84
 -1 7 2 42.75 3.8
 -1 -7 -2 43.78 3.56
 -1 -7 -2 43.58 3.24
 1 -7 2 45.35 3.6
 -1 -7 -2 47.07 4.8
 -1 -7 -2 49.64 3.35
 -1 7 2 54.9 6.16
 1 7 -2 50.52 6.71
 -1 -7 -2 51.49 6.05
 1 -7 2 47.15 5.05
 -1 -7 -2 54.78 6.17
 1 -7 2 48.27 5.57
 1 7 -2 51.38 6.58
 1 -7 2 49.62 6.55
 1 7 -2 43.38 5.39
 1 -7 1 348.44 12.78
 -1 -7 -1 351.23 13.09
 1 -7 1 360 12.81
 -1 -7 -1 358.05 12.95
 1 -7 1 369.53 18.32
 -1 -7 -1 351.36 16.03
 1 7 -1 315.67 18.5
 -1 7 1 352.71 17.38
 -1 -7 -1 351.38 12.49
 1 7 -1 368.15 13.06
 -1 7 1 327.18 13.33
 1 7 -1 334.46 16.33
 -1 7 1 349.44 18.52
 -1 7 1 354.56 12.91
 -1 7 1 344.56 18.42
 -1 7 1 354.2 13.16
 1 7 -1 339.6 13.56
 1 7 -1 338.53 12.5
 -1 7 1 342.77 13.28
 -1 -7 -1 342.42 12.51
 1 -7 1 351.17 13.25
 -1 -7 -1 348.17 17.31
 -1 7 1 348.36 17.2
 1 -7 1 374.47 18.59
 1 -7 1 360.49 17.91
 1 7 -1 337.68 17.75
 1 7 -1 362.25 16.73
 -1 -7 -1 366.38 17.4
 1 -7 1 342.38 16.71
 1 -7 1 327.96 15.86
 -1 7 1 349.25 13.4
 -1 -7 -1 345.56 13.35
 -1 7 1 361.19 13.4
 -1 7 1 373.5 17.67
 -1 -7 -1 339.75 17.31
 1 -7 1 383.45 18.95
 -1 -7 -1 352.07 12.98
 -1 -7 0 6.11 1.71
 -1 -7 0 6.82 1.89
 1 -7 0 6.41 1.74
 -1 -7 0 5.78 1.67
 1 -7 0 6.71 1.74
 -1 -7 0 4.1 3.43
 1 -7 0 5.01 3.56
 1 -7 0 5.28 3.52
 -1 -7 0 6.33 2.91
 -1 7 0 9.71 3.79
 1 7 0 4.64 3.08
 1 -7 0 5.31 3.34
 1 7 0 5.97 3.97
 -1 -7 0 8.77 2.82
 1 7 0 4.54 1.84
 -1 7 0 6.24 2.18
 -1 -7 0 6.69 1.44
 -1 7 0 3.87 3.26
 1 7 0 7.55 3.24
 -1 7 0 7.15 1.71
 1 7 0 4.91 2.37
 -1 7 0 7.39 1.93
 1 7 0 5.79 1.65
 -1 7 0 6.27 2.1
 1 -7 0 3.51 3.67
 -1 7 0 7.04 3.68
 1 7 0 8.68 3.16
 -1 -7 0 8.66 3.87
 -1 7 0 7.46 3.25
 -1 -7 0 5.05 1.59
 1 -7 0 7.54 2.08
 -1 -7 0 4.87 1.97
 -1 7 0 9.45 3.64
 -1 -7 0 9.77 3.08
 -1 -7 0 6.47 3.42
 1 -7 0 7.51 3.68
 1 -7 0 4.45 3
 -1 7 0 8.42 2.16
 -1 -7 0 5.84 1.86
 1 -7 0 7.68 2.07
 1 -7 -1 308.14 12.03
 -1 -7 1 328.15 12.27
 1 -7 -1 330.62 12.1
 -1 -7 1 336.74 12.05
 1 -7 -1 342.32 16.73
 -1 -7 1 335.34 16.3
 -1 7 -1 344.03 16.88
 1 7 1 327.78 17.3
 1 -7 -1 314.29 15.72
 1 7 1 342.83 16.1
 -1 -7 1 319.53 15.59
 1 7 1 314.04 12.16
 -1 7 -1 323.25 12.53
 1 7 1 311.35 16.4
 -1 7 -1 324.53 17.07
 -1 7 -1 326.71 16.96
 1 7 1 306.44 16.21
 -1 7 -1 320.44 11.8
 -1 7 -1 312.88 12.25
 1 7 1 319 12
 -1 7 -1 321.29 12.31
 -1 -7 1 333.59 16.94
 1 -7 -1 314.48 17.01
 -1 -7 1 305.13 11.97
 1 -7 -1 343.84 12.35
 -1 -7 1 310.41 12.67
 -1 7 -1 321.87 12.35
 -1 7 -1 335.1 16.55
 1 -7 -1 326.71 17.41
 -1 -7 1 321.82 17.15
 -1 -7 1 334.55 12.13
 -1 -7 1 357.77 15.19
 -1 -7 1 331.72 16.16
 1 -7 -1 315.88 15.67
 1 -7 -1 314.44 16.12
 -1 7 -1 318.41 14.6
 1 -7 -1 319.78 12.44
 -1 -7 1 319.07 12.26
 -1 -7 2 45.6 3.59
 1 -7 -2 45.92 3.44
 -1 -7 2 45.08 3.29
 1 -7 -2 45.39 3.34
 -1 -7 2 52.53 3.31
 1 -7 -2 51.37 5.78
 -1 -7 2 39.81 5.47
 1 7 2 57.77 7.91
 -1 7 -2 48.48 5.98
 1 7 2 41.32 6.23
 -1 -7 2 45.13 5.58
 -1 7 -2 48.08 3.62
 1 7 2 47.17 3.56
 1 7 2 44.6 6.07
 -1 7 -2 59.29 6.49
 1 7 2 49.93 6.26
 -1 7 -2 50.6 3.11
 -1 7 -2 51.77 3.6
 -1 7 -2 45.6 3.35
 1 7 2 46.45 3.43
 -1 -7 2 45.69 6.27
 1 -7 -2 47.77 6.15
 -1 -7 2 43.58 3.4
 1 -7 -2 46.77 3.38
 -1 7 -2 50.2 4.81
 1 7 2 47.61 3.66
 -1 7 -2 48.07 3.29
 -1 -7 2 44.52 3.75
 -1 -7 2 51.13 3.42
 -1 -7 2 55.11 5.24
 1 -7 -2 44.77 5.47
 1 -7 -2 47.61 5.74
 -1 7 -2 53.94 6.22
 -1 -7 2 48.41 6.42
 1 -7 -2 53.59 6.65
 1 7 2 43.98 6.63
 -1 7 -2 48.2 3.48
 1 -7 -2 46.44 3.6
 -1 7 -3 143.73 7.05
 -1 7 -3 152.49 10.59
 1 7 3 155.67 12.21
 1 -7 -3 174.5 11.61
 -1 -7 3 166.68 11.66
 1 -7 -3 155.08 7.12
 -1 -7 3 168.53 7.54
 -1 -7 3 160.54 7.21
 -1 -7 3 151.61 6.77
 -1 7 -3 157.91 7.42
 1 -7 -3 159.03 7.15
 -1 -7 3 166.74 11.15
 1 -7 -3 176.85 10.14
 1 7 3 173 12.73
 -1 7 -3 182.71 11.44
 1 -7 -3 168.19 6.61
 1 7 3 160.61 7.33
 -1 7 -3 159.41 10.69
 1 7 3 146.59 11.47
 -1 7 -3 169.2 6.76
 1 7 3 144.04 11.05
 -1 7 -3 162.11 7.05
 -1 7 -3 167.14 7.32
 1 7 3 147.98 7.11
 -1 -7 3 154.58 7.23
 1 -7 -3 162.6 6.92
 -1 -7 3 163 11.46
 1 -7 -3 178.76 11.42
 -1 7 -3 147.72 8.85
 1 7 3 174.39 11.83
 -1 -7 3 151.57 10.68
 -1 -7 3 167.86 7.12
 -1 -7 3 172.36 9.55
 -1 7 -3 151.57 9.04
 -1 7 -3 168.58 7.17
 -1 -7 3 162.77 7.28
 1 -7 -3 161.59 7.33
 -1 7 -3 165.43 7.05
 1 7 3 158.9 7.42
 -1 -7 3 154.74 7.75
 1 -7 -3 149.3 10.13
 1 -7 -3 163.5 10.82
 1 7 4 9.05 4.5
 -1 7 -4 14.42 3.84
 -1 -7 4 7.48 1.97
 -1 -7 4 10.6 2.35
 1 -7 -4 9.54 2.06
 -1 -7 4 10.95 1.78
 -1 7 -4 9.56 2.06
 1 -7 -4 11.98 2.07
 -1 -7 4 12.66 4.12
 -1 -7 4 9.75 4.03
 1 -7 -4 10.03 3.95
 1 7 4 8.1 5.17
 -1 7 -4 10.58 3.98
 -1 7 -4 8.07 2.64
 -1 -7 4 4.7 3.52
 1 7 4 11.05 4.43
 1 7 4 8.11 2.09
 1 -7 -4 10.85 1.67
 1 7 4 3.4 4.07
 -1 7 -4 9.69 1.61
 -1 7 -4 8.49 1.89
 -1 7 -4 7.15 2
 1 7 4 11.73 2.27
 -1 7 -4 4.77 2.69
 1 7 4 13.32 4.72
 1 -7 -4 9.5 3.41
 -1 -7 4 8.05 2.1
 1 -7 -4 9.55 1.75
 -1 7 -4 9.94 2.83
 1 -7 -4 10.17 2.03
 -1 -7 4 8.49 2.12
 1 -7 -4 12.28 3.76
 -1 -7 4 9.02 2.47
 -1 7 -4 8.97 1.7
 -1 7 -4 8.61 1.99
 -1 7 -4 9.58 1.96
 -1 -7 4 9.87 1.89
 -1 -7 4 5.84 2.85
 1 -7 -5 382.71 13.63
 -1 -7 5 364.29 13.84
 -1 -7 5 401.32 19.41
 1 -7 -5 372.71 17.57
 1 7 5 350.22 19.65
 -1 7 -5 401.63 17.85
 -1 7 -5 361.51 13.55
 -1 7 -5 360.88 13.67
 -1 7 -5 362.19 13.03
 1 7 5 357.24 13.78
 -1 -7 5 373.81 14.27
 1 -7 -5 368.31 13.77
 -1 7 -5 384.39 13.97
 -1 -7 5 366.19 13.99
 -1 -7 5 361.98 13.07
 -1 -7 5 323.45 13.7
 1 7 5 381.47 20.6
 -1 7 -5 379.44 18.47
 1 -7 -5 373.4 13.22
 1 7 5 378.56 13.97
 1 7 5 360.89 19.87
 -1 7 -5 403.48 18.01
 1 7 5 357.39 14.02
 -1 7 -5 358.82 13.69
 -1 7 -5 367.5 13.45
 -1 7 -5 350.53 15.93
 1 7 5 403.73 19.49
 -1 7 -5 358 16.28
 -1 -7 5 373.78 19.14
 1 -7 -5 364.6 18.03
 -1 -7 5 352.74 18.83
 -1 -7 5 371.4 13.4
 -1 -7 5 359.46 15.98
 -1 7 -5 367.15 18.06
 1 -7 -5 363.3 18.2
 1 7 5 372.62 20.38
 -1 7 -5 403.39 13.2
 -1 7 -6 26.02 2.78
 -1 7 -6 26.19 2.32
 1 7 6 27.91 3.11
 1 -7 -6 26.55 2.58
 -1 -7 6 29.76 3.02
 -1 -7 6 24.53 2.98
 1 -7 -6 32.45 5.01
 -1 -7 6 30.69 5.43
 -1 -7 6 27.73 5.28
 -1 -7 6 23.45 2.98
 1 7 6 23.18 6.08
 -1 7 -6 20.28 4.64
 1 -7 -6 30.31 2.57
 1 7 6 26.34 2.96
 1 -7 -6 26.42 2.53
 -1 -7 6 25.77 2.92
 1 7 6 23.47 3.1
 -1 7 -6 26.25 2.73
 -1 7 -6 28.4 2.52
 -1 7 -6 27.96 4.54
 1 7 6 23.97 5.85
 -1 -7 6 35.03 5.81
 1 -7 -6 21.75 3.96
 1 7 6 24.2 5.8
 1 7 6 20.7 4.82
 -1 7 -6 22.28 2.58
 -1 7 -6 32.7 4.35
 -1 -7 6 28.01 5.51
 1 7 6 26.75 5.65
 1 -7 -6 26.81 5
 1 -7 -6 23.09 4.55
 1 7 6 28.44 6.3
 -1 7 -6 28.06 5.06
 -1 -7 6 27.99 2.56
 -1 -7 6 28.75 3.83
 -1 7 -6 24.13 3.66
 -1 -7 7 435.2 17.93
 1 -7 -7 437.95 17.83
 -1 -7 7 435.01 15.21
 -1 7 -7 440.53 15.73
 -1 7 -7 448.61 15.1
 -1 7 -7 433.04 15.75
 1 -7 -7 447.13 15.58
 1 7 7 418.59 16.09
 -1 -7 7 440.37 16.43
 -1 -7 7 433.69 16.21
 1 -7 -7 425.67 15.73
 -1 -7 7 399.45 16.07
 -1 7 -7 413.05 15.14
 1 -7 -7 428.12 15.37
 1 7 7 414.15 15.88
 1 7 7 459.55 23.38
 1 7 7 433.06 16.4
 -1 7 -7 429.05 15.72
 -1 7 -7 454.21 15.41
 1 7 7 415.51 20.92
 -1 -7 7 427.55 21.15
 -1 7 -7 453.23 19.68
 1 7 7 417.97 22.82
 1 7 7 464.8 21.53
 -1 7 -7 456.56 19.11
 -1 -7 7 427.6 21.69
 -1 7 -7 419.67 18.06
 -1 -7 7 452.49 21.95
 -1 7 -7 451.89 20.54
 -1 -7 7 458.5 21.91
 1 7 7 439.05 22.76
 1 -7 -7 414.24 19.37
 1 -7 -7 447.35 20.43
 -1 7 -7 451.89 20.83
 1 7 7 462.79 23.1
 -1 7 -8 69.61 4.24
 -1 7 -8 66.65 3.53
 -1 7 -8 78.62 3.81
 -1 7 -8 67.44 4.18
 1 -7 -8 74.24 4.18
 1 7 8 68.68 4.68
 1 -7 -8 68.75 4.36
 -1 -7 8 75.76 4.78
 1 -7 -8 69.15 4.26
 -1 -7 8 69.89 4.76
 1 -7 -8 65.91 3.53
 -1 7 -8 62.45 3.71
 1 -7 -8 72.05 4.08
 1 7 8 65.27 4.44
 1 7 8 81.34 9.38
 1 -7 -8 66.39 6.09
 -1 -7 8 65.04 4.34
 1 7 8 63.22 4.14
 1 7 8 58.96 4.58
 -1 7 -8 74.17 3.97
 1 7 8 59.79 7.45
 -1 -7 8 63.69 7.39
 -1 7 -8 66.96 6.3
 1 7 8 73.51 8.93
 1 7 8 70.68 7.72
 -1 7 -8 73.7 6.3
 -1 -7 8 65.8 7.64
 -1 -7 8 65.28 3.68
 -1 -7 8 63.38 7.61
 1 7 8 62.95 8.28
 -1 7 -8 64.8 6.84
 1 -7 -8 75.83 7.38
 1 -7 -8 67.62 6.93
 -1 7 -8 60.82 5.46
 1 7 8 63.62 8.39
 -1 7 -8 62.29 6.81
 -1 -7 9 159.49 7.55
 1 -7 -9 174.6 10.43
 1 7 9 150.7 11.79
 -1 -7 9 156.1 11.31
 1 7 9 167.33 13.3
 -1 7 -9 153.27 9.91
 -1 7 -9 173.02 7.46
 -1 7 -9 167.17 7.37
 -1 -7 9 164.07 7.3
 1 7 9 150.23 7.78
 1 -7 -9 179.36 7.45
 1 -7 -9 156.57 7.44
 -1 -7 9 167.53 7.91
 1 -7 -9 172.55 7.38
 -1 -7 9 143.9 7.76
 1 -7 -9 175.11 6.74
 -1 7 -9 156.66 6.8
 1 -7 -9 171.33 7.22
 1 7 9 157.35 7.59
 1 7 9 161.07 13.06
 1 7 9 161.89 7.42
 1 7 9 154.81 8.01
 -1 7 -9 185.07 7.14
 1 7 9 180.75 11.98
 -1 7 -9 170.82 10.22
 -1 -7 9 162.83 12.11
 -1 7 -9 167.71 9.41
 -1 -7 9 156.93 11.76
 -1 7 -9 189.53 11.53
 -1 -7 9 169.79 12.04
 1 -7 -9 160.2 10.88
 1 -7 -9 171.48 10.95
 1 7 9 148.77 12.26
 -1 7 -9 176.07 11.38
 -1 7 -10 5.24 1.95
 -1 -7 10 6.22 1.94
 1 -7 -10 6.87 1.92
 -1 -7 10 5.89 2.36
 1 -7 -10 6.22 2.03
 1 -7 -10 6.03 1.83
 1 -7 -10 5.2 1.42
 -1 -7 10 7.58 2.51
 -1 7 -10 5.73 1.51
 1 7 10 5.69 4.44
 1 7 10 7.69 2.28
 1 -7 -10 4.73 1.85
 1 7 10 6.58 4.42
 1 7 10 3.98 1.95
 -1 7 -10 7.56 1.75
 1 7 10 3.94 2.43
 -1 7 -10 3.59 2.31
 1 -7 -10 6.89 3.03
 1 7 10 1.78 4.64
 -1 -7 10 4.99 3.32
 1 7 10 5.05 4.06
 -1 -7 10 7.54 2.1
 -1 7 -10 6.03 2.82
 1 7 10 3.72 3.52
 -1 7 -10 4.61 3.24
 -1 -7 10 9.57 4.08
 -1 -7 10 5.66 4.01
 -1 7 -10 6.12 1.81
 1 -7 -10 4.89 3
 1 -7 -10 4.14 2.91
 1 -7 -11 67.33 4.01
 1 -7 -11 63.64 3.98
 -1 -7 11 61.94 4.36
 1 -7 -11 58.85 3.66
 1 -7 -11 64.6 3.34
 -1 -7 11 52.87 4.35
 1 -7 -11 67.08 3.48
 -1 7 -11 58.06 3.42
 1 -7 -11 62.75 3.88
 1 7 11 62.16 4.23
 -1 -7 11 61.04 3.56
 -1 7 -11 61.74 3.67
 1 -7 -11 62.75 6.12
 -1 -7 11 57.96 3.96
 -1 -7 11 62.69 6.64
 1 7 11 55.78 8.08
 1 7 11 54.23 7.2
 1 7 11 62.87 4.13
 1 7 11 57.65 4.61
 -1 7 -11 64.18 3.82
 1 -7 -11 68.07 6.68
 1 -7 -11 58.46 5.86
 -1 7 -11 68.24 4.08
 1 7 11 62.88 7.67
 -1 -7 11 59.89 7.3
 -1 -7 11 60.3 6.8
 -1 7 -11 58.28 6.43
 -1 7 -11 64.78 3.98
 -1 -7 11 62.09 4.04
 -1 7 -11 66.97 6.04
 1 -7 -12 7.65 1.64
 -1 -7 12 6.53 2.48
 1 -7 -12 8.54 1.51
 1 -7 -12 5.96 1.31
 -1 7 -12 5.77 1.38
 1 7 12 14.74 4.7
 1 -7 -12 4.51 1.68
 1 7 12 6.28 2.06
 1 -7 -12 11.32 3.25
 -1 -7 12 -0.42 1.4
 1 7 12 5.62 2.04
 1 7 12 6.71 2.53
 -1 7 -12 9.08 1.88
 1 7 12 11.67 5.13
 1 7 12 3.87 3.94
 -1 7 -12 7.95 1.93
 -1 -7 12 9 2.04
 -1 7 -12 7.36 3.38
 -1 -7 12 6.13 1.97
 1 -7 -12 7.01 1.8
 -1 -7 12 7.79 1.55
 -1 7 -12 7.54 1.72
 -1 -7 12 7.11 1.96
 -1 -7 12 7.96 3.75
 1 -7 -12 7.6 1.81
 1 -7 -13 63.09 2.96
 1 -7 -13 61.66 3.01
 -1 -7 13 51.22 3.93
 1 -7 -13 63.25 3.09
 1 -7 -13 66.17 3.54
 1 7 13 60.38 3.71
 1 7 13 55.08 3.67
 1 7 13 53.47 3.3
 -1 -7 13 65.12 3.97
 1 -7 -13 64.31 3.41
 1 7 13 63.65 4.27
 -1 7 -13 63.95 3.42
 -1 -7 13 67.53 6.67
 1 7 13 67.53 8.07
 -1 -7 13 59.76 3.47
 -1 -7 13 59.28 3.65
 -1 7 -13 65.21 3.55
 1 7 13 55.18 4.13
 -1 7 -13 58.48 5.97
 -1 7 -13 67.17 3.31
 1 7 13 58.45 6.84
 -1 7 -13 58.74 2.92
 1 7 14 -0.51 2.1
 -1 7 -14 1.3 1.29
 -1 7 -14 0.91 1.23
 -1 -7 14 0.09 1.37
 -1 -7 14 0.86 1.61
 -1 7 -14 -0.6 1.39
 1 7 14 0.42 1.47
 1 7 14 -1.11 2.08
 1 -7 -14 0.28 1.2
 1 7 14 0.1 1.76
 1 -7 -14 2.31 1.23
 -1 -7 14 0.25 1.94
 1 -7 -14 1.26 1.14
 -1 -7 14 0.33 2.99
 -1 7 -14 -0.51 0.88
 1 7 14 -0.72 3.4
 1 7 15 23.26 2.78
 1 7 15 25.83 2.21
 1 -7 -15 26.98 1.83
 -1 7 -15 26 1.96
 1 7 15 22.6 2.74
 -1 7 -15 27.82 2.11
 -1 -7 15 26.06 2.32
 -1 -7 15 24.93 2.32
 -1 7 -15 24.65 2.15
 -1 -7 15 24.46 2.07
 1 7 15 24.43 2.41
 -1 -7 16 26.15 2.12
 -1 7 -16 26.8 1.95
 -1 -7 16 23.67 2.02
 1 -7 -16 25.38 1.63
 1 7 16 23.85 2.2
 1 7 16 26.63 2.66
 1 -7 -16 26.55 1.99
 1 7 16 25.98 2.69
 -1 7 -16 25.64 1.93
 1 7 16 24.03 1.9
 1 7 17 105.93 4.71
 -1 7 -17 104.37 4.06
 -1 -7 17 97.46 3.88
 -1 -7 17 112.43 4.65
 1 -7 -17 108.62 4.03
 1 7 17 108.42 4.76
 1 -7 -18 13.4 1
 -1 -7 18 16.68 1.52
 1 7 18 16.37 1.59
 -1 8 16 3.85 0.99
 1 8 -16 5.2 0.91
 -1 8 16 4.7 1.36
 -1 8 16 4.81 1.18
 -1 -8 -16 4.1 0.82
 1 8 -16 5.38 0.9
 1 -8 16 4.96 1.41
 -1 8 15 17.7 1.84
 -1 8 15 17.86 1.97
 1 8 -15 18.35 1.5
 -1 8 15 16.39 1.7
 -1 -8 -15 18.37 1.59
 1 -8 15 17.43 1.74
 -1 8 15 17.25 1.85
 -1 8 15 15.62 1.96
 -1 -8 -15 22.11 1.83
 1 -8 15 17.86 2.15
 -1 8 14 51.82 3.04
 -1 8 14 53.54 3.19
 -1 8 14 45.81 2.97
 1 8 -14 52.03 2.54
 1 8 -14 48.73 2.48
 -1 8 14 48.08 2.82
 -1 -8 -14 53.6 2.58
 1 -8 14 49.65 3.22
 1 -8 14 52.13 2.95
 -1 8 14 43.65 2.97
 1 -8 14 45.73 2.38
 -1 8 13 23.51 2.57
 1 -8 13 22.59 2.35
 1 -8 13 21.78 2.38
 -1 8 13 26.44 2.07
 1 8 -13 21.29 1.72
 -1 8 13 23.92 2.26
 1 -8 13 0.48 1.47
 -1 8 13 21.57 2.48
 1 -8 13 22.04 2.05
 1 -8 13 22.99 2.64
 -1 8 13 25.91 2.65
 1 -8 13 3.21 1.49
 1 8 -13 25.66 2.12
 1 8 -13 21.06 1.92
 -1 8 12 26.71 2.91
 -1 8 12 26.85 2.53
 1 8 -12 26.23 2.09
 1 8 -12 25.26 2.36
 -1 8 12 24.65 2.99
 1 -8 12 13.8 1.99
 1 8 -12 26.97 2.29
 1 -8 12 25.74 2.32
 1 8 -12 31.3 4.11
 1 8 -12 26.13 2.2
 1 -8 12 26.68 2.67
 -1 8 12 29.3 2.34
 1 -8 12 26.36 2.66
 -1 8 12 25.4 2.83
 1 8 -12 25.96 3.7
 -1 -8 -11 58.66 3.04
 -1 8 11 53.81 5.86
 1 -8 11 54.8 6.44
 1 8 -11 54.27 3.32
 -1 -8 -11 58.67 3.41
 -1 8 11 52.04 3.87
 -1 8 11 56.73 6.95
 -1 8 11 53.57 3.67
 1 -8 11 42.31 3.25
 1 8 -11 52.23 3.16
 1 -8 11 31.55 2.96
 1 8 -11 58.62 3.47
 1 -8 11 51.7 3.54
 1 8 -11 50.27 2.89
 1 -8 11 58.02 6.05
 1 8 -11 61.14 5.73
 -1 8 11 51.25 3.3
 1 -8 11 54.55 3.85
 1 -8 11 53.98 3.77
 1 8 -11 53.41 3.46
 -1 8 11 52.66 4.04
 1 8 -11 51.99 5.3
 1 -8 10 147.83 6.71
 -1 8 10 149.24 6
 -1 -8 -10 143.18 5.67
 -1 8 10 160.99 9.87
 1 -8 10 132.76 10.04
 1 8 -10 134.21 5.95
 -1 -8 -10 154.51 6.05
 -1 8 10 146.33 6.78
 -1 8 10 146.19 11.09
 -1 8 10 152.6 6.46
 1 -8 10 130.43 5.99
 1 8 -10 153.43 6.23
 1 8 -10 142.1 5.88
 -1 8 10 146.96 6.75
 1 -8 10 140 6.28
 1 -8 10 139.58 9.55
 -1 8 10 142.6 10.55
 1 8 -10 148.6 9.19
 1 8 -10 144.01 5.56
 1 8 -10 142.02 6.19
 1 -8 10 134.31 9.63
 1 8 -10 142.67 9.38
 1 8 -10 141.36 7.95
 1 8 -10 156.31 9.64
 -1 8 10 147.16 6.85
 1 8 -9 30.62 3.01
 -1 8 9 35.1 3.63
 1 -8 9 33.22 3.42
 1 -8 9 32.18 3.34
 -1 8 9 36.76 2.84
 -1 -8 -9 34.55 2.7
 -1 8 9 36.39 5.18
 1 -8 9 35.92 5.93
 1 -8 9 31.26 5.28
 1 8 -9 28.47 2.78
 -1 -8 -9 35.48 2.79
 -1 8 9 24.06 3.15
 -1 8 9 31.71 3.47
 -1 8 9 34.73 3.12
 1 -8 9 29.17 2.8
 1 8 -9 33.75 4.94
 1 8 -9 30.26 2.75
 -1 8 9 32.1 3.37
 1 -8 9 29.57 3.13
 -1 8 9 32.21 5.62
 1 -8 9 29.03 4.97
 1 8 -9 26.43 4.61
 1 8 -9 31.45 2.47
 1 8 -9 29.77 2.19
 1 -8 9 32.58 2.71
 1 8 -9 29.94 4.96
 1 -8 9 34.34 2.43
 1 8 -9 34.15 3
 1 8 -9 32.79 4.21
 1 8 -9 31.75 4.97
 1 8 -8 43.3 3.4
 1 -8 8 47.33 3.74
 1 -8 8 35.52 3.56
 -1 8 8 38.29 3
 -1 -8 -8 45.53 3.3
 -1 -8 -8 39.89 3.08
 -1 8 8 40.34 5.61
 1 -8 8 40.25 6
 1 8 -8 42.96 5.78
 -1 -8 -8 46.5 3.2
 -1 8 8 36.01 3.73
 -1 8 8 43.19 3.81
 -1 8 8 41.06 3.44
 1 8 -8 38.49 3.15
 -1 8 8 39.49 3.78
 1 -8 8 39.95 3.47
 -1 8 8 36.98 6.09
 1 -8 8 37.35 5.84
 1 8 -8 35.27 5.24
 1 -8 8 35.15 3.08
 1 8 -8 38.25 4.59
 1 8 -8 28.32 5.12
 1 -8 8 42.77 2.9
 -1 -8 -8 40.69 2.54
 -1 8 8 48.1 4.03
 1 8 -8 44.49 5.69
 1 8 -7 77.32 4.81
 -1 8 7 85.39 5.4
 1 -8 7 85.97 5.24
 -1 -8 -7 78.55 4.62
 -1 -8 -7 86.63 4.64
 1 -8 7 89.71 8.93
 -1 8 7 77.97 7.42
 1 8 -7 85.84 8.08
 -1 -8 -7 84.36 4.47
 1 8 -7 105.65 4.87
 -1 8 7 76.52 5.16
 -1 8 7 86.4 9.35
 -1 8 7 80.45 4.83
 1 8 -7 81.02 4.74
 -1 8 7 78.64 5.12
 1 -8 7 81.64 8.14
 -1 8 7 83.87 8.3
 1 -8 7 76.16 4.87
 1 8 -7 78.41 7.48
 1 -8 7 84.25 4.69
 1 8 -7 86.32 8.01
 1 8 -7 87.15 6.94
 1 -8 7 79.29 8.2
 -1 -8 -7 81.75 4.09
 -1 8 7 77.14 5.33
 1 -8 7 84.61 5.52
 1 8 -7 71.77 7.15
 1 8 -6 128.09 6.52
 -1 8 6 138.97 7.01
 -1 -8 -6 132.59 6.37
 1 -8 6 120.83 6.84
 -1 -8 -6 132.28 6.25
 1 -8 6 124.7 10.49
 -1 8 6 143.33 9.81
 1 8 -6 128.96 10.15
 -1 -8 -6 131.95 6.08
 -1 8 6 128.16 6.91
 1 8 -6 157.89 6.45
 -1 8 6 147.34 11.95
 -1 8 6 136.53 6.45
 -1 8 6 128.69 6
 -1 8 6 133.54 6.85
 1 8 -6 128.85 6.38
 -1 8 6 118.95 10.85
 1 -8 6 126.35 10.53
 -1 8 6 128.21 10.26
 1 -8 6 129.11 6.46
 1 8 -6 123.9 9.53
 1 -8 6 134.12 8.38
 -1 -8 -6 128.65 5.8
 1 8 -6 123.72 10.08
 1 8 -6 118.47 8.51
 1 -8 6 114.4 10.15
 -1 8 6 137.84 7.08
 1 -8 6 125.77 7.11
 1 8 -6 142.73 10.05
 1 -8 6 141.77 11.07
 1 8 -5 136.24 6.74
 -1 8 5 143.81 7.08
 1 8 -5 132.95 6.18
 -1 -8 -5 148.72 6.66
 -1 -8 -5 130.31 6.33
 1 -8 5 141.27 11.15
 1 8 -5 134.98 10.62
 -1 -8 -5 140.99 6.14
 1 8 -5 157.23 6.5
 -1 8 5 134.49 7.05
 -1 8 5 141.44 11.51
 -1 8 5 125.68 11.12
 -1 8 5 136.02 6.51
 -1 8 5 134.26 6.27
 1 8 -5 134.69 6.61
 -1 8 5 135 6.98
 1 -8 5 135.69 10.69
 -1 8 5 110.89 9.8
 1 -8 5 127.33 6.64
 1 -8 5 129.09 6.58
 1 8 -5 126.5 9.76
 -1 -8 -5 134.34 8.38
 -1 -8 -5 127.37 6.02
 1 8 -5 130.67 10.35
 -1 8 5 124.82 9.03
 1 8 -5 138.69 9.19
 1 -8 5 133.85 10.91
 -1 8 5 142.94 7.2
 1 -8 5 122.62 7.16
 1 8 -5 132.24 9.98
 1 -8 5 121.63 10.36
 1 8 -4 202.28 12.69
 -1 8 4 217.46 9.3
 1 8 -4 205.71 8.58
 1 -8 4 194.46 7.94
 1 -8 4 218.98 13.9
 1 8 -4 198.7 13.44
 -1 8 4 211.89 12.23
 -1 -8 -4 211.35 8.32
 -1 8 4 213.14 9.37
 1 8 -4 228.83 8.69
 -1 8 4 203.5 14.13
 -1 8 4 203.79 14.18
 -1 8 4 200.13 8.58
 -1 8 4 201.48 8.57
 -1 8 4 209.84 9.17
 1 8 -4 204.72 8.99
 -1 8 4 208.02 12.89
 1 -8 4 191.39 13.4
 1 -8 4 209.7 9.05
 1 -8 4 200.21 8.86
 -1 8 4 207.47 9.32
 1 -8 4 197.32 9.54
 -1 -8 -4 203.45 8.37
 -1 -8 -4 199.19 10.8
 1 -8 4 203.28 13.85
 1 8 -4 205.05 13.45
 -1 8 4 199.94 11.98
 1 8 -4 197.58 11.7
 1 -8 4 206.57 11.49
 1 8 -4 198.6 12.61
 1 -8 4 204.06 13.53
 -1 -8 -3 31.66 2.98
 -1 8 3 33.59 3.53
 -1 8 3 32.08 3.3
 1 -8 3 33.93 2.66
 -1 -8 -3 30.42 3.05
 1 8 -3 33.24 3.03
 -1 -8 -3 34.32 2.96
 1 -8 3 34.16 2.68
 -1 -8 -3 32.83 4.88
 1 -8 3 30.99 5.9
 -1 8 3 39.44 5.3
 1 8 -3 35.62 6.21
 -1 -8 -3 34.3 2.67
 -1 8 3 36.43 3.6
 1 8 -3 38.37 3.1
 -1 8 3 35.14 6.05
 1 8 -3 35.93 5.01
 1 8 -3 32.44 5.94
 -1 8 3 33.07 5.02
 -1 8 3 34.39 2.96
 -1 8 3 35.08 3.09
 -1 8 3 31.69 3.24
 1 8 -3 32.45 3.26
 1 -8 3 34.82 3.33
 -1 8 3 36.09 5.17
 -1 -8 -3 32.72 4.57
 -1 8 3 36.47 6.26
 1 -8 3 40.73 6.12
 1 8 -3 32.83 5.44
 1 8 -3 35.94 5.69
 1 -8 3 33.24 4.82
 -1 -8 -3 31.24 2.83
 -1 -8 -3 34.95 4.34
 1 -8 3 31.22 3.17
 1 -8 3 27.46 3.54
 -1 -8 -2 50.48 3.6
 -1 8 2 44.91 3.89
 1 8 -2 43.79 3.53
 1 -8 2 43.77 3.11
 1 -8 2 43.21 6.26
 -1 8 2 40.61 5.74
 -1 -8 -2 43.57 2.95
 1 8 -2 50.61 3.47
 -1 8 2 45.87 3.86
 -1 8 2 40.64 6.32
 1 -8 2 47.04 3.23
 -1 8 2 45.84 3.28
 1 8 -2 44.5 3.87
 -1 8 2 46.3 3.79
 -1 8 2 47.09 3.45
 -1 8 2 45.19 6.77
 -1 -8 -2 42.14 5.44
 -1 8 2 44.42 5.54
 1 -8 2 46.14 6.6
 -1 8 2 41.83 5.68
 -1 -8 -2 53.16 6.15
 1 -8 2 48.57 5.66
 1 8 -2 57.78 6.55
 1 -8 2 47.7 6.32
 1 8 -2 50.41 6.48
 -1 -8 -2 44.89 3.36
 -1 -8 -2 41.97 4.92
 -1 8 2 48.33 3.85
 -1 -8 -2 41.66 3.47
 1 -8 2 49.97 3.76
 1 -8 1 22.94 3.28
 1 -8 1 25.85 2.51
 1 -8 1 22.85 2.45
 1 8 -1 23.98 2.89
 -1 -8 -1 22.81 2.62
 -1 -8 -1 25.38 4.78
 1 -8 1 19.04 5.17
 1 -8 1 25.39 5.2
 -1 8 1 28.14 5.01
 -1 -8 -1 24.41 2.21
 1 8 -1 26.39 2.6
 -1 8 1 20.4 2.92
 -1 8 1 22.46 5.16
 -1 8 1 24.26 2.47
 -1 8 1 23.92 2.62
 1 8 -1 23.97 3.11
 1 8 -1 24.25 2.24
 -1 8 1 27.16 2.91
 -1 8 1 26.97 4.69
 -1 -8 -1 30.63 5.08
 1 -8 1 21.91 5.06
 -1 8 1 23.28 5.35
 -1 8 1 20.04 3.87
 1 -8 1 28 4.55
 1 -8 1 22.5 3.89
 1 8 -1 27.91 5.35
 1 8 -1 21.46 4.89
 -1 -8 -1 29.92 4.23
 -1 -8 -1 22.9 2.15
 1 -8 1 25.72 2.85
 -1 8 1 25.81 2.92
 -1 -8 -1 23.49 2.87
 -1 8 0 13.33 4.06
 1 8 0 11.24 4.06
 -1 8 0 13.38 2.47
 1 8 0 13.69 2.15
 -1 -8 0 12.66 1.75
 1 8 0 13.58 2.49
 -1 -8 0 11.22 2.08
 1 -8 0 14.68 2.17
 -1 8 0 9.21 1.83
 -1 -8 0 12.14 2.43
 1 8 0 11.09 1.78
 -1 8 0 9.38 2.18
 -1 8 0 14.42 2.29
 1 -8 0 13.66 2.39
 -1 -8 0 12.4 1.94
 -1 -8 0 14.49 4.06
 1 -8 0 10.26 4.47
 -1 8 0 9.54 4.01
 -1 8 0 15.7 2.45
 1 -8 0 14.05 2.13
 -1 -8 0 11.43 1.96
 1 -8 0 13.59 2.36
 -1 8 0 7.81 3.51
 1 -8 0 10.34 4.42
 1 -8 0 16.81 4.25
 -1 -8 0 15.53 4.39
 -1 -8 0 10.13 3.29
 1 -8 0 14.7 3.96
 1 -8 0 15.64 3.57
 1 -8 -1 25.58 5.24
 1 -8 -1 27.04 4.58
 -1 -8 1 21.55 4.59
 -1 -8 1 22.43 4.28
 -1 8 -1 29.02 4.97
 1 8 1 23.54 5.89
 1 8 1 22.67 5.32
 -1 8 -1 24.19 2.85
 1 8 1 25.11 2.68
 -1 -8 1 26.33 2.57
 1 -8 -1 23.49 2.6
 -1 8 -1 25.65 2.3
 -1 8 -1 24.26 2.68
 -1 8 -1 23.76 2.71
 1 8 1 24.67 2.45
 -1 -8 1 26.73 5.15
 -1 8 -1 25.45 5.06
 1 8 1 25.82 4.64
 1 -8 -1 23.52 5.1
 -1 -8 1 24.94 2.45
 1 -8 -1 25.38 2.69
 -1 -8 1 25.03 3.08
 -1 8 -1 26.22 2.46
 -1 -8 1 30.36 2.72
 -1 -8 1 28.55 4.23
 1 -8 -1 22.17 4.39
 1 -8 -1 24.17 4.45
 -1 -8 1 24.85 2.59
 1 -8 -1 22.43 2.6
 1 8 1 17.38 5.13
 -1 8 -1 22.38 4.68
 1 -8 -1 24.34 2.77
 -1 8 -1 24.68 2.76
 -1 -8 2 42.62 3.08
 1 -8 -2 41.34 3.31
 -1 -8 2 40.78 3.32
 1 -8 -2 40.38 6.21
 -1 -8 2 36.35 5.44
 -1 8 -2 42.54 5.89
 1 8 2 40.62 7.07
 1 8 2 31.89 5.73
 1 8 2 47.06 3.5
 -1 8 -2 42.22 3.51
 -1 8 -2 43.41 5.9
 -1 8 -2 46.9 2.93
 1 -8 -2 43.19 3.3
 -1 8 -2 38.23 3.54
 -1 -8 2 44.29 3.22
 -1 8 -2 41.16 3.34
 -1 8 -2 40.93 3.31
 1 8 2 38.08 3.12
 -1 -8 2 42.5 3.22
 1 -8 -2 45.02 3.19
 1 -8 -2 39.73 5.92
 1 8 2 35.57 5.69
 -1 -8 2 48.43 6.4
 1 -8 -2 40.24 5.48
 1 -8 -2 45.29 5.79
 -1 8 -2 41.97 3.07
 1 8 2 46.35 3.45
 -1 -8 2 38.28 3.62
 -1 8 -2 45.85 5.88
 -1 -8 2 50.01 6.64
 1 8 2 37.44 6.58
 -1 -8 2 38.39 3.21
 -1 -8 2 42.4 4.92
 -1 8 -2 39.06 3.24
 1 -8 -2 39.83 3.39
 -1 8 -2 39.69 3.32
 1 -8 -3 26.57 2.8
 -1 -8 3 21.93 2.7
 -1 8 -3 28.51 3.05
 -1 -8 3 22.44 2.46
 -1 -8 3 26.74 2.54
 1 -8 -3 25.18 2.65
 1 -8 -3 19 4.75
 -1 -8 3 21.3 5.08
 -1 -8 3 32.34 5.06
 -1 8 -3 25.3 4.82
 1 8 3 16.33 5.57
 -1 -8 3 21.34 4.34
 1 8 3 26.63 5.19
 1 8 3 24.38 2.68
 -1 8 -3 26.13 2.83
 -1 8 -3 23.5 2.18
 -1 8 -3 29.85 2.88
 -1 8 -3 24.99 2.58
 1 8 3 21.65 3.33
 1 8 3 23.2 2.6
 -1 -8 3 19.5 5.08
 1 -8 -3 16.89 4.21
 1 8 3 20.86 5.11
 -1 8 -3 16.73 4.06
 -1 -8 3 20.88 2.58
 1 -8 -3 24.1 2.29
 1 -8 -3 19.68 4.49
 1 -8 -3 24.35 4.59
 -1 8 -3 22.65 2.45
 1 8 3 24.47 2.8
 -1 -8 3 25.26 2.59
 -1 -8 3 26.84 4
 -1 8 -3 27.66 4.81
 1 8 3 25.33 5.9
 -1 8 -3 24.33 2.65
 -1 8 -3 24.64 2.27
 1 -8 -3 22.52 2.77
 -1 8 -4 192.68 8.56
 -1 8 -4 202.05 8.04
 -1 8 -4 218.51 12.73
 1 -8 -4 200.36 12.79
 -1 -8 4 205.31 13.45
 1 8 4 212.6 14.59
 1 -8 -4 213.38 8.83
 -1 -8 4 204.76 8.99
 -1 -8 4 209.65 8.69
 -1 8 -4 216.1 8.99
 1 -8 -4 209.03 8.73
 -1 -8 4 216.79 8.27
 -1 -8 4 180.98 8.34
 -1 8 -4 209.05 12.96
 1 8 4 193.59 14.11
 1 -8 -4 204.42 7.98
 1 8 4 204.73 8.73
 -1 8 -4 218.66 8.88
 -1 8 -4 204.06 12.25
 1 8 4 203.52 13.5
 1 8 4 178.57 12.87
 -1 8 -4 208.82 12.41
 -1 8 -4 217.44 8.07
 -1 8 -4 221.16 8.81
 -1 8 -4 214.69 8.51
 1 8 4 200.6 8.68
 1 8 4 192.63 9.34
 -1 -8 4 193.99 8.58
 -1 -8 4 214.07 13.42
 1 -8 -4 192.96 12.03
 -1 -8 4 212.04 12.81
 1 8 4 191.46 12.75
 1 -8 -4 201.15 8.55
 -1 -8 4 207.37 11.06
 -1 -8 4 207.8 8.47
 -1 -8 4 188.39 12.63
 1 -8 -4 206.07 12.54
 1 -8 -4 214.73 12.9
 1 8 4 191.34 8.81
 -1 8 -4 204.37 8.4
 -1 8 -5 146.65 6.12
 -1 8 -5 144.37 6.7
 1 8 5 135.13 6.54
 -1 -8 5 141.06 7.05
 -1 -8 5 149.63 6.94
 1 -8 -5 141.05 6.79
 -1 -8 5 147.46 6.19
 1 -8 -5 148.18 6.83
 -1 -8 5 126.07 6.51
 1 8 5 152.11 12.03
 -1 8 -5 150.62 10.49
 1 -8 -5 145.97 6.18
 -1 8 -5 163.01 7.05
 1 8 5 143.82 6.78
 1 8 5 136.58 11.14
 -1 8 -5 140.87 9.8
 1 8 5 139.05 11.15
 1 8 5 145.25 6.88
 1 8 5 152.74 7.52
 -1 8 -5 146.5 6.43
 -1 8 -5 150.99 6.8
 -1 8 -5 142.96 6.48
 1 8 5 140.5 7.08
 -1 -8 5 138.32 6.74
 1 -8 -5 140.56 10.01
 1 -8 -5 147.3 8.78
 -1 -8 5 143.37 6.45
 -1 -8 5 143.95 8.76
 1 -8 -5 137.16 6.43
 -1 -8 5 142.74 10.64
 -1 8 -5 135.53 9.95
 1 -8 -5 147.81 10.42
 1 8 5 142.06 11.68
 1 8 5 127.63 10.29
 -1 -8 5 142.93 10.52
 1 8 6 128.82 6.25
 -1 -8 6 128.53 6.64
 -1 -8 6 133.39 6.42
 1 -8 -6 129.94 6.36
 -1 -8 6 126.38 10.11
 -1 -8 6 108.49 6.11
 1 8 6 112.75 10.55
 -1 8 -6 124.96 9.6
 1 -8 -6 127.62 5.75
 1 8 6 127.15 6.21
 -1 8 -6 127.8 8.95
 1 8 6 132.1 11.13
 1 -8 -6 127.58 5.79
 1 8 6 128.93 6.92
 -1 8 -6 129.62 6.18
 1 8 6 119.25 6.32
 -1 8 -6 132.01 5.91
 -1 -8 6 143.38 10.66
 -1 8 -6 128.47 5.56
 -1 8 -6 133.37 6.23
 -1 -8 6 135.25 5.91
 -1 -8 6 134.27 6.45
 -1 8 -6 130.51 6.06
 1 8 6 122.96 6.64
 -1 8 -6 140.28 9.87
 1 -8 -6 114.32 8.79
 1 8 6 126.21 11.1
 1 8 6 135.97 10.04
 1 -8 -6 145.86 10.07
 1 -8 -6 124.49 9.61
 1 8 7 85.63 5.33
 -1 8 -7 83.92 4.56
 -1 8 -7 81.1 3.92
 -1 -8 7 86.26 5.23
 -1 -8 7 84.06 4.95
 1 -8 -7 81.87 4.74
 -1 -8 7 70.62 4.7
 -1 8 -7 77.22 4.11
 1 -8 -7 88.39 4.42
 1 8 7 82.37 4.77
 -1 -8 7 79.67 4.75
 1 8 7 84.08 8.99
 -1 -8 7 87.64 8.22
 -1 8 -7 88.11 4.71
 1 8 7 87.67 5.46
 -1 8 -7 85.34 4.36
 1 8 7 78.46 4.95
 -1 -8 7 78.01 8.06
 1 8 7 76.98 8.81
 -1 8 -7 81.14 7.51
 1 8 7 81.02 4.77
 -1 8 -7 85.63 4.08
 -1 8 -7 84.06 4.65
 1 -8 -7 81.02 7.53
 1 8 7 89.44 8
 -1 -8 7 83.99 4.28
 1 -8 -7 82.8 4.24
 1 8 7 82.6 9.01
 -1 8 -7 91.88 8.01
 -1 -8 7 88.35 8.44
 -1 8 -8 43.21 3.21
 1 -8 -8 39.01 3.21
 -1 -8 8 37.03 3.44
 -1 8 -8 35.83 2.63
 1 -8 -8 44.24 3.06
 1 8 8 40.53 3.24
 1 8 8 47.14 3.53
 1 8 8 39.03 6.57
 -1 -8 8 50.16 6.22
 -1 8 -8 42.77 3.24
 1 8 8 40.74 3.81
 -1 8 -8 45.13 2.98
 1 8 8 40.32 3.56
 -1 -8 8 42.32 3.62
 -1 -8 8 42.45 3.5
 1 8 8 44.52 3.86
 -1 8 -8 38.51 3.05
 1 8 8 28.89 6.22
 -1 8 -8 39.82 5.5
 1 -8 -8 41.6 5.58
 1 -8 -8 43.02 5.62
 -1 -8 8 42.26 6.03
 -1 -8 8 36.99 5.94
 -1 -8 8 43.08 2.75
 1 -8 -8 37.07 2.54
 -1 8 -8 41.82 5.48
 1 8 8 37.76 6.26
 -1 8 -9 23.68 2.47
 1 -8 -9 28.84 2.75
 -1 -8 9 23.63 2.8
 1 -8 -9 28.71 2.63
 -1 -8 9 20.2 2.74
 -1 8 -9 26.67 2.18
 1 -8 -9 27.84 2.44
 1 8 9 26.67 2.69
 1 8 9 26.38 2.85
 -1 8 -9 23.67 2.37
 1 8 9 25.29 3.02
 -1 8 -9 25.06 2.49
 -1 -8 9 28.42 4.81
 1 8 9 20.89 5.38
 -1 -8 9 27.38 2.83
 1 8 9 27.04 5.54
 -1 8 -9 22.6 4.27
 1 8 9 22.04 5.39
 -1 8 -9 18.65 3.96
 -1 -8 9 24.62 4.97
 1 -8 -9 32.53 4.68
 1 -8 -9 20.16 4.15
 -1 -8 9 26.37 2.05
 -1 -8 10 134.49 6.58
 -1 8 -10 118.06 5.36
 1 -8 -10 144.14 6.04
 1 8 10 144.98 6.26
 -1 8 -10 136.93 5.89
 -1 -8 10 134.99 5.91
 -1 -8 10 134.31 6.26
 -1 -8 10 132.79 9.5
 1 8 10 112.56 10.39
 1 8 10 135.67 6.64
 1 8 10 137.64 6.62
 -1 -8 10 133.59 9.99
 1 -8 -10 132.7 6.2
 -1 -8 10 141 6.62
 1 -8 -10 140.7 6.06
 1 8 10 120.95 9.96
 -1 8 -10 140.24 9.46
 -1 8 -10 146.19 6.17
 1 8 10 135.03 6.46
 -1 -8 10 130.08 9.93
 1 8 10 123.91 10.08
 -1 8 -10 145.8 9.35
 1 -8 -11 56 3.02
 1 8 11 52.47 3.06
 1 8 11 49.21 6.72
 1 8 11 51.33 3.56
 1 8 11 49.71 3.37
 -1 8 -11 49.6 2.74
 -1 -8 11 50.45 2.73
 -1 8 -11 57.04 3.13
 -1 -8 11 48.53 3.11
 1 -8 -11 54.32 2.89
 -1 8 -11 49.41 5.07
 1 8 11 44 5.89
 1 8 11 56.46 3.52
 -1 8 -11 51.08 5.45
 1 -8 -11 54.16 3.14
 -1 -8 11 54.17 6.06
 -1 -8 11 52.55 3.49
 1 8 12 31.65 2.83
 -1 8 -12 35.89 2.56
 1 8 12 35.19 3.14
 -1 -8 12 32.69 2.2
 -1 8 -12 34.75 2.37
 1 -8 -12 38.04 2.64
 -1 -8 12 34.03 2.75
 1 8 12 35.4 3.26
 -1 8 -12 36.68 2.65
 1 8 12 35.06 3.03
 1 -8 -12 36.09 2.57
 1 -8 -12 35.59 2.36
 -1 8 -12 33.89 4.33
 -1 -8 12 29.43 2.89
 -1 8 -13 24.38 2.08
 1 8 13 23.88 2.78
 1 8 13 20.4 2.37
 -1 -8 13 20.7 2.05
 -1 8 -13 22.02 1.81
 1 8 13 19.78 2.13
 -1 8 -13 19.39 1.92
 1 8 13 22.56 2.53
 1 -8 -13 20.15 1.91
 -1 -8 13 21.78 2.45
 1 -8 -13 21.28 2.02
 1 -8 -14 53.78 2.8
 1 8 14 45.83 3.1
 -1 -8 14 45.98 2.71
 -1 8 -14 45.93 2.2
 1 8 14 48.13 3.38
 -1 8 -14 44.83 2.58
 -1 -8 14 51.97 2.96
 -1 8 -14 53.24 2.72
 1 8 14 50.57 3.23
 -1 -8 14 46.82 3.14
 -1 8 -14 51.09 2.49
 -1 8 -15 21.11 1.6
 -1 -8 15 18.18 1.77
 1 8 15 21.66 2.23
 -1 -8 15 18.88 1.99
 1 8 15 19.79 1.85
 1 -8 -15 19.06 1.59
 1 8 16 8.17 1.61
 -1 8 -16 7.95 0.93
 -1 -8 16 6.77 0.97
 -1 -8 16 7.8 1.31
 1 8 16 7.27 1.12
 -1 -9 -14 12.62 1.13
 1 9 -14 12.22 0.91
 1 9 -14 10.43 1.07
 -1 9 14 11.5 1.21
 -1 9 13 32.18 2.19
 -1 -9 -13 37.02 2.11
 1 9 -13 34.51 1.97
 1 9 -13 32.86 1.87
 1 -9 13 36.12 2.23
 -1 -9 -13 34.92 2.03
 -1 9 12 112.8 5.1
 -1 9 12 115.08 4.85
 1 9 -12 123.57 4.78
 -1 -9 -12 127.79 4.88
 -1 9 12 110.94 4.76
 -1 9 12 120.07 5.14
 1 -9 12 116.24 5.36
 1 9 -12 130.07 4.95
 -1 9 11 16.44 2.13
 1 -9 11 18.79 2.18
 -1 9 11 18.77 1.78
 -1 9 11 19.44 2.33
 -1 9 11 22.48 2.2
 1 9 -11 17.37 1.67
 1 -9 11 16.73 1.89
 1 -9 11 16.09 1.38
 -1 -9 -11 18.89 1.82
 1 -9 11 16.48 2.29
 1 9 -11 18.82 1.76
 -1 -9 -11 23.95 1.98
 1 9 -11 21.82 1.96
 -1 9 11 20.73 2.21
 -1 9 11 18.25 2
 -1 9 10 11.79 2.07
 1 9 -10 13.16 1.66
 -1 9 10 12.3 1.98
 -1 -9 -10 11.95 1.5
 1 -9 10 15.78 2.29
 1 -9 10 11.59 1.82
 -1 9 10 13.87 2.23
 -1 -9 -10 12.99 1.7
 1 -9 10 15.56 2.11
 1 -9 10 11.85 2.06
 -1 9 10 15.66 2.21
 1 9 -10 14.15 1.77
 -1 9 10 16.14 2.18
 -1 -9 -10 17.58 1.87
 1 9 -10 12.25 1.81
 -1 9 10 13.06 1.76
 -1 9 9 21.93 2.53
 1 -9 9 18.71 2.54
 1 9 -9 21.01 2.11
 -1 -9 -9 19.82 2.03
 -1 9 9 21.55 2.61
 -1 -9 -9 20.4 1.97
 -1 9 9 18.31 2.44
 -1 9 9 18.24 2.03
 1 9 -9 19.54 2.01
 -1 9 9 21.26 2.48
 1 -9 9 17.79 3.89
 1 -9 9 21.42 2.35
 1 9 -9 21.26 3.48
 -1 -9 -9 26.62 2.23
 1 9 -9 20.9 2.19
 1 -9 9 20.36 1.62
 -1 9 9 22.45 2.62
 1 9 -9 24.37 4.05
 1 -9 9 20.82 2.53
 1 -9 9 19.29 2.38
 -1 -9 -8 41.11 2.79
 -1 9 8 35.53 3.15
 1 -9 8 31.78 5.15
 1 -9 8 34.95 5.17
 1 9 -8 34.05 2.71
 -1 -9 -8 37.62 2.67
 1 -9 8 37.35 2.46
 -1 9 8 36.58 3.19
 -1 9 8 34.84 2.67
 1 9 -8 36.87 2.78
 -1 9 8 41.72 3.25
 1 9 -8 38.37 2.23
 1 9 -8 33.15 4.27
 1 9 -8 29.57 4.55
 1 -9 8 42.72 3.17
 -1 9 8 40.62 3.34
 -1 9 8 37.68 3.12
 -1 -9 -8 48.73 2.89
 1 9 -8 39.04 2.88
 -1 9 7 91.09 5.07
 -1 -9 -7 88.81 4.53
 1 -9 7 86.03 7.92
 1 9 -7 87.48 7.5
 -1 -9 -7 89.5 4.35
 -1 9 7 89.25 5.02
 -1 9 7 88.01 8.23
 -1 9 7 86.4 4.42
 1 9 -7 85.62 4.55
 -1 9 7 85.9 4.9
 1 -9 7 83.46 4.53
 1 -9 7 73.33 7.31
 1 9 -7 81.39 6.74
 -1 9 7 90.48 5.12
 1 9 -7 86.76 4.77
 1 9 -7 83.99 7.29
 1 -9 7 91.58 8.02
 -1 -9 -7 104.99 4.5
 1 9 -7 85.19 4.67
 1 -9 7 91.34 4.27
 -1 -9 -7 90.25 4.02
 1 -9 7 88.81 5.07
 1 -9 7 88.29 4.85
 -1 -9 -6 209.18 8.37
 -1 9 6 204.99 8.87
 1 -9 6 192.14 12.51
 1 9 -6 200.31 12.29
 -1 -9 -6 216.64 8.15
 -1 9 6 196.77 8.79
 -1 9 6 215.19 13.39
 1 -9 6 210.1 8.54
 -1 9 6 204.31 8.18
 1 9 -6 207.38 8.52
 -1 9 6 208.06 8.79
 1 -9 6 197.02 8.59
 1 -9 6 184.6 12.19
 1 9 -6 194.58 11.37
 1 9 -6 216.69 8.73
 -1 9 6 223.97 9.04
 1 9 -6 203.89 12.17
 1 -9 6 215.22 13.08
 1 9 -6 194.5 8.52
 -1 -9 -6 249.59 8.26
 -1 -9 -6 201.78 7.89
 1 -9 6 216.4 8.22
 1 -9 6 191.25 8.83
 1 -9 6 207.26 8.65
 -1 9 5 225.05 6.78
 1 -9 5 229.95 11.73
 1 9 -5 237.34 11.92
 -1 -9 -5 233.96 5.47
 -1 9 5 235.7 6.84
 1 9 -5 287.24 6.31
 -1 9 5 238.08 12.32
 1 -9 5 222.52 6.21
 -1 9 5 224.35 5.61
 1 9 -5 232.26 6.32
 -1 9 5 245.57 6.71
 1 -9 5 226.35 6.45
 1 -9 5 234.05 11.95
 1 9 -5 235.59 10.73
 1 9 -5 231.42 6.49
 1 -9 5 221.95 7.22
 -1 9 5 242.61 6.81
 1 -9 5 242.41 6
 -1 -9 -5 232.39 5.5
 1 9 -5 248.63 11.93
 1 -9 5 248.94 12.64
 1 9 -5 225.56 6.38
 -1 -9 -5 282.23 5.64
 1 -9 5 236.61 6.41
 1 -9 5 213.09 6.61
 1 -9 4 118.38 9.66
 1 9 -4 134.71 10.27
 -1 -9 -4 133.52 5.8
 1 9 -4 160.24 6.35
 -1 9 4 131.12 6.67
 -1 9 4 145.68 10.71
 -1 9 4 134.88 5.97
 1 9 -4 141.08 6.58
 -1 9 4 126.05 5.88
 -1 9 4 144.16 6.63
 1 -9 4 149.69 6.67
 1 -9 4 131.97 6.49
 1 9 -4 118.26 8.98
 1 -9 4 138.55 6.28
 -1 -9 -4 133.49 6
 -1 9 4 141.7 6.74
 1 -9 4 135.76 7.15
 1 9 -4 133.78 6.55
 -1 -9 -4 137.01 6.31
 -1 9 4 143.08 6.86
 1 9 -4 144.09 6.2
 1 -9 4 134.55 6.77
 1 -9 4 139.6 6.42
 1 9 -4 131.57 6.55
 1 -9 3 85.56 7.8
 -1 -9 -3 92.21 4.64
 -1 -9 -3 87.05 4.22
 1 9 -3 96.93 4.69
 -1 9 3 88.98 5.13
 -1 9 3 100.95 8.84
 1 -9 3 92.21 5.02
 -1 9 3 91.41 4.43
 -1 9 3 88.67 4.54
 -1 9 3 85.48 4.94
 1 9 -3 82.62 4.94
 1 -9 3 90.37 8.31
 1 -9 3 81.76 4.84
 -1 9 3 90.53 5.08
 1 -9 3 78.19 6.61
 1 9 -3 93.78 7.81
 1 9 -3 83.54 4.64
 1 -9 3 80.68 4.58
 1 -9 3 81.96 5.05
 1 9 -3 76.93 6.35
 -1 -9 -3 85.19 4.64
 1 -9 3 88.82 4.23
 -1 9 3 84.9 5.15
 1 -9 2 203.72 12.15
 -1 -9 -2 195.25 8.07
 -1 -9 -2 198.37 7.55
 -1 9 2 190.56 8.53
 1 9 -2 221.9 8.21
 -1 9 2 197.1 12.68
 -1 9 2 193.84 7.7
 -1 9 2 199.33 8.36
 -1 9 2 192.61 7.99
 1 9 -2 200.4 8.63
 1 -9 2 187.32 8.23
 -1 -9 -2 178.53 10.79
 1 -9 2 194.17 12.65
 -1 9 2 202.32 8.47
 1 -9 2 192.95 11.11
 -1 -9 -2 198.16 8.13
 1 -9 2 202.57 7.8
 1 -9 2 190.98 7.92
 1 -9 2 193.48 8.53
 1 9 -2 210.72 8.36
 -1 9 2 171.58 10.62
 -1 -9 -2 177.66 10.87
 1 9 -2 182.18 10.62
 1 -9 2 188.76 12.85
 1 9 -2 174.32 11.56
 1 -9 1 72.92 4.1
 1 -9 1 80.36 4.66
 -1 -9 -1 99.67 4.49
 1 9 -1 73.97 4.44
 -1 -9 -1 73.93 4.25
 1 -9 1 73.94 4.11
 1 -9 1 66.43 6.69
 -1 9 1 72.79 6.74
 1 9 -1 75.73 8.05
 -1 -9 -1 73.26 3.67
 -1 9 1 77.47 4.67
 1 9 -1 86.24 4.35
 -1 9 1 77.21 7.6
 -1 9 1 75.02 3.9
 1 -9 1 71.83 4.52
 -1 9 1 77.06 4.52
 -1 9 1 74.47 4.27
 -1 9 1 77.9 4.46
 1 9 -1 79.18 7.03
 -1 -9 -1 70.94 6.65
 1 -9 1 73.17 7.48
 1 9 -1 80.82 7.43
 1 -9 1 68.35 4.93
 -1 9 1 71.75 4.18
 1 -9 1 79.48 6.98
 -1 9 1 71.27 6.56
 1 9 -1 70.38 7.78
 -1 -9 -1 70.58 6.77
 1 9 -1 81.62 6.75
 1 -9 1 73.12 7.88
 1 -9 1 70.49 4.28
 1 9 0 22.75 2.66
 -1 -9 0 25.53 2.5
 1 -9 0 23.18 2.42
 -1 -9 0 32.07 2.48
 -1 -9 0 27.48 4.68
 1 -9 0 23.38 5.33
 -1 9 0 21.94 2.4
 -1 9 0 25.02 4.33
 1 9 0 22.14 5.11
 -1 9 0 23.78 2.8
 1 9 0 22.67 2.4
 1 -9 0 25.81 2.79
 -1 9 0 27.96 2.72
 -1 9 0 24.13 2.09
 -1 9 0 25.99 2.58
 -1 9 0 27.78 2.67
 -1 -9 0 11.36 1.66
 1 -9 0 21.42 2.41
 -1 -9 0 13.63 3.8
 1 -9 0 28.09 5.03
 -1 9 0 22.58 4.77
 1 -9 0 24.4 3.24
 1 -9 0 21.31 4.18
 1 9 0 22.68 4.5
 1 -9 0 22.73 2.58
 1 -9 0 26.36 2.48
 1 9 0 27.71 4.91
 -1 9 0 24.21 4.18
 1 9 0 29.06 5.45
 -1 -9 1 100.83 5.05
 -1 9 -1 102.07 5.08
 1 -9 -1 90.09 5.16
 1 -9 -1 95.03 4.78
 -1 -9 1 92.59 4.63
 -1 -9 1 96.03 8.19
 1 -9 -1 94.78 8.31
 -1 9 -1 92.3 7.79
 1 9 1 94.53 8.98
 1 9 1 104.4 5.1
 -1 9 -1 105.07 5.44
 -1 9 -1 103.17 8.34
 -1 9 -1 99.81 4.51
 -1 9 -1 96.07 5.05
 -1 9 -1 100.03 5.06
 1 -9 -1 99.61 5.8
 -1 9 -1 99.67 5.02
 -1 9 -1 94.64 4.64
 1 -9 -1 98.69 7.96
 -1 9 -1 107.18 5.58
 1 -9 -1 106.8 5.15
 1 -9 -1 98.21 5.02
 1 9 1 92.61 5.37
 -1 -9 1 101.04 5.01
 1 -9 -1 103.05 5.07
 1 9 1 98.65 8.51
 -1 9 -1 96.44 7.73
 1 9 1 101.83 9.32
 -1 -9 1 101.66 8.64
 1 -9 -1 100.87 8.89
 1 9 2 201.47 6.51
 -1 -9 2 210.21 5.6
 1 -9 -2 202.33 5.85
 -1 -9 2 192.34 9.58
 1 -9 -2 211.87 6.14
 -1 -9 2 194.64 5.39
 -1 -9 2 208.44 11.07
 1 -9 -2 195.85 10.52
 -1 9 -2 206.08 10.4
 1 9 2 203.08 12
 1 9 2 231.25 5.99
 -1 9 -2 224.32 6.5
 -1 9 -2 207.24 10.44
 -1 9 -2 222.02 5.02
 1 9 2 214.18 6.85
 -1 9 -2 205.74 5.85
 -1 9 -2 212.7 5.77
 1 9 2 207.34 5.29
 -1 9 -2 203.27 5.79
 -1 9 -2 202.97 5.11
 -1 9 -2 202.2 10.04
 1 9 2 198.96 11.89
 -1 -9 2 200.59 11.16
 1 -9 -2 179.63 10.59
 1 -9 -2 199.2 10.51
 -1 9 -2 225.66 6.67
 1 -9 -2 215.98 6.08
 1 -9 -2 194.41 6.82
 -1 -9 2 211.99 5.9
 1 9 2 202.73 11.1
 -1 9 -3 92.4 4.76
 -1 9 -3 84.55 4.22
 1 -9 -3 84.51 5.29
 -1 9 -3 103.9 8.07
 1 9 3 87.34 8.64
 -1 9 -3 95.04 5.06
 1 9 3 99.84 4.8
 1 -9 -3 94.83 4.87
 -1 -9 3 95.61 4.78
 -1 9 -3 83.89 7.31
 1 9 3 94.79 8.91
 -1 -9 3 91.01 8.31
 1 -9 -3 79.95 7.57
 -1 9 -3 95.15 7.57
 1 9 3 95.14 5.45
 -1 9 -3 88.34 4.59
 -1 9 -3 87.1 4.73
 1 9 3 90.18 4.52
 -1 -9 3 85.04 4.57
 -1 -9 3 90.17 8.07
 1 -9 -3 92.1 7.57
 1 9 3 87.67 5.29
 -1 -9 3 86.61 4.45
 1 -9 -3 95.57 4.92
 -1 9 -3 96.83 5.08
 1 -9 -3 96.83 4.98
 1 -9 -3 77.19 7.06
 1 -9 -3 95.52 8
 -1 -9 3 84.49 7.3
 1 -9 -3 93.01 4.8
 -1 9 -3 85.97 4.27
 1 9 3 88.74 4.56
 -1 9 -4 143.2 5.8
 1 -9 -4 134.08 6.87
 -1 9 -4 149.19 6.39
 -1 9 -4 138.18 9.58
 1 9 4 138.95 10.76
 1 9 4 147.12 6.31
 -1 9 -4 156.65 6.67
 -1 -9 4 141 6.24
 1 -9 -4 141.45 6.28
 -1 9 -4 139.99 9.43
 -1 -9 4 144.56 10.49
 1 9 4 129.77 10.58
 1 -9 -4 132.07 9.46
 1 9 4 135.5 9.77
 -1 9 -4 138.51 6.13
 -1 9 -4 145.88 6.43
 1 9 4 144.97 6.97
 1 9 4 130.82 6.09
 -1 -9 4 134.88 6.26
 -1 -9 4 160.07 10.67
 1 -9 -4 136.36 9.79
 -1 -9 4 142.6 5.94
 1 -9 -4 134.43 6.38
 1 -9 -4 136.15 6.18
 -1 -9 4 136.54 9.49
 -1 9 -4 140.49 5.96
 1 9 4 140.26 6.32
 1 -9 -4 142.07 6.5
 -1 -9 5 234.75 11.4
 1 -9 -5 232.9 5.48
 1 9 5 244.28 6.37
 -1 9 -5 276.22 7.06
 1 -9 -5 233.92 6.11
 -1 -9 5 236.36 6.16
 1 -9 -5 241.97 6.77
 1 9 5 214.43 11.4
 -1 9 -5 229.06 6.42
 -1 9 -5 257.15 6.23
 1 9 5 239.99 7.36
 1 9 5 226.46 6.25
 -1 -9 5 215.27 6.29
 -1 -9 5 244.23 12.17
 1 -9 -5 212.57 5.79
 -1 -9 5 221.93 11.93
 1 9 5 220.29 12.39
 -1 9 -5 230.04 10.71
 -1 9 -5 228.92 11.06
 1 9 5 209.85 12.09
 -1 -9 5 229.25 5.5
 1 -9 -5 239.63 6.63
 -1 9 -5 219.26 5.8
 -1 9 -5 212.76 5.23
 1 9 5 214.96 6.42
 1 -9 -5 224.39 7.09
 -1 9 -5 238.91 5.53
 -1 9 -5 226.39 6.3
 1 -9 -6 198.21 5.14
 1 9 6 204.15 5.75
 -1 9 -6 237.62 6.43
 1 -9 -6 207.45 5.43
 -1 -9 6 203.26 5.53
 1 9 6 168.5 10.38
 -1 9 -6 211.54 6.05
 -1 9 -6 220.94 5.62
 1 9 6 193.52 6.57
 1 9 6 196.31 5.85
 1 -9 -6 218.09 6.4
 -1 -9 6 188.62 5.92
 1 9 6 199.72 6.2
 -1 9 -6 206.64 5.55
 -1 9 -6 188.43 4.7
 -1 -9 6 216.12 10.9
 -1 9 -6 216.63 5.08
 1 -9 -6 192.52 6.35
 -1 9 -6 206.84 5.9
 1 9 6 195.31 11.33
 -1 9 -6 204.17 9.95
 -1 9 -6 189.6 9.95
 1 9 6 181.72 10.97
 -1 -9 7 99.26 4.41
 1 -9 -7 94.28 4.21
 1 -9 -7 78.66 4.69
 -1 9 -7 98.32 4.71
 -1 9 -7 99.5 4.76
 -1 9 -7 102.06 4.47
 1 9 7 91.54 5.11
 1 9 7 100.54 4.85
 -1 -9 7 86.6 7.67
 -1 -9 7 89.68 7.7
 -1 9 -7 93.57 4.47
 1 9 7 91.59 4.94
 1 9 7 81.03 7.78
 -1 9 -7 97.76 7.32
 -1 9 -7 116.72 5.09
 1 9 7 100.26 4.62
 1 -9 -7 97.59 4.36
 1 -9 -7 91.89 4.89
 -1 -9 7 87.74 4.7
 1 9 8 33.7 2.37
 -1 -9 8 30.84 2.04
 1 9 8 28.38 2.75
 1 9 8 30.87 2.61
 -1 9 -8 33.94 2.53
 -1 9 -8 35.68 2.52
 -1 -9 8 30.5 2.6
 1 9 8 32.39 2.84
 -1 9 -8 35.03 2.39
 1 -9 -8 32.85 2.58
 1 9 8 31.14 2.36
 1 -9 -8 29.15 2.16
 -1 -9 8 41.59 5.4
 -1 9 -8 33.7 4.36
 1 9 8 32.91 5.08
 -1 -9 8 30.51 2.46
 -1 9 -8 29.94 2.34
 -1 -9 8 30.25 4.69
 1 9 9 16.04 2.13
 1 9 9 18.41 2.28
 -1 9 -9 18.25 1.99
 -1 -9 9 17.45 1.98
 -1 9 -9 17.25 1.85
 1 -9 -9 16.82 1.96
 1 9 9 16.7 2.33
 -1 -9 9 12.91 1.86
 1 -9 -9 20.09 2.16
 -1 9 -9 19.1 1.96
 1 9 9 18.35 1.9
 1 -9 -9 17.69 1.81
 1 9 10 15.96 2
 1 9 10 19.59 2.09
 -1 9 -10 15.29 1.76
 1 -9 -10 18.16 1.76
 1 -9 -10 15.93 1.8
 -1 -9 10 15.08 1.69
 -1 9 -10 17.72 1.74
 1 9 10 17.61 2.33
 1 -9 -10 15.19 1.93
 -1 -9 10 20.24 2.09
 -1 -9 10 16.16 1.92
 1 9 10 17.66 1.83
 1 9 11 16.43 1.93
 -1 -9 11 18.87 1.88
 1 -9 -11 15.87 1.76
 1 -9 -11 16.52 1.58
 1 9 11 16.78 2.16
 -1 -9 11 13.35 1.7
 1 9 11 16.83 1.7
 -1 -9 11 13.06 1.43
 -1 9 -11 16.53 1.55
 1 -9 -11 15.3 1.61
 -1 9 -11 16.43 1.67
 1 -9 -12 134.45 3.26
 -1 -9 12 126.16 3.5
 -1 9 -12 130.41 2.99
 1 9 12 140.09 3.97
 -1 -9 12 134.88 3.72
 -1 9 -12 134.27 3.09
 1 -9 -12 133.48 3.26
 1 9 13 32.89 2.35
 -1 -9 13 37.38 2.23
 -1 9 -13 34.1 1.77
 -1 -9 13 34.03 2
 -1 9 -13 36.65 1.8
 1 -9 -13 40.7 2.01
 1 -9 -14 10.33 0.99
 1 9 14 10.09 1.24
 -1 -9 14 9.42 1.1
 1 10 -11 50.51 2.25
 -1 10 11 48.51 2.35
 1 -10 10 37.14 2.18
 -1 10 10 45.96 2.29
 1 10 -10 44.52 2.06
 1 10 -10 45.44 2.27
 -1 10 10 44.34 2.41
 -1 10 10 40.75 2.09
 -1 10 9 42.57 2.39
 -1 -10 -9 40.38 2.15
 1 10 -9 43.01 2.36
 -1 10 9 42.81 2.42
 -1 10 9 42.88 2.35
 -1 -10 -9 42.82 2.1
 1 -10 9 33.83 2.25
 1 -10 9 39.3 2.07
 -1 10 9 40.34 2.47
 1 10 -9 40.57 2.17
 1 10 -9 43.77 2.38
 1 -10 9 39.73 2.29
 -1 10 8 20.2 1.94
 1 -10 8 17.96 1.8
 -1 -10 -8 19.38 1.64
 -1 10 8 18.38 1.9
 -1 -10 -8 25.53 2.02
 1 10 -8 17.62 1.62
 -1 10 8 16.4 1.76
 -1 -10 -8 20.21 1.54
 1 10 -8 19.82 1.78
 -1 10 8 19.29 1.88
 1 -10 8 15.09 1.7
 1 10 -8 21.76 1.87
 1 10 -8 17.2 1.61
 1 -10 8 15.2 1.18
 1 -10 8 16.36 1.9
 1 -10 8 18.07 1.73
 -1 10 7 74.16 3.71
 1 -10 7 64.02 3.5
 -1 10 7 73.46 3.69
 -1 -10 -7 73.04 3.44
 1 10 -7 72.45 3.49
 -1 10 7 70.29 3.58
 -1 -10 -7 74.45 3.24
 1 10 -7 75.7 3.62
 -1 10 7 76.31 3.72
 1 -10 7 63.15 3.45
 1 10 -7 73.74 3.61
 1 10 -7 64.66 3.36
 1 -10 7 72.15 3.14
 1 -10 7 73.35 3.81
 1 -10 7 72.67 3.44
 1 10 -6 20.41 1.39
 -1 10 6 23.98 2.17
 1 -10 6 20.75 1.99
 -1 -10 -6 27.9 2.14
 -1 10 6 22.88 2.21
 1 10 -6 19.03 1.95
 -1 10 6 20.87 2.12
 1 -10 6 1.04 1.36
 1 10 -6 22 2.06
 1 10 -6 21.45 1.9
 -1 -10 -6 4.46 1.09
 1 -10 6 23.37 1.76
 1 10 -6 20.64 1.94
 -1 10 6 22.02 2.04
 1 -10 6 21.64 2.17
 1 -10 6 14.83 1.65
 -1 -10 -6 23.32 1.63
 1 -10 5 5.63 1.68
 -1 10 5 9.03 1.81
 -1 -10 -5 9.35 1.64
 -1 10 5 6.9 1.83
 1 10 -5 6.1 1.64
 -1 10 5 6.68 1.65
 -1 -10 -5 9 1.32
 1 -10 5 6.23 1.5
 1 10 -5 5.92 1.59
 -1 10 5 7.99 1.66
 1 -10 5 6.76 1.58
 1 -10 4 43.91 2.94
 1 -10 4 52.91 3.26
 1 10 -4 49.01 3.15
 -1 -10 -4 63.36 3.13
 -1 10 4 51.88 3.37
 -1 -10 -4 52.33 3.11
 1 10 -4 50.86 3.14
 -1 10 4 48.01 3.02
 -1 10 4 50.06 3.25
 -1 10 4 51.78 3.2
 1 -10 4 46.57 2.91
 -1 -10 -4 51.14 2.85
 -1 10 3 55.42 3.01
 1 -10 3 55.17 3.13
 1 -10 3 51.43 2.85
 1 -10 3 63.08 3.04
 -1 -10 -3 63.39 2.94
 1 10 -3 56.46 3.12
 -1 -10 -3 56.65 2.97
 -1 -10 -3 69.68 3
 1 10 -3 53.65 5.44
 -1 10 3 62.47 3.31
 1 10 -3 52.62 3.1
 -1 10 3 55.22 2.99
 1 -10 3 53.32 3.06
 -1 10 2 11.98 1.77
 1 -10 2 11.51 1.75
 1 -10 2 10.79 1.67
 -1 -10 -2 12.01 1.76
 1 -10 2 12.18 1.86
 -1 -10 -2 10.24 1.61
 -1 10 2 10.44 1.95
 1 10 -2 13.99 1.68
 1 -10 2 5.98 3.03
 1 10 -2 11.37 1.88
 -1 10 2 12.55 1.86
 1 10 -2 5.97 3.36
 -1 -10 -2 11.68 1.79
 1 -10 2 9.1 1.41
 -1 -10 -2 12.62 1.61
 -1 10 2 9.96 1.48
 1 -10 2 11.35 2.26
 1 -10 1 14.72 2.05
 -1 -10 -1 13.69 1.78
 -1 10 1 12.59 1.52
 1 -10 1 12.54 2.27
 1 10 -1 13.19 1.89
 1 -10 1 12.1 1.59
 -1 -10 -1 12.77 1.85
 1 10 -1 10.62 3.45
 1 -10 1 10.22 3.52
 -1 10 1 14.38 2.09
 1 10 -1 16.82 1.78
 1 -10 1 12.33 1.89
 -1 10 1 11.83 1.69
 -1 10 1 14.81 1.64
 1 10 -1 13.42 1.88
 1 10 0 63.97 3.98
 -1 10 0 67.94 3.27
 1 10 0 62.39 6.3
 1 -10 0 68.27 3.8
 -1 -10 0 71.77 3.75
 -1 10 0 76.44 4
 1 10 0 79.48 3.59
 1 10 0 69.74 3.8
 1 10 0 66.82 3.81
 1 -10 0 64.53 4.22
 -1 -10 0 68.73 3.61
 1 -10 0 66.59 3.48
 -1 10 0 66.44 3.44
 -1 10 0 72.53 3.66
 1 -10 -1 12.25 2.19
 -1 10 -1 1.1 1.14
 -1 10 -1 10.92 1.4
 1 10 1 12.96 1.6
 -1 10 -1 12.9 1.99
 -1 -10 1 9.31 1.74
 1 -10 -1 12.28 1.84
 1 10 1 11.08 3.44
 1 -10 -1 10.83 1.8
 -1 10 -1 13.14 2.08
 1 10 1 11.2 1.89
 1 -10 -1 12.77 1.75
 -1 -10 1 10.17 1.61
 -1 10 -1 11.93 1.58
 -1 10 -1 9.32 1.57
 1 10 1 10.34 2.01
 1 10 2 12.52 2.02
 1 -10 -2 9.93 1.69
 -1 -10 2 12.19 1.61
 1 10 2 13.71 1.61
 -1 10 -2 15.45 2
 -1 10 -2 14.53 1.75
 -1 10 -2 12.38 1.61
 1 10 2 13.05 2.08
 -1 10 -2 11.14 1.34
 -1 10 -2 10.69 1.56
 1 -10 -2 11.68 2.12
 1 -10 -2 12.1 1.79
 -1 -10 2 11.6 1.76
 1 -10 -2 12.88 1.88
 1 -10 -3 66.5 3.06
 -1 -10 3 66.75 3.11
 -1 10 -3 72.9 3.43
 1 10 3 67.34 2.8
 -1 10 -3 59.97 2.95
 -1 10 -3 66.81 2.89
 1 10 3 61.65 3.43
 -1 -10 3 59.99 2.67
 1 -10 -3 65.8 3.18
 1 10 3 65.4 3.45
 -1 10 -3 63.46 2.44
 -1 10 -3 63.89 2.87
 1 -10 -3 57.19 3.42
 -1 10 -3 54.58 2.39
 -1 -10 4 49.15 2.87
 1 -10 -4 49.31 2.8
 1 10 4 49.66 3.27
 -1 -10 4 49.33 2.49
 1 -10 -4 49.32 3.04
 -1 10 -4 60.1 3.29
 1 10 4 52.36 2.65
 -1 10 -4 47.49 2.85
 -1 10 -4 53.16 2.75
 1 10 4 47.97 3.23
 -1 -10 4 45.03 2.71
 1 -10 -4 40.82 3.08
 -1 10 -4 46.92 2.74
 1 -10 -5 1 1.27
 -1 10 -5 5.83 1.32
 1 10 5 6.06 1.82
 1 -10 -5 5.55 1.55
 -1 10 -5 7.95 1.69
 1 10 5 7.71 1.73
 -1 10 -5 8.66 1.47
 -1 10 -5 7.5 1.24
 1 -10 -5 4.6 1.51
 1 -10 -5 6.97 1.28
 -1 -10 5 6.69 1.39
 -1 -10 5 5.94 1.59
 -1 -10 5 6.2 1.42
 1 10 6 19.87 2.25
 1 -10 -6 17.65 1.89
 -1 -10 6 18.13 1.9
 -1 10 -6 18 1.75
 1 10 6 16.82 1.59
 -1 -10 6 17.9 1.74
 -1 10 -6 17.49 1.7
 1 10 6 17.58 1.98
 -1 -10 6 18.33 1.6
 1 -10 -6 15.73 1.89
 -1 10 -6 18.97 1.67
 1 10 7 74.82 3.85
 -1 -10 7 68.87 3.42
 -1 10 -7 77.75 3.3
 -1 -10 7 67.55 3.37
 1 10 7 68.92 3.2
 -1 10 -7 75.15 3.39
 1 10 7 69.02 3.5
 -1 -10 7 71.76 3.07
 -1 10 -7 68.18 3.29
 -1 -10 7 74.59 3.51
 -1 -10 8 14.91 1.1
 1 -10 -8 17.93 1.19
 1 10 8 17.22 1.52
 -1 -10 8 18.71 1.76
 1 10 8 19.42 2.05
 1 -10 -8 19.86 1.73
 -1 10 -8 18.73 1.53
 -1 10 -8 20.34 1.62
 -1 -10 8 20.93 1.7
 -1 10 -8 19.28 1.58
 1 -10 -9 32.48 1.67
 -1 10 -9 40.76 2.05
 -1 -10 9 38.82 2.06
 1 10 9 34.4 1.99
 -1 -10 9 38.44 2.25
 -1 10 -9 42.03 2.01
 1 -10 -9 41.42 2.21
 1 10 9 43.11 2.61
 1 10 10 44.21 2.58
 1 -10 -10 47.93 2.13
 -1 -10 10 50.49 2.35
 -1 -10 10 41.5 1.92
 -1 10 -10 48.99 2.1
 -1 -10 11 41.29 2.01
 1 10 11 46.57 2.24
 1 -11 6 47.07 2.02
 1 -11 5 4.81 1.04
 -1 -11 -5 5.32 1
 1 -11 5 5.73 0.77
 -1 11 5 6.23 0.96
 -1 11 4 41.67 2.07
 1 11 -4 36.43 1.79
 -1 -11 -4 42.73 2.05
 1 11 -4 35.11 1.72
 -1 -11 -4 32.2 1.64
 -1 -11 -4 35.61 1.62
 1 -11 4 42.75 1.91
 1 -11 3 34.36 1.83
 -1 -11 -3 32.92 1.68
 -1 11 3 39.56 1.98
 1 11 -3 26.96 1.72
 -1 -11 -3 33.45 1.91
 1 11 -3 25.85 1.53
 1 11 -3 31.56 1.96
 -1 -11 -2 67.42 2.79
 1 -11 2 65.45 2.88
 1 11 -2 57.01 2.72
 1 11 -2 61.38 2.94
 -1 -11 -2 63.76 2.87
 -1 11 2 70.4 3
 -1 -11 -1 16.62 1.39
 1 11 -1 14.61 1.59
 -1 -11 -1 16.01 1.42
 1 -11 1 17.44 1.5
 -1 11 1 18.97 1.63
 1 11 0 266.8 8.85
 -1 -11 0 271.92 8.56
 -1 -11 0 251.45 8.51
 -1 -11 1 15.24 1.42
 1 -11 -1 15.36 1.24
 -1 -11 1 15.53 1.2
 1 11 1 16.38 1.57
 -1 -11 1 17.77 1.53
 1 -11 -1 19.77 1.48
 -1 -11 2 76.24 3.19
 -1 -11 2 74.29 3.16
 1 -11 -2 76.07 3.1
 1 -11 -2 70.84 3.03
 1 11 2 65.58 3.24
 -1 11 -3 30.2 1.78
 -1 -11 3 29.32 1.86
 1 -11 -3 33.69 1.79
 1 11 3 27.27 1.87
 -1 -11 3 30.86 1.81
 1 -11 -3 30.55 1.63
 1 11 4 42.89 2.13
 -1 11 -4 42.56 2.08
 1 11 4 38.92 2.11
 1 -11 -4 47.61 2.15
 -1 -11 4 43.56 2.02
 -1 11 -5 5.03 0.91
 -1 -11 5 4.48 0.99
 1 11 5 4.96 0.84
 1 11 5 5.24 0.99
 1 -11 -5 5.76 0.98
 1 -11 -6 47.7 2.06
 -1 11 -6 45.02 1.92
 -1 -11 6 49.89 2.08
 -2 0 0 4030.39 125.29
 -2 0 0 4074.51 125.18
 -2 0 0 4069.19 124.72
 -2 0 0 3817.66 125.57
 2 0 0 4089.3 124.58
 -2 0 0 4031.4 124.33
 -2 0 1 411.5 13.8
 -2 0 -1 404.72 14.27
 -2 0 1 398.17 14.58
 -2 0 1 421.31 14.47
 -2 0 1 441.04 15.18
 2 0 1 407.49 13.81
 -2 0 -1 385.66 14.91
 -2 0 1 402.16 14.92
 -2 0 1 405.43 14.02
 2 0 -1 424.15 14.05
 -2 0 -1 403.54 13.35
 2 0 2 2422.82 73.45
 -2 0 2 2398.38 74.45
 2 0 -2 2446.54 74.15
 2 0 2 2301.4 73.72
 -2 0 2 2381.51 75.03
 2 0 -2 2357.7 74.56
 2 0 -2 2320.01 74
 2 0 -2 2339.72 74.68
 2 0 -2 2314.78 73.99
 -2 0 2 2363.13 73.5
 -2 0 -2 2391.91 74.51
 -2 0 2 2349.31 74.4
 -2 0 2 2256.11 74.49
 -2 0 2 2439.25 75.42
 -2 0 2 2505.1 74.47
 -2 0 3 4059.59 122.45
 2 0 -3 4145.76 121.91
 2 0 3 3949.67 121
 -2 0 3 4089.93 122.84
 -2 0 3 4066.98 122.14
 2 0 -3 3937.8 121.52
 2 0 -3 3941.85 122.24
 -2 0 3 3856.92 120.7
 -2 0 -3 3662.22 122.09
 -2 0 3 3950.68 121.94
 -2 0 3 3649.47 121.94
 -2 0 -3 3996.35 122.02
 -2 0 3 3868.44 123.28
 -2 0 4 330.32 13.4
 -2 0 4 345.83 13.3
 2 0 4 363.83 12.03
 2 0 -4 356.73 12.52
 2 0 4 336.09 11.64
 -2 0 4 364.88 13.63
 -2 0 4 352.4 12.79
 -2 0 4 342.99 14.02
 2 0 -4 319.04 11.95
 2 0 -4 339.53 12.85
 2 0 -4 335.84 12.82
 2 0 -4 356.93 13.32
 -2 0 -4 350.78 12.47
 -2 0 -4 332.69 12.65
 -2 0 4 310.18 12.46
 -2 0 4 344.36 12.37
 2 0 -5 13.59 2.45
 -2 0 5 8.28 2.7
 -2 0 5 13.5 2.95
 2 0 -5 10.6 2.05
 -2 0 5 9.52 2.68
 -2 0 5 10.59 2
 2 0 -5 11.55 2.08
 -2 0 5 8.89 1.1
 -2 0 -5 10.72 2.08
 -2 0 5 12.36 2.7
 2 0 -5 9.54 1.86
 2 0 5 12.16 1.45
 2 0 5 12.33 1.52
 -2 0 5 13.02 2.54
 2 0 -5 9.8 1.65
 2 0 -5 10.68 2.13
 -2 0 5 8.71 1.78
 -2 0 -5 11.29 1.75
 -2 0 -5 8.18 1.91
 -2 0 6 442.96 17.46
 2 0 6 471.18 15.67
 2 0 6 461.21 15.18
 2 0 -6 460.22 16.34
 2 0 6 483.2 18.29
 -2 0 -6 460.92 16.87
 2 0 -6 446.81 16.5
 -2 0 6 420.58 15
 2 0 -6 468.59 17.2
 -2 0 6 484.06 18.96
 -2 0 6 460.16 18.46
 -2 0 6 469.28 16.95
 2 0 -6 472.67 16.77
 -2 0 6 455.45 18.12
 2 0 -6 458.15 14.7
 2 0 -6 448.95 16.21
 2 0 -6 474.79 17.29
 2 0 6 467.14 16.69
 2 0 -6 453.8 16.73
 2 0 -6 428.67 15.71
 -2 0 -6 438.95 15.69
 -2 0 -6 404.28 15.87
 -2 0 6 398.31 15.7
 2 0 -7 239.17 10.73
 -2 0 7 228.98 12.3
 -2 0 7 239.04 12.04
 -2 0 -7 257.44 8.43
 2 0 7 233.02 11.85
 -2 0 -7 231.07 10.34
 -2 0 7 218.26 8.65
 -2 0 7 246.81 10.73
 -2 0 7 236.28 11.96
 2 0 -7 229.45 10.32
 2 0 7 248.79 10.23
 2 0 -7 229.67 9.47
 2 0 7 243.62 8.95
 2 0 7 240.54 8.62
 -2 0 7 236.35 11.16
 2 0 -7 248.04 10.05
 2 0 -7 229.88 10.26
 -2 0 -7 232.1 8.14
 2 0 -7 237.19 8.3
 2 0 -7 224.8 9.8
 2 0 -7 236.03 10.74
 2 0 -8 605.89 21.76
 -2 0 8 634.51 23.58
 2 0 8 593.3 19.8
 2 0 -8 605.44 20.96
 -2 0 8 587.71 20.43
 -2 0 8 642.82 25.26
 -2 0 8 636.96 24.7
 2 0 -8 601.86 22.72
 2 0 -8 601.63 19.79
 -2 0 8 648.44 23
 2 0 -8 613.38 21.8
 2 0 -8 606.83 22.67
 -2 0 -8 617.1 21.76
 -2 0 8 621.06 24.58
 -2 0 8 592.2 19.64
 -2 0 -8 614.8 19.58
 2 0 -8 610.28 19.73
 2 0 -8 592.38 22.21
 -2 0 -8 618.92 22.35
 2 0 8 623.85 24.61
 2 0 -8 607.35 21.85
 2 0 -8 599.48 22.29
 2 0 8 620.17 22.02
 2 0 -8 571.22 21.12
 -2 0 9 47.5 5.13
 2 0 -9 51.9 4.19
 2 0 -9 50.38 3.38
 2 0 -9 51.84 2.87
 2 0 9 45.88 5.54
 -2 0 9 47.6 3.38
 -2 0 -9 44.94 4.22
 2 0 9 57.73 6.47
 -2 0 9 52.59 6.19
 -2 0 9 49.98 5.72
 -2 0 9 53.18 4.93
 -2 0 9 53.83 6.17
 -2 0 9 49.18 2.64
 2 0 -9 47.66 2.75
 -2 0 -9 48.89 2.59
 2 0 -9 48.24 4.22
 -2 0 -9 53.02 4.15
 2 0 -9 54.61 4.56
 2 0 -9 46.54 3.94
 2 0 -9 44.07 4.22
 2 0 -9 49.56 3.82
 2 0 9 49.18 4.24
 -2 0 10 531.49 24.07
 -2 0 10 544.12 23.45
 2 0 10 563.64 24.24
 -2 0 -10 533.12 20.39
 2 0 -10 496.95 18.11
 -2 0 10 520.53 18.4
 2 0 10 498.84 22.56
 -2 0 -10 509.91 17.06
 2 0 -10 526.01 17.56
 -2 0 10 538.88 21.33
 2 0 -10 506.22 19.31
 -2 0 10 539.95 23.54
 2 0 -10 519.31 20.01
 2 0 -10 487.98 20.36
 -2 0 -10 547.52 20.14
 2 0 -10 526.72 19.66
 2 0 -10 548.77 20.86
 2 0 -10 506.1 19.15
 2 0 -10 528.98 17.46
 -2 0 -10 539.14 17.35
 2 0 -10 533.11 19.98
 -2 0 10 504.21 21.84
 -2 0 11 51.88 6.63
 -2 0 11 47.08 6.82
 -2 0 11 50.85 3.84
 -2 0 -11 48.79 2.6
 2 0 -11 52.53 3.07
 -2 0 -11 47.45 4.77
 2 0 -11 50.98 4.24
 2 0 -11 47.92 4.95
 2 0 -11 46.99 3.76
 -2 0 11 46.61 5.08
 2 0 11 47.18 6.43
 -2 0 11 46.1 5.57
 -2 0 11 51.99 6.88
 2 0 -11 44.23 3.99
 2 0 -11 46.59 4.39
 2 0 -11 51.19 5.26
 -2 0 -11 50.18 4.59
 2 0 -11 48.17 4.89
 2 0 -11 50.19 2.96
 -2 0 -11 50.85 2.88
 -2 0 12 17.03 2.78
 -2 0 -12 11.36 2.79
 2 0 -12 14.43 3.31
 -2 0 12 18.02 5.25
 2 0 -12 14.54 1.88
 -2 0 12 13.87 2.39
 -2 0 -12 13 1.93
 2 0 -12 15.33 1.73
 -2 0 -12 15.01 1.81
 -2 0 12 14.57 5.1
 2 0 -12 16.62 3.53
 -2 0 12 12.75 4.6
 2 0 12 10.49 4.44
 -2 0 -12 14.8 3.08
 -2 0 -12 14.79 1.52
 -2 0 12 12.53 2.57
 -2 0 12 11.38 2.27
 2 0 -12 14.05 1.89
 2 0 -12 13.67 1.81
 -2 0 -12 16.48 1.79
 -2 0 12 13.45 2.25
 -2 0 12 13.73 3.2
 2 0 -12 15.03 3.11
 2 0 -12 15.4 3.63
 2 0 -12 11.95 2.38
 2 0 -12 9.61 2.84
 -2 0 12 11.79 3.96
 2 0 -12 13.05 1.83
 -2 0 -12 14.25 1.78
 -2 0 -12 15.73 1.85
 -2 0 -12 14.41 1.88
 -2 0 -13 413.13 14.15
 2 0 -13 407.54 13.96
 -2 0 -13 352.82 13.99
 -2 0 13 431.23 21.27
 -2 0 13 381.87 21.54
 2 0 13 385.1 21.68
 -2 0 13 387.66 15.17
 2 0 -13 427.56 18.57
 2 0 13 385.71 20.52
 -2 0 13 408.41 21.41
 2 0 -13 387.34 14.2
 -2 0 13 368.98 14.67
 -2 0 -13 399.66 13.58
 -2 0 -13 374.87 17.07
 2 0 -13 392.18 14.1
 -2 0 -13 391.86 13.92
 -2 0 13 418.28 15.02
 2 0 -13 404.07 18.06
 -2 0 13 401.72 15.58
 -2 0 -13 418.33 14.3
 2 0 -13 394.37 14.25
 -2 0 -13 403.13 13.85
 -2 0 13 384.32 14.8
 -2 0 -13 395.63 14.13
 -2 0 -13 449.42 14.38
 2 0 -13 400.34 14.18
 2 0 -13 403.69 17.37
 2 0 -13 400.91 18.28
 2 0 -13 403.1 18.05
 2 0 -14 813.08 27.89
 -2 0 -14 863.63 27.55
 -2 0 14 867.11 28.69
 -2 0 -14 852.61 27.75
 2 0 -14 853.24 27.65
 -2 0 14 757.02 28.97
 -2 0 14 835.21 29
 2 0 -14 853.24 32.65
 2 0 14 900.21 36.07
 -2 0 14 860.64 36.46
 -2 0 -14 834.51 27.17
 2 0 14 837.16 28.64
 2 0 -14 842.37 27.91
 -2 0 14 780.64 28.38
 -2 0 -14 791.2 31.14
 -2 0 14 836.65 28.6
 2 0 -14 868.29 32.42
 -2 0 -14 865.88 28
 -2 0 14 882.95 36.07
 -2 0 14 865.71 37.22
 2 0 14 824.08 37.7
 2 0 -14 849.28 31.57
 2 0 -14 822.85 32.1
 2 0 -14 851.22 32.57
 -2 0 -14 927.92 28.02
 -2 0 -14 842.43 27.84
 2 0 -14 843.93 27.87
 -2 0 -14 817.48 27.56
 2 0 -14 820.79 27.74
 -2 0 14 836.1 29.4
 -2 0 15 76.52 9.25
 2 0 -15 83.08 4.63
 -2 0 -15 88.01 4.23
 -2 0 15 85.23 5.05
 2 0 -15 80.35 4.21
 -2 0 -15 78.76 4.3
 -2 0 15 81.44 5.6
 -2 0 15 87.54 5.46
 2 0 -15 82.37 4.16
 2 0 -15 87.8 7.54
 2 0 15 86.11 9.17
 -2 0 -15 82.15 3.9
 -2 0 15 77.25 4.9
 2 0 15 85.64 5.27
 2 0 -15 81.96 4.55
 -2 0 -15 75.54 6.34
 2 0 15 83.58 9.84
 -2 0 15 82.85 5.73
 -2 0 -15 79.08 4.25
 2 0 -15 82.76 4.44
 2 0 -15 79.75 7.07
 -2 0 15 87.27 9.34
 -2 0 15 91.36 10.33
 2 0 15 89.08 10.81
 2 0 -15 77.86 7.02
 2 0 -15 81.73 6.64
 2 0 -15 83.59 7.4
 -2 0 15 81.62 5.04
 -2 0 -15 90.53 4.63
 -2 0 -15 90.35 4.6
 -2 0 -15 80.55 4.48
 2 0 -15 77.93 4.42
 2 0 -16 4.28 2.99
 2 0 -16 7.4 3.18
 2 0 -16 8.66 1.86
 -2 0 16 6.68 2.23
 -2 0 16 5.17 4.3
 2 0 -16 6.63 1.82
 -2 0 16 7.34 2.18
 2 0 -16 8.47 1.91
 2 0 -16 6.31 1.56
 -2 0 -16 6.63 1.62
 -2 0 -16 8.63 1.65
 -2 0 16 8.12 2.86
 2 0 -16 6.45 1.43
 -2 0 16 3.72 4.28
 2 0 16 7.56 4.3
 2 0 -16 7.86 3.23
 -2 0 16 8.32 2.6
 2 0 16 10.02 2.52
 -2 0 16 5.42 2.01
 -2 0 -16 7.2 1.3
 2 0 -16 6.7 1.89
 -2 0 -16 6.24 1.57
 2 0 -16 4.46 1.68
 2 0 16 12.21 5.77
 2 0 16 9.07 6.2
 2 0 16 8.32 5.66
 -2 0 16 5.62 5.27
 2 0 -16 7.26 3.17
 2 0 -16 8.8 3.32
 -2 0 -16 7.74 1.75
 -2 0 -16 4.69 1.68
 -2 0 -16 7.17 1.86
 2 0 -17 90.31 4.86
 -2 0 -17 97.33 4.49
 -2 0 17 103.05 5.29
 -2 0 -17 87.03 4.43
 2 0 -17 88.32 4.5
 -2 0 17 100.73 5.96
 -2 0 17 87.9 5.49
 2 0 -17 86.95 7.3
 2 0 -17 88.42 4.58
 2 0 -17 94.08 4.84
 2 0 17 106.01 12.07
 -2 0 -17 95.16 4.54
 2 0 -17 92.81 4.72
 -2 0 -17 90.47 4.78
 -2 0 17 80.87 4.85
 2 0 17 93.51 11.61
 -2 0 17 90.51 9.43
 2 0 -17 93.24 7.12
 2 0 -17 93.75 7.57
 2 0 -17 97.46 7.63
 -2 0 -17 92.83 4.75
 -2 0 -17 87.71 4.64
 -2 0 17 92.21 9.85
 2 0 17 95.61 11.58
 -2 0 17 98.12 9.36
 2 0 -17 88.64 7.44
 -2 0 -18 100.12 3.88
 2 0 -18 112.75 4.2
 -2 0 18 98.9 5.34
 -2 0 18 100.22 5.1
 2 0 -18 106.12 7.35
 2 0 -18 102.62 4.39
 2 0 18 107.31 11.8
 2 0 -18 106.66 4.29
 2 0 -18 96.19 3.98
 2 0 -18 109.52 7.38
 2 0 -18 100.85 7.04
 2 0 18 109.19 12.34
 -2 0 18 108.6 9.42
 -2 0 18 97.99 9.55
 2 0 18 122.75 12.31
 -2 0 18 109.96 9.01
 -2 0 -18 112.77 4.51
 -2 0 -18 101 4.21
 -2 0 -18 108.37 4.42
 2 0 -18 105 4.51
 -2 0 18 105.61 4.69
 2 0 -19 127.29 5.33
 2 0 -19 131.02 8.12
 2 0 -19 120.14 7.62
 -2 0 -19 153.87 5.95
 2 0 -19 129.05 5.49
 -2 0 19 129.26 5.57
 2 0 -19 139.93 5.28
 -2 0 19 122.18 9.34
 2 0 19 130.68 13.19
 -2 0 19 144.12 6.22
 -2 0 19 126 6.25
 2 0 19 142.8 6.68
 -2 0 -19 127.16 5.41
 -2 0 -19 114.43 5.14
 2 0 -19 125.4 5.21
 -2 0 19 134.21 10.46
 2 0 19 149.93 13.06
 2 0 -20 17.68 1.79
 2 0 -20 16.47 3.05
 2 0 -20 17.64 1.68
 -2 0 20 17.65 1.82
 2 0 -20 19.26 1.91
 2 0 -20 16.74 1.67
 -2 0 -20 16.06 1.76
 -2 0 20 20.4 1.68
 -2 0 -20 22.42 2.18
 2 0 20 21.96 2.68
 -2 0 20 18.53 2.48
 -2 0 20 18.97 2.25
 2 0 -21 111.62 4.67
 2 0 -21 107.33 4.56
 2 0 -21 111.06 4.42
 -2 0 -21 122.31 4.74
 -2 0 -21 127.69 4.95
 -2 0 21 116.58 5.17
 -2 0 21 115.06 4.91
 2 0 22 5.64 1.77
 -2 0 -22 2.51 0.97
 -2 0 -22 3.77 1.07
 -2 0 22 1.67 1.24
 2 0 -22 2.88 0.79
 2 0 -22 3.69 0.95
 2 1 -22 1.86 0.7
 2 -1 22 0.44 1.83
 -2 1 22 1.62 1.25
 -2 -1 -22 1.2 0.88
 -2 1 22 1.61 1.11
 2 1 -22 1.7 0.74
 2 1 -21 50.84 2.66
 2 1 -21 52.77 2.55
 2 1 -21 54.59 2.59
 -2 1 21 53.96 3.25
 2 1 -21 53 2.68
 2 -1 21 59.5 3.56
 -2 1 21 52.85 3.06
 -2 -1 -21 58.58 2.93
 2 1 -21 53.52 2.62
 2 1 -20 50.47 2.89
 2 1 -20 46.02 2.76
 2 1 -20 51.68 2.76
 2 1 -20 48.34 2.79
 2 1 -20 50.77 2.86
 -2 1 20 53.68 3.58
 2 1 -20 51.08 2.89
 2 -1 20 55.97 4.11
 -2 -1 -20 55.75 2.89
 -2 1 20 48.02 3.35
 -2 1 20 49.77 3.08
 2 1 -20 46 4.56
 -2 -1 -20 54.92 3.15
 -2 1 19 81.69 4.6
 -2 -1 -19 100.28 4.15
 -2 1 19 79.81 4.26
 2 -1 19 86.81 11.11
 -2 1 19 74.12 7.63
 2 -1 19 86.58 4.86
 2 1 -19 79.23 3.93
 2 1 -19 75.91 5.46
 2 1 -19 75 6.23
 2 1 -19 79.58 3.88
 -2 1 19 73.23 4.63
 2 -1 19 81.12 10.19
 -2 1 19 75.6 8.11
 2 1 -19 83.81 3.76
 2 1 -19 80.39 3.95
 2 1 -19 75.43 3.8
 -2 -1 -19 78.7 3.91
 -2 -1 -19 86.74 4.15
 -2 1 18 27.15 3.21
 -2 -1 -18 23.92 1.84
 -2 1 18 26.7 2.4
 2 1 -18 28.36 2.42
 2 1 -18 24.26 2.37
 2 1 -18 25.04 2.19
 -2 1 18 27.58 3.18
 -2 1 18 20.92 2.52
 -2 1 18 19.63 4.36
 2 1 -18 19.94 3.59
 -2 1 18 23.41 2.63
 2 -1 18 26.18 3.24
 -2 -1 -18 20.04 1.66
 2 1 -18 25.99 3.95
 2 1 -18 24.22 3.78
 2 1 -18 21.79 2.17
 2 -1 18 22.83 7.11
 2 -1 18 25.03 7.43
 -2 1 18 14.58 5.07
 2 -1 18 23.18 2.95
 -2 -1 -18 28.63 2.53
 2 1 -18 19.4 3.85
 2 -1 18 28.75 8.45
 -2 1 18 22.65 5.75
 -2 1 18 24.28 2.7
 -2 -1 -18 23.08 2.14
 -2 -1 -18 22.91 2.37
 -2 1 17 270.7 11.05
 -2 -1 -17 262.42 9.76
 2 1 -17 262.84 10.33
 -2 -1 -17 258.01 9.61
 -2 1 17 275.55 10.51
 2 1 -17 252.41 10.27
 2 1 -17 281.47 10.16
 -2 -1 -17 243.12 9.84
 -2 1 17 260.45 11.23
 -2 1 17 263.16 10.9
 2 1 -17 258.94 13.55
 2 -1 17 321.69 18.36
 -2 1 17 257.76 10.86
 2 -1 17 299.79 11.78
 -2 -1 -17 269.06 9.71
 2 -1 17 262.73 18.71
 2 1 -17 263.11 10.27
 2 1 -17 272.17 13.66
 2 1 -17 255.25 13.37
 2 1 -17 279.5 14.2
 -2 1 17 289.67 15.75
 2 -1 17 306.93 20.37
 -2 -1 -17 248.43 10.05
 -2 -1 -17 277.58 10.41
 2 1 -17 276.45 10.46
 2 1 -17 268.36 14.18
 -2 1 17 276.41 17.19
 -2 1 17 274.36 11.64
 2 1 -17 264.93 9.95
 -2 -1 -17 339.04 11.03
 -2 1 16 30.97 3.41
 -2 -1 -16 25.21 2.25
 -2 -1 -16 26.59 2.17
 2 1 -16 28.41 2.66
 -2 1 16 29.58 2.77
 2 1 -16 28.13 2.48
 -2 -1 -16 25.1 2.35
 -2 1 16 29.22 3.54
 -2 1 16 28.81 3.16
 -2 1 16 34.46 5.79
 2 -1 16 24.41 6.32
 2 1 -16 32.19 4.55
 -2 1 16 28.73 3.61
 -2 -1 -16 27.2 2.2
 -2 1 16 26.5 3.24
 2 -1 16 28.36 3.47
 2 -1 16 40.12 7.22
 -2 -1 -16 26.29 2.47
 2 1 -16 29.97 2.65
 2 1 -16 29.04 4.34
 2 1 -16 23.55 4.2
 2 1 -16 22.28 4.42
 2 -1 16 26.95 7.8
 -2 -1 -16 25.77 2.5
 -2 -1 -16 31.52 2.73
 2 1 -16 26.24 2.64
 -2 1 16 25.35 6.09
 -2 -1 -16 31.35 2.72
 2 1 -16 28.88 4.74
 -2 -1 -15 212.62 8.32
 -2 -1 -15 229.7 8.51
 2 1 -15 222.59 8.87
 -2 1 15 218.37 9.09
 -2 -1 -15 209.08 8.16
 -2 -1 -15 198.89 8.41
 2 1 -15 211.51 8.49
 -2 1 15 193.13 9.52
 -2 1 15 218.79 9.55
 2 -1 15 230.02 15.92
 2 1 -15 204.97 12.1
 -2 -1 -15 212.17 8.21
 2 -1 15 233.59 10.09
 -2 1 15 213.87 9.52
 2 1 -15 210.12 11.87
 2 1 -15 210.02 12.14
 2 1 -15 220.88 12.47
 -2 -1 -15 216.49 8.56
 2 1 -15 215.84 8.73
 2 1 -15 188.14 11.92
 -2 1 15 197.9 9.48
 -2 -1 -15 221.01 8.76
 -2 1 15 228.97 10.2
 -2 1 15 206.25 15.32
 2 -1 15 219.54 16.91
 -2 1 15 221.01 14.31
 -2 -1 -15 215.79 8.66
 -2 -1 -15 213.64 8.7
 2 1 -15 222.99 8.88
 -2 1 14 24.82 3.45
 -2 1 14 23.55 3.29
 -2 -1 -14 21.26 2.18
 -2 1 14 18.96 2.53
 2 1 -14 26.19 2.55
 -2 -1 -14 23.15 2.2
 -2 -1 -14 23.22 2.1
 2 1 -14 22.86 2.31
 -2 -1 -14 24.21 2.43
 -2 1 14 19.5 3.1
 -2 1 14 23.76 3
 2 1 -14 21.07 3.97
 -2 1 14 27.39 5.35
 2 -1 14 18.66 5.63
 -2 -1 -14 19.9 2
 -2 1 14 22.54 3.11
 -2 1 14 23.59 4.9
 -2 -1 -14 27.01 2.49
 2 1 -14 21.85 2.37
 -2 -1 -14 21.66 2.29
 2 -1 14 20.42 6.32
 2 1 -14 19.69 4.09
 2 1 -14 24.78 3.71
 2 1 -14 26.96 4.23
 -2 1 14 33.03 6.89
 2 1 -14 23.89 3.96
 2 1 -14 19.72 3.98
 -2 -1 -14 23.22 2.39
 -2 -1 -14 22.24 2.35
 2 1 -14 24.18 2.51
 -2 1 13 61.83 4.82
 -2 -1 -13 68.78 3.69
 -2 -1 -13 89.32 3.97
 -2 1 13 61.12 4.14
 -2 -1 -13 67 3.53
 -2 -1 -13 61.09 3.72
 2 1 -13 63.9 3.67
 -2 1 13 68.8 4.78
 -2 1 13 94.94 5.03
 2 1 -13 66.53 6.34
 2 -1 13 83.89 9.23
 2 1 -13 63.27 6.33
 -2 -1 -13 66.88 3.57
 -2 1 13 67.16 4.62
 2 1 -13 66.06 3.98
 -2 1 13 69.51 7.36
 2 1 -13 72.7 4.01
 -2 -1 -13 69.49 3.76
 -2 -1 -13 65 5.82
 -2 -1 -13 69.28 3.92
 -2 -1 -13 66.03 3.9
 2 1 -13 62.05 3.9
 -2 1 13 94.71 8.78
 2 -1 13 68.66 8.88
 2 1 -13 75.24 6.2
 2 1 -13 90.82 6.91
 2 1 -13 61.42 6.1
 -2 1 13 74.13 8.95
 2 1 -13 55.58 5.3
 -2 -1 -13 68.26 3.92
 -2 1 12 405.08 15.47
 -2 -1 -12 424.56 14.37
 -2 -1 -12 414.19 14.07
 -2 -1 -12 413.81 14.01
 -2 1 12 404.92 14.75
 -2 -1 -12 365.75 14.17
 -2 -1 -12 417.31 14.33
 2 1 -12 404.19 14.13
 -2 1 12 366.04 15.06
 -2 1 12 405.27 15.07
 -2 -1 -12 395.91 13.88
 2 1 -12 413.37 14.38
 -2 1 12 399.44 15.12
 -2 -1 -12 349.24 16.91
 -2 1 12 434.87 20.1
 2 1 -12 413.86 18.08
 2 -1 12 421.11 21.34
 -2 -1 -12 401.75 14.11
 2 1 -12 403.02 14.26
 2 1 -12 420.09 17.13
 -2 1 12 396.5 21.26
 -2 -1 -12 434.37 14.35
 -2 -1 -12 416.6 14.32
 2 1 -12 390.51 14.37
 -2 1 12 417.69 20.17
 2 1 -12 403.86 18.01
 2 1 -12 404.4 17.52
 2 1 -12 391.62 17.94
 2 1 -12 426.93 18.19
 -2 1 11 -0.73 1.81
 -2 1 11 0.74 1.98
 2 1 -11 -0.28 2.21
 -2 1 11 0.4 3.21
 2 -1 11 0.46 3.85
 -2 -1 -11 0.33 1.04
 2 1 -11 -0.96 1.43
 -2 1 11 0.39 3.46
 -2 -1 -11 1.28 2.07
 2 -1 11 4.54 5.45
 2 1 -11 1.41 2.45
 -2 1 11 -0.98 4.52
 2 1 -11 0.88 1.37
 -2 -1 -11 -0.3 1.18
 2 1 -11 0.67 1.29
 2 -1 11 0.28 2.72
 2 1 -11 0.68 1.84
 2 1 -11 0.86 2.55
 2 1 -11 -0.25 2.25
 2 1 -11 -0.57 2.47
 -2 1 10 216.48 12.4
 -2 1 10 212.4 8.78
 2 -1 10 214.9 13.17
 2 1 -10 219.17 11.07
 2 1 -10 200.7 8.62
 -2 -1 -10 225.79 7.88
 -2 1 10 212.63 8.79
 2 1 -10 215.16 8.18
 -2 1 10 239.57 12.78
 -2 -1 -10 206.54 10.55
 2 -1 10 224.01 13.78
 -2 1 10 224.52 10.61
 2 1 -10 203.94 10.92
 -2 1 10 235.48 13.89
 -2 -1 -10 210.02 7.98
 2 1 -10 228.97 8.24
 2 -1 10 212.71 11.15
 2 1 -10 184.8 9.91
 2 1 -10 214.39 11.07
 2 1 -10 211.12 10.55
 2 1 -10 207.94 9.64
 2 1 -10 219.47 11.16
 -2 -1 -9 331.82 11.09
 -2 1 9 306.29 11.87
 2 1 -9 326.65 11.44
 -2 -1 -9 320.17 13.94
 2 -1 9 347.81 16.86
 -2 1 9 333.08 13.94
 -2 1 9 332.15 15.8
 -2 -1 -9 324.1 11.23
 2 1 -9 318.47 11.38
 -2 1 9 358.79 16.12
 2 1 -9 315.12 14.17
 -2 1 9 335.5 16.82
 2 -1 9 328.82 14.08
 2 1 -9 325.55 14.27
 -2 1 9 322.41 11.95
 2 -1 9 333.07 14.46
 2 1 -9 320.4 14.37
 2 1 -9 313.73 13.48
 2 1 -9 331 13.93
 2 1 -9 323.05 14.34
 -2 1 8 295.18 11.04
 2 -1 8 310.84 11.43
 -2 1 8 317.13 12.73
 -2 -1 -8 310.92 10.43
 2 1 -8 309.97 10.62
 2 1 -8 297.97 10.61
 -2 -1 -8 304.82 13.02
 2 1 -8 288.51 11.98
 2 -1 8 311.17 15.14
 -2 1 8 316.82 13.02
 -2 1 8 308.73 14.59
 2 1 -8 303 13.23
 2 -1 8 299.94 13.07
 -2 1 8 290.91 15.02
 -2 1 8 345.51 14.93
 -2 -1 -8 277.76 11.38
 2 -1 8 307.19 13.39
 2 1 -8 291.81 13.2
 2 1 -8 284.71 12.39
 2 1 -8 296.63 12.79
 -2 1 7 1119.75 36.82
 2 1 -7 1122.82 36.39
 2 -1 7 1117.06 35.2
 2 -1 7 1099.59 39.2
 -2 -1 -7 1077.99 37.15
 2 1 -7 1117.62 36.41
 2 -1 7 1115.26 34.89
 -2 1 7 1114.69 37.09
 -2 1 7 1068.62 38.78
 2 -1 7 1051.72 36.27
 -2 1 7 1188.72 39.02
 -2 -1 -7 1099.82 34.5
 2 1 -7 1100.29 34.72
 2 1 -7 1052.13 37.3
 -2 1 7 1098.51 39.59
 -2 -1 -7 1044.28 35.78
 -2 1 7 1135.14 35.52
 -2 1 7 1075.02 35.12
 2 1 -7 1032.38 36.58
 2 1 -7 1092.05 37.57
 2 -1 7 1097.48 37.53
 2 1 -7 1052.21 36.86
 2 1 -6 1671.13 52.33
 2 -1 6 1670.47 50.88
 2 -1 6 1585.06 50.4
 -2 1 6 1744.9 53.18
 -2 1 6 1662.15 54.5
 2 -1 6 1614.76 52.57
 -2 1 6 1671.17 52.77
 -2 1 6 1694.73 54.68
 2 1 -6 1543.95 53.2
 -2 1 6 1568.98 54.93
 -2 -1 -6 1581.74 50.62
 2 1 -6 1635.25 50.85
 2 -1 6 1650.92 51.3
 -2 -1 -6 1562.8 53.05
 2 -1 6 1617.03 51.82
 2 -1 6 1637.08 54.88
 2 1 -6 1653.04 52.54
 -2 1 6 1700.23 53.07
 2 1 -6 1651 52.82
 2 1 -6 1663.33 53.55
 2 -1 6 1666.07 53.49
 2 1 -6 1560.09 52.78
 -2 1 6 1640.54 51.75
 -2 -1 -6 1577.57 52.04
 2 1 -5 692.46 23.07
 2 -1 5 722.46 23.75
 2 1 -5 719.88 23.79
 2 -1 5 598.73 20.54
 2 1 -5 724.96 22.48
 2 -1 5 738.82 21.17
 2 -1 5 535.58 20.48
 -2 1 5 788.11 23.26
 2 -1 5 717.54 22.44
 2 1 -5 700.36 23.54
 -2 1 5 705.58 24.97
 2 1 -5 683.75 23.04
 2 -1 5 709.2 21.59
 -2 1 5 723.88 24.69
 2 -1 5 721.09 21.95
 -2 -1 -5 709.19 23.33
 -2 1 5 733.37 23.23
 2 1 -5 710.06 22.87
 -2 1 5 730.09 24.47
 -2 1 5 712.59 22.91
 2 1 -5 704.42 23.78
 -2 -1 -5 730.27 22.69
 -2 1 5 695.69 22.28
 2 -1 4 755.44 24.73
 2 1 -4 755.77 24.48
 -2 1 4 747.27 24.97
 2 1 -4 700.27 25.42
 -2 1 4 701.23 26.42
 -2 1 4 764.56 24.67
 -2 -1 -4 736.35 24.81
 2 1 -4 757.5 25.81
 2 1 -4 717.03 25.22
 -2 1 4 725.09 26.3
 2 -1 4 747.04 24.31
 -2 1 4 726.1 23.08
 -2 1 4 752.4 25.16
 -2 1 4 745.01 26.12
 -2 1 4 749.55 24.95
 2 1 -4 721.43 25.11
 -2 1 3 126.43 7
 2 1 -3 121.85 6.33
 2 1 -3 131.25 6.72
 -2 1 3 126.37 6.67
 -2 1 3 132.84 6.93
 -2 1 3 133.09 5.98
 -2 1 3 129.77 6.08
 -2 1 3 126.29 4.81
 2 -1 3 131.1 5.65
 -2 1 3 132.03 5.88
 -2 -1 -3 125.37 5.92
 -2 -1 -3 132.61 6.77
 2 -1 3 127.74 5.87
 2 1 -3 126.65 5.45
 -2 1 3 125.14 5.82
 -2 1 2 2290.95 69.61
 2 1 -2 2355.32 69.44
 2 1 -2 2210.45 69.05
 -2 1 2 2288.18 69.41
 2 1 -2 2214.31 68.38
 -2 1 2 2287.51 68.53
 2 1 -2 2356.07 69
 -2 -1 -2 2252.66 68.56
 -2 1 2 2253.59 67.47
 -2 1 2 2267.49 68.72
 2 -1 2 2283.12 68.26
 -2 1 2 2361.09 68.54
 -2 -1 -2 2221.45 68.43
 -2 -1 -2 2175.48 69.38
 -2 1 2 2275.63 68
 2 -1 2 2316.79 68.63
 2 1 -2 2335.11 67.69
 -2 -1 -2 2242.74 67.87
 -2 1 2 2239.44 68.34
 -2 1 1 112.41 5.36
 -2 1 1 119.97 5.96
 -2 1 1 108.55 5.36
 -2 -1 -1 109.31 5.27
 2 1 -1 108.27 5.47
 2 -1 1 113.44 5.18
 -2 1 1 108.21 4.7
 -2 -1 -1 112.95 5.98
 2 -1 1 112.99 5.45
 -2 1 1 116.84 4.57
 -2 1 1 104.36 5.2
 2 1 -1 118.31 4.6
 -2 -1 -1 105.68 4.88
 2 -1 1 106.31 4.98
 -2 1 1 121.77 6.08
 2 -1 0 576.97 19.43
 -2 -1 0 609.49 20.4
 -2 1 0 612.05 20.59
 -2 1 0 644.03 21.17
 -2 -1 0 583.86 20.2
 -2 1 0 580.82 20.03
 2 -1 0 631.61 20.56
 -2 1 0 593.95 20.53
 2 -1 0 595.38 20.67
 2 1 0 577.17 20.45
 2 1 0 637.54 19.44
 -2 1 0 578.07 18.88
 -2 -1 0 596 20.24
 2 -1 0 622.03 20.83
 2 -1 0 600.62 20.17
 -2 1 0 623.44 20.71
 -2 1 0 667.7 21.37
 2 -1 -1 133.64 5.71
 2 1 1 128.4 5.8
 2 1 1 135.53 4.77
 2 -1 -1 127.3 6.02
 -2 -1 1 129.15 5.93
 -2 -1 1 114.05 4.91
 -2 1 -1 131.12 6.1
 2 -1 -1 127.78 5.69
 2 -1 -1 123.08 4.95
 -2 -1 1 134.12 6.32
 -2 -1 1 136.6 5.84
 2 -1 -1 127.04 5.92
 -2 1 -1 129.82 5.69
 -2 -1 1 119.41 5.36
 -2 -1 1 133.69 5.84
 -2 -1 2 2254.08 71.84
 2 1 2 2417.43 71.25
 2 -1 -2 2357.92 72.56
 2 1 2 2271.81 72.4
 -2 -1 2 2343.81 72.95
 2 -1 -2 2204.09 71
 -2 1 -2 2360.95 72.64
 2 -1 -2 2308.1 72.89
 2 -1 -2 2351.62 72.63
 -2 -1 2 2355.9 72.87
 -2 -1 2 2250.71 73.5
 -2 -1 2 2366.26 72.59
 2 -1 -2 2275.08 71.73
 2 -1 -3 122.65 5.28
 2 -1 -3 130.43 5.84
 2 1 3 129.75 5.51
 2 1 3 122.32 5.54
 -2 -1 3 122.48 6.29
 2 1 3 120.85 4.57
 2 -1 -3 128.54 6.01
 2 -1 -3 124.6 6.05
 2 -1 -3 122.13 5.93
 2 -1 -3 123.22 6.02
 -2 -1 3 128.01 6.81
 -2 -1 3 127.08 6.27
 -2 1 -3 122.28 5.79
 -2 -1 3 127.88 5.75
 -2 -1 3 119.53 6.43
 -2 -1 4 719.6 24.11
 2 -1 -4 666.71 23.27
 2 -1 -4 685.55 23.17
 2 1 4 719.04 22.72
 -2 -1 4 750.24 25.03
 -2 1 -4 699.53 23.07
 -2 -1 4 650.54 22.76
 2 -1 -4 658.36 23.39
 2 -1 -4 660.88 23.45
 -2 -1 4 678.75 24.8
 -2 -1 4 672.66 24.1
 -2 -1 4 649.73 24.08
 2 -1 -4 654.92 22.6
 -2 -1 5 725.18 26.26
 -2 -1 5 743.2 27
 2 -1 -5 736.85 25.46
 -2 -1 5 781.12 26.14
 -2 1 -5 744.75 24.58
 -2 -1 5 722.39 24.48
 2 1 5 646.32 23.27
 2 -1 -5 754.04 24.92
 -2 -1 5 763.22 26.11
 2 -1 -5 747.86 24.9
 2 1 5 767.63 24.33
 2 -1 -5 700.95 24.51
 2 -1 -5 724.41 25.33
 -2 1 -5 777.3 25.32
 2 -1 -5 746.32 24.57
 2 -1 -5 765.7 25.45
 -2 -1 6 1756.05 59.19
 -2 1 -6 1799.65 55.28
 -2 1 -6 1830.94 56.62
 2 -1 -6 1728.66 56.91
 2 -1 -6 1729.39 57.75
 2 -1 -6 1705.08 57.68
 -2 1 -6 1837.79 57.62
 2 1 6 1828.05 58.65
 -2 -1 6 1855.11 58.38
 -2 -1 6 1698.66 57.96
 2 1 6 1866.55 56.72
 -2 -1 6 1755.79 55.4
 -2 -1 6 1719.61 56.44
 -2 1 -6 1757.92 56.52
 -2 -1 6 1744.2 58.51
 2 -1 -6 1761.21 56.94
 2 -1 -6 1807.91 57.15
 2 1 6 1831.17 56.39
 2 -1 -6 1679.99 56.84
 2 -1 -6 1795.28 57.63
 -2 -1 7 1052.08 34.97
 -2 -1 7 1117.65 38.97
 -2 1 -7 1120.11 34.33
 -2 1 -7 1085.7 35.94
 2 -1 -7 1075.73 35.75
 2 -1 -7 1035.94 36.18
 2 -1 -7 1075.06 37.08
 -2 1 -7 1095.33 35.57
 2 -1 -7 1083.1 37.11
 -2 1 -7 1112.67 36.78
 2 1 7 1096.61 38.12
 -2 -1 7 1123.23 37.49
 -2 -1 7 1103.43 37.87
 2 1 7 1090.56 35.52
 -2 -1 7 1038.97 35.31
 -2 1 -7 1053.07 35.34
 -2 -1 7 1102.71 37.99
 2 -1 -7 1059.6 35.81
 2 1 7 1133.97 35.38
 2 -1 -7 1115.04 36.3
 -2 -1 7 1079.88 34.38
 2 -1 -7 1080.5 34.11
 2 -1 -7 1079.51 36.72
 2 -1 -7 1058.62 36.18
 2 -1 -7 1099.26 36.54
 -2 1 -8 308 10.12
 -2 1 -8 297.6 11.88
 2 -1 -8 300.88 11.67
 2 -1 -8 298.41 12.21
 2 -1 -8 284.05 12.79
 -2 1 -8 290.87 11.46
 2 -1 -8 289.33 12.71
 2 1 8 274.39 13.02
 -2 -1 8 299.77 14.69
 -2 -1 8 303.44 13.03
 -2 -1 8 277.17 13.51
 2 -1 -8 273.67 12.12
 2 -1 -8 289.68 12.05
 2 -1 -8 286.67 12.07
 2 -1 -8 283.43 9.86
 -2 1 -8 274.13 9.7
 -2 -1 8 265.03 10
 -2 -1 8 303.25 13.67
 2 1 8 298.41 10.93
 2 -1 -8 287.01 11.99
 2 -1 -8 293.55 11.44
 -2 1 -8 314.47 12.57
 2 1 8 319.46 14.31
 -2 -1 8 283.77 10.8
 2 -1 -8 291.33 10.03
 -2 1 -8 268.16 10.7
 -2 -1 8 275.95 10.8
 -2 1 -9 312.9 13.25
 2 -1 -9 324.33 13.57
 2 -1 -9 333.63 13.13
 2 -1 -9 338.41 14.46
 -2 1 -9 333.04 13.01
 2 -1 -9 339.76 14.4
 2 1 9 314.42 14.79
 -2 -1 9 337.46 16.62
 -2 -1 9 345.22 16.73
 -2 -1 9 308.84 14.09
 -2 -1 9 330.9 15.63
 2 -1 -9 325.34 13.58
 2 -1 -9 329.62 13.6
 2 -1 -9 342.87 13.39
 -2 -1 9 316.56 11.22
 2 -1 -9 317.01 11.03
 -2 1 -9 324.72 10.91
 -2 -1 9 346.87 15.37
 2 1 9 338.22 12.05
 2 -1 -9 326.94 13.37
 -2 1 -9 260.19 11.51
 -2 1 -9 346.16 13.96
 2 1 9 331.89 16.12
 2 -1 -9 309.77 12.35
 2 -1 -9 319.01 11.19
 -2 -1 9 320.3 12.11
 -2 1 -10 192.43 9.88
 2 1 10 196.99 12.45
 -2 -1 10 203.57 12.82
 -2 -1 10 212.01 12.82
 2 -1 -10 192.71 7.23
 -2 -1 10 191.89 7.33
 -2 1 -10 188.02 7.07
 -2 1 -10 188.38 9.44
 2 -1 -10 191.56 9.37
 2 -1 -10 175.93 9.56
 2 -1 -10 183.22 10.2
 -2 1 -10 201.48 9.24
 2 -1 -10 190.58 7.35
 2 -1 -10 185.74 9.45
 2 -1 -10 193.73 9.84
 2 -1 -10 197.29 9.25
 -2 -1 10 186.85 11.57
 2 1 10 178.23 10.84
 2 -1 -10 220.22 10.83
 2 -1 -11 2.09 1.83
 2 -1 -11 3.31 2.13
 2 -1 -11 1.64 1.32
 -2 1 -11 0.75 1.23
 -2 1 -11 1.45 1.76
 2 -1 -11 2.76 2.19
 -2 1 -11 0.49 1.81
 2 -1 -11 2.03 2.55
 -2 -1 11 3.75 3.91
 2 1 11 2.07 2.94
 2 1 11 -0.45 3.89
 -2 -1 11 1.43 4.09
 -2 1 -11 1.61 2.19
 2 -1 -11 1.74 1.93
 2 -1 -11 2.73 2.16
 -2 -1 11 -1.25 3.59
 -2 -1 11 2.89 1.2
 -2 1 -11 1.82 1.03
 2 -1 -11 2.87 1.23
 -2 -1 12 445.93 21.32
 -2 -1 12 436.63 15.83
 2 -1 -12 415.49 14.84
 2 -1 -12 439.09 15.03
 -2 1 -12 382.77 14.63
 -2 1 -12 458.48 14.91
 2 -1 -12 438.99 14.57
 -2 -1 12 394.31 15.86
 2 1 12 422.86 19.67
 2 -1 -12 426.89 14.83
 -2 -1 12 444.08 16.21
 -2 1 -12 445.24 14.95
 -2 -1 12 401.32 14.45
 -2 1 -12 412.91 14.44
 2 -1 -12 407.76 14.63
 -2 1 -12 442.02 18.03
 2 -1 -12 426.46 17.57
 2 -1 -12 433.98 18.22
 -2 1 -12 419.54 17.3
 -2 1 -12 419.98 17.91
 -2 -1 12 451.02 15.95
 2 -1 -12 437.53 18.15
 2 -1 -12 416.17 17.14
 -2 -1 12 467.33 22.5
 -2 -1 12 435.01 21.97
 2 1 12 385.77 21.27
 -2 1 -12 416.18 14.7
 -2 1 -12 417.03 14.62
 2 -1 -12 428.63 14.68
 -2 -1 12 426.49 14.84
 2 -1 -13 71.58 4.08
 2 -1 -13 68.44 3.93
 -2 -1 13 74.04 4.75
 2 -1 -13 67.7 3.69
 -2 1 -13 73.03 3.65
 -2 1 -13 72.67 3.93
 -2 1 -13 60.77 3.79
 -2 -1 13 62.84 4.84
 -2 -1 13 74.94 5.04
 2 -1 -13 60.37 5.8
 2 -1 -13 68.15 3.95
 -2 1 -13 67.98 5.9
 2 -1 -13 70.14 3.77
 -2 1 -13 72.36 3.68
 -2 -1 13 71.21 3.89
 -2 -1 13 80.73 5.23
 -2 -1 13 71.1 8.09
 -2 -1 13 70.85 8.51
 2 1 13 65.78 8.41
 -2 -1 13 73.67 8.67
 -2 1 -13 67.66 3.73
 2 -1 -13 68.94 3.77
 -2 1 -13 69.87 3.86
 -2 -1 13 72.51 4.7
 2 -1 -13 74.43 5.86
 2 -1 -13 74.85 6.73
 -2 1 -13 73.49 5.77
 2 -1 -13 67.4 6.13
 2 -1 -14 31.11 2.71
 2 -1 -14 29.09 2.68
 -2 -1 14 27.74 3.21
 -2 1 -14 27.46 2.6
 2 -1 -14 31.09 2.45
 -2 1 -14 28.41 2.49
 -2 1 -14 29.41 2.32
 -2 -1 14 24.21 3.45
 -2 -1 14 31.46 3.57
 -2 -1 14 31.35 6.16
 -2 1 -14 28.11 3.92
 2 -1 -14 25.72 4.29
 2 -1 -14 29.06 2.63
 -2 1 -14 27.54 3.95
 2 1 14 33.68 6.98
 -2 1 -14 28.39 2.32
 2 -1 -14 31.16 2.48
 2 -1 -14 31.24 4.18
 2 -1 -14 26.11 4.43
 2 1 14 31.7 6.86
 -2 -1 14 43.1 6.94
 -2 -1 14 29.78 3.5
 -2 -1 14 21.77 5.36
 2 -1 -14 25.31 4.17
 -2 1 -14 28.86 2.47
 -2 1 -14 29.36 2.47
 -2 -1 14 29.77 3.3
 2 -1 -15 239.97 9.74
 2 -1 -15 247.35 9.96
 -2 -1 15 253.34 10.61
 -2 1 -15 262.94 9.69
 2 -1 -15 263.18 9.55
 -2 1 -15 252.6 9.38
 -2 -1 15 217.73 10.77
 2 -1 -15 261.84 9.63
 -2 -1 15 240.85 10.85
 2 -1 -15 230.06 13.44
 2 1 15 225.56 17.36
 -2 -1 15 247.14 15.68
 2 -1 -15 247.24 9.8
 2 1 15 254.93 17.58
 -2 1 -15 226.57 12.18
 -2 1 -15 252.68 9.87
 -2 1 -15 245.09 9.36
 2 -1 -15 255.3 9.61
 -2 -1 15 246.5 16.54
 -2 -1 15 246.43 16.16
 2 1 15 232.45 17.11
 -2 -1 15 251.39 10.66
 -2 -1 15 237.49 11.01
 2 -1 -15 258.94 9.96
 2 -1 -15 234.84 12.95
 -2 1 -15 241.23 9.64
 -2 1 -15 276.33 9.96
 2 -1 -15 249.63 13.17
 2 -1 -15 256.92 13.79
 -2 -1 16 22.77 5.51
 2 1 16 27.33 7.96
 2 -1 -16 21 2.5
 2 -1 -16 22.88 2.42
 2 -1 -16 24.74 2.25
 -2 1 -16 22.08 2.12
 -2 -1 16 25.02 2.99
 -2 1 -16 24.32 2.26
 2 1 16 27.86 7.1
 -2 -1 16 22.98 5.83
 2 -1 -16 25.22 2.28
 -2 -1 16 13.06 4.92
 2 -1 -16 23.66 4.34
 2 -1 -16 22.49 2.43
 -2 -1 16 21.36 3.33
 2 1 16 17.91 6.44
 -2 1 -16 23.07 2.15
 2 -1 -16 22.74 2.32
 -2 1 -16 19.82 2.44
 -2 -1 16 24.29 2.97
 2 -1 -16 17.39 3.69
 -2 -1 16 29.46 3.48
 2 -1 -16 26.63 2.61
 2 -1 -16 24.89 4.36
 2 -1 -16 19.39 3.93
 -2 1 -16 28.3 2.6
 -2 1 -16 27.82 2.48
 -2 -1 17 251.17 10.82
 2 -1 -17 245.49 9.23
 2 -1 -17 256.43 13.58
 -2 -1 17 245.2 10.83
 2 -1 -17 244.01 9.65
 2 -1 -17 247.25 9.75
 2 1 17 256.99 18.99
 -2 1 -17 254.94 9.82
 -2 1 -17 239.83 9.29
 2 -1 -17 251.25 9.54
 2 1 17 254.77 18.76
 -2 -1 17 232.45 14.61
 -2 1 -17 241.57 9.34
 -2 -1 17 257.6 16.04
 -2 -1 17 257.64 16.35
 2 1 17 283.08 19.01
 2 -1 -17 259.75 13.17
 2 -1 -17 241.23 13.31
 2 -1 -17 260.25 9.48
 -2 1 -17 264.37 9.39
 2 -1 -17 259.63 9.85
 -2 -1 17 249.95 10.37
 -2 1 -17 253.4 9.7
 -2 1 -17 254.1 9.68
 -2 -1 18 28.24 5.47
 2 1 18 33.6 7.4
 -2 -1 18 25.76 2.95
 -2 -1 18 23.93 5.31
 2 -1 -18 24.89 3.97
 2 -1 -18 25.19 2.33
 2 -1 -18 25.34 3.93
 -2 1 -18 25.75 2.43
 -2 1 -18 27.52 2.03
 2 -1 -18 26.84 2.24
 2 -1 -18 26.6 2.29
 -2 -1 18 31.34 3.31
 -2 1 -18 24.73 1.98
 2 1 18 28.91 7.9
 -2 -1 18 28.64 2.8
 2 -1 -18 31.2 2.25
 2 -1 -18 28.88 2.47
 -2 1 -18 28.4 2.05
 2 1 18 30.1 7.65
 2 -1 -18 24.57 2.08
 -2 1 -18 25.19 2.21
 -2 1 -18 25.96 2.26
 2 -1 -18 26.97 4.26
 2 -1 -19 77.52 3.73
 2 -1 -19 66.73 5.76
 2 -1 -19 67.98 5.74
 -2 -1 19 66.85 7.3
 2 1 19 87.51 9.69
 -2 -1 19 74.63 4.61
 2 -1 -19 70.86 3.59
 -2 -1 19 77.57 4.55
 2 -1 -19 76.9 3.92
 2 -1 -19 78.56 3.68
 -2 -1 19 76.6 4.22
 -2 1 -19 69.27 3.7
 -2 1 -19 70.75 3.73
 2 -1 -19 72.27 3.52
 -2 1 -19 73.57 3.89
 2 -1 -19 72.27 3.82
 2 1 19 85.92 10.69
 2 -1 -20 51.22 2.89
 -2 1 -20 49.93 2.8
 -2 1 -20 47.69 2.7
 2 -1 -20 48.58 2.55
 2 -1 -20 47.83 2.72
 -2 -1 20 48.39 3.37
 -2 1 -20 64.11 3.32
 -2 -1 20 51.84 3.5
 2 1 20 59.16 4.14
 2 -1 -20 47.91 2.89
 2 -1 -20 49.12 2.96
 -2 -1 20 54.44 3.09
 2 -1 -21 42.28 2.43
 -2 -1 21 49.2 2.84
 2 -1 -21 42.27 2.41
 -2 1 -21 53.9 2.75
 2 1 21 53.9 3.41
 -2 -1 21 42.47 2.81
 -2 -1 21 40.2 2.21
 -2 1 -21 54.65 2.54
 2 -1 -21 37 1.96
 -2 -1 22 3.39 1.38
 -2 1 -22 3.62 1.1
 -2 -1 22 2.48 1.17
 -2 1 -22 3.1 0.92
 2 -1 -22 2.95 0.9
 2 2 -22 28.7 1.51
 2 -2 22 48.21 2.74
 2 2 -21 6.05 1.02
 2 2 -21 4.14 1.01
 -2 -2 -21 5.77 1.32
 -2 2 21 5.97 1.36
 2 -2 21 5.67 2.19
 -2 -2 -21 6.25 1.22
 2 2 -21 5.51 1.12
 -2 2 21 4.85 1.52
 -2 -2 -20 41.02 2.62
 2 -2 20 41.98 2.98
 -2 2 20 39.57 2.68
 -2 2 20 39.42 2.98
 2 -2 20 39.43 3.29
 2 2 -20 38.22 2.42
 -2 -2 -20 47.39 2.69
 2 2 -20 38.68 2.36
 -2 2 20 37.85 2.76
 -2 2 20 34.97 2.33
 2 2 -20 39.1 2.4
 2 2 -20 36.1 2.2
 2 2 -20 37.34 2.43
 2 2 -19 80.14 3.89
 -2 2 19 73.39 4.39
 -2 -2 -19 106.08 4.5
 -2 2 19 76.12 4.03
 2 2 -19 79.65 4
 -2 2 19 77.82 4.31
 2 -2 19 93.78 5.3
 -2 -2 -19 73.59 3.6
 -2 -2 -19 92.49 4.36
 2 -2 19 96.57 5.1
 2 2 -19 80.31 4.02
 2 2 -19 75.39 3.8
 -2 2 19 77.89 4.46
 -2 -2 -19 85.34 4.09
 -2 2 19 77.06 4.67
 -2 2 19 80.72 8.03
 -2 2 19 74.45 7.95
 2 2 -19 84.19 6.19
 2 2 -19 83.07 6.48
 2 2 -19 76.33 3.97
 -2 2 18 2.07 4.25
 2 2 -18 1.18 1.44
 -2 -2 -18 2.48 1.15
 -2 -2 -18 2.12 1.21
 2 2 -18 1.51 1.45
 2 2 -18 2.15 1.32
 -2 2 18 2.06 1.94
 2 -2 18 8.67 4.65
 -2 2 18 2.08 1.63
 2 -2 18 1.8 2.47
 -2 2 18 0.37 1.94
 2 2 -18 1.54 1.49
 2 -2 18 3.57 2.47
 -2 -2 -18 1.92 1.69
 -2 2 18 3.11 2.11
 2 2 -18 1.55 1.46
 2 2 -18 2.57 2.53
 2 2 -18 4.37 2.17
 -2 2 18 0.82 2.17
 -2 2 18 4.61 4.2
 2 2 -18 1.89 2.67
 -2 2 17 95.53 5.5
 -2 -2 -17 92.44 4.22
 2 2 -17 90.42 4.37
 -2 -2 -17 95.67 4.12
 2 2 -17 92.01 4.55
 -2 -2 -17 82.9 4.1
 2 2 -17 104.41 4.53
 -2 2 17 92.94 5.18
 -2 2 17 94.83 4.79
 2 2 -17 88.62 6.63
 2 -2 17 93.51 10.21
 -2 2 17 88.83 5.27
 2 -2 17 106.31 6.09
 2 2 -17 92.69 4.56
 -2 -2 -17 89.98 4.09
 2 -2 17 83.82 10.05
 -2 -2 -17 104.34 4.89
 2 2 -17 97.25 4.58
 -2 2 17 82.39 9.33
 2 2 -17 85.24 6.85
 2 2 -17 111 8.05
 2 2 -17 90.75 6.68
 2 2 -17 99.24 4.77
 -2 2 17 92.4 9.93
 -2 2 17 92.43 5.45
 2 2 -17 86.82 7.5
 -2 2 16 130.75 7.05
 -2 -2 -16 133.21 5.79
 2 2 -16 123.56 5.99
 -2 -2 -16 125.37 5.59
 2 2 -16 130.15 5.97
 -2 2 16 149.69 6.19
 -2 -2 -16 118.37 5.7
 2 2 -16 127.51 5.87
 -2 2 16 126.5 6.77
 -2 2 16 128.62 6.36
 2 2 -16 128.12 8.62
 2 -2 16 142.64 12.88
 -2 -2 -16 144.6 6.44
 -2 2 16 115.84 6.72
 2 -2 16 136.51 7.47
 2 2 -16 130.9 6.07
 -2 -2 -16 124.74 5.61
 -2 2 16 120.19 6.15
 2 2 -16 126.07 6.01
 -2 2 16 121.73 10.15
 -2 2 16 134.49 7.03
 2 2 -16 130.83 9.42
 -2 -2 -16 113.7 5.7
 2 2 -16 132.08 6.22
 -2 2 16 132.72 12.13
 -2 2 16 114.77 9.14
 -2 2 16 154.1 12.6
 2 2 -16 134.76 9.19
 2 2 -16 123.92 8.56
 2 2 -16 129.28 9.24
 -2 2 15 115.93 6.67
 -2 -2 -15 108.31 5.29
 2 2 -15 111.99 5.55
 2 2 -15 119.23 5.6
 -2 2 15 121.26 5.71
 -2 -2 -15 109.36 5.12
 -2 -2 -15 101.18 5.29
 2 2 -15 112 5.4
 -2 2 15 111.52 6.23
 -2 2 15 109.73 5.86
 2 2 -15 114.71 8.2
 2 -2 15 103.71 11.1
 -2 2 15 111.56 6.57
 2 2 -15 116.47 5.61
 -2 2 15 113.26 6.51
 -2 -2 -15 117.52 5.28
 -2 2 15 115.49 10.06
 2 2 -15 110.6 5.56
 2 2 -15 125.34 9.09
 2 2 -15 124 8.74
 2 2 -15 119.12 8.4
 -2 -2 -15 131.09 6.04
 -2 2 15 108.23 9.09
 -2 2 15 89.17 10.28
 -2 -2 -15 99.94 5.3
 2 2 -15 114.14 5.74
 -2 2 15 118.24 11.72
 2 2 -15 113.49 8.81
 2 2 -15 115.54 8.05
 -2 2 14 170.85 8.46
 -2 -2 -14 164.99 7.08
 2 2 -14 166.66 7.3
 -2 2 14 174.95 7.45
 -2 -2 -14 166.5 6.91
 2 2 -14 176.38 7.39
 -2 -2 -14 157.57 7.06
 2 2 -14 166.47 7.11
 -2 2 14 160.28 7.91
 -2 2 14 171 7.72
 2 2 -14 180.06 10.56
 2 -2 14 164.05 13.75
 -2 2 14 167.3 8.26
 -2 -2 -14 169.32 6.96
 -2 2 14 169.73 8.25
 -2 2 14 165.9 12.38
 2 2 -14 168.59 7.34
 -2 -2 -14 163.43 7.13
 2 2 -14 166.88 10.73
 2 2 -14 180.81 10.7
 2 2 -14 159.02 10.16
 -2 -2 -14 202.62 7.84
 -2 2 14 175.86 13.83
 -2 2 14 161.83 11.38
 2 -2 14 159.66 13.94
 -2 -2 -14 160.15 7.1
 2 2 -14 166.86 7.47
 -2 2 14 165.33 13.66
 2 2 -14 168.56 10.93
 2 2 -14 164.97 10
 -2 2 13 259.26 11.26
 -2 -2 -13 259.48 9.91
 -2 2 13 266.1 10.29
 -2 -2 -13 262.84 9.81
 -2 -2 -13 258.67 10.05
 2 2 -13 266.58 10.01
 -2 2 13 243.79 10.75
 -2 2 13 257.78 10.57
 2 2 -13 266.14 13.5
 2 -2 13 271.19 17.6
 -2 2 13 268.25 11.22
 -2 -2 -13 259.41 9.8
 -2 2 13 252.09 11.09
 -2 2 13 275.61 16.16
 2 2 -13 251.93 13.36
 2 2 -13 245.36 13.3
 2 2 -13 247.76 13.69
 -2 -2 -13 261.85 10
 2 2 -13 258.86 10.14
 -2 2 13 265.3 16.93
 -2 2 13 256.51 14.55
 2 2 -13 261.99 13.16
 -2 -2 -13 251.06 9.96
 2 2 -13 265.42 10.33
 -2 2 13 259.71 17.2
 -2 -2 -13 308.78 10.67
 2 2 -13 271.29 14.24
 -2 -2 -12 612.26 18.17
 -2 2 12 509.28 18.6
 -2 2 12 501.51 18.72
 2 2 -12 487.09 21.53
 -2 -2 -12 521.02 17.43
 -2 2 12 518.55 17.8
 -2 -2 -12 495.38 17.19
 -2 2 12 461.86 18.13
 -2 2 12 493.56 17.95
 2 2 -12 509.12 21.21
 2 -2 12 514.63 25.21
 -2 -2 -12 501.42 17.21
 -2 2 12 491.34 18.48
 -2 2 12 523.17 24.35
 2 2 -12 531.03 17.85
 -2 -2 -12 488 17.41
 2 2 -12 493.62 17.55
 -2 -2 -12 502.8 17.38
 2 2 -12 501.05 17.37
 -2 -2 -12 501.19 17.48
 2 2 -12 535.66 21.51
 2 2 -12 495.98 21.28
 -2 2 12 512.35 25.49
 2 -2 12 497.44 22.16
 2 2 -12 492.83 20.84
 2 2 -12 498.62 21.78
 -2 2 12 507.96 25.06
 -2 2 12 511.32 22.66
 -2 2 11 20.92 2.78
 -2 2 11 20.75 2.9
 -2 -2 -11 24.56 2.18
 2 -2 11 25.5 4.55
 2 2 -11 22.98 3.7
 2 2 -11 26.35 4.29
 -2 -2 -11 20.31 2.16
 -2 -2 -11 24.38 2.21
 2 2 -11 21.55 2.13
 -2 2 11 23.66 2.73
 -2 2 11 23.85 2.58
 2 2 -11 21.82 3.65
 -2 2 11 21.2 4.34
 2 -2 11 21.82 5.53
 -2 2 11 19.9 5.45
 2 -2 11 21.98 4.08
 -2 -2 -11 23.95 2.06
 -2 2 11 23.64 2.95
 -2 2 11 21.48 4.71
 -2 2 11 17.89 3.61
 -2 2 11 18.36 3.86
 2 2 -11 23.89 2.3
 -2 -2 -11 22.11 2.08
 2 2 -11 21.69 3.71
 2 2 -11 22.61 3.84
 2 2 -11 28.95 4.31
 -2 -2 -11 28.86 2.53
 -2 2 11 22.44 5.37
 -2 -2 -11 20.85 2.12
 -2 -2 -11 22.13 2.14
 2 -2 10 27.67 6.09
 -2 2 10 28.16 4.31
 -2 -2 -10 27.6 3.83
 -2 2 10 36.1 5.75
 -2 -2 -10 27.85 2.26
 2 2 -10 28.63 2.4
 -2 2 10 30.81 5.41
 -2 2 10 34.01 4.52
 2 2 -10 32.56 4.36
 2 2 -10 25.15 3.01
 2 -2 10 26.53 4.38
 -2 2 10 29.45 5.6
 -2 -2 -10 27.12 2.11
 -2 2 10 30.31 3.06
 2 2 -10 32.74 4.13
 -2 2 10 23.44 4.43
 2 -2 10 26.16 5.82
 -2 2 10 28.55 2.67
 2 2 -10 29.05 4.32
 2 -2 10 27.09 4.49
 2 2 -10 32 3.95
 2 2 -10 35.13 4.29
 2 2 -10 30.31 4.12
 -2 2 9 147.5 6.48
 2 2 -9 158.47 8.87
 -2 2 9 155.97 9.24
 -2 2 9 163.71 7.49
 -2 -2 -9 151.65 5.93
 -2 2 9 154.46 6.87
 2 2 -9 147.35 7.06
 -2 2 9 156.11 9.47
 2 -2 9 169.79 11.36
 -2 -2 -9 131.64 8.16
 -2 2 9 153.48 10.45
 -2 2 9 152.79 10.73
 -2 2 9 150.37 9.42
 2 2 -9 152.69 8.96
 2 2 -9 131.88 7.33
 -2 2 9 148.04 10.79
 2 -2 9 144.55 9.05
 -2 -2 -9 143.43 6.68
 -2 -2 -9 154.71 6.03
 2 2 -9 148.18 6.2
 2 2 -9 151.31 9.06
 2 -2 9 155.33 9.55
 2 2 -9 150.12 8.49
 2 2 -9 151.57 8.77
 2 2 -9 151.78 8.84
 -2 2 8 232.23 8.79
 -2 2 8 252.33 11.88
 2 2 -8 250.78 11.36
 -2 2 8 228.76 9.51
 -2 -2 -8 225.88 10.89
 -2 2 8 242.99 11.94
 2 2 -8 235.24 9.69
 -2 2 8 222.42 12.87
 -2 2 8 230.91 11.93
 2 2 -8 212.36 9.6
 2 -2 8 222.05 10.54
 -2 2 8 270.67 13.47
 -2 -2 -8 220.03 9.32
 -2 2 8 235.96 9.04
 2 2 -8 224.11 11.26
 2 2 -8 214.26 9.83
 2 -2 8 215.05 11.33
 -2 2 8 221.48 13.21
 -2 -2 -8 223.85 8.22
 -2 2 8 225.81 9.09
 2 2 -8 230.78 8.52
 -2 -2 -8 229.54 8.32
 2 2 -8 223.5 10.92
 2 -2 8 239.97 11.95
 2 2 -8 233.57 11.59
 2 2 -8 230.24 11.06
 -2 2 7 10.85 2.9
 2 2 -7 12.79 2.92
 -2 2 7 8.61 1.4
 -2 2 7 10.31 1.65
 -2 2 7 10.09 1.85
 -2 -2 -7 11.71 1.34
 2 2 -7 10.05 2
 -2 2 7 12.43 3.07
 -2 -2 -7 9.86 2.48
 2 -2 7 10.84 3.09
 2 2 -7 10.77 1.58
 2 -2 7 13.25 2.67
 -2 2 7 9.33 2.83
 -2 2 7 7.53 3.21
 2 2 -7 7.3 2.53
 2 2 -7 9.01 2.1
 -2 2 7 13.3 4.02
 2 -2 7 8.06 2.3
 2 -2 7 8.19 2.88
 -2 2 7 9.41 1.68
 -2 -2 -7 10.66 1.89
 2 2 -7 9.87 2.06
 -2 2 7 15.18 3.79
 2 2 -7 11.22 3.01
 2 2 -7 12.22 2.84
 2 2 -7 9.32 2.68
 -2 -2 -6 427.34 16.89
 -2 2 6 469.48 18.07
 2 2 -6 444.14 16.08
 -2 2 6 443.67 14.82
 -2 2 6 444.35 17.72
 2 2 -6 478.38 17.57
 -2 2 6 432.18 15.32
 2 2 -6 424.66 17.11
 -2 2 6 439.44 19.04
 2 2 -6 434.38 17.34
 2 -2 6 420.84 17.53
 2 2 -6 430.81 17.54
 2 2 -6 417.31 16.17
 2 2 -6 437.89 17.46
 2 -2 6 428.82 16.8
 -2 2 6 457.85 17.96
 2 2 -6 400.75 16
 -2 2 6 416.04 18.55
 -2 2 6 438.81 15.71
 -2 -2 -6 435.62 15.84
 2 -2 6 447.49 17.01
 -2 2 6 462.49 18.97
 2 2 -5 1812.48 56.26
 2 2 -5 1941.6 56.78
 2 -2 5 1921.1 56.61
 -2 2 5 1971.07 56.66
 -2 2 5 1830.77 53.76
 2 2 -5 1856.49 56.09
 -2 2 5 1985.61 54.77
 -2 -2 -5 1928.93 54.66
 2 -2 5 1808.75 54.11
 2 -2 5 1865.15 53.54
 2 2 -5 1788.06 55.14
 2 -2 5 1931.23 55.89
 2 2 -5 1828.06 56.4
 -2 2 5 1900.38 57.79
 -2 2 5 1998.22 56.96
 2 2 -5 1834.63 55.19
 -2 -2 -5 1776.41 55.6
 -2 2 5 1955.23 56.87
 -2 2 5 1861.99 53.08
 -2 2 5 1964.06 57.93
 2 -2 5 1913.58 55.91
 -2 2 5 1840.84 57.96
 2 2 -4 1177.84 39.21
 2 -2 4 1219.54 39.1
 2 2 -4 1081.66 38.74
 -2 2 4 1249.57 39.1
 -2 2 4 1112.56 36.5
 2 -2 4 1081.86 35.75
 2 2 -4 1119.74 38.58
 -2 -2 -4 1161.4 37.36
 -2 2 4 1191.56 37.66
 -2 2 4 1176.8 39.86
 2 2 -4 1155.68 38.03
 2 -2 4 1182.42 37.76
 2 -2 4 1105.84 36.6
 -2 2 4 1200.55 39.19
 -2 2 4 1220.66 36.47
 -2 2 4 1201.77 39.88
 2 2 -4 1060.29 37.89
 -2 2 4 1139.44 39.9
 2 -2 4 1128.21 36.77
 2 -2 4 1167.62 37.24
 -2 2 3 886.77 30.64
 -2 2 3 858.08 28.46
 -2 -2 -3 874.31 30.55
 2 -2 3 865.64 28.08
 -2 2 3 910 31.55
 -2 -2 -3 914.86 29.44
 -2 2 3 894.29 29.66
 -2 2 3 895.43 31.34
 2 2 -3 836.97 30.03
 -2 2 3 902.77 30.85
 2 -2 3 869.21 28.81
 -2 2 3 929.39 28.7
 2 -2 3 902.9 29.72
 2 2 -3 841.58 30.07
 -2 2 3 888.18 31.22
 2 -2 3 872.56 29.02
 2 -2 3 885.54 29.36
 2 2 -3 867.09 30.8
 2 -2 3 903.26 30.66
 2 2 -3 922.7 31.05
 -2 2 2 426.84 16.15
 -2 -2 -2 409.89 16.05
 -2 2 2 396.06 14.26
 2 -2 2 387.23 14.04
 -2 -2 -2 434.63 15.24
 -2 2 2 419.23 16.7
 -2 -2 -2 429.24 15.06
 -2 2 2 437.79 15.53
 -2 2 2 448.59 16.78
 2 2 -2 406.66 15.83
 2 2 -2 442.78 16.59
 2 2 -2 400.93 15.9
 -2 2 2 429.64 16.54
 2 -2 2 427.78 15
 2 -2 2 409.09 15.21
 2 -2 2 417.47 14.73
 -2 2 2 415.63 16.22
 2 -2 2 421.59 15.52
 -2 2 2 456.54 14.73
 2 2 -2 423.93 16.29
 2 2 -1 435.79 16.06
 -2 2 1 434.18 16.21
 2 -2 1 418.05 14.78
 2 -2 1 396.77 14.89
 -2 2 1 425.52 16.08
 -2 2 1 407.75 15.52
 -2 2 1 406.47 15
 -2 -2 -1 410.38 14.81
 -2 2 1 394.1 13.33
 2 -2 1 392.61 14.47
 -2 -2 -1 380.25 15.38
 -2 2 1 424.08 16
 2 2 -1 387.28 15.82
 2 -2 1 416.67 15.14
 -2 2 1 411.64 15.67
 -2 2 1 410.85 14.42
 2 -2 1 394.93 14.47
 2 2 -1 393.64 13.82
 -2 -2 0 399.72 14
 -2 2 0 427.11 14.92
 -2 2 0 393.36 12.49
 2 -2 0 380.29 12.36
 -2 2 0 392.49 14.27
 -2 -2 0 395.69 13.33
 -2 2 0 394.79 13.73
 -2 2 0 331.92 11.29
 -2 2 0 304.89 11.24
 -2 -2 0 375.73 13.59
 2 -2 0 386.91 13.07
 -2 -2 0 371.06 14.23
 2 -2 0 387.32 13.24
 2 -2 0 395.36 13.64
 2 -2 0 403.83 13.83
 2 2 0 369.28 14.41
 2 -2 0 407.47 13.9
 2 -2 0 387.99 13.36
 -2 2 0 403.72 13.32
 2 2 0 346.62 13.18
 -2 -2 1 363.46 13.81
 -2 2 -1 407.26 14.46
 -2 2 -1 369.66 12.59
 -2 -2 1 366.4 13.25
 2 -2 -1 336.39 12.3
 -2 2 -1 367.94 13.91
 -2 -2 1 365.23 13
 2 -2 -1 364.99 13.03
 -2 -2 1 342.83 13.37
 2 -2 -1 370.15 13.48
 -2 -2 1 344.27 13.94
 -2 -2 1 324.21 11.51
 2 2 1 319.13 13.8
 -2 2 -1 354.81 13.01
 2 2 1 317.35 13.12
 2 -2 -1 339.79 13.28
 2 -2 -1 361.9 13.54
 -2 2 -2 386.17 13.85
 -2 -2 2 367.65 14.45
 2 -2 -2 391.32 13.66
 -2 2 -2 388.74 14.85
 -2 -2 2 372.05 13.84
 -2 -2 2 357.83 12.8
 2 -2 -2 406.03 14.11
 -2 -2 2 370.9 14.55
 2 2 2 393.26 13.81
 -2 -2 2 388.52 15.27
 2 -2 -2 378.27 14.41
 2 -2 -2 380.86 14.46
 -2 2 -2 385.09 14.08
 2 2 2 360.4 14.44
 -2 2 -3 777.36 26.99
 -2 -2 3 812.34 26.63
 2 -2 -3 796.52 27.2
 -2 2 -3 826.38 27.81
 2 -2 -3 795.54 26.66
 -2 -2 3 778.33 27.85
 -2 2 -3 818.94 27.01
 -2 2 -3 797.99 26.66
 2 -2 -3 828.23 26.93
 -2 -2 3 777.19 27.59
 2 2 3 784 26.61
 -2 -2 3 826.45 28.46
 2 -2 -3 805.72 26.83
 2 -2 -3 765.55 25.2
 2 -2 -3 788.02 27.34
 2 -2 -4 1121.62 36.57
 -2 2 -4 1105.87 36.4
 -2 -2 4 1129.57 36.07
 -2 -2 4 1082.4 37.54
 -2 2 -4 1120.15 36.74
 -2 -2 4 1102.35 38.05
 -2 -2 4 1063.63 36.27
 2 -2 -4 1057.26 36.36
 -2 2 -4 1128.35 36.48
 2 -2 -4 1158.75 36.45
 -2 -2 4 1084.1 37.34
 2 2 4 1091.68 36.05
 -2 -2 4 1192.44 38.59
 2 -2 -4 1064.37 36.59
 2 -2 -4 1062.73 34.98
 2 -2 -5 1862.39 60.06
 -2 2 -5 1931.81 60.32
 2 2 5 1841 60.27
 2 -2 -5 1897.85 60.23
 -2 2 -5 1920.06 60.25
 2 -2 -5 1895.24 60.38
 2 -2 -5 1864.44 58.82
 2 -2 -5 1902.42 60.56
 -2 -2 5 1915.07 62.2
 -2 2 -5 1935.82 60.61
 -2 -2 5 1790.76 60.35
 -2 -2 5 1773.71 58.09
 -2 -2 5 1844.99 61.27
 2 -2 -5 1889.69 59.95
 2 2 5 1864.6 59.53
 -2 -2 5 1919.78 59.39
 -2 2 -5 1816.4 59.69
 -2 -2 5 1823.36 61.32
 -2 2 -6 431.47 16.68
 2 -2 -6 417.82 16.31
 2 2 6 432.21 16.97
 2 -2 -6 436.58 16.82
 -2 2 -6 461.08 14.52
 -2 2 -6 446.95 14.49
 2 2 6 442.27 16.05
 -2 -2 6 411.07 17.53
 -2 2 -6 459.53 16.98
 -2 2 -6 433.49 15.56
 2 -2 -6 451.61 17.01
 2 -2 -6 424.61 15.73
 2 -2 -6 409.88 16.83
 2 -2 -6 409.88 15.51
 2 -2 -6 429.54 16.8
 -2 -2 6 421.51 14.64
 -2 2 -6 464.96 17.27
 -2 -2 6 430.68 17.42
 -2 -2 6 453.37 18.95
 -2 -2 6 454.3 15.82
 -2 2 -6 421.47 16
 -2 -2 6 429.51 17.68
 -2 -2 7 22.43 2.36
 -2 2 -7 23.15 3.16
 2 2 7 22.74 3.32
 2 -2 -7 17.99 3.02
 -2 -2 7 17.34 3.99
 -2 2 -7 22.83 1.79
 -2 2 -7 23.87 1.85
 2 2 7 21.46 2.58
 -2 2 -7 25.78 3.22
 -2 2 -7 21.81 2.47
 2 -2 -7 24.61 3.31
 2 -2 -7 20.59 2.59
 2 -2 -7 22.86 3.14
 2 -2 -7 24.96 2.59
 2 -2 -7 21.73 3.26
 -2 -2 7 23.33 2.01
 2 -2 -7 22.69 1.5
 -2 2 -7 23.24 3.45
 -2 -2 7 18.34 3.58
 -2 -2 7 20.46 2.32
 -2 2 -7 22.75 2.56
 -2 -2 7 19.18 3.52
 -2 -2 8 269.92 10.73
 2 -2 -8 279.02 9.85
 -2 2 -8 288.2 12.47
 2 2 8 305.07 13.69
 2 -2 -8 299.22 12.91
 -2 2 -8 290.5 10.05
 2 2 8 298.56 11.63
 -2 2 -8 309.83 13.03
 -2 2 -8 281.14 11.62
 2 -2 -8 309.38 13.11
 2 -2 -8 297.76 11.98
 2 -2 -8 273.08 12.52
 2 -2 -8 272.33 11.6
 2 -2 -8 288.29 12.47
 -2 -2 8 271.25 10.13
 2 -2 -8 279.69 9.66
 -2 -2 8 282.39 13.96
 -2 -2 8 289.1 15.04
 2 2 8 234.45 12.99
 -2 2 -8 274.29 11.04
 -2 -2 8 271.53 10.84
 -2 -2 8 299.69 13.61
 -2 -2 9 157.12 7.41
 2 -2 -9 167.35 6.54
 -2 2 -9 173.41 9.03
 2 2 9 162.95 11.02
 2 -2 -9 170.39 9.4
 -2 2 -9 183.22 6.78
 -2 -2 9 174.54 10.01
 -2 2 -9 187.13 9.7
 -2 2 -9 177.35 8.52
 -2 2 -9 174.29 7.86
 2 -2 -9 169.04 9.6
 2 -2 -9 174.16 8.59
 -2 -2 9 190.62 11.86
 -2 -2 9 183.32 11.09
 2 2 9 137.27 9.71
 2 2 9 175.54 7.99
 2 -2 -9 160.44 8.46
 -2 -2 9 162.63 6.75
 -2 2 -9 168.5 6.16
 2 -2 -9 168.33 6.34
 2 -2 -9 175.24 8.91
 2 -2 -9 177.42 8.56
 2 -2 -9 181.92 9.27
 -2 2 -9 153.43 7.23
 2 -2 -10 19.14 1.86
 -2 -2 10 19.11 2.66
 -2 2 -10 19.98 3.27
 2 2 10 19.25 4.94
 -2 2 -10 18.03 2.93
 2 -2 -10 14.31 3.4
 2 -2 -10 18.44 2.92
 2 -2 -10 20.12 3.15
 2 -2 -10 18.85 3.25
 2 2 10 18.61 4.13
 -2 -2 10 18.53 4.57
 -2 2 -10 17.72 2.44
 2 -2 -10 17.72 3.04
 -2 -2 10 16.02 1.9
 -2 2 -10 18.11 1.51
 2 -2 -10 16.7 1.6
 2 -2 -10 18.12 3.39
 2 -2 -10 19.08 3.07
 2 2 10 18.26 2.55
 -2 -2 10 18.98 3.7
 -2 -2 10 16.97 3.59
 -2 -2 11 29.1 3.11
 2 -2 -11 35.64 2.63
 2 -2 -11 32.91 2.45
 2 2 11 30.65 5.55
 -2 -2 11 37.71 5.81
 -2 -2 11 29.65 3.27
 2 -2 -11 29.48 4.27
 -2 2 -11 35.96 4.18
 2 2 11 25.73 5.75
 -2 -2 11 33.67 3.36
 2 -2 -11 35.62 2.53
 2 2 11 31.43 5.9
 2 -2 -11 27.68 3.69
 2 -2 -11 33.74 3.77
 2 -2 -11 35.05 4.21
 -2 2 -11 31.36 2.06
 -2 -2 11 35.01 2.59
 2 -2 -11 30.35 2.23
 -2 2 -11 34.04 3.47
 -2 2 -11 37.27 4.07
 2 -2 -11 31.26 4.37
 2 -2 -11 34.45 3.91
 -2 2 -11 36.32 2.48
 -2 -2 11 29.05 4.63
 -2 -2 11 30.83 4.43
 2 -2 -11 33.94 3.94
 -2 -2 11 35.05 5.16
 -2 -2 11 31.89 3.21
 -2 2 -11 35.74 2.62
 -2 -2 11 35.4 2.79
 2 -2 -12 473.09 19.5
 2 -2 -12 460.22 18.69
 2 -2 -12 467.2 19.48
 2 2 12 405.37 22.9
 -2 -2 12 488.02 20.61
 -2 -2 12 465.32 21.57
 2 -2 -12 476.06 16.57
 -2 -2 12 469.78 17.64
 2 -2 -12 488.38 16.71
 2 -2 -12 483.19 16.25
 -2 2 -12 494.67 16.18
 -2 2 -12 535.15 16.75
 -2 2 -12 442.17 16.29
 -2 -2 12 453.79 17.65
 2 -2 -12 512.76 21.04
 -2 2 -12 463.48 19.79
 2 2 12 494.24 24.41
 2 -2 -12 481.3 16.52
 -2 -2 12 475.29 17.82
 -2 2 -12 494.28 16.68
 2 2 12 466.23 24.41
 -2 -2 12 463.62 16.43
 -2 2 -12 475.73 16.03
 2 -2 -12 453.77 16.16
 -2 2 -12 477.63 18.75
 -2 2 -12 519.47 19.78
 2 -2 -12 487.6 20.85
 2 -2 -12 493.91 19.89
 -2 -2 12 489.49 17.72
 -2 2 -12 484.16 16.4
 -2 2 -12 490.99 16.56
 -2 -2 12 478.71 17.76
 -2 -2 12 481.44 16.82
 -2 2 -12 476.24 16.62
 -2 -2 12 494.05 23.46
 2 2 12 439.15 22.9
 2 -2 -13 273.64 13.18
 2 -2 -13 271.91 12.78
 2 2 13 224.6 16.43
 -2 -2 13 275.28 11.36
 2 -2 -13 272.35 10.36
 2 -2 -13 283.7 9.96
 2 -2 -13 256.27 10.18
 -2 2 -13 241.36 9.93
 -2 2 -13 293.91 10.33
 -2 2 -13 275.57 9.84
 -2 -2 13 246.98 11.24
 2 -2 -13 279.18 10.4
 2 -2 -13 276.59 14.19
 -2 2 -13 260.67 13.1
 2 -2 -13 276.57 10.21
 -2 -2 13 263.63 11.51
 -2 2 -13 286.95 10.41
 2 2 13 257.41 17.77
 -2 -2 13 258.55 9.97
 -2 2 -13 270.21 9.7
 2 -2 -13 266.63 9.9
 -2 2 -13 295 13.39
 2 -2 -13 277.01 13.37
 -2 2 -13 275.22 12.38
 2 -2 -13 272.23 10.52
 -2 -2 13 276.33 11.38
 -2 -2 13 263.13 11.32
 -2 2 -13 260 10
 -2 2 -13 270.29 10.04
 -2 -2 13 271.92 16.37
 2 2 13 236.63 16.1
 -2 2 -13 265.83 10.29
 -2 -2 13 259.04 10.31
 2 2 14 177.18 14.62
 -2 -2 14 196.9 8.87
 2 -2 -14 183 7.68
 2 -2 -14 188.21 7.85
 2 -2 -14 191.77 7.43
 -2 2 -14 186.87 7.28
 -2 2 -14 196.33 7.73
 -2 2 -14 164.38 7.35
 -2 -2 14 161.59 8.66
 2 -2 -14 190.21 7.79
 2 -2 -14 182.1 11.3
 2 -2 -14 182.57 7.69
 -2 2 -14 188.24 10.5
 -2 2 -14 205.1 7.93
 -2 2 -14 184.86 7.18
 2 -2 -14 187.81 7.42
 -2 -2 14 188.67 8.81
 -2 -2 14 184.95 7.75
 2 -2 -14 186.72 7.97
 -2 -2 14 183.7 8.75
 -2 2 -14 181.77 7.49
 -2 2 -14 186.68 7.5
 -2 -2 14 172.08 13.24
 2 2 14 175.15 13.83
 -2 -2 14 184.8 14.09
 -2 2 -14 189.23 10.57
 2 -2 -14 178.15 10.45
 -2 2 -14 186.58 9.71
 2 2 14 185.15 15.46
 2 2 15 111 12.03
 -2 -2 15 106.2 6.4
 2 -2 -15 106.89 5.27
 2 -2 -15 111.94 5.53
 2 -2 -15 121.55 5.19
 2 -2 -15 109.87 5.4
 -2 -2 15 113.54 6.31
 2 -2 -15 108.96 5.34
 -2 2 -15 104.49 5.12
 -2 2 -15 112.27 5.24
 2 -2 -15 105.76 4.91
 2 2 15 114.12 12.18
 -2 2 -15 113.91 5.01
 -2 2 -15 119.18 5.37
 -2 2 -15 113.22 7.68
 2 2 15 108.79 11.8
 2 -2 -15 111.36 8
 -2 -2 15 111.9 6.33
 2 -2 -15 113.31 5.64
 -2 2 -15 109.5 4.86
 2 -2 -15 108.15 5.09
 -2 -2 15 105.46 10.31
 2 2 15 115.69 11.21
 -2 -2 15 101.06 10.41
 -2 -2 15 111.51 6.43
 -2 -2 15 113 5.34
 -2 -2 16 97.73 6.17
 2 -2 -16 102.98 5.06
 2 -2 -16 104.04 5.35
 2 -2 -16 109.67 5.28
 -2 -2 16 102.19 6.04
 2 -2 -16 114.36 5.03
 2 -2 -16 100.42 5.16
 -2 2 -16 113.46 5.17
 2 -2 -16 97.35 4.71
 -2 2 -16 117.96 5.45
 2 2 16 105.77 12.5
 -2 2 -16 112.16 5.08
 -2 2 -16 115.23 4.91
 2 2 16 126.55 12.74
 2 2 16 108.69 12.03
 -2 -2 16 97.27 5.96
 -2 -2 16 101.86 6.07
 2 -2 -16 106.3 5.34
 -2 2 -16 109.19 4.75
 2 -2 -16 104.82 4.99
 -2 -2 16 103.91 9.8
 -2 -2 16 102.5 10.16
 2 2 16 107.58 11.13
 2 -2 -16 120.96 8.18
 2 -2 -16 110.5 8.45
 2 -2 -17 84.18 4.59
 2 -2 -17 92.66 4.72
 2 -2 -17 99.58 4.45
 -2 2 -17 96.13 4.24
 -2 -2 17 88.04 5.27
 -2 2 -17 95.62 4.41
 -2 -2 17 86.73 5.48
 -2 -2 17 88.43 5.51
 2 -2 -17 84.19 4.3
 2 -2 -17 85.49 4.5
 2 2 17 79.99 10.58
 -2 2 -17 92.87 4.75
 -2 2 -17 86.31 4.04
 2 -2 -17 87.11 4.3
 -2 -2 17 94.42 9.55
 -2 -2 17 77.59 8.52
 2 2 17 98.89 10.55
 -2 -2 17 90.1 5.39
 2 -2 -17 91.02 4.72
 -2 -2 17 88.41 5.39
 2 -2 -17 87.85 4.15
 -2 2 -17 86.61 4.4
 -2 2 -17 95.57 4.68
 2 -2 -17 91.71 7.5
 2 -2 -17 90.79 6.99
 2 2 17 89.12 11.03
 -2 -2 18 5.74 2.1
 2 -2 -18 7.57 1.71
 2 -2 -18 4.59 1.52
 -2 2 -18 6.26 1.34
 -2 2 -18 4.97 1.22
 -2 -2 18 4.84 2.4
 2 -2 -18 6.04 1.31
 -2 -2 18 4.28 3.91
 2 -2 -18 3.08 2.54
 -2 -2 18 5.38 2.32
 -2 2 -18 6.32 1.64
 2 -2 -18 5.52 1.61
 2 -2 -18 5.32 1.39
 2 2 18 4.72 5.15
 2 -2 -18 4.83 2.81
 2 2 18 6.6 5.42
 2 -2 -18 3.44 2.33
 -2 2 -18 6.73 1.52
 -2 2 -18 6.29 1.66
 2 -2 -18 5.98 1.29
 2 -2 -18 7.25 1.59
 -2 -2 18 6.26 2.2
 -2 -2 18 3.36 3.58
 2 2 18 7.36 5.15
 2 -2 -19 73.99 3.18
 -2 2 -19 80.51 3.41
 2 -2 -19 79.93 3.33
 2 -2 -19 75.37 3.33
 -2 -2 19 80.55 3.88
 -2 -2 19 83.11 4.21
 -2 -2 19 75.3 3.86
 2 -2 -19 77.52 3.16
 2 2 19 80.89 4.28
 -2 2 -19 82.83 3.23
 -2 2 -19 75.79 3
 2 -2 -19 73.38 2.62
 2 -2 -19 71.71 5.46
 -2 -2 19 72.97 3.99
 2 -2 -19 71.15 2.87
 2 -2 -20 36.13 1.96
 -2 -2 20 38.77 2.63
 -2 -2 20 38.46 2.86
 -2 -2 20 42.78 2.89
 -2 2 -20 41.91 2.08
 -2 2 -20 40.1 2.16
 -2 2 -20 39.03 2.31
 2 -2 -20 38.69 2.24
 2 -2 -20 41.32 2.36
 -2 -2 20 41.32 2.62
 2 -2 -20 42.21 2.29
 -2 -2 21 7.88 1.59
 2 2 21 6.77 2.51
 -2 -2 21 8.55 1.24
 2 -2 -21 6.05 1.21
 -2 2 -21 4.41 0.91
 2 -2 -21 6.09 1.15
 -2 2 -21 9.35 1.42
 -2 -2 21 6.58 1.61
 -2 -2 21 3.88 1.3
 -2 2 -22 33.73 1.84
 -2 -2 22 35.87 1.91
 2 -2 -22 32.62 1.71
 2 3 -21 23.33 1.57
 2 -3 21 28.79 2.56
 -2 -3 -21 29.21 1.7
 2 -3 21 26.28 2.5
 -2 -3 -21 23.65 1.6
 2 3 -21 26.12 1.42
 -2 -3 -21 17.92 1.36
 -2 3 21 18.72 1.38
 2 3 -20 38.09 2.2
 -2 3 20 36.57 2.3
 -2 -3 -20 34.85 2.37
 -2 3 20 35.26 2.54
 -2 3 20 38.96 2.7
 -2 -3 -20 37.13 2.01
 2 3 -20 41.09 2.19
 2 -3 20 45.94 3.31
 -2 -3 -20 42.77 2.52
 2 3 -20 37.75 2.1
 -2 -3 -20 33.29 2.3
 2 -3 20 47.19 3.09
 2 3 -20 34.81 2.22
 -2 3 19 77.86 3.93
 -2 -3 -19 75.89 2.94
 2 3 -19 79.87 3.11
 -2 3 19 77.15 3.76
 -2 -3 -19 79.68 3.35
 -2 -3 -19 98.22 3.8
 2 3 -19 80.5 3.14
 -2 3 19 77.6 3.69
 2 -3 19 94.27 4.78
 -2 3 19 78.19 3.4
 2 3 -19 87.99 3.25
 2 -3 19 97.7 4.67
 -2 -3 -19 78.32 3.35
 2 3 -19 76.94 5.43
 2 3 -18 27.99 2.11
 -2 -3 -18 31.68 2.17
 2 3 -18 29.28 2.29
 -2 -3 -18 36.74 2.8
 -2 3 18 29.19 3.03
 2 3 -18 25.94 2.26
 2 -3 18 35.68 3.75
 -2 -3 -18 29.37 2.51
 -2 3 18 23.86 2.51
 2 3 -18 32.55 2.44
 2 3 -18 26.42 3.98
 -2 3 18 32.72 3.21
 -2 -3 -18 33.41 2.44
 -2 -3 -18 30.03 2.29
 2 -3 18 25.65 6.98
 -2 3 18 35.8 5.95
 -2 -3 -18 30.51 2.55
 -2 3 18 29 2.93
 -2 3 18 22.39 5.73
 2 3 -18 30.94 2.66
 2 3 -17 77.22 3.32
 -2 -3 -17 76.49 3.27
 2 3 -17 69.28 3.43
 2 3 -17 74.69 3.5
 -2 3 17 70.6 3.86
 -2 3 17 68.34 3.33
 2 -3 17 93.23 10.23
 -2 3 17 80.52 4.62
 2 -3 17 85.71 5.25
 2 3 -17 74.04 3.49
 -2 -3 -17 82.58 3.93
 2 3 -17 81.44 6.46
 -2 3 17 69.35 4.12
 -2 -3 -17 80.25 3.81
 2 3 -17 75.36 3.78
 -2 3 17 75.22 8.63
 -2 -3 -17 72.64 3.37
 -2 3 17 77.91 4.67
 -2 -3 -17 77.93 3.76
 2 -3 17 60.18 8.98
 -2 3 17 90.58 8.77
 -2 3 16 36.89 3.62
 -2 3 16 41.09 4.01
 -2 -3 -16 41.03 2.92
 2 3 -16 35.62 2.96
 2 3 -16 41.84 2.88
 -2 -3 -16 40.63 2.79
 2 3 -16 38.26 2.97
 -2 -3 -16 30.34 2.7
 -2 3 16 36.9 3.31
 -2 3 16 37.72 2.92
 2 -3 16 45.21 4.31
 -2 3 16 38.17 3.84
 2 3 -16 41.33 3.1
 -2 -3 -16 42.29 3.23
 -2 3 16 37.04 3.34
 2 3 -16 33.4 4.85
 2 3 -16 38.93 4.44
 -2 3 16 43.78 7.6
 -2 3 16 44.95 6.83
 2 3 -16 37.11 4.34
 2 -3 16 28.13 7.26
 2 -3 16 35.25 7.75
 -2 3 16 44 6.92
 2 3 -16 40.3 5.32
 2 3 -16 40.75 5.03
 2 3 -16 41.89 3.31
 2 3 -16 41.86 5.44
 -2 3 15 14.13 5.56
 2 3 -15 8.71 1.74
 2 3 -15 8.85 1.86
 -2 -3 -15 9.32 1.68
 -2 -3 -15 7.6 1.72
 -2 -3 -15 8.45 1.77
 2 3 -15 11.44 1.96
 -2 3 15 10.26 2.29
 2 -3 15 12.33 5.93
 2 3 -15 6.64 2.77
 -2 -3 -15 9.05 2.17
 -2 3 15 9.82 2
 -2 3 15 7.31 2.7
 -2 3 15 12.7 2.55
 2 3 -15 9.55 1.95
 -2 -3 -15 8.31 1.77
 -2 3 15 4.88 4.19
 2 3 -15 11.08 3.63
 2 3 -15 9.8 3
 2 -3 15 14.02 6.56
 -2 3 15 2.91 4.31
 2 3 -15 6.45 3.15
 2 3 -15 9.86 3.31
 2 3 -15 8.54 3.54
 -2 3 15 13.32 3.17
 -2 3 15 10.15 2.61
 2 3 -15 9.29 2.15
 -2 3 14 141.6 7.6
 -2 -3 -14 143.13 6.29
 2 -3 14 140.34 7.12
 -2 -3 -14 140.46 6.14
 2 3 -14 133.45 6.2
 -2 -3 -14 123.51 6.15
 -2 3 14 127.31 6.75
 -2 3 14 133.57 6.38
 2 3 -14 146.14 9.03
 2 -3 14 133.22 12.74
 -2 -3 -14 157.57 6.8
 -2 3 14 133.91 7.37
 -2 -3 -14 140.7 6.17
 2 3 -14 145.1 6.45
 -2 3 14 140.02 6.95
 2 3 -14 135.55 9.46
 2 3 -14 139.14 8.99
 2 3 -14 120.79 9.39
 -2 3 14 137.8 11.64
 2 3 -14 136.64 9.4
 -2 -3 -14 141.11 6.41
 2 3 -14 137.03 6.62
 -2 3 14 158.38 13.13
 2 3 -14 122.91 9.46
 -2 3 14 141.72 7.14
 -2 3 14 131.25 11.7
 2 -3 14 149.69 13.1
 -2 -3 -13 100.34 5.05
 2 3 -13 98.45 5.3
 -2 3 13 113.63 10.57
 -2 -3 -13 104.74 5.34
 -2 3 13 103.82 5.83
 -2 3 13 96.76 6.11
 -2 -3 -13 100.56 4.95
 -2 -3 -13 99.09 4.83
 2 3 -13 102.57 5
 -2 -3 -13 86.21 4.91
 -2 -3 -13 93.04 4.47
 -2 3 13 92.64 5.42
 -2 3 13 96.64 5.12
 2 3 -13 97.44 7.28
 2 -3 13 110.84 11.26
 2 3 -13 100.93 5.17
 -2 3 13 97.56 6.05
 -2 -3 -13 100.45 4.86
 -2 3 13 91.12 5.52
 2 3 -13 92.45 4.69
 2 -3 13 94.26 8.59
 2 3 -13 99.64 7.69
 2 3 -13 94.52 7.91
 2 3 -13 102.27 7.62
 -2 3 13 96.64 10.73
 2 3 -13 109.82 8.5
 2 3 -13 98.23 8.11
 -2 3 13 103.61 10.14
 -2 -3 -12 107.05 5.27
 -2 -3 -12 113.96 5.37
 -2 3 12 111.05 10.25
 -2 3 12 119.56 9.55
 2 3 -12 107.22 5.18
 -2 -3 -12 134.85 5.83
 -2 3 12 106.83 6
 -2 3 12 105.36 6.37
 -2 -3 -12 114.45 5.35
 -2 3 12 125.27 5.56
 -2 -3 -12 110.02 5.18
 -2 -3 -12 105.39 5.38
 2 3 -12 108.26 5.26
 -2 -3 -12 112.32 4.98
 -2 3 12 106.96 5.81
 -2 3 12 109.95 5.48
 -2 3 12 121.58 9.25
 2 3 -12 103.73 7.59
 2 -3 12 95.12 10.34
 -2 3 12 103.08 6.26
 -2 -3 -12 108.69 5.16
 -2 3 12 100.8 5.79
 2 3 -12 110.62 5.4
 2 -3 12 108.68 9.33
 2 3 -12 109.6 8.18
 2 3 -12 115.07 8.47
 2 3 -12 108.08 7.92
 2 -3 12 108.93 8.63
 -2 3 12 106 10.65
 2 3 -12 114.73 7.27
 2 3 -12 117.1 8.66
 2 3 -12 113.88 8.67
 -2 3 12 122.75 10.76
 2 3 -11 138.67 6.03
 -2 -3 -11 160.25 6.55
 -2 3 11 136.7 6.8
 -2 3 11 135.79 7.15
 -2 -3 -11 141.87 6.11
 -2 3 11 154.1 6.41
 -2 -3 -11 138.19 5.98
 2 3 -11 135.25 6.1
 -2 -3 -11 125.5 6.08
 -2 -3 -11 137.51 5.84
 -2 3 11 135.94 6.63
 -2 3 11 142.03 6.37
 -2 3 11 139.01 9.99
 2 3 -11 138.76 8.77
 2 -3 11 145.53 12.27
 -2 3 11 148.83 10.42
 -2 3 11 122.59 6.86
 -2 -3 -11 142.78 6.01
 -2 3 11 129.1 6.6
 2 3 -11 141.73 6.27
 -2 3 11 156.78 11.89
 2 -3 11 145.71 6.19
 2 3 -11 148.13 9.73
 2 -3 11 146.35 10.57
 2 3 -11 129.41 8.97
 -2 -3 -11 128.93 6.01
 -2 -3 -11 145.55 6.19
 2 -3 11 136.01 9.77
 -2 3 11 134.5 11.49
 2 3 -11 155.22 9.84
 2 3 -11 135.5 8.09
 2 3 -11 131.4 9.14
 2 3 -11 153.67 9.19
 -2 3 11 146.48 11.26
 -2 -3 -10 174.15 6.87
 -2 3 10 153.48 7.12
 -2 -3 -10 173.3 6.65
 -2 3 10 142.32 7.37
 -2 -3 -10 155.79 6.49
 -2 -3 -10 151.81 6.36
 -2 -3 -10 148.47 6.58
 2 3 -10 142.36 6.45
 -2 3 10 144.41 6.86
 -2 3 10 154.45 6.69
 -2 3 10 173.19 10.91
 2 3 -10 159.67 9.16
 2 -3 10 153.26 11.85
 2 -3 10 156.51 12.19
 -2 3 10 158.82 10.78
 -2 3 10 146.97 7.37
 -2 -3 -10 155.42 6.38
 -2 3 10 149.51 7.06
 -2 3 10 160.81 11.73
 2 -3 10 165.95 6.73
 2 3 -10 164.8 10.06
 2 3 -10 151.66 8.57
 2 -3 10 155.37 10.22
 -2 3 10 152.19 12.06
 2 3 -10 149.34 8.22
 -2 3 10 143.6 11.06
 2 3 -10 154.6 9.75
 2 -3 10 175.33 11.31
 2 3 -10 154.43 9.59
 2 3 -10 152.92 9.56
 2 3 -10 162 9.44
 -2 -3 -10 141.01 6.37
 -2 -3 -10 167.75 6.62
 -2 3 9 399.66 14.09
 -2 3 9 448.59 19.21
 2 -3 9 418.97 20.06
 2 3 -9 395.78 17.06
 -2 -3 -9 374.83 14.72
 -2 3 9 387 14.75
 -2 -3 -9 399.25 13.74
 -2 3 9 378.78 14.37
 2 -3 9 421.9 20.34
 -2 3 9 426.75 19.15
 -2 3 9 411.43 20.11
 2 -3 9 421.7 17.28
 -2 3 9 395.09 20.06
 2 -3 9 447.78 18.93
 2 3 -9 387.02 17.47
 2 3 -9 401.37 17.93
 2 -3 9 411.17 18.92
 2 -3 9 402.15 14.09
 2 3 -9 372.54 17.55
 2 3 -9 368.16 16.2
 2 3 -9 384.84 16.1
 -2 3 9 412.72 19.86
 2 3 -9 410.75 17.81
 -2 3 8 183.11 7.33
 -2 3 8 186.28 11.08
 2 3 -8 187.47 9.95
 -2 -3 -8 183.28 8.23
 -2 3 8 170.17 7.84
 -2 -3 -8 186.68 7.05
 -2 3 8 177.28 7.61
 2 3 -8 189.22 8.25
 -2 3 8 192.73 11.31
 2 -3 8 201.23 12.29
 2 -3 8 184.63 10.01
 -2 3 8 222.39 12.89
 -2 3 8 163.65 11.69
 2 -3 8 172.84 10.59
 2 3 -8 191.53 10.37
 2 3 -8 198.64 10.69
 2 -3 8 178.56 11.09
 2 -3 8 184.18 7.35
 2 3 -8 176.05 7.31
 2 3 -8 184.69 9.4
 2 -3 8 185.92 9.93
 2 3 -8 180.75 10.27
 2 3 -8 184.01 9.26
 -2 3 8 177.44 11.57
 2 3 -8 186.16 10.3
 -2 3 7 2263.06 69.86
 -2 3 7 2348.86 75.03
 2 3 -7 2337.4 73.34
 -2 -3 -7 2226.36 71.18
 -2 3 7 2272.56 71.24
 -2 3 7 2072.28 70.36
 -2 -3 -7 2282.7 69.59
 -2 3 7 2117.96 70.11
 -2 3 7 2364.22 75.36
 2 -3 7 2234.54 75.23
 2 3 -7 2259.36 71.25
 2 -3 7 2161.12 73.29
 -2 3 7 2344.96 76.25
 2 -3 7 2186.97 74.24
 2 -3 7 2191.36 74.5
 2 3 -7 2276.58 73.91
 2 3 -7 2273.64 74.05
 2 3 -7 2256.1 69.93
 2 3 -7 2218.79 72.71
 2 3 -7 2212.57 73.9
 2 -3 7 2289.45 73.44
 2 3 -7 2104.93 72.4
 -2 3 7 2249.53 75.46
 2 3 -7 2295.5 73.89
 -2 3 6 1206.92 41.27
 -2 3 6 1359.33 45.55
 -2 3 6 1288.42 45.63
 2 3 -6 1260.24 43.62
 -2 3 6 1271.41 41.14
 -2 -3 -6 1308 42.28
 -2 3 6 1305.48 42.54
 2 -3 6 1230.16 44.71
 2 3 -6 1296.26 44.81
 2 3 -6 1289.3 44.72
 2 -3 6 1284.57 44.98
 -2 3 6 1351.07 45.83
 2 -3 6 1338.56 45.49
 -2 3 6 1298.17 40.83
 2 -3 6 1259.19 44.18
 -2 3 6 1347.3 46.54
 2 3 -6 1302.32 43.79
 2 -3 6 1283.17 44.15
 2 3 -6 1301.01 44.72
 2 3 -6 1306.02 44.55
 -2 3 5 350.46 12.99
 -2 3 5 394.67 16.58
 -2 3 5 372.65 12.58
 2 -3 5 364.99 16.07
 -2 3 5 399.87 16.76
 2 -3 5 371.57 13.9
 2 -3 5 368.44 15.56
 2 3 -5 359.21 15.24
 2 3 -5 347.16 15.78
 2 -3 5 360.93 16.03
 2 3 -5 376.89 15.94
 -2 3 5 389.68 17.12
 2 -3 5 381.99 15.73
 -2 3 5 367.56 14.25
 -2 -3 -5 358.94 13.89
 -2 3 5 335.4 16.02
 2 3 -5 365.84 15.27
 2 -3 5 345.47 15.75
 2 3 -5 364.11 15.72
 -2 3 4 543.4 21.11
 -2 3 4 529.66 20.91
 2 -3 4 533.56 18.78
 2 -3 4 508.59 18.07
 2 -3 4 527.75 20.22
 2 3 -4 515.47 20
 -2 -3 -4 541.28 18.73
 -2 3 4 519.09 19.03
 2 3 -4 505.79 20.57
 2 3 -4 524.16 20.64
 2 -3 4 511.61 20.42
 -2 -3 -4 495.98 19.82
 2 3 -4 523.29 20.35
 -2 3 4 548.81 20.95
 2 3 -4 490.46 19.95
 -2 3 4 529.96 21.47
 2 -3 4 517.76 20.12
 -2 3 4 492.98 17.46
 2 3 -3 133.14 8.2
 2 3 -3 149.33 8.4
 2 -3 3 142.07 8.14
 -2 -3 -3 137.03 7.69
 -2 3 3 145.52 8.53
 2 -3 3 140.31 6.96
 2 -3 3 137.7 6.58
 -2 3 3 146.55 7.27
 -2 -3 -3 142.26 6.78
 2 3 -3 130.78 8.01
 -2 3 3 133.81 8.06
 -2 3 3 143.61 8.36
 2 -3 3 140.74 7.96
 2 -3 3 149.25 8.03
 -2 3 2 12.03 3.09
 2 -3 2 9.12 2.36
 2 -3 2 9.06 1.99
 2 3 -2 10.54 3.17
 -2 -3 -2 11.55 2.74
 -2 -3 -2 10.89 2.23
 -2 3 2 8.47 2.29
 -2 -3 -2 11.93 2.25
 2 3 -2 9.79 3.03
 -2 3 2 9.31 1.26
 -2 3 2 15.39 2.95
 2 3 -2 8.52 2.68
 -2 3 2 8.64 2.88
 2 -3 2 9.74 2.72
 -2 -3 -2 11.6 2.33
 -2 -3 -2 10.39 1.99
 -2 3 1 48.57 4.79
 2 3 -1 46.7 3.18
 2 3 -1 48.69 4.97
 2 -3 1 53.38 4.03
 2 -3 1 50.08 3.91
 2 3 -1 49.61 4.98
 -2 3 1 43.06 2.61
 -2 -3 -1 56.89 4.16
 2 -3 1 47.02 3.59
 -2 -3 -1 52.54 4.38
 -2 3 1 60.22 4.39
 -2 -3 -1 51.15 4.07
 2 3 -1 55.87 5.12
 -2 3 1 52.22 3.11
 -2 3 1 50.53 4.73
 -2 -3 -1 52.29 4.26
 -2 -3 -1 49.56 3.96
 2 3 0 2123.37 67.11
 -2 3 0 2139.36 66.73
 2 3 0 1893.02 64.88
 -2 3 0 2227.17 65.41
 2 -3 0 2081.82 65.31
 2 -3 0 2006.27 65.5
 2 -3 0 2121.2 66.12
 -2 -3 0 2059.36 65.54
 -2 3 0 1862.39 62.98
 -2 -3 0 2042 66.09
 2 -3 0 2003.18 64.84
 -2 3 0 2093.87 64.46
 -2 3 0 2161.24 65.74
 -2 -3 0 2144.91 65
 -2 -3 0 2052.61 65.89
 -2 -3 0 2063.35 65.72
 -2 3 0 2081.19 66.66
 2 3 0 1858.76 64.93
 -2 -3 0 2062.09 66.07
 -2 3 0 2100.61 66.74
 2 -3 -1 26.74 2.1
 -2 3 -1 30.31 3.73
 -2 3 -1 30.12 2.57
 -2 -3 1 26.57 3.36
 -2 3 -1 29 3.68
 -2 -3 1 25.11 3.3
 2 -3 -1 24.74 2.85
 2 3 1 27.01 2.78
 -2 -3 1 26.65 3.12
 -2 -3 1 29.77 3.55
 -2 -3 1 25.06 1.35
 2 3 1 26.44 3.96
 2 3 1 28.28 3.65
 -2 3 -1 30.03 3.16
 2 -3 -1 28.29 3.14
 2 -3 -1 26.1 3.18
 -2 3 -1 28.47 2.75
 -2 -3 1 26.52 2.52
 2 3 1 24.07 2.77
 -2 -3 1 33.25 3.58
 -2 3 -1 28.63 3.56
 2 3 1 25.45 3.45
 -2 3 -1 26.61 3.23
 -2 -3 1 27.45 2.89
 -2 3 -2 12.6 2.19
 2 3 2 11.35 3.08
 -2 3 -2 16.81 2.53
 2 3 2 15.56 3.15
 -2 -3 2 15.49 2.33
 2 -3 -2 12.45 1.77
 -2 3 -2 15.62 2.21
 2 3 2 10.76 3.08
 -2 -3 2 15.84 2.37
 -2 3 -2 14.35 1.44
 -2 -3 2 14.2 3.02
 -2 -3 2 14.17 1.25
 2 3 2 14.22 2.37
 -2 -3 2 11.06 2.51
 2 3 2 14.44 2.8
 2 -3 -2 15.47 2.78
 2 -3 -2 14.37 2.76
 -2 -3 2 13.02 1.5
 -2 -3 2 11.34 2.87
 -2 -3 2 14.19 3.04
 2 -3 -2 11.99 1.87
 2 -3 -3 193.74 8.27
 -2 -3 3 187.93 9.95
 -2 3 -3 200.27 8.75
 2 3 3 196.62 10.19
 2 3 3 199.63 10.3
 2 -3 -3 197.82 9.43
 2 -3 -3 200.94 9.55
 2 3 3 179.04 9.6
 -2 -3 3 184.38 9.79
 -2 3 -3 198.4 7.88
 -2 -3 3 202.65 10.29
 -2 -3 3 195.19 9.55
 2 3 3 211.36 8.82
 -2 3 -3 188.87 9.09
 -2 -3 3 193.28 8.6
 -2 3 -3 204.41 9.1
 -2 -3 3 192.18 9.26
 -2 -3 3 181.67 7.16
 2 -3 -3 203.36 8.57
 2 -3 -4 560.48 19.61
 -2 3 -4 549.89 21.08
 2 -3 -4 563.82 20.73
 -2 3 -4 539.53 17.78
 -2 3 -4 550.23 17.92
 -2 3 -4 548.16 20
 2 3 4 507.88 18.88
 2 3 4 534.58 21.96
 -2 3 -4 547.78 19.17
 2 3 4 540.13 19.64
 -2 -3 4 602.82 22.17
 -2 -3 4 551.9 19.49
 -2 3 -4 553.84 20.11
 -2 3 -4 556.97 20.35
 -2 -3 4 567.9 21.22
 -2 -3 4 575.31 21.4
 2 3 4 491.83 21.21
 2 -3 -4 523.91 19.72
 -2 -3 5 321 14.99
 -2 3 -5 330.48 14.1
 2 -3 -5 336.17 13.45
 2 -3 -5 341.42 14.35
 -2 3 -5 355.28 11.63
 -2 3 -5 330.06 11.5
 -2 3 -5 335.42 11.58
 -2 3 -5 355.26 14.07
 2 3 5 325.96 12.93
 2 3 5 345.21 15.99
 -2 -3 5 350.93 15.42
 -2 3 -5 350.41 13.98
 -2 -3 5 329.97 14.83
 2 3 5 300.43 15.09
 -2 3 -5 350.83 13.26
 2 -3 -5 349.91 13.64
 2 3 5 330.93 13.35
 -2 -3 5 370.04 16.01
 -2 3 -5 343.09 13.65
 -2 -3 5 338.25 13.09
 -2 -3 5 315.33 11.71
 -2 -3 5 337.77 15.17
 2 -3 -5 341.03 13.75
 -2 3 -6 1254.14 42.25
 -2 -3 6 1283.47 44.08
 2 -3 -6 1222.01 41.43
 -2 -3 6 1253.91 43.51
 -2 3 -6 1266.75 41.93
 2 -3 -6 1236.31 42.22
 -2 3 -6 1265.87 38.93
 -2 3 -6 1245.29 38.87
 -2 -3 6 1277.17 43.19
 2 3 6 1138.75 43.59
 -2 3 -6 1249.85 41.73
 2 3 6 1241.95 40.98
 2 3 6 1162.14 44.02
 -2 3 -6 1270.85 41.19
 2 3 6 1247.22 41.08
 2 -3 -6 1233.99 41.27
 -2 3 -6 1192.8 40.99
 -2 -3 6 1255.03 40.53
 -2 -3 6 1156.04 39.06
 -2 -3 6 1233.17 43.36
 2 3 6 1072.58 42.07
 2 -3 -6 1246.85 41.78
 -2 3 -7 2330.56 72.93
 -2 -3 7 2322.25 75.21
 -2 -3 7 2174.62 71.91
 2 -3 -7 2264.55 72.14
 2 -3 -7 2228.88 72.6
 2 -3 -7 2295.1 72.86
 2 -3 -7 2183.74 68.67
 -2 -3 7 2134.01 69.62
 -2 3 -7 2236.86 71.13
 -2 -3 7 2269.97 70.63
 -2 3 -7 2213.95 69.02
 2 3 7 2072.85 74.72
 -2 3 -7 2260.6 72.19
 2 3 7 2135.94 75.27
 -2 3 -7 2266.48 71.85
 2 3 7 2248.85 71.46
 2 -3 -7 2200.86 71.54
 -2 3 -7 2270.58 72.49
 -2 -3 7 2170.5 69.28
 2 3 7 1990.27 73.06
 -2 -3 7 2244.74 73.89
 2 -3 -7 2254.44 70.63
 -2 3 -7 2209.02 70.57
 2 -3 -7 2246.17 72.39
 -2 3 -8 196.43 10.62
 -2 -3 8 198.76 10.43
 -2 -3 8 201.6 12.36
 2 -3 -8 196.27 10.08
 2 -3 -8 195.15 10.14
 2 -3 -8 198.61 10.49
 2 -3 -8 195.08 7.2
 -2 -3 8 189.02 8.18
 -2 3 -8 184.93 8.82
 -2 -3 8 194.78 8.57
 -2 3 -8 192.61 7.48
 2 3 8 173.2 12.06
 -2 3 -8 192.79 9.86
 2 3 8 202.09 12.55
 -2 3 -8 207.19 10.03
 2 -3 -8 201.38 9.06
 -2 3 -8 196.73 9.01
 2 -3 -8 190.53 10.18
 -2 -3 8 189.07 7.71
 -2 3 -8 214.41 10.6
 2 3 8 178.13 11.11
 -2 -3 8 202.93 11.32
 2 3 8 214.85 9.56
 -2 -3 8 191.06 11.08
 2 -3 -8 193.04 9.49
 2 -3 -9 382.37 16.23
 -2 3 -9 395.92 16.67
 -2 -3 9 353.84 13.72
 2 -3 -9 382.67 12.71
 2 -3 -9 377.25 16.09
 2 -3 -9 382.71 16.47
 -2 3 -9 358.1 12.92
 -2 3 -9 386.34 15.95
 2 3 9 357.62 19.01
 2 -3 -9 368.67 14.99
 2 3 9 342.05 18.7
 2 3 9 385.22 15.11
 2 -3 -9 360.41 15.21
 -2 -3 9 400.39 17.8
 2 3 9 307.01 17.26
 -2 -3 9 378.5 17.5
 -2 3 -9 330.54 14.09
 2 -3 -9 383.68 15.05
 -2 3 -9 377.2 14.94
 2 -3 -9 380.2 16.44
 -2 -3 9 384.36 19.17
 -2 3 -9 399.19 16.99
 -2 -3 9 359.27 16.63
 2 3 9 343.38 16.7
 -2 -3 9 350.49 13.11
 -2 -3 10 177.91 11.04
 2 3 10 155.13 11.61
 -2 -3 10 161.07 7.93
 2 -3 -10 172.78 7.09
 -2 -3 10 176.48 7.36
 2 -3 -10 171.4 6.58
 -2 3 -10 176.34 9.73
 2 3 10 178.88 12.96
 -2 -3 10 187.94 11.14
 2 3 10 169.42 10.99
 -2 -3 10 186.82 12.66
 2 -3 -10 159.91 9.89
 -2 -3 10 176.45 8.14
 2 -3 -10 177.05 6.93
 2 3 10 169.48 12.66
 2 -3 -10 194.01 7.52
 2 -3 -10 187.71 9.29
 -2 3 -10 172.12 8.96
 2 -3 -10 179.7 10.45
 -2 3 -10 187.81 7.11
 -2 3 -10 190.56 10.55
 -2 -3 10 175.69 11.08
 2 3 10 174.11 8.87
 2 -3 -10 172.31 9.29
 2 -3 -10 179.57 9.85
 2 -3 -10 186.33 10.26
 -2 -3 10 170.31 8.05
 -2 3 -10 179.59 7.24
 -2 -3 11 150.42 7.33
 -2 -3 11 148.98 6.92
 2 -3 -11 148.09 6.57
 -2 -3 11 144.4 10.04
 2 3 11 141.49 11.21
 2 -3 -11 148.13 6.34
 2 -3 -11 147.16 6.2
 -2 3 -11 144.9 6.01
 -2 -3 11 131.69 7
 2 -3 -11 147.98 6.48
 2 -3 -11 134.56 9.05
 -2 3 -11 159.21 9.83
 -2 -3 11 154.99 7.42
 2 -3 -11 144.69 6.12
 2 3 11 137.45 12.23
 -2 3 -11 149.88 8.96
 2 3 11 145.69 12.24
 -2 -3 11 152.91 6.49
 2 -3 -11 145.77 5.79
 2 -3 -11 141.5 8.29
 -2 3 -11 146.06 8.3
 2 -3 -11 145.74 9.54
 -2 3 -11 139.25 6.25
 -2 3 -11 154.64 6.26
 -2 -3 11 145.76 6.67
 2 -3 -11 131.17 8.24
 -2 -3 11 144.48 11.61
 -2 -3 11 144.57 10.27
 2 3 11 125.1 10.06
 -2 3 -11 153.75 6.19
 2 -3 -11 146.87 8.68
 2 -3 -11 137.98 8.89
 -2 -3 12 102.71 8.15
 2 3 12 88.32 9.62
 -2 -3 12 88.93 5.66
 2 -3 -12 102.15 4.9
 2 -3 -12 96.12 4.7
 2 -3 -12 102.32 4.53
 -2 3 -12 87.01 4.41
 -2 -3 12 86.02 5.5
 2 -3 -12 93.29 4.92
 2 -3 -12 83.64 7.23
 -2 -3 12 87.03 5.71
 2 -3 -12 98.1 4.65
 2 3 12 95.86 10.63
 -2 3 -12 108.15 7.45
 2 3 12 98.78 10.5
 -2 -3 12 91.49 4.83
 2 -3 -12 98.85 4.39
 -2 -3 12 95.12 5.42
 2 -3 -12 100.55 6.89
 2 -3 -12 91.65 7.12
 -2 -3 12 101.81 5.15
 -2 3 -12 92.31 4.78
 -2 3 -12 101.66 4.67
 -2 3 -12 99.35 4.8
 -2 -3 12 93.94 8.54
 -2 -3 12 94.49 9.65
 2 3 12 92.62 8.73
 -2 3 -12 102.63 6.82
 2 -3 -12 100.23 7.76
 2 -3 -12 98.34 6.92
 -2 -3 13 89.97 7.7
 2 3 13 84.68 9.8
 -2 -3 13 79.4 5.53
 2 -3 -13 89.88 4.55
 2 -3 -13 88.82 4.66
 -2 3 -13 95 4.71
 -2 3 -13 79.02 4.23
 -2 3 -13 92.34 4.22
 -2 -3 13 82.29 5.38
 2 -3 -13 94.33 4.83
 2 -3 -13 98.72 7.77
 -2 3 -13 84.8 6.79
 2 3 13 85.15 10.23
 -2 -3 13 83.19 5.6
 2 -3 -13 94.59 4.57
 -2 3 -13 91.82 4.76
 2 3 13 108.2 11.33
 -2 -3 13 85.29 4.58
 2 -3 -13 88.33 4.21
 -2 -3 13 87.84 5.29
 -2 3 -13 95.03 6.71
 2 -3 -13 83.61 7.4
 2 -3 -13 92.06 6.64
 -2 3 -13 87.87 4.29
[truncated: 506,512 more chars]
