# Supplementary material for: A quantum crystallographic protocol for general use
Source: Sci Rep. 2025 Apr 19;15:13584. doi: 10.1038/s41598-025-96400-0 (PMC12009286; doi:10.1038/s41598-025-96400-0)
Supplement: Supplementary file 1 — Supplementary Information 1. [file 41598_2025_96400_MOESM1_ESM.zip › Dataset_21_HAR.cif]

data_YLID_Bru_Cu_292K
_audit_creation_date               2023-11-15
_audit_creation_method
;
Olex2 1.5
(compiled 2023.08.24 svn.re1ec1418 for OlexSys, GUI svn.r6817)
;
_audit_contact_author_address      ?
_audit_contact_author_email        ?
_audit_contact_author_name         ''
_audit_contact_author_phone        ?
_publ_contact_author_id_orcid      ?
_publ_section_references
;
Bourhis, L.J., Dolomanov, O.V., Gildea, R.J., Howard, J.A.K., Puschmann, H.
 (2015). Acta Cryst. A71, 59-75.

Dolomanov, O.V., Bourhis, L.J., Gildea, R.J, Howard, J.A.K. & Puschmann, H.
 (2009), J. Appl. Cryst. 42, 339-341.

Kleemiss, F., Dolomanov, O.V., Bodensteiner, M., Peyerimhoff, N., Midgley, M.,
Bourhis, L.J., Genoni, A., Malaspina, L.A., Jayatilaka, D., Spencer, J.L.,
White, F., Grundkoetter-Stock, B, Steinhauer, S., Lentz, D., Puschmann, H.,
Grabowsky, S. (2021), Chem. Sci., 12, 1675-1692.
;
_chemical_formula_moiety           'C11 H10 O2 S'
_chemical_formula_sum              'C11 H10 O2 S'
_chemical_formula_weight           206.267
_chemical_absolute_configuration   unk
_chemical_oxdiff_formula           C11SO2H10
loop_
  _atom_type_symbol
  _atom_type_scat_dispersion_real
  _atom_type_scat_dispersion_imag
  _atom_type_scat_source
  _atom_type_scat_dispersion_source
 C 0.01810 0.00910 'NoSpherA2: Chem.Sci. 2021, DOI:10.1039/D0SC05526C'
 'Brennan, Cowan, Rev. Sci. Instrum., 1992, 63, 850'
 H 0.00000 0.00000 'NoSpherA2: Chem.Sci. 2021, DOI:10.1039/D0SC05526C'
 'Brennan, Cowan, Rev. Sci. Instrum., 1992, 63, 850'
 O 0.04920 0.03220 'NoSpherA2: Chem.Sci. 2021, DOI:10.1039/D0SC05526C'
 'Brennan, Cowan, Rev. Sci. Instrum., 1992, 63, 850'
 S 0.33310 0.55670 'NoSpherA2: Chem.Sci. 2021, DOI:10.1039/D0SC05526C'
 'Brennan, Cowan, Rev. Sci. Instrum., 1992, 63, 850'

_space_group_crystal_system        'orthorhombic'
_space_group_IT_number             19
_space_group_name_H-M_alt          'P 21 21 21'
_space_group_name_Hall             ' P 2ac 2ab'
loop_
  _space_group_symop_id
  _space_group_symop_operation_xyz
 1 x,y,z
 2 x+1/2,-y+1/2,-z
 3 -x,y+1/2,-z+1/2
 4 -x+1/2,-y,z+1/2

_symmetry_Int_Tables_number        19
_cell_length_a                     5.95594(2)
_cell_length_b                     9.03225(3)
_cell_length_c                     18.38486(7)
_cell_angle_alpha                  90
_cell_angle_beta                   90
_cell_angle_gamma                  90
_cell_volume                       989.025(6)
_cell_formula_units_Z              4
_cell_measurement_reflns_used      37208
_cell_measurement_temperature      292.01(10)
_cell_measurement_theta_max        79.6960
_cell_measurement_theta_min        2.3890
_exptl_absorpt_coefficient_mu      2.659
_exptl_absorpt_correction_T_max    1.00000
_exptl_absorpt_correction_T_min    0.60214
_exptl_absorpt_correction_type     multi-scan
_exptl_absorpt_process_details
;
CrysAlisPro 1.171.41.105a (Rigaku Oxford Diffraction, 2021)
Empirical absorption correction using spherical harmonics,
implemented in SCALE3 ABSPACK scaling algorithm.
;
_exptl_crystal_colour              yellow
_exptl_crystal_colour_primary      yellow
_exptl_crystal_density_diffrn      1.385
_exptl_crystal_description         block
_exptl_crystal_F_000               434.561
loop_
  _exptl_crystal_face_index_h
  _exptl_crystal_face_index_k
  _exptl_crystal_face_index_l
  _exptl_crystal_face_perp_dist
 1 2 -2 0.1700
 0 1 1 0.1644
 0 1 2 0.1496
 1 2 -1 0.1714
 1 0 2 0.1543
 0 -1 2 0.1541
 1 -1 0 0.1629
 1 0 -2 0.1528
 0 1 -2 0.1698
 -2 -5 6 0.1624
 -3 0 9 0.1519
 -2 -3 8 0.1558
 0 -6 0 0.1658
 2 -3 -7 0.1551
 2 4 -7 0.1710
 -3 -3 -2 0.1625
 3 3 5 0.1671
 -2 -3 -8 0.1569
 0 -1 -12 0.1488
 -3 -3 3 0.1573
 -4 -1 0 0.1426
 -2 1 -9 0.1527
 0 2 -11 0.1492
 -4 1 2 0.1466
 -2 3 -6 0.1630
 -3 2 -2 0.1501
 -3 3 5 0.1504
 -1 5 -3 0.1688
 0 5 -6 0.1728
 -3 4 2 0.1689
 -2 4 7 0.1542
 0 6 1 0.1664
 0 0 12 0.1436
 2 2 9 0.1478
 3 3 0 0.1579
 1 -1 11 0.1490
 4 1 0 0.1464
 2 -3 7 0.1598
 0 -3 10 0.1475
 4 -2 2 0.1515
 2 -4 5 0.1608
 -2 -5 -2 0.1668
 0 -4 -8 0.1630
 1 -2 -11 0.1494
 -3 -1 -7 0.1457
 -1 1 -12 0.1462

_exptl_crystal_size_max            0.36
_exptl_crystal_size_mid            0.3
_exptl_crystal_size_min            0.29
loop_
  _exptl_oxdiff_crystal_face_indexfrac_h
  _exptl_oxdiff_crystal_face_indexfrac_k
  _exptl_oxdiff_crystal_face_indexfrac_l
  _exptl_oxdiff_crystal_face_x
  _exptl_oxdiff_crystal_face_y
  _exptl_oxdiff_crystal_face_z
 0.9992 2.0005 -2.0016 0.2449 -0.0011 0.3892
 -0.0006 1.0006 0.9990 0.1895 -0.0137 -0.0058
 -0.0006 1.0010 1.9992 0.2279 0.0302 -0.0659
 0.9992 2.0009 -1.0014 0.2833 0.0428 0.3291
 1.0000 0.0018 2.0017 0.0964 0.2901 0.0400
 0.0004 -0.9994 2.0016 -0.0742 0.1456 -0.1746
 1.0007 -0.9992 0.0025 -0.1315 0.2598 0.1059
 1.0003 0.0001 -1.9991 -0.0573 0.1142 0.2805
 -0.0004 0.9994 -2.0016 0.0742 -0.1456 0.1746
 -1.5496 -4.5006 5.9636 -0.4813 0.2079 -0.8515
 -2.5304 0.2031 9.0120 0.3273 -0.1267 -0.9364
 -2.0873 -3.1365 7.7517 -0.2171 0.0995 -0.9711
 0.0828 -5.8603 0.2677 -0.8736 0.3655 -0.3213
 2.1678 -3.2016 -7.4295 -0.7267 0.2955 0.6202
 1.9678 3.5179 -7.3616 0.2873 -0.1284 0.9492
 -3.0694 -3.4846 -1.5245 -0.6444 -0.4871 -0.5895
 2.6398 3.3323 5.4790 0.7647 0.5829 0.2746
 -2.0354 -2.8943 -8.2616 -0.7935 -0.6084 0.0134
 0.2769 -0.6487 -11.8295 -0.5463 -0.4271 0.7205
 -3.1013 -3.1456 3.1211 -0.4157 -0.3086 -0.8556
 -3.8148 -0.9504 -0.0624 -0.2199 -0.7191 -0.6592
 -2.2701 0.8932 -9.4877 -0.2728 -0.9276 0.2554
 -0.1447 1.7228 -11.3971 -0.1796 -0.6297 0.7558
 -3.7440 1.1219 1.9106 0.1703 -0.7372 -0.6539
 -2.4172 3.4133 -6.2040 0.2310 -0.9578 0.1713
 -3.4317 2.4686 -2.2323 0.2209 -0.9338 -0.2815
 -3.0936 2.5044 5.0259 0.5112 -0.5482 -0.6619
 -1.3826 5.3093 -2.7255 0.6709 -0.7047 0.2309
 -0.1488 5.1412 -5.7158 0.5547 -0.5772 0.5993
 -2.5761 4.3059 1.5505 0.6602 -0.7001 -0.2720
 -1.7689 3.7355 7.4043 0.8141 -0.2466 -0.5257
 0.1723 5.8460 0.7418 0.9151 -0.2687 0.3007
 -0.4151 -0.3154 11.8467 0.3986 0.4553 -0.7961
 2.3955 1.8060 8.6164 0.6497 0.7593 -0.0362
 3.4610 2.6115 -0.0939 0.4580 0.5452 0.7021
 1.1402 -1.3580 11.0626 0.2411 0.7952 -0.5564
 3.8193 0.9063 -0.1335 0.2058 0.7140 0.6693
 2.2954 -2.9974 7.4163 -0.1240 0.9625 -0.2411
 0.3753 -3.1485 9.9987 -0.0850 0.6967 -0.7123
 3.6430 -1.7478 1.8244 -0.1236 0.9171 0.3790
 2.1918 -4.2591 4.6373 -0.4233 0.8919 -0.1591
 -1.6085 -5.2353 -2.0509 -0.9008 -0.1142 -0.4189
 -0.0062 -4.1904 -8.3484 -0.9534 -0.1275 0.2734
 1.3809 -1.6879 -10.6040 -0.6349 -0.0903 0.7673
 -3.1196 -1.0242 -6.7349 -0.4734 -0.8679 -0.1505
 -0.7714 0.5732 -11.6352 -0.3745 -0.7007 0.6073

_diffrn_reflns_av_R_equivalents    0.0281
_diffrn_reflns_av_unetI/netI       0.0072
_diffrn_reflns_Laue_measured_fraction_full  1.0000
_diffrn_reflns_Laue_measured_fraction_max  1.0000
_diffrn_reflns_limit_h_max         7
_diffrn_reflns_limit_h_min         -7
_diffrn_reflns_limit_k_max         11
_diffrn_reflns_limit_k_min         -11
_diffrn_reflns_limit_l_max         23
_diffrn_reflns_limit_l_min         -23
_diffrn_reflns_number              39518
_diffrn_reflns_point_group_measured_fraction_full  1.0000
_diffrn_reflns_point_group_measured_fraction_max  0.9991
_diffrn_reflns_theta_full          67.6840
_diffrn_reflns_theta_max           78.36
_diffrn_reflns_theta_min           4.81
_diffrn_ambient_environment        air
_diffrn_ambient_temperature        292.01(10)
_diffrn_detector                   'Hybrid Pixel Array Detector'
_diffrn_detector_area_resol_mean   10.0000
_diffrn_detector_type              HyPix
_diffrn_measured_fraction_theta_full  1.0000
_diffrn_measured_fraction_theta_max  1.0000
_diffrn_measurement_details
;
List of Runs (angles in degrees, time in seconds):

  # Type    Start    End  Width  t~exp~   \w     \q     \k     \f   Frames
--------------------------------------------------------------------------
  1  \w    -39.00  50.00   0.50    0.10    --  -23.00  59.00 119.00  178
  2  \w     32.00 120.00   0.50    0.10    --   47.92  59.00 119.00  176
  3  \w    -23.00  64.00   0.50    0.10    --   47.92 -59.00 -21.00  174
  4  \w     98.00 177.00   0.50    0.30    --  113.25  59.00 119.00  158
  5  \w    -70.00 -12.00   0.50    0.10    --  -23.00 125.00-180.00  116
  6  \w    -94.00  -7.00   0.50    0.10    --  -23.00 -59.00 -21.00  174
  7  \w    -19.00   7.00   0.50    0.10    --  -23.00 -92.00-100.38   52
  8  \w      2.00  28.00   0.50    0.10    --   34.00  97.00  10.28   52
  9  \w     11.00  43.00   0.50    0.10    --   38.00  87.00 -26.44   64
 10  \w     14.00  43.00   0.50    0.10    --   42.00  89.00-111.75   58
 11  \w     36.00 121.00   0.50    0.10    --   47.92  38.00  90.00  170
 12  \w    -26.00  23.00   0.50    0.10    --   47.92 -19.00   0.00   98
 13  \w     -1.00  81.00   0.50    0.10    --   47.92 -99.00-180.00  164
 14  \w     27.00 122.00   0.50    0.10    --   50.00  77.00  -4.68  190
 15  \w     28.00 122.00   0.50    0.10    --   50.00  75.00 164.31  188
 16  \w     32.00 126.00   0.50    0.10    --   54.00  75.00 123.47  188
 17  \w     31.00 126.00   0.50    0.10    --   54.00  77.00 -66.06  190
 18  \w     35.00 131.00   0.50    0.10    --   58.00  77.00 177.21  192
 19  \w     40.00 135.00   0.50    0.10    --   62.00  75.00 -43.15  190
 20  \w     40.00 135.00   0.50    0.10    --   62.00  75.00 144.11  190
 21  \w     40.00 135.00   0.50    0.10    --   62.00  76.00  30.67  190
 22  \w     40.00 135.00   0.50    0.10    --   62.00  76.00 108.71  190
 23  \w     45.00 139.00   0.50    0.10    --   66.00  73.00-168.62  188
 24  \w     44.00 139.00   0.50    0.10    --   66.00  76.00 151.05  190
 25  \w     43.00 139.00   0.50    0.10    --   66.00  77.00  -3.77  192
 26  \w     45.00 139.00   0.50    0.10    --   66.00  74.00-142.26  188
 27  \w     44.00 139.00   0.50    0.10    --   66.00  76.00-100.49  190
 28  \w     47.00 143.00   0.50    0.10    --   70.00  77.00  60.60  192
 29  \w     47.00 143.00   0.50    0.10    --   70.00  77.00 -72.53  192
 30  \w     63.00 154.00   0.50    0.30    --   82.00  68.00  71.28  182
 31  \w     66.00 154.00   0.50    0.30    --   82.00  59.00  58.21  176
 32  \w     85.00 175.00   0.50    0.30    --  102.00  62.00 101.01  180
 33  \w     91.00 177.00   0.50    0.30    --  113.25  77.00-120.00  172
 34  \w     97.00 177.00   0.50    0.30    --  113.25  61.00 150.00  160
 35  \w     91.00 177.00   0.50    0.30    --  113.25  77.00 120.00  172
 36  \w     42.00 102.00   0.50    0.30    --  113.25 -77.00 150.00  120
 37  \w     42.00  68.00   0.50    0.30    --  113.25 -61.00-150.00   52
 38  \w     42.00 106.00   0.50    0.30    --  113.25 -94.00 150.00  128
 39  \w     97.00 177.00   0.50    0.30    --  113.25  61.00  30.00  160
 40  \w     91.00 177.00   0.50    0.30    --  113.25  77.00 -30.00  172
 41  \w     97.00 177.00   0.50    0.30    --  113.25  61.00 -90.00  160
 42  \w     42.00 106.00   0.50    0.30    --  113.25 -94.00   0.00  128
 43  \w     91.00 177.00   0.50    0.30    --  113.25  77.00 -90.00  172
 44  \w    101.00 177.00   0.50    0.30    --  113.25  45.00  60.00  152
 45  \w     97.00 177.00   0.50    0.30    --  113.25  61.00 -30.00  160
 46  \w     42.00 106.00   0.50    0.30    --  113.25 -94.00-120.00  128
 47  \w     91.00 177.00   0.50    0.30    --  113.25  77.00 -60.00  172
 48  \w     42.00 106.00   0.50    0.30    --  113.25 -94.00 -90.00  128
 49  \w     91.00 177.00   0.50    0.30    --  113.25  77.00  90.00  172
 50  \w     42.00 106.00   0.50    0.30    --  113.25 -94.00 -60.00  128
 51  \w     97.00 177.00   0.50    0.30    --  113.25  61.00-120.00  160
 52  \w    101.00 177.00   0.50    0.30    --  113.25  45.00  90.00  152
 53  \w     91.00 177.00   0.50    0.30    --  113.25  77.00 150.00  172
 54  \w     42.00 102.00   0.50    0.30    --  113.25 -77.00 120.00  120
 55  \w     91.00 177.00   0.50    0.30    --  113.25  77.00   0.00  172
 56  \w     42.00 139.00   0.50    0.30    --  113.25 -83.00 -46.69  194
 57  \w     91.00 177.00   0.50    0.30    --  113.25  77.00  60.00  172
 58  \w     42.00  68.00   0.50    0.30    --  113.25 -61.00-120.00   52
 59  \w     91.00 177.00   0.50    0.30    --  113.25  77.00-180.00  172
 60  \w     42.00 106.00   0.50    0.30    --  113.25 -94.00-180.00  128
 61  \w     97.00 177.00   0.50    0.30    --  113.25  61.00 120.00  160
 62  \w     42.00 106.00   0.50    0.30    --  113.25 -94.00  90.00  128
 63  \w     42.00  68.00   0.50    0.30    --  113.25 -61.00 -30.00   52
 64  \w     42.00 102.00   0.50    0.30    --  113.25 -77.00  90.00  120
 65  \w     97.00 177.00   0.50    0.30    --  113.25  61.00-180.00  160
 66  \w     97.00 177.00   0.50    0.30    --  113.25  61.00 -60.00  160
 67  \w     91.00 177.00   0.50    0.30    --  113.25  77.00-150.00  172
 68  \w     97.00 177.00   0.50    0.30    --  113.25  61.00-150.00  160
 69  \w     42.00 106.00   0.50    0.30    --  113.25 -94.00-150.00  128
 70  \w     42.00 106.00   0.50    0.30    --  113.25 -94.00  30.00  128
 71  \w     42.00 106.00   0.50    0.30    --  113.25 -94.00  60.00  128
 72  \w     97.00 177.00   0.50    0.30    --  113.25  61.00   0.00  160
 73  \w     25.00 121.00   0.50    0.10    --   47.92  77.00  90.00  192
 74  \w     65.00 150.00   0.50    0.10    --   78.00  44.00  55.28  170
;
_diffrn_measurement_device         'four-circle diffractometer'
_diffrn_measurement_device_type    'XtaLAB Synergy, Dualflex, HyPix'
_diffrn_measurement_method         '\w scans'
_diffrn_orient_matrix_type        
 'CrysAlisPro convention (1999,Acta A55,543-557)'
_diffrn_orient_matrix_UB_11        0.0193627000
_diffrn_orient_matrix_UB_12        0.1510960000
_diffrn_orient_matrix_UB_13        0.0383488000
_diffrn_orient_matrix_UB_21        0.2021202000
_diffrn_orient_matrix_UB_22        -0.0575096000
_diffrn_orient_matrix_UB_23        0.0439877000
_diffrn_orient_matrix_UB_31        0.1602336000
_diffrn_orient_matrix_UB_32        0.0543398000
_diffrn_orient_matrix_UB_33        -0.0601387000
_diffrn_radiation_monochromator    mirror
_diffrn_radiation_probe            x-ray
_diffrn_radiation_type             'Cu K\a'
_diffrn_radiation_wavelength       1.54184
_diffrn_source                     'micro-focus sealed X-ray tube'
_diffrn_source_type                'PhotonJet (Cu) X-ray Source'
_reflns_Friedel_coverage           0.998
_reflns_limit_h_max                7
_reflns_limit_h_min                -7
_reflns_limit_k_max                11
_reflns_limit_k_min                -11
_reflns_limit_l_max                23
_reflns_limit_l_min                -23
_reflns_number_gt                  2128
_reflns_number_total               2128
_reflns_threshold_expression       I>=2u(I)
_computing_cell_refinement         'CrysAlisPro 1.171.41.105a (Rigaku OD, 2021)'
_computing_data_collection         'CrysAlisPro 1.171.41.105a (Rigaku OD, 2021)'
_computing_data_reduction          'CrysAlisPro 1.171.41.105a (Rigaku OD, 2021)'
_computing_molecular_graphics      'Olex2 1.5 (Dolomanov et al., 2009)'
_computing_publication_material    'Olex2 1.5 (Dolomanov et al., 2009)'
_computing_structure_refinement    'olex2.refine 1.5 (Bourhis et al., 2015)'
_computing_structure_solution      'SHELXT 2018/2 (Sheldrick, 2018)'
_refine_diff_density_max           0.0973
_refine_diff_density_min           -0.0953
_refine_diff_density_rms           0.0166
_refine_ls_abs_structure_details  
 'Hooft, R.W.W., Straver, L.H., Spek, A.L. (2010). J. Appl. Cryst., 43, 665-668.'
_refine_ls_abs_structure_Flack     0.0042(19)
_refine_ls_d_res_high              0.7871
_refine_ls_d_res_low               9.1924
_refine_ls_extinction_coef         0.0264(4)
_refine_ls_extinction_expression   Fc^*^=kFc[1+0.001xFc^2^\l^3^/sin(2\q)]^-1/4^
_refine_ls_goodness_of_fit_ref     1.1285
_refine_ls_hydrogen_treatment      refall
_refine_ls_matrix_type             full
_refine_ls_number_constraints      0
_refine_ls_number_parameters       218
_refine_ls_number_reflns           2128
_refine_ls_number_restraints       9
_refine_ls_R_factor_all            0.0125
_refine_ls_R_factor_gt             0.0125
_refine_ls_restrained_S_all        1.1259
_refine_ls_shift/su_max            -0.0021
_refine_ls_shift/su_mean           0.0001
_refine_ls_structure_factor_coef   Fsqd
_refine_ls_weighting_details      
 'w=1/[\s^2^(Fo^2^)+(0.0076P)^2^+0.0654P] where P=(Fo^2^+2Fc^2^)/3'
_refine_ls_weighting_scheme        calc
_refine_ls_wR_factor_gt            0.0277
_refine_ls_wR_factor_ref           0.0277
_olex2_refinement_description
;
1. Rigid body (RIGU) restrains
 with sigma for 1-2 distances of 0.04 and sigma for 1-3 distances of 0.04
 with sigma for 1-2 distances of 0.04 and sigma for 1-3 distances of 0.04
 with sigma for 1-2 distances of 0.04 and sigma for 1-3 distances of 0.04
 C11, C10
 with sigma for 1-2 distances of 0.008 and sigma for 1-3 distances of 0.008
 S1, C10
 with sigma for 1-2 distances of 0.0002 and sigma for 1-3 distances of 0.0002
 S1, C11
 with sigma for 1-2 distances of 0.0008 and sigma for 1-3 distances of 0.0008
 S1, C1
 with sigma for 1-2 distances of 0.0008 and sigma for 1-3 distances of 0.0008
;
_olex2_refine_details
;
Refinement using NoSpherA2, an implementation of
NOn-SPHERical Atom-form-factors in Olex2.
Please cite:
F. Kleemiss et al. Chem. Sci. DOI 10.1039/D0SC05526C - 2021
NoSpherA2 implementation of HAR makes use of
tailor-made aspherical atomic form factors calculated
on-the-fly from a Hirshfeld-partitioned electron density (ED) - not from
spherical-atom form factors.

The ED is calculated from a gaussian basis set single determinant SCF
wavefunction - either Hartree-Fock or DFT using selected funtionals
 - for a fragment of the crystal.
This fragment can be embedded in an electrostatic crystal field by employing cluster charges
or modelled using implicit solvation models, depending on the software used.
The following options were used:
   SOFTWARE:       ORCA
   PARTITIONING:   NoSpherA2
   INT ACCURACY:   Normal
   METHOD:         B3LYP
   BASIS SET:      def2-TZVP
   CHARGE:         0
   MULTIPLICITY:   1
   DATE:           2023-09-25_12-34-56
;
loop_
  _atom_site_label
  _atom_site_type_symbol
  _atom_site_fract_x
  _atom_site_fract_y
  _atom_site_fract_z
  _atom_site_U_iso_or_equiv
  _atom_site_adp_type
  _atom_site_occupancy
  _atom_site_refinement_flags_posn
  _atom_site_refinement_flags_adp
 S1 S 0.19019(3) 0.318164(18) 0.259591(9) 0.03514(6) Uani 1.000000 . U
 O2 O 0.15724(12) 0.58882(6) 0.37066(3) 0.04907(15) Uani 1.000000 . .
 O1 O 0.66430(10) 0.19778(6) 0.32289(3) 0.04693(14) Uani 1.000000 . .
 C5 C 0.31068(14) 0.49865(7) 0.37454(4) 0.03447(15) Uani 1.000000 . .
 C2 C 0.56740(12) 0.30447(8) 0.35025(4) 0.03367(15) Uani 1.000000 . .
 C3 C 0.64251(13) 0.38516(8) 0.41728(4) 0.03485(16) Uani 1.000000 . .
 C7 C 0.85211(18) 0.44999(11) 0.52267(5) 0.0539(2) Uani 1.000000 . .
 C6 C 0.82524(17) 0.35903(10) 0.46172(5) 0.04576(19) Uani 1.000000 . .
 C11 C 0.3496(2) 0.32421(14) 0.17708(5) 0.0571(2) Uani 1.000000 . U
 C1 C 0.36429(12) 0.37613(8) 0.32769(4) 0.03372(16) Uani 1.000000 . U
 C10 C 0.16497(18) 0.12254(10) 0.27113(6) 0.04631(19) Uani 1.000000 . U
 C9 C 0.51482(18) 0.58801(10) 0.49248(5) 0.0479(2) Uani 1.000000 . .
 C4 C 0.49012(13) 0.49831(8) 0.43212(4) 0.03586(17) Uani 1.000000 . .
 C8 C 0.6989(2) 0.56223(10) 0.53790(5) 0.0553(2) Uani 1.000000 . .
 H10a H 0.327(3) 0.0754(10) 0.2723(6) 0.078(4) Uani 1.000000 . .
 H9 H 0.396(2) 0.6757(11) 0.5033(6) 0.077(3) Uani 1.000000 . .
 H10b H 0.079(2) 0.1068(14) 0.3220(7) 0.093(4) Uani 1.000000 . .
 H11a H 0.366(3) 0.4413(13) 0.1646(6) 0.100(5) Uani 1.000000 . .
 H6 H 0.9441(18) 0.2688(12) 0.4499(6) 0.068(3) Uani 1.000000 . .
 H11b H 0.252(3) 0.2651(14) 0.1365(6) 0.110(6) Uani 1.000000 . .
 H7 H 0.993(2) 0.4316(13) 0.5601(6) 0.090(4) Uani 1.000000 . .
 H11c H 0.503(2) 0.2727(17) 0.1864(6) 0.088(4) Uani 1.000000 . .
 H8 H 0.718(2) 0.6305(13) 0.5857(6) 0.088(4) Uani 1.000000 . .
 H10c H 0.071(2) 0.0849(13) 0.2241(6) 0.096(5) Uani 1.000000 . .

loop_
  _atom_site_aniso_label
  _atom_site_aniso_U_11
  _atom_site_aniso_U_22
  _atom_site_aniso_U_33
  _atom_site_aniso_U_12
  _atom_site_aniso_U_13
  _atom_site_aniso_U_23
 S1 0.03735(9) 0.03166(8) 0.03641(9) 0.00446(7) -0.00797(7) -0.00375(7)
 O2 0.0570(4) 0.0413(3) 0.0490(3) 0.0167(3) -0.0094(3) -0.0090(2)
 O1 0.0396(3) 0.0474(3) 0.0538(3) 0.0101(3) -0.0035(3) -0.0131(3)
 C5 0.0425(4) 0.0281(3) 0.0328(3) 0.0028(4) -0.0022(3) -0.0014(3)
 C2 0.0321(3) 0.0331(3) 0.0357(3) 0.0007(3) -0.0013(3) -0.0025(3)
 C3 0.0364(4) 0.0342(3) 0.0340(3) -0.0037(3) -0.0048(3) 0.0013(3)
 C7 0.0632(6) 0.0538(5) 0.0448(5) -0.0096(5) -0.0221(5) 0.0025(4)
 C6 0.0433(4) 0.0489(5) 0.0450(4) -0.0030(4) -0.0128(4) 0.0022(3)
 C11 0.0823(8) 0.0525(6) 0.0365(4) -0.0033(6) 0.0039(4) -0.0038(4)
 C1 0.0360(4) 0.0317(3) 0.0334(3) 0.0023(3) -0.0040(3) -0.0038(3)
 C10 0.0467(5) 0.0340(3) 0.0582(5) 0.00026(19) -0.0107(5) -0.00120(18)
 C9 0.0711(6) 0.0380(4) 0.0346(4) 0.0001(4) -0.0091(4) -0.0053(3)
 C4 0.0465(4) 0.0306(3) 0.0305(3) -0.0022(3) -0.0037(3) -0.0007(3)
 C8 0.0813(7) 0.0471(4) 0.0375(4) -0.0099(5) -0.0190(5) -0.0026(4)
 H10a 0.107(10) 0.024(5) 0.102(9) 0.010(7) -0.008(10) 0.007(6)
 H9 0.106(9) 0.049(6) 0.075(7) 0.025(7) -0.016(7) -0.016(6)
 H10b 0.115(12) 0.095(10) 0.070(8) -0.034(9) 0.013(8) 0.004(8)
 H11a 0.172(15) 0.050(7) 0.078(9) 0.007(9) -0.004(10) 0.026(6)
 H6 0.055(7) 0.071(7) 0.078(8) 0.009(6) -0.012(6) 0.000(6)
 H11b 0.183(16) 0.098(10) 0.050(7) -0.010(10) -0.023(9) -0.032(7)
 H7 0.093(10) 0.097(9) 0.079(9) 0.001(8) -0.054(8) -0.007(7)
 H11c 0.080(9) 0.130(13) 0.055(8) 0.005(9) 0.030(7) -0.019(8)
 H8 0.107(10) 0.091(8) 0.067(7) 0.002(8) -0.041(8) -0.027(6)
 H10c 0.131(13) 0.077(8) 0.079(9) -0.016(8) -0.053(9) -0.017(7)

loop_
  _geom_bond_atom_site_label_1
  _geom_bond_atom_site_label_2
  _geom_bond_distance
  _geom_bond_site_symmetry_2
  _geom_bond_publ_flag
 S1 C11 1.7905(11) . ?
 S1 C1 1.7079(7) . ?
 S1 C10 1.7859(9) . ?
 O2 C5 1.2263(9) . ?
 O1 C2 1.2308(9) . ?
 C5 C1 1.4382(10) . ?
 C5 C4 1.5042(10) . ?
 C2 C3 1.5000(10) . ?
 C2 C1 1.4334(10) . ?
 C3 C6 1.3811(11) . ?
 C3 C4 1.3938(11) . ?
 C7 C6 1.3987(12) . ?
 C7 C8 1.3923(15) . ?
 C7 H7 1.095(11) . ?
 C6 H6 1.101(11) . ?
 C11 H11a 1.086(11) . ?
 C11 H11b 1.084(12) . ?
 C11 H11c 1.040(14) . ?
 C10 H10a 1.056(14) . ?
 C10 H10b 1.077(13) . ?
 C10 H10c 1.086(11) . ?
 C9 C4 1.3818(11) . ?
 C9 C8 1.3977(14) . ?
 C9 H9 1.080(10) . ?
 C8 H8 1.081(10) . ?

loop_
  _geom_angle_atom_site_label_1
  _geom_angle_atom_site_label_2
  _geom_angle_atom_site_label_3
  _geom_angle
  _geom_angle_site_symmetry_1
  _geom_angle_site_symmetry_3
  _geom_angle_publ_flag
 C1 S1 C11 106.84(5) . . ?
 C10 S1 C11 100.10(6) . . ?
 C10 S1 C1 105.50(4) . . ?
 C1 C5 O2 129.91(7) . . ?
 C4 C5 O2 124.88(6) . . ?
 C4 C5 C1 105.20(6) . . ?
 C3 C2 O1 125.20(7) . . ?
 C1 C2 O1 129.13(7) . . ?
 C1 C2 C3 105.67(6) . . ?
 C6 C3 C2 129.63(7) . . ?
 C4 C3 C2 108.84(6) . . ?
 C4 C3 C6 121.52(7) . . ?
 C8 C7 C6 120.92(9) . . ?
 H7 C7 C6 120.1(6) . . ?
 H7 C7 C8 119.0(6) . . ?
 C7 C6 C3 117.62(9) . . ?
 H6 C6 C3 121.1(5) . . ?
 H6 C6 C7 121.3(5) . . ?
 H11a C11 S1 104.8(7) . . ?
 H11b C11 S1 106.5(8) . . ?
 H11b C11 H11a 112.4(10) . . ?
 H11c C11 S1 108.2(6) . . ?
 H11c C11 H11a 113.2(12) . . ?
 H11c C11 H11b 111.3(10) . . ?
 C5 C1 S1 122.69(6) . . ?
 C2 C1 S1 125.89(6) . . ?
 C2 C1 C5 111.19(6) . . ?
 H10a C10 S1 108.9(6) . . ?
 H10b C10 S1 105.9(7) . . ?
 H10b C10 H10a 111.4(10) . . ?
 H10c C10 S1 105.0(6) . . ?
 H10c C10 H10a 111.4(9) . . ?
 H10c C10 H10b 113.8(10) . . ?
 C8 C9 C4 117.75(9) . . ?
 H9 C9 C4 120.5(6) . . ?
 H9 C9 C8 121.7(6) . . ?
 C3 C4 C5 109.05(6) . . ?
 C9 C4 C5 129.76(8) . . ?
 C9 C4 C3 121.18(8) . . ?
 C9 C8 C7 121.01(8) . . ?
 H8 C8 C7 120.6(7) . . ?
 H8 C8 C9 118.4(7) . . ?

loop_
  _geom_torsion_atom_site_label_1
  _geom_torsion_atom_site_label_2
  _geom_torsion_atom_site_label_3
  _geom_torsion_atom_site_label_4
  _geom_torsion
  _geom_torsion_site_symmetry_1
  _geom_torsion_site_symmetry_2
  _geom_torsion_site_symmetry_3
  _geom_torsion_site_symmetry_4
  _geom_torsion_publ_flag
 S1 C1 C5 O2 -8.67(8) . . . . ?
 S1 C1 C5 C4 172.40(6) . . . . ?
 S1 C1 C2 O1 6.19(8) . . . . ?
 S1 C1 C2 C3 -172.83(7) . . . . ?
 O2 C5 C1 C2 176.56(9) . . . . ?
 O2 C5 C4 C3 -176.88(8) . . . . ?
 O2 C5 C4 C9 4.08(10) . . . . ?
 O1 C2 C3 C6 -0.83(10) . . . . ?
 O1 C2 C3 C4 -179.41(8) . . . . ?
 O1 C2 C1 C5 -179.24(9) . . . . ?
 C5 C1 C2 C3 1.74(7) . . . . ?
 C5 C4 C3 C2 -1.10(7) . . . . ?
 C5 C4 C3 C6 -179.82(6) . . . . ?
 C5 C4 C9 C8 179.44(9) . . . . ?
 C2 C3 C6 C7 -178.15(9) . . . . ?
 C2 C3 C4 C9 178.03(6) . . . . ?
 C3 C6 C7 C8 0.30(10) . . . . ?
 C3 C4 C9 C8 0.50(9) . . . . ?
 C7 C8 C9 C4 0.07(11) . . . . ?

loop_
  _diffrn_refln_index_h
  _diffrn_refln_index_k
  _diffrn_refln_index_l
  _diffrn_refln_intensity_net
  _diffrn_refln_intensity_u
 0 0 1 2.36 0.18
 0 0 2 1323.71 18.74
 0 0 -2 1303.86 18.4
 0 0 -2 1344.52 19.26
 0 0 3 0.5 0.21
 0 0 -3 0.21 0.13
 0 0 -3 0.14 0.22
 0 0 -3 0.28 0.22
 0 0 -4 2070.07 29.77
 0 0 4 2166.97 30.37
 0 0 -4 2109.17 31.49
 0 0 4 2093.11 30.86
 0 0 -4 2121.59 31.24
 0 0 -4 2086.1 31.44
 0 0 4 2073.05 30.49
 0 0 -5 -0.06 0.33
 0 0 5 0.22 0.26
 0 0 -5 0.82 0.38
 0 0 5 0.73 0.37
 0 0 -5 0.72 0.43
 0 0 5 1.41 0.41
 0 0 -6 538.24 9.1
 0 0 6 552.26 9.89
 0 0 6 554.08 10.23
 0 0 -6 542.94 11
 0 0 6 545.01 10.65
 0 0 -6 541.64 11.3
 0 0 6 535.73 10.9
 0 0 -7 0.08 0.39
 0 0 7 1.4 0.41
 0 0 7 0.23 0.39
 0 0 -7 0.08 0.41
 0 0 7 1.15 0.56
 0 0 -7 0.18 0.49
 0 0 -7 0.03 0.16
 0 0 -8 1024.55 18.07
 0 0 -8 1086.32 19.87
 0 0 -8 1112.58 20.2
 0 0 8 1057.35 17.76
 0 0 -8 1027.01 16.35
 0 0 8 1086.68 18.35
 0 0 8 1112.24 19.38
 0 0 8 1056.55 17.36
 0 0 8 1100.03 19.74
 0 0 -8 1062.44 20.24
 0 0 -9 0.07 0.41
 0 0 -9 0.16 0.35
 0 0 -9 1.22 0.76
 0 0 9 3.25 0.66
 0 0 -9 0.46 0.58
 0 0 -9 3.16 0.43
 0 0 9 0.67 0.45
 0 0 9 1.84 0.78
 0 0 9 0.43 0.52
 0 0 -9 0.25 0.49
 0 0 -10 3210.29 50.04
 0 0 -10 3284.84 50.53
 0 0 -10 3437.22 53.08
 0 0 -10 3305 53.02
 0 0 10 3341.13 50.15
 0 0 10 3390.57 51.94
 0 0 10 3161.87 53.35
 0 0 -10 3466.79 54.17
 0 0 10 3364.54 52.74
 0 0 11 1.1 0.81
 0 0 11 2.36 0.7
 0 0 -11 0.87 0.79
 0 0 11 1.32 0.97
 0 0 11 0.86 0.81
 0 0 11 4.42 1.31
 0 0 -11 1 0.76
 0 0 -11 0.71 0.54
 0 0 -11 3.91 0.95
 0 0 -11 1.64 0.98
 0 0 -12 1300.94 27.86
 0 0 12 1300.33 27.74
 0 0 12 1372.32 28.15
 0 0 12 1323.03 25.5
 0 0 12 1354.18 26.59
 0 0 -12 1395.63 27.39
 0 0 -13 0.22 0.6
 0 0 13 -0.14 0.63
 0 0 -13 -0.19 0.77
 0 0 -13 0.37 0.54
 0 0 -13 0.78 0.56
 0 0 13 0.17 0.77
 0 0 -13 0.28 0.51
 0 0 13 2.72 1.35
 0 0 13 -0.21 0.91
 0 0 -14 858.14 15.57
 0 0 -14 856.54 16.05
 0 0 -14 830.83 15.14
 0 0 -14 846.61 15.95
 0 0 14 857.91 21.99
 0 0 14 837.16 21.94
 0 0 -14 837.8 15.5
 0 0 -14 835.67 15.74
 0 0 -14 841.82 15.86
 0 0 -14 840.82 15.98
 0 0 -14 865.36 15.88
 0 0 14 858.39 20.23
 0 0 -14 833.95 20.79
 0 0 -15 0.61 0.62
 0 0 -15 0.87 0.78
 0 0 -15 1.02 0.6
 0 0 15 1.72 1.33
 0 0 15 1.77 1.28
 0 0 -15 0.3 0.57
 0 0 -15 -0.16 0.69
 0 0 -15 3.76 0.95
 0 0 -15 1.21 0.75
 0 0 -15 1.9 0.78
 0 0 15 1.68 1.01
 0 0 -15 0.86 1.05
 0 0 16 496.02 16.63
 0 0 -16 490.6 11.1
 0 0 -16 518.52 11.37
 0 0 16 487.09 16.75
 0 0 -16 507.99 11.21
 0 0 -16 479.83 10.64
 0 0 -16 506.33 10.87
 0 0 -16 494.81 11.33
 0 0 -16 478.79 10.29
 0 0 -16 516.78 11.3
 0 0 -16 516.11 11.44
 0 0 17 1.81 1.4
 0 0 -17 0.38 0.58
 0 0 -17 0.35 0.69
 0 0 -17 -0.17 0.83
 0 0 -17 1.29 0.83
 0 0 -17 0.37 0.85
 0 0 -17 0.13 0.5
 0 0 -17 1.1 0.82
 0 0 -18 128.52 4.76
 0 0 -18 130.4 4.82
 0 0 -18 123.28 5.06
 0 0 -18 121.72 4.81
 0 0 -18 132.43 4.51
 0 0 18 135.8 8.09
 0 0 -18 126.82 4.77
 0 0 -19 0.25 0.72
 0 0 -19 0.08 0.75
 0 0 -19 0.65 0.78
 0 0 -19 0.07 0.65
 0 0 -19 -0.09 0.77
 0 0 -19 -0.06 0.55
 0 0 19 1.26 1.37
 0 0 19 0.69 0.96
 0 0 -19 1.36 0.82
 0 0 -19 0.37 0.69
 0 0 -20 255.79 6.47
 0 0 -20 253.01 6.69
 0 0 -20 240.82 5.75
 0 0 -20 251.11 6.89
 0 0 -20 236.2 6.46
 0 0 -20 250.25 6.34
 0 0 -20 237.91 6.15
 0 0 -21 0.81 0.63
 0 0 -21 1.46 0.45
 0 0 -21 1.56 0.57
 0 0 -21 -0.13 0.28
 0 0 -21 0.5 0.58
 0 0 -21 0.12 0.63
 0 0 22 18.9 1.09
 0 0 -22 22.5 1.49
 0 0 -22 21.29 1.2
 0 0 -22 21.1 1.35
 0 0 -23 0.28 0.33
 0 0 -23 0.06 0.25
 0 -1 0 0.35 0.2
 0 1 0 0.02 0.12
 0 1 1 1437.3 20.36
 0 1 -1 1386.26 20.1
 0 -1 1 1476.37 20.5
 0 1 1 1272.96 20.69
 0 1 1 1642.47 20.92
 0 -1 1 1370.54 20.1
 0 -1 1 1368.21 20.82
 0 -1 1 1502.83 20.95
 0 1 -1 1400.87 20.07
 0 1 1 1400.15 20.82
 0 1 1 1393.44 20.7
 0 -1 -1 1486.81 21.11
 0 -1 2 4144.5 60.8
 0 1 -2 4010.47 60.65
 0 1 2 4380.86 60.78
 0 -1 2 4414.94 60.75
 0 -1 2 4770.47 61.22
 0 -1 -2 4837.9 61.02
 0 1 -2 4528.33 60.78
 0 -1 -2 4065.21 61.17
 0 1 2 4262.27 60.88
 0 1 -2 4551.79 60.7
 0 1 -2 4275.65 60.64
 0 1 2 4234.18 60.65
 0 1 -3 2173.36 31.93
 0 1 3 2119.09 32.19
 0 -1 -3 2249.22 32.8
 0 -1 -3 2202.51 32.83
 0 1 -3 2262.48 31.76
 0 1 3 2144.82 31.32
 0 -1 3 2361.32 32.53
 0 -1 -3 2231.28 31.47
 0 1 -3 2011.13 31.26
 0 1 -3 2323.93 32.11
 0 -1 3 2186.98 31.46
 0 1 3 2169.58 31.25
 0 1 -3 2222.24 31.27
 0 1 -3 2260.32 31.27
 0 1 3 2180.35 31.58
 0 1 3 2170.53 32.52
 0 1 -4 708.66 11.29
 0 1 4 746.72 11.34
 0 -1 -4 729.49 13.11
 0 1 4 706.68 12.27
 0 -1 -4 747.26 12.51
 0 1 4 702.17 12.45
 0 -1 4 757.33 13.58
 0 1 -4 718.47 12.41
 0 1 4 687.29 11.1
 0 1 -4 665.9 11.08
 0 -1 4 734.38 12.82
 0 -1 4 723.71 11.29
 0 -1 -4 701.66 11.24
 0 1 -4 746.17 12.85
 0 -1 -4 742.22 13.03
 0 1 -4 701.69 11.68
 0 1 4 756.46 12.99
 0 -1 4 725.41 10.63
 0 1 4 712.85 11.45
 0 1 4 713.88 12.7
 0 1 -4 718.13 11.96
 0 1 5 1439.64 22.79
 0 1 5 1357.85 21.93
 0 -1 -5 1225.89 23.02
 0 1 -5 1350.58 22.22
 0 -1 5 1374.22 22.63
 0 -1 -5 1403.49 20.13
 0 -1 -5 1372.64 20.59
 0 -1 5 1418.94 23.75
 0 -1 5 1393.45 20.12
 0 1 -5 1378.29 22.52
 0 -1 -5 1426.3 22.74
 0 1 -5 1326.58 20.9
 0 -1 -5 1324.66 22.68
 0 1 -5 1346.71 22.08
 0 -1 5 1395.79 20.63
 0 1 5 1399.14 22.63
 0 -1 -5 1382.96 22.68
 0 1 -5 1357.24 20.08
 0 1 5 1408.55 20.11
 0 1 5 1359.11 20.44
 0 -1 5 1386.99 19.97
 0 1 5 1327.16 22.22
 0 -1 -5 1356.88 21.91
 0 1 5 1356.59 21.6
 0 1 6 3152.7 46.84
 0 -1 6 3284.1 46.17
 0 1 6 3321.69 48.12
 0 -1 6 3419.29 50.03
 0 1 -6 3373.57 47.79
 0 -1 -6 3354.07 47.92
 0 -1 6 3252.5 48.12
 0 -1 -6 3076.96 44.98
 0 1 -6 3189.32 45.56
 0 -1 -6 3257.65 47.92
 0 1 -6 3259.49 47.91
 0 -1 -6 3149.36 47.96
 0 1 -6 3262.15 47.31
 0 1 6 3235.41 47.91
 0 -1 6 3245.06 45.63
 0 -1 -6 3168.55 48
 0 -1 6 3044.95 43.81
 0 -1 -6 2843.82 43.78
 0 1 6 3022.93 43.85
 0 1 -6 3136.36 43.95
 0 -1 6 3252.62 43.87
 0 -1 -6 3252.8 43.9
 0 1 6 3163.24 47.42
 0 1 6 3240.72 44.73
 0 -1 6 3312.27 44.74
 0 1 6 3218.18 46.37
 0 -1 -6 3263.44 47.04
 0 1 -6 3348.93 48.1
 0 -1 -7 1854.28 31.4
 0 1 7 1884.42 27.4
 0 1 7 1879.7 30.7
 0 -1 7 1939.44 27.99
 0 -1 -7 1915.08 30.43
 0 1 -7 1934.88 31.49
 0 1 7 1905.97 29.45
 0 -1 -7 1951.53 31.34
 0 1 -7 1901.25 31.28
 0 -1 -7 1842.43 27.95
 0 1 7 1926.65 31.36
 0 -1 7 1937.08 29.12
 0 1 -7 1899.98 30.51
 0 1 7 1939.2 31.55
 0 -1 7 1923.61 29.62
 0 1 7 1850.56 29.99
 0 -1 7 1903.07 31.49
 0 1 -7 1950.94 31.3
 0 -1 -7 1932.97 31.38
 0 -1 7 1841.11 33.43
 0 -1 -8 408.15 10.51
 0 1 8 403.39 9.81
 0 -1 8 394.85 7.59
 0 1 -8 394.23 9.42
 0 1 -8 416.19 10.55
 0 1 8 405.17 8.73
 0 -1 -8 415.17 9.82
 0 -1 -8 413.18 10.32
 0 1 -8 387.53 10.22
 0 -1 -8 396.86 7.4
 0 -1 8 406.31 8.7
 0 1 8 410.98 10.38
 0 1 -8 396.54 9.63
 0 1 8 402.01 9.22
 0 1 8 409.24 10.57
 0 -1 8 416.33 9.24
 0 1 -8 411.42 10.48
 0 -1 -8 400.8 10.38
 0 -1 8 402.24 10.54
 0 -1 -9 100.11 4.53
 0 1 9 97.21 3.65
 0 1 -9 102.22 4.97
 0 -1 -9 94.78 2.66
 0 -1 -9 102.33 4.86
 0 1 9 114.32 4.54
 0 -1 9 99.09 3.86
 0 1 9 104.58 4.95
 0 -1 -9 106.07 5.16
 0 -1 9 101.6 4.81
 0 1 9 99.35 4.46
 0 1 -9 97.09 2.73
 0 1 -9 95.25 4.35
 0 1 9 110.06 5.18
 0 -1 9 98.47 4.16
 0 1 9 94.92 4
 0 1 -9 98.76 4.32
 0 1 -9 104.72 5.05
 0 -1 9 95.36 5.02
 0 -1 -9 102.91 5.03
 0 1 10 36.23 3.16
 0 1 10 37.31 2.49
 0 -1 10 33.37 2.53
 0 -1 10 34.74 2.36
 0 1 10 33.93 2.96
 0 -1 -10 33.55 2.74
 0 1 -10 40.51 3.29
 0 -1 -10 44.62 3.35
 0 1 10 45.63 2.91
 0 -1 -10 37.23 3.23
 0 -1 10 35.06 3.02
 0 1 10 37.61 2.83
 0 1 -10 39.02 1.55
 0 1 -10 36.39 2.77
 0 1 -10 34.18 2.64
 0 -1 -10 36.77 3.2
 0 -1 10 38.54 3.35
 0 1 -10 35.92 3.18
 0 1 10 32.2 2.97
 0 1 -10 34.64 1.59
 0 1 -11 433.9 12.68
 0 1 11 426.29 10.92
 0 -1 -11 452.25 12.51
 0 1 -11 428.15 11.34
 0 1 11 452.37 13.47
 0 -1 -11 463.21 13.26
 0 -1 11 448.88 12.67
 0 1 11 435.63 12.72
 0 1 -11 447.98 13.12
 0 -1 11 437.14 13.12
 0 -1 -11 449.51 13.1
 0 1 11 443.56 11.47
 0 1 -11 427.39 11.17
 0 -1 -11 458.68 12.04
 0 -1 11 441.22 11.21
 0 1 11 460.72 13
 0 1 11 445.93 12.52
 0 1 -11 434.21 8.15
 0 -1 12 825.21 19.51
 0 1 12 858.19 20.65
 0 -1 -12 855.77 20.29
 0 -1 -12 820.32 18.38
 0 1 -12 793.19 17.14
 0 1 12 797.73 17.4
 0 1 12 796.71 18.82
 0 1 -12 781.73 13.37
 0 1 -12 844.35 19.77
 0 -1 -12 794.17 18.81
 0 -1 12 776.62 17.14
 0 1 12 816.33 19.51
 0 1 12 779.66 19.37
 0 -1 12 774.38 19.85
 0 1 -12 845.27 20.24
 0 -1 -12 862.28 20.32
 0 -1 -13 911.34 16.9
 0 1 13 956.23 22.52
 0 1 -13 935.69 17.26
 0 1 -13 959.77 17.1
 0 -1 -13 953.86 17.23
 0 1 -13 973.75 22.68
 0 -1 -13 953.09 21.87
 0 1 -13 961.3 16.99
 0 -1 -13 944.15 16.98
 0 1 -13 976.97 17.27
 0 1 13 939.46 22.6
 0 -1 -13 982.45 23.4
 0 1 -13 1027.07 23.81
 0 1 13 989.48 23.82
 0 -1 13 976.52 22.63
 0 -1 -13 956.33 17
 0 1 -13 965.74 17.23
 0 1 13 959.62 21.78
 0 1 -13 973.79 17.16
 0 -1 -13 977.5 17.13
 0 -1 -13 984.9 17.19
 0 1 -13 960.14 17.35
 0 1 -13 951.5 17.22
 0 1 14 53.29 4.61
 0 1 -14 46.06 2.67
 0 -1 -14 44.91 2.52
 0 1 -14 50.58 2.77
 0 -1 -14 46.22 2.75
 0 1 -14 45.69 2.57
 0 -1 -14 54.08 2.72
 0 -1 -14 41.91 3.94
 0 1 -14 47.26 2.79
 0 -1 -14 46.39 2.68
 0 1 -14 47.29 2.77
 0 1 14 47.24 4.47
 0 1 14 46.3 4.68
 0 -1 14 45.8 4.31
 0 1 -14 47.9 2.77
 0 -1 -14 48.13 2.68
 0 1 14 45.02 4
 0 -1 -14 49.98 2.79
 0 -1 -14 44.56 2.63
 0 1 -14 50.1 2.87
 0 1 -14 42.95 2.62
 0 1 -14 41.98 2.64
 0 1 15 1350.19 29.29
 0 -1 -15 1288.25 22.36
 0 1 -15 1289.32 23.12
 0 1 -15 1371.26 23.06
 0 1 -15 1304.98 22.5
 0 -1 -15 1357.48 22.48
 0 -1 -15 1371.72 23.35
 0 -1 -15 1297.85 28.35
 0 1 -15 1388 23.29
 0 -1 -15 1314.14 22.82
 0 1 15 1306.49 29.92
 0 -1 15 1345.02 29.64
 0 1 15 1372.94 31.25
 0 -1 -15 1334.43 22.93
 0 1 -15 1319.62 23.07
 0 1 15 1268.12 27.67
 0 -1 -15 1355.76 23.27
 0 1 -15 1354.48 23.21
 0 -1 -15 1375.18 23.14
 0 1 -15 1353.75 23.42
 0 -1 -15 1370.57 23.22
 0 1 -15 1341.77 23.08
 0 -1 -16 47.5 2.96
 0 1 -16 47.9 2.85
 0 1 -16 43.41 2.58
 0 -1 -16 48.18 2.68
 0 -1 -16 41.33 4.05
 0 -1 -16 46.56 2.83
 0 1 -16 46.91 2.9
 0 1 -16 48.96 2.81
 0 -1 -16 52.08 2.8
 0 -1 -16 45.28 2.86
 0 -1 -16 48.59 2.93
 0 1 -16 50.96 3.08
 0 1 -16 49.85 3.15
 0 -1 -16 50.97 2.92
 0 1 -16 44.98 2.83
 0 -1 16 44.8 4.54
 0 1 16 50.3 5.15
 0 -1 -16 46.78 2.91
 0 1 -16 44.42 2.82
 0 1 16 47.15 4.48
 0 1 16 42.98 4.55
 0 1 -17 130.44 5.11
 0 -1 -17 134.58 5.02
 0 -1 -17 134.04 5.03
 0 -1 17 129.67 8.36
 0 -1 17 137.71 7.95
 0 1 17 146.51 8.71
 0 -1 -17 131.15 4.98
 0 1 -17 137.63 5.06
 0 1 -17 135.85 5.36
 0 1 -17 130.04 4.93
 0 -1 -17 135.05 4.93
 0 -1 -17 133.65 4.89
 0 1 -17 140.53 5.12
 0 -1 -17 134.36 4.59
 0 1 -17 134.41 4.79
 0 -1 -17 143.13 4.73
 0 1 -17 143.99 5.06
 0 1 -17 125.54 4.48
 0 -1 -17 137.31 5.15
 0 1 17 136.95 7.53
 0 -1 -18 390.6 9.19
 0 1 -18 386.13 9.67
 0 1 -18 398.4 9.52
 0 -1 -18 394.99 8.7
 0 1 -18 397.86 9.02
 0 1 -18 397.8 9.91
 0 -1 -18 398.71 9.5
 0 1 -18 382.49 9.56
 0 -1 18 394.94 15.11
 0 -1 18 395.78 13.85
 0 1 18 390.08 14.65
 0 1 -18 389.42 9.58
 0 -1 -18 381.35 9.14
 0 -1 -18 394.53 9.55
 0 -1 -18 396.57 8.77
 0 1 -18 373.27 8.52
 0 1 -18 393.23 9.33
 0 -1 -18 403.96 9.47
 0 1 -19 269.01 7.4
 0 -1 -19 273.48 7.23
 0 -1 -19 267.68 6.99
 0 1 19 255.99 11.23
 0 1 19 257.45 11.24
 0 -1 19 278.07 12.03
 0 1 -19 280.01 7.18
 0 -1 -19 279.54 7.21
 0 1 -19 275.22 7.62
 0 -1 -19 267.73 6.46
 0 1 -19 276.5 6.82
 0 -1 -19 255.98 7.18
 0 1 -19 289.81 7.43
 0 1 -19 282.19 7.56
 0 -1 -19 282.37 7.12
 0 -1 -19 268.89 6.72
 0 1 -19 271.89 7.35
 0 1 -20 3.73 0.77
 0 -1 -20 2.46 0.58
 0 1 -20 3.45 0.87
 0 -1 -20 2.76 0.8
 0 -1 -20 2.8 0.79
 0 1 -20 2.83 0.91
 0 -1 -20 3.37 0.85
 0 -1 -20 3.22 0.81
 0 1 -20 3.15 0.89
 0 1 -20 4.33 0.82
 0 1 20 4.09 0.76
 0 -1 -20 -0.05 0.21
 0 1 -20 2.89 0.8
 0 1 -20 2.71 0.91
 0 1 -21 137.52 4.36
 0 -1 -21 130.33 4
 0 1 -21 135.9 4.04
 0 1 -21 139.4 4.26
 0 -1 -21 135.07 3.92
 0 -1 -21 136.03 4.18
 0 1 -21 138.47 3.92
 0 -1 -21 135.32 3.94
 0 1 22 1.06 0.5
 0 1 -22 0.87 0.42
 0 1 -22 0.26 0.48
 0 -1 -22 1.8 0.47
 0 1 -22 0.79 0.36
 0 1 -22 1.28 0.54
 0 -1 -22 1.7 0.51
 0 -1 22 1.34 0.41
 0 -1 -23 104.78 2.44
 0 1 -23 133.67 2.95
 0 2 0 15.27 1.02
 0 -2 0 17.91 1.35
 0 -2 0 16.2 1.06
 0 2 0 16.87 1.2
 0 -2 0 18.37 1.38
 0 2 0 15.99 1.12
 0 2 1 2550.76 36.3
 0 -2 1 2633.57 36.64
 0 2 1 2386.17 36.21
 0 2 -1 2476.68 35.31
 0 -2 -1 2576.15 37
 0 -2 1 2439.74 36.58
 0 -2 1 2363.61 34.42
 0 2 1 2195.01 36.14
 0 2 1 2508.35 35.76
 0 -2 -1 2535.27 36.9
 0 2 -1 2425.2 35.89
 0 2 -1 2455.22 34.77
 0 -2 -1 2395.91 36.63
 0 2 1 2451.85 36.03
 0 2 1 2496.66 36.16
 0 2 -2 8577.93 123.37
 0 2 2 8547.31 123.4
 0 -2 -2 8956.44 125.19
 0 -2 2 9029.42 123.9
 0 2 2 8768.44 123.58
 0 2 -2 8415.67 123.49
 0 -2 2 8518.72 122.05
 0 2 -2 8814.59 122.11
 0 -2 -2 9862.16 124.18
 0 2 2 8933.14 123.22
 0 2 2 8802.72 123.56
 0 -2 -2 8788.31 125.11
 0 2 -2 8768 121.98
 0 2 -2 9060.17 123.49
 0 2 2 8980.94 123.67
 0 -2 2 9999 124.34
 0 2 -2 8952.07 122.84
 0 -2 -2 8580.99 123.87
 0 2 2 9023.53 123.87
 0 2 3 28.95 1.62
 0 2 -3 22.86 1.46
 0 -2 3 21.19 1.58
 0 2 -3 22.69 1.43
 0 2 3 21.71 1.5
 0 -2 3 25.11 1.56
 0 -2 -3 23.2 1.99
 0 -2 3 37.33 1.87
 0 -2 3 19.83 1.23
 0 2 -3 21.44 1.46
 0 -2 3 21.03 1.51
 0 2 -3 30.45 1.49
 0 2 3 17.68 1.34
 0 -2 -3 19.93 1.47
 0 2 3 21.4 1.57
 0 2 3 22.19 1.36
 0 2 3 22.58 1.67
 0 2 -3 21.91 1.49
 0 -2 -3 21.83 1.94
 0 -2 -3 23.99 1.61
 0 2 -3 20.79 1.18
 0 2 3 30.37 1.91
 0 -2 -3 25.11 1.88
 0 -2 -3 21.89 1.58
 0 2 4 575.9 11.43
 0 -2 -4 588.3 11.38
 0 2 -4 608.44 11.33
 0 2 -4 580 10.49
 0 2 4 576.28 10.51
 0 2 -4 565.84 10.85
 0 -2 -4 547.37 10.68
 0 -2 4 557.1 10.76
 0 2 -4 514.58 10.4
 0 -2 4 580.61 11.17
 0 2 -4 564.8 10.55
 0 2 4 546.92 10.53
 0 2 4 565.83 10.1
 0 2 -4 567.29 10.8
 0 2 4 581.76 11.62
 0 -2 -4 631.77 12.74
 0 -2 -4 621.72 12.71
 0 2 4 551.34 11.63
 0 -2 -4 639.66 12.19
 0 -2 -4 606.19 11.48
 0 -2 -4 614.46 11.4
 0 2 -4 570.78 10.44
 0 2 4 567.29 11.7
 0 2 4 575.96 10.75
 0 2 -5 2187.25 33.07
 0 -2 -5 2117.21 32.5
 0 -2 5 2172.55 33.81
 0 2 -5 1964.36 32.06
 0 2 5 1986.34 32.07
 0 -2 5 2200.37 32.65
 0 2 5 2148.91 31.55
 0 2 -5 2134.03 32.71
 0 2 5 2131.73 33.93
 0 -2 -5 2161.5 34.51
 0 -2 -5 2277.46 35.1
 0 -2 -5 2177.85 33.41
 0 2 5 2139.54 33.61
 0 2 -5 2126.35 33.94
 0 2 5 2185.04 32.63
 0 2 -5 2081.58 32.55
 0 -2 -5 2182.57 34.41
 0 2 5 2140.8 34.4
 0 -2 -5 2324.79 35.19
 0 -2 5 2248.78 32.13
 0 -2 -5 2232.05 33.72
 0 2 5 2113.92 32.43
 0 2 5 2206.45 34.32
 0 -2 -6 78.73 3.36
 0 2 6 72.79 3.38
 0 2 -6 71.67 3.44
 0 2 -6 71.69 3.6
 0 2 6 72.04 3.7
 0 2 6 70.82 2.82
 0 2 -6 74.52 3.37
 0 2 6 67.93 2.63
 0 -2 6 69.39 2.77
 0 -2 6 76.29 3.64
 0 2 -6 62.37 2.56
 0 -2 -6 73.71 2.83
 0 2 6 71.57 3.73
 0 2 -6 72.61 2.96
 0 2 6 78.05 2.39
 0 2 6 72.83 3.54
 0 -2 -6 79.75 3.85
 0 -2 -6 81.47 4.03
 0 -2 6 71.92 2.95
 0 -2 -6 79.63 3.98
 0 -2 -6 80.73 3.86
 0 2 6 78.16 3.89
 0 2 -6 67.35 2.74
 0 2 6 76.84 2.87
 0 -2 7 94.76 3.8
 0 -2 -7 96.71 4.6
 0 -2 -7 92.69 3.1
 0 -2 -7 99.33 4.34
 0 -2 7 93.16 3.11
 0 2 -7 97.54 4.25
 0 -2 7 94.45 4.43
 0 2 -7 92.48 4.17
 0 2 7 106.52 4.84
 0 2 7 95.1 4.28
 0 -2 -7 98.84 4.53
 0 -2 -7 95.38 3.92
 0 2 7 94.24 4.09
 0 2 -7 90.41 4.33
 0 2 7 109.04 3.32
 0 2 -7 96.73 3.19
 0 2 -7 93.1 2.69
 0 2 7 98.51 4.67
 0 -2 -7 99.81 4.61
 0 2 -7 93.42 2.65
 0 -2 -7 101.1 4.74
 0 2 7 95.37 4.48
 0 2 7 98.57 3.36
 0 -2 -8 62.63 3.88
 0 -2 8 59.63 3.26
 0 -2 8 59.9 3.78
 0 -2 -8 61.01 2.57
 0 2 -8 58.49 3.55
 0 -2 -8 62.14 3.65
 0 2 -8 59.78 3.51
 0 2 8 58.45 3.44
 0 2 8 62.58 3.95
 0 -2 -8 63.57 3.77
 0 -2 -8 59.06 3.2
 0 2 8 59.78 3.26
 0 2 -8 59.66 3.64
 0 -2 -8 90.16 2.48
 0 -2 -8 63.1 2.19
 0 -2 8 101.33 2.61
 0 2 -8 92.9 2.66
 0 2 -8 57.38 2.17
 0 2 -8 62.36 2.17
 0 2 8 62.32 3.93
 0 -2 -8 68.67 4.04
 0 2 8 59 2.52
 0 2 8 54.91 3.59
 0 -2 -8 62.94 3.9
 0 -2 -9 24.91 2.47
 0 -2 9 23.19 2.53
 0 2 -9 27.11 2.6
 0 -2 -9 26.61 2.22
 0 2 9 31.15 2.36
 0 -2 -9 24.88 2.49
 0 -2 -9 27.84 1.6
 0 2 -9 28.63 1.51
 0 2 9 24.09 2.46
 0 -2 -9 26.81 2.66
 0 -2 -9 25.74 1.97
 0 2 -9 23.1 1.33
 0 2 -9 21.51 2.33
 0 2 9 23.28 2.21
 0 2 9 21.58 2.49
 0 2 9 29.54 2.85
 0 -2 -9 24.47 2.55
 0 -2 9 24.08 2.21
 0 -2 10 494.83 13.82
 0 2 10 495.86 12.94
 0 2 -10 504.84 13.45
 0 -2 -10 508.89 13.48
 0 -2 -10 503.7 13.74
 0 2 10 498.93 13.1
 0 2 10 493.42 11.57
 0 -2 -10 518.34 12.15
 0 2 -10 490.1 9.04
 0 2 -10 498.87 13.08
 0 2 -10 485.99 9.21
 0 2 10 501.76 14
 0 2 10 487.99 12.26
 0 -2 -10 513.45 13.76
 0 -2 10 500.35 12.53
 0 -2 -10 510.4 13.26
 0 2 10 503.17 12.8
 0 2 10 508.5 13.92
 0 2 11 1926.57 35.24
 0 -2 -11 2004.7 36.08
 0 -2 -11 2053.61 34.68
 0 2 11 2031.14 36.1
 0 2 11 2086.71 37.61
 0 2 -11 2047.6 30.56
 0 2 11 2008.57 34.55
 0 2 11 2033.29 37.76
 0 -2 -11 2080.79 37.52
 0 -2 11 2065.09 35.76
 0 -2 11 2030.5 37.82
 0 2 11 1941.26 36
 0 -2 -11 2024.74 37
 0 2 -11 2172.94 37.64
 0 2 -11 1976.06 30.12
 0 2 12 1414.7 27.85
 0 -2 -12 1475.79 29.03
 0 2 12 1528.62 30.97
 0 2 12 1484.37 27.04
 0 2 -12 1477.36 23.18
 0 2 12 1478.78 30.19
 0 -2 -12 1479.05 27.56
 0 -2 -12 1494.64 30.45
 0 -2 12 1490.1 28.73
 0 2 12 1424.46 29.1
 0 -2 12 1462.65 30.84
 0 2 -12 1544.74 30.76
 0 -2 -12 1514.97 30.32
 0 2 12 1518.74 28.87
 0 2 -12 1429.93 22.7
 0 -2 -13 877.17 21.84
 0 -2 13 837.29 20.05
 0 2 13 872.56 22.41
 0 -2 -13 832.24 15.5
 0 2 -13 842.7 16.13
 0 -2 -13 824.01 19.99
 0 -2 -13 824.01 15.2
 0 2 -13 868.46 15.78
 0 2 13 889.05 22.04
 0 2 -13 890.91 15.94
 0 -2 -13 866.12 15.85
 0 2 -13 845.46 15.65
 0 -2 -13 828.81 15.43
 0 2 -13 855.08 15.87
 0 -2 -13 818.42 18.66
 0 2 -13 869.08 15.88
 0 2 -13 902.35 21.98
 0 -2 -13 878.13 21.78
 0 -2 13 839.81 22
 0 2 13 811.6 20.43
 0 2 -13 800.76 15.69
 0 -2 -13 864.57 15.57
 0 -2 -13 837.69 15.56
 0 -2 -13 860.69 15.61
 0 2 13 854.77 21.32
 0 2 13 850.44 19.7
 0 -2 -14 542.41 11.64
 0 2 -14 562.77 12.35
 0 2 14 571.64 16.77
 0 2 14 570.16 17.42
 0 -2 -14 571.31 11.7
 0 2 -14 537.27 11.86
 0 2 -14 589.23 12.1
 0 2 -14 543.22 11.68
 0 -2 -14 575.74 12.07
 0 2 14 550.63 15.06
 0 -2 -14 543.18 15.62
 0 2 -14 583.82 12.06
 0 2 14 557.2 16.49
 0 -2 14 557.18 17.75
 0 -2 -14 574.47 11.79
 0 -2 -14 588.38 11.9
 0 -2 14 582.91 16.11
 0 -2 -14 582.47 17.57
 0 2 14 597.44 18.26
 0 2 -14 585.44 12.16
 0 -2 -14 566.35 11.64
 0 2 -14 558.01 12.28
 0 -2 -14 557.79 11.37
 0 2 -14 580.79 11.92
 0 2 -15 219.13 6.92
 0 2 15 230.79 10.14
 0 2 15 237.62 10.71
 0 -2 -15 230.03 6.54
 0 -2 -15 226.42 6.73
 0 2 -15 231.54 6.75
 0 2 -15 213.99 6.38
 0 -2 -15 215.16 6.13
 0 2 -15 225.34 6.57
 0 -2 -15 219.72 9.33
 0 -2 15 194.18 10.31
 0 2 15 213 9.84
 0 2 15 230.45 11.1
 0 -2 15 230.4 9.68
 0 -2 15 218.52 10.73
 0 -2 -15 225.07 6.53
 0 -2 -15 229.22 6.61
 0 -2 -15 234.49 6.61
 0 -2 -15 221.04 6.38
 0 2 -15 222.18 6.78
 0 2 -15 218.63 6.89
 0 2 -15 224.31 6.68
 0 2 16 0.49 1.02
 0 -2 -16 4.37 0.92
 0 2 -16 0.67 0.72
 0 2 -16 1.06 0.67
 0 -2 -16 1.08 0.79
 0 -2 -16 2.48 0.88
 0 -2 -16 0.92 0.78
 0 2 16 1.31 0.99
 0 2 16 5.19 1.58
 0 -2 -16 1.06 0.75
 0 2 -16 0.35 0.64
 0 2 -16 4.36 0.91
 0 2 -16 1.28 0.94
 0 -2 16 0.83 0.99
 0 2 16 3.61 1.63
 0 -2 16 -0.28 1.04
 0 2 -16 0.73 0.79
 0 2 -16 0.78 0.75
 0 2 17 19.07 3.03
 0 -2 -17 22.97 1.98
 0 -2 -17 22.22 1.96
 0 2 -17 22.85 2.17
 0 -2 -17 20.92 1.96
 0 2 -17 19.21 1.76
 0 2 -17 21.83 2.08
 0 -2 -17 19.52 1.78
 0 2 -17 26.33 2.2
 0 -2 17 20.68 3.37
 0 -2 -17 22.92 1.93
 0 -2 -17 18.09 1.58
 0 2 -17 22.66 1.97
 0 2 -17 20.64 1.71
 0 2 -17 28.64 2.34
 0 2 17 22.14 3.55
 0 -2 17 20.9 3.49
 0 2 -17 20.25 1.89
 0 -2 -17 18.3 1.84
 0 2 18 3.93 1.52
 0 2 -18 2.85 0.85
 0 -2 -18 4.31 1.06
 0 2 -18 3.04 1.01
 0 2 -18 3.3 0.77
 0 -2 -18 3.34 0.89
 0 -2 -18 3.48 0.9
 0 2 -18 3.59 1.01
 0 2 -18 2.9 0.95
 0 -2 -18 5.71 0.91
 0 2 -18 4.2 0.98
 0 2 -18 3.97 1.07
 0 -2 18 0.56 1.1
 0 -2 18 3.29 1.61
 0 2 18 2.37 1.43
 0 2 -18 4.62 1.04
 0 -2 -18 3.38 0.86
 0 -2 -18 2.95 0.89
 0 2 -19 304.83 7.85
 0 -2 -19 296.9 7.63
 0 -2 -19 300.98 7.16
 0 2 -19 302.99 7.87
 0 2 -19 300.38 7.91
 0 2 19 287.7 11.35
 0 2 19 290.61 11.95
 0 2 19 291 6.55
 0 2 -19 292.34 7.36
 0 -2 -19 304.33 7.47
 0 -2 -19 274.93 7.04
 0 -2 -19 285.44 6.47
 0 2 -19 307.1 7.26
 0 -2 -19 305.14 7.52
 0 2 -19 313.18 7.48
 0 -2 19 287.91 12.26
 0 2 -20 138.75 4.62
 0 -2 -20 137.31 4.14
 0 -2 -20 141.57 4.38
 0 2 -20 154.45 4.82
 0 -2 -20 139.25 4.14
 0 2 -20 135.1 4.2
 0 2 -20 144.17 4.35
 0 -2 -20 144.35 4.43
 0 -2 -20 141.33 4.57
 0 2 -20 141.04 4.68
 0 -2 -20 142.48 4.73
 0 2 -21 18.16 1.29
 0 -2 -21 19.51 1.38
 0 2 -21 18.58 1.43
 0 -2 -21 19.12 1.51
 0 2 -21 20.07 1.56
 0 2 21 19.37 1.26
 0 -2 -21 18.52 1.34
 0 2 -21 19.31 1.5
 0 -2 -21 19.11 1.43
 0 -2 -21 18.04 1.23
 0 2 -22 9.51 0.71
 0 -2 -22 10.86 0.83
 0 2 -22 11.66 0.92
 0 2 -22 12.25 1.03
 0 -2 -22 11.63 1
 0 -2 -22 11.41 0.93
 0 -2 -23 70.28 1.82
 0 2 -23 71.09 1.83
 0 3 0 0.07 0.37
 0 3 0 0.52 0.44
 0 -3 0 1.21 0.55
 0 3 0 -0.15 0.39
 0 3 0 0.56 0.43
 0 -3 0 0.16 0.38
 0 -3 0 3 0.37
 0 -3 0 0.08 0.49
 0 -3 0 0.41 0.35
 0 3 0 0.12 0.34
 0 -3 0 2.97 0.77
 0 3 0 0.15 0.44
 0 3 0 3.84 0.66
 0 -3 0 0.66 0.66
 0 3 1 485.1 10.37
 0 3 1 482.42 10.22
 0 -3 1 492.18 10.8
 0 3 1 508.71 10.6
 0 3 -1 480.32 9.42
 0 3 -1 474.68 10.01
 0 -3 1 461.69 7.92
 0 -3 1 464.84 10.72
 0 -3 1 489.66 9.65
 0 -3 -1 498.7 10.62
 0 -3 1 482.32 10.64
 0 -3 1 483 9.32
 0 -3 -1 499.73 11.1
 0 3 -1 475.22 9.86
 0 3 1 470.08 10.39
 0 3 1 466.3 10.22
 0 3 -1 494.28 10.46
 0 3 1 477.88 9.42
 0 -3 -1 502.88 11.09
 0 -3 1 475.39 10.33
 0 3 -1 476.11 10.24
 0 3 1 471.32 9.81
 0 -3 -1 500.58 11.52
 0 3 -1 475.32 8.81
 0 -3 -1 493.83 10.92
 0 -3 1 497.42 11.08
 0 3 2 189.8 5.74
 0 -3 2 197.29 6.04
 0 3 -2 181.28 5.58
 0 3 2 187.48 5.79
 0 3 -2 178.8 4.61
 0 -3 -2 191.79 5.79
 0 3 -2 199.78 5.89
 0 -3 2 193.21 5.95
 0 -3 2 189.91 5.13
 0 -3 -2 197.01 4.85
 0 -3 -2 192.88 6.03
 0 -3 2 180.96 5.9
 0 -3 2 179.31 4.06
 0 -3 -2 198.06 6.66
 0 3 2 186.44 5.38
 0 3 2 180.52 5.49
 0 3 -2 189.85 5.13
 0 -3 -2 204.03 6.74
 0 3 2 197.41 5.75
 0 3 -2 191.22 5.69
 0 3 -2 180.75 5.22
 0 3 2 187.83 5.9
 0 -3 2 195.15 6.1
 0 -3 -2 195.73 6.04
 0 3 -2 188.87 4.09
 0 3 2 186.76 5.65
 0 -3 -2 199.21 6.63
 0 3 3 126.76 4.6
 0 3 -3 125.75 3.38
 0 3 -3 125.34 4.5
 0 -3 3 142.71 5.08
 0 -3 -3 130.83 4.62
 0 -3 3 121.22 4.7
 0 -3 3 130.55 4.31
 0 3 -3 130.56 4.84
 0 -3 3 123.49 3.49
 0 -3 3 122.18 4.72
 0 -3 -3 119.52 4.62
 0 -3 -3 135.9 5.66
 0 3 -3 122.17 3.81
 0 3 3 130.7 4.65
 0 3 -3 125.13 4.63
 0 3 3 122.22 4.31
 0 3 3 129.26 4.95
 0 -3 -3 134.92 5.67
 0 3 -3 127.77 4.52
 0 3 3 133.62 4.59
 0 -3 -3 131.21 4.54
 0 3 3 126.38 4.8
 0 3 -3 121.78 3.99
 0 -3 -3 142.97 5.53
 0 -3 -3 135.56 4.84
 0 3 3 124.94 4.75
 0 3 4 735.3 14.36
 0 3 -4 720.74 13.97
 0 -3 4 741.21 15.06
 0 3 4 694.16 14.91
 0 -3 -4 755.9 14.48
 0 3 -4 739.83 15.1
 0 -3 4 738.51 14.12
 0 -3 -4 696.51 14.38
 0 -3 4 721.35 14.56
 0 3 -4 683.21 12.77
 0 -3 -4 929.32 17.58
 0 3 -4 701.81 12.57
 0 3 4 724.6 15.05
 0 3 -4 718.78 14.5
 0 3 4 720.22 14.68
 0 3 4 721.09 13.69
 0 -3 -4 836.09 17.01
 0 3 -4 686.6 14.56
 0 3 4 735.93 14.12
 0 3 -4 727.41 14.09
 0 3 4 694.51 14.47
 0 -3 -4 763.69 14.68
 0 3 4 716.81 14.85
 0 3 -4 699.38 12.93
 0 -3 -4 805.06 15.96
 0 3 4 723.14 15.03
 0 -3 -4 1002.2 15.98
 0 3 5 3.5 0.98
 0 -3 5 3.29 0.91
 0 3 -5 4.28 0.82
 0 -3 -5 5.46 1.08
 0 3 5 3.13 0.79
 0 3 -5 3.19 0.52
 0 -3 -5 5.83 1.04
 0 3 -5 3.53 0.93
 0 -3 5 3.97 0.91
 0 3 -5 4.32 0.76
 0 -3 5 5.61 1.23
 0 -3 -5 8.7 1.23
 0 -3 5 11.15 1.4
 0 -3 -5 3.37 1.1
 0 3 5 7.34 1.3
 0 3 5 3.13 0.92
 0 -3 -5 9.03 1.63
 0 -3 -5 3.77 1.04
 0 3 5 3.75 0.88
 0 3 -5 4.68 0.94
 0 -3 -5 4.16 1
 0 3 -5 4.6 0.91
 0 3 5 2.73 0.81
 0 3 5 4.95 0.81
 0 3 -5 8.01 0.86
 0 -3 -5 3.52 0.86
 0 3 6 522.38 12.81
 0 -3 6 529.49 12.8
 0 3 6 513.71 11.36
 0 3 -6 512.38 9.32
 0 -3 -6 535.19 11.69
 0 3 6 528.89 12.36
 0 -3 6 533.37 12.17
 0 -3 -6 549.11 13.52
 0 -3 -6 569.54 13.19
 0 -3 -6 510.96 12.76
 0 -3 -6 553.01 13.54
 0 3 -6 503.05 11.45
 0 3 6 521.67 11.56
 0 3 6 495.55 12.57
 0 3 -6 531.51 11.7
 0 3 6 526.68 12.61
 0 3 6 522.9 10.44
 0 3 -6 523.92 11.22
 0 -3 -6 520.51 11.47
 0 -3 6 528.75 11.57
 0 -3 -6 526.03 11.47
 0 -3 6 568.28 13.76
 0 -3 6 521.28 12.17
 0 -3 -6 552.27 12.22
 0 3 -6 517.27 9.3
 0 -3 7 1548.64 27.52
 0 -3 -7 1604.48 28.77
 0 3 -7 1475.83 25.67
 0 3 7 1498.1 25.65
 0 3 -7 1529.36 26.14
 0 3 7 1496.68 27.72
 0 -3 -7 1540.35 28.07
 0 -3 -7 1574.22 28.77
 0 3 7 1494.96 25.61
 0 3 7 1487.03 28.06
 0 -3 7 1553.83 28.36
 0 3 -7 1526.59 23.41
 0 -3 -7 1535.21 26.02
 0 3 7 1514.44 27.22
 0 3 -7 1562.2 26.45
 0 -3 7 1525.49 27.58
 0 -3 7 1595.21 25.94
 0 -3 -7 1515.82 26.53
 0 -3 -7 1532.86 25.78
 0 -3 7 1610.87 29.76
 0 -3 -7 1603.5 28.41
 0 3 7 1488.99 28.31
 0 3 -7 1523.33 23.32
 0 3 -7 1486.09 27.98
 0 -3 8 118.84 5.67
 0 -3 -8 132.45 6.2
 0 3 -8 118.2 4.44
 0 3 8 120.56 4.41
 0 -3 -8 131.82 6.19
 0 3 8 126.67 4.66
 0 3 8 124.34 6.02
 0 3 8 128.94 5.6
 0 -3 -8 123.66 4.83
 0 -3 -8 128.03 4.54
 0 -3 8 119.31 5.72
 0 -3 8 119.82 4.43
 0 -3 -8 126.4 5.41
 0 -3 8 126.9 6.77
 0 3 -8 128.65 5.41
 0 3 -8 115.72 3.56
 0 -3 -8 123.83 4.82
 0 3 8 120.82 6.05
 0 -3 -8 129.54 6.07
 0 3 8 122.46 5.7
 0 -3 -8 129.5 5.93
 0 3 -8 124.79 3.61
 0 3 -8 132.87 6.18
 0 -3 9 166.33 7.24
 0 -3 -9 179.41 7.56
 0 3 -9 156.55 4.96
 0 -3 -9 168.98 4.9
 0 3 9 175.19 6.76
 0 -3 -9 178.46 6.09
 0 -3 -9 196.36 7.52
 0 -3 -9 168.3 5.82
 0 3 -9 177.05 7.5
 0 -3 -9 177 7.54
 0 3 9 173.28 7.67
 0 3 9 176.24 7.49
 0 -3 -9 180.9 7.59
 0 3 9 171.58 7.02
 0 3 9 174.92 7.68
 0 3 -9 177.19 4.61
 0 3 -9 168.27 4.58
 0 -3 -9 173.87 6.9
 0 -3 -9 171.05 5.29
 0 -3 9 169.69 7.38
 0 -3 9 172.85 8.66
 0 3 -9 174.23 6.83
 0 -3 -10 1484.52 28.46
 0 3 -10 1473.98 23.38
 0 3 10 1392.75 26.99
 0 3 -10 1494.58 28.44
 0 -3 -10 1445.86 28.23
 0 -3 10 1501.46 29.7
 0 3 10 1468.07 29.97
 0 -3 -10 1525.6 29.58
 0 3 10 1469.14 29.63
 0 -3 10 1540.74 29.64
 0 3 10 1506.04 30.13
 0 3 10 1446.98 28.06
 0 -3 -10 1455.73 25.99
 0 3 10 1461.22 27.36
 0 -3 -10 1501.77 29.53
 0 3 10 1440.54 29.07
 0 3 -10 1475.16 23.2
 0 -3 -11 325.55 10.7
 0 3 11 314.95 10.35
 0 3 11 321.7 11.93
 0 -3 11 322.94 11.52
 0 -3 -11 351.83 11.82
 0 3 11 320.21 11.68
 0 3 -11 311.02 7.07
 0 -3 -11 319.54 11.38
 0 3 11 316.31 11.12
 0 3 -11 313.94 10.88
 0 -3 11 323.25 11.7
 0 -3 -11 323.47 10.9
 0 3 11 311.84 10.13
 0 3 11 325.92 11.77
 0 3 11 314.32 9.76
 0 -3 -11 314.4 9.11
 0 3 -12 303.49 7.43
 0 3 -12 293.86 7.8
 0 -3 -12 311.6 7.51
 0 -3 -12 331.39 7.53
 0 -3 12 316.53 11.94
 0 -3 -12 333.71 11.96
 0 3 12 316.38 12.11
 0 -3 -12 312.67 7.55
 0 3 -12 309.31 7.96
 0 3 -12 316.44 7.79
 0 3 12 306.67 10.31
 0 3 12 304.99 12.04
 0 3 12 312.86 11.96
 0 3 -12 322.57 7.91
 0 -3 -12 330.47 7.84
 0 3 -12 317.76 7.84
 0 -3 -12 301.1 7.32
 0 3 -12 298.47 7.89
 0 3 12 305.5 10.98
 0 -3 -12 314.98 10.8
 0 -3 -12 314.89 7.51
 0 3 -12 326.98 11.55
 0 3 12 306.87 10.46
 0 -3 -12 308.78 11.32
 0 3 -12 320.58 7.83
 0 3 12 305.71 11.22
 0 3 -12 310.9 7.09
 0 -3 -12 306.45 7.6
 0 -3 -13 2.94 0.78
 0 -3 -13 2.94 0.83
 0 3 -13 2.43 0.84
 0 -3 -13 4.47 1.64
 0 3 13 3.43 1.67
 0 -3 13 2.4 1.37
 0 -3 -13 2.72 0.82
 0 3 -13 4.53 1.04
 0 3 13 4.44 1.71
 0 3 13 1.22 1.16
 0 3 13 3.21 1.18
 0 3 -13 4.76 1.09
 0 -3 -13 6.39 1.16
 0 3 -13 2.86 0.85
 0 -3 -13 3.68 0.79
 0 3 -13 3.19 0.86
 0 -3 -13 4.61 1.59
 0 3 -13 4.47 0.92
 0 3 -13 2.8 0.84
 0 -3 -13 3.17 0.84
 0 3 13 2.91 1.17
 0 3 13 2.81 1.32
 0 -3 13 3.52 1.59
 0 -3 -13 2.56 0.83
 0 3 -13 3.61 0.94
 0 3 -13 7.48 1.24
 0 -3 -13 9.96 1.22
 0 -3 -14 977.65 17.92
 0 3 -14 1013.84 18.78
 0 3 14 909.49 22.42
 0 3 14 996.51 25.48
 0 3 -14 1030.79 18.44
 0 -3 -14 963.57 17.47
 0 -3 -14 1039.78 18.44
 0 3 -14 996.24 18.36
 0 -3 -14 978.38 17.69
 0 3 -14 981.39 18.75
 0 -3 -14 998.67 17.9
 0 3 -14 1026.8 18.44
 0 3 -14 962.1 17.6
 0 3 14 1011.97 25
 0 -3 -14 1034.28 25.04
 0 3 14 990.64 25.59
 0 -3 14 1013.86 25.64
 0 3 -14 981.71 18.6
 0 -3 -14 1000.59 18.01
 0 -3 -14 1040.58 17.95
 0 3 14 988.97 23.26
 0 -3 14 1023.85 26.2
 0 3 -15 68.4 3.64
 0 -3 -15 64.42 3.03
 0 3 -15 67.91 3.44
 0 3 15 70.21 5.92
 0 -3 -15 68.85 3.3
 0 3 -15 63.39 3.37
 0 -3 -15 70.71 3.53
 0 -3 -15 71.01 3.33
 0 -3 -15 63.42 3.22
 0 3 15 73.44 5.83
 0 -3 15 71.63 6.17
 0 3 -15 66.61 3.62
 0 -3 -15 68.96 3.21
 0 -3 15 71.79 6.1
 0 -3 -15 64.74 5.55
 0 3 -15 63.32 3.5
 0 3 -15 61.28 3.01
 0 -3 -15 64.29 3.24
 0 3 -15 65.81 3.42
 0 3 -16 95.65 4.06
 0 -3 -16 88.63 3.87
 0 3 -16 99.4 4.41
 0 3 -16 101.17 4.23
 0 -3 -16 94.52 3.66
 0 3 16 96.05 6.9
 0 -3 -16 109.38 4.2
 0 3 -16 97.43 4.14
 0 -3 -16 98.27 4.25
 0 -3 16 97.51 7.36
 0 3 -16 100.64 4.24
 0 3 16 95.1 6.58
 0 -3 16 97.97 7.26
 0 -3 -16 99.82 4.01
 0 -3 -16 96.01 4.03
 0 3 -16 99.07 4.45
 0 -3 -16 95.2 3.82
 0 3 -16 96.39 3.7
 0 3 16 99.66 3.76
 0 -3 -17 78.49 3.48
 0 3 -17 81.74 3.92
 0 -3 -17 74.22 3.29
 0 3 17 76.14 5.99
 0 -3 -17 78.37 3.56
 0 -3 -17 73.93 3.66
 0 3 -17 77.53 3.83
 0 3 -17 79.1 3.78
 0 3 17 75.09 3.07
 0 3 17 67.47 5.34
 0 3 -17 76.32 3.5
 0 3 -17 85.45 3.78
 0 3 -17 77.76 3.61
 0 -3 -17 76.36 3.13
 0 -3 17 78.33 6.42
 0 3 18 50.36 4.69
 0 -3 -18 48.83 2.81
 0 3 -18 46.76 2.55
 0 3 -18 54.48 2.87
 0 3 -18 52.15 2.92
 0 3 18 53.86 2.72
 0 -3 -18 49.47 2.53
 0 3 -18 52.12 3.03
 0 -3 -18 55.53 2.76
 0 -3 -18 47.8 2.64
 0 -3 18 53.72 5.18
 0 3 -18 52.9 2.85
 0 -3 -18 50.96 2.85
 0 3 -18 54.4 3.07
 0 3 -19 2.04 0.8
 0 3 19 1.42 0.63
 0 -3 -19 2.02 0.72
 0 -3 -19 2.45 0.91
 0 -3 -19 1.78 0.63
 0 3 -19 0.98 0.72
 0 -3 -19 2.34 0.87
 0 3 -19 2.59 0.8
 0 -3 -19 1.98 0.71
 0 3 -19 2.29 0.87
 0 3 -19 -0.05 0.36
 0 -3 -20 329.66 7.45
 0 3 -20 337.08 7.49
 0 3 -20 324.23 6.91
 0 -3 -20 327.52 7.13
 0 -3 -20 316.67 6.86
 0 -3 -20 304.68 6.59
 0 3 -20 327.32 7.12
 0 -3 -20 316.09 6.43
 0 3 -20 321 7.5
 0 3 20 310.92 6.4
 0 -3 -20 321.74 7.28
 0 3 21 104.46 2.73
 0 3 -21 103.89 3.05
 0 -3 -21 101.64 2.93
 0 3 -21 105.29 2.98
 0 3 -21 100.26 2.46
 0 -3 -21 97.65 2.65
 0 -3 -22 136.95 2.99
 0 3 -22 157.83 3.52
 0 3 -22 163.73 3.5
 0 -3 -22 159.48 3.49
 0 -3 -22 145.2 3.18
 0 3 22 127.62 2.87
 0 3 22 176.41 3.74
 0 -4 0 2900.21 41.49
 0 -4 0 2755.48 44.4
 0 4 0 2889.43 44.15
 0 -4 0 2918.25 45.21
 0 -4 0 2849.37 43.11
 0 -4 0 2805.46 44.89
 0 4 0 2798.59 41
 0 4 0 2923.33 44.4
 0 4 0 2924.77 43.95
 0 4 0 2879.43 39.71
 0 4 0 2894.25 44.35
 0 4 0 2718.97 45.01
 0 4 0 2888.9 43.17
 0 4 0 2884.4 44.34
 0 -4 0 2758.55 45.77
 0 4 0 2836.95 42.15
 0 -4 0 2769.44 44.91
 0 -4 1 4498.48 66.31
 0 -4 -1 4470.98 67.34
 0 -4 1 4583.43 63.42
 0 -4 -1 4386.65 62.79
 0 -4 1 4373.89 66.36
 0 -4 -1 4499.45 67.42
 0 -4 1 4440.7 64.44
 0 -4 -1 3793.31 60.54
 0 -4 1 4039.52 60.35
 0 -4 1 4571.51 67.03
 0 -4 -1 4390.37 68.02
 0 -4 -1 4435.78 66.55
 0 -4 1 4517.85 67.61
 0 4 -1 4406.01 62.73
 0 4 1 4553.44 64.61
 0 4 -1 4601.1 66.15
 0 4 -1 4493.77 64.98
 0 4 1 4566.02 65.96
 0 4 1 4558.66 63.65
 0 4 1 4576.13 65.89
 0 4 -1 4382.4 61.28
 0 -4 -1 4498.63 66.06
 0 4 1 4367.04 66.84
 0 4 1 4463.91 65.99
 0 4 -1 4504.41 64.05
 0 4 1 4444.22 65.36
 0 -4 1 4340.79 66.62
 0 4 1 4598.44 66.18
 0 4 1 4533.54 66
 0 4 -1 4584.07 65.44
 0 -4 2 308.5 8.91
 0 -4 -2 316.97 10.06
 0 -4 2 303.28 7.61
 0 -4 2 304.17 9.1
 0 -4 -2 318.31 10.09
 0 4 2 304.31 6.59
 0 -4 2 300.72 8.02
 0 -4 -2 296.73 9.13
 0 -4 2 300.55 9.16
 0 -4 2 321.68 9.66
 0 -4 -2 324.87 10.14
 0 4 2 310.54 8.47
 0 -4 -2 319.23 9.17
 0 4 -2 302.23 6.41
 0 -4 2 311.98 9.55
 0 4 2 298.24 8.87
 0 4 -2 293.94 7.9
 0 4 2 313.11 8.02
 0 4 2 315.74 8.69
 0 4 -2 300.05 6.1
 0 -4 -2 323.29 8.85
 0 4 2 291.75 8.59
 0 4 2 280.75 8.97
 0 4 -2 280.07 9.07
 0 4 -2 296.72 8.67
 0 4 -2 313.7 7.41
 0 4 2 302.12 8.68
 0 4 2 297.86 8.77
 0 -4 2 303.96 9.25
 0 4 -2 309.64 8.78
 0 4 -2 309.49 8.32
 0 -4 -3 1222.03 24.84
 0 -4 3 1220.34 21.17
 0 -4 3 1220.11 23.13
 0 -4 -3 1217.75 24.86
 0 -4 -3 1166.22 22.82
 0 -4 3 1188.47 23.01
 0 -4 3 1249.17 23.5
 0 -4 -3 1274.4 24.39
 0 -4 3 1253.43 23.66
 0 -4 -3 1235.37 22.76
 0 4 3 1165.54 22.33
 0 4 -3 1150.88 20.63
 0 4 -3 1175.88 22.45
 0 4 3 1184.81 21.85
 0 4 3 1177.34 21.72
 0 4 -3 1193.22 18.66
 0 -4 -3 1242.86 22.28
 0 4 3 1146.07 22.84
 0 4 -3 1116.49 22.86
 0 4 -3 1174.46 19.57
 0 4 -3 1181.97 22.21
 0 4 3 1179.06 22.68
 0 4 3 1206.69 22.47
 0 -4 3 1216.1 23.25
 0 4 -3 1170.15 21.12
 0 4 3 1193.93 22.85
 0 -4 -3 1242.9 21.91
 0 -4 -4 691.85 16.99
 0 -4 4 668.83 13.85
 0 -4 4 670.24 15.33
 0 -4 -4 674.4 16.81
 0 -4 4 644 15.03
 0 -4 -4 646.5 14.93
 0 -4 4 679.74 15.54
 0 4 4 643.93 14.91
 0 -4 4 686.78 15.68
 0 -4 -4 669.21 15.91
 0 -4 -4 681.43 14.88
 0 4 4 639.31 15.09
 0 4 -4 613.73 12.53
 0 4 4 640.86 14.52
 0 4 -4 645.33 14.71
 0 4 4 653.82 13.91
 0 4 -4 641.3 11.32
 0 -4 -4 681.36 14.48
 0 4 4 652.87 15.12
 0 4 -4 608.45 14.84
 0 4 -4 637.48 14.2
 0 4 4 669.78 14.64
 0 -4 4 671.96 15.46
 0 -4 -4 669.75 14.45
 0 4 -4 630.93 13.12
 0 4 4 651.55 15.07
 0 -4 -5 860.89 19.72
 0 -4 5 839.53 16.92
 0 -4 5 802.77 18.08
 0 -4 -5 856.02 19.69
 0 4 -5 799.59 14.63
 0 -4 5 832.53 17.71
 0 -4 -5 810.11 17.45
 0 -4 -5 815.88 15.23
 0 -4 5 836.84 18.38
 0 -4 5 915.21 18.96
 0 -4 -5 853.12 17.58
 0 4 5 806.76 18.03
 0 -4 -5 832.09 18.66
 0 4 -5 826.39 17.46
 0 4 5 805.22 17.55
 0 4 5 823.06 18.14
 0 4 5 837.45 16.37
 0 -4 -5 859.22 17.25
 0 4 -5 783.78 17.57
 0 4 5 773.91 17.38
 0 4 5 831.74 17.17
 0 -4 5 862.3 18.53
 0 4 -5 795.88 16.67
 0 4 -5 791.95 15.23
 0 -4 -5 809.65 16.97
 0 4 5 801.44 17.82
 0 -4 -6 1.41 0.9
 0 -4 -6 0.85 1.02
 0 -4 6 0.45 0.72
 0 -4 -6 2.17 0.96
 0 -4 6 1.82 0.83
 0 -4 -6 2.03 1.14
 0 -4 6 2.79 1.01
 0 -4 -6 2.46 0.72
 0 -4 -6 2 0.87
 0 -4 6 2.27 1.1
 0 -4 6 1.06 0.77
 0 4 6 1.81 0.95
 0 -4 -6 3.96 1.27
 0 4 6 3.67 1.22
 0 4 6 2.56 1.01
 0 4 -6 0.77 0.74
 0 4 6 2.14 0.84
 0 4 6 2.87 1.1
 0 4 6 1.75 0.8
 0 -4 6 5.22 1.37
 0 4 -6 2.74 0.97
 0 4 6 0.28 0.48
 0 -4 -6 3.73 1.03
 0 4 6 0.84 0.78
 0 -4 -7 1742.12 32.27
 0 -4 -7 1803.64 33.22
 0 -4 -7 1782.63 31
 0 4 -7 1712.3 26.59
 0 4 -7 1634.78 30.27
 0 4 7 1660.45 30.21
 0 -4 7 1758.73 31.17
 0 -4 -7 1767.06 33.05
 0 -4 -7 1728.22 30.35
 0 -4 -7 1664.04 29.12
 0 -4 7 1785.01 33.73
 0 -4 7 1765.73 30.58
 0 -4 7 1748.91 32.6
 0 -4 -7 1808.01 32.65
 0 4 -7 1711.86 30.58
 0 4 7 1665.04 31.75
 0 4 7 1650.83 28.29
 0 4 7 1670.38 31.96
 0 4 7 1682.98 29.93
 0 -4 7 1755.57 32.69
 0 4 7 1703.89 32.35
 0 -4 -7 1728.84 29.34
 0 4 7 1706.95 31.57
 0 -4 -8 92.91 5.36
 0 -4 -8 90.92 5.62
 0 -4 -8 83.82 4.05
 0 4 8 89.41 5.18
 0 4 -8 80.74 3.16
 0 4 -8 81.1 4.36
 0 4 8 91.82 4.58
 0 -4 8 84.73 5.02
 0 -4 -8 88.77 5.49
 0 4 8 85.95 5.01
 0 -4 -8 77.65 4.26
 0 -4 8 88.92 5.52
 0 -4 8 81.64 4.33
 0 4 -8 83.21 4.29
 0 -4 8 88.86 6.08
 0 -4 -8 84.14 4.36
 0 -4 -8 91.24 5.49
 0 4 8 82.38 5.16
 0 4 8 88.54 5.51
 0 4 8 82.36 4.32
 0 -4 8 90.94 5.69
 0 4 8 83.88 5.33
 0 -4 -8 87.1 4.42
 0 -4 -9 3171.42 52.1
 0 4 9 3009.48 52.09
 0 4 9 2950.44 52.99
 0 -4 -9 2966.21 47.82
 0 4 -9 2999.4 48.41
 0 -4 -9 3059.14 50.13
 0 4 9 2842.31 48.01
 0 4 -9 3182.39 50.02
 0 -4 -9 3050.9 48.35
 0 -4 9 3294.73 56.69
 0 -4 9 3154.16 53.51
 0 4 9 3104.36 51.6
 0 4 9 2993.21 53.3
 0 -4 -9 3272.74 53.29
 0 4 9 3054.45 52.04
 0 -4 -9 3161.11 53.18
 0 4 -9 3172.03 46.03
 0 -4 9 3299 52.82
 0 -4 -9 3052.38 48.76
 0 -4 9 3359.53 54.53
 0 4 9 3095 53.08
 0 4 9 3075.49 48.87
 0 -4 -9 3269.81 53.49
 0 -4 -10 3.53 0.86
 0 -4 -10 2.81 1.28
 0 -4 -10 1.38 1.22
 0 4 10 2.94 1.28
 0 -4 -10 2.89 0.8
 0 4 -10 3.07 0.84
 0 4 -10 2.63 0.88
 0 -4 10 3.31 1.42
 0 4 10 2.64 1.43
 0 4 10 1.73 1.24
 0 -4 -10 3.2 1.39
 0 -4 10 4.82 1.56
 0 4 10 1.74 1.19
 0 -4 -10 6.84 1.8
 0 4 -10 2.81 0.75
 0 4 10 3.69 1.34
 0 -4 10 2.59 1.69
 0 -4 10 1.27 1.15
 0 -4 -10 2.17 0.96
 0 4 10 2.68 0.88
 0 4 -11 246.94 6.52
 0 4 -11 257.96 6.92
 0 -4 -11 250.92 6.55
 0 4 11 252.12 6.42
 0 4 11 252.68 10.46
 0 -4 -11 258.57 10.5
 0 4 -11 245.72 7.04
 0 -4 -11 247.27 6.5
 0 4 -11 246.75 6.48
 0 -4 -11 257.94 6.77
 0 4 -11 250.31 6.9
 0 -4 -11 251.86 9.71
 0 4 -11 246.1 6.75
 0 4 11 256.05 9.98
 0 4 -11 231.77 6.74
 0 -4 -11 260.15 6.83
 0 -4 -11 251.91 6.65
 0 4 11 265.08 9.66
 0 4 11 257.95 10.57
 0 -4 -11 260.47 10.56
 0 -4 11 255.88 11.14
 0 4 11 236.63 8.32
 0 -4 11 221.97 10.27
 0 4 -11 257.7 9.47
 0 -4 -11 247.19 9.42
 0 -4 -11 266.48 6.66
 0 -4 11 254.42 10.5
 0 4 -11 257.86 6.83
 0 4 11 262.04 11.05
 0 4 -12 286.02 7.58
 0 4 -12 273.58 7.35
 0 4 12 272.23 6.85
 0 -4 -12 282.99 7.17
 0 4 12 277.69 11.5
 0 -4 -12 294.18 11.51
 0 -4 -12 274.65 7.12
 0 4 -12 281.03 7.8
 0 4 -12 281.52 7.63
 0 -4 -12 292.62 7.46
 0 4 -12 272.73 7.01
 0 4 12 285.22 11.33
 0 -4 -12 284.12 10.45
 0 4 12 276.1 11.87
 0 4 12 277.55 10.6
 0 4 -12 262.73 7.47
 0 -4 -12 298.15 7.54
 0 -4 -12 281.56 7.32
 0 4 12 278.07 9.96
 0 -4 12 248.19 11.22
 0 -4 -12 286.6 7.19
 0 4 -12 283.49 7.44
 0 -4 12 265.33 11.24
 0 -4 12 290.98 12.3
 0 4 12 268.05 11.1
 0 -4 -12 281.66 11.41
 0 4 12 264.55 11.58
 0 4 -13 198.6 6.12
 0 4 -13 194.6 6.43
 0 4 13 205.63 5.65
 0 -4 -13 207.63 5.99
 0 -4 -13 204.65 5.68
 0 -4 -13 209.72 9.83
 0 4 13 212.65 10.21
 0 4 -13 200.51 6.58
 0 -4 -13 201.38 5.99
 0 4 -13 206.11 6.46
 0 4 -13 193.95 5.68
 0 -4 -13 208.39 6.26
 0 4 13 204.63 9.53
 0 4 13 202.37 10.24
 0 4 13 201.07 8.81
 0 -4 13 180.88 9.73
 0 4 -13 195.97 6.32
 0 -4 -13 211.42 6.28
 0 -4 -13 208.03 5.79
 0 -4 -13 199.01 6.08
 0 4 -13 205.41 6.35
 0 -4 -13 204.25 5.75
 0 -4 -13 206.1 6
 0 4 -13 210.41 6.31
 0 -4 13 202.52 10.01
 0 -4 13 207.41 10.55
 0 4 13 205.99 9.64
 0 4 13 213.14 10.39
 0 -4 -14 70.72 3.17
 0 -4 -14 75.48 3.44
 0 -4 -14 73.03 5.81
 0 4 14 75.83 6.17
 0 4 -14 70.5 3.81
 0 -4 -14 74.21 3.44
 0 4 -14 69.4 3.62
 0 4 -14 70.16 3.13
 0 -4 -14 70.84 3.55
 0 -4 14 59.89 5.65
 0 4 14 80.62 6.45
 0 -4 -14 72.83 3.2
 0 4 -14 80.14 3.79
 0 -4 -14 79.55 3.72
 0 -4 -14 72.7 3.22
 0 4 -14 74.39 3.61
 0 4 -14 76.67 3.86
 0 4 -14 73.06 3.49
 0 -4 -14 86.2 3.66
 0 -4 -14 71.03 3.47
 0 -4 14 65.58 5.8
 0 -4 14 71.58 6.34
 0 4 14 67.43 5.44
 0 4 14 86.14 6.5
 0 -4 -15 31.27 2.19
 0 -4 -15 25.88 1.9
 0 4 -15 24.55 2.16
 0 -4 -15 28.16 2.1
 0 4 -15 32.8 2.57
 0 4 -15 33.91 2.51
 0 -4 -15 26.26 2.17
 0 4 -15 30.51 2.37
 0 4 15 26.31 3.82
 0 4 -15 23.63 2.18
 0 4 -15 25.81 2.04
 0 -4 -15 29.13 2.26
 0 -4 -15 25.83 1.89
 0 4 15 28.26 3.73
 0 4 -15 28.99 2.23
 0 4 15 31.94 2.22
 0 -4 -15 30.36 3.76
 0 4 15 28.05 3.83
 0 -4 15 21.99 3.62
 0 4 15 23.12 3.18
 0 -4 15 28.99 3.9
 0 -4 -15 25.76 2.01
 0 4 -16 52.58 3.06
 0 4 -16 52.4 3.28
 0 -4 -16 55.76 2.92
 0 4 -16 59.15 3.29
 0 4 -16 49.49 2.46
 0 4 -16 54.43 3.23
 0 4 -16 58.28 2.93
 0 4 16 59.93 5.51
 0 -4 16 49.31 5.33
 0 -4 16 57.18 5.42
 0 -4 -16 59.13 3.22
 0 4 -16 59.63 3.39
 0 -4 -16 59.49 2.79
 0 4 16 57.75 5.25
 0 4 16 60.07 2.93
 0 -4 -16 58.53 2.95
 0 -4 -16 59.51 3.01
 0 4 16 58.86 5.44
 0 -4 16 53.47 5.5
 0 4 -16 63.47 3.25
 0 4 -17 298.32 7.81
 0 4 -17 280.45 7.49
 0 4 17 296.82 12.13
 0 4 17 278.76 11.86
 0 4 -17 294.49 7.99
 0 -4 -17 304.13 7.74
 0 -4 -17 283.03 6.72
 0 -4 -17 289.32 7.21
 0 4 17 286.85 6.94
 0 -4 -17 295.93 7.21
 0 4 -17 300.63 8.14
 0 4 -17 276.86 6.89
 0 4 -17 299.58 7.92
 0 -4 17 275.72 12.04
 0 -4 17 282.31 12.73
 0 4 -17 290.28 7.47
 0 4 -18 0.29 0.71
 0 4 -18 0.47 0.61
 0 4 18 0.86 1.02
 0 -4 -18 0.07 0.61
 0 4 -18 0.41 0.75
 0 -4 -18 0.48 0.55
 0 4 18 0.51 0.5
 0 -4 -18 1.42 0.77
 0 -4 -18 -0.06 0.54
 0 4 -18 0.07 0.61
 0 -4 -18 0.71 0.48
 0 4 18 0.22 0.97
 0 4 -18 2.54 0.82
 0 4 18 -0.2 0.67
 0 -4 18 3.44 1.63
 0 4 -19 9.21 1.05
 0 -4 -19 8.58 0.99
 0 4 -19 7.17 1
 0 -4 -19 8.05 1.07
 0 4 -19 8.89 1.13
 0 4 19 8.15 1.02
 0 -4 -19 10.24 1.2
 0 4 -19 9.17 1.24
 0 -4 -19 8.45 0.96
 0 4 -19 8.62 1.15
 0 4 -20 0.14 0.48
 0 -4 -20 0.28 0.49
 0 -4 -20 0.87 0.59
 0 4 -20 0.34 0.45
 0 -4 -20 0.22 0.48
 0 4 20 1.98 0.54
 0 4 -20 0.49 0.5
 0 4 -21 66.07 2.17
 0 -4 -21 68.17 2.18
 0 -4 -21 63.69 2.07
 0 -5 0 0.33 0.79
 0 -5 0 0.15 0.76
 0 5 0 -0.23 0.5
 0 5 0 0.44 0.79
 0 -5 0 0.65 0.85
 0 -5 0 0.35 0.85
 0 5 0 0.92 0.65
 0 5 0 0.85 0.81
 0 5 0 0.72 0.47
 0 -5 0 1.15 1.04
 0 5 0 0.72 0.63
 0 5 0 4.14 1.13
 0 -5 0 0.17 0.88
 0 -5 1 708.67 17.01
 0 -5 -1 702.71 17.82
 0 -5 -1 693.79 16.1
 0 -5 1 659.84 16.35
 0 -5 1 679.88 16.85
 0 5 1 653.88 15.16
 0 5 1 675.4 16.17
 0 5 -1 664.52 14.29
 0 -5 -1 676.8 17.52
 0 5 1 652 15.76
 0 5 -1 678.36 15.28
 0 5 -1 682.46 16.24
 0 5 1 659.21 13.37
 0 5 1 661 15.75
 0 5 1 634.79 16.63
 0 5 -1 643.96 12.91
 0 -5 -1 685.4 16.62
 0 -5 1 643.64 17.41
 0 -5 -1 673.23 17.85
 0 5 1 656.31 14.35
 0 5 1 647.69 15.84
 0 5 -1 664.65 15.51
 0 -5 1 660.73 16.78
 0 -5 1 678.61 15.1
 0 -5 -2 180.57 8.45
 0 -5 2 176.8 7.51
 0 -5 -2 179.6 7.12
 0 5 -2 173.38 4.58
 0 -5 2 176.26 7.57
 0 5 -2 179.89 5.9
 0 5 2 178.6 7.3
 0 5 -2 179.74 7.29
 0 5 2 168.37 6.87
 0 -5 2 171.97 7.66
 0 -5 -2 172.38 8.28
 0 5 2 179.21 7.33
 0 5 2 171.21 6.96
 0 5 -2 168.28 7.21
 0 5 -2 175.08 6.51
 0 5 2 167.01 5.96
 0 5 -2 148.3 7.22
 0 5 2 162.5 7.47
 0 -5 -2 182.53 8.36
 0 -5 -2 185.82 7.51
 0 5 2 178.23 6.66
 0 -5 2 171.16 8.06
 0 5 -2 169.45 6.65
 0 -5 2 170.76 6.47
 0 -5 -2 172.34 7.59
 0 -5 2 179.19 7.76
 0 -5 3 94.04 5.39
 0 -5 -3 98.32 6.36
 0 5 -3 89.29 5.52
 0 5 3 96.11 5.63
 0 5 3 92.07 4.95
 0 -5 -3 99.3 5.36
 0 -5 3 101.04 6.05
 0 -5 -3 99.59 6.06
 0 5 -3 92.32 3.29
 0 -5 -3 96.94 5.05
 0 -5 3 94.17 4.3
 0 -5 3 93.4 5.53
 0 5 3 89.22 5.08
 0 5 -3 94.21 5.21
 0 -5 3 90.2 5.55
 0 5 3 97.61 5.3
 0 5 -3 91.46 3.82
 0 -5 -3 95.35 6.25
 0 5 -3 97.56 4.56
 0 5 3 95.79 5.04
 0 5 3 95.69 4.69
 0 -5 -3 95.38 4.89
 0 5 -3 99.97 4.83
 0 -5 -3 100.8 5.7
 0 -5 3 105.81 6.24
 0 -5 3 107.07 5.89
 0 -5 3 93.22 4.72
 0 -5 4 242.51 9.17
 0 -5 -4 259.48 10.64
 0 5 -4 247.33 9.5
 0 5 4 242.6 9.35
 0 -5 -4 277.33 9.31
 0 5 4 267.07 9.17
 0 -5 -4 259.22 10.06
 0 -5 4 265.68 10.19
 0 -5 -4 263.42 8.75
 0 5 -4 248.7 6.13
 0 -5 -4 251.18 9.4
 0 -5 4 253.07 9.94
 0 -5 4 252.34 9.47
 0 -5 4 244.39 8.36
 0 -5 4 260.51 8
 0 -5 4 281.35 10.06
 0 5 4 251.27 9.25
 0 5 4 251.66 8.99
 0 -5 4 299.51 10.47
 0 5 -4 259.97 8.98
 0 -5 -4 270.82 10.82
 0 5 4 241.34 6.94
 0 5 -4 248.77 7.49
 0 5 -4 265.94 9.4
 0 5 4 250.79 8.51
 0 5 4 256.7 8.64
 0 5 4 256.94 9.37
 0 5 -4 250.45 7.9
 0 -5 -4 258.24 8.7
 0 5 -4 245.38 6
 0 -5 -5 46.71 4.41
 0 5 -5 38.06 3.58
 0 5 5 43.13 3.75
 0 5 5 44.76 3.75
 0 -5 -5 45.63 3.67
 0 -5 -5 44.4 4.05
 0 -5 5 47.46 4.19
 0 -5 -5 43.88 3.43
 0 5 -5 44.38 2.32
 0 -5 -5 44.77 3.79
 0 -5 5 52.57 4.16
 0 -5 5 41.55 3.92
 0 -5 5 43.69 3.79
 0 -5 5 48.02 4.17
 0 -5 5 44.01 3.27
 0 5 -5 41.9 3.4
 0 5 5 44.11 3.84
 0 5 5 43.79 3.6
 0 -5 5 41.78 3.93
 0 -5 -5 50.6 4.54
 0 5 5 42.82 2.9
 0 5 -5 41.42 2.64
 0 5 5 44.48 3.35
 0 5 5 43.97 3.55
 0 5 -5 52.82 4.07
 0 5 5 42.9 3.78
 0 5 -5 39.66 2.82
 0 5 5 42.09 3.71
 0 -5 -5 50.15 3.6
 0 5 -5 46.36 2.26
 0 -5 -6 70.49 5.2
 0 -5 -6 82.66 5.78
 0 5 -6 77.82 5.15
 0 5 6 84.45 5.22
 0 -5 -6 84.49 5.56
 0 5 6 77.4 5.2
 0 -5 -6 77.86 4.87
 0 -5 6 76.08 5.52
 0 -5 -6 98.13 5.2
 0 5 -6 76.31 3.18
 0 -5 6 75.16 5.37
 0 -5 6 81.32 5.14
 0 -5 -6 77.2 4.96
 0 -5 6 83.35 5.53
 0 -5 6 81.92 5.58
 0 -5 6 82.93 4.71
 0 5 6 80.8 4.9
 0 -5 6 87.92 5.81
 0 -5 -6 81.04 5.76
 0 5 6 72.31 4.18
 0 5 6 77.96 5.25
 0 5 6 80.86 4.45
 0 5 -6 81.74 5.1
 0 5 6 75.3 4.93
 0 5 6 76.24 5.12
 0 -5 -6 76.99 4.35
 0 5 -6 79.61 3.1
 0 -5 -7 76.72 5.54
 0 -5 -7 67.81 5.02
 0 5 -7 78.23 5
 0 5 7 58.8 4.71
 0 5 7 65.62 3.91
 0 5 7 68.36 4.92
 0 5 -7 65.99 2.83
 0 5 7 63.98 4.89
 0 -5 -7 70.38 5.17
 0 -5 7 70.29 5.39
 0 5 -7 58.35 4.37
 0 5 7 67.35 4.58
 0 -5 -7 73.58 4.66
 0 -5 7 66.08 4.42
 0 -5 7 65.84 5.16
 0 -5 7 65.49 5.17
 0 5 7 70.37 4.58
 0 -5 7 65.88 4.59
 0 -5 7 90.38 5.93
 0 -5 7 67.35 5.29
 0 -5 -7 72.24 4.74
 0 5 7 65.09 4.81
 0 5 7 64.2 4.18
 0 -5 -7 64.92 5.15
 0 5 8 617.12 17.53
 0 -5 8 619.7 18.09
 0 5 8 631.52 15.58
 0 5 8 587.43 15.54
 0 -5 -8 665.83 17.99
 0 -5 -8 630.52 12.19
 0 -5 -8 600.47 16.77
 0 -5 -8 660.08 17.95
 0 5 8 601.37 17.39
 0 -5 8 624.4 18.1
 0 -5 -8 661.71 17.78
 0 5 8 608.69 17.15
 0 5 8 621.34 17.22
 0 -5 -8 628.79 12.33
 0 5 -8 574.48 15.41
 0 5 8 582.44 15.26
 0 5 -8 603.99 11.63
 0 5 -8 631.49 12.29
 0 -5 -8 609.42 15.55
 0 -5 8 618.95 17.84
 0 -5 8 619.03 18.54
 0 -5 8 636.86 18.15
 0 -5 8 626.4 16.31
 0 5 8 605.79 12.04
 0 5 -8 598.72 12.37
 0 5 -8 619.6 12.33
 0 5 8 610.57 16.82
 0 5 -9 28.24 2.04
 0 -5 -9 27.56 1.97
 0 5 -9 25.51 2
 0 5 -9 26.61 2.1
 0 5 9 26.34 1.97
 0 -5 -9 27 1.96
 0 5 -9 28.07 1.88
 0 5 -9 25.33 1.85
 0 5 -9 24.27 1.95
 0 -5 -9 30.41 2
 0 -5 -9 29.9 2.09
 0 5 -9 26.15 1.97
 0 5 -9 24.47 1.9
 0 -5 -9 26.19 3.2
 0 -5 -9 37.18 3.94
 0 -5 9 31.08 3.8
 0 5 9 25.16 3.35
 0 5 9 28.47 3.42
 0 -5 -9 41.67 2.47
 0 5 -9 26.93 2.77
 0 5 9 26.97 1.9
 0 5 -9 25.36 1.76
 0 -5 -9 26.95 3.44
 0 5 9 23.97 2.93
 0 -5 -9 25.67 1.87
 0 -5 9 22.33 3.26
 0 -5 9 27.53 4.08
 0 -5 9 30.89 3.36
 0 -5 9 29.52 3.77
 0 5 9 25.68 2.74
 0 -5 -9 29.79 3.55
 0 -5 9 30.34 3.85
 0 5 9 27.1 3.45
 0 5 9 26.26 3.22
 0 -5 10 1059.38 26.04
 0 5 -10 1021.36 19.09
 0 5 -10 1043.75 18.99
 0 5 10 1050.34 18.47
 0 -5 -10 1038.19 18.3
 0 5 -10 1010.9 17.81
 0 5 -10 1036.99 18.92
 0 -5 -10 1060.39 18.3
 0 5 -10 1019.53 18.22
 0 -5 -10 1092.78 18.75
 0 5 -10 1005.35 18.5
 0 5 -10 1035.74 18.65
 0 -5 -10 1084.03 24.18
 0 5 10 1023.85 25.31
 0 5 10 1007.55 24.47
 0 -5 -10 1088.55 18.83
 0 -5 10 1079.75 26.59
 0 -5 10 1063.89 24.41
 0 -5 -10 1066.98 18.43
 0 5 -10 1066.47 18.79
 0 -5 -10 1076.12 25.31
 0 5 10 1042.17 24.12
 0 -5 -10 1072.28 25.05
 0 5 10 1013.56 23.77
 0 -5 -10 1058.24 18.42
 0 5 -10 1020.99 17.66
 0 5 10 1049.58 18.18
 0 -5 10 1089.81 26.75
 0 -5 -10 1085.93 25.26
 0 5 10 1031.38 25.29
 0 5 -11 422.32 9.92
 0 -5 -11 420.59 9.35
 0 5 11 406.21 9.35
 0 -5 -11 420.02 14.27
 0 5 11 398.4 13.69
 0 5 -11 409.07 9.16
 0 -5 -11 416.49 9.31
 0 5 -11 412.48 9.91
 0 -5 -11 423.17 9.68
 0 5 -11 412.99 9.66
 0 5 -11 402.96 9.46
 0 5 11 403.79 13.95
 0 5 11 427.34 15.08
 0 -5 -11 425.1 9.7
 0 -5 -11 410.39 9.46
 0 5 11 399.86 13.36
 0 5 11 417.02 15.01
 0 -5 -11 446.17 14.96
 0 -5 -11 421.8 9.4
 0 5 -11 417.81 9.68
 0 5 11 417.35 9.11
 0 -5 11 413.38 15.46
 0 -5 11 411.02 14.04
 0 -5 11 418.98 15.51
 0 5 11 401.68 14.47
 0 -5 -11 428.19 14.44
 0 -5 11 380.42 14.59
 0 5 -12 1684.98 27.49
 0 5 12 1576.48 26.37
 0 -5 -12 1598.06 26.36
 0 5 12 1580.52 33.76
 0 -5 -12 1659.33 34.28
 0 5 -12 1644.92 27.61
 0 -5 -12 1651.42 26.57
 0 5 -12 1600.91 26.12
 0 -5 -12 1680.59 27.15
 0 5 -12 1588.83 26.64
 0 5 -12 1677.19 27.27
 0 5 12 1544.56 34.49
 0 -5 -12 1620.05 26.74
 0 5 12 1568.4 35.21
 0 5 12 1581.86 33.29
 0 -5 -12 1665.3 27.16
 0 5 12 1571.25 25.94
 0 -5 -12 1625.43 26.54
 0 5 -12 1678.15 27.24
 0 -5 12 1508.47 35.07
 0 5 12 1585.03 35.36
 0 5 12 1560.7 34.37
 0 -5 -12 1654.36 34.38
 0 -5 12 1629.62 36.51
 0 5 12 1550 32.19
 0 -5 12 1617.78 34.23
 0 -5 12 1687.53 36.83
 0 -5 -13 60.64 3.06
 0 5 -13 59.79 3.45
 0 5 -13 55.76 2.73
 0 -5 -13 61.08 3.28
 0 5 -13 61.75 3.33
 0 5 13 55.49 5.19
 0 5 13 60.08 5
 0 5 -13 64.48 3.43
 0 -5 -13 61.13 3.27
 0 -5 -13 58.6 3.03
 0 5 13 66.35 5.87
 0 5 -13 62.46 3.33
 0 -5 13 64.9 6.07
 0 5 13 56.5 5.19
 0 -5 -13 60.05 3.02
 0 5 13 64.51 3.05
 0 -5 13 60.9 5.92
 0 -5 13 51.1 4.97
 0 -5 -13 63.29 3.22
 0 -5 -13 63.96 5.35
 0 5 13 59.87 5.22
 0 -5 -14 80.65 3.77
 0 5 -14 79.03 3.77
 0 5 -14 82.95 3.82
 0 5 -14 79.03 4
 0 5 14 77.01 5.45
 0 -5 14 77.39 6.69
 0 -5 14 81.42 6.23
 0 -5 -14 81.86 3.79
 0 -5 -14 79.43 3.5
 0 5 14 74.94 6.18
 0 5 -14 88.66 3.92
 0 -5 -14 72.83 3.33
 0 5 14 76.24 3.27
 0 5 14 71.97 5.79
 0 -5 -14 81.73 6
 0 5 14 77.12 5.94
 0 -5 14 76.16 6.73
 0 5 -14 80.87 4
 0 -5 -14 77.83 3.48
 0 -5 -14 77.15 3.58
 0 -5 -15 228.13 6.31
 0 5 -15 237.99 7.18
 0 -5 -15 238.35 6.82
 0 5 -15 241.24 6.89
 0 5 -15 216.27 6.18
 0 5 -15 228.08 7.04
 0 5 -15 232.23 6.72
 0 5 15 243.54 11.24
 0 -5 15 218.32 10.37
 0 -5 15 221.17 11.46
 0 -5 -15 244.51 6.91
 0 -5 -15 241.08 6.42
 0 5 15 220.49 10.58
 0 -5 15 221.14 11.33
 0 5 -15 239.8 6.76
 0 5 -15 228.59 7.01
 0 -5 -15 235.14 6.33
 0 5 15 223.8 5.82
 0 -5 -15 243.53 10.43
 0 5 15 227.28 10.39
 0 -5 15 213.72 11.27
 0 5 15 237.84 6.63
 0 5 -16 101.06 4.07
 0 -5 -16 99.5 4.05
 0 -5 -16 92.84 3.57
 0 5 16 94.55 6.68
 0 -5 16 95 7.27
 0 -5 16 93.1 6.5
 0 -5 -16 98.53 4.02
 0 -5 -16 92.92 3.6
 0 5 -16 90.35 3.46
 0 5 -16 97.79 4.22
 0 5 -16 96.75 3.87
 0 5 16 97.68 3.82
 0 5 16 88.54 6.38
 0 5 -16 97.74 4.17
 0 5 -16 100.82 3.98
 0 5 16 93.88 6.36
 0 -5 -16 96.97 3.68
 0 5 -16 91.54 4.12
 0 -5 -17 57.56 2.91
 0 5 -17 55.98 2.94
 0 -5 -17 54.06 2.53
 0 5 -17 60.94 2.87
 0 5 17 59.02 2.7
 0 5 -17 55.46 2.66
 0 5 -17 58.1 3.03
 0 5 17 57.54 2.88
 0 -5 -17 56.9 2.57
 0 5 17 57.46 4.89
 0 -5 -17 58.3 2.92
 0 5 -17 56.56 2.86
 0 5 -17 61.94 3.18
 0 -5 17 60.45 5.59
 0 5 18 20.32 1.59
 0 5 -18 23.19 1.77
 0 5 -18 20.94 1.74
 0 -5 -18 19.33 1.32
 0 5 -18 19.53 1.59
 0 5 18 20.47 1.39
 0 -5 -18 20.59 1.6
 0 -5 -18 18.07 1.55
 0 5 -18 19.57 1.54
 0 5 -19 21.77 1.44
 0 5 19 23.9 1.25
 0 5 19 26.29 1.57
 0 5 -19 27.78 1.77
 0 -5 -19 26.1 1.58
 0 5 -19 24.93 1.55
 0 5 -19 25.6 1.64
 0 -5 -19 23.64 1.58
 0 -5 -20 40.32 1.64
 0 -5 -20 34.72 1.65
 0 5 -20 40.21 1.56
 0 -5 -20 36.24 1.49
 0 5 -20 41.77 1.85
 0 5 -20 39.79 1.51
 0 5 20 42.02 1.79
 0 5 20 39.84 1.6
 0 5 -21 55.65 1.69
 0 5 21 56.74 1.63
 0 6 0 1026 17.74
 0 -6 0 1049.14 23.35
 0 -6 0 1070.1 24.25
 0 6 0 1007.28 19.71
 0 -6 0 1060.83 26.02
 0 6 0 1054.24 23.17
 0 6 0 1052.7 21.67
 0 -6 0 1043.36 25.44
 0 -6 0 1042.72 25.41
 0 -6 0 1073.06 24.95
 0 6 0 1032.33 22.66
 0 6 0 1072.92 23.72
 0 6 0 957.64 24.21
 0 6 -1 277.54 6.84
 0 6 1 276.07 6.7
 0 -6 1 288.9 10.81
 0 -6 -1 286.37 10.29
 0 -6 1 287.49 11.23
 0 -6 -1 292.16 10.9
 0 6 1 279.49 8.8
 0 -6 -1 303.3 12.3
 0 -6 1 293.76 12.29
 0 6 -1 281.25 10.13
 0 6 1 282.16 10.54
 0 6 1 285.19 9.79
 0 6 1 287.35 10.7
 0 6 -1 294.49 9.14
 0 -6 1 282.59 11.48
 0 -6 -1 298.27 12.29
 0 -6 -1 277.33 11.87
 0 -6 1 295.63 11.75
 0 -6 1 289.64 11.34
 0 6 -1 282.43 10.73
 0 6 1 271.39 10.27
 0 6 1 270.75 10.11
 0 6 -1 287.54 9.9
 0 6 1 246.95 10.75
 0 6 2 1743.66 33.35
 0 6 -2 1732.11 34.06
 0 6 -2 1711.05 31.68
 0 6 2 1672.84 33.23
 0 -6 -2 1706.65 36.59
 0 -6 2 1726.8 35.17
 0 6 -2 1724.1 27.3
 0 6 2 1659.95 26.83
 0 -6 -2 1774.85 32.84
 0 -6 -2 1736.14 33.68
 0 6 2 1708.78 31.24
 0 -6 2 1745.66 36.78
 0 -6 -2 1825.38 36.66
 0 -6 2 1729.51 35.05
 0 -6 -2 1723.68 32.16
 0 6 -2 1740.68 32.46
 0 6 2 1702.71 33.81
 0 6 2 1747.29 32.77
 0 6 2 1777.59 34.07
 0 6 -2 1652.58 29.66
 0 6 -2 1734.99 33.76
 0 -6 2 1717.18 34.28
 0 -6 -2 1743.01 35.01
 0 -6 2 1782.79 35.28
 0 -6 2 1780.35 35.41
 0 -6 -2 1739.04 36.73
 0 6 2 1600.51 34.26
 0 6 -2 1587.31 34.42
 0 6 3 951.82 19.81
 0 6 3 984.28 22.05
 0 6 -3 967.42 20.25
 0 6 3 927.37 22.4
 0 -6 -3 985.33 25.19
 0 -6 3 968 23.55
 0 6 3 895.65 22.94
 0 6 -3 872.1 22.97
 0 6 3 936.04 16.36
 0 -6 -3 977.17 21.57
 0 -6 -3 993.73 22.36
 0 -6 -3 1013.91 24.72
 0 6 3 959.02 21.07
 0 -6 3 969.42 24.92
 0 6 3 945.63 22.02
 0 6 -3 965.21 22.47
 0 6 3 980.32 22.69
 0 -6 3 961.11 23.92
 0 -6 3 980.5 23.43
 0 -6 3 971.64 23.61
 0 -6 -3 991.44 23.67
 0 -6 3 968.44 21.22
 0 -6 -3 1003.93 25.42
 0 -6 -3 981.21 21.37
 0 6 -3 972.09 21.04
 0 -6 -4 168.31 5.3
 0 -6 4 166.8 8.5
 0 -6 -4 187.29 9.75
 0 6 -4 173.5 6.66
 0 -6 -4 167.38 9.3
 0 6 4 147.93 7.24
 0 6 4 157.47 6.94
 0 6 -4 164.65 8.2
 0 6 -4 136.71 7.88
 0 6 4 151.35 8.12
 0 6 -4 163.2 5.08
 0 6 4 162.88 4.68
 0 -6 -4 178.9 7.64
 0 -6 4 163.68 9.14
 0 6 4 177.89 7.86
 0 -6 -4 182.38 9.18
 0 -6 -4 159.8 7.63
 0 -6 4 165.72 8.86
 0 6 4 161.9 7.94
 0 6 -4 174.81 8.12
 0 6 4 161.59 7.93
 0 6 -4 164.39 5.09
 0 -6 4 177.46 8.72
 0 -6 4 160.08 7.3
 0 -6 -4 163.42 8.36
 0 -6 4 178.83 8.18
 0 -6 4 172.9 8.78
 0 6 4 164.24 8.22
 0 6 -4 174.43 7.16
 0 -6 -4 163.54 7.29
 0 -6 5 227.75 10.43
 0 6 -5 220.61 6.17
 0 6 -5 217 6.17
 0 -6 -5 232.25 6.44
 0 -6 5 226.71 10.1
 0 -6 -5 241.9 11.1
 0 6 5 227.95 8.92
 0 6 -5 233.45 9.89
 0 6 5 227.1 8.94
 0 6 5 202.02 9.41
 0 6 -5 208.85 9.8
 0 -6 -5 226.5 8.8
 0 6 5 218.78 5.55
 0 6 -5 222.01 6.17
 0 6 5 223.73 6.16
 0 -6 -5 240.05 11.07
 0 -6 5 225.08 10.65
 0 6 5 233.46 9.58
 0 6 5 219.63 9.65
 0 6 5 215.67 9.2
 0 -6 -5 241.86 9.48
 0 -6 -5 242.79 10.62
 0 -6 5 217.81 10.7
 0 6 -5 233.42 6.32
 0 6 -5 234.03 6.48
 0 6 5 236.57 10.03
 0 6 -5 226.03 8.01
 0 -6 5 230.34 10.02
 0 -6 5 218.99 8.86
 0 -6 -5 243 10.2
 0 -6 5 232.01 9.8
 0 -6 -6 746.42 13.57
 0 -6 -6 750.35 18.09
 0 6 -6 719.01 13.38
 0 6 6 718.02 13.31
 0 6 -6 721.23 13.99
 0 6 -6 729.15 14.21
 0 6 6 725.14 13.95
 0 6 -6 713.01 13.87
 0 -6 -6 727.06 13.59
 0 -6 -6 746.03 14.14
 0 6 -6 714.81 13.51
 0 -6 -6 773.27 21.17
 0 -6 6 701.37 19.76
 0 -6 -6 682.04 19.68
 0 6 6 737.61 19.86
 0 6 -6 746.25 19.51
 0 6 6 715.26 18.34
 0 6 6 737.67 17.6
 0 6 -6 706.48 19.39
 0 6 6 675.08 18.8
 0 6 -6 724.38 13.84
 0 6 6 729.62 13.86
 0 6 6 723.54 19.61
 0 -6 6 724.73 20.83
 0 6 6 751.23 18.92
 0 6 6 716.18 19.55
 0 6 6 708.04 13.27
 0 -6 6 681.68 17.97
 0 -6 6 749.85 19.74
 0 6 -6 726.79 13.43
 0 -6 -6 728.14 19.37
 0 -6 6 738.24 19.94
 0 -6 6 716.76 21.09
 0 -6 6 711.07 20.38
 0 -6 6 732.41 21.48
 0 6 6 726.71 19.27
 0 -6 -6 756.41 20.42
 0 6 6 696.22 13.29
 0 6 -6 725.19 13.47
 0 -6 -6 763.61 20.97
 0 -6 -7 1033.13 17.9
 0 -6 -7 1082.19 23.14
 0 6 7 1006.64 17.42
 0 6 -7 1003.44 17.48
 0 6 -7 1022.55 18.53
 0 6 -7 1050.39 18.77
 0 6 7 1012.6 18.36
 0 -6 -7 1037.38 18.47
 0 6 -7 1004.56 18.12
 0 6 -7 1039.27 18.38
 0 -6 -7 1016.42 17.84
 0 6 -7 992.87 17.79
 0 -6 -7 1039.88 18.43
 0 6 -7 1042.79 17.98
 0 -6 -7 1073.48 25.8
 0 -6 7 1013.45 25.1
 0 -6 -7 984.17 24.38
 0 6 -7 1006.32 17.53
 0 -6 7 1017.74 25.59
 0 -6 7 1037.22 26.58
 0 -6 7 1073.51 24.35
 0 -6 -7 1041.48 24.05
 0 6 7 990.13 17.33
 0 -6 7 938.92 22.86
 0 6 7 1006.5 24.8
 0 6 7 1001.33 23.67
 0 -6 -7 1044.13 18.74
 0 6 7 1019.1 24.6
 0 6 7 981.57 23.57
 0 6 -7 987.09 24
 0 -6 -7 1052.54 25.6
 0 6 7 976.28 24.56
 0 6 7 1034.1 23.47
 0 -6 7 1051.5 26.5
 0 -6 7 1077.42 27.21
 0 -6 -7 1090.26 25.64
 0 6 7 1050.57 24.85
 0 -6 7 1057.89 26.31
 0 6 7 990.47 17.44
 0 6 -7 1041.3 17.65
 0 6 7 1030.23 18.21
 0 6 -7 1034.05 18.12
 0 -6 -8 10.18 1.28
 0 -6 -8 9.33 2.29
 0 6 8 9.11 2.25
 0 -6 8 7.76 2.33
 0 6 -8 7.66 1.31
 0 6 -8 7.31 1.24
 0 -6 -8 8.96 1.33
 0 6 8 8.95 1.3
 0 6 -8 7.57 1.16
 0 -6 -8 11.04 1.29
 0 6 -8 8.29 1.26
 0 6 -8 9.38 1.27
 0 -6 -8 6.96 1.23
 0 6 -8 8.24 1.19
 0 -6 -8 8.9 2.17
 0 -6 -8 7.93 2.15
 0 6 8 14.86 2.54
 0 6 8 9.78 2.31
 0 6 -8 21.62 1.58
 0 -6 8 8.73 2.4
 0 -6 8 4.99 1.55
 0 -6 -8 9.51 1.42
 0 6 8 8.97 2.2
 0 6 8 17.42 2.57
 0 6 -8 14.16 2.44
 0 6 -8 7.82 1.05
 0 -6 8 7.93 2.36
 0 -6 -8 7.36 2.21
 0 6 8 11.49 2.09
 0 -6 8 8.69 2.39
 0 6 -8 9.98 1.29
 0 6 8 7.82 1.19
 0 -6 -8 7.21 1.17
 0 -6 9 664.43 19.26
 0 -6 9 739.26 22.24
 0 -6 -9 789.31 14.72
 0 6 9 768.25 14.95
 0 6 -9 746.12 14.57
 0 6 -9 777.68 14.98
 0 6 -9 760.78 14.86
 0 -6 -9 770.47 14.52
 0 -6 -9 777.67 15.04
 0 6 -9 776.38 14.8
 0 -6 -9 810.88 21.66
 0 6 9 768.98 21.52
 0 -6 9 828.25 23.52
 0 6 9 738.87 20.64
 0 6 9 760.4 21.11
 0 -6 -9 803.21 15.25
 0 6 -9 789.16 15.61
 0 6 -9 796.57 15.44
 0 -6 -9 795.9 14.88
 0 6 9 781.07 20.93
 0 -6 -9 764.97 14.58
 0 6 9 759.37 18.81
 0 -6 9 763.78 22.6
 0 6 9 754.1 21.33
 0 -6 -9 761.04 20.93
 0 -6 9 777.51 22.58
 0 6 9 730.98 18.33
 0 -6 -9 793.31 21.17
 0 6 -9 781.01 14.57
 0 6 9 763.39 14.72
 0 -6 10 730.77 22.31
 0 -6 10 779.61 23.15
 0 6 10 752.65 21.59
 0 -6 -10 821.58 21.86
 0 6 -10 751.46 15.37
 0 6 -10 768.41 14.59
 0 6 -10 771.32 14.92
 0 6 -10 771.89 15.15
 0 -6 -10 783.46 14.59
 0 -6 -10 784.75 15.14
 0 6 -10 788.64 14.97
 0 6 -10 799.76 15.82
 0 6 -10 752.87 15.36
 0 6 10 714.33 20.87
 0 6 10 722.9 20.77
 0 -6 10 806.69 23.19
 0 -6 -10 786.09 15.23
 0 6 10 742.6 20.42
 0 -6 -10 768.11 14.7
 0 6 10 759.18 14.94
 0 -6 -10 773.57 14.59
 0 6 10 776.89 14.76
 0 -6 -10 781.39 21.07
 0 6 10 765.43 21.62
 0 -6 10 768.18 22.98
 0 -6 -10 786.54 14.79
 0 6 10 714.33 18.74
 0 -6 -10 778.03 20.94
 0 6 -10 768.91 14.37
 0 -6 11 116.36 8.26
 0 6 11 98.8 7.21
 0 -6 -11 129.32 7.89
 0 6 -11 119.1 4.98
 0 6 11 123.64 4.59
 0 -6 -11 117.76 4.28
 0 6 -11 117.19 4.21
 0 6 -11 114.24 4.8
 0 6 -11 116.78 4.65
 0 6 -11 118.71 4.47
 0 -6 -11 117.11 4.33
 0 -6 -11 121.78 4.71
 0 6 -11 118.45 4.55
 0 6 11 115.22 7.55
 0 6 11 111.21 7.25
 0 -6 -11 117.77 4.64
 0 -6 -11 119.14 4.48
 0 6 11 107.09 6.86
 0 -6 -11 119.08 7.29
 0 6 11 109.96 6.53
 0 6 11 120.06 4.38
 0 -6 -11 116.05 4.38
 0 -6 11 115.12 8.14
 0 6 11 117.96 7.73
 0 -6 11 116.14 8.36
 0 -6 -11 115.13 7.24
 0 6 -11 114.35 4.05
 0 -6 -12 316.69 7.74
 0 6 12 330.84 8.16
 0 6 -12 322.68 8.75
 0 6 -12 306.72 7.36
 0 -6 -12 330.3 7.97
 0 6 -12 324.05 8.53
 0 6 -12 334.21 8.05
 0 6 -12 327.14 8.28
 0 -6 -12 332.85 8.44
 0 6 12 295.5 12.86
 0 6 12 309.53 12.31
 0 6 12 297.82 12.7
 0 -6 -12 325.91 7.97
 0 -6 -12 330.47 8.42
 0 -6 12 317.75 14.11
 0 6 12 319.57 11.96
 0 -6 -12 330.69 8.17
 0 -6 12 324.4 14.13
 0 -6 -12 330.83 12.44
 0 6 12 301.84 11.49
 0 -6 -12 299.76 12.12
 0 -6 12 295.68 13.64
 0 6 12 310.04 12.84
 0 6 12 330.93 7.86
 0 6 -12 327.11 8.71
 0 6 -12 328.04 8.91
 0 6 -13 95.78 4.39
 0 6 -13 94.19 4.2
 0 6 -13 93.9 3.69
 0 -6 -13 101.8 3.91
 0 -6 -13 99.6 4.17
 0 6 -13 103.24 4.15
 0 -6 13 89.88 7.3
 0 6 13 89.01 6.69
 0 6 13 91.5 6.24
 0 -6 -13 99.37 3.88
 0 -6 -13 102.48 4.23
 0 6 -13 99 4.36
 0 6 13 98.07 4.15
 0 -6 -13 98.3 3.99
 0 6 13 95.31 3.84
 0 -6 -13 92.4 3.65
 0 6 13 86.39 5.87
 0 -6 -13 96.93 6.38
 0 6 13 93.91 6.71
 0 -6 13 90.46 7.28
 0 6 13 93.55 3.59
 0 -6 13 92.95 7.33
 0 6 -14 261.48 7.27
 0 6 -14 238.01 6.08
 0 -6 -14 248.97 6.5
 0 -6 -14 269.52 7.15
 0 6 -14 267.4 7.03
 0 6 -14 259.58 7.28
 0 6 14 251.03 10.11
 0 6 14 238.24 10.95
 0 -6 14 234.39 11.72
 0 -6 -14 264.29 7.12
 0 6 14 241.34 5.99
 0 6 14 246.32 11.17
 0 -6 14 234.58 11.79
 0 6 -14 249.91 7.39
 0 6 14 262.67 7.05
 0 -6 -14 249.84 6.38
 0 6 14 252.75 6.48
 0 -6 -14 255.34 6.56
 0 -6 -14 238.94 10.07
 0 6 14 230.92 9.82
 0 -6 -14 258.11 6.8
 0 -6 -15 1.85 0.86
 0 6 -15 2.58 0.85
 0 6 -15 2.89 0.84
 0 6 15 1.54 0.8
 0 -6 15 1.13 1.17
 0 6 15 2.09 0.8
 0 -6 -15 3.34 0.93
 0 6 -15 2.96 0.85
 0 -6 -15 2.82 1.26
 0 -6 -15 2.23 0.71
 0 -6 15 4.74 1.87
 0 6 -15 1.12 0.76
 0 -6 -15 2.1 0.73
 0 6 15 0.88 0.59
 0 -6 -15 2.88 0.72
 0 6 15 2.8 1.47
 0 -6 -16 137.39 3.59
 0 -6 16 132.59 7.92
 0 6 -16 136.75 3.92
 0 -6 -16 139.09 4.17
 0 -6 -16 137.95 4.16
 0 6 16 133.77 3.95
 0 6 16 139.17 4.17
 0 6 -16 142.17 4.47
 0 6 -16 138.76 4.14
 0 6 -16 131.08 3.69
 0 -6 -16 132.04 3.54
 0 6 -16 138.49 4.29
 0 6 -17 1.08 0.7
 0 6 17 2.36 0.75
 0 -6 -17 -0.12 0.19
 0 6 -17 0.56 0.62
 0 -6 -17 1.93 0.7
 0 6 -17 0.9 0.66
 0 6 17 1.53 0.61
 0 -6 -17 1.14 0.65
 0 6 -17 1.49 0.58
 0 6 18 6.66 0.89
 0 -6 -18 7.34 0.92
 0 6 -18 6.83 0.92
 0 -6 -18 5.99 0.85
 0 6 -18 6.01 0.89
 0 6 18 6.62 0.79
 0 6 -18 7.15 0.8
 0 -6 -18 6.71 0.88
 0 -6 -19 32.86 1.41
 0 -6 -19 31.14 1.44
 0 6 -19 32.16 1.47
 0 6 19 31.17 1.4
 0 6 -19 30.77 1.41
 0 -7 0 1.98 0.86
 0 7 0 4.24 0.89
 0 7 0 5.8 1.92
 0 7 0 5.33 1.03
 0 7 0 0.31 0.5
 0 7 0 -0.14 0.55
 0 -7 0 1.28 0.65
 0 7 0 0.81 0.96
 0 -7 0 0.31 1.67
 0 7 0 0.08 0.5
 0 7 0 0.7 0.97
 0 7 0 0.7 0.58
 0 7 0 0.79 0.63
 0 7 0 0.16 0.55
 0 7 0 2.69 1.1
 0 -7 0 1.42 1.25
 0 -7 0 5.88 1.7
 0 -7 0 0.3 1.49
 0 -7 0 1.23 1.71
 0 7 1 67.82 3.18
 0 7 -1 65.69 2.98
 0 7 1 63.77 3.16
 0 7 -1 66.86 3.3
 0 7 -1 64.56 3.11
 0 7 1 63.55 2.97
 0 -7 -1 64.93 3.32
 0 7 1 62.86 5.7
 0 7 -1 66.17 3.23
 0 7 1 65.25 3.14
 0 7 -1 66.86 5.52
 0 7 1 70.89 5.55
 0 7 1 58.77 4.96
 0 7 -1 78.02 5.32
 0 -7 -1 65.02 6.14
 0 -7 1 74.22 6.63
 0 -7 1 67.07 5.67
 0 -7 -1 74.23 5.71
 0 -7 -1 66.72 6.4
 0 -7 1 77.48 6.65
 0 -7 -1 70.74 5.1
 0 7 1 64.84 5.34
 0 7 -1 63.83 5.06
 0 7 1 64.82 3.22
 0 7 -1 70.49 3.14
 0 7 1 63.47 3.1
 0 -7 1 62.41 6.07
 0 -7 -1 65.93 6.38
 0 7 1 68.4 3.26
 0 -7 -1 71.23 5.2
 0 -7 1 72.62 5.52
 0 7 -1 63.92 4.26
 0 7 1 64.67 5.4
 0 7 1 65.9 4.81
 0 -7 1 66.36 3.14
 0 -7 -1 65.91 3.09
 0 7 1 65.42 3.22
 0 -7 2 317.7 7.85
 0 7 2 318.52 7.98
 0 7 -2 316.09 7.99
 0 7 -2 303.4 7.53
 0 7 2 316.7 7.92
 0 7 -2 321.51 7.39
 0 7 -2 309.41 8.01
 0 7 2 312.05 7.85
 0 -7 -2 325.19 8.13
 0 7 -2 302.08 7.82
 0 7 2 304.1 7.34
 0 7 -2 286.63 12.7
 0 7 2 286.03 12.53
 0 7 2 320.49 7.79
 0 7 -2 316.95 8.05
 0 7 2 321.6 7.95
 0 7 -2 334.47 12.84
 0 7 2 322.12 12.23
 0 7 2 309.43 11.99
 0 7 -2 330.57 11.21
 0 -7 2 344.55 14.23
 0 -7 -2 309.99 13.86
 0 7 -2 336.42 11.82
 0 7 2 306.49 12.21
 0 7 -2 315.46 8.03
 0 7 2 312.29 7.97
 0 7 -2 313.72 7.5
 0 7 -2 328.93 12.65
 0 7 2 312.65 11.41
 0 7 2 329.43 12.69
 0 -7 -2 320.15 7.72
 0 -7 2 317.74 12.41
 0 -7 -2 331.18 11.6
 0 7 -2 312.3 7.93
 0 7 2 319.51 7.95
 0 -7 2 333.33 14.08
 0 -7 -2 317.8 14.05
 0 -7 -2 359.74 14.5
 0 -7 -2 334.41 12.32
 0 7 2 304.08 10.12
 0 -7 2 321.56 14.28
 0 -7 2 315.55 12.95
 0 -7 3 17.13 1.65
 0 7 3 18.52 1.71
 0 7 -3 16.5 1.64
 0 7 -3 17.44 1.61
 0 7 3 16.79 1.66
 0 -7 -3 16.72 3.28
 0 7 -3 19.69 2.47
 0 -7 3 18.02 3.31
 0 7 -3 18.94 1.75
 0 -7 -3 17.45 1.69
 0 -7 -3 14.67 1.65
 0 7 3 11.97 2.65
 0 7 -3 16.74 3
 0 -7 -3 21.02 1.74
 0 7 3 20.87 2.92
 0 7 3 15.62 2.77
 0 -7 3 17.2 3.26
 0 -7 -3 16.54 3.25
 0 7 -3 18.45 2.59
 0 7 3 20.34 3.11
 0 7 -3 15.67 1.4
 0 7 3 17.24 1.65
 0 7 -3 16.67 1.66
 0 7 3 16.2 2.59
 0 -7 3 17.64 3.1
 0 7 3 18.06 2.92
 0 7 3 22.39 1.75
 0 7 3 16.07 1.62
 0 7 -3 19.29 1.79
 0 -7 3 17.16 3.49
 0 7 3 19.77 2.56
 0 -7 -3 18.44 3.33
 0 -7 -3 19.42 2.86
 0 -7 3 12.05 2.6
 0 -7 -3 21.18 2.8
 0 7 3 18.08 1.68
 0 7 -3 18.74 1.73
 0 7 4 203.94 5.96
 0 7 -4 206.36 6.06
 0 7 -4 193.88 5.92
 0 7 4 196.77 6.06
 0 -7 -4 222.98 11.27
 0 -7 4 211.54 10.95
 0 -7 -4 203.83 5.99
 0 7 -4 206.19 6.19
 0 -7 -4 204.85 6.32
 0 7 4 181.39 9.62
 0 7 -4 185.24 9.98
 0 -7 -4 204.13 5.82
 0 7 4 190.06 9.55
 0 7 -4 203.43 10.06
 0 7 4 204.97 9.25
 0 -7 -4 210.8 11.07
 0 -7 4 197.19 10.56
 0 7 -4 197.14 8.35
 0 7 -4 207.92 6.12
 0 7 4 194.34 5.91
 0 7 4 203.54 9.79
 0 7 4 193.74 9.27
 0 7 4 199.04 5.65
 0 7 4 199.36 8.77
 0 -7 4 210.74 11.64
 0 -7 -4 204.66 10.53
 0 -7 -4 207.21 9.33
 0 -7 4 199.95 10.59
 0 -7 4 204.27 10.22
 0 -7 -4 194.87 8.56
 0 7 4 193.33 5.86
 0 7 -4 205.91 6.08
 0 -7 -5 69.03 4.91
 0 7 -5 59.25 3.01
 0 7 -5 53.06 3
 0 7 5 60.77 2.87
 0 7 5 62.96 3.23
 0 7 -5 57.54 2.91
 0 7 -5 55.39 3.08
 0 -7 -5 61 3.01
 0 7 -5 58.6 3.16
 0 -7 -5 60.11 3.22
 0 7 -5 50.52 5.16
 0 7 5 52.54 5.06
 0 -7 -5 68.95 3.15
 0 7 5 52.85 4.17
 0 7 5 58.33 5.26
 0 -7 5 55.32 5.46
 0 -7 -5 53.17 5.31
 0 -7 -5 46.21 5.07
 0 7 5 54.5 5.12
 0 7 -5 55.46 2.95
 0 7 5 56.62 2.93
 0 -7 -5 51.1 5.31
 0 7 -5 58.97 3.14
 0 7 5 54.01 2.65
 0 7 5 60.71 5.22
 0 7 5 59.14 5.15
 0 -7 5 55.26 5.46
 0 -7 5 60.7 5.87
 0 -7 -5 55.34 5.36
 0 -7 5 50.93 5.93
 0 -7 -5 52.46 4.58
 0 7 5 58.31 4.78
 0 7 -5 52.82 2.88
 0 7 -6 235.47 6.5
 0 7 6 235.08 6.44
 0 7 6 235.61 6.46
 0 7 -6 234.5 6.87
 0 -7 6 236.77 11.5
 0 7 -6 228.98 6.54
 0 7 -6 240.7 6.94
 0 -7 -6 242.23 6.57
 0 -7 -6 248.5 7.06
 0 7 -6 206.41 10.41
 0 7 6 209.18 10.12
 0 -7 -6 235.68 6.43
 0 7 6 225.33 9.39
 0 -7 -6 235.56 11.27
 0 -7 6 241.45 11.7
 0 -7 -6 210.55 10.46
 0 7 6 232.84 10.87
 0 7 -6 242.7 6.59
 0 7 6 237.31 6.83
 0 7 6 230.12 6.42
 0 -7 -6 235.52 11.19
 0 7 6 233.24 6.42
 0 7 -6 233.62 6.51
 0 -7 -6 247.47 9.69
 0 7 -6 241.08 6.91
 0 -7 6 231.2 11.79
 0 7 6 234.79 10.78
 0 7 6 242.81 10.48
 0 -7 -6 234.14 11.12
 0 -7 6 239.31 12.59
 0 7 6 229.22 10.15
 0 -7 -7 160.34 5.13
 0 -7 -7 172.31 9.34
 0 -7 7 161.12 10.26
 0 7 7 141.72 8.14
 0 7 7 157.5 4.99
 0 7 -7 163.36 5.1
 0 7 -7 159.26 5.58
 0 -7 -7 160.77 5.36
 0 7 7 165.17 5.6
 0 7 -7 147.15 5.23
 0 7 -7 165.61 5.57
 0 -7 -7 161.99 5.16
 0 7 -7 165.02 5.2
 0 -7 -7 159.64 5.53
 0 7 -7 168.06 5.18
 0 7 7 164.71 5.49
 0 7 7 156.7 4.99
 0 7 7 162.18 9.02
 0 -7 -7 155.21 8.9
 0 -7 7 158.66 9.32
 0 7 7 157.96 8.96
 0 7 7 155.46 7.94
 0 -7 -7 166.9 5.52
 0 -7 7 162.58 9.85
 0 7 7 148.68 8.05
 0 7 7 147.56 8.64
 0 7 -7 152.86 5.34
 0 -7 7 166.2 9.64
 0 7 -7 156.11 5.06
 0 7 7 155.93 4.96
 0 7 -7 144.36 8.35
 0 7 7 143.15 8.14
 0 -7 -7 160.77 8.92
 0 -7 -8 140.75 4.82
 0 7 8 133.52 8
 0 -7 -8 151.69 8.7
 0 -7 8 149.04 9.92
 0 7 -8 138.94 4.56
 0 7 8 147.08 4.62
 0 7 -8 141.85 5.33
 0 -7 -8 143.86 4.92
 0 7 8 148.62 5.28
 0 7 -8 143.33 5.13
 0 7 -8 137.32 5.05
 0 7 -8 139.82 4.75
 0 7 -8 146.55 4.9
 0 7 -8 147.04 5.28
 0 -7 -8 144.58 4.84
 0 -7 -8 145.3 5.22
 0 -7 -8 145.4 5.1
 0 7 -8 144.88 5.09
 0 7 8 136.43 7.64
 0 7 8 130.89 8.18
 0 -7 -8 151.46 5.4
 0 -7 8 142.59 8.9
 0 7 8 143.56 8.41
 0 -7 -8 148.89 8.44
 0 -7 8 138.44 9.26
 0 7 8 134.37 8.25
 0 7 8 134.23 4.49
 0 7 -8 144.69 4.64
 0 7 8 149.13 5.19
 0 -7 8 155.8 9.48
 0 7 -8 124.13 7.5
 0 -7 -8 164.5 8.77
 0 7 8 144.05 4.57
 0 7 -8 135.37 4.54
 0 7 -9 268.22 7.79
 0 -7 -9 267.47 7.05
 0 7 9 280.77 7.66
 0 7 -9 256.51 7.5
 0 7 -9 288.85 7.56
 0 7 -9 274.82 7.63
 0 -7 -9 272.4 7.11
 0 7 -9 276.04 7.22
 0 -7 -9 280.06 7.6
 0 7 -9 277.83 7.25
 0 7 -9 275.99 6.67
 0 7 9 284.85 7.6
 0 7 9 279.52 11.85
 0 -7 9 245.84 11.95
 0 7 9 272.93 12
 0 7 9 269.92 11.27
 0 -7 -9 278.97 7.71
 0 7 9 281.52 11.99
 0 -7 9 280.45 13.65
 0 -7 -9 284.4 12.12
 0 7 -9 274.49 7.36
 0 -7 -9 257.29 11.18
 0 -7 -9 276.15 7.18
 0 -7 9 266.72 12.69
 0 -7 9 246 12.58
 0 -7 -9 286.52 11.82
 0 7 9 250.86 11.64
 0 -7 -9 292.19 7.48
 0 -7 -10 147.36 4.94
 0 -7 -10 147.87 8.52
 0 7 10 138.77 8.36
 0 -7 10 147.69 9.79
 0 7 -10 145.32 5.48
 0 7 10 146.69 5.2
 0 -7 -10 148.36 4.79
 0 7 -10 148.23 5.4
 0 7 -10 150.14 5.04
 0 -7 -10 153.75 4.92
 0 7 -10 147.96 5.02
 0 7 -10 147.35 5.25
 0 -7 -10 151.4 5.29
 0 7 -10 153.43 5.04
 0 7 10 149.38 5.28
 0 7 10 141.4 8.36
 0 7 10 138.13 8.01
 0 -7 -10 149.88 5.29
 0 7 10 153.89 8.45
 0 -7 10 130.93 8.5
 0 -7 -10 140.09 7.85
 0 7 10 142.76 5.02
 0 -7 -10 145.07 4.95
 0 -7 10 148.86 9.35
 0 -7 10 138.97 9.22
 0 -7 -10 147.8 8.14
 0 7 -10 150.22 4.97
 0 -7 11 375.59 15.91
 0 7 11 355.65 13.9
 0 7 -11 405.49 9.89
 0 7 11 382.99 9.28
 0 -7 -11 383.79 8.55
 0 7 11 388.99 9.24
 0 7 -11 387.51 9.63
 0 7 -11 386.63 8.79
 0 7 -11 394.28 9.12
 0 7 -11 397.29 9.28
 0 -7 -11 407.69 8.86
 0 -7 -11 395.95 9.38
 0 7 -11 399.72 9.05
 0 7 11 386.09 14.08
 0 7 11 374.19 13.74
 0 7 -11 354.17 8.2
 0 -7 -11 402.37 9.44
 0 -7 -11 394.68 8.92
 0 7 11 370.32 13.43
 0 7 11 376.12 8.91
 0 7 -11 395.08 8.7
 0 -7 11 349.78 15.1
 0 -7 -11 381.57 13.24
 0 -7 -11 407.11 9.02
 0 -7 11 367.71 15.04
 0 7 -12 119.66 4.46
 0 7 -12 126.44 4.23
 0 -7 -12 122.65 3.84
 0 7 -12 125.76 4.16
 0 7 -12 126.95 4.07
 0 -7 -12 126.98 4.33
 0 -7 -12 121.8 3.97
 0 7 12 108.97 6.73
 0 7 12 115.44 6.97
 0 -7 -12 118.41 4.19
 0 7 12 121.14 3.91
 0 7 12 112.65 6.53
 0 -7 -12 109.76 6.35
 0 -7 -12 118.44 3.63
 0 7 12 120.62 4.09
 0 -7 -12 116.04 3.8
 0 7 12 113.86 4.16
 0 -7 12 120.18 8.34
 0 7 12 119.61 7.3
 0 -7 12 116.25 7.87
 0 7 -13 179.17 5.81
 0 -7 -13 182.9 5.56
 0 7 -13 185.15 5.27
 0 7 13 172.61 5.47
 0 7 -13 168.12 5.5
 0 7 13 175.68 8.7
 0 7 13 175.05 8.42
 0 -7 -13 190.21 5.63
 0 -7 13 169.85 9.91
 0 7 13 174.45 4.95
 0 -7 13 156.92 9.22
 0 -7 -13 174.24 5.14
 0 7 13 182.7 5.58
 0 7 13 175.04 5.21
 0 -7 -13 165.31 4.67
 0 -7 -13 168.8 4.95
 0 -7 -13 157.24 7.6
 0 7 -13 179.13 5.42
 0 -7 -13 169.3 4.91
 0 7 -13 175.73 5.12
 0 -7 -14 69.04 2.98
 0 7 14 60.14 2.55
 0 7 14 67.74 2.98
 0 7 -14 63.01 2.64
 0 -7 -14 64.26 2.89
 0 7 -14 61.28 2.78
 0 -7 -14 60 2.41
 0 -7 14 55.71 5.18
 0 -7 -14 62.72 2.49
 0 7 14 59.97 2.32
 0 7 -14 61.31 2.84
 0 7 14 59.74 2.84
 0 7 -14 61.44 3.01
 0 7 -14 58.87 2.97
 0 7 15 19.54 1.57
 0 7 -15 17.86 1.48
 0 7 15 18.36 1.31
 0 -7 -15 20.78 1.61
 0 -7 -15 18.86 1.6
 0 -7 -15 18.44 1.26
 0 7 -15 19.9 1.42
 0 7 -15 16.49 1.43
 0 7 -15 19.94 1.7
 0 7 16 6.39 0.66
 0 7 16 7.59 0.97
 0 7 -16 6.24 0.9
 0 -7 -16 6.21 0.91
 0 -7 16 5.84 0.78
 0 7 -16 6.96 1.04
 0 7 -16 7.61 0.89
 0 -7 -16 6.73 0.91
 0 7 17 62.19 2.36
 0 7 17 64.06 2.25
 0 7 17 64.79 2.29
 0 7 -17 62.16 2.22
 0 -7 -17 62.25 2.33
 0 -7 -17 66.6 2.4
 0 -7 -18 2.27 0.46
 0 -7 -18 1.75 0.42
 0 7 -18 1.72 0.35
 0 7 18 2.06 0.39
 0 7 18 1.67 0.38
 0 -7 -18 2.78 0.46
 0 7 18 1.99 0.48
 0 8 0 391.63 9.1
 0 8 0 385.86 9.15
 0 -8 0 411.95 9.88
 0 8 0 371.09 15.41
 0 8 0 402.66 9.6
 0 8 0 394.16 13.69
 0 -8 0 435.61 17.07
 0 -8 0 412.8 14.61
 0 -8 0 399.37 16.76
 0 8 0 387.61 14.02
 0 8 0 409.32 9.39
 0 8 0 408.54 9.8
 0 8 0 390.72 9.6
 0 8 0 388.37 9.61
 0 -8 0 404 13.62
 0 -8 0 404.52 9.18
 0 -8 0 405.08 16.78
 0 8 0 399.72 9.7
 0 8 -1 311.78 7.73
 0 8 1 320.97 8.1
 0 8 -1 313.53 8.45
 0 8 1 319.11 7.87
 0 -8 -1 321.87 8.41
 0 8 -1 317.01 8.19
 0 -8 1 330.69 8.71
 0 8 1 297.11 13.48
 0 8 -1 325.53 8.47
 0 8 1 327.54 8.31
 0 8 1 324.63 12.48
 0 -8 1 303.19 14.53
 0 -8 -1 325.31 14.8
 0 8 -1 315.33 12.3
 0 8 1 328.37 12.95
 0 8 1 322.93 8.48
 0 8 -1 332.52 8.04
 0 8 1 330.01 8.29
 0 8 1 328.03 8.48
 0 8 1 325.18 8.46
 0 -8 1 325.01 12.29
 0 -8 -1 332.87 11.93
 0 -8 1 337.18 8.1
 0 -8 -1 332.03 7.99
 0 -8 -1 355.03 14.94
 0 -8 1 359.91 15.53
 0 -8 1 335.69 13.24
 0 -8 -1 322.2 12.59
 0 8 -1 307.18 11.62
 0 -8 -1 321.98 14.74
 0 -8 1 321.67 14.94
 0 8 2 528.71 15.87
 0 8 2 548.41 11.67
 0 8 -2 528.71 10.81
 0 8 -2 530.99 11.96
 0 -8 2 541.44 12.26
 0 8 -2 555.38 11.8
 0 8 2 521.77 10.92
 0 -8 -2 555.27 11.77
 0 -8 -2 571.45 12.41
 0 8 2 487.86 17.81
 0 8 -2 477.58 17.86
 0 8 2 541.84 11.53
 0 8 -2 556.13 12.01
 0 8 2 531.44 16.99
 0 -8 2 530.24 19.65
 0 -8 -2 525.02 19.08
 0 8 2 541.71 17.47
 0 8 -2 569.84 16.59
 0 8 -2 536.93 11.07
 0 8 2 560.85 11.99
 0 8 -2 545.7 11.95
 0 8 2 553.4 11.77
 0 -8 2 555.89 20
 0 -8 -2 538.41 19.22
 0 8 -2 520.73 15.26
 0 8 -2 542.8 11.91
 0 8 2 549.02 11.82
 0 8 2 559.42 11.93
 0 8 -2 534.81 11.86
 0 -8 2 544.55 11.39
 0 -8 -2 546.7 11.27
 0 -8 2 550.92 17.96
 0 -8 2 570.52 20.35
 0 -8 -2 579.84 19.42
 0 -8 -2 559.77 16.9
 0 -8 2 548.7 16.96
 0 8 3 69.32 3.4
 0 8 -3 49.84 2.95
 0 8 3 49.53 4.56
 0 8 3 47.39 2.87
 0 8 -3 55.05 3.21
 0 8 -3 56.26 3.12
 0 -8 -3 50.09 2.86
 0 -8 -3 48.95 3.07
 0 8 3 49.05 5.22
 0 8 -3 60.72 5.9
 0 8 -3 47.17 2.95
 0 8 3 46.29 2.69
 0 8 3 46.76 4.81
 0 -8 -3 51.74 5.6
 0 -8 3 49.88 5.8
 0 8 -3 47.43 4.28
 0 8 3 46.8 4.87
 0 8 3 47.22 2.88
 0 8 3 47.38 2.89
 0 8 -3 46.06 2.88
 0 8 -3 45.91 2.45
 0 -8 3 44.75 4.66
 0 8 -3 61.71 3.26
 0 8 3 61.73 3.2
 0 -8 -3 48.18 5.47
 0 -8 3 52.18 5.9
 0 8 3 49.98 2.53
 0 -8 3 50.97 2.84
 0 -8 -3 46.33 2.65
 0 -8 3 39.93 5.28
 0 -8 3 43.6 4.94
 0 -8 -3 41.63 4.94
 0 -8 -3 45.95 4.49
 0 -8 -4 716.32 13.75
 0 -8 4 712.09 13.99
 0 8 4 720.23 14.44
 0 -8 -4 730.39 21.8
 0 -8 4 708.96 23.08
 0 8 -4 728.09 14.59
 0 -8 -4 725.67 14.03
 0 -8 -4 748.45 14.84
 0 8 4 614.87 20.33
 0 8 -4 669.41 21.28
 0 8 4 711.58 13.67
 0 8 4 721.35 20.74
 0 -8 -4 702.8 21.67
 0 -8 4 708.71 23.13
 0 8 4 740.41 21.13
 0 8 4 702.83 14.14
 0 8 -4 728.94 14.4
 0 8 4 730.68 14.27
 0 8 -4 725.71 14.33
 0 -8 4 721.93 20.6
 0 -8 -4 755.34 22.07
 0 -8 -4 729.39 19.43
 0 -8 4 732.62 23.97
 0 -8 4 689.14 21.28
 0 8 4 682.36 19.52
 0 8 4 700.81 13.5
 0 8 4 719.76 14.45
 0 8 -4 738.72 14.46
 0 8 4 718.16 14.27
 0 8 -5 9.58 1.34
 0 8 5 14.14 1.56
 0 8 -5 9.73 1.42
 0 -8 5 8.1 2.28
 0 8 -5 10.21 1.52
 0 8 5 8.12 1.36
 0 -8 -5 12.37 1.47
 0 8 -5 7.51 1.38
 0 -8 -5 8.76 1.48
 0 8 -5 6.34 2.04
 0 8 5 6.02 1.94
 0 8 5 7.32 2.2
 0 -8 -5 11.55 2.61
 0 -8 5 6.73 2.42
 0 8 5 10.45 1.25
 0 8 5 11.84 1.49
 0 8 -5 10.84 1.42
 0 -8 -5 6.19 2.15
 0 -8 5 7.32 2.55
 0 -8 -5 10.16 1.32
 0 -8 5 10.68 2.67
 0 8 5 6.83 1.98
 0 -8 -5 12.95 2.85
 0 -8 5 17.87 3.71
 0 -8 5 8.71 1.31
 0 8 5 10.65 1.33
 0 8 -5 9.98 1.4
 0 8 5 9.14 1.33
 0 8 -6 9.01 1.27
 0 8 6 8.76 1.25
 0 8 6 10.25 2.09
 0 -8 6 10.52 2.94
 0 -8 -6 6.94 2.14
 0 8 -6 7.95 1.31
 0 8 6 5.97 0.98
 0 -8 -6 8.38 1.3
 0 8 -6 7.17 1.12
 0 8 -6 8.07 1.36
 0 8 -6 7.38 1.32
 0 -8 -6 6.22 1.09
 0 -8 -6 9.36 1.39
 0 8 6 6.19 1.11
 0 8 -6 7.85 2.11
 0 8 6 5.35 1.84
 0 8 6 11.57 2.59
 0 -8 6 6.24 2.44
 0 -8 -6 6.44 1.98
 0 8 6 6.6 2.08
 0 8 6 5.73 1.08
 0 8 -6 6.98 1.18
 0 8 6 7.6 1.22
 0 8 -6 7.58 1.27
 0 -8 6 8.79 2.74
 0 -8 -6 8.26 2.18
 0 8 6 6.69 1.14
 0 -8 6 8.05 1.22
 0 -8 -6 7.09 1.11
 0 -8 6 9.87 2.45
 0 8 6 9.76 2.26
 0 -8 6 8.43 2.5
 0 8 -6 9.41 1.32
 0 8 7 10.72 1.37
 0 -8 7 9.69 1.34
 0 8 -7 11.64 1.35
 0 8 7 9.45 1.24
 0 8 7 10.38 1.26
 0 8 -7 11.05 1.51
 0 -8 -7 10.57 1.34
 0 8 -7 9.86 1.32
 0 8 -7 9.87 1.45
 0 -8 -7 11.03 1.33
 0 -8 -7 12.18 1.57
 0 -8 -7 11.74 1.37
 0 -8 -7 15.71 1.65
 0 -8 -7 10.14 2.29
 0 -8 7 8 2.46
 0 8 -7 11.86 1.54
 0 8 7 10.63 2.44
 0 -8 -7 9.79 2.34
 0 -8 7 9.81 2.7
 0 8 7 9.39 2.22
 0 -8 7 6.98 2.33
 0 8 -7 11.06 1.31
 0 8 7 11.13 1.3
 0 -8 7 10.49 2.62
 0 -8 7 8.94 2.86
 0 8 7 10.94 2.23
 0 -8 -7 9.32 2.41
 0 8 7 10.61 1.3
 0 8 7 11.66 1.52
 0 8 -7 10.33 1.29
 0 8 -8 392.17 8.72
 0 8 8 407.89 8.76
 0 8 -8 411.56 9.88
 0 8 8 400.87 9.01
 0 8 8 406.84 9.68
 0 -8 -8 402.56 8.84
 0 8 -8 408.45 9.34
 0 8 -8 409.16 9.63
 0 -8 -8 409.04 8.97
 0 -8 -8 417.9 9.67
 0 -8 -8 414.83 9.35
 0 8 8 384.08 14.48
 0 8 -8 405.83 8.84
 0 8 8 405.63 9.57
 0 8 8 399.56 8.76
 0 -8 -8 418.35 9.08
 0 8 8 374.67 14.17
 0 -8 -8 414.75 13.94
 0 -8 8 396.45 15.85
 0 -8 -8 402.25 14.57
 0 -8 8 353.59 14.91
 0 8 8 390.8 13.7
 0 -8 8 397.54 16.88
 0 8 8 397.82 9.31
 0 -8 8 388.96 14.87
 0 8 -8 395.27 8.77
 0 8 8 402.67 8.7
 0 8 -8 408.03 9.55
 0 -8 -9 112.29 3.72
 0 8 9 106.52 3.74
 0 8 -9 114.56 4.37
 0 8 9 107.54 4.1
 0 -8 -9 106.32 3.43
 0 8 -9 106.39 3.93
 0 8 -9 110.77 4.03
 0 -8 -9 116.95 3.74
 0 8 -9 118.09 4.33
 0 -8 -9 112.36 4.11
 0 8 9 111.92 4
 0 8 9 116.29 7.26
 0 -8 -9 113.57 7.07
 0 -8 9 101.8 8.1
 0 8 9 99.99 6.43
 0 -8 -9 111.56 4.13
 0 8 9 103.26 6.74
 0 -8 -9 110.24 3.8
 0 8 -9 26.5 1.67
 0 8 9 118.74 4.18
 0 8 9 101.86 3.23
 0 -8 -9 98.88 6.1
 0 -8 9 101.88 7.51
 0 8 -9 109.27 3.95
 0 -8 9 103.51 7.14
 0 -8 -10 251.11 10.63
 0 -8 10 255.8 12.68
 0 8 10 264.66 6.58
 0 8 -10 279.32 7.34
 0 8 -10 273.94 6.95
 0 8 -10 281.45 7.11
 0 -8 -10 270.18 6.26
 0 -8 -10 276.83 6.95
 0 8 10 268.95 6.91
 0 8 10 273.41 11.18
 0 -8 -10 269.1 6.93
 0 8 10 244.64 10.42
 0 -8 -10 275.04 6.48
 0 8 10 264.41 6.72
 0 8 10 268.35 6.84
 0 -8 -10 238.07 9.47
 0 -8 10 245.83 11.57
 0 -8 -10 262.08 6.3
 0 8 -10 263.7 6.55
 0 -8 10 264.36 11.47
 0 8 -11 1.07 0.76
 0 8 -11 0.11 0.5
 0 -8 -11 1.4 0.65
 0 -8 -11 0.84 0.76
 0 8 11 2.77 1.37
 0 8 -11 0.15 0.2
 0 -8 -11 0.42 0.75
 0 8 -11 -0.07 0.64
 0 8 -11 1.55 0.6
 0 8 11 0.72 0.65
 0 -8 -11 0.63 0.64
 0 8 -11 0.81 0.73
 0 8 11 0.26 0.6
 0 8 -11 0.47 0.77
 0 8 11 2.33 0.82
 0 -8 -11 1.37 0.62
 0 -8 11 0.26 1.37
 0 -8 11 0.47 1.12
 0 -8 -11 0.05 0.18
 0 8 11 1.9 0.8
 0 8 12 138.57 4.21
 0 8 12 135.69 4.45
 0 -8 -12 132.38 3.96
 0 8 -12 136.69 4.56
 0 8 12 131.9 4.27
 0 -8 -12 134.68 4.42
 0 8 12 129.64 4.28
 0 -8 -12 134.1 4.41
 0 -8 -12 133.4 3.95
 0 -8 -12 132.82 3.83
 0 8 -12 131.47 3.92
 0 8 -12 136.93 4.35
 0 8 -13 11.13 1.04
 0 -8 -13 11.39 0.96
 0 8 -13 11.04 1.28
 0 8 13 11.4 1.2
 0 8 -13 12.34 1.34
 0 8 -13 11.73 1.16
 0 -8 -13 12.2 1.27
 0 8 13 10.4 1.15
 0 8 13 11.78 1.11
 0 -8 -13 12.14 1.26
 0 -8 14 218.77 5.08
 0 8 14 237.33 5.29
 0 8 -14 240.65 5.8
 0 8 -14 226.89 4.94
 0 8 14 233.47 5.5
 0 -8 -14 239.25 5.62
 0 8 -14 236.16 5.71
 0 8 14 224.59 4.81
 0 -8 -14 246.81 5.67
 0 -8 -15 84.66 2.74
 0 8 -15 86.31 2.85
 0 8 15 76.46 2.25
 0 8 15 80.64 2.64
 0 8 15 80.56 2.69
 0 8 -15 83.46 2.66
 0 -8 -15 81.74 2.71
 0 8 -16 3.32 0.44
 0 8 -16 4.76 0.65
 0 8 16 3.97 0.58
 0 -8 -16 4.91 0.62
 0 -8 -16 4.05 0.6
 0 8 16 4.94 0.59
 0 -9 0 0.28 0.81
 0 9 0 1.87 0.88
 0 9 0 0.99 1.01
 0 9 0 0.22 0.88
 0 -9 0 1.18 0.75
 0 9 0 0.07 0.56
 0 -9 0 0.44 0.54
 0 9 0 0.94 0.6
 0 -9 0 0.6 1.38
 0 9 0 0.25 0.71
 0 9 0 0.66 0.73
 0 -9 0 0.3 1.62
 0 9 0 0.77 0.7
 0 9 1 138.95 7.92
 0 9 -1 135.6 7.47
 0 -9 -1 136.53 8.75
 0 -9 1 150.56 9.43
 0 -9 1 138.62 4.46
 0 -9 -1 131.69 4.35
 0 9 1 149.01 5.17
 0 -9 -1 130.26 8.57
 0 9 1 128.54 7.33
 0 -9 1 132.97 9.01
 0 -9 1 146.63 5.06
 0 9 1 133.41 4.48
 0 -9 -1 144.94 4.9
 0 9 -1 143.61 4.87
 0 9 1 148.39 5.2
 0 9 -1 142.11 5.07
 0 9 1 144.24 4.98
 0 -9 -1 143.98 5.32
 0 9 -1 137.01 4.36
 0 9 1 137.66 4.69
 0 9 1 142.09 4.85
 0 9 -1 138.87 4.56
 0 9 1 133.58 4.99
 0 -9 -2 391.02 9.48
 0 9 -2 346.78 8.2
 0 9 2 374.25 13.78
 0 -9 -2 371.26 14.6
 0 -9 2 388.84 15.87
 0 -9 2 366.48 8.29
 0 -9 -2 385.8 8.36
 0 9 -2 377.9 9.19
 0 9 2 379.46 9.14
 0 -9 2 370.5 15.65
 0 9 2 367.34 13.18
 0 -9 -2 389.84 14.78
 0 9 2 366.6 8.15
 0 9 -2 382.63 9.02
 0 -9 2 389.6 9.26
 0 -9 -2 383.99 8.77
 0 9 -2 370.36 9.12
 0 9 2 389.42 9.24
 0 9 -2 387.07 9.36
 0 9 2 369.63 8.79
 0 9 2 383.2 8.86
 0 9 2 382.43 8.99
 0 9 2 388.37 9.27
 0 9 -2 387.6 9.28
 0 9 -2 371.21 8.21
 0 -9 -3 124.5 4.79
 0 9 -3 116.59 4.23
 0 9 3 124.42 4.63
 0 9 -3 132.99 4.79
 0 9 3 116.56 7.45
 0 -9 3 116.02 4.06
 0 -9 -3 122.39 4.09
 0 -9 3 122.43 8.75
 0 -9 -3 128.51 8.17
 0 -9 3 116.29 8.65
 0 -9 -3 112.67 7.47
 0 9 3 123.59 7.43
 0 -9 3 124.53 4.75
 0 9 -3 125.01 4.69
 0 -9 -3 123.47 4.33
 0 9 3 123.12 4.33
 0 9 -3 130.3 4.88
 0 9 3 124.35 4.64
 0 9 -3 128.23 4.75
 0 9 3 128.02 4.61
 0 9 3 123.68 4.63
 0 9 -3 131.12 4.78
 0 9 3 121.33 4.57
 0 -9 -4 168.05 5.53
 0 9 -4 157.99 5.25
 0 9 4 155.96 5.14
 0 9 4 149.84 8.25
 0 -9 4 161.03 9.99
 0 -9 -4 154.33 8.77
 0 9 4 141.06 8.25
 0 9 -4 145.78 4.91
 0 -9 -4 158.92 4.69
 0 -9 4 146.29 4.6
 0 9 -4 161.39 5.28
 0 9 4 160.08 5.18
 0 -9 -4 142.97 7.99
 0 -9 4 157.66 9.94
 0 9 4 153.09 4.75
 0 9 -4 153.34 5.38
 0 -9 4 159.27 5.47
 0 -9 -4 158.23 4.88
 0 9 -4 153.85 5.31
 0 9 4 151.45 5.2
 0 9 -4 164.54 5.33
 0 9 4 153.12 5.13
 0 -9 -4 155.2 4.92
 0 9 4 156.99 5.22
 0 9 -5 4.01 1.06
 0 -9 -5 5.39 0.95
 0 -9 5 13.89 1.65
 0 -9 -5 5.18 1.13
 0 9 -5 4.48 0.96
 0 9 5 4.98 0.99
 0 9 5 3.74 1.47
 0 -9 5 10.54 2.78
 0 -9 -5 5.09 1.8
 0 9 5 5.31 1.77
 0 9 5 0.39 0.36
 0 -9 5 2.4 0.75
 0 -9 -5 5.25 0.91
 0 -9 -5 3.62 0.83
 0 9 5 4.06 0.99
 0 -9 -5 4.65 1.08
 0 9 -5 3.43 0.9
 0 -9 5 2.83 1.94
 0 -9 -5 2.08 1.34
 0 9 5 4.23 0.84
 0 9 5 4.41 1
 0 9 -5 3.18 0.93
 0 9 5 3.24 0.91
 0 9 5 4.32 0.96
 0 9 -5 4.59 0.98
 0 -9 6 18.72 1.86
 0 -9 -6 15.76 1.4
 0 9 -6 16.82 1.7
 0 -9 -6 17.77 1.7
 0 9 -6 15.05 1.56
 0 9 6 14.29 2.57
 0 -9 -6 16.1 1.37
 0 -9 6 14.52 1.34
 0 -9 -6 15.56 1.55
 0 9 6 14.53 1.32
 0 9 6 16.84 1.52
 0 9 -6 15.5 1.5
 0 -9 -6 16.83 2.83
 0 -9 6 14.04 3.15
 0 9 6 19.41 1.76
 0 9 -6 15.66 1.66
 0 9 6 16.79 1.51
 0 9 -6 16.54 1.52
 0 9 6 15.93 1.47
 0 9 -6 13.93 1.44
 0 -9 6 18.8 3.45
 0 9 7 55.29 2.6
 0 9 -7 55.75 2.94
 0 9 -7 60.6 3.04
 0 -9 -7 57.83 2.76
 0 9 7 55.15 4.81
 0 -9 -7 60.35 3.02
 0 -9 -7 56.42 2.55
 0 9 -7 54.92 2.98
 0 9 7 58.12 2.63
 0 9 -7 56.87 2.66
 0 9 -7 59.61 2.69
 0 9 7 57.55 2.63
 0 -9 -7 57.9 2.52
 0 -9 7 53.63 2.49
 0 9 -7 58.01 2.67
 0 9 7 54.26 2.9
 0 9 7 57.83 2.66
 0 -9 -8 179.6 4.73
 0 -9 -8 173.54 3.96
 0 9 8 170.44 3.89
 0 -9 -8 169.07 3.87
 0 -9 8 155.68 3.79
 0 9 -8 167.16 4.76
 0 -9 -8 167.95 4.18
 0 9 -8 174.25 4.71
 0 9 8 168.52 3.93
 0 9 -8 1.25 0.48
 0 9 8 179.71 4.77
 0 9 8 166.57 4.22
 0 9 -8 172.43 4
 0 9 8 175.79 3.9
 0 9 9 1.56 0.79
 0 9 -9 1.42 0.74
 0 -9 -9 1.55 0.56
 0 9 9 1.79 0.7
 0 -9 -9 0.86 0.51
 0 -9 9 0.95 0.52
 0 9 -9 2.16 0.68
 0 9 -9 0.9 0.63
 0 9 9 1.62 0.74
 0 -9 -9 1.12 0.69
 0 -9 -9 1.19 0.61
 0 9 -9 1.46 0.59
 0 9 -9 2.25 0.83
 0 -9 -10 93.49 3.17
 0 9 10 92.15 3.17
 0 -9 10 79.87 2.41
 0 -9 -10 85.92 2.43
 0 9 10 97.34 3.19
 0 9 10 93.05 3.02
 0 9 -10 97.48 3
 0 9 -10 90.88 2.85
 0 9 -10 89.92 3.21
 0 -9 -10 89.94 2.42
 0 9 -10 88.48 3.27
 0 -9 -10 90.81 2.68
 0 9 -11 36.48 2.07
 0 -9 -11 32.59 1.85
 0 9 11 34.12 1.85
 0 9 -11 34.67 1.77
 0 9 -11 33.37 1.92
 0 9 11 33.8 1.9
 0 9 11 31.63 1.78
 0 -9 -11 32.42 1.87
 0 9 -12 66.94 2.63
 0 -9 -12 64.41 2.47
 0 9 12 66.57 2.46
 0 9 12 67.86 2.36
 0 9 -12 66.64 2.34
 0 9 -12 63.51 2.39
 0 9 12 65.7 2.43
 0 -9 -12 65.02 2.48
 0 -9 -13 112.34 3.06
 0 -9 13 103.78 3.18
 0 9 13 99.63 2.58
 0 9 -13 108.56 2.84
 0 9 13 113.1 2.94
 0 9 13 113.89 3.05
 0 -9 -13 109.79 3.04
 0 9 -14 26.82 1.08
 0 9 -14 32.79 1.34
 0 -9 -14 30.19 1.29
 0 -9 -14 31.28 1.3
 0 -9 14 31.09 1.37
 0 9 14 31.45 1.27
 0 9 14 25.05 1.01
 0 10 0 680.57 12.76
 0 10 0 690.13 13
 0 -10 0 656.24 12.05
 0 10 0 656.6 12.01
 0 10 0 695.55 13.04
 0 10 0 662.54 11.98
 0 10 0 694.15 12.99
 0 -10 0 684.63 13.04
 0 10 -1 238.95 5.41
 0 10 1 229.46 5.05
 0 10 1 237.83 5.38
 0 -10 -1 219.24 4.48
 0 -10 1 229.78 4.73
 0 10 1 219.96 4.21
 0 10 -1 233.59 4.88
 0 10 1 227.97 5.28
 0 10 1 226.48 4.75
 0 10 1 235.96 5.41
 0 -10 -1 226.35 5.36
 0 -10 1 233.66 5.48
 0 10 2 137.53 4.46
 0 10 -2 135.75 4.46
 0 10 2 139.94 4.49
 0 10 -2 135.05 4.47
 0 -10 -2 128.32 3.81
 0 -10 2 133.03 4.09
 0 10 -2 139.35 4.29
 0 10 2 132.93 4.01
 0 10 -2 135.08 4.46
 0 10 2 130.24 4.13
 0 10 2 137.74 4.48
 0 -10 2 136.08 4.62
 0 -10 -2 131.18 4.44
 0 10 -2 138.74 4.56
 0 10 2 129.66 4.12
 0 10 -3 606.34 11.7
 0 10 -3 596.85 11.46
 0 10 3 601.24 11.42
 0 -10 3 581.83 10.99
 0 10 -3 589.68 11.33
 0 -10 -3 563.79 10.42
 0 -10 -3 584.62 11.2
 0 10 3 579.06 10.96
 0 10 3 598.9 11.27
 0 10 -3 587.81 11.41
 0 10 3 591.42 11.39
 0 10 -3 585.75 11.41
 0 10 3 582.71 11.32
 0 -10 -3 601.55 11.56
 0 -10 3 588.12 11.7
 0 10 -4 54.75 2.59
 0 10 4 54.91 2.57
 0 -10 -4 55.74 2.68
 0 -10 4 53.87 2.75
 0 -10 -4 54.97 2.5
 0 10 -4 50.66 2.22
 0 10 4 51.08 2.45
 0 10 4 52.84 2.52
 0 10 -4 49.68 2.48
 0 10 4 55.87 2.61
 0 -10 4 50.44 2.41
 0 -10 -4 51.23 2.13
 0 10 -4 55.39 2.68
 0 10 -4 55.51 2.6
 0 10 4 55.33 2.58
 0 10 -4 54.03 2.73
 0 -10 -5 352.45 7.57
 0 -10 -5 332.59 7.07
 0 10 -5 331.73 7.02
 0 10 5 339.22 7.39
 0 10 5 340.08 7.25
 0 10 -5 342.36 7.31
 0 10 5 340.73 7.51
 0 -10 -5 319.24 6.45
 0 -10 5 332.95 7.21
 0 10 -5 348.66 7.69
 0 10 -5 339.9 7.29
 0 10 5 343.75 7.26
 0 10 5 337.16 7.19
 0 10 -5 349.01 7.35
 0 10 -6 22.04 1.45
 0 10 6 22.23 1.43
 0 10 6 22.18 1.44
 0 10 -6 21.38 1.44
 0 -10 -6 21.86 1.6
 0 -10 -6 20.35 1.35
 0 10 -6 20.55 1.41
 0 10 6 21.63 1.43
 0 10 -6 21.98 1.65
 0 10 6 23.41 1.63
 0 10 -6 23.47 1.73
 0 -10 6 20.81 1.48
 0 10 -6 21.12 1.49
 0 10 7 170.52 4
 0 10 7 167.44 3.93
 0 10 -7 176.86 4.67
 0 -10 -7 178.39 4.61
 0 10 7 174.98 4.6
 0 10 -7 173.38 4.46
 0 10 7 169.81 4
 0 10 -7 186.47 4.86
 0 -10 7 166.95 4.33
 0 10 -7 171.18 4.46
 0 10 8 58 2.37
 0 10 -8 54.94 2.27
 0 10 -8 57.91 2.18
 0 -10 8 55.3 2.19
 0 10 -8 59.77 2.48
 0 -10 -8 58.07 2.33
 0 10 9 179.9 4.34
 0 -10 -9 182.86 4.34
 0 -10 9 175.86 4.11
 0 10 -9 189.61 4.42
 0 10 -10 12.3 0.98
 0 10 10 13.53 0.97
 0 -10 -10 12.82 0.96
 0 10 10 13.21 0.98
 0 -10 10 10.68 0.81
 0 -10 11 68.45 2.03
 0 -10 -11 69.73 1.97
 0 10 -11 69.33 2.02
 0 10 11 64.61 1.83
 0 10 11 69.32 1.98
 0 11 0 0.27 0.5
 0 -11 0 0.32 0.49
 0 -11 0 0.18 0.38
 0 11 0 0.46 0.55
 0 11 0 0.72 0.52
 0 11 1 83.74 2.66
 0 -11 1 82.71 2.59
 0 -11 -1 79.26 2.54
 0 -11 -1 76.39 2.28
 0 -11 1 75.71 2.39
 0 11 1 85.81 2.7
 0 11 1 84.38 2.68
 0 11 -2 82.81 2.56
 0 11 2 80.54 2.54
 0 -11 -2 81.59 2.51
 0 -11 2 79.15 2.5
 0 11 -2 80.74 2.55
 0 11 2 83.48 2.57
 0 11 -2 81.02 2.54
 0 11 2 78.33 2.54
 0 -11 3 65.2 2.29
 0 11 -3 70.47 2.23
 0 11 3 66.67 2.2
 0 -11 3 62.73 2.16
 0 -11 -3 65.48 2.18
 0 11 3 56.51 1.74
 0 11 3 67.82 2.19
 0 11 -3 71.75 2.23
 0 11 3 62.27 1.9
 0 11 -3 66.51 2.2
 0 11 3 66.84 2.18
 0 -11 -4 8.25 0.76
 0 -11 4 8.6 0.78
 0 11 4 6.33 0.53
 0 11 -4 7.71 0.7
 0 11 4 7.76 0.68
 0 11 4 8.46 0.72
 0 11 -4 8.24 0.7
 0 -11 4 8.48 0.86
 0 11 4 8.64 0.73
 0 11 4 8.7 0.7
 0 11 -4 8.21 0.71
 0 -11 -5 11.74 0.82
 0 -11 5 10.82 0.79
 0 11 -5 10.98 0.8
 0 11 5 7.39 0.55
 0 11 5 8.87 0.61
 0 11 -5 7.63 0.56
 0 11 5 8.36 0.69
 0 -11 5 10.25 0.84
 0 11 5 8.36 0.59
 0 -11 6 0.06 0.27
 0 -11 -6 0.77 0.32
 0 11 6 0.54 0.3
 0 11 -6 0.72 0.29
 0 11 -6 0.48 0.26
 0 -11 6 0.82 0.37
 1 0 0 0.37 0.23
 1 0 0 0.43 0.22
 -1 0 0 0.03 0.2
 1 0 0 0.52 0.24
 -1 0 -1 1415.55 21.86
 1 0 -1 1434.16 21
 -1 0 -1 1414.55 20.34
 -1 0 1 1352.42 20.35
 1 0 1 1392.2 20.76
 1 0 -1 1342.26 20.14
 1 0 1 1406.79 19.83
 -1 0 1 1273.67 20.67
 1 0 1 1316.18 20.82
 1 0 1 1352.3 20.81
 -1 0 1 1374.14 20.34
 -1 0 -2 496.39 9.12
 -1 0 -2 467.17 9.6
 1 0 -2 487.73 9.19
 -1 0 2 482.38 7.82
 1 0 2 466.18 8.46
 1 0 -2 465.78 8.68
 -1 0 -2 458.6 8.47
 1 0 2 463.33 8.54
 1 0 -2 490.12 8.55
 1 0 -2 491.43 8.66
 1 0 2 480.25 8.51
 -1 0 2 468.89 8.46
 -1 0 -2 493.54 8.52
 1 0 2 466.36 7.8
 -1 0 -3 3562.33 51.12
 1 0 3 3473.6 49.99
 -1 0 -3 3393.25 50.67
 1 0 3 3467.14 50.1
 1 0 -3 3679.41 50.36
 1 0 3 3243.36 50.14
 -1 0 -3 3207.98 49.99
 1 0 -3 3473.45 50.13
 -1 0 3 3534.26 50.14
 1 0 3 3674.89 50.87
 1 0 -3 3854.88 51.24
 1 0 3 3539.65 50.46
 -1 0 3 3740.85 48.98
 1 0 3 3218.21 51.14
 1 0 3 3733.79 50.99
 -1 0 -4 35.2 1.98
 1 0 4 34.19 2.04
 1 0 4 35.59 1.79
 1 0 -4 36.78 2.05
 -1 0 4 34.39 1.99
 -1 0 -4 35.06 2.31
 1 0 4 33.78 1.57
 -1 0 -4 33.18 1.56
 -1 0 4 32.49 1.51
 1 0 -4 34.96 1.58
 1 0 4 34.02 1.56
 1 0 4 35.92 1.94
 -1 0 -4 33.86 1.89
 1 0 4 30.75 1.95
 -1 0 -4 34.22 1.96
 -1 0 -5 2425.78 37.97
 -1 0 -5 2490.34 35.59
 -1 0 -5 2271.25 36.55
 1 0 5 2339.24 37.12
 1 0 -5 2467.7 38.11
 1 0 5 2465.05 36.21
 -1 0 -5 2489.83 37.91
 1 0 5 2334.32 35.35
 -1 0 -5 2332.95 37.06
 -1 0 -5 2433.67 34
 -1 0 5 2544.72 35.23
 -1 0 -5 2249.76 34.99
 -1 0 -5 2340.3 35.17
 -1 0 5 2446.47 35.06
 1 0 5 2422.47 35.04
 1 0 -5 2483.77 35.15
 1 0 5 2482.32 36.82
 1 0 -5 2551.9 37.39
 -1 0 5 2676.24 37.91
 1 0 5 2422.93 37.15
 -1 0 -5 2447.73 36.11
 -1 0 -5 2277.8 37.04
 1 0 5 2455.68 37.5
 1 0 6 17.57 1.65
 -1 0 -6 17.25 1.35
 1 0 -6 19.94 1.98
 -1 0 -6 22.08 1.72
 1 0 6 18.92 1.48
 -1 0 -6 17.92 1.72
 1 0 6 14.93 1.15
 -1 0 -6 16.27 1.04
 1 0 -6 19.13 1.09
 1 0 6 16.54 1.02
 -1 0 6 20.72 1.15
 -1 0 6 19.04 1.08
 -1 0 -6 17.56 1.11
 1 0 6 17.27 1.56
 -1 0 -6 15.72 1.04
 1 0 6 25.77 1.99
 1 0 -6 14.32 1.55
 -1 0 6 26.22 2.15
 -1 0 -6 22.73 1.88
 -1 0 -6 22.53 1.43
 -1 0 -6 21.39 1.86
 1 0 -7 3901.24 58.27
 1 0 7 3755.78 56.54
 -1 0 -7 3655.67 55.69
 -1 0 -7 3811.22 55.25
 1 0 7 3686.95 55.48
 1 0 -7 3920.35 57.5
 1 0 7 3744.28 57.01
 -1 0 7 3822.35 53.06
 -1 0 -7 3464.02 52.79
 -1 0 7 3847.98 58.51
 -1 0 -7 3859.55 56.86
 1 0 7 3688.25 54.23
 -1 0 7 4017.13 56.32
 -1 0 7 3947.91 52.86
 -1 0 -7 3722.27 52.91
 1 0 7 3735.32 56.28
 -1 0 -7 3761.65 53.9
 -1 0 -7 3717.48 56.85
 -1 0 -7 3776.95 57.28
 1 0 7 3854.71 57.52
 -1 0 8 573.02 10.14
 -1 0 8 573.95 11.56
 1 0 8 559.89 9.8
 -1 0 8 381.6 6.93
 1 0 -8 578.46 12.66
 1 0 8 568.42 12.39
 -1 0 8 366.98 6.95
 -1 0 -8 579.36 11.89
 -1 0 -8 570.78 12.18
 -1 0 -8 544.07 8.9
 -1 0 -8 585.86 13.03
 -1 0 -8 575.78 8.73
 -1 0 -8 596.44 11.15
 1 0 -8 577.81 13.18
 -1 0 -8 583.65 11.22
 1 0 8 587.35 11.92
 1 0 8 553.59 11.64
 1 0 8 570.72 11.04
 -1 0 -8 555.83 12.58
 1 0 8 578.81 12.79
 1 0 9 1371.34 22.78
 -1 0 9 1456.65 25.14
 1 0 -9 1445.14 26.72
 1 0 9 1380.55 26.26
 -1 0 -9 1384.42 25.22
 -1 0 -9 1462.58 26.04
 -1 0 -9 1500.14 27.24
 -1 0 9 1407.87 24.09
 -1 0 -9 1418.13 21.61
 -1 0 -9 1394.35 21.14
 -1 0 -9 1431.95 24.4
 1 0 9 1452.46 25.43
 1 0 -9 1431.07 27.25
 -1 0 -9 1433.13 24.6
 1 0 9 1426.6 25.47
 -1 0 9 1481.94 25.81
 1 0 9 1362.47 24.34
 -1 0 -9 1437.83 26.87
 1 0 9 1379.59 26.56
 -1 0 10 6522.95 88.42
 1 0 -10 6559.08 91.17
 1 0 10 5737.4 89.82
 -1 0 -10 5865.29 87.8
 -1 0 -10 5938.01 88.89
 -1 0 -10 5746.94 90.11
 -1 0 10 6192.17 86.5
 -1 0 -10 5887.68 83.4
 -1 0 -10 5683.2 82.71
 -1 0 -10 5751.53 86.37
 -1 0 -10 5976.04 87.46
 1 0 -10 6165.22 91.16
 1 0 10 5852.64 87.93
 1 0 10 5843.2 88.39
 -1 0 10 6250.04 87.29
 1 0 10 5826.59 86.97
 -1 0 10 6490.85 89.49
 1 0 10 5965.29 90.45
 -1 0 -10 5843.12 90.19
 -1 0 11 220.33 7.54
 1 0 11 211.17 8.58
 1 0 -11 215.85 8.77
 -1 0 -11 226.25 8.99
 -1 0 -11 204.53 7.37
 -1 0 -11 218.42 8.1
 -1 0 -11 217.03 8.76
 -1 0 -11 212.15 5.1
 1 0 11 215.27 7.58
 1 0 -11 221.63 9.1
 -1 0 -11 201.87 6.52
 1 0 11 207.55 7.79
 1 0 11 212.49 7.13
 -1 0 11 210.44 7.93
 -1 0 -11 227.89 9.08
 1 0 11 215.66 8.78
 -1 0 12 931.15 19.42
 -1 0 12 946.34 21.03
 1 0 12 919.74 20.23
 -1 0 -12 910.31 15.44
 -1 0 -12 954.23 22.16
 1 0 -12 948.93 22.4
 -1 0 -12 927.09 20.41
 1 0 12 925.89 22.04
 1 0 12 919.52 18.92
 -1 0 12 956.08 20.75
 1 0 -12 945.58 22.18
 -1 0 -12 955.49 22.33
 1 0 12 908.49 21.76
 -1 0 -12 897.17 19.2
 -1 0 -13 234.38 6.51
 1 0 -13 225.38 6.2
 1 0 13 218.34 9.89
 -1 0 -13 235.98 8.96
 -1 0 -13 239.5 6.26
 1 0 -13 233.29 6.5
 -1 0 -13 231.8 9.99
 -1 0 -13 231.79 6.45
 1 0 -13 221.35 6.22
 1 0 -13 236.61 10.27
 -1 0 13 229.5 9.3
 1 0 13 240.48 9.05
 1 0 -13 214.25 6.3
 -1 0 -13 235.96 6.34
 -1 0 -13 234.91 6.41
 1 0 -13 231.29 6.41
 -1 0 -13 228.77 8.13
 1 0 -13 229.96 10.11
 -1 0 -13 230.05 10.09
 -1 0 13 231.78 9.06
 -1 0 -13 224.41 5.54
 1 0 -13 233.93 6.41
 1 0 -13 239.93 6.35
 1 0 -13 238.65 6.54
 1 0 -13 248.39 6.78
 -1 0 -14 102.07 5.78
 1 0 -14 91.55 3.65
 -1 0 -14 109.09 4.05
 1 0 -14 92.11 3.97
 -1 0 -14 92.26 6.4
 1 0 -14 86.35 3.78
 1 0 -14 87.33 3.98
 -1 0 -14 114.46 4.1
 1 0 14 91.18 5.59
 -1 0 14 96.59 6.03
 -1 0 -14 97.39 3.91
 1 0 -14 100.36 4.03
 -1 0 -14 98.49 4
 1 0 -14 89.44 3.9
 1 0 -14 97.71 6.66
 -1 0 -14 90.51 3.22
 -1 0 14 91.62 5.63
 1 0 -14 100.11 4.04
 1 0 -14 92.1 3.83
 1 0 -14 93.87 3.99
 -1 0 14 100.83 6.76
 1 0 14 94.77 6.57
 1 0 14 90.36 6.42
 1 0 -14 93.36 3.84
 -1 0 -14 98.57 4.08
 -1 0 15 268.87 10.53
 1 0 15 256.35 9.79
 1 0 -15 256.75 7.41
 -1 0 -15 255.56 6.88
 -1 0 -15 258.44 7.2
 -1 0 -15 259.03 7.06
 1 0 -15 255.76 7.13
 1 0 -15 257.77 7.31
 1 0 -15 255.24 11.3
 -1 0 -15 262.93 7.02
 1 0 -15 262.76 7.36
 1 0 -15 259.59 7.28
 1 0 -15 247.09 6.87
 -1 0 -15 263.65 7.4
 1 0 -15 263.14 7.13
 1 0 -15 257.8 7.51
 -1 0 -15 235.97 9.24
 1 0 -15 243.2 6.7
 1 0 15 233.32 10.98
 1 0 15 249.1 11.29
 -1 0 15 268.99 11.57
 1 0 -16 295.52 8.33
 -1 0 16 296.14 11.11
 -1 0 -16 282.53 7.77
 1 0 -16 278.62 7.89
 -1 0 -16 288.86 7.5
 1 0 -16 306.26 8.3
 -1 0 -16 291.57 7.71
 1 0 -16 302.12 7.92
 1 0 -16 291.89 8.03
 -1 0 -16 297.03 7.69
 1 0 -16 289.87 12.29
 1 0 -16 294.31 7.81
 -1 0 -16 305.89 8.22
 1 0 -16 275.31 7.33
 1 0 16 295.58 12.64
 1 0 16 297.98 12.6
 -1 0 16 283.03 12.25
 1 0 -16 290.37 7.57
 -1 0 16 280.41 12.49
 1 0 -16 307.12 8.07
 1 0 -17 81.19 3.91
 -1 0 -17 86.58 3.9
 1 0 -17 87.12 3.89
 -1 0 -17 86.21 3.76
 -1 0 17 88.92 6.62
 1 0 17 78.38 6.33
 1 0 17 81 6.51
 1 0 -17 86.56 6.47
 1 0 -17 80.66 3.81
 1 0 -17 80.8 4.03
 1 0 -17 81.54 3.75
 -1 0 -17 96.51 4.27
 -1 0 -17 90.13 3.84
 1 0 -17 90.13 4.07
 1 0 -17 79.39 3.55
 1 0 17 88.53 3.55
 1 0 -17 91 4.16
 -1 0 -17 88.34 3.68
 1 0 -18 554.05 11.77
 1 0 -18 575.2 12.12
 -1 0 -18 580.66 11.67
 1 0 18 556.92 10.99
 1 0 -18 570.37 11.85
 1 0 -18 581.14 12.47
 1 0 18 533.67 17.56
 1 0 18 559.74 17.7
 -1 0 18 555.17 17.42
 1 0 -18 521.73 11.11
 -1 0 -18 537.61 11.94
 1 0 -18 582.27 11.86
 -1 0 -18 547.62 11.4
 1 0 -18 554.64 11.68
 -1 0 -18 561.57 12.2
 1 0 -18 564.5 12.2
 -1 0 -18 541.53 11.15
 1 0 -19 229.1 6.26
 -1 0 -19 221.11 5.88
 1 0 -19 217.77 5.72
 1 0 -19 227.96 6.25
 1 0 -19 234.31 6.51
 1 0 -19 225.2 6.23
 -1 0 -19 226.12 6.47
 1 0 -19 225.21 6.64
 -1 0 -19 231.64 6.69
 1 0 19 225.21 10.38
 1 0 19 201.63 9.65
 -1 0 19 220.45 9.94
 1 0 -19 209.77 6
 1 0 -19 227.4 6.52
 -1 0 -19 213.73 5.67
 1 0 -20 147.96 4.28
 1 0 -20 150.56 4.04
 -1 0 -20 144.05 4.43
 1 0 20 151.23 4.04
 1 0 -20 144.9 4.41
 -1 0 -20 149.47 4.45
 1 0 -20 144.69 3.98
 -1 0 -20 134.79 3.32
 1 0 -20 150.35 4.36
 1 0 -21 7.67 0.87
 1 0 -21 8.06 1.04
 1 0 -21 9.3 1
 1 0 -21 9.63 1.11
 1 0 21 10.62 1.03
 -1 0 -21 11.93 1.15
 1 0 -21 9.37 1.17
 -1 0 -21 9.59 1.13
 1 0 -22 49.22 1.72
 1 0 -22 48.7 1.99
 1 0 -22 50.66 2.07
 -1 0 -22 50.03 2.06
 -1 0 -22 47.77 1.8
 -1 0 -23 2.29 0.41
 1 0 -23 2.45 0.39
 1 0 -23 2.6 0.38
 -1 -1 -23 2.86 0.43
 1 1 -23 3.16 0.43
 1 -1 23 3.09 0.47
 1 -1 22 31.59 1.43
 -1 -1 -22 32.26 1.61
 1 1 -22 35.37 1.63
 -1 -1 -22 35.04 1.72
 1 1 -21 56.74 2.45
 1 1 -21 50.45 2.09
 1 1 -21 52.13 2.35
 1 1 -21 54.38 2.24
 -1 -1 -21 55.92 2.53
 1 1 -20 28.94 2.01
 -1 -1 -20 29.01 1.64
 -1 -1 -20 31.81 2.09
 1 1 -20 30.86 2.07
 1 1 -20 31.24 1.94
 1 1 -20 27.62 1.76
 1 1 -20 31.97 2.01
 -1 -1 -20 31.64 2.17
 1 -1 20 30.57 1.73
 1 1 -19 35.54 2.31
 -1 -1 -19 31.21 1.94
 1 1 -19 28.17 2.01
 1 1 -19 31.12 2.12
 1 -1 19 29.16 1.86
 1 1 -19 32.52 2.29
 -1 -1 -19 29.6 1.86
 1 -1 19 28.23 3.33
 -1 1 19 23.77 3.32
 1 1 -19 29.85 2
 1 -1 19 25.63 3.57
 1 1 -19 33.78 2.25
 -1 -1 -19 28.6 2.1
 -1 -1 -18 103.89 3.59
 1 1 -18 117.02 4.25
 1 1 -18 106.15 4.03
 -1 -1 -18 109.15 3.73
 1 1 -18 106.64 4.01
 1 1 -18 113.17 4.27
 -1 -1 -18 107.9 4.14
 1 1 -18 113.46 4.15
 1 1 -18 109.02 3.96
 -1 -1 -18 102 3.91
 1 -1 18 105.3 7.29
 1 -1 18 99.45 6.41
 -1 1 18 114.61 7.34
 -1 -1 -18 109.18 3.74
 1 1 -18 109.25 4.24
 1 1 -17 84.51 3.9
 -1 -1 -17 76.81 3.43
 -1 -1 -17 77.89 3.71
 1 -1 17 80.32 6.08
 -1 1 17 78.38 6.37
 -1 -1 -17 79.61 3.47
 1 1 -17 83.59 3.84
 1 -1 17 82.25 6.27
 1 1 -17 78.8 3.73
 1 1 -17 79.12 3.78
 1 1 -17 84.04 3.88
 -1 1 17 83.96 5.95
 -1 -1 -17 84.48 3.6
 1 1 -17 77.19 3.84
 1 1 -17 75.6 3.64
 -1 -1 -17 77.68 3.78
 -1 1 16 997.31 25.67
 1 -1 16 941.03 24.06
 -1 -1 -16 916.88 17.72
 -1 1 16 947.61 23.71
 -1 -1 -16 945.45 17.2
 -1 -1 -16 939.62 17.66
 1 1 -16 985.42 18.02
 1 1 -16 926.66 17.65
 -1 -1 -16 953.99 17.19
 1 1 -16 951.59 17.81
 -1 -1 -16 971.68 17.98
 1 1 -16 965.75 18.05
 -1 1 16 927.1 22.75
 -1 1 16 891.36 24.3
 -1 -1 -16 916.64 17.24
 1 1 -16 957.9 18.21
 1 1 -16 947.58 17.79
 1 1 -16 988.29 17.94
 1 -1 15 308.35 12.27
 -1 1 15 318.09 13.04
 1 1 -15 287.13 7.88
 -1 -1 -15 307.06 8.11
 1 1 -15 297.18 8.29
 1 1 -15 307.58 12.7
 -1 1 15 325.19 12.39
 -1 -1 -15 313.29 8.05
 -1 -1 -15 296.65 7.63
 1 1 -15 307.08 8.12
 -1 -1 -15 289.62 11.66
 -1 -1 -15 307.47 7.63
 -1 -1 -15 305.38 8.07
 1 1 -15 312.71 8.18
 -1 1 15 304.87 11.62
 1 1 -15 300.33 7.97
 1 1 -15 314.23 8.06
 -1 1 15 293.83 12.41
 1 1 -15 299.62 8.2
 -1 -1 -15 298.95 7.74
 1 1 -14 44.18 2.66
 1 1 -14 43.08 2.6
 1 -1 14 44.76 4.36
 1 1 -14 49.34 2.8
 -1 -1 -14 45.74 2.73
 1 1 -14 40.07 2.71
 -1 1 14 43.87 4.33
 1 1 -14 43.94 4.57
 1 1 -14 41.15 2.61
 -1 -1 -14 45.07 2.66
 1 1 -14 41.81 2.63
 -1 -1 -14 45.76 2.57
 -1 -1 -14 55.01 4.75
 -1 -1 -14 42.63 2.45
 -1 -1 -14 38.37 3.48
 1 1 -14 39.92 2.41
 -1 1 14 45.41 4.28
 1 1 -14 44.61 2.72
 1 1 -14 38.84 2.39
 1 1 -14 43.16 2.72
 -1 1 14 53.66 4.91
 1 1 -13 942.24 17.15
 1 1 -13 945.67 17.11
 -1 -1 -13 996.53 23.96
 1 -1 13 961.33 22.95
 -1 1 13 939.01 21.18
 -1 -1 -13 941.39 17.22
 1 1 -13 931.09 17.58
 1 1 -13 905.63 17.16
 1 1 -13 1009.8 17.52
 -1 -1 -13 948.45 16.92
 -1 -1 -13 964.45 17.15
 -1 -1 -13 954.41 16.7
 -1 -1 -13 993.45 22.97
 1 1 -13 981.15 17.52
 1 1 -13 997.21 17.18
 1 1 -13 947.47 16.76
 1 1 -13 970.41 17.56
 1 1 -13 1007.5 24.11
 -1 1 13 989.96 23.21
 -1 1 13 991.09 22.89
 1 1 -13 914.08 16.69
 -1 -1 -13 945.87 20.84
 -1 -1 -13 968.93 23.74
 -1 -1 -12 100.91 5.35
 -1 -1 -12 96.68 5.84
 -1 -1 -12 89.17 2.95
 -1 -1 -12 95.17 4.79
 1 1 -12 100.06 6.29
 -1 1 12 80.34 4.62
 -1 1 12 104.83 6.22
 -1 1 12 92.48 5.35
 -1 1 12 87.17 5.61
 1 -1 12 80.39 5.43
 -1 -1 -12 95.92 6.1
 -1 -1 -12 97.44 6.16
 -1 -1 -11 927.92 20.68
 -1 1 11 890.56 18.08
 -1 -1 -11 929.29 21.24
 1 -1 11 896.92 20.37
 -1 -1 -11 853.75 17.35
 -1 -1 -11 887.83 14.63
 -1 1 11 896.26 20.39
 -1 1 11 928.43 20.85
 1 -1 11 870.33 17.94
 -1 1 11 900.2 18.91
 -1 1 11 894.74 19.74
 1 1 -11 911.07 21.33
 -1 -1 -11 888.85 17.97
 -1 -1 -11 877.2 17.16
 -1 -1 -11 902.91 19.3
 -1 -1 -11 933.93 21.24
 -1 -1 -10 498.25 13.37
 -1 1 10 453.25 11.48
 -1 -1 -10 473.88 13.38
 1 -1 10 469.33 12.86
 -1 -1 -10 473.59 11.1
 -1 -1 -10 475.05 8.69
 -1 1 10 475.45 13.04
 1 -1 10 484.7 11.37
 -1 1 10 463.67 12.06
 -1 1 10 469.09 12.53
 -1 -1 -10 475.74 11.18
 -1 -1 -10 478.42 10.99
 1 1 -10 469.92 13.55
 -1 -1 -10 478.35 12.32
 -1 -1 -10 504.03 13.82
 -1 -1 -9 745.31 14.95
 -1 -1 -9 745.9 12.3
 -1 -1 -9 753.76 14.87
 -1 -1 -9 741.67 14.58
 1 1 -9 766.42 17.51
 1 -1 9 742.91 16.49
 -1 -1 -9 762.02 17.16
 1 -1 9 715.81 13.45
 -1 1 9 732.11 16.59
 -1 1 9 729.48 15.83
 1 -1 9 719.17 14.72
 -1 1 9 724.34 13.89
 -1 -1 -9 781.91 17.4
 -1 1 9 754.98 16.34
 -1 -1 -9 751.04 16.94
 -1 1 9 746.02 15.56
 -1 -1 -9 757.56 16.11
 1 1 -8 1422.5 25.86
 -1 -1 -8 1364.43 23.39
 -1 -1 -8 1385.77 22.7
 -1 -1 -8 1413.45 25.66
 1 -1 8 1398.25 24.88
 -1 1 8 1397.07 24.09
 -1 -1 -8 1481.32 25.92
 -1 -1 -8 1276.53 20.03
 1 -1 8 1383.69 20.07
 -1 -1 -8 1333.57 20.15
 -1 -1 -8 1426.66 23.79
 -1 -1 -8 1414.07 20.65
 -1 -1 -8 1418.79 24.65
 1 -1 8 1358.16 21.72
 -1 1 8 1400.16 25.07
 -1 1 8 1364.22 22.75
 -1 1 8 1413.99 24.81
 -1 -1 -8 1459.22 25.76
 1 -1 8 1382.43 23.05
 -1 1 8 1391.72 24.4
 -1 -1 -8 1229.69 19.9
 -1 -1 -7 2643.15 41.46
 -1 1 7 2518.22 38.03
 -1 1 7 2583 39.9
 -1 -1 -7 2514.37 40.91
 1 -1 7 2590.66 40.3
 -1 -1 -7 2604.04 39.88
 -1 -1 -7 2390.64 36.55
 -1 1 7 2421.63 36.84
 1 1 -7 2641.27 36.96
 1 -1 7 2688.01 36.71
 -1 1 7 2647.17 36.74
 -1 -1 -7 2398.09 36.55
 1 -1 7 2463.83 37.24
 1 -1 7 2499.6 38.47
 -1 1 7 2673.14 40.54
 -1 1 7 2603.04 38.96
 -1 -1 -7 2567.45 41.05
 1 1 -7 2668.22 41.5
 -1 -1 -7 2603.64 38.04
 -1 -1 -7 2472.68 39.06
 -1 -1 -7 2451.46 39.98
 -1 1 7 2449.06 36.44
 -1 -1 -7 2504.18 35.85
 -1 1 6 1304.68 22.4
 -1 1 6 1293.96 21.34
 -1 -1 -6 1342.04 23.86
 1 -1 6 1299.12 22.56
 -1 -1 -6 1329.16 23.38
 -1 -1 -6 1340.46 22.85
 -1 1 6 1196.82 20.35
 -1 -1 -6 1254.91 20.18
 -1 -1 -6 1287.3 21.97
 -1 -1 -6 1241.57 20.12
 1 -1 6 1346.55 20.21
 -1 1 6 1319.67 20.28
 1 1 -6 1340.31 20.46
 1 -1 6 1303.18 20.17
 1 -1 6 1267.59 21.07
 -1 1 6 1350.01 22.78
 -1 -1 -6 1304.37 23.28
 -1 1 6 1322.31 21.89
 -1 -1 -6 1384.78 20.68
 -1 1 6 1297.41 20.29
 -1 -1 -6 1342.31 20.12
 -1 -1 -6 1322.53 22.7
 -1 -1 -5 2300.06 36.39
 -1 1 5 2260.42 34.11
 1 -1 5 2209.47 34.58
 -1 -1 -5 2249.02 35.58
 -1 -1 -5 2247.04 35.53
 -1 -1 -5 2177.02 32.96
 -1 -1 -5 2141.61 34.26
 -1 1 5 2156.97 33.24
 -1 1 5 2283.64 33.23
 -1 -1 -5 2288.25 33.04
 1 1 -5 2226.31 33.17
 -1 -1 -5 2068.24 32.79
 1 -1 5 2291.5 32.93
 -1 1 5 2332.15 33.17
 1 -1 5 2160.81 33.2
 1 -1 5 2186.9 32.38
 -1 -1 -5 2295.43 32.51
 -1 -1 -5 2236.03 35.62
 -1 1 5 2286.52 34.47
 -1 1 5 2280.41 34.94
 -1 -1 -4 3984.17 56.1
 -1 1 4 4035.56 56.59
 -1 1 4 3948.39 57.25
 -1 -1 -4 3944.32 58.49
 1 -1 4 3872.7 57.2
 -1 -1 -4 3518.94 55.9
 1 1 -4 4210.74 56.56
 -1 1 4 4096.55 56.53
 1 -1 4 3785.55 56.03
 -1 1 4 4078.43 57.59
 -1 -1 -4 3763.7 57.13
 -1 1 4 3846.95 56.59
 -1 1 4 3869.53 56.83
 -1 -1 -4 3767.48 56.35
 1 -1 4 3854.95 55.26
 -1 -1 -4 4237.35 54.99
 -1 -1 -4 3991.04 58.41
 -1 1 3 8515.49 117.69
 -1 1 3 8449.77 118.13
 -1 -1 -3 7997.35 118.97
 1 -1 3 7458.85 117.39
 1 1 -3 8721.01 117.6
 1 -1 3 7670.34 116.89
 -1 -1 -3 7539.79 116.9
 -1 1 3 8953.28 117.61
 1 -1 3 7220.19 117.19
 -1 1 3 8697.3 118.28
 -1 1 3 8368.95 117.65
 -1 1 3 8418.34 117.19
 -1 -1 -3 7321.92 116.49
 -1 -1 -3 9122.47 115.2
 1 1 -3 8715.38 115.49
 -1 1 3 9726.24 116.16
 -1 -1 -3 7895.09 118.87
 1 1 -3 8334.25 117.9
 -1 1 2 6521.46 92.3
 -1 -1 -2 6325.66 93.02
 1 -1 2 5800.95 91.27
 -1 -1 -2 6096.8 91.32
 1 -1 2 6228.01 91.31
 -1 1 2 6937.62 91.85
 1 1 -2 6837.36 91.79
 1 1 -2 6887.01 91.59
 -1 1 2 6576.6 92.34
 1 -1 2 5944.68 91.34
 -1 1 2 6510.04 89.81
 -1 1 2 6730.18 91.95
 -1 1 2 6335.53 90.8
 1 1 -2 6864.47 91.56
 -1 1 2 7120.38 90.72
 -1 -1 -2 6195.9 92.88
 1 1 -2 7002.24 90.49
 -1 1 2 6402.3 92.06
 -1 1 1 3755.76 53.69
 1 -1 1 3533.85 52.79
 -1 1 1 3517.57 51.67
 1 -1 1 3624.87 51.1
 -1 1 1 3531.57 53.09
 -1 -1 -1 3627.28 53.52
 1 1 -1 3799.44 52.28
 -1 1 1 3845 52.34
 1 1 -1 3830.48 52.05
 1 -1 1 3785.37 52.84
 -1 1 1 3881.26 53.13
 -1 1 1 3593.75 53.55
 -1 1 0 221.8 5.72
 -1 1 0 230.25 3.96
 -1 -1 0 232.69 4.96
 1 -1 0 239.03 3.93
 -1 1 0 215.41 4.99
 1 1 0 213.02 5.04
 1 -1 0 225.14 3.6
 -1 -1 0 232.11 5.16
 1 1 0 214.43 4.1
 1 -1 0 228.59 5.39
 1 1 0 221.47 5.18
 1 -1 0 226.55 5.16
 1 1 1 3465.15 48.86
 1 1 1 3548.77 49.24
 1 1 1 3444.25 48.99
 -1 -1 1 3439.08 48.96
 -1 -1 1 3478.64 48.51
 -1 -1 1 3346.99 49.05
 1 1 1 3589.31 48.97
 -1 1 -1 3464.08 49.25
 1 -1 -1 3437.71 46.76
 -1 1 -2 6530.43 92.92
 1 1 2 6926.75 92.84
 -1 1 -2 6811.61 93.67
 1 1 2 6968.58 92.94
 -1 1 -2 6827.85 92.96
 1 1 2 6876.54 93.12
 1 -1 -2 6652.63 91.21
 -1 -1 2 6700.58 92.82
 1 1 2 6824.98 92.92
 1 1 2 6695.83 92.97
 1 -1 -2 6877.82 92.86
 -1 1 -2 6491.16 93.02
 -1 1 -2 6270.26 93.11
 -1 1 -2 6239.03 92.9
 1 -1 -2 6926.03 92.25
 1 1 2 7003.38 93.24
 -1 1 -3 8430.25 117.19
 -1 1 -3 8057.67 116.68
 1 1 3 8592.44 115.9
 -1 1 -3 8440.41 116.58
 1 -1 -3 9078.64 116.18
 -1 1 -3 7625.44 116.08
 -1 1 -3 7526.55 116.77
 1 1 3 8620.77 116.83
 1 1 3 8876.31 116.82
 1 -1 -3 7327.82 116.05
 1 -1 -3 8366.46 115.04
 1 1 3 8703.34 116.41
 -1 1 -3 8466.66 115.81
 1 1 3 8616.39 116.14
 -1 -1 3 8647.58 115.89
 -1 1 -3 8101.85 116.17
 1 -1 -3 8491.9 115.91
 1 1 3 8018.91 115.94
 1 1 4 4106.42 56.9
 1 -1 -4 4156.56 57.52
 -1 1 -4 3676.98 56.87
 -1 1 -4 3699.31 58.37
 1 1 4 3983.72 56.7
 -1 1 -4 4088.6 57.12
 -1 1 -4 3873.49 58.13
 -1 1 -4 3959.71 56.91
 1 1 4 3799.35 56.7
 -1 -1 4 3897.7 56.5
 1 -1 -4 4011.34 56.62
 1 1 4 4150.39 57.94
 1 -1 -4 3679.07 57.51
 1 1 4 4083.87 58.17
 1 1 4 4105.53 56.99
 -1 1 -4 4131.98 56.26
 1 1 4 4171.27 57.5
 1 1 4 4082.12 58.54
 1 -1 -4 3600.38 58.8
 -1 1 -4 3814.17 57.66
 -1 1 -4 4069.12 57.96
 -1 1 -5 2327.95 36.25
 1 1 5 2244.56 34.02
 1 -1 -5 2290.32 34.62
 -1 1 -5 2337.38 36.37
 -1 -1 5 2403.8 34.2
 1 -1 -5 2373.79 35.42
 1 1 5 2320 34.79
 -1 1 -5 2111.61 34.15
 1 -1 -5 2305.55 33.85
 -1 1 -5 2275 34.15
 -1 -1 5 2274.39 33.76
 1 1 5 2285.76 34.03
 1 -1 -5 2277.09 35.7
 1 1 5 2290.43 35.59
 1 1 5 2287.23 34.38
 -1 1 -5 2352.22 34.14
 1 1 5 2367.71 36
 1 1 5 2337.39 35.04
 -1 1 -5 2321.75 32.99
 1 -1 -5 2305.43 36.99
 1 1 5 2252.5 36.12
 -1 1 -5 2210.94 35.32
 -1 1 -5 2312.97 35.18
 -1 1 -6 1261.27 21.59
 1 1 6 1182.29 18.75
 1 -1 -6 1203.39 20.03
 -1 1 -6 1203.04 21.19
 1 -1 -6 1204.84 20.54
 -1 -1 6 1193.93 18.58
 -1 -1 6 1388.01 22.58
 -1 1 -6 1070.14 18.51
 1 1 6 1153.59 19.97
 -1 1 -6 1141.28 20.19
 1 -1 -6 1223.49 22.17
 1 1 6 1156.4 21.06
 1 1 6 1213.95 21.04
 -1 1 -6 1161.74 18.35
 1 1 6 1139.71 19.08
 -1 1 -6 1101.63 16.69
 1 1 6 1157.85 19.83
 -1 -1 6 1151.71 18.2
 1 -1 -6 1170.6 18.3
 -1 1 -6 1182.24 18.54
 1 1 6 1241.41 18.69
 1 1 6 1200.39 20.6
 -1 1 -6 1197.3 19.78
 -1 1 -6 1155.95 20.9
 1 1 7 2289.14 38.97
 1 -1 -7 2535.25 40.68
 -1 1 -7 2417.24 38.32
 1 -1 -7 2500.87 38.46
 1 1 7 2507.27 39.83
 -1 1 -7 2515.27 40.08
 1 1 7 2420.65 36.31
 -1 -1 7 2467.63 35.43
 1 -1 -7 2391.86 35.43
 1 1 7 2634.32 36.16
 -1 1 -7 2472.29 35.65
 -1 1 -7 2458.14 39.53
 -1 1 -7 2432.44 35.19
 -1 1 -7 2475.83 35.39
 1 1 7 2485.7 38.9
 -1 1 -7 2353.7 35.36
 1 1 7 2419.67 36.89
 1 1 7 2478.89 39.43
 1 1 7 2477.7 37.9
 -1 1 -7 2483.78 39.4
 -1 1 -7 2450.27 37.38
 -1 1 -7 2183.16 35.52
 1 -1 -7 2521.32 39.13
 -1 -1 7 2500.45 35.79
 1 1 7 2445.29 38.41
 -1 -1 7 2835.53 41.57
 1 -1 -8 1408.63 26.08
 1 1 8 1344.02 24.65
 -1 1 -8 1353.97 23.46
 1 1 8 1418.39 25.5
 1 -1 -8 1416.59 24.31
 1 1 8 1372.48 21.32
 -1 1 -8 1439.29 24.96
 -1 1 -8 1392.39 20.42
 -1 1 -8 1396.76 20.67
 1 1 8 1388.54 24.89
 1 1 8 1369.89 22.07
 1 1 8 1345.94 23.15
 1 -1 -8 1341.97 19.81
 -1 1 -8 1294.07 19.83
 1 -1 -8 1424.33 24.84
 -1 1 -8 1157.49 19.69
 -1 -1 8 1293.63 20.07
 1 1 8 1407.07 24.2
 -1 1 -8 1467.06 25.14
 -1 -1 8 1462.05 26.91
 1 1 8 1390.12 24.29
 -1 1 -8 1399.3 22.42
 -1 1 -8 1413.14 24.92
 -1 -1 9 765.54 14.9
 1 1 9 768.66 15.29
 -1 1 -9 789.94 16.86
 -1 1 -9 766.17 16.86
 -1 1 -9 763.75 14.19
 -1 1 -9 762.33 12.92
 -1 1 -9 755.15 12.6
 1 1 9 756.03 16.69
 -1 1 -9 759.26 15.48
 1 -1 -9 806.48 18.2
 1 1 9 778.22 17.05
 -1 -1 9 764.13 18.88
 1 -1 -9 753.48 16.92
 1 1 9 755.75 16.38
 -1 1 -9 783.36 17.19
 1 1 9 774.64 16.48
 1 -1 -9 778.72 16.58
 1 1 9 764.79 17.45
 -1 -1 10 427.81 10.23
 1 1 10 429.97 10.57
 1 -1 -10 438.69 12.35
 1 1 10 409.14 11.67
 -1 1 -10 474.93 12.82
 -1 -1 10 421.03 14.11
 -1 1 -10 437.65 11.94
 -1 1 -10 438.03 12.19
 -1 1 -10 428.48 8.11
 -1 1 -10 435.86 8.48
 1 -1 -10 444.98 13.14
 -1 1 -10 439.82 10.73
 1 1 10 439.52 11.95
 1 1 10 433.95 12.21
 -1 -1 10 421.27 10.83
 1 1 10 451.2 11.82
 1 1 10 465.12 13.08
 -1 1 -11 998.92 22.43
 1 1 11 920.2 18.59
 1 1 11 970.14 22.13
 -1 1 -11 950.54 20.85
 1 -1 -11 986.4 21.66
 1 1 11 927.44 20.76
 -1 -1 11 944.63 21.95
 -1 1 -11 1005.66 21.9
 1 1 11 981.6 20.45
 -1 -1 11 987.22 19.54
 -1 1 -11 913.26 18.47
 1 -1 -11 977.09 22.24
 1 1 11 981.86 20.72
 -1 -1 11 996.18 20.01
 1 1 11 989.01 21.33
 -1 1 -11 953.95 20.53
 -1 1 -11 939.16 16
 -1 1 -11 940.62 15.48
 1 -1 -12 113.08 6.48
 1 1 12 106.04 6.04
 -1 -1 12 95.78 6.18
 -1 1 -12 116.06 6.56
 1 1 12 110.34 6.18
 -1 -1 12 108.37 5.51
 -1 1 -12 97.04 4.51
 1 1 12 99.27 5.54
 1 -1 -12 107.96 6.51
 -1 1 -12 101.16 6.39
 -1 1 -12 102.33 3.51
 -1 1 -12 105.42 3.23
 -1 1 -12 107.29 5.91
 1 1 12 97.6 6.29
 1 1 12 102.26 5.54
 -1 -1 12 110.41 5.34
 -1 1 -12 108.22 5.76
 -1 1 -13 867.48 16.1
 1 -1 -13 868.79 15.92
 1 -1 -13 870.65 15.52
 1 1 13 856.67 22.2
 1 -1 -13 836.43 15.94
 1 -1 -13 864.68 15.76
 1 1 13 843.52 20.81
 -1 -1 13 883.47 19.52
 -1 1 -13 878.31 21.91
 1 1 13 858.03 21.12
 -1 -1 13 827.85 21.86
 1 -1 -13 836.55 21.44
 -1 1 -13 824.41 15.69
 -1 1 -13 863.88 15.9
 1 -1 -13 861.96 15.88
 1 -1 -13 831.84 15.63
 1 -1 -13 862.02 21.86
 1 -1 -13 853.02 15.96
 -1 1 -13 875.34 15.79
 1 -1 -13 852.2 15.92
 1 1 13 833.73 19.55
 -1 1 -13 850.02 15.02
 -1 1 -13 868.31 19.96
 1 -1 -13 886.41 16.02
 1 -1 -13 877.98 15.88
 -1 1 -13 876.43 20.47
 -1 1 -13 861.24 16.05
 -1 1 -14 48.93 3.98
 1 -1 -14 47.29 2.63
 -1 1 -14 46.42 2.82
 1 -1 -14 45.64 2.72
 1 1 14 46.57 4.77
 -1 -1 14 50.53 4.58
 1 -1 -14 51.98 2.92
 1 -1 -14 47.91 2.74
 1 1 14 46.16 4.29
 -1 1 -14 45.06 2.54
 -1 1 -14 43.2 2.61
 1 -1 -14 47.42 2.69
 -1 1 -14 50.08 2.82
 1 -1 -14 44.47 2.73
 1 -1 -14 46.66 2.77
 -1 1 -14 46.33 2.68
 1 -1 -14 41.96 4.34
 -1 1 -14 44.42 2.34
 1 1 14 41.6 3.72
 1 -1 -14 48.02 2.54
 -1 1 -14 39.21 3.81
 1 -1 -14 47.41 2.73
 -1 -1 14 57.8 5.23
 1 -1 -14 46.9 2.76
 -1 -1 15 365.69 13.18
 1 1 15 351.97 13.9
 1 -1 -15 325.54 8.39
 1 -1 -15 334.56 8.76
 -1 1 -15 334.11 8.1
 1 -1 -15 319.38 7.74
 1 1 15 324.06 12.09
 -1 1 -15 331.04 8.48
 1 -1 -15 343.61 8.66
 1 -1 -15 336.91 8.33
 1 -1 -15 330.36 8.55
 -1 1 -15 353.29 8.56
 1 -1 -15 341.5 13.13
 -1 1 -15 321.63 7.46
 -1 -1 15 322.35 13.34
 1 -1 -15 336.66 8.54
 -1 1 -15 322.89 7.73
 -1 1 -15 335.11 11.58
 1 -1 -15 322.69 7.88
 1 -1 -15 336.27 8.22
 1 -1 -15 346.82 8.62
 -1 1 -15 338.12 8.76
 1 -1 -15 345.68 8.57
 1 -1 -16 916.23 17.03
 -1 1 -16 985.28 18.16
 1 -1 -16 996.82 17.97
 1 -1 -16 972.66 18.31
 1 -1 -16 978.66 24.8
 1 1 16 961.48 23.4
 1 -1 -16 963.25 18.07
 -1 1 -16 996.81 18.12
 1 -1 -16 989.02 18.34
 -1 -1 16 982.53 26.04
 1 -1 -16 1001.52 18.66
 -1 1 -16 976.52 17.55
 -1 1 -16 1000.79 18.66
 1 -1 -16 985.65 17.83
 1 -1 -16 996.33 18.31
 1 1 16 969.53 24.92
 -1 -1 16 963.19 24.28
 1 1 16 988.62 25.95
 1 -1 -16 991.9 18.16
 -1 1 -16 961.8 17.09
 1 -1 -16 981.59 17.48
 1 -1 -17 67.61 3.62
 -1 1 -17 70.38 3.7
 1 1 17 60.48 4.87
 -1 1 -17 63.17 3.31
 1 -1 -17 61.8 3.37
 1 -1 -17 64.73 3.26
 1 -1 -17 71.93 3.58
 -1 1 -17 69.13 3.44
 1 -1 -17 68.71 5.65
 -1 1 -17 69.23 3.62
 1 -1 -17 65.63 3.26
 1 -1 -17 67.25 3.47
 1 -1 -17 65.13 3.08
 1 -1 -17 68.32 3.01
 1 -1 -17 70.15 3.65
 -1 1 -17 74.85 3.3
 1 1 17 64.38 5.62
 1 1 17 62.96 5.81
 -1 -1 17 68.58 5.54
 1 -1 -17 65.12 3.35
 -1 1 -18 84.17 4.08
 1 -1 -18 91.28 3.96
 1 -1 -18 93.72 4.14
 -1 1 -18 89.66 3.53
 1 1 18 95.03 6.92
 1 1 18 92.54 6.56
 -1 -1 18 89.55 6.22
 1 -1 -18 90.58 3.73
 -1 1 -18 90.23 4.1
 1 -1 -18 95.38 4.05
 1 1 18 93.51 3.73
 1 -1 -18 90.71 3.81
 -1 1 -18 92.65 4.12
 1 -1 -18 88.65 4.04
 1 -1 -18 85.23 3.41
 1 -1 -18 89.39 3.99
 1 -1 -18 95.83 3.82
 -1 1 -18 85.2 3.72
 1 1 19 43.97 4.33
 1 1 19 42.81 2.33
 -1 1 -19 38.39 2.32
 1 -1 -19 40.6 2.34
 -1 1 -19 41.4 2.63
 1 -1 -19 41.7 2.62
 -1 -1 19 43.81 4.69
 1 1 19 48.89 4.74
 -1 1 -19 40.1 2.14
 1 -1 -19 43.19 2.65
 -1 1 -19 42.14 2.73
 1 -1 -19 41.57 2.44
 1 -1 -19 45.23 2.62
 1 -1 -19 43.09 2.45
 -1 1 -19 40.22 2.6
 1 -1 -19 44.88 2.64
 1 -1 -19 41.5 2.34
 1 1 20 22.07 1.5
 -1 1 -20 21.68 1.79
 -1 1 -20 24.63 1.89
 1 -1 -20 22.48 1.8
 1 -1 -20 23.83 1.66
 -1 1 -20 22.91 1.57
 1 -1 -20 24.79 1.66
 -1 1 -20 22.18 1.4
 1 -1 -20 21.89 1.77
 -1 1 -20 23.28 1.88
 1 -1 -20 24.27 1.8
 1 -1 -20 22.53 1.61
 -1 1 -20 24.49 1.94
 -1 1 -21 53.53 2.33
 1 -1 -21 48.89 2.25
 1 -1 -21 50.18 1.96
 -1 1 -21 54.88 2.45
 1 -1 -21 55.31 2.31
 1 -1 -21 53.85 2.32
 1 1 21 52.76 2.24
 -1 1 -21 58.74 2.45
 -1 1 -22 29.78 1.52
 -1 1 -22 32.81 1.57
 1 -1 -22 32.08 1.56
 -1 1 -22 27.5 1.29
 1 -1 -22 31.88 1.56
 1 1 22 32.66 1.49
 1 -1 -22 25.73 1.14
 1 -1 -22 33.17 1.56
 1 1 23 4.16 0.47
 1 -1 -23 3.73 0.41
 1 -2 22 187.91 4.28
 1 2 -22 185.43 4.06
 -1 -2 -22 183.72 4.28
 -1 -2 -22 173.51 4.04
 -1 -2 -21 61.2 2.51
 1 2 -21 61.24 2.32
 1 2 -21 60.34 2.38
 -1 -2 -21 56.56 2.34
 1 -2 21 59.39 2.13
 1 2 -21 61.93 2.5
 -1 -2 -21 60.07 2.59
 -1 -2 -20 89.79 3.41
 1 2 -20 95.41 3.48
 1 -2 20 97.21 3.28
 -1 -2 -20 95.2 3.55
 1 2 -20 90.17 3.31
 -1 -2 -20 87.34 2.91
 1 2 -20 90.52 3.48
 1 2 -20 87.52 3.3
 -1 -2 -19 68.37 3.11
 1 2 -19 60.38 3.02
 -1 -2 -19 62.78 3.09
 -1 -2 -19 62.26 2.56
 1 2 -19 62.11 2.99
 1 2 -19 65.98 3.19
 -1 -2 -19 62.14 2.72
 1 2 -19 62.24 3.23
 1 2 -19 64.58 3.08
 -1 2 19 60.34 5.2
 1 -2 19 63.86 5.52
 1 -2 19 58.09 5.11
 -1 -2 -19 67.5 3.17
 1 2 -18 11.16 1.54
 -1 -2 -18 4.48 0.77
 -1 -2 -18 9.07 1.33
 -1 -2 -18 12.29 1.54
 1 2 -18 9.64 1.39
 1 2 -18 9.27 1.36
 -1 -2 -18 8.23 1.14
 -1 -2 -18 8.46 1.29
 1 2 -18 6.87 1.01
 1 2 -18 9.87 1.39
 -1 2 18 10.63 2.48
 1 -2 18 9.34 2.37
 -1 -2 -18 11.19 1.22
 1 2 -18 10.28 1.37
 -1 2 18 7.1 1.89
 1 2 -17 393.04 8.72
 1 2 -17 405.25 9.83
 -1 -2 -17 399.46 9.66
 -1 -2 -17 414.35 9.77
 1 2 -17 403.63 9.7
 -1 -2 -17 416.91 8.95
 1 2 -17 424.01 9.98
 -1 2 17 389.59 14.25
 1 2 -17 436.8 10.08
 -1 -2 -17 390.45 8.82
 -1 -2 -17 415.74 9.7
 -1 -2 -17 412.11 9.82
 1 2 -17 420.14 9.92
 1 -2 17 402.96 15.56
 1 2 -17 420.53 10.03
 -1 -2 -17 396.15 9.21
 1 -2 17 381.53 14.66
 1 2 -17 392.97 9.05
 -1 2 17 411.64 15.4
 -1 2 17 386.29 13.64
 1 2 -16 76.78 3.5
 -1 -2 -16 86.41 3.99
 1 2 -16 82.28 3.77
 1 2 -16 76.8 3.37
 1 2 -16 81.41 3.94
 -1 -2 -16 82.59 3.88
 -1 -2 -16 82.56 3.87
 1 2 -16 85.43 3.92
 1 2 -16 81.49 3.9
 -1 -2 -16 82.63 3.43
 -1 2 16 93.36 6.75
 1 2 -16 93.71 4.13
 -1 -2 -16 81.32 3.46
 -1 -2 -16 82.82 3.8
 1 -2 16 81.04 6.7
 -1 2 16 78.41 6.1
 1 2 -16 86.3 4.01
 -1 2 16 85.73 6.76
 1 -2 16 91.48 6.17
 1 2 -16 86.92 4.06
 -1 -2 -16 83.17 3.7
 -1 2 16 82.03 6.13
 1 -2 16 83.19 6.54
 1 2 -15 303.49 7.75
 1 2 -15 310.56 8.46
 -1 -2 -15 343.54 8.58
 -1 -2 -15 331.65 8.45
 1 2 -15 312.91 8.36
 -1 -2 -15 328.7 7.77
 1 2 -15 375.71 9.03
 -1 -2 -15 313.86 11.76
 -1 2 15 346.01 13.44
 -1 -2 -15 332.64 8.37
 -1 -2 -15 316.05 7.82
 1 2 -15 335.65 8.62
 1 2 -15 305.72 8.33
 1 2 -15 333.51 8.36
 -1 2 15 307.7 12.52
 1 2 -15 338.54 8.68
 1 -2 15 331.4 12.22
 1 -2 15 321.81 13.54
 -1 2 15 326.32 13.46
 1 2 -15 317.33 8.57
 -1 2 15 322.19 12.67
 1 -2 15 312.23 12.91
 1 2 -14 390.27 9.12
 1 2 -14 391.75 9.76
 -1 -2 -14 412.96 9.66
 -1 -2 -14 438.3 9.82
 1 2 -14 399.71 9.67
 -1 -2 -14 425.5 9.09
 1 2 -14 429.24 9.91
 -1 -2 -14 438.76 13.9
 -1 2 14 449.67 15.27
 -1 -2 -14 435.55 9.77
 1 2 -14 376.86 8.82
 -1 -2 -14 410.81 9.2
 1 2 -14 440.17 10.01
 1 2 -14 431.98 9.65
 1 2 -14 407.67 9.75
 -1 2 14 415.81 14.36
 1 2 -14 433.15 9.98
 1 -2 14 434.07 15.51
 1 -2 14 415.25 13.68
 -1 2 14 405.86 13.35
 1 -2 14 405.24 14.61
 -1 2 14 415.13 14.5
 1 2 -14 414.25 9.94
 -1 2 13 84.93 5.62
 1 2 -13 69.44 3.37
 1 2 -13 78.19 3.4
 1 2 -13 69.15 3.16
 1 2 -13 70.54 3.46
 -1 -2 -13 79.86 3.52
 1 2 -13 79.9 3.67
 -1 2 13 79.43 4.98
 -1 2 13 77.78 5.89
 -1 -2 -13 74.96 3.37
 -1 -2 -13 80.29 3.33
 1 2 -13 69.5 3.05
 -1 -2 -13 85.03 5.61
 1 2 -13 72.22 3.41
 1 2 -13 74.21 3.46
 -1 2 13 81.48 5.95
 1 2 -13 78.15 3.27
 1 2 -13 72.81 5.68
 -1 -2 -13 71.08 5.68
 1 -2 13 81.88 6.2
 1 -2 13 79.75 5.38
 -1 -2 -13 77.56 3.47
 -1 -2 -13 78.43 4.83
 1 2 -13 76.69 3.57
 -1 -2 -12 566.03 16.48
 1 -2 12 552.58 16.62
 1 -2 12 539.33 14.93
 1 2 -12 507.28 11.12
 -1 -2 -12 552.01 11.11
 -1 2 12 551.68 14.66
 -1 2 12 541.64 16.26
 1 2 -12 530.3 11.3
 -1 -2 -12 553.67 10.98
 1 2 -12 544.76 11.18
 1 2 -12 541.7 11.28
 1 2 -12 509.28 11.01
 1 2 -12 566.67 16.31
 -1 -2 -12 563.72 16.33
 -1 -2 -12 546.74 15.37
 -1 2 12 544.06 13.75
 -1 2 12 545.33 15.5
 1 2 -12 564.87 16.72
 -1 -2 -12 538.11 14.03
 -1 2 12 540.55 16.13
 1 2 -11 37.97 3.67
 -1 -2 -11 31 3.33
 1 -2 11 29.51 3.41
 -1 -2 -11 32.69 3.51
 1 -2 11 30.77 3.04
 -1 -2 -11 37.75 1.75
 -1 2 11 34.42 3.04
 -1 -2 -11 37.19 3.47
 -1 2 11 37.6 3.58
 -1 -2 -11 29.29 3.38
 -1 -2 -11 28.05 2.34
 1 2 -11 35.22 3.67
 -1 2 11 34.12 3.64
 -1 2 11 36.97 3.35
 -1 -2 -11 36.98 3.2
 -1 2 11 33.43 3.55
 -1 -2 -10 5.8 1.1
 1 2 -10 2.15 1.09
 1 -2 10 1.54 0.8
 1 -2 10 7.59 1.67
 -1 -2 -10 2.94 1.22
 -1 -2 -10 8.61 0.84
 -1 2 10 14.91 2
 -1 -2 -10 6.56 1.51
 -1 2 10 3.25 1.15
 1 2 -10 4.12 1.37
 -1 -2 -10 3.81 1.29
 -1 -2 -10 1.52 0.6
 -1 2 10 7.64 1.52
 -1 -2 -10 3.58 1.06
 -1 2 10 3.13 1.23
 -1 -2 -9 83.4 4.85
 -1 2 9 77.67 4.42
 -1 2 9 92.41 5.14
 -1 -2 -9 80.97 4.97
 -1 2 9 79.1 3.72
 1 2 -9 77.69 4.68
 -1 -2 -9 71.17 2.6
 1 -2 9 87.46 4.56
 1 -2 9 89.78 5.19
 -1 -2 -9 84.94 5.06
 -1 2 9 79.93 4.89
 -1 2 9 76.07 4.54
 -1 -2 -9 79.93 3.95
 -1 -2 -9 87.41 3.8
 1 2 -9 82.24 5.05
 -1 -2 -9 79.1 3.57
 -1 -2 -9 82.43 2.64
 -1 2 8 2499.42 41.25
 -1 2 8 2375.67 38.31
 -1 -2 -8 2461.06 41.55
 -1 2 8 2442.12 40.92
 -1 2 8 2437.16 40.2
 -1 -2 -8 2553.61 41.42
 -1 -2 -8 2386.76 39.73
 1 2 -8 2439.68 40.49
 -1 -2 -8 2248.33 36.31
 -1 -2 -8 2384.81 38.69
 1 -2 8 2497.01 36.21
 -1 2 8 2503.2 36.36
 1 2 -8 2419.49 36.53
 -1 -2 -8 2429.01 38.1
 -1 2 8 2446.04 40.59
 -1 -2 -8 2464.76 37.51
 1 2 -8 2417.3 41.1
 -1 -2 -8 2438.35 35.29
 1 -2 8 2350.26 39.25
 1 -2 8 2454.07 41.13
 -1 -2 -8 2475.76 41.52
 -1 2 7 467.62 11.98
 -1 -2 -7 509.06 11.53
 -1 -2 -7 560.01 13.2
 -1 2 7 485.61 12.09
 -1 2 7 449.32 10.67
 -1 2 7 487.61 11.85
 -1 -2 -7 524.48 12.88
 -1 -2 -7 501.55 11.67
 -1 -2 -7 380.08 7.19
 -1 -2 -7 454.86 9.57
 1 2 -7 483.4 11.75
 -1 -2 -7 493.56 11.02
 -1 2 7 508.45 9.66
 -1 -2 -7 464.99 9.43
 1 -2 7 513.86 9.59
 1 2 -7 490.69 9.8
 -1 -2 -7 495.56 10.96
 -1 2 7 499.33 12.12
 -1 2 7 492.67 9.98
 -1 -2 -7 521.75 9.96
 -1 -2 -7 505.45 8.5
 1 -2 7 490.37 11.07
 1 -2 7 488.22 12.18
 -1 -2 -7 524.46 12.86
 -1 2 6 34.05 2.2
 -1 -2 -6 37.35 3.05
 -1 2 6 37.54 2.77
 -1 2 6 30.06 2.28
 -1 2 6 32.15 2.62
 1 -2 6 31.07 2.53
 -1 -2 -6 34.74 2.09
 1 2 -6 33.55 2.48
 1 -2 6 40.7 2.91
 1 -2 6 33.71 2.28
 -1 -2 -6 41.59 3.16
 -1 2 6 33.13 2
 1 -2 6 34.9 2.01
 1 2 -6 33.5 2.08
 -1 -2 -6 42.31 2.82
 -1 -2 -6 35.32 1.64
 -1 2 6 32.47 1.53
 -1 -2 -6 44.67 2.15
 -1 -2 -6 37.77 3
 -1 2 6 45.18 3.02
 -1 -2 -6 38.93 2.66
 -1 2 6 43.36 2.96
 -1 -2 -6 33.14 2.39
 -1 2 5 4002.56 59.25
 -1 2 5 4110.76 60.7
 -1 -2 -5 3917.33 61.9
 1 -2 5 3751.66 59.85
 -1 2 5 4122.98 60.75
 -1 2 5 4006.49 60
 -1 -2 -5 3881.69 58.56
 1 2 -5 4179.67 59.87
 1 -2 5 3860.2 58.71
 -1 -2 -5 4172.6 62.13
 1 2 -5 4075.48 58.82
 -1 2 5 4059.63 58.55
 1 -2 5 3934.52 58.26
 -1 2 5 4079.26 57.43
 -1 -2 -5 4082.71 57.54
 -1 -2 -5 4063.12 61.89
 1 2 -5 3991.45 60.19
 -1 2 5 4126.34 60.71
 1 -2 5 3868.05 60.38
 -1 -2 -5 4151.38 60.27
 -1 -2 -5 3957.54 59.27
 -1 2 4 4809.4 70.03
 -1 2 4 4937.99 70.96
 -1 -2 -4 4799.56 72.24
 1 -2 4 4281.76 69.86
 -1 2 4 5055.15 70.92
 -1 2 4 4863.31 70.55
 -1 -2 -4 4841.64 69.38
 -1 -2 -4 4890.49 72.66
 1 -2 4 4584.58 68.79
 -1 2 4 4849.96 69.34
 1 2 -4 4929.79 69.64
 1 -2 4 4626.34 69.01
 -1 2 4 4842.73 68.58
 -1 -2 -4 4765.42 72.4
 1 2 -4 4854.75 70.18
 1 2 -4 4969.18 66.56
 -1 -2 -4 4737.8 67.83
 -1 2 4 4869.58 70.9
 1 -2 4 4590.6 70.46
 -1 -2 -4 4788.17 69.45
 -1 2 3 301.01 7.6
 -1 -2 -3 316.75 8.55
 -1 2 3 308.19 7.89
 -1 2 3 306.27 7.9
 1 -2 3 307.47 6.73
 -1 -2 -3 319.83 8.93
 1 2 -3 285.94 7.21
 1 -2 3 300.44 7.09
 -1 2 3 302.87 7.21
 -1 2 3 301.48 6.92
 -1 -2 -3 324.94 8.95
 1 2 -3 315.95 7.36
 -1 -2 -3 287.11 7.1
 -1 2 3 257.21 7.08
 1 -2 3 301.21 6.71
 1 -2 3 304.68 7.75
 -1 -2 -3 332.83 7.31
 1 2 -2 6653.39 86.92
 -1 2 2 6387.82 87.96
 -1 2 2 6581.02 88.31
 -1 -2 -2 6717.23 87.52
 -1 2 2 5685.38 87.27
 1 -2 2 6786.41 87.74
 1 -2 2 5471.33 85.57
 1 2 -2 6456.51 86.81
 1 -2 2 5593.44 85.66
 -1 -2 -2 6108.73 89.04
 -1 2 2 6286.31 87.28
 1 -2 2 6375.65 87.04
 1 2 -2 6635.43 87.58
 -1 -2 -2 6044.81 86.81
 -1 2 2 6545.2 87.11
 -1 -2 -2 6187.06 89.03
 1 -2 2 5609.94 87.23
 1 -2 2 5441.8 86.49
 -1 -2 -2 5904.74 84.8
 -1 -2 -2 6101.92 86.75
 -1 2 1 1653.08 26.98
 -1 2 1 1656.88 27.04
 1 2 -1 1707.83 25.87
 -1 2 1 1640.72 25.98
 1 -2 1 1660.44 25.43
 1 -2 1 1707.89 26.57
 1 2 -1 1651.32 25.94
 -1 -2 -1 1668.94 27.31
 -1 2 1 1633.29 26.39
 1 -2 1 1686.53 26.25
 1 2 -1 1628.79 25.6
 -1 -2 -1 1660.44 24.35
 -1 -2 -1 1638.75 25.92
 1 -2 1 1655.72 26.29
 1 2 -1 1634.91 25.27
 -1 2 1 1690 25.75
 -1 -2 -1 1688.1 27.28
 1 -2 1 1634.73 26.55
 -1 2 1 1653.3 26.46
 -1 -2 0 120.45 4.1
 -1 2 0 100.89 1.98
 -1 -2 0 119.06 4.16
 1 -2 0 117.64 4.08
 -1 2 0 136.01 4.4
 -1 2 0 115.49 3.98
 -1 -2 0 120.99 3.12
 -1 2 0 115.75 3.61
 1 -2 0 119.17 4.2
 1 2 0 120.82 3.82
 -1 -2 0 121.94 3.77
 1 2 0 125.06 3.72
 -1 -2 0 137.93 4.39
 -1 2 0 120.73 3.83
 1 -2 0 126.24 3.22
 1 -2 0 126.91 4.2
 1 -2 0 119.26 3.97
 1 2 1 1762.19 26.94
 -1 2 -1 1752.87 26.79
 -1 -2 1 1793.18 25.52
 -1 2 -1 1698.68 25.75
 -1 2 -1 1737 27.44
 -1 -2 1 1754.38 27.32
 -1 -2 1 1790.97 27.15
 1 2 1 1720.9 27.23
 -1 -2 1 1720.12 26.88
 -1 2 -1 1777.17 27.59
 1 2 1 1750.25 26.82
 1 -2 -1 1645.98 27.56
 -1 -2 1 1743.69 26.29
 1 2 1 1758.42 26.67
 -1 2 -1 1754.98 26.37
 1 -2 -1 1732.9 25.95
 -1 -2 1 1728.12 26.99
 -1 2 -1 1686.93 26.82
 1 -2 -1 1658.26 26.99
 -1 2 -1 1724.41 26.81
 1 -2 -2 5337.49 86.97
 -1 -2 2 6342.61 85.49
 -1 2 -2 6178.43 86.82
 -1 2 -2 6128.92 84.71
 1 2 2 6321.62 86.91
 1 2 2 6393.32 86.73
 -1 2 -2 6200.74 85.88
 -1 2 -2 5731.15 85.72
 -1 2 -2 6201.15 87.36
 -1 2 -2 6129.66 87.33
 -1 -2 2 6427.82 86.69
 1 -2 -2 6462.1 86.74
 -1 2 -2 6099.33 86.72
 1 2 2 6448.83 87.14
 1 -2 -2 5373.96 86.97
 1 2 2 6415.01 86.83
 1 2 2 6312.49 86.7
 -1 2 -2 5813.75 86.57
 1 -2 -2 6050.13 85.82
 1 -2 -2 5647.96 86.56
 -1 2 -2 6125.66 86.92
 -1 -2 2 6908.26 87.33
 -1 -2 2 5719.4 86.11
 1 -2 -2 5842.27 84.18
 -1 -2 2 6246.01 86.92
 -1 2 -2 5359.31 86.71
 1 2 2 6406.82 85.94
 1 -2 -3 281.24 7.42
 1 2 3 273.23 7.05
 1 -2 -3 278.15 7.37
 -1 2 -3 278.03 7.07
 1 2 3 270.18 6.78
 1 -2 -3 277.1 6.37
 1 2 3 269.03 6.94
 -1 2 -3 280.23 6.72
 -1 2 -3 272.31 5
 -1 -2 3 278.28 6.86
 1 -2 -3 268.09 5.71
 1 -2 -3 274.09 6.71
 -1 2 -3 262.83 6.7
 1 2 3 268.49 6.86
 -1 -2 3 264.97 6.61
 -1 2 -3 275.77 5.94
 -1 2 -3 272.57 6.76
 1 2 3 270.1 6.7
 -1 2 -3 270.3 7.19
 1 -2 -3 289.28 7.2
 1 -2 -3 284.05 7.42
 1 2 3 266.36 6.58
 1 2 4 4722.03 68.28
 1 -2 -4 4418.72 68.17
 1 -2 -4 4168.2 67.87
 1 -2 -4 4772.35 66.82
 -1 2 -4 4662.53 66.66
 1 2 4 4779.96 67.9
 1 2 4 4739.78 67.34
 -1 2 -4 4359.45 67.59
 -1 2 -4 4468.92 68.15
 -1 2 -4 4603.7 68.11
 1 -2 -4 4788.8 66.34
 -1 -2 4 5158.16 67.72
 -1 2 -4 4696.02 66.14
 -1 2 -4 4578.66 67.1
 1 -2 -4 4891.99 67.21
 1 2 4 4641.03 67.25
 -1 2 -4 4684.14 68.52
 1 2 4 4828.64 67.71
 -1 2 -4 4577.13 67.42
 1 -2 -4 4036.51 69.24
 -1 2 -4 4138.53 67.43
 1 -2 -4 4444.44 68.17
 1 2 4 4932.15 67.84
 1 -2 -4 4824.17 66.74
 1 2 5 4218.79 59.97
 -1 2 -5 3941.34 60.94
 1 -2 -5 4211.01 59.82
 -1 2 -5 4061.97 58.63
 1 2 5 4080.91 60.78
 1 -2 -5 4222.28 59.59
 1 2 5 4186.7 58.46
 -1 -2 5 4297.97 59.85
 -1 2 -5 4100.24 59.34
 1 2 5 4047.22 59.53
 -1 2 -5 4082.59 59.5
 1 -2 -5 4275.62 59.51
 -1 2 -5 4083.72 60.77
 1 2 5 4182.52 60.29
 -1 2 -5 4096.61 59.8
 1 2 5 4046.25 61.15
 -1 2 -5 3723.32 60.34
 1 -2 -5 3709.25 62.21
 1 2 5 4072.7 61.12
 1 -2 -5 3983.46 61.22
 1 -2 -5 3800.54 60.91
 -1 2 -5 4008.44 57.33
 1 -2 -5 3950.88 61.1
 1 -2 -5 4198.44 59.69
 1 2 5 4068.93 60.83
 1 2 6 49.77 2.69
 -1 2 -6 46.09 3.11
 1 -2 -6 59.09 3.02
 -1 2 -6 47.7 2.07
 1 2 6 47.43 2.92
 1 -2 -6 57.27 2.93
 -1 -2 6 49.96 2.57
 1 2 6 48.76 2.43
 -1 2 -6 50.57 2.77
 -1 2 -6 51.06 2.55
 1 -2 -6 53.66 2.54
 1 2 6 48.26 2.49
 -1 2 -6 45.49 2.81
 -1 2 -6 47.04 3.09
 1 2 6 51.84 3.27
 1 2 6 49.21 2.83
 -1 2 -6 47.62 2.52
 -1 2 -6 65.33 3.38
 1 -2 -6 49.24 3.54
 1 -2 -6 52.21 3.26
 1 2 6 47.23 3.11
 -1 2 -6 49.03 1.89
 1 -2 -6 49.65 3.21
 1 -2 -6 48.61 2.73
 1 2 6 48.61 3.12
 1 2 7 513.21 12.52
 1 -2 -7 527.18 11.78
 -1 2 -7 500.77 9
 1 2 7 511.09 11.98
 -1 2 -7 529.91 13
 1 2 7 534.23 11.19
 -1 2 -7 525.4 11.77
 -1 2 -7 529.66 12.83
 1 -2 -7 535.13 11.85
 -1 2 -7 453.07 10.22
 -1 -2 7 518.87 10.54
 1 2 7 510.65 10.95
 -1 2 -7 531.39 11.76
 -1 -2 7 590.26 14.26
 -1 2 -7 520.78 10.33
 1 2 7 559.41 10.62
 1 -2 -7 546.31 10.36
 -1 2 -7 531.82 12.86
 -1 2 -7 518.79 10.54
 1 2 7 517.74 11.53
 1 2 7 517.6 12.81
 1 -2 -7 548.46 13.74
 1 2 7 501.45 12.76
 -1 2 -7 516.6 11.97
 -1 2 -7 529.91 9.3
 1 -2 -7 540.76 12.99
 -1 2 -7 524.9 9.4
 1 2 7 520.4 12.67
 1 -2 -7 536.34 11.75
 1 2 8 2520.82 41.1
 1 2 8 2517.22 40.15
 1 2 8 2472.28 38.34
 -1 2 -8 2477.74 41.79
 -1 2 -8 2447.56 39.19
 -1 2 -8 2469.99 41.24
 1 -2 -8 2452.55 39.98
 -1 -2 8 2420.57 37.05
 1 2 8 2414.39 38.8
 -1 -2 8 2542.74 41.08
 -1 2 -8 2492.5 40.13
 -1 2 -8 2391.17 36.65
 1 -2 -8 2436.08 36.55
 1 2 8 2592.11 37.08
 1 2 8 2499.63 41.52
 -1 2 -8 2359.23 37.05
 1 2 8 2480.47 39.08
 1 -2 -8 2464.85 42.31
 1 2 8 2316.53 41.04
 -1 2 -8 2433.27 39.68
 1 2 8 2447.59 41.41
 1 -2 -8 2523.56 39.94
 -1 2 -8 2409.17 41.14
 -1 2 -8 2408.1 35.96
 -1 2 -8 2419.77 36.12
 1 2 9 102.49 5.58
 1 -2 -9 111.9 5.21
 1 2 9 120.47 5.76
 1 2 9 104.17 5.07
 1 2 9 110.34 4.34
 -1 2 -9 126.82 6.26
 -1 2 -9 111.15 3.38
 -1 2 -9 107.93 5.64
 1 -2 -9 124.51 5.63
 1 2 9 101.06 4.73
 -1 -2 9 113.97 5.7
 -1 2 -9 115.99 5.39
 -1 -2 9 117.78 6.62
 1 2 9 111.75 5.77
 1 2 9 105.75 4.63
 -1 2 -9 107.62 3.48
 1 -2 -9 108.28 3.12
 1 -2 -9 124.02 6.38
 1 2 9 110.98 5.67
 -1 2 -9 106.48 4.93
 -1 2 -9 108.14 4.67
 -1 2 -9 111.59 5.64
 -1 2 -10 33.63 3.17
 -1 2 -10 48.33 3.23
 1 -2 -10 8.32 1.81
 1 2 10 8.46 1.67
 -1 2 -10 24.21 1.51
 -1 2 -10 9.06 1.78
 -1 -2 10 6.1 1.86
 1 2 10 8.28 1.45
 1 -2 -10 6.68 1.44
 -1 -2 10 7.05 1.64
 -1 2 -10 7.29 1.53
 -1 2 -10 6.95 0.91
 1 2 10 7.2 1.57
 1 2 10 5.06 1.39
 1 2 10 16.21 1.77
 1 -2 -10 26.77 2.66
 1 2 10 6.83 1.38
 -1 2 -11 59.31 4.44
 1 -2 -11 55.48 4.56
 1 2 11 57.41 4.38
 1 2 11 51.66 4.31
 1 2 11 57.86 4.37
 -1 2 -11 59.4 2.51
 -1 2 -11 61.14 4.51
 -1 -2 11 49.98 5.15
 1 -2 -11 56.09 4.25
 -1 -2 11 46.4 4.14
 1 2 11 61.29 4.14
 -1 2 -11 57.84 4.32
 -1 2 -11 61.52 2.71
 1 -2 -11 63.36 4.43
 1 2 11 56.27 3.88
 1 -2 -12 577.98 11.65
 -1 2 -12 584.84 11.93
 -1 -2 12 583.17 15.37
 1 -2 -12 572.78 11.74
 1 -2 -12 577.96 11.55
 -1 2 -12 578.73 16.12
 -1 2 -12 580.82 11.89
 -1 2 -12 584.81 11.77
 1 -2 -12 570.16 11.69
 1 2 12 580.2 15.93
 1 -2 -12 557.57 16.73
 1 2 12 602.09 16.86
 -1 2 -12 579.55 11.86
 1 -2 -12 593.75 11.71
 1 -2 -12 596.55 11.81
 1 -2 -12 620.17 11.88
 1 2 12 580.25 14.71
 1 -2 -12 597.26 16.36
 1 2 12 558.86 15.16
 -1 -2 12 578.35 16.87
 -1 2 -12 567.7 16.15
 -1 2 -12 575.88 10.91
 -1 2 -12 589.97 16.25
 1 2 12 594.54 16.23
 -1 2 -12 583.47 11.4
 -1 2 -13 65.82 3.02
 -1 2 -13 67.15 3.01
 1 -2 -13 68.56 3.29
 -1 2 -13 68.19 3.06
 1 -2 -13 67.92 3.01
 -1 2 -13 67.14 3.33
 1 -2 -13 60.63 3.09
 -1 -2 13 66.48 4.82
 1 -2 -13 64.22 3.2
 -1 2 -13 66.04 2.98
 1 -2 -13 71.04 3.28
 1 -2 -13 68.05 2.94
 -1 2 -13 63.1 4.93
 -1 2 -13 70.74 3.43
 1 -2 -13 66.01 3.23
 -1 2 -13 74.36 3.4
 1 2 13 72.13 5.12
 1 -2 -13 76.35 5.69
 1 2 13 66.09 5.31
 -1 2 -13 68.68 3.35
 1 -2 -13 69.01 3.27
 1 -2 -13 64.19 3.05
 1 -2 -13 74.27 3.39
 1 2 13 65.47 4.39
 1 -2 -13 65.7 5.16
 1 2 13 57.29 4.52
 -1 -2 13 69.76 5.6
 -1 2 -13 69.49 5.32
 1 2 13 67.4 5.04
 -1 2 -13 62.61 4.89
 -1 2 -13 67.28 3.02
 -1 2 -13 67.2 2.79
 1 -2 -14 434.81 9.86
 -1 2 -14 400.75 9.11
 1 -2 -14 430.53 9.76
 1 -2 -14 418.4 9.25
 -1 2 -14 424.3 10
 -1 -2 14 413.58 13.27
 1 2 14 409.25 15.03
 1 -2 -14 402.77 9.67
 -1 2 -14 405.89 9.84
 1 -2 -14 412.51 9.6
 -1 2 -14 416.13 9.07
 -1 2 -14 401.53 9.83
 1 -2 -14 405.74 9.01
 -1 2 -14 428.74 9.81
 1 -2 -14 411.53 9.73
 1 -2 -14 415.97 14.43
 1 2 14 431.77 14.64
 -1 2 -14 413.95 9.86
 1 -2 -14 417.8 9.37
 1 -2 -14 427.32 9.82
 1 -2 -14 414.64 9.67
 -1 2 -14 420.2 9.22
 1 2 14 414.46 13.62
 -1 -2 14 408.43 14.93
 -1 2 -14 431.49 9.29
 -1 2 -14 423.77 13.73
 -1 2 -14 415.7 9.27
 -1 2 -14 409.66 8.54
 1 2 15 304.13 7.6
 -1 2 -15 299.21 7.39
 -1 -2 15 291.43 11.09
 1 2 15 307.29 13.14
 1 -2 -15 295.54 8.06
 1 -2 -15 305.19 8
 -1 2 -15 286.55 7.16
 -1 2 -15 297.14 8.18
 -1 2 -15 301.48 7.55
 1 2 15 304.05 12.33
 -1 -2 15 296.4 12.85
 1 -2 -15 311.26 8.15
 -1 2 -15 319.5 8.34
 1 -2 -15 303.57 7.67
 -1 2 -15 315.84 8.21
 -1 2 -15 311.96 8.55
 1 -2 -15 314.46 8.14
 1 -2 -15 292.45 12.03
 -1 2 -15 297.55 7.46
 1 -2 -15 301.98 7.96
 1 2 15 311.3 11.54
 -1 2 -15 308.34 8.34
 1 -2 -15 296.88 7.52
 1 -2 -15 305.32 8.01
 1 -2 -15 297.67 7.36
 -1 2 -15 301.42 8.24
 1 -2 -15 310.77 8.17
 -1 2 -15 301.9 7.39
 1 2 16 76.67 5.85
 1 2 16 68.28 6.1
 1 2 16 73.4 5.82
 1 -2 -16 75.79 3.66
 -1 2 -16 75.37 3.71
 1 -2 -16 72.23 3.33
 1 -2 -16 74.55 3.69
 1 -2 -16 64.87 5.49
 1 -2 -16 66.85 3.43
 -1 2 -16 77.05 3.93
 -1 -2 16 63.63 5.88
 -1 2 -16 72.1 3.28
 1 -2 -16 72.89 3.33
 -1 2 -16 71.08 3.72
 1 -2 -16 75.58 3.63
 -1 2 -16 71.87 3.69
 1 -2 -16 74.44 3.59
 1 -2 -16 72.43 3.51
 -1 2 -16 75.69 3.33
 1 2 16 70.87 3.23
 -1 2 -16 75.56 3.16
 -1 2 -16 66.44 3.58
 1 -2 -16 67.98 3.12
 1 2 17 443.48 14.82
 1 2 17 439.45 9.36
 1 -2 -17 442.8 10.49
 -1 2 -17 418.81 9.37
 1 -2 -17 456.15 10.21
 -1 2 -17 431.02 10.41
 1 -2 -17 419.45 9.47
 -1 -2 17 436.17 15.98
 1 2 17 417.8 14.44
 1 2 17 465.8 16.4
 1 -2 -17 450.76 10.2
 -1 2 -17 437.52 10.61
 1 -2 -17 441.08 9.96
 -1 2 -17 449.99 9.42
 1 -2 -17 402.36 9.1
 1 -2 -17 426.15 9.99
 -1 2 -17 454.38 10.47
 1 -2 -17 434.94 9.59
 -1 2 -17 429.84 10.14
 1 -2 -17 438.54 10.26
 -1 2 -18 10.5 1.36
 1 -2 -18 13.54 1.4
 1 -2 -18 10.12 1.42
 1 -2 -18 12.04 1.42
 1 2 18 10.09 1.12
 1 -2 -18 10.76 1.39
 -1 2 -18 13.77 1.69
 1 2 18 14.14 2.4
 -1 2 -18 10.01 1.41
 1 -2 -18 11.73 1.48
 1 -2 -18 13.06 1.51
 1 -2 -18 11.56 1.3
 -1 2 -18 9.05 1.38
 1 2 18 14.34 2.7
 1 2 18 15.69 2.61
 -1 -2 18 12.22 2.58
 -1 2 -18 8.47 1.1
 1 -2 -18 11.41 1.5
 1 -2 -18 10.4 1.14
 1 2 19 42.86 2.39
 1 -2 -19 42.33 2.43
 -1 2 -19 43.34 2.7
 -1 2 -19 38.59 2.49
 1 -2 -19 45.7 2.61
 1 -2 -19 44.44 2.52
 1 -2 -19 40.07 2.13
 -1 2 -19 41.36 2.4
 1 -2 -19 41.28 2.16
 -1 2 -19 41.9 2.08
 1 -2 -19 44.28 2.64
 -1 -2 19 45.84 4.69
 1 2 19 39.48 4.24
 1 -2 -19 38.18 2.21
 -1 2 -19 42.84 2.57
 1 -2 -19 42.9 2.55
 1 -2 -20 71.56 2.94
 -1 2 -20 74.35 3.26
 1 -2 -20 70.49 2.75
 -1 2 -20 73.19 3.24
 -1 2 -20 74.29 3.09
 1 -2 -20 75.45 3.08
 1 -2 -20 71.78 2.75
 1 -2 -20 74.36 3.16
 1 2 20 76.49 2.94
 1 -2 -21 68.8 2.69
 1 -2 -21 68.54 2.52
 -1 2 -21 69.71 2.8
 1 -2 -21 67.45 2.57
 -1 2 -21 66.34 2.55
 1 -2 -21 66.52 2.23
 1 2 21 70.35 2.71
 1 2 21 67.33 2.36
 -1 2 -21 69.44 2.8
 -1 2 -21 67.66 2.6
 -1 2 -22 163.33 3.66
 -1 2 -22 170.28 3.72
 1 -2 -22 160.65 3.65
 -1 2 -22 178.94 4.07
 1 2 22 186.54 4.07
 1 -2 -22 181.02 4.02
 1 -2 -22 165.88 3.7
 -1 -3 -22 35 1.4
 1 3 -22 32.95 1.26
 1 3 -22 36.04 1.45
 -1 -3 -22 31.46 1.22
 1 3 -21 22.23 1.37
 1 3 -21 23.82 1.39
 1 3 -21 22.51 1.48
 1 -3 21 22.69 1.38
 -1 -3 -21 23.13 1.33
 -1 -3 -21 22.17 1.35
 1 3 -20 36.99 2.07
 -1 -3 -20 33.02 1.94
 1 3 -20 37.75 2.19
 -1 -3 -20 33.34 1.87
 -1 -3 -20 36.28 1.98
 -1 -3 -20 31.47 1.59
 1 3 -20 36.67 2.05
 -1 3 20 36.61 1.75
 -1 -3 -19 201.18 5.59
 1 3 -19 206.8 5.82
 -1 -3 -19 195.29 5.11
 1 3 -19 208.48 5.8
 1 3 -19 202.1 5.82
 -1 -3 -19 198.53 5.64
 1 -3 19 206.96 9.69
 -1 -3 -19 195.68 5.48
 1 3 -19 205.78 5.99
 -1 3 18 42.34 4.27
 1 3 -18 43.97 2.67
 1 3 -18 42.77 2.57
 -1 -3 -18 45.34 2.6
 1 3 -18 40.41 2.24
 1 -3 18 44.09 2.3
 1 3 -18 39.98 2.28
 -1 -3 -18 39.46 2.47
 -1 -3 -18 41.29 2.55
 -1 -3 -18 38.11 2.45
 1 3 -18 44.94 2.82
 1 3 -18 43.72 2.71
 1 -3 18 37.84 4.4
 1 -3 18 43.76 4.81
 1 3 -18 39.96 2.57
 -1 -3 -18 42.71 2.36
 1 3 -17 310.3 7.94
 -1 -3 -17 300.36 7.49
 1 3 -17 295.93 7.86
 1 3 -17 323.53 7.9
 -1 3 17 301.31 12.17
 1 3 -17 306.1 7.75
 -1 -3 -17 289.38 7.01
 1 3 -17 301.88 7.54
 -1 -3 -17 298.59 7.37
 1 3 -17 306.92 7.64
 1 3 -17 289.68 7.07
 -1 -3 -17 287.8 7.29
 1 3 -17 292.71 6.93
 -1 3 17 288.94 11.5
 1 -3 17 280.01 12.23
 -1 -3 -17 296.08 7.43
 1 -3 17 295.93 12.66
 1 -3 17 296.15 12.82
 -1 -3 -16 192.36 6.03
 1 3 -16 179.37 5.66
 1 3 -16 178.57 6.16
 -1 -3 -16 181.21 5.91
 1 3 -16 185.84 6.32
 1 3 -16 185.27 6.13
 -1 3 16 171.83 9.53
 -1 -3 -16 180.86 5.23
 -1 -3 -16 183.16 5.87
 1 3 -16 176.12 5.69
 1 3 -16 188.31 6.07
 1 3 -16 193.28 6.17
 -1 -3 -16 180.65 9.62
 -1 -3 -16 191.39 6
 1 -3 16 174.94 9.83
 -1 3 16 174.03 9.26
 1 3 -16 178.2 6.09
 1 -3 16 173.28 9.86
 1 -3 16 169.73 9.9
 1 3 -15 28.74 2.19
 1 3 -15 26.48 1.89
 1 3 -15 26.1 2.09
 1 3 -15 28.19 2.36
 -1 -3 -15 27.58 2.21
 1 3 -15 26.91 2.35
 1 3 -15 27.66 2.35
 -1 3 15 29.62 3.96
 1 3 -15 32.66 2.47
 -1 -3 -15 26.76 1.93
 -1 -3 -15 30.26 2.25
 1 3 -15 29.2 2.29
 1 3 -15 30.45 2.34
 -1 -3 -15 32.33 3.38
 -1 -3 -15 28.03 2.2
 -1 3 15 22.96 3.22
 -1 3 15 31.85 4.02
 1 -3 15 29.94 4.13
 -1 3 15 30.39 3.59
 1 -3 15 32.95 4.24
 -1 -3 -15 30.9 2.34
 1 3 -14 941.61 17.63
 1 3 -14 927.06 16.82
 1 3 -14 942.5 17.55
 1 3 -14 954.41 18.25
 -1 -3 -14 904.04 16.7
 -1 -3 -14 1003.51 17.89
 1 3 -14 965.55 18.34
 1 3 -14 1009.85 18.24
 -1 3 14 970.51 25.34
 -1 3 14 943.47 22.01
 1 3 -14 975.11 18.15
 -1 -3 -14 974.25 17.65
 -1 -3 -14 933.46 16.85
 1 3 -14 965.23 18.06
 1 3 -14 960.53 17.9
 1 3 -14 961.54 17.92
 -1 -3 -14 961 22.26
 -1 -3 -14 984.94 17.74
 -1 3 14 891.98 22.91
 -1 3 14 911.1 23.25
 1 -3 14 947.53 25.08
 -1 3 14 966.79 24.88
 -1 -3 -14 964.18 17.74
 1 -3 14 985.16 25.8
 1 3 -13 99.89 4.08
 -1 -3 -13 98.68 3.69
 1 3 -13 99.54 4.32
 -1 -3 -13 102.48 4.12
 1 3 -13 97.28 4.29
 1 3 -13 98.29 4.07
 1 3 -13 94 3.6
 1 3 -13 95.93 3.76
 -1 3 13 97.06 5.99
 -1 3 13 95.34 6.89
 1 -3 13 102.79 7.17
 -1 -3 -13 105.37 3.87
 1 3 -13 115.56 4.45
 -1 -3 -13 102.48 4.07
 1 3 -13 106.69 4.24
 1 3 -13 103.57 4.24
 -1 -3 -13 96.37 5.92
 1 3 -13 106.94 4.38
 -1 -3 -13 108.33 4.21
 -1 -3 -13 101.22 5.5
 -1 3 13 107.6 6.78
 1 -3 13 96.22 6.91
 1 3 -13 100.74 4.26
 -1 3 13 113.31 7.37
 -1 -3 -13 103.1 4.16
 1 3 -13 104.85 3.98
 1 3 -12 1376.05 22.48
 -1 -3 -12 1387.2 23.02
 1 3 -12 1273.82 22.73
 -1 3 12 1402.08 29.83
 1 -3 12 1427.04 30.9
 -1 -3 -12 1376.04 22.92
 1 3 -12 1375.29 23.51
 1 -3 12 1364.47 30.68
 -1 3 12 1380.55 28.64
 -1 3 12 1426.62 30.91
 -1 -3 -12 1370.91 22.81
 1 3 -12 1416.83 23.29
 -1 -3 -12 1346.49 22.37
 -1 3 12 1396.54 27.66
 -1 -3 -12 1387.85 28.12
 1 3 -12 1398.39 23.06
 1 3 -12 1355.61 23.08
 1 3 -12 1404.75 23.41
 -1 3 12 1382.9 30.66
 -1 -3 -12 1373.1 22.92
 -1 -3 -12 1359.9 26.8
 1 3 -12 1409.46 29.67
 -1 -3 -12 1403.47 29.72
 1 3 -12 1434.39 23.41
 1 3 -12 1314.26 22.32
 1 3 -12 1332.82 22.86
 1 3 -12 1245.08 21.97
 -1 3 11 47.45 4.3
 1 -3 11 33.61 3.79
 -1 3 11 37.37 3.97
 -1 3 11 30.89 3.37
 -1 -3 -11 31.76 2.64
 1 3 -11 32.9 2.24
 -1 -3 -11 33.34 2.11
 -1 -3 -11 39.98 3.66
 -1 3 11 30.57 3.18
 -1 3 11 39.15 4.13
 1 -3 11 31.91 2.98
 1 3 -11 28.19 2.05
 1 3 -11 49.77 4.22
 -1 -3 -11 36.77 3.67
 -1 -3 -11 33.12 3.09
 -1 -3 -11 33.74 2.14
 1 3 -11 35.92 2.24
 1 -3 11 32.62 3.8
 -1 -3 -11 31.14 2.1
 -1 3 10 445.52 12.91
 -1 -3 -10 456.19 13.08
 -1 -3 -10 434.88 11.33
 1 -3 10 438.49 13.97
 1 -3 10 433.26 11.66
 1 3 -10 453.83 13.23
 -1 3 10 450.72 13.87
 1 -3 10 437.88 13.91
 -1 3 10 450.8 14.09
 -1 3 10 445.32 13.43
 -1 3 10 429.31 13.93
 -1 -3 -10 450.05 12.41
 1 3 -9 409.86 12.01
 -1 -3 -9 416.35 10.97
 -1 -3 -9 399.04 9.58
 -1 -3 -9 442.66 12.61
 -1 3 9 424.15 12.38
 1 3 -9 414.1 9.61
 -1 3 9 422.32 12.7
 -1 3 9 422.54 12.95
 1 -3 9 438.36 13.25
 -1 3 9 424.1 13.11
 1 -3 9 393.46 12.6
 -1 3 9 435.33 13.12
 -1 3 9 421.9 10.82
 -1 -3 -9 422.85 8.01
 -1 -3 -9 435.55 11.93
 1 -3 9 420.68 10.9
 1 3 -8 93.76 4.96
 -1 -3 -8 93.25 4.59
 -1 -3 -8 88.1 4.02
 -1 3 8 91.99 5.16
 -1 -3 -8 100.27 5.52
 -1 -3 -8 91.9 3.98
 -1 -3 -8 98.62 5.74
 -1 3 8 96.38 3.96
 1 -3 8 97.41 3.93
 1 3 -8 89.69 4.01
 -1 3 8 92.26 5.34
 1 -3 8 96.61 5.51
 -1 3 8 94.63 5.48
 -1 -3 -8 101.34 5.09
 -1 3 8 89.21 5.34
 -1 3 8 90.29 4.51
 -1 -3 -8 92.19 2.91
 -1 -3 -8 96.3 4.98
 1 -3 8 88.93 4.21
 -1 -3 -7 1337.48 26.37
 -1 3 7 1365.26 25.95
 -1 -3 -7 1339.45 22.7
 -1 -3 -7 1403.82 27.23
 -1 3 7 1344.38 23.05
 1 3 -7 1308.23 23.37
 1 -3 7 1362.08 23.02
 -1 3 7 1314.28 22.87
 -1 3 7 1330.86 26.01
 1 -3 7 1316.74 25.83
 -1 -3 -7 1277.52 23.34
 1 -3 7 1335.85 23.02
 -1 -3 -7 1335.14 26.92
 -1 -3 -7 1298.2 24.79
 -1 3 7 1301.46 24.32
 -1 3 7 1361.5 26.26
 -1 -3 -7 1385.57 24.98
 -1 -3 -7 1280.44 23.29
 -1 3 6 46.42 3.45
 -1 -3 -6 58.79 4.1
 -1 -3 -6 48.73 2.67
 -1 -3 -6 55.78 4.15
 1 -3 6 64.93 3.3
 1 3 -6 65.58 3.53
 -1 3 6 45.66 2.79
 -1 3 6 49.54 2.91
 -1 3 6 46.16 3.49
 -1 -3 -6 56.84 3.32
 1 -3 6 50.54 3.55
 -1 -3 -6 48.85 3.9
 1 -3 6 55.73 2.83
 -1 3 6 43.77 2.07
 -1 3 6 46.17 3.49
 -1 3 6 42.36 3.05
 -1 -3 -6 47.14 3.18
 -1 -3 -6 44.96 2.9
 -1 -3 -5 376.99 11.16
 -1 3 5 384.84 10.63
 1 3 -5 352.31 6.78
 -1 -3 -5 413.41 11.92
 -1 -3 -5 386.32 8.74
 -1 3 5 380.33 9.26
 1 3 -5 356.62 9.41
 1 -3 5 374.79 9.2
 -1 3 5 365.9 9.25
 -1 3 5 362.93 10.41
 1 -3 5 387.01 10.38
 1 -3 5 377.73 10.52
 -1 -3 -5 383.69 11.58
 1 -3 5 378.12 8.3
 -1 -3 -5 356.79 9.35
 1 -3 5 385.94 9.56
 -1 3 5 367.57 9.94
 -1 3 5 350.68 10.19
 -1 3 5 382 10.33
 -1 -3 -5 389.49 9.81
 -1 3 5 372.99 8.02
 1 -3 4 2407.82 40.56
 -1 -3 -4 2493.95 40.3
 1 -3 4 2528.91 39.88
 1 -3 4 2703.65 40.73
 -1 -3 -4 2616.91 42.64
 -1 3 4 2643.9 41.87
 -1 -3 -4 2669.79 43.96
 1 3 -4 2438.74 40.28
 1 -3 4 2563.41 40.04
 -1 3 4 2598.07 40.12
 -1 3 4 2558.85 40.37
 -1 3 4 2517.28 41.73
 1 -3 4 2545.73 41.71
 1 -3 4 2513.09 41.18
 -1 -3 -4 2582.43 40.61
 -1 3 4 2498.98 40.84
 -1 3 4 2605.86 41.33
 -1 -3 -4 2517.74 38.06
 -1 3 4 2536.04 38.69
 1 -3 4 2595.43 38.16
 -1 -3 -4 2581.48 43.82
 -1 3 3 1518.58 26.3
 -1 -3 -3 1518.42 26.66
 1 3 -3 1450.01 24.42
 -1 -3 -3 1503.89 27.87
 -1 3 3 1445.35 24.99
 1 3 -3 1373.57 25.17
 -1 3 3 1445.49 25.25
 1 -3 3 1471.07 26.22
 1 -3 3 1466.9 25.56
 1 -3 3 1455.39 22.82
 1 3 -3 1467.35 24.32
 -1 -3 -3 1498.04 27.94
 -1 3 3 1451.75 24.1
 -1 3 3 1463.62 25.85
 -1 3 3 1426.4 25.64
 -1 -3 -3 1509.87 23.38
 -1 3 3 1407.37 25.01
 1 -3 3 1468.06 25.51
 -1 -3 -3 1522.81 25.6
 1 -3 3 1354.15 24.36
 -1 -3 -3 1434.86 25.16
 1 -3 3 1505.17 25.45
 1 -3 3 1466.15 24.59
 1 3 -2 4592.27 65.14
 -1 -3 -2 4365.86 67.83
 1 3 -2 4477.62 66.01
 -1 3 2 4617.29 65.77
 -1 3 2 4620.75 66.47
 -1 3 2 4717.91 66.21
 1 3 -2 4349.76 62.99
 1 -3 2 4093.37 65.43
 1 -3 2 4109.25 66.36
 -1 -3 -2 4496.87 68.13
 1 -3 2 4221.56 62.79
 1 3 -2 4486.75 64.93
 -1 3 2 4529.43 65
 -1 3 2 4663.13 66.73
 1 -3 2 3796.17 65.81
 -1 3 2 4652.9 65.95
 1 -3 2 4181.76 65.75
 -1 3 2 4555.75 65.13
 1 3 -2 4472.93 63.95
 -1 -3 -2 4423.8 65.83
 -1 -3 -2 4404.97 63.48
 1 -3 2 4146.65 64.77
 -1 -3 -2 4649.93 66
 1 -3 2 4411.42 63.92
 1 -3 2 4724.87 66.36
 1 3 -1 188.5 5.9
 -1 3 1 191.18 6.33
 1 -3 1 186.26 5.25
 -1 -3 -1 198.21 6.85
 -1 3 1 196.06 6.18
 -1 3 1 192.58 6.29
 1 3 -1 193.66 5.09
 -1 3 1 190.55 6.19
 1 3 -1 179.3 5.69
 1 -3 1 192.19 6.7
 -1 3 1 187.11 5.06
 1 -3 1 206.11 6.29
 -1 -3 -1 197.26 6.88
 1 -3 1 194.34 6.35
 1 -3 1 182.87 4.67
 -1 3 1 193.95 6.43
 -1 3 1 177.39 5.76
 1 3 -1 193.2 5.68
 1 -3 1 196.25 6.77
 -1 3 1 196.01 5.97
 1 3 -1 192.11 5.51
 1 -3 1 196.38 6.56
 -1 -3 -1 194.81 5.26
 -1 3 1 185.82 5.49
 -1 -3 -1 197.63 6.31
 1 -3 0 2713.39 45.24
 -1 3 0 2906.15 42.96
 1 -3 0 2724.82 43.86
 -1 3 0 2910.95 42.5
 1 3 0 2871.64 43.37
 -1 -3 0 2724.04 44.06
 1 -3 0 2678.23 45.04
 1 -3 0 2739.81 45.29
 -1 -3 0 2893.64 44.58
 -1 -3 0 2716.11 44.47
 1 -3 0 3073.79 45.06
 1 -3 0 2937.66 40.82
 1 -3 0 2763.28 42.79
 -1 -3 0 2773.89 44.84
 -1 3 0 2904.29 44.43
 1 3 0 2911.72 44.7
 -1 3 0 3026.95 45
 1 3 0 2853.86 42.7
 1 3 0 2903.98 43.89
 -1 3 0 2954.71 44.17
 -1 3 0 3009 43.53
 1 3 0 2928.54 43.78
 -1 -3 0 2690.11 42.57
 -1 3 0 2903.01 44.45
 -1 3 0 2883.37 44.21
 -1 -3 1 226.48 6.94
 -1 -3 1 238.87 7.3
 -1 -3 1 230.79 6.9
 1 -3 -1 228.31 4.14
 -1 3 -1 236.65 6.71
 1 3 1 215.61 6.52
 1 -3 -1 236.98 6.54
 -1 -3 1 236.76 7.09
 1 3 1 226.72 7.02
 1 3 1 230.6 6.24
 -1 3 -1 239.85 6.52
 -1 3 -1 231.16 6.41
 1 -3 -1 236.04 6.73
 -1 3 -1 227.68 5.37
 1 -3 -1 237.49 7.56
 1 3 1 227.94 6.49
 1 -3 -1 239.49 7.63
 -1 -3 1 233.21 6.78
 1 3 1 217.49 6.48
 -1 3 -1 231.93 5.98
 -1 3 -1 226.05 6.94
 -1 -3 1 227.8 6.06
 1 -3 -1 245.49 7.58
 -1 3 -1 228.61 6.88
 1 -3 -1 240.41 6.54
 -1 -3 2 4588.41 65.5
 -1 -3 2 4527.76 61.49
 1 -3 -2 4686.91 65.73
 -1 -3 2 4560.2 65.72
 -1 3 -2 4403.5 64
 1 3 2 4496.61 64.91
 1 -3 -2 4186.56 64.5
 -1 3 -2 4265.09 64.98
 1 3 2 4415.71 65.43
 1 3 2 4458.65 64.92
 -1 3 -2 4301.84 63.45
 1 3 2 4383.78 64.31
 1 -3 -2 4019.6 64.14
 -1 3 -2 4400.06 64.66
 -1 -3 2 4530.67 63.46
 -1 -3 2 4463.67 64.83
 -1 3 -2 4381.11 61.3
 1 -3 -2 3973.62 65.87
 1 -3 -2 4165.61 65.75
 1 3 2 4343.19 64.63
 -1 -3 2 4396.05 63.76
 -1 3 -2 4366.07 62.52
 -1 3 -2 4302.1 65.06
 1 -3 -2 4100.27 65.64
 -1 3 -2 4367.6 65.36
 1 3 2 4376.74 62.77
 1 -3 -2 4127.64 64.42
 -1 3 -3 1510.24 22.25
 -1 -3 3 1566.83 24.85
 1 3 3 1495.32 25.52
 -1 3 -3 1560.27 25.41
 -1 -3 3 1516.49 23.11
 -1 3 -3 1372.02 21.28
 1 -3 -3 1437.84 21.92
 -1 -3 3 1485.85 25.59
 1 -3 -3 1548.6 25.84
 -1 -3 3 1561.33 26.28
 1 -3 -3 1347.13 21.13
 1 3 3 1506.95 25.43
 -1 3 -3 1532.86 24.08
 1 -3 -3 1557.56 25.55
 -1 3 -3 1501.5 25.49
 1 3 3 1532.24 25.79
 -1 3 -3 1531.9 25.8
 1 3 3 1519.41 25.56
 -1 3 -3 1491.03 23.39
 1 3 3 1502.81 25.3
 1 -3 -3 1564.56 25.47
 -1 3 -3 1456.89 25.57
 1 -3 -3 1551.93 26.96
 1 -3 -3 1564.74 26.65
 1 3 3 1528.31 25.65
 -1 3 -3 1459.91 22.03
 -1 3 -3 1476.01 22.1
 1 -3 -3 1539.33 26.34
 -1 3 -3 1463.57 25.66
 1 -3 -3 1537.44 25.5
 1 3 3 1496.8 24.16
 1 3 4 2707.27 42.52
 -1 -3 4 2800.28 41.75
 -1 3 -4 2701.63 41.51
 -1 3 -4 2510.34 38.5
 1 -3 -4 2621.89 39.1
 -1 -3 4 2821.07 42.36
 1 -3 -4 2820.02 42.4
 -1 -3 4 2753.13 40.4
 -1 -3 4 2813.39 43.3
 1 -3 -4 2626.91 38.16
 -1 3 -4 2619.16 39.6
 1 3 4 2751.18 42.2
 1 -3 -4 2743.58 41.99
 1 -3 -4 2726.65 41.73
 -1 3 -4 2660.64 41.86
 1 3 4 2619.85 41.99
 1 3 4 2608.23 42.29
 1 3 4 2704.92 42.38
 -1 3 -4 2662.92 42.13
 -1 3 -4 2741.83 42.84
 1 -3 -4 2671.57 43.33
 1 -3 -4 2687.41 43.14
 -1 3 -4 2547.75 38.42
 -1 3 -4 2637.83 38.49
 1 -3 -4 2700.82 43.04
 -1 3 -4 2659.93 42.76
 1 -3 -4 2794.61 41.94
 1 3 4 2690.3 41.19
 -1 -3 5 357.24 9.28
 -1 3 -5 356.4 8.59
 1 3 5 337.07 9.47
 1 -3 -5 342.98 7.78
 -1 -3 5 357.13 9.26
 -1 -3 5 358.72 8.66
 -1 -3 5 359.92 10.02
 1 -3 -5 347.76 7.13
 -1 3 -5 342.82 7.51
 1 3 5 345.37 9.2
 -1 3 -5 342.16 6.92
 1 -3 -5 370.18 9.24
 1 -3 -5 341.21 10.9
 -1 3 -5 358.91 9.09
 1 3 5 347.68 9.1
 1 -3 -5 353.67 8.88
 1 3 5 344.56 9.68
 -1 3 -5 355.85 9.23
 1 3 5 341.34 9.31
 -1 3 -5 372.06 10.11
 1 -3 -5 379.98 10.24
 -1 3 -5 359.4 6.97
 1 -3 -5 369.04 10.04
 -1 3 -5 335.53 9.75
 -1 3 -5 349.52 9.71
 1 3 5 336.57 8.96
 1 -3 -5 356.09 9.07
 1 -3 -6 69.27 3.68
 -1 3 -6 70.65 3.22
 1 3 6 66.13 3.94
 1 -3 -6 67.43 3.2
 -1 -3 6 70.83 3.66
 -1 -3 6 68.34 3.58
 -1 3 -6 67.63 3.09
 1 3 6 65.5 3.64
 1 -3 -6 59.15 4.34
 -1 3 -6 70.23 3.54
 1 -3 -6 66.73 3.44
 1 3 6 62.57 3.42
 1 3 6 63.75 3.75
 -1 3 -6 67.94 3.61
 -1 3 -6 66.28 4.1
 1 3 6 65.2 3.98
 1 -3 -6 72.31 4.18
 -1 3 -6 69.85 2.55
 -1 3 -6 79.28 4.23
 1 3 6 62.04 3.66
 1 -3 -6 78.6 3.87
 1 3 7 1358.77 24.69
 1 -3 -7 1302.04 27.12
 -1 3 -7 1355.57 23.58
 1 3 7 1359.33 23.74
 1 -3 -7 1390.24 23.59
 -1 3 -7 1344.61 24.03
 1 3 7 1346.6 25.03
 -1 3 -7 1332.09 25.24
 -1 3 -7 1340.08 26.27
 1 3 7 1436.33 26.49
 1 -3 -7 1348.81 23.77
 1 3 7 1295.03 22.13
 -1 -3 7 1344.4 24
 -1 -3 7 1444.74 25.29
 -1 -3 7 1543.26 28.56
 -1 3 -7 1350.51 23.51
 1 -3 -7 1398.59 24.81
 -1 3 -7 1330.32 22.38
 1 3 7 1391.4 25.8
 1 -3 -7 1418.73 26.34
 -1 3 -7 1340.66 21.32
 1 3 7 1355.55 25.52
 1 -3 -7 1378.19 24.67
 1 -3 -8 58.68 3.5
 1 3 8 50.63 2.81
 -1 -3 8 52.88 3.13
 -1 -3 8 53.08 3.68
 -1 -3 8 61.78 4.76
 -1 3 -8 52.05 3.26
 1 3 8 54.87 3.47
 1 -3 -8 56.5 4.37
 -1 3 -8 58.31 3.08
 1 -3 -8 56.17 3
 1 3 8 57.66 3.11
 1 3 8 54.51 4.07
 -1 3 -8 61.12 3.37
 1 3 8 54.56 3.66
 -1 3 -8 50.86 3.93
 -1 3 -8 59.57 3.83
 1 3 8 59.26 4.18
 1 -3 -8 55.57 3.6
 1 3 8 60.14 4.04
 1 -3 -8 55.13 4.04
 -1 3 -8 54.67 2.42
 -1 3 -8 55.61 2.47
 1 3 8 62 4.17
 1 -3 -8 56.92 3.64
 1 -3 -9 385.68 11.03
 1 3 9 369.41 11.27
 1 -3 -9 380.47 10.64
 1 3 9 369.45 9.44
 -1 -3 9 361.79 11.23
 -1 -3 9 412.26 13.67
 -1 3 -9 377.44 10.5
 1 3 9 377.12 10.32
 1 -3 -9 390.13 12.6
 1 3 9 354.05 11.9
 1 -3 -9 380.15 8.66
 -1 3 -9 346.64 8.97
 1 3 9 380.59 11.97
 -1 3 -9 380.76 8.01
 -1 3 -9 393.72 12.25
 1 3 9 369.45 11.68
 1 -3 -9 384.83 10.94
 -1 3 -9 371.92 12.03
 -1 3 -9 374.26 8.1
 -1 3 -9 373.03 9.39
 1 3 9 366.33 10.66
 1 3 9 382.81 12.15
 1 -3 -10 459.25 14.24
 1 3 10 420.26 13.46
 -1 3 -10 442.52 13.73
 1 3 10 459.66 11.66
 1 3 10 446.26 13.89
 1 3 10 435.1 12.13
 1 3 10 429.27 13.47
 1 -3 -10 458.91 12.71
 -1 3 -10 448.75 9.22
 -1 3 -10 455.99 12.48
 1 -3 -10 455.69 12.55
 1 3 10 429.68 11.12
 -1 -3 10 431.13 13.17
 -1 -3 10 451.26 15.54
 -1 3 -10 449.17 9.39
 1 3 10 442.93 12.95
 -1 3 -10 441.53 13.83
 1 3 10 459.44 13.81
 -1 3 -11 46.6 4.3
 1 3 11 43.37 4.19
 1 -3 -11 44.41 3.79
 1 -3 -11 44.55 2.5
 -1 3 -11 48.15 4.29
 1 3 11 42.98 3.42
 1 3 11 46.44 4.39
 -1 3 -11 41.7 2.53
 1 -3 -11 44.34 2.45
 1 -3 -11 45.34 2.49
 -1 3 -11 41.96 2.42
 1 3 11 42.46 4.11
 1 -3 -11 42.71 4.23
 1 3 11 38.95 3.62
 1 -3 -11 44.05 2.47
 -1 3 -11 41.48 2.31
 1 3 11 39.61 3.94
 -1 -3 11 50.47 5.32
 -1 3 -11 40.12 3.56
 1 -3 -11 43.59 3.71
 1 3 11 41.5 3.23
 -1 -3 11 40.45 3.92
 1 -3 -12 1400.54 23.38
 1 3 12 1414.71 22.96
 1 -3 -12 1437.84 23.41
 -1 3 -12 1408.15 23.04
 -1 3 -12 1399.88 23.29
 1 -3 -12 1407.27 23.19
 1 -3 -12 1381.06 22.41
 -1 3 -12 1359.93 23.47
 1 -3 -12 1405.94 28.68
 1 3 12 1390.45 30.48
 1 -3 -12 1394.1 23.32
 -1 3 -12 1356.95 23.25
 -1 3 -12 1363.98 23.02
 1 -3 -12 1394.29 23.2
 -1 3 -12 1380.2 23.83
 1 -3 -12 1287.52 23.07
 1 -3 -12 1412.26 30.47
 1 3 12 1393.01 29.74
 1 3 12 1360.03 26.62
 1 3 12 1387.83 30.48
 1 -3 -12 1394.23 23.28
 1 -3 -12 1375.68 22.69
 -1 3 -12 1371.65 22.68
 -1 -3 12 1348.42 34.15
 -1 3 -12 1410.24 28.68
 1 -3 -12 1368.04 28.53
 -1 -3 12 1378.85 29.94
 -1 3 -12 1416.54 23.25
 -1 3 -12 1430.67 30.44
 -1 3 -12 1400.29 22.81
 1 3 12 1408.54 30
 1 3 12 1389.62 28.5
 1 -3 -13 110.26 4.38
 1 -3 -13 121.47 4.53
 1 3 13 116.66 4.24
 -1 3 -13 114.89 4.26
 -1 3 -13 115.39 4.38
 1 -3 -13 110.18 3.95
 1 -3 -13 121.17 4.43
 -1 3 -13 110.03 4.5
 1 -3 -13 114.85 6.67
 1 3 13 115.29 7.44
 1 -3 -13 119.17 4.52
 -1 3 -13 118.39 4.55
 1 -3 -13 119.51 4.44
 -1 3 -13 120.05 4.34
 1 -3 -13 112.83 3.95
 -1 3 -13 111.27 4.62
 1 -3 -13 119.3 4.47
 1 -3 -13 125.38 7.53
 1 3 13 122.34 7.17
 1 3 13 119.37 7.5
 1 -3 -13 119.52 4.47
 -1 3 -13 118.66 4.67
 1 -3 -13 113.31 4.12
 -1 3 -13 114.66 4.16
 -1 -3 13 111.24 7.22
 -1 3 -13 122.94 4.5
 -1 3 -13 115.75 7.22
 -1 3 -13 116.5 4.11
 1 3 13 115.04 7.14
 1 3 13 121.73 6.66
 1 3 14 977.69 17.4
 1 -3 -14 1044.76 18.37
 1 -3 -14 969.51 17.96
 -1 3 -14 998.06 17.76
 -1 3 -14 997.61 17.86
 -1 3 -14 972.25 18.44
 1 -3 -14 982.48 17.24
 1 -3 -14 1024.06 18.03
 1 3 14 957.1 25.23
 -1 -3 14 970 24.62
 1 -3 -14 962.78 18.04
 -1 3 -14 976.56 17.55
 -1 3 -14 981.63 18.18
 1 -3 -14 978.43 17.96
 1 -3 -14 973.87 17.11
 -1 3 -14 976.87 18.68
 1 -3 -14 974.49 17.95
 1 -3 -14 953.71 24.21
 1 3 14 992.21 25.15
 -1 3 -14 979.29 18.52
 1 -3 -14 965.21 17.3
 1 -3 -14 987.04 18.14
 -1 3 -14 987.42 17.45
 1 3 14 952.72 22.4
 1 -3 -14 970.08 18.12
 -1 3 -14 963.42 17.11
 -1 3 -14 978.44 17.75
 -1 -3 14 950.27 25.04
 1 3 14 950.44 24.01
 -1 3 -15 20.16 1.78
 1 3 15 21.2 1.88
 1 -3 -15 20.34 1.69
 -1 3 -15 18.9 1.96
 1 -3 -15 22.63 1.97
 -1 -3 15 20.31 3.22
 1 3 15 21.11 3.41
 1 -3 -15 25.86 2.15
 1 -3 -15 21.27 1.95
 -1 3 -15 20.8 1.96
 -1 3 -15 22.46 1.8
 1 -3 -15 18.67 1.6
 1 -3 -15 23.32 2.01
 -1 3 -15 19.5 2.07
 1 -3 -15 20.02 3.06
 1 3 15 24.98 3.56
 1 -3 -15 19.61 1.91
 -1 3 -15 21.33 2.08
 1 -3 -15 20.59 1.72
 1 3 15 22.92 3.26
 -1 3 -15 19.68 1.71
 -1 3 -15 20.87 1.62
 -1 -3 15 19.14 3.38
 1 -3 -15 20.18 1.85
 -1 -3 15 16.72 3.05
 1 3 15 28.81 2
 -1 -3 16 164.82 9.31
 1 3 16 168.72 8.31
 1 3 16 162.76 9.41
 1 -3 -16 178.13 5.88
 1 -3 -16 180.64 5.81
 -1 3 -16 167.27 5.08
 -1 3 -16 180.94 5.89
 1 -3 -16 173.41 5.1
 -1 3 -16 182.71 6.26
 1 -3 -16 174.37 5.69
 1 -3 -16 160.76 8.5
 1 -3 -16 181.18 5.93
 1 -3 -16 178.07 5.25
 -1 3 -16 178.02 6.03
 1 3 16 179.45 5.61
 -1 3 -16 180.2 5.45
 -1 3 -16 179.54 5.36
 1 -3 -16 176.3 5.63
 1 3 16 161.39 8.53
 1 3 16 170.57 5.18
 1 3 16 185.34 9.55
 1 -3 -16 187.11 5.81
 1 -3 -16 178.56 5.27
 -1 3 -16 173.44 6
 -1 -3 16 160.44 9.68
 1 3 17 283.02 11.85
 1 -3 -17 277.67 6.75
 1 -3 -17 296.96 7.01
 1 -3 -17 301.69 7.93
 -1 3 -17 293.42 7.97
 -1 3 -17 305.97 8.31
 1 -3 -17 295.19 7.64
 -1 3 -17 290.75 8.25
 -1 3 -17 308.52 7.24
 1 -3 -17 302.82 7.56
 -1 3 -17 293.24 7.08
 1 3 17 307.82 7.49
 -1 -3 17 289.29 12.47
 1 3 17 265.64 10.57
 1 3 17 296.38 12.66
 -1 3 -17 303.51 7.87
 1 -3 -17 293.93 7.73
 -1 -3 17 268.65 12.8
 1 -3 -17 314.44 7.76
 1 -3 -17 291.06 7.04
 -1 3 -18 30.5 1.83
 1 -3 -18 32.82 2.32
 -1 3 -18 33.63 2.4
 1 -3 -18 34.26 2.18
 1 3 18 30.33 3.57
 1 -3 -18 30.76 2.07
 -1 -3 18 35.21 4.12
 1 -3 -18 33.22 2.28
 1 -3 -18 33.14 1.84
 -1 3 -18 31.79 2.21
 -1 3 -18 29.43 2.02
 -1 3 -18 31.59 2.38
 1 -3 -18 32.39 2.16
 -1 3 -18 33.13 2.21
 1 3 18 35.81 2.09
 1 -3 -18 32.48 2.05
 1 -3 -19 189.85 5.5
 -1 3 -19 178.29 4.92
 1 -3 -19 184.68 5.5
 1 3 19 188.32 4.8
 1 -3 -19 184.87 4.95
 -1 3 -19 194.28 5.38
 1 -3 -19 183.8 5.25
 -1 3 -19 185.27 5.61
 -1 3 -19 185.98 5.75
 1 3 19 193.65 5.43
 -1 3 -19 186.1 5.7
 1 -3 -19 193.28 5.24
 1 -3 -20 30.13 1.9
 1 3 20 28.12 1.75
 1 -3 -20 26.98 1.5
 -1 3 -20 29.1 1.73
 1 -3 -20 28.17 1.69
 -1 3 -20 30.53 1.97
 -1 3 -20 30.04 1.9
 1 -3 -20 27.89 1.79
 -1 3 -20 30.84 1.97
 1 -3 -20 27.84 1.66
 -1 3 -21 25.81 1.5
 1 3 21 32.5 1.72
 1 3 21 29.93 1.5
 1 -3 -21 28.03 1.37
 -1 3 -21 29.12 1.4
 1 -3 -21 31.66 1.66
 1 -3 -21 29.1 1.39
 1 3 22 44.3 1.6
 1 -3 -22 42.66 1.51
 -1 -4 -21 42.06 1.73
 1 4 -21 45.43 1.76
 -1 -4 -21 38.29 1.42
 -1 -4 -21 38.51 1.47
 1 4 -21 45.92 1.72
 1 -4 21 37.89 1.52
 -1 -4 -20 18.9 1.26
 -1 -4 -20 16.7 1.23
 1 4 -20 18.32 1.41
 -1 4 20 19.76 1.24
 1 -4 20 16.45 1.11
 -1 -4 -20 18.93 1.28
 1 4 -20 20.12 1.44
 -1 -4 -20 17.18 1.01
 1 4 -20 18.13 1.32
 1 4 -19 307.41 6.82
 -1 -4 -19 279.63 5.99
 -1 -4 -19 294.67 6.51
 -1 -4 -19 294.33 6.54
 1 4 -19 300.89 6.96
 1 -4 19 296.56 6.36
 -1 -4 -19 291.75 6.49
 1 4 -19 303.73 6.98
 -1 4 18 26.53 1.66
 1 4 -18 28.64 1.89
 1 4 -18 26.22 2.06
 -1 -4 -18 24.82 1.89
 -1 -4 -18 23.03 1.8
 1 4 -18 28.13 1.88
 -1 -4 -18 23.52 1.81
 -1 -4 -18 25.57 1.88
 1 -4 18 20.59 3.27
 1 4 -18 25.83 2
 -1 -4 -18 26.43 1.79
 -1 -4 -17 327.25 8.04
 1 4 -17 329.88 8.02
 1 4 -17 350.99 8.6
 -1 -4 -17 335.26 8.17
 -1 -4 -17 337.88 8.14
 1 4 -17 326.2 7.99
 -1 4 17 323.29 12.79
 1 4 -17 336.31 8.41
 -1 4 17 318.76 12.72
 1 -4 17 321.95 13.27
 1 -4 17 324.19 13.56
 1 4 -17 338.44 8.59
 -1 -4 -17 339.81 8.2
 -1 4 16 127.95 7.98
 -1 -4 -16 116.46 7.51
 -1 4 16 122.17 7.88
 1 4 -16 126.09 4.9
 1 4 -16 126.22 4.96
 -1 -4 -16 122.91 4.68
 -1 -4 -16 127.82 4.69
 1 4 -16 129.7 4.77
 1 4 -16 134.18 5.04
 -1 -4 -16 128.8 4.68
 1 4 -16 122.36 4.63
 -1 -4 -16 129.92 4.76
 1 -4 16 96.75 7.73
 1 -4 16 124.3 8.24
 -1 4 16 124.71 7.86
 -1 -4 -15 126.98 7.93
 -1 4 15 128.84 8.16
 -1 -4 -15 127.47 4.77
 1 4 -15 125.58 5.05
 1 4 -15 127.76 5.01
 -1 4 15 118.27 7.91
 -1 -4 -15 115.71 3.98
 -1 -4 -15 129.02 4.74
 1 4 -15 118.2 4.69
 1 4 -15 133.64 5.08
 -1 -4 -15 122.76 4.65
 1 4 -15 120.78 4.7
 1 4 -15 117.35 4.32
 1 4 -15 115.67 4.09
 -1 -4 -15 124.24 4.7
 -1 4 15 126.42 7.56
 1 -4 15 128.18 8.47
 1 -4 15 113.68 8.05
 -1 4 15 124.23 8.05
 -1 -4 -14 121.95 4.68
 1 4 -14 122.94 4.83
 1 4 -14 114.14 4.94
 1 4 -14 122.42 5.01
 -1 -4 -14 130.62 4.81
 1 4 -14 126.4 4.98
 -1 4 14 124.75 7.08
 -1 4 14 120.35 8.03
 1 4 -14 118.04 4.8
 -1 -4 -14 126.98 4.24
 -1 -4 -14 125.78 4.71
 1 4 -14 126.8 4.97
 1 4 -14 126.32 4.77
 -1 -4 -14 128.78 4.77
 -1 4 14 107.55 7.49
 -1 -4 -14 120.06 7.75
 1 4 -14 119.56 4.76
 1 4 -14 123.07 4.52
 1 4 -14 121.16 4.3
 1 -4 14 119.64 8.13
 -1 4 14 119.82 7.54
 1 -4 14 136.28 8.71
 -1 4 14 114.83 7.82
 1 4 -13 551.28 11.73
 1 4 -13 531.32 11.37
 1 4 -13 563.68 12.17
 -1 -4 -13 559.86 11.96
 1 4 -13 533.68 12.06
 1 4 -13 565.75 12.57
 -1 -4 -13 587.16 12.04
 1 4 -13 568.82 12.51
 1 4 -13 571.52 12.41
 1 4 -13 589.9 12.44
 -1 4 13 561.3 16.69
 -1 4 13 584.28 18.67
 -1 -4 -13 552.57 11.2
 1 4 -13 594.93 12.38
 -1 -4 -13 596.98 12.03
 1 4 -13 560.84 12.24
 1 4 -13 590.92 12.08
 -1 -4 -13 543.24 15.07
 -1 4 13 563.75 15.82
 -1 4 13 555.66 18.23
 -1 -4 -13 568.92 11.95
 -1 4 13 559.32 17.59
 1 -4 13 543.67 18.46
 1 -4 13 585.76 18.85
 -1 4 13 551.1 17.78
 -1 -4 -13 557.59 17.74
 -1 4 13 509.93 15.46
 1 -4 13 513.14 16.84
 1 4 -12 84.31 3.61
 1 4 -12 87.38 3.75
 1 4 -12 86.23 3.88
 -1 -4 -12 88.62 3.85
 1 4 -12 82.42 3.81
 1 4 -12 88.71 4.09
 -1 -4 -12 89.87 3.81
 1 4 -12 96.88 4.19
 1 4 -12 90.55 4.04
 -1 4 12 91.94 6.22
 -1 -4 -12 94.17 5.42
 -1 -4 -12 89.38 3.81
 -1 -4 -12 90.58 3.56
 -1 -4 -12 90.26 3.78
 1 4 -12 92.51 3.96
 1 4 -12 93.2 4.04
 1 -4 12 82.45 6.01
 -1 -4 -12 93.79 5.63
 -1 4 12 97.49 6.07
 1 4 -12 87.76 3.75
 -1 4 12 91.35 6.72
 -1 4 12 91.6 6.52
 -1 -4 -12 89.86 6.48
 1 -4 12 95.43 6.92
 -1 -4 -12 96.46 6.72
 -1 -4 -12 86.57 3.59
 -1 -4 -11 100.09 4.02
 1 4 -11 90.12 3.93
 1 4 -11 94.7 4.12
 1 4 -11 122.34 3.93
 -1 -4 -11 108.6 4.05
 1 4 -11 98.75 4.16
 -1 4 11 99.84 6.91
 1 -4 11 98.9 6.98
 1 -4 11 95.66 6.75
 -1 4 11 100.41 6.48
 -1 -4 -11 101.21 3.94
 1 4 -11 92.06 3.93
 1 4 -11 99.09 3.97
 -1 -4 -11 103.51 3.81
 1 4 -11 100.57 3.89
 -1 -4 -11 107.82 5.82
 -1 4 11 107.86 7
 1 4 -11 102.64 4
 1 4 -11 94.93 3.98
 -1 -4 -11 97.79 3.69
 -1 4 11 99.53 6.13
 -1 -4 -11 101.04 5.83
 1 -4 11 93.74 6.21
 -1 -4 -11 100.37 6.23
 1 4 -11 95.84 4.04
 -1 -4 -11 104.86 4.03
 -1 4 10 76.23 4.45
 -1 4 10 62.75 5.2
 1 4 -10 68.16 3.34
 -1 -4 -10 74.97 3.21
 1 4 -10 69.05 3.31
 -1 4 10 72.91 5.47
 1 4 -10 68.34 3.24
 1 4 -10 68.11 3.13
 1 4 -10 73.65 3.23
 1 4 -10 68.84 3.23
 -1 -4 -10 73.4 3.19
 -1 -4 -10 74.04 4.95
 -1 4 10 73.93 5.27
 1 -4 10 74.74 5.67
 1 -4 10 67.59 5.55
 -1 -4 -10 72.86 3.35
 1 4 -10 81.2 3.5
 -1 -4 -10 76.63 4.49
 1 -4 10 76.79 5.36
 -1 -4 -10 75.33 5.15
 -1 4 10 73.66 5.69
 1 4 -10 70.05 3.32
 -1 -4 -10 70.11 3.18
 -1 -4 -10 75.15 4.85
 1 4 -9 747.64 16.22
 -1 4 9 782.95 20.04
 -1 4 9 780.36 17.39
 -1 -4 -9 781.33 18.66
 1 -4 9 763.95 19.81
 1 -4 9 796.47 20.59
 -1 -4 -9 785.53 18.15
 1 4 -9 740.65 13.06
 -1 4 9 732.04 19.47
 -1 4 9 757.88 19.58
 -1 -4 -9 760.54 17.25
 1 -4 9 747.82 18.68
 -1 4 9 748.2 18.99
 -1 -4 -9 772.17 18.68
 -1 -4 -9 753.64 12.96
 -1 -4 -8 49.96 3.9
 1 -4 8 38.69 3.88
 1 -4 8 42.27 3.9
 -1 4 8 37.41 3.07
 1 -4 8 36.38 2.8
 1 4 -8 35.13 2.88
 -1 4 8 49.27 3.61
 -1 4 8 40.89 3.95
 -1 -4 -8 41.17 3.47
 -1 -4 -8 32.46 2.86
 1 -4 8 40.81 3.55
 -1 4 8 32.26 3.41
 -1 -4 -8 34.7 3.47
 -1 4 8 35.24 3.57
 -1 4 8 35 3.6
 -1 4 7 150.51 7.39
 -1 -4 -7 161.55 6.9
 1 -4 7 157.68 6.89
 -1 -4 -7 153.1 6.43
 -1 -4 -7 163.62 7.61
 -1 4 7 156.79 7.34
 -1 -4 -7 157.85 5.84
 1 -4 7 142.03 7.03
 1 -4 7 172.7 7.96
 -1 4 7 158.31 7.55
 -1 4 7 153.82 7.25
 -1 4 7 152.6 5.88
 -1 4 7 155.1 7.52
 -1 4 7 147.44 6.56
 1 -4 7 152.46 6.08
 1 4 -7 147.63 6.27
 -1 4 7 163.8 6.26
 -1 4 6 1076.72 22.94
 -1 -4 -6 1124.97 22.19
 1 -4 6 1064.53 22.76
 1 -4 6 1077.83 22.65
 -1 -4 -6 1104.17 20.72
 1 -4 6 1080.27 23.6
 -1 4 6 1085.53 21
 1 4 -6 1010.9 21.25
 1 -4 6 1081.48 21.04
 -1 4 6 1094.02 22.52
 -1 4 6 1065.03 20.68
 -1 4 6 1065.92 23.18
 -1 -4 -6 1059.37 20.2
 -1 -4 -6 1054.34 23.53
 -1 4 6 1072.27 22.99
 1 -4 6 1061.78 23.33
 -1 4 6 1056.78 21.86
 -1 -4 -6 1036.52 21.45
 1 -4 6 1073.82 21.88
 -1 4 5 238.76 8.92
 -1 -4 -5 252.25 9.53
 1 -4 5 257.09 9.35
 -1 4 5 253.72 8.66
 -1 4 5 252.12 8.83
 -1 -4 -5 266.16 8.68
 1 -4 5 253.7 8.99
 1 -4 5 258.99 9.45
 1 -4 5 238.58 8.58
 -1 4 5 241.47 6.77
 -1 4 5 260.87 9.3
 -1 4 5 244.86 7.89
 -1 -4 -5 232.06 7.51
 -1 4 5 250.12 8.05
 1 -4 5 247.35 8.05
 1 4 -5 230.5 8.15
 1 -4 5 224.32 8.32
 -1 -4 -5 233.6 8.22
 1 -4 5 241.14 8.24
 1 -4 5 262.31 8.53
 -1 -4 -5 248.62 6.85
 1 4 -4 1656.86 30.46
 -1 4 4 1711.48 29.91
 1 -4 4 1647.03 31.64
 -1 4 4 1714.32 31.19
 -1 4 4 1719.15 30.85
 -1 -4 -4 1764.19 32.15
 -1 4 4 1691.87 31.35
 -1 4 4 1671.62 28.22
 -1 -4 -4 1798.02 30.94
 -1 -4 -4 1732.41 28.19
 -1 4 4 1722.94 30.64
 1 -4 4 1670.74 31.19
 1 -4 4 1673.52 30.54
 1 -4 4 1681.02 31.84
 1 4 -4 1685.09 28.74
 -1 4 4 1690.4 29.87
 1 -4 4 1617.87 29.61
 -1 -4 -4 1644 30.35
 1 -4 4 1727.2 30.23
 1 -4 4 1753.16 30.7
 -1 -4 -4 1702.66 27.48
 -1 4 3 835.09 17.33
 1 4 -3 753 17.36
 -1 4 3 831.47 17.85
 -1 4 3 806.64 17.75
 1 -4 3 815.26 18.57
 -1 -4 -3 841.9 18.5
 1 4 -3 806.43 16.55
 -1 4 3 805.8 16.11
 -1 4 3 797.8 17.03
 -1 -4 -3 853.66 15.78
 -1 -4 -3 871.53 18.16
 1 -4 3 809.68 18.25
 1 -4 3 796.89 17.32
 1 -4 3 786.55 18.42
 1 4 -3 785.86 16.23
 -1 4 3 793.87 17.12
 -1 4 3 788.48 17.98
 -1 -4 -3 784.4 19.64
 1 -4 3 797.18 16.16
 -1 -4 -3 782.77 17.42
 1 -4 3 830.18 17.48
 1 -4 3 836.72 17.86
 -1 -4 -3 825.13 14.99
 1 4 -2 1156.77 23.25
 -1 4 2 1242.44 23.08
 1 -4 2 1199.35 24.37
 -1 4 2 1220.34 23
 -1 4 2 1244.57 23.72
 1 4 -2 1215 22.34
 -1 4 2 1204.59 23.56
 -1 4 2 1228.51 22.1
 1 4 -2 1206.64 20.81
 -1 4 2 1220.85 22.25
 -1 -4 -2 1226.25 23.81
 -1 -4 -2 1239.35 21.29
 1 -4 2 1179.07 24.03
 1 -4 2 1215.04 22.74
 1 -4 2 1210.26 24.34
 1 4 -2 1211.36 22.12
 -1 -4 -2 1160.17 25.07
 -1 4 2 1220.62 23.5
 -1 4 2 1239.87 23.16
 1 4 -2 1166.56 19.43
 -1 -4 -2 1204.71 25.29
 1 -4 2 1167.22 21.67
 -1 -4 -2 1199.89 23.35
 1 -4 2 1268.81 23.75
 1 -4 2 1134.82 19.53
 1 -4 2 1164.45 20.68
 -1 -4 -2 1216.29 20.47
 -1 4 1 392.94 10.64
 1 -4 1 383.97 11.52
 -1 4 1 390.79 10.22
 1 4 -1 385.31 9.76
 -1 4 1 396.34 10.97
 1 4 -1 381.43 10.2
 -1 4 1 376.17 10.67
 -1 4 1 394.92 10.19
 1 4 -1 407.83 9.51
 -1 4 1 400.14 9.69
 -1 -4 -1 403.41 9.67
 1 -4 1 378.19 11.43
 -1 -4 -1 404.27 11.2
 1 -4 1 391.27 10.31
 -1 4 1 389.59 9.07
 1 -4 1 391.2 11.58
 -1 -4 -1 402.43 12.03
 -1 4 1 401.79 10.81
 1 4 -1 387.17 8.58
 1 4 -1 368.89 9.97
 -1 4 1 386.82 10.64
 1 -4 1 385.26 9.88
 -1 -4 -1 402.18 11.97
 1 -4 1 406.62 11.08
 1 -4 1 391.64 7.89
 1 -4 1 395.74 8.49
 -1 4 1 396.77 7.08
 -1 -4 -1 384.75 8.94
 -1 4 0 11.9 1.76
 1 4 0 15.45 2.04
 1 4 0 15.27 1.74
 1 4 0 14.96 1.83
 -1 4 0 17.06 1.98
 -1 4 0 26.95 2.39
 -1 4 0 15.75 1.52
 1 4 0 16.14 1.7
 -1 -4 0 17.58 1.81
 1 -4 0 14.38 2.15
 -1 -4 0 14.66 2.02
 1 -4 0 16.81 2.31
 1 -4 0 16.49 1.85
 1 -4 0 16.19 2.19
 -1 4 0 13.63 1.53
 1 -4 0 14.61 1.74
 -1 -4 0 16.63 2.22
 1 4 0 17.19 1.58
 1 4 0 13.6 1.72
 -1 4 0 26.63 2.37
 -1 -4 0 15.76 2.15
 1 -4 0 14.96 1.8
 -1 -4 0 22.44 2.39
 1 -4 0 31.62 2.78
 -1 -4 0 16.18 2.12
 1 -4 0 18.84 1.31
 -1 -4 0 20.09 1.78
 -1 4 0 15.03 1.02
 1 -4 -1 378.49 10.27
 1 4 1 370.95 10.74
 -1 4 -1 376.78 9.1
 -1 -4 1 374.72 9.73
 1 4 1 373.15 9.95
 1 4 1 376.14 10.19
 -1 4 -1 383.42 10.61
 -1 4 -1 377.27 10.04
 -1 4 -1 365.74 7.07
 1 -4 -1 365.79 11.48
 1 -4 -1 386.33 11.35
 1 4 1 372.21 9.71
 -1 -4 1 387.18 10.84
 -1 4 -1 388.55 8.23
 -1 4 -1 359.85 9.51
 1 -4 -1 377.2 9.91
 -1 -4 1 367.55 9.28
 -1 4 -1 380.37 10.37
 -1 4 -1 383.38 9.84
 1 4 1 377.68 9.18
 -1 4 -1 385.58 10.67
 -1 -4 1 376.66 10.98
 1 -4 -1 387.21 10.39
 -1 -4 1 377.92 10.75
 -1 -4 1 389.9 10.65
 1 -4 -1 388.15 7.13
 1 -4 -1 414.63 11.45
 -1 4 -1 373.37 7.13
 1 4 2 1221.47 19.76
 1 -4 -2 1250.89 23.59
 -1 4 -2 1193.3 23.18
 1 4 2 1171.64 23.47
 -1 -4 2 1211.02 22.37
 1 4 2 1240.67 22.95
 -1 4 -2 1213.32 20.5
 1 4 2 1214.82 22.89
 -1 4 -2 1237.72 23.32
 1 4 2 1211.42 23.02
 -1 4 -2 1213.07 22.22
 -1 4 -2 1176.96 18.82
 1 4 2 1190.53 22.5
 -1 -4 2 1269.12 23.76
 1 -4 -2 1195.09 24.71
 -1 4 -2 1151.15 18.66
 1 -4 -2 1269.79 24.6
 -1 4 -2 1218.26 22.63
 1 -4 -2 1233.32 22.41
 -1 -4 2 1207.52 21.95
 -1 4 -2 1240.45 23.46
 1 4 2 1215.09 22.04
 -1 4 -2 1216.13 21.7
 1 -4 -2 1265.86 23.64
 -1 -4 2 1267.54 24.09
 -1 -4 2 1306.38 24.82
 1 -4 -2 1285.04 23.91
 -1 -4 2 1190.26 23.55
 -1 -4 2 1248.62 23.46
 -1 4 -2 1213.92 18.92
 1 -4 -2 1283.16 24.35
 1 4 3 818 14.92
 1 -4 -3 859.53 17.82
 1 4 3 798.12 17.58
 -1 4 -3 841.4 17.48
 -1 -4 3 853.13 16.93
 -1 4 -3 834.26 17.22
 1 4 3 846.73 17.13
 -1 4 -3 805.2 13.79
 1 4 3 830.5 17.33
 -1 4 -3 808.22 15.89
 -1 4 -3 833.07 13.45
 1 4 3 817.21 17.27
 1 -4 -3 870.59 18.58
 -1 -4 3 878.17 17.99
 -1 -4 3 865 16.64
 1 -4 -3 821.24 16.68
 -1 4 -3 826.32 17.31
 -1 4 -3 857.37 17.9
 -1 4 -3 817.24 15.24
 -1 4 -3 820.6 17.59
 1 4 3 819.45 17.27
 1 4 3 801.37 16.64
 1 -4 -3 843.93 17.81
 -1 -4 3 894.75 18.33
 -1 -4 3 824.39 17.72
 -1 -4 3 848.93 18.54
 -1 -4 3 823.63 17.61
 1 -4 -3 851.91 17.82
 1 -4 -3 867.67 18.2
 -1 4 -3 812.55 13.46
 1 -4 -4 1641.49 28.49
 1 4 4 1519.17 25.94
 1 4 4 1628.25 27.73
 -1 -4 4 1644.08 27.95
 -1 4 -4 1562.46 27.53
 1 -4 -4 1659.93 29.39
 1 4 4 1563.56 28.27
 -1 -4 4 1624.42 28.75
 -1 4 -4 1548.17 28.5
 -1 -4 4 1616.51 27.58
 -1 4 -4 1542.75 23.66
 1 4 4 1548.39 28.07
 -1 4 -4 1539.4 25.62
 1 4 4 1549.78 27.86
 -1 4 -4 1557.94 28.28
 1 4 4 1585.14 28.32
 -1 4 -4 1482.83 24.55
 1 -4 -4 1644.98 28.53
 1 4 4 1533.95 28.31
 -1 4 -4 1617.58 28.2
 1 -4 -4 1311.69 22.53
 -1 -4 4 1560.29 28.52
 1 -4 -4 1617.51 28.42
 -1 -4 4 1659.1 29.68
 -1 -4 4 1527.44 28.29
 -1 4 -4 1530.66 23.67
 1 -4 -4 1574.75 28.82
 1 -4 -5 218.97 7.62
 1 4 5 209.81 6.94
 -1 4 -5 215.35 7.59
 1 -4 -5 209.55 7.36
 1 4 5 215.73 7.7
 -1 4 -5 221.08 7.87
 1 4 5 213.38 7.87
 1 4 5 216.24 7.84
 1 -4 -5 227.97 7.81
 -1 -4 5 219.73 7.71
 -1 4 -5 223.37 7.35
 1 4 5 214.6 8.02
 1 -4 -5 250.04 8.76
 1 4 5 208.76 7.92
 -1 -4 5 229.57 7.74
 -1 4 -5 220.85 8.22
 -1 4 -5 215.36 5.3
 -1 4 -5 198.28 5.73
 1 4 5 228.06 7.98
 1 -4 -5 202.68 5.22
 -1 -4 5 223.23 8.49
 -1 -4 5 213.47 7.8
 1 -4 -5 224.52 7.85
 1 -4 -5 222.81 8.16
 -1 4 -5 222.83 5.38
 1 -4 -6 1112.69 21.5
 1 4 6 1063.47 20.96
 -1 4 -6 1085.67 21.29
 1 -4 -6 1075.72 21
 1 4 6 1052.6 21.36
 -1 4 -6 1078.76 20.44
 -1 -4 6 1107.17 22.16
 1 4 6 1056.22 22.36
 1 4 6 1081.74 21.86
 -1 4 -6 1078.79 17.77
 1 -4 -6 1134.92 23
 -1 4 -6 1097.4 23.01
 -1 -4 6 1099.8 19.92
 -1 4 -6 1101.81 22.6
 -1 4 -6 1093.89 21.72
 1 4 6 1081.42 22.1
 1 4 6 1068.62 22.31
 1 -4 -6 1110.21 21.6
 1 -4 -6 1007.23 24.05
 1 -4 -6 1029.7 18.34
 -1 4 -6 974.26 17.46
 -1 -4 6 1082.61 20.26
 -1 -4 6 1082.74 23.16
 -1 -4 6 1045.51 21.61
 1 -4 -6 1094.45 22.62
 -1 4 -6 1043.55 17.65
 -1 4 -7 142.89 5.93
 1 -4 -7 140.6 5.79
 1 4 7 142.62 5.99
 1 -4 -7 134.43 6
 -1 -4 7 138.27 6.59
 -1 4 -7 129.53 5.21
 1 4 7 136.49 6.62
 1 4 7 141.26 6.38
 -1 4 -7 140.47 4.31
 1 -4 -7 123.97 4.79
 -1 4 -7 132.05 4.59
 -1 -4 7 131.34 5.68
 -1 -4 7 124.27 5.84
 -1 -4 7 144.51 7.16
 -1 -4 7 155.42 7.81
 -1 4 -7 130.3 6.76
 -1 4 -7 134.33 6.03
 1 4 7 130.41 6.31
 1 4 7 140.69 6.78
 1 -4 -7 132.64 7.31
 -1 -4 7 139.55 5.63
 1 -4 -7 140.04 6.07
 1 4 7 133.91 6.07
 -1 4 -7 134.08 6.54
 1 -4 -7 140.99 6.78
 1 -4 -8 25.16 2.63
 1 4 8 28.94 3.1
 -1 -4 8 30.67 3.19
 -1 4 -8 33.09 2.71
 1 4 8 27.21 2.51
 1 -4 -8 25.46 2.38
 -1 4 -8 25.13 2.57
 1 -4 -8 26.63 3.36
 1 4 8 35.19 3.2
 1 4 8 31.33 3.38
 1 -4 -8 26.13 2.69
 -1 -4 8 24.26 2.46
 1 4 8 35.65 3.23
 -1 4 -8 26.7 1.84
 1 -4 -8 27.29 3.05
 -1 4 -8 27.01 1.68
 1 4 8 36.29 3.56
 1 4 8 36.66 3.35
 -1 4 -8 25.74 2.59
 -1 4 -8 24.31 3.09
 -1 4 -8 25.85 2.14
 -1 -4 8 24.73 2.6
 -1 -4 8 30.73 2.78
 -1 -4 8 25.42 3.09
 1 -4 -9 738.8 19.71
 1 4 9 726.12 17.82
 -1 4 -9 727.53 16.33
 -1 4 -9 736.84 13.66
 -1 4 -9 688.27 15.98
 1 4 9 725.23 18.87
 -1 -4 9 717.19 17.58
 -1 -4 9 705.38 19.11
 1 -4 -9 714.52 17.18
 1 4 9 739.48 18.66
 -1 -4 9 728.42 18.63
 -1 -4 9 738.65 17.1
 1 -4 -9 747.41 17.35
 1 4 9 730.57 18.1
 -1 4 -9 701.01 12.77
 -1 4 -9 717.6 13.69
 1 4 9 735.99 17.32
 -1 4 -10 84.12 3.62
 -1 4 -10 80.98 5.99
 1 -4 -10 82.29 5.1
 -1 -4 10 87.51 5.32
 1 4 10 86.42 5.71
 1 -4 -10 88.25 3.59
 1 -4 -10 86.86 3.5
 -1 4 -10 81.68 3.53
 1 -4 -10 97.14 6.46
 1 4 10 91.65 6.27
 -1 4 -10 87.57 4.56
 1 4 10 89.77 5.49
 -1 4 -10 81.95 3.66
 1 -4 -10 84.6 3.52
 -1 4 -10 80.79 3.6
 1 4 10 82.06 5.03
 -1 4 -10 82.86 3.04
 -1 4 -10 87.73 3.7
 -1 -4 10 98.08 6.5
 -1 -4 10 76.58 5.22
 -1 4 -10 91.07 3.65
 1 4 10 86.79 6.01
 1 -4 -10 82.83 3.5
 1 -4 -10 87.68 5.3
 -1 -4 10 89.19 5.97
 1 4 10 90.92 5.87
 -1 4 -11 104.08 3.79
 1 -4 -11 106.21 4.12
 1 4 11 102.08 3.98
 1 -4 -11 119.17 4.17
 -1 4 -11 105.1 4.06
 -1 4 -11 106.6 4.22
 1 -4 -11 102.53 3.83
 1 4 11 99.93 3.63
 -1 4 -11 98.26 3.62
 -1 4 -11 101.85 3.64
 1 -4 -11 98 3.96
 -1 4 -11 104.28 4.12
 -1 4 -11 98.56 3.83
 1 -4 -11 105.82 4.04
 1 -4 -11 99.54 3.84
 1 -4 -11 100.99 6.73
 1 4 11 94.8 6.6
 1 -4 -11 96.78 3.51
 1 4 11 105.61 6.04
 1 4 11 99.74 6.72
 1 -4 -11 107.42 4.07
 -1 4 -11 100.26 4.22
 -1 4 -11 101.08 4.23
 1 4 11 106.45 5.71
 -1 -4 11 100.11 6.06
 1 -4 -11 104.4 5.99
 1 4 11 100.05 6.45
 -1 -4 11 98.3 6.26
 -1 -4 11 86.88 6.46
 -1 4 -11 108.82 7.08
 1 4 11 121.42 7.26
 -1 4 -11 107.17 4.19
 1 4 11 106.49 6.5
 -1 -4 11 109.13 6.92
 1 -4 -12 80.93 3.54
 1 4 12 76.91 3.47
 -1 4 -12 78.54 3.52
 -1 4 -12 73.93 3.56
 1 -4 -12 75.41 3.34
 -1 -4 12 68.2 5.22
 1 -4 -12 71.25 5.1
 1 4 12 74.31 5.78
 1 -4 -12 78.05 3.57
 1 -4 -12 75.79 3.39
 1 -4 -12 72.92 3.43
 -1 4 -12 75.08 3.43
 -1 4 -12 74.77 3.52
 1 -4 -12 72.48 3.05
 1 -4 -12 77.09 3.48
 -1 4 -12 74.77 3.73
 1 4 12 72.25 5.83
 1 -4 -12 71.59 5.73
 1 4 12 78.64 5.19
 1 4 12 71.78 5.92
 1 -4 -12 74.14 3.47
 -1 4 -12 71.54 3.21
 1 4 12 73.64 5.51
 -1 -4 12 72.53 5.86
 -1 -4 12 78.01 5.77
 -1 -4 12 76.71 6.22
 1 4 12 72.46 5.82
 -1 4 -12 77.28 6.09
 1 -4 -12 80.69 3.62
 -1 4 -12 76.01 3.61
 -1 4 -13 639.6 13.25
 1 -4 -13 654.27 12.82
 1 -4 -13 620.46 12.04
 -1 -4 13 624.6 18.11
 1 -4 -13 618.28 17.24
 1 4 13 636.2 19.12
 1 -4 -13 625.23 13.05
 -1 4 -13 631.43 12.92
 -1 4 -13 628.92 12.96
 1 -4 -13 664.19 13.17
 -1 4 -13 642.85 12.58
 1 4 13 627.75 19.36
 1 4 13 629.2 18.98
 1 -4 -13 643.45 13.13
 -1 4 -13 670.75 13.86
 1 -4 -13 629.56 12.89
 1 -4 -13 647.08 18.9
 1 4 13 608.28 18.63
 1 4 13 658.07 18.27
 -1 -4 13 611.37 19.19
 -1 -4 13 539.7 18.83
 1 -4 -13 645.07 13.22
 -1 4 -13 657.11 12.95
 1 -4 -13 621.43 12.09
 1 4 13 654.88 12.99
 1 -4 -13 673.3 13.18
 1 4 14 127.83 4.79
 -1 4 -14 116.86 4.63
 1 -4 -14 118.37 4.03
 1 -4 -14 117.21 4.36
 -1 -4 14 111.8 7.12
 1 4 14 111.83 7.5
 1 -4 -14 123.07 4.69
 -1 4 -14 120.75 4.56
 1 -4 -14 117.66 4.58
 -1 4 -14 116.45 4.43
 1 -4 -14 112.21 4.55
 1 4 14 112.19 7.62
 1 4 14 120.33 7.68
 1 -4 -14 115.69 4.58
 1 -4 -14 115.49 4.45
 -1 4 -14 116.76 4.89
 1 -4 -14 119.3 7.35
 1 -4 -14 112.09 3.97
 -1 4 -14 117.76 4.34
 1 4 14 117.99 4.44
 1 4 14 108.42 6.73
 -1 -4 14 109.47 7.71
 -1 4 -14 117.28 4.25
 1 -4 -14 121.14 4.59
 -1 4 -15 116.53 4.47
 1 4 15 109.06 4.4
 1 -4 -15 109.1 3.82
 1 -4 -15 108.89 4.18
 1 4 15 107.97 7.38
 -1 4 -15 109.75 4.77
 1 -4 -15 105.35 4.37
 -1 4 -15 111.47 4.36
 -1 4 -15 106.17 4.11
 1 -4 -15 114.59 4.47
 1 4 15 112.53 4.24
 1 4 15 105.69 7.33
 1 4 15 99.66 6.95
 -1 4 -15 104.06 4.56
 1 -4 -15 107.13 4.4
 1 -4 -15 110.8 4.29
 -1 4 -15 114.59 4.83
 1 -4 -15 96.24 6.5
 1 -4 -15 106.57 3.78
 1 -4 -15 113.1 4.34
 -1 -4 15 99.42 7.44
 -1 -4 15 103.46 6.99
 1 -4 -15 108.17 4.44
 -1 4 -15 107.74 4.01
 1 4 16 108.75 7.39
 -1 4 -16 116.39 4.87
 1 -4 -16 116.67 4.53
 -1 4 -16 112.89 4.05
 1 -4 -16 118.98 4.55
 -1 4 -16 121.45 4.49
 1 -4 -16 120.23 4.37
 1 4 16 128 7.93
 1 4 16 121.17 7.4
 1 -4 -16 124.29 4.69
 -1 4 -16 114.4 4.71
 -1 4 -16 126.05 5
 1 -4 -16 129.76 4.52
 -1 4 -16 120.79 4.13
 1 4 16 124.76 4.31
 1 4 16 119.43 4.51
 -1 4 -16 132.83 4.63
 1 -4 -16 100.87 3.62
 -1 -4 16 111.25 7.96
 -1 -4 16 105.02 7.06
 1 -4 -16 124.78 4.37
 1 -4 -16 111.11 3.79
 1 4 17 316.2 11.61
 -1 4 -17 333.39 7.34
 1 -4 -17 326.6 6.84
 1 4 17 295.92 11.38
 -1 4 -17 308.49 5.65
 1 -4 -17 306.79 6.52
 -1 4 -17 319.16 7.22
 1 -4 -17 329.6 6.27
 1 -4 -17 319.95 6.27
 1 4 17 317.49 5.91
 1 -4 -17 310.96 6.12
 -1 4 -17 324.83 6.46
 1 -4 -17 322.35 6.66
 -1 4 -17 317.94 6.19
 1 4 17 326.78 6.54
 -1 -4 17 295.66 12.27
 -1 -4 17 287.55 11.16
 1 -4 -18 25.11 1.88
 -1 4 -18 25.2 2.05
 1 -4 -18 27.57 2.01
 1 4 18 25.02 1.53
 -1 4 -18 23.48 1.79
 1 -4 -18 24.84 1.71
 1 -4 -18 21.93 1.73
 -1 4 -18 23.77 1.7
 1 -4 -18 22.51 1.63
 1 4 18 25.26 1.77
 1 -4 -18 23.44 1.6
 -1 -4 18 19.48 3.27
 1 -4 -19 292.45 6.82
 -1 4 -19 294.56 6.4
 1 -4 -19 279.66 6.29
 1 -4 -19 297.3 6.97
 -1 4 -19 291.32 6.6
 -1 4 -19 292.98 7.1
 1 4 19 295.89 6.42
 1 -4 -19 282.4 6.04
 -1 4 -19 299.61 7.19
 1 -4 -19 294.26 6.32
 1 4 19 301.54 6.93
 -1 4 -20 15.6 1.03
 1 4 20 16.36 1.03
 1 -4 -20 17.2 1.32
 1 4 20 16.14 1.26
 1 -4 -20 15.02 1
 -1 4 -20 18.49 1.4
 1 -4 -20 17.39 1.28
 -1 4 -20 15.95 1.33
 1 4 21 44.97 1.68
 1 -4 -21 42.77 1.69
 -1 4 -21 41.74 1.66
 -1 4 -21 42.17 1.75
 -1 -5 -20 25.71 1.16
 -1 -5 -20 28.15 1.29
 -1 -5 -20 24.18 1.13
 1 5 -20 29.55 1.45
 -1 5 20 26.4 1.27
 -1 5 19 28.36 1.33
 -1 -5 -19 28.64 1.57
 -1 5 19 30.41 1.68
 1 5 -19 33.08 1.83
 1 5 -19 30.64 1.58
 -1 -5 -19 28.42 1.41
 -1 -5 -19 30.53 1.59
 -1 -5 -19 31.86 1.67
 1 -5 19 29.97 1.59
 -1 -5 -18 39.15 2.08
 1 5 -18 40.45 2.27
 -1 -5 -18 36.72 2.08
 1 5 -18 41.63 2.33
 1 5 -18 40.47 2.15
 -1 5 18 38.86 1.94
 -1 -5 -18 41.12 2.11
 -1 -5 -18 39.93 1.98
 1 5 -18 41.14 2.26
 -1 -5 -18 39.61 2.12
 1 5 -17 135.49 4.61
 -1 -5 -17 129.47 4.27
 1 5 -17 129.04 4.7
 -1 5 17 136.95 4.24
 -1 -5 -17 130.03 4.33
 1 5 -17 130.03 4.47
 1 5 -17 135.23 4.65
 -1 -5 -17 125.92 4.33
 -1 -5 -17 132.06 4.32
 1 5 -17 129.56 4.36
 -1 5 16 107.95 7.18
 1 -5 16 109.28 7.46
 -1 -5 -16 117.48 4.32
 1 5 -16 118.93 4.59
 -1 -5 -16 118.33 4.28
 1 5 -16 124.27 4.58
 -1 -5 -16 118.78 4.28
 1 5 -16 126.45 4.66
 1 5 -16 105.91 3.68
 1 5 -16 119.1 4.43
 -1 5 16 104.7 6.75
 -1 -5 -16 115.97 7.1
 1 5 -16 111.56 4.53
 -1 -5 -16 115.34 4.22
 -1 5 16 109.78 3.61
 1 -5 16 100.17 7.02
 1 -5 16 111.73 7.87
 -1 5 15 469.76 14.45
 -1 5 15 454.33 16.15
 1 -5 15 478.3 16.88
 1 5 -15 502.62 11.26
 -1 -5 -15 496.66 10.81
 -1 -5 -15 505.52 10.79
 1 5 -15 486.43 11.09
 -1 -5 -15 490.21 10.68
 1 5 -15 514.95 11.32
 1 5 -15 499.39 11.05
 1 5 -15 474.91 10.18
 -1 5 15 453.72 15.56
 -1 -5 -15 497.32 16.19
 1 5 -15 517.22 11.46
 -1 -5 -15 500.56 10.73
 -1 5 15 485.04 10.06
 1 -5 15 481.52 16.69
 1 -5 15 509.37 18.13
 1 5 -14 343.02 9.02
 -1 -5 -14 331.99 8.36
 1 5 -14 332.33 8.75
 -1 5 14 312.97 13.31
 1 -5 14 314.66 13.58
 -1 5 14 308.68 11.89
 -1 -5 -14 339.62 8.35
 1 5 -14 317.59 8.58
 -1 -5 -14 330.12 8.29
 1 5 -14 339.29 8.75
 1 5 -14 321.64 8.56
 1 5 -14 322.01 8.04
 1 5 -14 319.62 8.29
 -1 5 14 323.56 12.89
 -1 -5 -14 315.39 12.85
 -1 5 14 299.06 12.6
 -1 5 14 320.13 7.85
 -1 -5 -14 324.89 8.23
 1 -5 14 313.88 13.37
 1 -5 14 336.78 14.65
 -1 -5 -13 108.42 4.34
 1 5 -13 99.21 3.77
 1 5 -13 106.11 4.63
 1 5 -13 107.24 4.55
 -1 -5 -13 109.75 4.34
 -1 5 13 105.51 7.54
 1 -5 13 105.19 7.65
 -1 5 13 94.41 6.49
 -1 5 13 99.51 7.27
 -1 -5 -13 101.09 4.19
 -1 -5 -13 100.6 3.68
 -1 -5 -13 106.34 4.29
 -1 5 13 98.96 6.31
 -1 5 13 104.49 7.02
 -1 -5 -13 111.77 7.42
 1 5 -13 108.77 4.57
 1 -5 13 112.12 7.71
 1 -5 13 115.42 8.29
 1 5 -13 98.84 4.12
 1 5 -13 101 4.29
 1 5 -13 105.57 4.51
 -1 5 13 97.98 3.72
 -1 -5 -13 98.06 7.08
 -1 5 13 106.8 7.33
 1 5 -12 367.41 9.1
 1 5 -12 372.45 9.49
 1 5 -12 381.5 9.39
 -1 -5 -12 385 9.27
 -1 5 12 389.48 14.02
 -1 -5 -12 394.39 14.58
 1 5 -12 378.31 9.67
 1 5 -12 385.97 8.75
 -1 -5 -12 394.25 9.24
 1 5 -12 380.5 9.6
 -1 5 12 370.77 14.54
 -1 5 12 395.82 14.13
 1 -5 12 387.37 15.01
 1 5 -12 377.2 8.35
 -1 -5 -12 395.55 8.65
 -1 -5 -12 388.47 9.19
 -1 5 12 380.03 13.36
 -1 -5 -12 383.76 9.19
 -1 5 12 387.76 8.72
 -1 5 12 382 14.49
 -1 -5 -12 390.96 14.53
 1 -5 12 357.21 13.74
 1 -5 12 396.45 15.9
 1 -5 12 390.24 14.8
 1 5 -12 400.99 9.75
 -1 -5 -12 373.91 8.66
 -1 -5 -11 494.62 10.43
 1 5 -11 508.14 11.32
 1 5 -11 494.06 11.17
 1 5 -11 504.5 11.4
 -1 -5 -11 510.11 11.17
 1 5 -11 495.84 11.34
 1 5 -11 494.49 10.59
 1 5 -11 513.53 11.52
 -1 -5 -11 526.77 11.05
 1 5 -11 521.41 11.49
 -1 5 11 495.42 16.27
 -1 5 11 508.88 16.99
 1 -5 11 503.17 17.2
 1 5 -11 484.34 10.28
 -1 -5 -11 517.79 11.01
 -1 -5 -11 507.22 10.52
 -1 5 11 513.11 16.04
 -1 -5 -11 527.07 14.58
 -1 5 11 497.23 15.89
 -1 -5 -11 526.79 17.07
 -1 -5 -11 515.63 16.93
 -1 5 11 502.64 16.82
 1 -5 11 504.1 17.82
 1 -5 11 497.92 16.34
 1 -5 11 521.63 17.17
 1 -5 11 511.12 18.08
 1 5 -11 524.04 11.48
 -1 -5 -11 511.36 11.09
 -1 5 11 511.93 10.66
 -1 -5 -10 313.79 7.41
 -1 5 10 310.87 12.8
 -1 -5 -10 313.92 11.67
 1 -5 10 306.09 12.83
 1 5 -10 325.79 8.19
 1 5 -10 313.75 8.23
 1 5 -10 310.37 8.08
 -1 -5 -10 323.2 8.19
 1 5 -10 301.81 8.1
 1 5 -10 309.09 8.21
 1 5 -10 312.62 7.69
 1 5 -10 317.92 8.2
 -1 -5 -10 325.09 7.92
 -1 5 10 306.16 12.35
 -1 5 10 322.25 12.78
 1 5 -10 298.32 7.42
 -1 -5 -10 325.64 7.94
 -1 5 10 326.93 7.8
 1 5 -10 302 7.16
 -1 -5 -10 307.36 10.74
 -1 5 10 312.63 12.13
 -1 -5 -10 314.89 7.99
 1 5 -10 317.61 8.22
 -1 -5 -10 336.43 13.12
 -1 -5 -10 316.84 11.06
 1 -5 10 341.52 13.99
 1 -5 10 303.45 12.45
 -1 -5 -10 317.48 12.81
 -1 5 10 310.19 12.67
 1 -5 10 304.73 13.23
 -1 5 10 309.05 10.49
 -1 -5 -10 300.14 10.26
 1 -5 10 312.59 12.22
 -1 5 9 187.57 9.5
 -1 -5 -9 190.13 8.68
 1 -5 9 171.87 9.23
 1 5 -9 182.11 5.65
 1 5 -9 179.72 5.68
 1 5 -9 177.72 5.73
 -1 -5 -9 182.82 5.82
 1 5 -9 170.48 5.64
 1 5 -9 179.7 5.4
 1 5 -9 183.4 5.78
 -1 -5 -9 173.3 5.38
 1 5 -9 179.87 5.7
 1 5 -9 181.78 5.14
 -1 5 9 174.18 8.98
 -1 5 9 182.94 9.12
 1 5 -9 186.1 7.68
 -1 -5 -9 193.3 5.69
 -1 -5 -9 182.25 8.2
 -1 5 9 191.22 9.13
 -1 -5 -9 183.54 9.52
 -1 -5 -9 186.68 9.56
 1 5 -9 180.07 5.75
 -1 -5 -9 196.23 5.81
 1 -5 9 183.24 8.86
 -1 -5 -9 180.79 7.83
 1 -5 9 194.47 10.08
 1 -5 9 180.03 9.07
 -1 -5 -9 187.55 8.22
 -1 5 9 172.28 9.04
 -1 5 9 179.89 7.89
 1 -5 9 186.58 9.89
 -1 -5 -8 108.71 6.02
 1 -5 8 125.31 7.04
 1 5 -8 113.51 4.29
 -1 -5 -8 120.28 4.52
 1 5 -8 108.75 4.17
 1 5 -8 109.3 4.19
 1 5 -8 109.11 3.99
 1 5 -8 112.09 4.21
 -1 -5 -8 112.65 4.06
 -1 5 8 116.16 7.13
 -1 5 8 104.19 6.6
 1 -5 8 117.97 7.54
 -1 5 8 114.09 6.23
 -1 -5 -8 116.9 4.23
 -1 5 8 108.44 6.68
 -1 -5 -8 109.17 6.45
 1 -5 8 122.02 7.05
 1 -5 8 132.58 8.04
 1 5 -8 104.7 5.81
 -1 5 8 109.09 6.03
 1 5 -8 109.57 4.18
 -1 -5 -8 115.91 4.28
 1 5 -8 106.42 3.77
 -1 -5 -8 118.48 7.52
 -1 -5 -8 113.4 7.33
 -1 5 8 113.29 7.06
 -1 -5 -8 116.95 6.54
 1 -5 8 107.17 7.01
 -1 -5 -8 126.01 6.6
 -1 -5 -7 375.02 14.02
 -1 5 7 392.8 11.19
 -1 5 7 389.62 13.44
 -1 5 7 373.54 12.55
 -1 -5 -7 389.67 14.22
 -1 5 7 383.54 12.23
 1 5 -7 361 11.71
 1 -5 7 386.47 11.59
 -1 -5 -7 389.29 12.43
 1 -5 7 381.54 13.52
 -1 5 7 393.42 13.32
 -1 -5 -7 385.08 12.17
 1 -5 7 381.32 12.67
 1 -5 7 373.75 12.72
 1 -5 7 398.11 14.14
 1 -5 7 368.75 13.7
 -1 5 7 372.12 12.07
 1 5 -7 375.61 8.23
 -1 -5 -7 382.27 13
 -1 5 7 385.88 13.09
 -1 5 6 1095.2 22.47
 -1 5 6 1098.64 25.13
 -1 5 6 1089.74 23.74
 -1 -5 -6 1079.09 26.57
 -1 -5 -6 1063.63 24.79
 -1 5 6 1091.19 24.77
 -1 5 6 1123.28 23.07
 1 -5 6 1086.47 22.9
 1 5 -6 1054.92 23.44
 1 5 -6 1058.82 18.23
 -1 -5 -6 1066.55 23.71
 1 -5 6 1103.96 24.29
 -1 5 6 1107.1 25.02
 1 -5 6 1095.43 25.89
 -1 5 6 1121.37 23.96
 1 -5 6 1119.29 26.09
 1 -5 6 1105.12 24.13
 1 -5 6 1124.96 25.61
 -1 -5 -6 1141.74 24.06
 -1 5 6 1100.26 24.58
 -1 5 5 1341.62 27.94
 -1 -5 -5 1329.26 28.31
 -1 5 5 1374.3 26.48
 1 -5 5 1323.46 26.27
 1 5 -5 1235.32 26.43
 -1 -5 -5 1213.44 25.14
 -1 5 5 1328.95 26.29
 -1 5 5 1356.95 26
 1 5 -5 1300.34 21.21
 1 -5 5 1173.63 25.85
 -1 -5 -5 1259.81 26.73
 1 -5 5 1335.45 27.46
 1 -5 5 1411.19 27.37
 -1 5 5 1316.17 27.66
 -1 5 5 1319.95 26.97
 1 -5 5 1322.05 28.86
 1 -5 5 1322.44 28.9
 1 -5 5 1317.99 26.82
 -1 -5 -5 1339.91 27
 1 -5 5 1298.19 28.3
 -1 5 5 1311.86 27
 1 -5 4 1536.88 29.59
 -1 5 4 1607.21 29.57
 -1 5 4 1620.32 30.15
 -1 5 4 1541.21 31.34
 1 5 -4 1636.53 28.86
 -1 5 4 1576.23 31.06
 1 -5 4 1598.02 32.79
 -1 5 4 1668.29 31.3
 -1 -5 -4 1606.03 32.04
 1 5 -4 1549.64 28.92
 -1 5 4 1602.86 30.37
 1 5 -4 1572.38 31.03
 1 -5 4 1463.07 29.01
 -1 -5 -4 1566.94 31.04
 1 -5 4 1601.67 31.47
 1 -5 4 1681.41 31.38
 1 -5 4 1482.4 26.98
 1 5 -4 1594.68 25.03
 1 -5 4 1621.69 30.35
 1 -5 4 1592.69 32.7
 -1 -5 -4 1701.33 31.58
 1 -5 4 1592.53 32.39
 -1 -5 -4 1678 28.33
 -1 5 4 1630.52 30.62
 -1 -5 -3 1082.88 23.56
 1 5 -3 1044.13 21.36
 -1 5 3 1057.74 22.5
 1 -5 3 996.22 23.89
 -1 5 3 1026.48 22.72
 1 -5 3 1044.94 21.6
 -1 5 3 1051.33 23
 -1 5 3 1041.03 22.13
 -1 5 3 1057.13 20.86
 1 5 -3 1044.23 21.02
 -1 5 3 1057.14 22.33
 1 5 -3 967.17 22.5
 -1 -5 -3 1095.36 20.43
 -1 -5 -3 1101.43 23.37
 1 -5 3 1032.86 24.01
 -1 5 3 1047.99 21.63
 1 -5 3 961.96 20.02
 -1 -5 -3 1025.34 22.91
 1 -5 3 1109.27 23.34
 1 -5 3 1001.59 18.75
 1 -5 3 1060.61 24.2
 1 -5 3 1046.82 21.74
 -1 5 3 1031.05 20.71
 1 -5 2 1255.22 26.7
 1 -5 2 1239.27 23.95
 1 -5 2 1213.97 24.12
 1 -5 2 1212.02 26.78
 -1 5 2 1222.58 24.54
 -1 5 2 1236.32 25.42
 1 5 -2 1210.51 24.04
 -1 5 2 1214.93 25.36
 1 5 -2 1208.89 19.69
 -1 5 2 1239.31 25
 1 5 -2 1125.04 25.01
 1 -5 2 1311.77 26.11
 1 -5 2 1164.83 20.74
 -1 -5 -2 1242.71 25.79
 1 -5 2 1163.21 21.78
 -1 5 2 1246.44 24.96
 -1 5 2 1260.32 25.33
 -1 5 2 1220.86 22.56
 1 5 -2 1237.67 23.87
 -1 5 2 1218.81 23.71
 -1 5 2 1200.39 18.76
 1 5 -2 1216.62 21.77
 -1 -5 -2 1264.06 26.07
 -1 5 2 1266.44 23.68
 -1 -5 -2 1225.47 22.95
 1 -5 2 1158.06 26.44
 1 -5 1 1142.91 23.09
 -1 5 1 1150.16 22.58
 1 5 -1 1143.21 22.09
 -1 5 1 1154.52 24.02
 -1 5 1 1114.53 23.52
 1 5 -1 1127.26 22.87
 -1 5 1 1124.62 22.68
 -1 5 1 1113.11 23.56
 1 -5 1 1205.52 24.59
 1 -5 1 1070.76 19.56
 -1 5 1 1107.64 17.71
 -1 5 1 1136.48 23.64
 -1 5 1 1122.2 23.29
 1 5 -1 1107.58 22.6
 -1 5 1 1114.48 20.29
 1 -5 1 1149.57 23.12
 1 5 -1 1120.53 21.05
 -1 -5 -1 1164.22 22.07
 -1 -5 -1 1157.68 24.82
 1 -5 1 1064.63 25.06
 1 -5 1 1153.71 25.38
 -1 5 1 1140.7 21.33
 1 -5 1 1131.81 22.27
 1 -5 1 1120.79 24.78
 1 -5 0 3674.69 61.67
 -1 5 0 3952.31 60.25
 1 5 0 4035.28 61.06
 -1 5 0 3973.1 62.08
 1 5 0 3989.36 61.9
 -1 5 0 3944.41 61.71
 -1 5 0 4025.06 62.66
 1 5 0 3818.21 63.01
 -1 -5 0 4077.86 63.78
 1 -5 0 4215.95 63.8
 1 -5 0 3710.31 56.44
 1 -5 0 3951.52 63.82
 -1 -5 0 3750.45 59.29
 -1 5 0 3786.97 55.45
 1 5 0 3856.48 58.07
 -1 5 0 3940.81 62.56
 -1 5 0 4040.72 61.69
 1 5 0 4015.29 61.74
 1 -5 0 3768.66 61.81
 -1 -5 0 3853.66 60.62
 1 5 0 3992.98 59.98
 1 -5 0 3888.18 64.17
 -1 -5 0 3777.35 63.49
 -1 5 0 3940.85 58.36
 1 -5 0 3741.6 60.17
 1 -5 -1 1141.84 24.03
 -1 5 -1 1162.09 21.32
 1 5 1 1153.11 23.02
 -1 5 -1 1186.13 24.17
 -1 5 -1 1153.71 23.06
 -1 5 -1 1166.24 23.66
 1 5 1 1087.89 24.04
 -1 -5 1 1150.86 24.35
 -1 -5 1 1141.48 24.54
 1 5 1 1155.15 21.15
 -1 5 -1 1182.06 24.16
 -1 5 -1 1121.1 22.41
 1 5 1 1147.9 23.37
 1 -5 -1 1133.63 23.94
 -1 5 -1 1105.07 18.29
 1 -5 -1 1179.08 24.89
 -1 -5 1 1112.36 21.94
 1 -5 -1 1123.1 22.14
 1 5 1 1142.9 22.26
 -1 -5 1 1150.98 24.96
 1 -5 -1 1188.72 25.32
 -1 -5 1 1108.32 22.67
 -1 -5 2 1258.23 24.26
 -1 5 -2 1207.14 24.39
 1 -5 -2 1250.62 23.89
 1 -5 -2 1302.01 26.33
 -1 5 -2 1265.26 25.61
 1 5 2 1241.17 24.98
 -1 -5 2 1267.28 25.07
 -1 5 -2 1216.92 21.9
 -1 5 -2 1262.62 24.38
 -1 5 -2 1253.55 20.45
 -1 5 -2 1247.63 25.63
 1 5 2 1211.08 25.93
 -1 -5 2 1281.18 26.52
 1 -5 -2 1337.67 26.52
 -1 -5 2 1306.98 26.13
 -1 5 -2 1269.66 23.67
 1 5 2 1273.54 23.6
 1 -5 -2 1280.2 26.21
 -1 5 -2 1285.88 25.74
 1 -5 -2 1307.87 26.52
 -1 5 -2 1255.83 20.18
 1 -5 -2 1294.85 26.92
 1 5 2 1256.95 24.51
 -1 -5 2 1266.43 26.76
 1 -5 -3 1143 23.97
 -1 -5 3 1107.08 24.37
 -1 -5 3 1121.14 23.01
 1 5 3 1057.24 22.85
 -1 5 -3 1089.38 22.98
 -1 5 -3 1075.66 21.36
 1 5 3 1079.18 23.06
 -1 5 -3 1099.08 23.47
 -1 5 -3 1087.97 23.26
 1 5 3 1088.47 23.66
 -1 -5 3 1124.24 25.4
 1 -5 -3 1130.31 23.83
 -1 -5 3 1093.61 23.37
 -1 -5 3 1090.2 23.95
 -1 5 -3 1071.78 20.47
 -1 5 -3 1097.46 23.51
 1 5 3 1084.99 21.79
 1 -5 -3 1106.16 23.68
 -1 5 -3 1078.16 18.11
 1 -5 -3 1095.54 23.72
 -1 -5 3 1101.59 22.39
 -1 5 -3 1088.06 22.81
 1 -5 -3 1105.96 21.71
 1 5 3 1092.3 22.59
 1 -5 -3 1136.33 24.34
 -1 -5 3 1126.96 24.43
 -1 -5 4 1623.53 29.7
 -1 5 -4 1531.27 30.1
 1 -5 -4 1605.83 30.49
 -1 -5 4 1583.12 31.39
 -1 -5 4 1529.91 29.93
 -1 5 -4 1552.17 29.59
 1 5 4 1534.57 30.15
 -1 5 -4 1553.77 27.36
 1 5 4 1588.32 30.26
 -1 5 -4 1506.02 24.61
 -1 5 -4 1595.2 30.25
 1 5 4 1503.89 30.33
 -1 -5 4 1561.88 30.83
 -1 -5 4 1648.36 32.68
 1 -5 -4 1614.25 30.64
 -1 -5 4 1540.38 30.32
 -1 5 -4 1558.85 30.44
 1 5 4 1544.15 30.3
 -1 5 -4 1442.88 25.92
 1 5 4 1550.78 29.14
 1 -5 -4 1587.91 30.35
 -1 5 -4 1530.69 24.65
 1 -5 -4 1598.09 30.74
 1 -5 -4 1637.02 31.32
 1 5 4 1565.43 29.94
 -1 -5 4 1652.65 31.69
 -1 5 -4 1613.44 30.92
 -1 -5 5 1198.34 25.06
 -1 5 -5 1189.65 24.14
 1 -5 -5 1229.12 24.9
 -1 -5 5 1201.93 26.06
 1 -5 -5 1236.41 24.88
 1 5 5 1168.84 21.87
 -1 5 -5 1166.65 19.7
 -1 -5 5 1214.16 26.95
 -1 -5 5 1201.01 25.53
 1 -5 -5 1219.36 25.13
 -1 -5 5 1106.11 24.82
 1 -5 -5 1241.2 25.58
 -1 5 -5 1154.99 19.79
 1 -5 -5 1236.85 25.98
 1 5 5 1189.22 25.12
 -1 -5 5 1221.99 26.31
 1 5 5 1182.48 24.48
 1 5 5 1202.25 25.28
 -1 5 -5 1216.6 25.3
 -1 5 -5 1144.06 21.28
 1 5 5 1231.68 25.27
 1 5 5 1160.97 24.84
 -1 5 -5 1204.09 24.77
 1 -5 -5 1160.8 24.25
 -1 5 -5 1175.33 25.5
 -1 -5 5 1219.45 24.79
 -1 -5 6 1171.79 25.07
 -1 5 -6 1126.99 23.27
 1 5 6 1108.42 24.88
 1 -5 -6 1125.32 27.21
 1 -5 -6 1149.21 24
 1 5 6 1139.28 22.37
 1 -5 -6 1181.94 24.05
 -1 5 -6 1134.99 19.35
 -1 5 -6 1131.04 19.53
 -1 -5 6 1164.93 24.98
 -1 -5 6 1212.34 26.87
 -1 -5 6 1081.51 24.75
 -1 5 -6 1168.98 19.62
 1 -5 -6 1213.43 25.38
 1 5 6 1156.99 25.25
 1 -5 -6 1205.92 25.65
 -1 -5 6 1202.35 26.21
 1 5 6 1176.9 25.16
 1 5 6 1154.82 24.7
 -1 5 -6 1154.3 24.72
 1 5 6 1153.52 24.78
 -1 5 -6 1171.94 24.23
 1 -5 -6 1114.89 23.61
 1 5 6 1124.63 24.33
 -1 -5 6 1203.85 24.87
 -1 5 -6 1154.55 25.65
 -1 5 -7 361.67 10.7
 1 -5 -7 370.31 11.49
 -1 -5 7 364.19 12.4
 1 5 7 368.49 12.61
 1 -5 -7 359.16 11.28
 1 5 7 370.61 10.99
 1 5 7 363.71 12.26
 -1 5 -7 362.1 11.85
 1 5 7 375.49 12.44
 1 5 7 364.51 12.08
 1 -5 -7 358.8 13.62
 -1 5 -7 362.72 8.18
 -1 5 -7 360.62 8.48
 -1 -5 7 366.93 11.96
 -1 -5 7 366.38 13.3
 -1 -5 7 336.29 12.03
 -1 -5 7 378.81 13.93
 -1 -5 7 362.39 12.11
 -1 5 -7 361.18 12.81
 -1 5 -7 357 8.44
 1 -5 -7 378.21 12.49
 1 5 7 355.93 12.41
 -1 -5 7 366.19 12.86
 -1 5 -7 349.18 11.95
 1 5 7 367.16 11.54
 1 -5 -7 364.29 11.19
 1 -5 -8 115.72 4.1
 -1 -5 8 109.82 6.85
 1 -5 -8 101.35 6.31
 -1 5 -8 110.79 4.22
 -1 5 -8 103.01 4.07
 1 5 8 105.34 3.89
 -1 5 -8 103.04 3.89
 -1 5 -8 99.42 3.85
 1 -5 -8 100.96 3.9
 -1 5 -8 107.37 4.16
 1 -5 -8 103.86 3.94
 -1 5 -8 99.18 5.84
 1 5 8 107.92 6.57
 1 5 8 102.02 6.29
 1 5 8 99.3 3.74
 1 -5 -8 105.39 3.92
 -1 5 -8 98.55 4.03
 1 -5 -8 104.31 3.96
 1 5 8 107.79 6.24
 1 -5 -8 105.86 7.1
 -1 -5 8 106.75 6.52
 1 -5 -8 104.75 5.79
 1 5 8 106.02 6.55
 -1 5 -8 93.27 5.75
 1 -5 -8 104.2 5.47
 1 5 8 98.59 5.57
 -1 -5 8 111.33 6.57
 -1 5 -8 101.88 6.7
 -1 -5 8 108.97 7.05
 -1 -5 8 97.63 7.13
 -1 5 -8 106.56 3.85
 -1 5 -8 103.54 4.09
 1 -5 -8 100.61 5.65
 1 5 8 107.89 5.83
 -1 5 -9 149.85 7.19
 1 5 9 174.11 5.17
 1 5 9 170.19 8.07
 1 -5 -9 168.59 9.04
 1 -5 -9 170.72 4.87
 -1 5 -9 177.35 5.17
 1 -5 -9 177.25 5.45
 1 5 9 175.56 5.45
 -1 5 -9 181.24 5.67
 -1 5 -9 173.6 5.68
 -1 5 -9 181.93 5.75
 1 5 9 173.87 5.26
 -1 5 -9 179.29 5.39
 1 -5 -9 175.83 5.44
 -1 5 -9 163.64 5.21
 -1 5 -9 161.68 5.27
 1 -5 -9 180.9 5.47
 -1 5 -9 174.66 5.64
 -1 5 -9 173.39 7.66
 1 5 9 177.71 8.5
 1 5 9 177.01 8.87
 1 -5 -9 170.11 5.31
 1 -5 -9 168.77 5.08
 1 -5 -9 177.59 5.44
 -1 5 -9 164.2 5.54
 -1 -5 9 169.77 8.67
 1 -5 -9 169.38 7.67
 1 5 9 173.86 8.73
 -1 5 -9 174.19 5.12
 -1 5 -9 186.32 9.47
 -1 -5 9 180.73 8.76
 -1 -5 9 188.04 9.34
 -1 -5 9 184.57 9.48
 -1 -5 9 172.9 9.91
 1 -5 -9 177.48 7.76
 1 5 9 161.39 7.67
 1 -5 -10 366.4 8.14
 1 5 10 378.79 8.53
 1 5 10 381.47 12.65
 1 -5 -10 378.87 14.04
 1 5 10 361.75 14.14
 -1 5 -10 370.46 8.52
 1 -5 -10 391.69 9.04
 1 5 10 392.4 9.07
 1 -5 -10 383.44 8.43
 -1 5 -10 384.39 9.2
 -1 5 -10 368.05 9.32
 1 5 10 386.18 8.7
 -1 5 -10 379.53 8.74
 -1 5 -10 360.8 8.96
 1 -5 -10 377.04 8.91
 -1 5 -10 376.01 8.71
 -1 5 -10 364.4 9.09
 1 -5 -10 388.34 8.95
 1 5 10 368.98 12.92
 1 5 10 362 13.64
 1 -5 -10 376.89 8.56
 1 -5 -10 372.75 8.87
 -1 5 -10 374.54 9.29
 1 -5 -10 375.73 12.21
 -1 -5 10 364.52 13.64
 1 5 10 380.03 13.65
 -1 5 -10 381.45 8.39
 -1 -5 10 357.98 13.31
 1 5 10 385.79 13.98
 -1 -5 10 344.84 13.74
 1 -5 -10 371.41 12.01
 1 5 10 367.55 12.64
 1 -5 -11 589.66 12.23
 1 -5 -11 580.16 11.65
 1 5 11 585.52 12.21
 -1 5 -11 595.26 12.45
 -1 5 -11 567.95 12.68
 1 5 11 569.77 11.63
 -1 5 -11 585.95 11.71
 1 -5 -11 586 12.14
 -1 5 -11 574.5 11.67
 -1 5 -11 567.4 12.27
 1 -5 -11 584.25 12.09
 -1 5 -11 567.58 12.33
 1 -5 -11 563.52 11.61
 1 -5 -11 584.83 18.04
 1 5 11 561.45 18.35
 -1 5 -11 570.57 11.62
 1 5 11 565.83 16.66
 1 5 11 591.16 18.29
 1 -5 -11 596.56 12.18
 -1 5 -11 562.59 12.54
 1 5 11 583.61 16.23
 1 5 11 588.49 11.55
 -1 -5 11 568.83 18.04
 1 5 11 571.17 17.53
 -1 5 -11 576.03 11.17
 1 -5 -11 566.91 11.18
 -1 -5 11 551.13 17.61
 1 -5 -11 586.02 15.95
 1 5 11 544.09 16.52
 1 5 11 575.21 18.04
 1 -5 -11 609.37 18.45
 1 5 12 380.72 9.2
 -1 5 -12 398.86 9.47
 1 5 12 401.48 9.53
 -1 5 -12 388 9.6
 -1 5 -12 378.03 9.73
 1 5 12 371.08 8.6
 -1 5 -12 364.05 8.46
 1 -5 -12 387.96 9.24
 -1 5 -12 376.26 9.43
 -1 5 -12 376.49 8.59
 -1 5 -12 376.39 9.29
 1 -5 -12 377.38 9.14
 -1 5 -12 373.07 8.72
 1 5 12 367.39 14.44
 1 -5 -12 369.66 13.85
 1 -5 -12 378.69 9.23
 1 5 12 373.76 12.94
 -1 5 -12 367.06 9.58
 1 -5 -12 388.74 9.21
 1 5 12 380.85 8.42
 1 -5 -12 368.45 8.82
 1 5 12 366.63 12.13
 -1 -5 12 374.84 14.41
 1 5 12 353.11 13.48
 1 -5 -12 366.25 8.24
 1 -5 -12 374.01 12.43
 1 5 12 364.4 13.3
 -1 -5 12 378.34 14.33
 -1 5 -12 380.72 8.76
 1 5 12 370.83 14.25
 1 5 13 103.38 4.38
 -1 5 -13 104.58 4.48
 -1 5 -13 110.71 4.79
 1 -5 -13 104.75 3.86
 1 5 13 104.92 3.86
 1 -5 -13 106.2 6.26
 1 5 13 103.42 6.84
 1 -5 -13 104.37 4.33
 -1 5 -13 99.26 3.71
 -1 5 -13 103.91 4.48
 1 -5 -13 107.62 4.37
 -1 5 -13 106.01 4.08
 -1 5 -13 104.67 4.34
 1 -5 -13 111.23 4.44
 1 5 13 99.36 6.17
 1 -5 -13 106.33 4.34
 -1 5 -13 103.76 4.58
 1 -5 -13 117.06 7.29
 1 5 13 100.78 7.13
 1 -5 -13 104.6 4.14
 1 -5 -13 107.59 3.76
 1 5 13 107.24 4.33
 -1 5 -13 102 3.95
 1 5 13 98.51 6.73
 -1 -5 13 88.24 6.93
 1 5 13 94.72 6.96
 -1 -5 13 98.69 7.17
 -1 5 -13 100.33 4.22
 1 5 14 290.43 12.01
 -1 5 -14 320.64 8.52
 1 -5 -14 315.64 8.14
 -1 5 -14 314.42 7.74
 1 -5 -14 318.83 8.13
 -1 5 -14 308.36 8.01
 -1 5 -14 308.37 8.62
 -1 5 -14 319.26 8.39
 1 5 14 307.16 8.2
 1 5 14 307.82 12.77
 1 -5 -14 338.16 8.33
 1 -5 -14 307.91 7.73
 -1 5 -14 321.41 7.66
 -1 -5 14 283.72 12.72
 1 -5 -14 322.06 8.27
 1 5 14 328.61 8.15
 1 -5 -14 311.51 7.41
 1 5 14 293.6 11.86
 -1 -5 14 278.42 12.67
 1 -5 -14 297.96 7.06
 1 5 15 438.74 13.58
 -1 5 -15 481.18 8.89
 1 -5 -15 489.47 8.45
 -1 5 -15 471.65 7.97
 -1 5 -15 488.05 7.84
 1 -5 -15 491.07 8.47
 1 5 15 489.42 8.63
 -1 5 -15 484.53 9.22
 -1 5 -15 492.65 8.67
 1 5 15 486.8 15.06
 -1 -5 15 444.79 14.98
 1 -5 -15 502 8.62
 -1 5 -15 496.19 7.59
 1 -5 -15 475.49 8.45
 -1 -5 15 437.9 15.23
 1 5 15 459.61 14.36
 1 -5 -15 477.68 7.93
 1 -5 -15 492.76 7.4
 -1 -5 15 440.57 15.09
 1 5 15 493.32 8.24
 1 -5 -15 482.97 7.8
 1 5 16 123.27 7.56
 1 -5 -16 119.43 4.43
 -1 5 -16 117 4.56
 1 -5 -16 119.86 4.35
 1 -5 -16 118.38 3.83
 1 -5 -16 117.24 3.99
 -1 -5 16 101.03 7.46
 1 5 16 120.9 4.22
 -1 5 -16 118.25 4.36
 -1 5 -16 118.59 4.72
 1 5 16 120.91 4.43
 1 -5 -16 122.29 4.38
 -1 5 -16 116.65 4.02
 -1 -5 16 101.46 7.27
 1 -5 -16 118.86 4.08
 1 5 16 108.5 6.81
 1 -5 -17 108.64 3.93
 -1 5 -17 117.66 4.31
 1 5 17 119.73 4.14
 1 -5 -17 113.93 3.68
 1 -5 -17 113.82 3.65
 -1 -5 17 109.76 7.33
 -1 5 -17 109.75 3.62
 1 -5 -17 115.27 4.08
 1 -5 -17 114.46 4.1
 1 5 17 116.4 3.83
 -1 5 -17 115.2 3.98
 -1 5 -17 112.67 4.24
 -1 5 -18 40.22 1.99
 1 -5 -18 40.32 2.26
 1 5 18 43.9 2.29
 1 -5 -18 38.73 1.79
 -1 5 -18 39.68 2.27
 -1 5 -18 38.81 2.19
 1 -5 -18 36.4 1.73
 1 5 18 40.36 2.13
 1 -5 -18 37.85 2.12
 1 -5 -18 38.42 2.09
 -1 5 -18 37.93 1.79
 1 5 18 38.68 1.87
 1 5 19 25.67 1.47
 1 -5 -19 26.17 1.57
 1 5 19 22.88 1.13
 1 5 19 25.25 1.57
 1 5 19 23.72 1.5
 -1 5 -19 24.14 1.58
 1 -5 -19 25.33 1.6
 -1 5 -19 22.48 1.46
 1 5 20 31.84 1.28
 -1 5 -20 38.84 1.65
 1 5 20 36.4 1.61
 1 5 20 36.3 1.52
 1 -5 -20 35.65 1.53
 -1 5 -20 36.31 1.65
 -1 5 -20 32.28 1.34
 1 -5 -20 36.42 1.59
 -1 -6 -19 106.27 2.67
 1 6 -19 104.88 2.66
 1 6 -19 116.66 3.01
 1 6 -19 114.21 2.81
 -1 6 19 114.67 2.88
 1 -6 19 115.74 3.03
 -1 -6 -18 113.01 3.02
 -1 6 18 121.76 3.24
 -1 -6 -18 114.71 3.19
 1 6 -18 120.37 3.64
 -1 -6 -18 117.26 3.32
 -1 -6 -18 118.62 3.39
 1 6 -18 123.75 3.52
 1 6 -18 122.17 3.5
 -1 -6 -18 114.63 3.13
 -1 6 18 115.57 3.46
 -1 6 17 34.12 1.86
 -1 -6 -17 35.11 1.87
 1 6 -17 37.52 2.16
 -1 6 17 34.64 1.99
 1 -6 17 33.79 1.67
 1 6 -17 34.12 2.03
 1 6 -17 36.18 2.06
 -1 -6 -17 34.26 1.94
 -1 -6 -17 35.43 1.95
 -1 -6 -17 34.63 1.83
 -1 -6 -16 22.95 1.72
 1 6 -16 24.51 1.87
 -1 -6 -16 23.13 1.73
 1 -6 16 22.09 1.55
 1 6 -16 25.55 1.96
 -1 6 16 21.64 1.68
 1 6 -16 22.83 1.56
 -1 -6 -16 23.17 1.71
 -1 -6 -16 23.65 1.67
 -1 6 16 22.04 1.45
 1 -6 16 24.39 3.52
 1 6 -16 26.15 1.98
 1 -6 15 95.63 3.56
 -1 -6 -15 104.45 3.9
 -1 6 15 96.24 6.51
 -1 -6 -15 96.52 6.22
 -1 -6 -15 100.62 3.83
 1 6 -15 103.64 3.79
 1 6 -15 102.8 4.09
 -1 -6 -15 102.01 3.9
 1 6 -15 105.28 4.22
 -1 -6 -15 101.94 3.79
 -1 6 15 100.08 3.58
 1 -6 15 93.49 7.18
 1 6 -14 145.84 5.14
 -1 -6 -14 144.1 4.9
 1 -6 14 130.29 8.53
 -1 6 14 134.83 7.43
 -1 6 14 133.08 8.01
 -1 -6 -14 148.54 4.93
 -1 6 14 127.24 7.2
 -1 -6 -14 143.87 7.96
 -1 6 14 136.2 4.22
 -1 -6 -14 140.26 4.78
 1 6 -14 142.01 4.89
 -1 6 14 139.29 4.62
 -1 -6 -14 145.46 4.81
 1 6 -14 140.73 5.16
 1 -6 14 138.58 9.05
 1 -6 14 127.41 7.72
 1 6 -14 146.52 5.22
 -1 -6 -13 212.7 6.23
 -1 6 13 214.21 6.2
 1 6 -13 208.05 6.69
 1 6 -13 216.44 5.98
 1 6 -13 215.6 6.7
 1 6 -13 224.73 6.74
 -1 -6 -13 219.46 6.38
 1 -6 13 200.28 10.93
 -1 6 13 214.13 10.5
 -1 6 13 206.71 9.82
 -1 -6 -13 219.8 6.35
 -1 6 13 216.92 5.88
 1 6 -13 234.19 6.88
 -1 -6 -13 217.95 6.33
 -1 6 13 200.94 9.28
 -1 -6 -13 215.32 10.23
 1 6 -13 205.67 6.33
 1 6 -13 220.25 6.78
 1 -6 13 191.72 9.76
 1 -6 13 202.8 11.34
 1 -6 13 210.96 11.5
 -1 6 13 201.32 9.23
 1 6 -12 243.96 7.14
 1 6 -12 250.66 7.36
 1 6 -12 256.97 7.5
 -1 6 12 238.17 6.89
 -1 -6 -12 247.26 6.94
 1 6 -12 247.05 7.39
 1 6 -12 250.92 6.77
 1 6 -12 247.63 7.35
 -1 -6 -12 262.95 7.11
 1 6 -12 255.09 7.35
 -1 6 12 243.54 11
 -1 6 12 244.42 11.36
 -1 -6 -12 249.89 6.99
 1 6 -12 239.04 6.3
 -1 -6 -12 249.73 6.99
 -1 -6 -12 246.75 6.18
 -1 6 12 244.6 10.6
 1 -6 12 239.71 12.15
 -1 6 12 240.27 11.51
 -1 6 12 257.33 6.75
 1 6 -12 261.46 7.48
 -1 6 12 236.44 11.29
 -1 -6 -12 244.25 11.29
 1 -6 12 239.36 12.49
 1 -6 12 259.58 12.99
 1 -6 12 240.3 11.1
 -1 6 12 239.55 10.18
 -1 -6 -12 251.24 11.32
 -1 -6 -12 244.63 6.39
 1 6 -11 190.49 6.35
 1 6 -11 193.54 6.41
 1 6 -11 187.9 6.17
 -1 -6 -11 197.63 6.14
 -1 6 11 195.61 6.14
 1 6 -11 193.49 6.38
 1 6 -11 194.75 6.35
 1 6 -11 189.69 5.9
 -1 -6 -11 195.55 6.03
 1 6 -11 199.3 6.37
 -1 6 11 183.02 9.76
 -1 6 11 188.75 9.77
 -1 -6 -11 200.48 8.35
 1 6 -11 186.61 5.57
 -1 -6 -11 200.29 6.1
 -1 -6 -11 192.4 5.5
 -1 6 11 183.06 9.35
 -1 6 11 184.18 10.04
 1 -6 11 199.78 10.99
 1 6 -11 187.83 5.39
 -1 6 11 192.12 5.83
 -1 6 11 181.67 8.75
 -1 -6 -11 203.23 10.2
 -1 -6 -11 192.83 5.51
 1 -6 11 203.54 10.03
 1 -6 11 199.86 11.33
 -1 -6 -11 185.72 9.86
 -1 6 11 179.34 9.86
 1 -6 11 192.68 11.18
 -1 -6 -11 190.52 6.03
 1 6 -11 205.48 6.48
 -1 -6 -10 101.25 6.62
 -1 6 10 102.69 7.32
 1 -6 10 97.92 7.64
 1 6 -10 100.53 4.45
 -1 -6 -10 108.14 4.4
 1 6 -10 97.02 4.33
 1 6 -10 103 4.41
 1 6 -10 102.66 4.19
 -1 -6 -10 104.97 4.18
 1 6 -10 103.07 4.4
 -1 6 10 95.75 6.86
 -1 6 10 108.27 7.38
 1 6 -10 95.35 3.89
 -1 -6 -10 103.49 4.21
 -1 -6 -10 96.03 5.95
 -1 6 10 109.71 7.17
 1 -6 10 94.93 7.06
 -1 6 10 95.82 6.08
 -1 -6 -10 107.08 7.39
 -1 6 10 98.98 4.05
 1 6 -10 94.55 3.75
 1 -6 10 107.64 7.11
 1 -6 10 98.45 7.92
 -1 6 10 94.11 7.03
 1 -6 10 99.07 7.89
 -1 -6 -10 116.34 7.75
 -1 -6 -10 106.32 4.3
 1 6 -10 110.5 4.59
 -1 -6 -9 142.9 7.9
 -1 6 9 130.53 8.16
 1 -6 9 148.99 9.35
 -1 -6 -9 142.86 7.43
 1 6 -9 141.96 4.51
 -1 6 9 143.81 8.35
 1 6 -9 141.15 5.33
 -1 -6 -9 146.92 5.28
 1 6 -9 133.55 5.08
 1 6 -9 146.46 5.19
 1 6 -9 139.81 4.99
 -1 -6 -9 143.99 4.98
 1 6 -9 142.68 5.16
 -1 6 9 141.48 8.47
 -1 6 9 143.8 8.26
 1 -6 9 147.16 4.89
 -1 -6 -9 140.58 5.01
 1 -6 9 143.36 8.62
 -1 6 9 139.93 7.38
 1 -6 9 141.14 9.26
 -1 -6 -9 151.36 8.95
 1 -6 9 139.53 9.33
 1 -6 9 132.55 7.85
 -1 6 9 139.12 4.95
 1 6 -9 140.43 4.74
 -1 -6 -9 141.01 5.09
 1 6 -9 149.87 5.35
 -1 6 9 144.8 7.3
 -1 -6 -9 139.47 8.58
 -1 -6 -8 625.68 12.69
 -1 -6 -8 618.47 17.56
 -1 6 8 619.8 18.53
 1 -6 8 577.51 19.41
 1 -6 8 583.86 18.52
 1 6 -8 587.06 11.44
 1 6 -8 590.12 11.45
 1 6 -8 593.97 12.65
 -1 -6 -8 619.79 12.96
 1 6 -8 581.18 12.5
 1 6 -8 575.76 11.89
 1 6 -8 597.11 12.43
 1 6 -8 583.15 12.33
 1 6 -8 604.19 12.58
 -1 -6 -8 616.88 12.31
 -1 6 8 574.17 18.26
 -1 6 8 575.51 17.41
 -1 -6 -8 622.58 19.43
 1 -6 8 589.54 11.89
 -1 -6 -8 613.35 12.52
 -1 6 8 595.99 18.26
 -1 -6 -8 583.79 16.43
 -1 6 8 574.97 11.67
 1 6 -8 593.91 11.73
 -1 -6 -8 614.71 17.09
 1 6 -8 597.11 12.02
 -1 6 8 608.84 12.38
 1 -6 8 604.33 20.13
 1 -6 8 600.35 17.56
 -1 6 8 593.39 18.48
 1 -6 8 576.57 19.73
 -1 6 8 568.69 16.66
 -1 6 8 565.44 16.65
 1 6 -8 579.23 16.56
 -1 6 8 586.28 15.68
 -1 -6 -8 631.3 19.58
 1 6 -7 403.8 8.86
 -1 6 7 400.04 8.84
 1 6 -7 413.94 9.74
 1 -6 7 420.72 13.89
 1 -6 7 419.47 15.99
 1 6 -7 415.16 9.31
 1 6 -7 402.63 9.5
 1 6 -7 414.54 9.49
 1 6 -7 409.16 9.5
 1 6 -7 417.81 9.64
 -1 -6 -7 432.95 9.56
 -1 6 7 418.29 14.88
 -1 6 7 429.74 12.74
 -1 6 7 429.12 14.02
 -1 6 7 396.19 13.77
 1 6 -7 407.95 13.71
 1 -6 7 420.75 9.17
 -1 -6 -7 422.32 9.76
 -1 -6 -7 425.63 14.03
 -1 6 7 419.33 14.78
 -1 -6 -7 431.69 15.93
 1 -6 7 413.32 13.94
 1 6 -7 414.75 9.12
 -1 6 7 413.28 9.14
 1 6 -7 396.78 8.84
 -1 -6 -7 408.44 13.96
 1 -6 7 413.1 14.99
 -1 6 7 421.17 8.94
 -1 -6 -7 426.06 14
 -1 6 7 423.32 14.53
 1 -6 7 415.34 15.84
 -1 6 7 407.88 14.64
 1 -6 7 404.61 15.89
 -1 6 7 438.33 14.07
 -1 -6 -7 423.02 15.8
 1 6 -7 413.97 9.32
 1 6 -6 55.58 3.02
 1 -6 6 59.71 4.74
 1 -6 6 49.36 5.23
 1 6 -6 54.15 2.88
 1 6 -6 52.39 2.78
 1 6 -6 56.47 2.9
 -1 -6 -6 70.79 3.21
 1 6 -6 59.36 3.03
 -1 6 6 54.06 4.83
 1 -6 6 60.38 4.7
 1 6 -6 50.67 4.61
 1 6 -6 58.24 2.92
 -1 6 6 59.77 4.73
 -1 6 6 55.36 4.37
 -1 -6 -6 58.14 3.14
 -1 6 6 57.41 5.1
 -1 -6 -6 64.12 5.31
 -1 -6 -6 55.53 5.63
 1 -6 6 53.91 4.65
 1 6 -6 57.38 2.75
 -1 6 6 54.26 2.7
 -1 6 6 56.28 2.74
 -1 -6 -6 57.21 4.98
 1 6 -6 57.41 2.77
 -1 -6 -6 59.62 4.94
 -1 6 6 61.44 5.07
 1 -6 6 62.91 5.84
 -1 6 6 57.21 5.04
 -1 6 6 55.14 4.77
 1 -6 6 53.74 5.46
 1 6 -6 56.44 2.8
 -1 6 6 58.59 2.89
 -1 -6 -6 63.29 5.99
 1 6 -5 457.28 10.15
 1 -6 5 473.62 14.04
 1 -6 5 447.22 16.09
 1 6 -5 453.26 9.87
 1 6 -5 452.59 9.93
 1 6 -5 465.86 9.86
 1 6 -5 465.19 10.09
 1 6 -5 464.88 10.12
 -1 -6 -5 481.78 10.15
 -1 6 5 427.92 14.8
 1 6 -5 438.58 14.67
 -1 6 5 458.99 9.73
 1 -6 5 461.81 14.34
 1 6 -5 472.44 10.06
 -1 6 5 458.8 9.27
 -1 6 5 447.74 15.07
 -1 6 5 458.45 13.59
 -1 6 5 469.27 13.99
 -1 -6 -5 485.1 10.73
 -1 -6 -5 457.96 15.35
 -1 6 5 481.11 15.54
 1 -6 5 474.5 14.6
 -1 -6 -5 490.49 17.5
 1 6 -5 459.9 9.72
 -1 -6 -5 460.17 15.1
 -1 6 5 457.37 9.76
 1 6 -5 457.08 9.73
 -1 -6 -5 519.4 15.44
 1 -6 5 466.22 16.61
 -1 6 5 481.77 14.62
 -1 6 5 467.52 15.05
 1 -6 5 472.02 16.65
 -1 6 5 492.33 15.16
 1 6 -5 466.62 9.87
 -1 6 5 467.56 10.01
 -1 -6 -5 524.59 17.99
 1 -6 4 141.33 8.42
 1 -6 4 137.96 6.87
 1 6 -4 132.59 4.54
 1 6 -4 132.77 4.54
 1 6 -4 148.13 4.75
 -1 -6 -4 140.66 4.69
 -1 6 4 139.45 7.19
 -1 6 4 134.53 7.65
 -1 6 4 139.45 6.53
 -1 -6 -4 132.32 7.64
 1 6 -4 129.4 4.38
 1 -6 4 154.33 8.03
 -1 6 4 144 7.57
 1 -6 4 128.24 8.24
 -1 6 4 143.49 7.73
 -1 -6 -4 144.98 9.15
 1 -6 4 129.87 7.09
 1 6 -4 129.54 4.49
 -1 6 4 135.59 4.22
 -1 -6 -4 136.75 7.84
 1 6 -4 133.73 4.6
 1 6 -4 138.4 4.55
 -1 6 4 136.44 4.58
 -1 6 4 128.72 7.62
 -1 6 4 143.66 7.45
 1 6 -4 129.67 7.49
 1 -6 4 131.29 7.15
 -1 6 4 135.01 4.46
 1 6 -4 138.24 6.48
 -1 -6 -4 126.95 8.74
 1 6 -4 133.29 4.41
 -1 6 4 137.87 4.5
 -1 6 4 133 6.88
 -1 -6 -4 144.49 7.77
 1 -6 4 135.4 8.52
 -1 6 3 429.25 14.93
 -1 6 3 482.04 14.73
 1 6 -3 452.25 14.94
 1 -6 3 490.97 13.51
 1 -6 3 472.65 15.99
 -1 6 3 456.67 14.19
 -1 6 3 438.32 12.09
 -1 6 3 468.66 14.75
 1 6 -3 470.36 9.9
 -1 6 3 465.77 9.99
 -1 6 3 466.33 9.59
 -1 6 3 471.59 14.92
 -1 -6 -3 491.04 15.52
 1 6 -3 465.08 13.65
 1 -6 3 457.71 14.25
 -1 -6 -3 483.85 17.47
 1 -6 3 453.65 15.97
 -1 -6 -3 487.15 12.81
 -1 -6 -3 476.05 15.17
 -1 6 3 473.9 13.34
 1 6 -3 479.28 10.05
 -1 6 3 466.66 14.23
 -1 6 3 485.77 15.1
 -1 -6 -3 466.07 17.19
 1 6 -3 469 13.34
 -1 -6 -3 474.8 15.35
 1 -6 3 509.53 15.53
 1 6 -3 456.55 9.86
 -1 6 2 221.11 9.35
 -1 6 2 199.43 8.93
 -1 6 2 215.68 8.75
 -1 6 2 207.44 9.41
 -1 -6 -2 215.33 11.17
 1 -6 2 203.86 9.05
 1 -6 2 215.59 8.22
 -1 6 2 196.94 5.49
 1 6 -2 207.24 5.78
 1 -6 2 219.97 10.27
 1 6 -2 190.78 9.31
 -1 6 2 190.32 8.89
 -1 -6 -2 218.95 9.68
 1 6 -2 193.63 8.43
 -1 6 2 204.44 9.18
 1 6 -2 204.2 8.39
 -1 -6 -2 208.2 10.96
 1 -6 2 202.49 8.99
 -1 -6 -2 186.69 9.27
 1 -6 2 214.7 9.62
 1 -6 2 204.74 10.13
 -1 -6 -2 227.4 8.18
 -1 -6 -2 227.58 10.14
 -1 6 2 200.95 7.69
 -1 6 1 226.57 9.63
 -1 6 1 231.18 9.33
 -1 6 1 227.05 8.66
 -1 6 1 215.65 9.61
 1 6 -1 227.55 8.56
 1 -6 1 232.51 9.8
 1 -6 1 233.22 8.45
 -1 6 1 228.32 6.01
 1 6 -1 225.94 6.08
 1 -6 1 277.78 11.26
 -1 6 1 234.96 9.8
 -1 6 1 249.47 9.93
 1 6 -1 221.75 9.16
 1 -6 1 233.92 9.84
 1 6 -1 219.39 8.96
 -1 -6 -1 221.23 11.19
 1 -6 1 231.59 10.08
 1 6 -1 220.02 7.53
 -1 -6 -1 240.73 10.54
 -1 6 1 221.01 7.54
 1 -6 1 225.97 10.5
 -1 -6 -1 228.73 8.52
 -1 6 0 492.36 15.13
 -1 6 0 514.35 14.39
 1 6 0 498.06 14.56
 1 6 0 512.11 14.09
 -1 6 0 500.13 13.19
 1 -6 0 498.11 15.47
 1 -6 0 497.06 13.19
 1 6 0 520.96 10.42
 -1 6 0 509.23 10.38
 1 -6 0 529.57 16.09
 -1 6 0 495.87 9.79
 -1 6 0 510.96 15.39
 1 6 0 478.46 15.47
 1 6 0 492.83 14.74
 -1 6 0 498.51 14.63
 1 -6 0 494.76 15.37
 -1 -6 0 494.95 15.91
 1 -6 0 530.75 15.96
 -1 -6 0 515.23 16.48
 1 6 0 499.18 12.98
 -1 -6 0 505.75 13.97
 1 -6 0 520.15 16.48
 -1 6 -1 262.96 10.57
 1 6 1 264.23 10.17
 -1 6 -1 255.36 9.3
 1 6 1 259.36 9.71
 -1 6 -1 266.77 10.58
 -1 6 -1 259.29 8.37
 1 -6 -1 256.18 10.67
 1 -6 -1 263.16 8.88
 1 -6 -1 280.68 11.05
 -1 6 -1 246.67 6.26
 1 6 1 235.8 10.41
 1 6 1 260.41 10.19
 -1 6 -1 279.98 10.1
 1 -6 -1 275.85 11
 -1 6 -1 261.66 6.69
 1 6 1 261.8 6.58
 -1 -6 1 268.99 11.18
 -1 -6 1 270.46 9.95
 1 -6 -1 283.34 11.41
 1 6 1 266.09 9.18
 -1 -6 1 278.71 11.68
 1 6 2 231.39 7.94
 1 6 2 226.93 9.53
 -1 6 -2 222.06 8.22
 -1 6 -2 228.95 6.23
 1 6 2 238.84 6.11
 1 6 2 227.24 9.27
 -1 6 -2 252.47 10.1
 1 -6 -2 242.4 10.22
 -1 -6 2 235.43 8.82
 -1 6 -2 231.04 6.05
 1 -6 -2 235.3 10
 -1 -6 2 230.63 9.41
 1 6 2 234.13 8.91
 -1 -6 2 220.21 10.49
 1 -6 -2 243 10.41
 -1 6 -2 222.64 8.76
 -1 -6 2 230 10.31
 1 -6 -2 232.73 10.06
 1 -6 -2 235.51 10.15
 -1 6 -2 231.12 9.86
 1 6 2 229.76 10.14
 -1 -6 3 479.52 15.44
 1 -6 -3 473.33 14.95
 -1 -6 3 476.16 15.04
 -1 -6 3 451.71 13.37
 1 6 3 446.96 9.68
 -1 6 -3 465.32 9.96
 1 -6 -3 471.56 10.21
 -1 6 -3 452.76 9.82
 -1 6 -3 426.37 9.69
 -1 6 -3 425.85 15.12
 -1 6 -3 471.08 14.65
 1 6 3 447.34 14.73
 1 6 3 457.97 12.57
 -1 6 -3 426.13 11.68
 -1 6 -3 454.6 9.89
 1 6 3 457.04 9.47
 1 -6 -3 470.97 14.77
 -1 -6 3 474.48 14.42
 1 6 3 463.86 14.21
 -1 6 -3 472.36 14.51
 -1 6 -3 453.3 9.68
 1 -6 -3 478.94 14.78
 1 -6 -3 470.86 14.69
 1 -6 -3 460.54 9.85
 1 -6 -3 464.48 14.95
 1 6 3 460.49 13.59
 -1 -6 3 463.16 15.82
 -1 6 -3 436.42 12.6
 1 6 3 458.61 14.36
 -1 6 -4 156.77 4.88
 1 6 4 148.47 4.68
 1 6 4 147.51 4.81
 -1 6 -4 153.59 6.52
 1 6 4 150.93 7.84
 1 -6 -4 161.17 7.98
 -1 -6 4 152.49 7.51
 1 -6 -4 156.09 7.84
 1 -6 -4 154.98 5.1
 -1 6 -4 158.64 5.07
 1 -6 -4 162.12 5.22
 -1 6 -4 138.9 4.83
 -1 6 -4 134 8.02
 1 6 4 143.17 7.81
 -1 6 -4 148.12 7.77
 -1 6 -4 160.25 4.96
 1 -6 -4 149.68 7.65
 -1 6 -4 162.9 8.32
 1 6 4 144.64 6.92
 1 -6 -4 160.89 5.4
 1 6 4 150.55 4.6
 1 6 4 151.74 7.84
 -1 -6 4 159.12 8.13
 -1 6 -4 164.71 7.97
 -1 -6 4 149.39 8.23
 1 6 4 150.76 4.74
 1 -6 -4 161.4 8.24
 -1 -6 4 151.51 8
 1 -6 -4 165.29 8.2
 -1 6 -4 159.13 5.06
 1 6 4 151.66 4.76
 -1 6 -4 158.14 4.91
 1 -6 -4 150.68 4.89
 1 -6 -4 166.56 8.48
 1 6 4 157.17 7.66
 -1 -6 4 160.38 8.9
 1 6 5 466.16 9.55
 -1 6 -5 441.12 9.55
 1 6 5 444.26 9.77
 1 6 5 448.8 14.51
 1 -6 -5 476.02 14.34
 -1 6 -5 427.38 15
 1 -6 -5 436.75 13.97
 -1 6 -5 449 9.66
 1 6 5 416.03 14.18
 1 6 5 441.06 9.24
 -1 6 -5 465.17 10.02
 1 -6 -5 454.03 9.88
 1 6 5 442.4 9.61
 1 6 5 450.48 9.54
 -1 6 -5 454.86 9.66
 -1 6 -5 466.07 9.95
 -1 6 -5 454 9.88
 1 6 5 455.19 9.67
 1 6 5 453.14 9.87
 -1 6 -5 434.5 9.93
 -1 6 -5 434.58 9.9
 1 -6 -5 448.02 10.03
 -1 6 -5 428.89 9.94
 1 -6 -5 461.61 10.11
 1 6 5 457.74 13.65
 -1 6 -5 464.37 14.9
 1 6 5 433.52 14.4
 1 -6 -5 458.42 10.3
 -1 -6 5 452.93 14.75
 -1 6 -5 465.04 14.06
 1 6 5 443.83 14.53
 1 -6 -5 478.61 15.2
 1 6 5 465.06 14.44
 -1 -6 5 463.87 16.04
 -1 -6 5 461.87 14.26
 -1 6 -5 457.54 10.04
 1 -6 -5 484.04 14.88
 1 6 5 445.53 9.49
 -1 -6 5 446.79 15.01
 -1 -6 5 443.07 16.47
 -1 -6 5 436.1 14.53
 1 -6 -5 493.22 14.36
 1 6 6 75.32 3.16
 -1 6 -6 79.78 3.28
 1 6 6 84.56 3.57
 1 6 6 73.67 5.6
 1 -6 -6 74.03 6.43
 1 -6 -6 82.35 5.48
 -1 6 -6 73.22 5.83
 1 -6 -6 81.26 5.49
 1 6 6 78.44 5.61
 -1 6 -6 78.2 3.49
 1 -6 -6 111.32 4.04
 1 6 6 81.32 3.47
 1 6 6 74.6 3.18
 -1 6 -6 73.04 3.21
 1 6 6 76.55 3.37
 -1 6 -6 79.76 3.58
 -1 6 -6 81.23 3.59
 1 6 6 76.58 3.45
 -1 6 -6 78.67 3.55
 1 -6 -6 78.22 3.52
 -1 6 -6 72.61 3.53
 1 -6 -6 75.79 3.49
 1 6 6 79.66 5.48
 -1 6 -6 73.37 5.6
 1 6 6 79.53 5.85
 1 -6 -6 77.24 3.28
 1 -6 -6 86.45 3.78
 -1 6 -6 81.08 5.34
 -1 -6 6 77.73 5.85
 -1 6 -6 75.25 3.28
 1 6 6 78.26 3.26
 -1 -6 6 80.44 5.94
 -1 -6 6 73.52 6.4
 -1 -6 6 74.33 5.66
 -1 -6 6 77.71 6.28
 -1 -6 6 74.84 5.55
 1 -6 -6 88.3 5.99
 -1 6 -6 79.27 3.62
 1 6 6 78.14 5.71
 1 -6 -6 82.04 6.03
 -1 -6 6 73.1 6.1
 1 -6 -6 84.42 5.47
 -1 6 -7 435.02 9.41
 1 6 7 440.25 9.3
 -1 -6 7 442.04 14.69
 -1 -6 7 422.44 14.7
 -1 6 -7 432.04 9.21
 1 6 7 458.29 9.95
 1 6 7 469.34 14.97
 1 -6 -7 434.74 16.12
 -1 6 -7 391.3 14.22
 1 -6 -7 437.98 13.65
 1 6 7 435.88 14.06
 1 -6 -7 436.96 9.41
 1 -6 -7 447.8 9.95
 1 6 7 426.83 9.78
 1 6 7 429.35 9.26
 -1 6 -7 438.61 9.39
 -1 6 -7 454.18 10.2
 1 6 7 441.78 9.88
 -1 6 -7 450.43 10.22
 1 6 7 447.26 9.94
 -1 6 -7 436.83 10.02
 -1 6 -7 449.63 10.11
 1 -6 -7 461.14 10.06
 1 -6 -7 446.11 10.01
 -1 6 -7 425.73 10.14
 1 6 7 449.04 14.92
 1 6 7 435.03 14.3
 -1 6 -7 470.02 14.85
 1 -6 -7 450.26 9.68
 1 -6 -7 446.3 10.1
 -1 -6 7 448.23 15.19
 1 -6 -7 438.22 13.48
 -1 6 -7 438.95 9.89
 -1 -6 7 454.46 14.87
 1 -6 -7 455.48 14.7
 -1 6 -7 454.25 10.3
 1 6 7 447.67 14.96
 -1 -6 7 439.09 15.85
 1 -6 -7 442.33 13.35
 -1 6 -8 544.7 11
 -1 -6 8 505.85 16.73
 1 6 8 564.23 11.73
 1 6 8 591.83 17.3
 1 -6 -8 554.34 18.31
 -1 6 -8 514.82 16.23
 1 6 8 543.19 15.72
 1 -6 -8 551.42 11.13
 1 -6 -8 565.25 11.86
 1 6 8 568.15 11.86
 -1 6 -8 543.87 10.92
 1 6 8 562.82 11.77
 -1 6 -8 552.72 11.85
 -1 6 -8 560.44 11.95
 1 -6 -8 576.04 11.9
 1 -6 -8 574.73 11.93
 1 6 8 592.87 17.61
 1 6 8 544.2 16.84
 -1 6 -8 577.1 16.71
 1 -6 -8 578.55 11.64
 1 -6 -8 589.59 12.1
 -1 6 -8 585.54 11.85
 -1 -6 8 528.34 17.55
 1 -6 -8 549.78 15.52
 1 6 8 564.21 17.55
 1 -6 -8 584.74 18.2
 1 6 8 563.91 17.56
 -1 -6 8 576.72 18.68
 -1 -6 8 554.48 17.2
 1 6 8 557.03 11.84
 -1 6 -8 573.27 12.22
 -1 6 -8 569.78 12.2
 1 -6 -8 582.45 17.19
 -1 6 -8 578.16 12.34
 1 -6 -8 559.75 15.42
 1 -6 -9 159.51 8.9
 1 6 9 140.3 8.35
 -1 -6 9 156.32 9.24
 -1 -6 9 130.82 7.94
 -1 6 -9 146.71 5.36
 1 6 9 142.25 5.09
 -1 6 -9 151.38 5.44
 1 6 9 151.46 5.1
 -1 6 -9 144.21 5.06
 1 -6 -9 148.78 5.12
 -1 6 -9 146.03 5.16
 1 -6 -9 151.31 5.17
 -1 6 -9 137.2 5.21
 1 6 9 141.64 8.1
 1 6 9 138.29 8.07
 -1 6 -9 152.19 7.82
 1 -6 -9 145.42 4.6
 1 -6 -9 137.84 4.83
 1 -6 -9 148.44 5.13
 1 6 9 151.57 8.11
 -1 6 -9 154.72 5.06
 1 -6 -9 136.64 8.5
 -1 -6 9 137.83 8.55
 1 -6 -9 137.51 6.96
 1 -6 -9 150.84 5.15
 -1 -6 9 136.01 8.1
 1 -6 -9 136.46 7.06
 -1 -6 9 133.85 8.23
 1 6 9 150.32 8.55
 1 6 9 144.96 4.96
 1 6 10 81.23 6.42
 1 -6 -10 92.72 6.83
 -1 -6 10 93.89 7.19
 -1 6 -10 87.13 4.09
 -1 6 -10 89.23 4.14
 1 6 10 91.09 4.01
 -1 6 -10 89.96 4.19
 1 6 10 88.69 3.8
 -1 6 -10 87.92 3.82
 1 -6 -10 90.43 3.9
 -1 6 -10 93.78 3.89
 -1 6 -10 87.85 3.86
 1 -6 -10 84.23 3.47
 1 -6 -10 85.25 3.83
 -1 6 -10 80.69 3.93
 1 -6 -10 72.53 6.15
 1 6 10 71.89 6.36
 -1 -6 10 81.06 6.58
 1 6 10 84.54 6.43
 1 6 10 85.65 6.25
 1 -6 -10 92.92 3.97
 1 -6 -10 85.72 3.41
 1 6 10 85.73 6.02
 1 -6 -10 93.05 5.64
 1 6 10 80.19 6.3
 -1 -6 10 88.46 6.7
 1 6 10 87.88 3.72
 -1 -6 10 75.44 6.13
 1 -6 -10 92.86 3.97
 -1 6 -10 81.65 3.53
 1 6 11 221.7 6.61
 -1 6 -11 225.34 6.92
 -1 6 -11 217.67 6.89
 -1 6 -11 222.32 7.01
 1 6 11 231.63 6.81
 1 6 11 218.08 6.32
 -1 6 -11 225.58 6.36
 -1 6 -11 222.21 6.4
 -1 6 -11 215.13 6.43
 1 -6 -11 231.45 6.63
 1 -6 -11 205.14 5.83
 1 -6 -11 227.2 6.61
 -1 6 -11 208.62 6.67
 1 6 11 212.6 11.06
 1 -6 -11 212.18 10.35
 -1 -6 11 187.05 10.27
 1 -6 -11 218.14 6.57
 1 6 11 208.55 10.35
 1 6 11 220.03 10.14
 1 -6 -11 230.05 6.64
 1 6 11 217.14 6.15
 1 6 11 209.14 9.45
 1 -6 -11 206.25 8.68
 1 -6 -11 233.88 11.06
 -1 -6 11 203.22 10.83
 -1 6 -11 218.76 6
 -1 -6 11 214.86 10.54
 -1 -6 11 212.92 10.73
 1 6 11 202.65 10.23
 1 -6 -11 215.61 5.75
 -1 6 -12 261.55 7.67
 1 6 12 256.98 6.81
 -1 6 -12 253.88 6.68
 -1 6 -12 258.78 6.84
 1 -6 -12 265.4 7.19
 -1 6 -12 249.45 7.04
 1 -6 -12 264.85 7.22
 -1 6 -12 241.87 7.23
 1 6 12 238.24 11.65
 -1 -6 12 217.25 11.24
 1 6 12 251.42 10.65
 1 6 12 241.95 11.24
 1 -6 -12 269.34 7.32
 1 -6 -12 265.59 7.23
 1 6 12 256.78 6.62
 1 -6 -12 248.41 6.63
 1 6 12 251.17 10.08
 -1 -6 12 242.37 11.34
 -1 -6 12 241.34 11.88
 -1 -6 12 234.55 11.44
 1 6 12 242.91 11.14
 -1 6 -12 244.87 6.2
 1 -6 -12 243.01 6.15
 1 6 12 257.08 7.25
 -1 6 -13 194.39 5.96
 1 -6 -13 196.89 5.94
 -1 6 -13 190.08 5.44
 1 -6 -13 199.41 6.01
 -1 6 -13 186.44 6
 1 6 13 192.23 5.98
 1 6 13 196.11 5.56
 1 6 13 192.84 9.83
 1 6 13 178.36 8.58
 1 -6 -13 197.28 5.99
 1 6 13 196.16 5.36
 1 -6 -13 189.72 5.46
 1 -6 -13 197.61 6.04
 1 6 13 188.96 9.84
 -1 -6 13 179.73 10.13
 -1 6 -13 201.9 6.52
 -1 6 -13 184.36 5.23
 -1 -6 13 158.89 9.33
 1 -6 -13 149.57 4.62
 -1 -6 13 174.09 9.53
 1 6 14 162.56 8.51
 1 -6 -14 161.49 4.29
 1 -6 -14 164.3 4.89
 1 -6 -14 154.63 4.48
 1 -6 -14 156.88 4.83
 1 6 14 142.15 8.06
 -1 -6 14 132.62 8.39
 1 6 14 162.91 4.89
 1 6 14 155.45 4.16
 1 -6 -14 159.74 4.81
 1 -6 -14 163.78 4.83
 -1 6 -14 155.71 4.79
 -1 6 -14 161.49 5.3
 1 6 14 161.61 4.99
 -1 6 -14 165.05 5.19
 -1 -6 14 132.99 7.97
 1 -6 -15 117.95 4.25
 -1 6 -15 117.54 4.4
 -1 6 -15 119.08 4.61
 1 -6 -15 110.17 4.15
 1 6 15 123.69 4.43
 1 -6 -15 113.25 3.87
 1 6 15 116.2 4.2
 -1 -6 15 109.44 7.28
 1 -6 -15 112.57 3.63
 1 -6 -15 119.64 4.22
 -1 6 -15 119.81 4.31
 1 6 15 105.53 6.8
 -1 6 -15 114.92 4.5
 1 -6 -15 119.43 4.25
 1 6 16 26.57 1.82
 1 6 16 30.26 2.01
 1 -6 -16 26.65 1.62
 1 -6 -16 27.47 1.89
 1 -6 -16 27.8 1.92
 -1 6 -16 27.17 1.9
 1 -6 -16 27.15 1.83
 1 6 16 27.13 1.74
 -1 6 -16 30.13 2.02
 -1 6 -16 26.05 2.04
 1 -6 -16 26.13 1.5
 1 -6 -17 36.44 1.99
 1 6 17 38.75 2.1
 1 -6 -17 33.35 1.54
 -1 6 -17 38.87 2.06
 1 -6 -17 38.47 1.97
 1 6 17 37.82 1.95
 -1 6 -17 38.12 2.04
 -1 6 -17 39.53 2.26
 1 6 17 38.69 2.09
 1 6 17 36.24 1.83
 1 -6 -17 34 1.95
 1 6 18 116.61 3.41
 -1 6 -18 122.45 3.67
 1 6 18 110.12 3.03
 1 6 18 115.95 3.36
 1 -6 -18 117.1 3.48
 -1 6 -18 115.87 3.29
 1 -6 -18 115.11 3.28
 1 -6 -18 114.91 3.34
 -1 6 -18 118.28 3.52
 1 -6 -19 107.96 2.86
 1 6 19 104.27 2.79
 -1 6 -19 98.26 2.54
 -1 6 -19 106.43 2.81
 1 -6 -19 103.95 2.71
 1 6 19 106.96 2.71
 1 7 -18 34.71 1.33
 -1 7 18 30.77 1.17
 1 7 -18 32.57 1.26
 -1 -7 -18 30.26 1.14
 -1 7 18 30.33 1.11
 -1 -7 -17 223.12 4.56
 1 7 -17 242.44 5.07
 -1 -7 -17 225.61 4.83
 1 -7 17 220.49 4.75
 -1 7 17 230.42 4.85
 -1 -7 -17 211.33 4.42
 -1 -7 -17 229.63 4.81
 1 7 -16 51.33 2.02
 -1 -7 -16 48.48 1.93
 -1 7 16 47.39 1.82
 1 7 -16 53.66 2.33
 1 7 -16 50.45 2.21
 -1 7 16 48.32 2.18
 -1 -7 -16 48.01 2.15
 1 -7 16 48.95 2.21
 -1 -7 -16 48.38 2.15
 -1 -7 -16 48.56 2.05
 -1 -7 -15 45.29 2.25
 1 7 -15 45.44 2.48
 -1 7 15 43.61 2.3
 1 7 -15 42.56 2.17
 1 7 -15 49.02 2.45
 -1 7 15 43.98 2.29
 -1 -7 -15 42.91 2.07
 -1 7 15 43.78 2.06
 1 7 -15 48.98 2.39
 -1 -7 -15 45 2.27
 1 -7 15 43.85 2.3
 -1 -7 -15 43.69 2.15
 1 7 -14 2.25 0.89
 -1 7 14 2.28 0.69
 -1 -7 -14 1.05 0.67
 1 7 -14 1.92 0.78
 -1 -7 -14 3.51 0.82
 -1 7 14 1.42 0.55
 1 7 -14 1.9 0.73
 -1 -7 -14 1.3 0.73
 1 7 -14 1.66 0.79
 -1 7 14 1.32 0.7
 -1 -7 -14 1.63 0.66
 1 -7 14 -0.26 1.29
 1 7 -13 128.06 4.53
 -1 -7 -13 124.21 4.32
 -1 7 13 106.97 6.69
 -1 7 13 114.58 6.88
 -1 -7 -13 130.82 4.41
 -1 -7 -13 119.34 4.14
 -1 7 13 123.99 4.3
 -1 7 13 118.49 3.97
 1 7 -13 132.54 4.78
 -1 -7 -13 118.33 4.21
 1 7 -13 126.51 4.54
 -1 -7 -13 113.38 6.74
 1 7 -13 123.97 4.51
 1 -7 13 104.47 7.69
 1 7 -12 17.15 1.75
 -1 -7 -12 21.21 1.83
 1 7 -12 19.87 1.83
 -1 7 12 17.79 2.86
 -1 7 12 19.61 2.99
 -1 -7 -12 18.59 1.67
 -1 7 12 19.01 1.8
 1 7 -12 18.54 1.51
 -1 -7 -12 17.45 1.68
 -1 7 12 20.34 1.71
 -1 7 12 17.63 2.72
 1 -7 12 17.47 3.44
 -1 7 12 13.87 2.65
 -1 -7 -12 17.53 1.68
 -1 -7 -12 15.12 2.7
 1 7 -12 21.84 1.94
 1 7 -12 20.3 1.94
 1 7 -12 19.31 1.72
 1 -7 12 16.33 3.37
 1 7 -11 115.34 4.68
 -1 7 11 122.61 4.66
 -1 -7 -11 112.9 4.34
 1 7 -11 121.19 4.78
 1 7 -11 121.9 4.67
 1 7 -11 126.04 4.62
 -1 -7 -11 131.81 4.65
 1 7 -11 122.85 4.67
 -1 7 11 115.95 7.45
 -1 7 11 118.73 7.28
 1 7 -11 123.23 4.26
 -1 -7 -11 117.2 4.47
 -1 7 11 116.39 7.34
 -1 7 11 122.54 4.44
 -1 -7 -11 122.27 4.55
 1 -7 11 102.35 8.08
 1 -7 11 107.56 8.19
 -1 7 11 110.05 7.32
 1 -7 11 104.14 8.11
 -1 -7 -11 123.91 7.63
 1 -7 10 10.23 2.88
 -1 7 10 10.83 1.52
 -1 -7 -10 13.43 1.62
 1 7 -10 11.21 1.56
 1 7 -10 11.1 1.44
 1 7 -10 10.5 1.43
 1 7 -10 12.96 1.63
 -1 -7 -10 9.78 1.4
 -1 7 10 12.09 2.49
 -1 7 10 13.63 2.78
 1 -7 10 13.57 2.65
 -1 -7 -10 9.73 2.37
 1 7 -10 18.6 1.71
 -1 -7 -10 10.85 1.24
 -1 -7 -10 9.7 1.41
 1 7 -10 10.27 1.17
 -1 7 10 9.56 2.27
 -1 7 10 14.11 2.7
 -1 -7 -10 14.31 2.71
 1 -7 10 18.24 3.61
 -1 -7 -10 14.67 2.75
 -1 7 10 11.61 1.44
 1 7 -10 12.02 1.4
 -1 -7 -10 11.95 2.11
 -1 -7 -10 11.1 1.47
 1 -7 10 13.32 3.18
 -1 7 10 12.64 2.62
 -1 7 9 315.37 8.2
 1 7 -9 312.5 7.94
 1 7 -9 306.43 7.21
 1 7 -9 307.45 7.21
 1 7 -9 314.91 8.5
 -1 7 9 321.11 8.43
 -1 -7 -9 317.44 8.31
 1 7 -9 305.25 8.25
 1 7 -9 321.74 8.22
 1 7 -9 318.98 8.34
 -1 -7 -9 320.97 8.13
 1 7 -9 327.36 8.41
 1 -7 9 299.13 12.54
 -1 7 9 319.39 13.18
 -1 7 9 300.02 11.94
 -1 -7 -9 317.83 8.22
 -1 7 9 320.29 13.02
 -1 7 9 313.97 7.47
 1 7 -9 314.24 7.5
 1 -7 9 320.99 14.82
 -1 7 9 305.84 11.61
 -1 -7 -9 312.49 13.25
 -1 7 9 288.02 12.65
 -1 -7 -9 314.54 8.25
 1 -7 9 324.38 14.65
 -1 -7 -9 318.64 11.49
 -1 -7 -9 306 12.06
 -1 7 9 292.83 12.39
 1 -7 9 329.18 14.99
 -1 -7 -9 329.8 13.44
 -1 -7 -8 119.32 4.74
 -1 7 8 120.78 4.7
 1 7 -8 121.6 4.59
 -1 7 8 121.24 4.14
 1 7 -8 115.72 4.14
 -1 7 8 117.63 4.12
 1 7 -8 120.36 4.19
 1 7 -8 114.45 4.74
 1 7 -8 119.71 4.89
 -1 7 8 118.55 4.8
 -1 -7 -8 121.33 4.86
 1 7 -8 123.55 4.74
 1 7 -8 118.32 4.72
 1 7 -8 117.02 4.52
 -1 -7 -8 125.62 4.64
 1 7 -8 120.12 4.73
 -1 7 8 120.54 7.98
 -1 7 8 114.02 7.02
 1 -7 8 99.21 7.11
 -1 -7 -8 121.69 8.19
 1 -7 8 121.66 4.72
 -1 -7 -8 122.98 4.78
 -1 7 8 115.58 7.72
 1 7 -8 117.43 4.28
 -1 7 8 122.8 4.34
 -1 -7 -8 126.27 7.52
 -1 7 8 118.86 7.53
 1 -7 8 117.69 8.85
 -1 -7 -8 114.38 6.89
 1 -7 8 117.91 8.69
 1 -7 8 126.58 9.16
 -1 7 8 117.29 7.14
 -1 7 8 117.74 7.78
 1 7 -8 104.69 6.8
 -1 -7 -8 114.06 8.02
 1 7 -7 872.22 15.93
 -1 7 7 848.05 15.72
 -1 7 7 850.91 15.81
 1 7 -7 854.11 15.84
 1 7 -7 826.61 16.59
 1 -7 7 915.26 26.03
 1 7 -7 851.76 16.4
 1 7 -7 867.75 16.23
 1 7 -7 928.98 16.93
 -1 -7 -7 902.06 16.54
 -1 7 7 823.71 21.09
 1 7 -7 844.93 22.55
 -1 7 7 787.08 22.15
 1 -7 7 877.02 16.53
 -1 -7 -7 905.06 16.9
 1 -7 7 839.68 22.97
 -1 -7 -7 882.83 24.93
 -1 7 7 868.93 23.68
 -1 -7 -7 892.45 22.84
 -1 7 7 828.34 22.15
 1 -7 7 876.76 26.19
 1 -7 7 825.49 25.36
 -1 7 7 881.74 22.66
 -1 7 7 839.24 23.14
 1 7 -7 886.72 16.15
 -1 7 7 867.8 16.08
 -1 -7 -7 891.38 16.91
 -1 7 7 885.14 16.7
 1 7 -7 864.96 16.5
 -1 -7 -7 939.9 25.43
 1 7 -6 61.46 3.15
 -1 7 6 59.73 3.12
 -1 7 6 63.69 5.71
 1 -7 6 56.09 5.31
 -1 -7 -6 71.35 6.61
 1 7 -6 59.55 5.34
 -1 7 6 58.36 5.37
 -1 7 6 77.93 3.4
 1 7 -6 60.35 3.06
 1 7 -6 69.98 3.49
 -1 7 6 62.33 3.37
 1 7 -6 66.59 3.27
 1 7 -6 60.8 3.09
 -1 -7 -6 72.08 3.48
 -1 7 6 58.64 5.58
 -1 7 6 70.39 5.22
 -1 7 6 60.44 4.68
 1 -7 6 58.91 3.18
 -1 -7 -6 67.07 3.54
 1 7 -6 65.42 3.18
 -1 7 6 60.69 3.02
 -1 7 6 66.72 5.56
 -1 7 6 65.08 5.53
 1 -7 6 61.56 6.18
 1 7 -6 63.57 3.3
 -1 7 6 69.18 3.5
 1 -7 6 69.62 6.67
 -1 -7 -6 63.76 5.46
 -1 7 6 64.31 5.23
 1 -7 6 54.8 6.08
 -1 -7 -6 60.58 6.13
 1 7 -5 654.22 13
 -1 7 5 634.84 12.93
 -1 -7 -5 590.39 18.29
 -1 -7 -5 660.19 21.61
 1 -7 5 614.9 18.89
 -1 7 5 584.36 18.97
 1 7 -5 575.74 18.58
 1 7 -5 642.57 12.83
 -1 7 5 629.87 12.76
 1 7 -5 621.02 13.02
 -1 7 5 649.42 13.3
 1 7 -5 620.94 12.66
 1 7 -5 629.81 12.57
 1 7 -5 653.42 13.26
 -1 -7 -5 655.92 13.14
 -1 7 5 647.38 19.48
 -1 7 5 658.45 18.17
 1 -7 5 639.47 12.88
 -1 -7 -5 657.43 13.78
 1 7 -5 646.98 12.88
 -1 7 5 647.73 12.8
 -1 7 5 634.38 18.91
 -1 7 5 616.88 18.53
 1 -7 5 630.06 20.7
 1 7 -5 634.12 13.16
 -1 7 5 638.72 12.16
 -1 7 5 620.73 17.41
 -1 -7 -5 665.23 19.15
 1 -7 5 596.54 20.93
 1 -7 5 599.12 20.66
 -1 -7 -5 663.51 21.71
 1 -7 5 641.03 19.16
 1 -7 4 25.17 4
 1 7 -4 37.26 2.36
 -1 7 4 23.5 1.97
 1 7 -4 22.79 1.95
 -1 7 4 22.87 1.99
 1 7 -4 20.25 1.73
 -1 7 4 36.68 2.22
 1 7 -4 20.49 1.75
 1 7 -4 21.64 1.93
 -1 -7 -4 23.14 2.01
 -1 7 4 23.93 3.46
 -1 7 4 18 2.87
 -1 7 4 18.68 3.23
 1 7 -4 18.4 3.21
 1 -7 4 22.15 1.86
 -1 -7 -4 20.4 2.14
 -1 7 4 22.3 3.38
 -1 -7 -4 24.71 3.54
 -1 7 4 22.82 1.76
 -1 7 4 21.3 1.94
 1 -7 4 24.98 3.57
 -1 -7 -4 17.03 3.65
 1 -7 4 21.75 3.27
 -1 -7 -4 22.06 4.15
 -1 -7 -4 23.31 3.46
 -1 7 4 20.21 2.72
 1 -7 4 23.45 3.89
 -1 7 4 21.12 3.25
 -1 7 4 24.77 3.33
 -1 7 4 20.64 1.82
 1 7 -4 25.22 2.03
 1 7 -4 20.37 1.85
 -1 7 4 19.82 1.82
 -1 7 3 391.03 9.13
 1 7 -3 383.51 9.05
 1 7 -3 344.01 8.7
 1 7 -3 371.41 8.44
 -1 7 3 387.2 9.16
 -1 7 3 392.04 8.82
 1 7 -3 384.18 9.14
 -1 -7 -3 398.52 9.35
 -1 7 3 388.87 13.96
 -1 7 3 397.42 13.91
 1 7 -3 384.23 9.22
 -1 7 3 396.65 8.83
 -1 7 3 378.67 9.13
 1 -7 3 378.11 8.7
 1 -7 3 383.05 14.28
 -1 -7 -3 399.05 16.81
 -1 -7 -3 368.29 14.23
 -1 7 3 388.21 14.22
 -1 7 3 391 9.13
 1 7 -3 384.1 9.08
 -1 7 3 367.66 14.69
 1 7 -3 351.54 14.05
 1 -7 3 364.36 13.93
 1 7 -3 372.41 12.45
 -1 -7 -3 386.22 16.5
 1 -7 3 411.6 15.49
 -1 7 3 368.47 14.02
 -1 7 3 375.28 13.04
 -1 7 3 394.91 9.33
 1 7 -3 384.95 9.15
 1 7 -3 376.93 8.47
 1 -7 3 377.88 15.34
 -1 -7 -3 404.75 14.71
 -1 7 2 96.84 4.03
 1 7 -2 95.98 3.98
 1 7 -2 95.18 3.84
 1 7 -2 94.54 3.73
 -1 7 2 99.63 3.99
 -1 7 2 98.12 3.9
 1 7 -2 97.84 3.99
 -1 7 2 95.22 3.66
 -1 -7 -2 99.51 4.16
 -1 7 2 99.78 6.59
 -1 7 2 93.83 6.66
 -1 -7 -2 96.93 7.01
 1 -7 2 103.25 7.62
 1 -7 2 100.75 4.21
 1 -7 2 100.1 7.11
 -1 -7 -2 94.56 8.04
 -1 -7 -2 99.64 7.05
 -1 7 2 99.03 6.73
 1 7 -2 99.97 6.39
 1 7 -2 95.76 4.04
 -1 7 2 95.41 3.98
 -1 7 2 99.15 3.92
 -1 7 2 92.23 7.12
 1 7 -2 86.08 6.67
 -1 7 2 94.87 4.06
 1 7 -2 96.63 3.73
 -1 7 2 103.33 4.15
 1 7 -2 97 4.02
 -1 7 2 101.65 7.03
 -1 7 2 96.38 5.95
 -1 -7 -2 92.19 8.08
 1 7 -2 97.19 6.18
 1 -7 2 95.04 6.88
 1 -7 2 108.25 7.55
 -1 7 1 645.94 12.76
 1 7 -1 649.95 12.76
 -1 7 1 640.3 12.89
 1 7 -1 644.09 12.84
 -1 7 1 632.85 12.56
 -1 7 1 590.78 19.66
 -1 7 1 661 13.19
 1 -7 1 655.39 13.28
 -1 7 1 643.8 18.01
 -1 7 1 649.88 19.08
 1 -7 1 648.7 20.29
 -1 -7 -1 680.39 20.44
 -1 -7 -1 675.44 22.53
 1 -7 1 628.61 19.36
 -1 7 1 659.42 18.72
 1 7 -1 660.64 18.43
 -1 -7 -1 648.39 19.49
 1 7 -1 651.18 13.09
 -1 7 1 654.22 12.98
 -1 7 1 664.78 13
 1 7 -1 651.12 18.02
 1 -7 1 637.18 19.42
 -1 -7 -1 659.89 22.4
 1 7 -1 641.35 12.69
 1 7 -1 658.02 13.12
 -1 7 1 656.95 13.32
 -1 7 1 657.52 13.16
 1 7 -1 607.81 12.41
 -1 7 1 606.43 18.81
 -1 7 1 611.74 16.41
 1 -7 1 678.34 20.06
 -1 7 0 19.27 1.78
 1 7 0 14.66 1.54
 -1 7 0 15.56 1.54
 1 -7 0 12.72 1.7
 -1 7 0 12.26 2.8
 1 7 0 20.28 3.3
 -1 7 0 17.2 1.7
 1 7 0 16.51 1.65
 -1 7 0 15.79 2.51
 1 7 0 13.79 2.55
 1 -7 0 14.94 1.61
 1 -7 0 17.27 3.18
 -1 -7 0 20.93 4.1
 -1 7 0 21.35 3.05
 -1 7 0 15.82 2.89
 1 7 0 10.89 2.34
 1 7 0 15.92 1.64
 -1 7 0 15.46 1.54
 -1 7 0 14.69 1.55
 -1 -7 0 15.74 3.11
 1 -7 0 14.26 2.92
 -1 -7 0 20.26 4.03
 1 -7 0 15.72 2.97
 1 7 0 13.18 1.44
 -1 7 0 14.03 1.44
 1 7 0 12.04 1.43
 -1 7 0 14.37 1.55
 1 7 0 13.4 1.52
 1 7 0 14.98 1.52
 -1 7 -1 608.8 11.68
 1 7 1 610.7 12.35
 -1 7 -1 595.23 12.45
 1 -7 -1 610.79 13.02
 -1 7 -1 596.04 12.22
 1 7 1 588.97 11.88
 1 7 1 548.3 18.08
 1 7 1 598.72 12.3
 -1 7 -1 593.11 16.18
 -1 7 -1 604.38 18.47
 1 -7 -1 598.08 18.27
 1 -7 -1 610.6 18.63
 -1 -7 1 586.52 20.75
 -1 7 -1 578.18 16.85
 1 7 1 609.18 18.02
 1 -7 -1 598.74 12.47
 -1 7 -1 619.46 18.55
 1 7 1 611.87 17.07
 -1 7 -1 612.71 12.58
 1 7 1 590.95 12.16
 1 7 1 594.42 12.32
 1 7 1 615.18 12.35
 -1 7 -1 601.73 12.46
 -1 7 -1 584.71 11.89
 1 7 1 614.02 12.4
 1 7 1 592.53 17.59
 1 -7 -1 607.83 18.6
 -1 -7 1 577.6 20.7
 1 7 1 599.02 15.47
 -1 -7 1 608.85 19.86
 1 -7 -1 628.2 19.17
 1 7 2 99.84 3.64
 1 7 2 95.58 3.93
 -1 7 -2 92.5 3.97
 1 7 2 94.24 6.26
 -1 7 -2 89.05 6.43
 1 7 2 102.41 4.09
 -1 7 -2 95.59 4.08
 1 -7 -2 99.29 4.28
 -1 7 -2 95 4
 1 7 2 96.89 3.71
 -1 7 -2 84.57 6.92
 1 7 2 93.03 6.89
 1 7 2 110.72 7.06
 -1 7 -2 89.5 6.62
 -1 7 -2 91.89 5.43
 1 -7 -2 102.94 6.99
 -1 -7 2 91.84 7.73
 1 -7 -2 97.12 4.05
 -1 7 -2 100.2 6.11
 1 7 2 95.59 6.66
 -1 -7 2 97.79 8.05
 1 -7 -2 97.53 6.77
 1 7 2 92.71 3.92
 -1 7 -2 94.34 4.03
 1 7 2 96.31 3.96
 1 7 2 100.12 4.02
 -1 7 -2 97.45 4.09
 1 -7 -2 96.48 6.69
 -1 7 -2 97.72 4.09
 -1 7 -2 98.1 3.72
 1 7 2 100.81 3.95
 1 -7 -2 101.81 7.1
 1 7 2 91.07 5.67
 -1 -7 2 93.59 6.15
 -1 -7 2 116.1 8.16
 -1 7 -3 311.86 8.06
 1 7 3 297.62 7.53
 1 7 3 302.46 7.35
 1 7 3 302.92 7.7
 -1 7 -3 290.37 7.74
 -1 7 -3 290.79 7.4
 1 7 3 302.22 7.82
 -1 7 -3 298.64 7.97
 -1 7 -3 298.33 7.88
 1 -7 -3 316.5 8.2
 1 -7 -3 302.19 8.14
 -1 7 -3 265.15 12.61
 1 7 3 269.01 12.03
 1 -7 -3 307.4 7.9
 1 7 3 301.52 12.2
 1 -7 -3 311.38 8.49
 -1 7 -3 302.57 10.69
 1 -7 -3 300.3 11.99
 -1 -7 3 300.37 14.04
 1 -7 -3 284.14 11.67
 -1 -7 3 318.22 14.5
 1 7 3 303.08 7.73
 -1 7 -3 303.02 7.89
 1 -7 -3 322.88 12.48
 1 7 3 304.52 11.9
 -1 7 -3 304.38 12.18
 1 7 3 304.29 7.72
 1 7 3 291.58 7.69
 -1 7 -3 308.22 7.89
 -1 -7 3 288.45 11.58
 1 7 3 298.59 11.05
 -1 -7 3 317.61 14.03
 1 -7 -3 325.06 12.9
 1 7 4 21.56 1.78
 1 7 4 19.2 1.69
 -1 7 -4 20.38 1.82
 1 7 4 18.38 1.71
 1 7 4 21.61 1.74
 -1 7 -4 27.68 2.06
 1 7 4 19.52 1.84
 -1 7 -4 21.49 1.98
 -1 7 -4 22.3 1.98
 1 -7 -4 22.18 1.99
 1 -7 -4 19.8 1.96
 -1 7 -4 19.77 3.43
 1 7 4 18.14 3.1
 1 -7 -4 23.26 3.32
 -1 7 -4 26.42 3.69
 1 -7 -4 20.43 2.04
 -1 7 -4 16.36 2.26
 1 7 4 23.6 3.35
 -1 -7 4 18.82 3.55
 1 -7 -4 23.3 3.19
 1 7 4 22.45 1.88
 -1 7 -4 18.13 1.75
 1 -7 -4 22.67 1.97
 1 -7 -4 23.15 3.2
 -1 -7 4 19.78 3.87
 1 7 4 16.35 2.8
 -1 -7 4 21.75 3.87
 1 -7 -4 20.77 3.28
 1 7 4 21.53 2.99
 -1 -7 4 22.35 3.24
 1 7 4 20.52 1.77
 -1 7 -4 22.82 1.91
 1 7 5 676.91 13.43
 -1 7 -5 684.77 13.6
 1 7 5 684.62 13.3
 1 7 5 704.29 13.56
 -1 7 -5 684.41 13.69
 -1 7 -5 701.56 19.29
 1 7 5 683.16 19.75
 -1 -7 5 697.45 22.18
 1 -7 -5 679.1 18.25
 1 -7 -5 697.21 14
 -1 7 -5 696.54 14.05
 1 -7 -5 721.55 14.2
 -1 7 -5 631.39 20.33
 1 7 5 649.62 19.48
 1 7 5 695.73 17.76
 -1 7 -5 701.6 20.32
 1 -7 -5 710.32 14.32
 1 -7 -5 600.92 21.1
 1 -7 -5 685.56 18.5
 -1 -7 5 674.08 21.81
 1 7 5 701.81 20.07
 -1 -7 5 668.54 19.65
 1 7 5 681.11 19
 -1 -7 5 716.35 22.46
 1 -7 -5 730.27 20.35
 -1 7 -5 680.61 13.99
 1 7 5 664.38 13.01
 1 -7 -5 704.37 19.53
 -1 7 -5 689.3 13.53
 1 7 5 699.18 13.81
 1 7 5 681.86 13.36
 1 -7 -5 696.65 13.77
 1 7 5 669.28 13.35
 -1 -7 5 640.63 20.07
 -1 7 -5 671.62 13.58
 -1 7 -6 54.93 3.15
 1 -7 -6 60.03 3.14
 1 7 6 54.81 2.98
 -1 7 -6 59.1 3
 1 7 6 56.35 2.9
 1 7 6 53.08 2.89
 -1 7 -6 57.89 3.14
 1 7 6 57.77 3.18
 -1 7 -6 51.45 3.09
 1 -7 -6 61.12 3.22
 1 -7 -6 54.83 3.15
 1 7 6 52.94 4.51
 1 7 6 59.31 5.42
 -1 7 -6 57.38 5.26
 1 7 6 48.38 4.92
 -1 7 -6 52.93 5.24
 1 -7 -6 56.43 2.81
 1 -7 -6 58.45 3.25
 1 -7 -6 52.35 5.71
 1 7 6 56.32 5.23
 1 7 6 55.49 2.89
 -1 7 -6 54.39 2.93
 -1 -7 6 47.57 4.98
 1 7 6 57.1 2.86
 -1 7 -6 52.32 2.81
 1 7 6 54.58 3.04
 -1 -7 6 58.47 5.34
 1 7 6 62.03 5.46
 1 -7 -6 65.27 5.34
 1 7 6 58.76 5.12
 1 -7 -6 60.18 5.68
 -1 -7 6 59.14 6.19
 1 -7 -6 57.01 4.58
 1 -7 -7 800.64 14.92
 1 -7 -7 818.37 15.63
 1 7 7 806.83 15.54
 1 7 7 811.58 15
 -1 7 -7 800.47 15.07
 1 7 7 824.23 15.51
 -1 7 -7 817.62 15.93
 1 7 7 824.79 15.82
 -1 7 -7 796.54 15.88
 1 -7 -7 832.36 15.79
 1 -7 -7 838.63 15.91
 1 7 7 808.15 20.8
 -1 7 -7 840.19 22.28
 1 7 7 819.76 22.38
 1 7 7 796.86 14.76
 1 7 7 820.11 15.72
 -1 7 -7 810.16 14.91
 1 -7 -7 792.53 14.9
 1 -7 -7 772.27 23.25
 1 -7 -7 849.06 16
 1 7 7 768.3 21.01
 -1 7 -7 745.99 21.82
 1 7 7 792.12 14.94
 -1 7 -7 821.27 15.19
 1 7 7 803.42 22.05
 1 -7 -7 828.71 21.62
 1 -7 -7 850.75 23.31
 1 7 7 793.47 21.78
 -1 -7 7 860.05 24.98
 -1 7 -7 812.78 15.8
 -1 -7 7 788.3 22.36
 1 7 7 813.59 22.44
 -1 7 -8 125.1 4.19
 1 7 8 122.45 4.75
 1 7 8 135.42 8.08
 -1 7 -8 112.85 7.27
 1 -7 -8 129.58 4.38
 1 7 8 135.82 4.92
 1 7 8 131.15 4.35
 1 7 8 133.22 4.83
 -1 7 -8 131.59 4.39
 -1 7 -8 140.17 5.19
 -1 7 -8 128.77 5
 1 7 8 130.7 4.92
 -1 7 -8 129.55 4.95
 -1 7 -8 135.56 5.08
 1 -7 -8 136.41 4.91
 1 -7 -8 130.32 4.9
 1 -7 -8 129.05 8.45
 1 7 8 122.79 7.34
 1 7 8 118.38 7.72
 1 -7 -8 134.12 4.95
 1 -7 -8 125.76 4.76
 -1 -7 8 121.99 7.98
 -1 7 -8 126.94 4.38
 1 7 8 131.8 4.36
 1 -7 -8 132.88 7.72
 -1 -7 8 122.48 7.63
 1 7 8 130.66 8.03
 1 -7 -8 133.68 8.36
 -1 -7 8 126.98 8.87
 -1 7 -8 132.58 4.89
 1 -7 -9 340.44 8.44
 1 7 9 327.38 8.43
 1 7 9 332.61 8.42
 -1 7 -9 341.36 8.84
 -1 7 -9 337.4 8.83
 1 7 9 330.03 8.42
 -1 7 -9 324.73 8.44
 -1 7 -9 334.88 8.57
 1 -7 -9 340.39 8.43
 1 -7 -9 327.35 8.4
 1 -7 -9 310.07 13.21
 1 7 9 295.36 13.58
 1 7 9 320.96 12.93
 1 7 9 326.81 12.52
 1 -7 -9 331.79 8.42
 1 -7 -9 320.46 7.51
 1 7 9 327.46 12.75
 -1 -7 9 300.49 13
 1 7 9 336.3 8.38
 1 7 9 333.56 13.29
 1 -7 -9 341.11 13.65
 -1 -7 9 305.12 14
 -1 -7 9 303.11 12.51
 -1 7 -9 305.13 7.31
 -1 7 -9 344.42 8.41
 1 7 10 12.91 1.55
 -1 7 -10 11 1.57
 -1 7 -10 10.58 1.51
 1 7 10 10.84 1.47
 -1 7 -10 11.16 1.44
 -1 7 -10 11.5 1.49
 1 -7 -10 11.39 1.5
 1 -7 -10 11.09 1.49
 1 7 10 11.44 2.66
 1 7 10 10.88 2.33
 1 7 10 10.28 2.41
 -1 7 -10 9.71 1.29
 1 -7 -10 10.16 1.41
 1 7 10 11.09 1.41
 1 7 10 10.06 2.17
 1 -7 -10 16.02 1.42
 1 -7 -10 9.65 2.35
 -1 -7 10 10.96 2.67
 1 7 10 10.89 2.46
 1 -7 -10 11.57 1.48
 -1 -7 10 8.44 2.19
 -1 -7 10 9.04 2.31
 1 7 10 9.44 2.32
 1 7 10 10.58 1.44
 -1 7 -11 126.21 4.48
 -1 7 -11 118.88 4.72
 1 -7 -11 126.4 4.57
 -1 7 -11 132.54 4.7
 1 -7 -11 125.33 4.6
 1 -7 -11 127.82 4.63
 1 7 11 118.98 7.33
 1 7 11 113.82 7.21
 -1 7 -11 125.42 4.27
 1 -7 -11 125.15 4.58
 1 7 11 126.83 4.43
 1 7 11 108.51 6.7
 1 7 11 122.25 4.63
 1 7 11 122.46 7.75
 -1 -7 11 111.73 8.06
 -1 -7 11 105.94 7.05
 -1 7 -11 126.17 4.92
 -1 7 -11 126.72 4.96
 1 7 11 124.92 4.49
 -1 7 -12 18.59 1.87
 -1 7 -12 16.5 1.77
 1 -7 -12 16.63 1.64
 -1 7 -12 14.75 1.39
 -1 7 -12 14.18 1.48
 1 -7 -12 16.9 1.67
 1 7 12 18.61 1.8
 1 7 12 12.77 2.45
 -1 -7 12 11.78 2.74
 1 7 12 14.67 2.73
 1 -7 -12 15.42 1.62
 1 -7 -12 15.55 1.56
 -1 7 -12 14.64 1.65
 -1 7 -12 17.8 1.54
 1 7 12 17.44 1.75
 1 7 12 18.89 1.59
 1 7 12 17.19 1.59
 1 7 12 16.59 2.71
 1 -7 -12 0.14 0.17
 -1 7 -12 0.28 0.3
 1 7 13 117.17 6.77
 1 -7 -13 126.63 4.07
 1 -7 -13 120.22 3.9
 -1 7 -13 122.96 3.67
 -1 7 -13 115.08 3.59
 1 -7 -13 123.24 4.02
 1 7 13 118.04 6.39
 1 7 13 122.04 4.1
 -1 7 -13 121.41 4.28
 1 -7 -13 124.73 4.05
 1 7 13 124.53 3.56
 -1 7 -13 125.26 4.42
 1 7 13 118.77 3.7
 1 7 13 125.8 4.15
 1 7 14 1.39 0.63
 -1 7 -14 1.59 0.69
 1 -7 -14 1.32 0.66
 -1 7 -14 0.05 0.18
 1 -7 -14 2.03 0.6
 1 -7 -14 1.31 0.69
 1 7 14 2.25 0.64
 -1 7 -14 3.22 0.97
 -1 7 -14 1.32 0.71
 1 -7 -14 1.19 0.71
 1 7 14 2.09 0.55
 1 7 14 0.46 0.66
 1 -7 -14 1.07 0.68
 1 -7 -15 46.01 1.96
 -1 7 -15 52.65 2.61
 -1 7 -15 47.01 2.32
 -1 7 -15 52.82 2.23
 1 -7 -15 50.57 2.31
 1 7 15 51.12 1.98
 -1 7 -15 53.38 2.65
 1 -7 -15 51.47 2.42
 1 -7 -15 49.93 2.4
 1 7 15 51.31 2.45
 1 7 15 50.22 2.3
 -1 7 -16 52.63 2.36
 -1 7 -16 47.55 2.03
 -1 7 -16 50.14 1.93
 1 -7 -16 46.68 2.01
 1 7 16 50.72 2.21
 1 -7 -16 50.68 2.2
 1 -7 -16 51.91 2.24
 -1 7 -16 50.07 2.37
 1 7 16 49.88 2.28
 1 7 16 48.48 2.08
 1 7 17 210.76 4.45
 -1 7 -17 231.6 4.98
 1 -7 -17 217.77 4.57
 1 -7 -17 218.51 4.61
 1 7 17 219.86 4.77
 1 7 17 220.04 4.59
 1 -7 -18 34.31 1.34
 1 -7 -18 31.19 1.18
 1 7 18 34.68 1.34
 -1 8 16 9.3 0.69
 1 -8 16 8.97 0.67
 -1 -8 -16 9.41 0.69
 -1 -8 -16 9.19 0.68
 1 8 -16 10.9 0.82
 -1 -8 -15 38.26 1.65
 -1 -8 -15 36.22 1.5
 -1 -8 -15 36.74 1.63
 -1 8 15 34.84 1.47
 1 -8 15 37.07 1.7
 -1 8 15 39.17 1.74
 1 8 -15 36.26 1.55
 -1 8 15 35.02 1.59
 1 8 -15 38.95 1.66
 1 8 -15 36.26 1.77
 1 8 -14 105.65 3.02
 1 8 -14 108.28 3.34
 -1 8 14 104.88 2.99
 -1 -8 -14 104.72 3.09
 -1 8 14 96.5 2.54
 -1 -8 -14 103.16 2.92
 -1 8 14 99.7 2.97
 1 8 -14 106.74 3.22
 -1 -8 -14 98.87 3.01
 1 8 -13 56.23 2.4
 1 8 -13 53.56 2.54
 -1 8 13 49.96 2.35
 -1 -8 -13 48.16 2.09
 -1 -8 -13 49.23 2.32
 1 -8 13 45.44 2.04
 -1 8 13 52.47 2.22
 -1 -8 -13 49.52 2.27
 -1 -8 -13 49.35 2.32
 1 8 -13 49.23 2.47
 -1 8 13 47.79 2.25
 -1 -8 -12 57.01 2.67
 -1 -8 -12 52.84 2.53
 1 -8 12 56.91 2.46
 -1 8 12 56.58 2.56
 -1 8 12 56.18 2.72
 1 8 -12 58.8 2.86
 -1 -8 -12 58.65 2.69
 -1 -8 -12 53.43 2.42
 -1 8 12 58.07 2.73
 1 8 -12 60.63 2.67
 -1 8 12 55.1 2.55
 -1 -8 -11 111.76 3.98
 -1 8 11 91.22 6.17
 1 8 -11 108.11 3.68
 1 -8 11 104.37 3.68
 -1 -8 -11 113.26 4.02
 -1 -8 -11 109.71 3.93
 -1 8 11 111.76 3.95
 1 8 -11 112.38 3.9
 -1 8 11 106.98 3.82
 -1 -8 -11 106.86 3.75
 -1 8 11 117.45 4.2
 1 8 -11 115.91 4.21
 1 8 -11 111.71 4.1
 1 -8 11 110.72 7.45
 -1 8 11 107.56 4.01
 1 8 -10 310.84 7.33
 -1 -8 -10 306.27 7.44
 -1 8 10 279.13 11.56
 -1 8 10 290.5 7.08
 1 8 -10 305.68 7.88
 1 8 -10 288.19 7.16
 1 -8 10 287.17 6.99
 -1 -8 -10 289.37 7.36
 -1 8 10 296.97 11.7
 1 -8 10 265.44 12.98
 -1 -8 -10 247.2 10.66
 1 -8 10 290.77 12.79
 1 8 -10 301.23 7.69
 1 8 -10 293.89 7.51
 -1 -8 -10 295.51 7.22
 -1 8 10 298.43 7.61
 -1 -8 -10 297.76 7.4
 -1 8 10 303.27 7.49
 1 8 -9 -0.05 0.18
 1 8 -9 66.6 3.31
 -1 8 9 60.37 2.73
 -1 8 9 60.22 3.12
 -1 -8 -9 62.9 2.99
 1 8 -9 66.65 3.12
 1 8 -9 70.64 3.02
 1 8 -9 63.35 3.21
 -1 -8 -9 65.12 3.06
 -1 8 9 64.01 5.43
 1 -8 9 63.54 2.85
 1 8 -9 66.3 3.07
 -1 -8 -9 64.11 3.07
 1 8 -9 -0.11 0.2
 -1 8 9 71.36 5.63
 -1 -8 -9 60.24 4.78
 1 -8 9 63.6 6.34
 -1 -8 -9 64.61 3.11
 1 8 -9 65.38 3.03
 1 8 -9 67.7 2.75
 -1 8 9 66.83 2.72
 -1 8 9 66.7 3.13
 1 -8 9 67.4 5.61
 -1 -8 -9 57.13 5.02
 1 -8 9 66.7 6.1
 1 8 -8 82.16 3.33
 -1 8 8 80.13 3.25
 -1 8 8 79.5 3.31
 1 8 -8 80.47 3.83
 -1 -8 -8 85.53 3.76
 1 8 -8 85.56 3.71
 1 8 -8 83.18 3.47
 -1 -8 -8 78.59 3.58
 1 -8 8 87.52 7.07
 1 -8 8 78.75 3.36
 -1 -8 -8 81.24 3.72
 -1 8 8 82.09 3.4
 1 8 -8 88.29 3.54
 -1 8 8 86.73 3.86
 -1 8 8 81.53 6.3
 -1 -8 -8 82.22 5.87
 -1 8 8 68.7 5.27
 1 -8 8 81.01 7.4
 1 -8 8 82.55 7.12
 1 -8 8 76.62 6.23
 -1 -8 -8 74.99 6.08
 1 8 -8 86.12 3.77
 -1 -8 -8 80.89 5.45
 -1 -8 -8 81.16 3.73
 -1 8 8 75.27 3.13
 1 8 -8 86.03 3.39
 -1 8 7 164.2 5.58
 1 8 -7 166.6 5.59
 1 -8 7 161.47 9.79
 1 8 -7 161.91 5.11
 -1 8 7 165.65 5.08
 1 8 -7 150.97 5.46
 -1 8 7 159.02 4.84
 -1 -8 -7 162.52 5.61
 1 8 -7 162.28 5.28
 1 8 -7 166.08 5.13
 -1 -8 -7 165.29 5.41
 -1 8 7 161.1 9.02
 1 -8 7 158.41 5
 -1 -8 -7 170.75 5.67
 1 8 -7 171.8 5.35
 -1 8 7 163.17 5.21
 -1 8 7 152.54 8.87
 1 -8 7 147.14 8.82
 -1 -8 -7 163.55 9.37
 1 8 -7 164.3 5.15
 -1 8 7 159.54 4.99
 -1 -8 -7 160.79 5.59
 -1 8 7 157.67 8.51
 1 -8 7 169.68 10.32
 -1 -8 -7 151.99 8.26
 1 -8 7 169.76 10.86
 -1 -8 -7 164.14 8.27
 -1 8 6 249.86 6.78
 1 8 -6 259.38 6.95
 1 8 -6 228.6 6.95
 -1 8 6 253.71 7.29
 1 8 -6 249.53 6.73
 1 8 -6 255.05 7.39
 1 8 -6 256.82 6.63
 -1 -8 -6 257.42 7.11
 -1 -8 -6 242.61 12.02
 -1 8 6 240.91 10.05
 -1 8 6 237.31 11.24
 -1 -8 -6 260.94 7.47
 1 8 -6 259.64 7.34
 1 8 -6 266.25 7.12
 -1 8 6 254.22 6.97
 -1 8 6 250.52 6.76
 1 8 -6 263.73 7.01
 1 -8 6 242.93 12.53
 -1 -8 -6 242.83 10.78
 1 -8 6 252.08 13.29
 -1 8 6 246.04 11.14
 -1 8 6 226.76 10.53
 1 -8 6 257.51 12.48
 1 -8 6 253.21 7.31
 1 -8 6 229.16 11.32
 -1 -8 -6 260.21 12.36
 1 -8 5 268.27 7.57
 -1 8 5 265.39 7.15
 1 8 -5 264.62 7.21
 1 8 -5 250.53 7.23
 -1 8 5 266.55 7.43
 1 8 -5 254.47 6.7
 1 8 -5 269.84 7.57
 -1 -8 -5 269.5 7.37
 -1 -8 -5 262.14 12.88
 1 8 -5 264.24 7.51
 -1 8 5 249.29 6.47
 -1 8 5 252.97 11.48
 -1 8 5 240.85 10.44
 -1 -8 -5 270.51 7.79
 -1 8 5 253.01 11.69
 1 8 -5 270.15 7.34
 -1 8 5 263.19 7.28
 1 8 -5 267.52 7.24
 -1 8 5 262.35 7.1
 1 -8 5 248.6 12.64
 -1 -8 -5 266.88 11.48
 -1 8 5 260.25 11.61
 -1 8 5 249.59 10.92
 1 -8 5 268.68 12.64
 -1 -8 -5 273.96 13.02
 1 -8 5 253.17 11.99
 1 8 -5 229.14 11.26
 -1 8 5 229.82 11.37
 -1 8 4 395.12 9.43
 1 8 -4 416.01 9.65
 1 8 -4 381.19 9.33
 -1 8 4 403.19 9.6
 -1 -8 -4 411.46 16.86
 1 -8 4 362.4 14.71
 1 8 -4 404.45 9.76
 -1 -8 -4 413.69 9.7
 -1 -8 -4 400.29 16.65
 -1 8 4 400.17 9.67
 -1 8 4 400.54 8.95
 -1 8 4 390.66 14.48
 -1 8 4 386.69 13.98
 -1 -8 -4 420.63 10.34
 1 8 -4 407.1 9.67
 -1 8 4 394.22 9.56
 -1 8 4 399.95 14.91
 -1 -8 -4 406.01 14.74
 1 -8 4 393.45 16.06
 1 8 -4 362.97 14.72
 -1 8 4 362.42 14.94
 -1 8 4 397.02 14.89
 -1 8 4 364.32 13.25
 1 -8 4 412.05 15.84
 1 -8 4 399.41 9.74
 1 8 -4 403.82 9.55
 -1 8 4 389.95 9.38
 1 -8 3 68.07 6.1
 1 8 -3 68.35 3.45
 -1 8 3 66.2 3.39
 1 8 -3 60.68 3.14
 -1 8 3 64.06 3.3
 1 8 -3 63.46 2.94
 -1 8 3 64.61 3.2
 1 8 -3 63.17 3.36
 1 -8 3 67.17 3.82
 -1 -8 -3 67.8 3.48
 -1 -8 -3 62.01 6.55
 1 8 -3 62.96 3.42
 -1 8 3 66.4 3.41
 -1 8 3 63.8 3.14
 -1 8 3 63.06 5.49
 -1 8 3 60.39 5.41
 -1 -8 -3 74.47 3.99
 -1 8 3 58.81 5.42
 1 8 -3 68.15 3.05
 1 8 -3 65.48 3.41
 -1 8 3 67.6 3.49
 1 8 -3 52.58 5.4
 -1 8 3 61.89 5.97
 1 -8 3 66.82 3.52
 1 8 -3 67.97 3.45
 -1 8 3 65.92 3.4
 -1 8 3 69.25 5.99
 -1 8 3 61.78 4.95
 1 -8 3 68.57 6.11
 -1 -8 -3 69.88 6.98
 -1 -8 -3 68.61 5.88
 1 -8 3 64.65 6.2
 1 -8 2 91.83 6.98
 1 8 -2 90.56 3.77
 -1 8 2 93.14 3.89
 1 8 -2 92.51 3.7
 -1 8 2 92.08 3.91
 1 8 -2 88.89 3.94
 -1 8 2 81.38 3.46
 1 -8 2 91.88 4.42
 -1 -8 -2 93.5 4.14
 -1 -8 -2 87.64 7.89
 -1 8 2 92.59 4.07
 1 8 -2 93.12 4.07
 -1 8 2 89.31 6.33
 -1 8 2 92.73 6.74
 1 8 -2 90.51 3.7
 -1 8 2 87.08 4.01
 1 8 -2 92.34 4.11
 -1 8 2 88.19 3.92
 -1 8 2 85.09 3.77
 -1 8 2 98.16 6.85
 -1 -8 -2 83.83 6.62
 1 8 -2 67.74 6.15
 -1 8 2 78.98 6.81
 1 -8 2 93.92 4.13
 -1 8 2 95.58 4.14
 1 8 -2 85.72 3.95
 -1 8 2 94.91 7.01
 1 8 -2 87.22 5.93
 -1 -8 -2 95.79 8.28
 1 -8 2 87.79 6.88
 1 -8 2 97.33 7.46
 -1 -8 -2 92.8 7.06
 1 8 -1 46.74 2.57
 1 8 -1 52.14 2.8
 -1 8 1 47.67 2.68
 -1 8 1 46.53 2.82
 -1 8 1 45.08 2.6
 1 -8 1 52.91 3.31
 1 8 -1 47.79 2.81
 1 8 -1 47.36 4.48
 -1 -8 -1 49.29 6.08
 1 -8 1 50.05 5.17
 -1 -8 -1 49.13 3
 -1 8 1 42.52 4.25
 -1 8 1 43.68 4.71
 -1 8 1 46.71 2.88
 1 8 -1 47.39 2.92
 1 8 -1 50.96 2.77
 -1 8 1 49.6 3.01
 -1 8 1 53.43 4.96
 -1 -8 -1 51.07 5.23
 1 8 -1 49.59 4.73
 1 8 -1 47.26 2.92
 -1 8 1 45.99 2.75
 -1 8 1 48.56 2.85
 1 -8 1 53.06 5.26
 -1 8 1 38.18 4.83
 1 -8 1 49.84 2.95
 -1 8 1 52.07 3.05
 -1 -8 -1 57.04 5.59
 1 -8 1 53.8 5.48
 -1 -8 -1 47.54 5.97
 1 8 0 25.08 2.11
 -1 8 0 23.1 2.08
 -1 8 0 24.3 2.04
 1 -8 0 25.62 2.29
 -1 8 0 21.1 1.85
 1 8 0 24.78 1.96
 -1 -8 0 24.16 4.42
 -1 8 0 26.33 3.78
 -1 8 0 23.97 3.08
 -1 8 0 31.52 4.18
 1 8 0 24.1 2.09
 -1 8 0 24.81 2.15
 1 8 0 30.14 2.17
 1 8 0 26.18 2.17
 1 8 0 23.44 2.02
 -1 8 0 25.35 2
 -1 8 0 25.95 2.14
 1 8 0 22.52 3.3
 -1 -8 0 25.48 3.77
 -1 8 0 21.26 3.13
 1 8 0 25.72 2.03
 -1 8 0 23.98 1.85
 1 -8 0 29.04 3.82
 1 -8 0 26.67 2.16
 1 8 0 22.67 3.61
 -1 8 0 21.18 3.59
 -1 -8 0 30.13 4.18
 1 -8 0 22.07 3.56
 1 -8 0 29.8 3.88
 -1 -8 0 26.77 4.71
 1 8 0 24.53 3.37
 1 8 1 47.81 2.88
 -1 8 -1 47.19 4.94
 -1 8 -1 46.68 2.46
 1 8 1 49.76 2.86
 -1 8 -1 47.94 2.93
 1 8 1 48.48 2.7
 -1 8 -1 50.48 2.87
 1 -8 -1 50.21 3.12
 -1 -8 1 52.83 6.29
 -1 8 -1 45.67 4.04
 -1 8 -1 54.51 5.31
 1 8 1 48.78 2.93
 -1 8 -1 49.6 2.69
 1 8 1 46.41 2.77
 -1 8 -1 50.83 3.04
 1 8 1 47.22 2.84
 -1 8 -1 49.57 2.96
 1 8 1 45.6 4.73
 -1 -8 1 47.86 5.06
 -1 8 -1 43.17 4.23
 1 8 1 50.96 4.87
 -1 -8 1 41.72 5.7
 1 -8 -1 47.6 4.79
 1 8 1 42.33 4.87
 1 8 1 49.96 2.96
 1 -8 -1 53.55 3.03
 1 -8 -1 46.2 5.02
 -1 -8 1 57.63 5.88
 1 8 2 79.49 3.75
 -1 8 -2 82.39 3.86
 -1 8 -2 74.25 6.16
 1 8 2 86.45 3.87
 -1 8 -2 83.44 3.94
 1 8 2 81.68 3.43
 -1 8 -2 84.35 3.84
 1 -8 -2 90.42 4.11
 -1 -8 2 82.53 3.65
 1 -8 -2 85.15 4.08
 -1 -8 2 86.33 8.03
 1 8 2 79.46 3.66
 -1 8 -2 79.05 3.85
 -1 8 -2 89.76 6.91
 1 -8 -2 87.27 4.27
 1 8 2 89.36 6.6
 -1 8 -2 75.61 5.44
 -1 8 -2 85.29 3.93
 1 8 2 79.79 3.74
 -1 8 -2 86.65 3.49
 1 8 2 82.96 3.77
 1 -8 -2 84.39 6.56
 -1 -8 2 86.51 7.29
 1 8 2 89.78 6.58
 -1 -8 2 78.68 7.82
 1 -8 -2 86.13 3.9
 1 -8 -2 85.21 6.3
 1 8 2 70.69 6.2
 -1 8 -2 79.35 6.96
 -1 8 -2 81.34 3.88
 1 8 2 79.31 3.74
 1 -8 -3 55.26 3.03
 1 8 3 53.61 2.66
 -1 8 -3 51.05 2.99
 1 8 3 50.06 2.94
 -1 8 -3 47.69 2.61
 1 8 3 53.11 3.04
 -1 8 -3 49.89 3.06
 -1 -8 3 47.81 2.81
 -1 8 -3 50.33 2.98
 1 -8 -3 53.35 3.11
 1 -8 -3 53.8 3.19
 -1 8 -3 49.18 3.03
 1 8 3 52.16 2.85
 -1 -8 3 46.44 5.9
 1 -8 -3 53.68 3.29
 -1 8 -3 49.45 2.94
 1 8 3 51.21 2.9
 -1 8 -3 49.03 2.47
 1 8 3 47.86 2.88
 1 8 3 41.33 4.56
 1 8 3 47.64 4.88
 -1 -8 3 49.24 6.18
 1 8 3 50.14 2.94
 -1 8 -3 44.81 2.85
 1 -8 -3 53.91 4.97
 1 8 3 48.74 4.69
 -1 8 -3 49.15 4.91
 1 8 3 45.38 4.92
 -1 8 -3 42.97 5.09
 1 -8 -3 52.28 5.14
 -1 -8 3 46.2 5.45
 1 -8 -4 402.84 9.48
 1 8 4 401.69 8.97
 -1 8 -4 410.14 9.65
 1 8 4 391.06 9.36
 -1 8 -4 389.08 9.09
 1 8 4 396.08 9.63
 -1 8 -4 398.13 9.85
 -1 8 -4 397.97 9.74
 1 -8 -4 402.31 9.66
 1 -8 -4 411.89 9.9
 -1 -8 4 376.5 16.9
 1 -8 -4 352.31 15.74
 -1 8 -4 391.62 14.96
 1 -8 -4 405.13 9.94
 1 8 4 410.8 9.19
 -1 8 -4 392.98 9.75
 1 8 4 382.86 9.45
 -1 8 -4 407.36 9.57
 1 8 4 400.07 9.37
 1 8 4 408.98 9.5
 -1 8 -4 404.71 9.61
 1 -8 -4 395.62 14.04
 1 8 4 397.39 14.79
 -1 -8 4 390.09 17.19
 1 8 4 387.3 14.14
 1 8 4 366.63 14.5
 -1 8 -4 362.14 15.18
 1 -8 -4 407.21 15.66
 -1 -8 4 388.79 16.34
 1 -8 -4 403.9 14.67
 -1 8 -5 278.33 7.41
 1 8 5 269.67 11.71
 -1 -8 5 285.6 14.36
 1 8 5 248.51 11.57
 1 -8 -5 292.3 7.74
 -1 8 -5 292.12 7.94
 1 -8 -5 289.86 7.9
 1 -8 -5 242.67 12.54
 -1 -8 5 257.65 13.68
 1 8 5 265.8 10.82
 1 -8 -5 289.24 12.73
 -1 -8 5 284.73 13.75
 -1 8 -5 291.15 12.54
 1 -8 -5 285.95 7.86
 1 -8 -5 281.03 7.52
 1 8 5 274.05 12.05
 1 8 5 272.61 7.32
 -1 8 -5 288.26 7.6
 1 -8 -5 281.4 11.42
 1 8 5 286.99 7.44
 -1 8 -5 281.15 7.5
 1 8 5 273.67 6.89
 1 8 5 254.67 11.63
 -1 8 -5 252.4 12.19
 1 8 5 283.54 7.23
 1 8 5 282.06 7.33
 -1 8 -5 277.75 7.42
 -1 8 -6 245.59 6.98
 1 8 6 232.12 10.91
 -1 -8 6 249.31 13.13
 1 -8 -6 248.91 7.01
 -1 8 -6 256.21 7.37
 1 -8 -6 250.03 7.18
 1 -8 -6 242.86 6.46
 -1 -8 6 257.49 13.39
 1 -8 -6 252.03 7.18
 1 8 6 249.2 6.78
 1 8 6 251.24 11.35
 1 -8 -6 241.31 10.43
 1 8 6 244.45 6.67
 -1 8 -6 252.49 6.86
 1 8 6 252.45 6.61
 -1 8 -6 243 7.22
 -1 8 -6 247.88 6.73
 1 8 6 245.04 6.6
 1 8 6 250.93 7.14
 -1 8 -6 249.5 6.84
 1 8 6 249.69 6.73
 1 -8 -6 256.42 7.03
 1 8 6 237.75 10.35
 1 -8 -6 248.09 11.62
 -1 -8 6 252.61 12.88
 -1 8 -7 170.99 5.64
 1 8 7 170.8 5.68
 -1 8 -7 159.93 5.1
 -1 8 -7 166.57 5.75
 1 -8 -7 175.97 5.58
 1 -8 -7 173.35 5.66
 1 -8 -7 170.46 5.48
 1 -8 -7 149.08 4.74
 1 -8 -7 174.88 5.65
 1 8 7 172.34 5.43
 1 8 7 165.2 9.01
 1 -8 -7 166.74 8.43
 1 8 7 175.11 8.84
 1 -8 -7 170.71 9.4
 -1 -8 7 150.32 9.87
 -1 8 -7 162.52 5.04
 1 8 7 167.55 5.58
 1 8 7 163.23 4.99
 -1 8 -7 172.38 5.69
 1 8 7 167.32 5.14
 -1 8 -7 166.14 5.19
 -1 -8 7 159.77 10.28
 1 8 7 161.08 9.03
 -1 8 -7 171.74 5.22
 1 8 7 171.92 5.18
 1 8 7 164.16 5.17
 1 8 8 86.81 3.82
 -1 8 -8 80.61 3.49
 -1 8 -8 80.39 3.79
 1 -8 -8 82.1 3.64
 1 -8 -8 82.69 3.73
 1 8 8 82.65 3.62
 1 -8 -8 78.53 3.1
 1 -8 -8 85.03 3.74
 -1 8 -8 82.24 3.27
 1 8 8 82.35 3.53
 1 8 8 84.9 3.3
 1 8 8 74.86 5.87
 1 8 8 72.82 5.7
 1 -8 -8 78.07 6.18
 -1 -8 8 68.82 6.56
 -1 8 -8 84.81 3.86
 -1 8 -8 81.2 3.7
 1 -8 -8 82.03 3.62
 -1 8 -8 80.68 3.29
 1 8 8 81.23 3.24
 -1 8 -8 79.17 3.13
 1 8 8 82.45 3.19
 1 8 8 84.15 3.74
 -1 -8 8 71.52 6.69
 1 8 8 78.08 6.15
 -1 8 -9 0.05 0.19
 1 8 9 47.78 2.57
 -1 8 -9 51.48 2.68
 -1 8 -9 50.41 2.78
 1 -8 -9 57.14 2.84
 -1 8 -9 53.67 2.93
 1 -8 -9 50.25 2.71
 1 8 9 54.02 2.79
 1 -8 -9 0.1 0.19
 -1 8 -9 53 2.76
 1 -8 -9 52.64 2.77
 1 8 9 43.99 4.3
 1 8 9 52.08 2.81
 -1 8 -9 50.89 2.88
 1 -8 -9 50.54 2.67
 1 8 9 53.11 2.77
 1 -8 -9 44.54 4.52
 -1 -8 9 37.64 4.76
 -1 -8 9 43.05 5.13
 1 8 9 48.32 4.65
 -1 8 -9 -0.05 0.15
 -1 8 -10 267.25 7.04
 -1 8 -10 279.55 7.16
 1 -8 -10 278.59 7.08
 1 -8 -10 280.95 7.13
 -1 8 -10 288.67 7.38
 1 -8 -10 291.43 7.13
 -1 8 -10 281.46 6.97
 -1 -8 10 266.77 12.54
 1 8 10 282.4 11.3
 1 8 10 279.23 7.2
 1 -8 -10 291.58 11.63
 1 8 10 282.8 7.23
 1 8 10 279.32 7.07
 1 8 10 275.47 7.05
 -1 8 -10 291.63 7.62
 1 -8 -10 275.02 7.16
 1 -8 -11 109.53 3.87
 -1 8 -11 107.13 3.96
 1 -8 -11 106.12 3.89
 1 -8 -11 104.45 3.89
 -1 8 -11 111.59 4.27
 -1 8 -11 100.59 3.53
 1 -8 -11 110.11 3.93
 1 8 11 107.21 3.81
 -1 -8 11 90.15 7.01
 1 8 11 104.77 3.94
 -1 8 -11 102.88 3.75
 -1 8 -11 99.48 3.87
 1 8 11 106.22 3.88
 1 8 11 110.08 3.96
 1 8 12 71.28 3.01
 -1 8 -12 72.6 3.27
 1 8 12 68.94 2.87
 1 -8 -12 68.89 2.92
 1 8 12 70.17 2.81
 -1 8 -12 72.88 3.11
 -1 8 -12 66.49 2.69
 1 -8 -12 68.79 2.93
 1 -8 -12 72.96 2.94
 -1 8 -12 67.87 2.88
 1 -8 -12 72.06 3.01
 1 -8 -13 42.91 1.83
 1 8 13 42.06 2.17
 1 8 13 42.03 1.91
 -1 8 -13 44.06 2.38
 1 8 13 41.39 2.03
 1 -8 -13 39.19 2.06
 -1 8 -13 42.38 2.02
 1 -8 -13 42.13 2.06
 1 -8 -13 43.23 2.17
 1 -8 -13 43.11 2.19
 -1 8 -13 45.2 2.31
 -1 8 -14 103.52 3.36
 1 -8 -14 106.54 3.23
 1 8 14 91.33 2.51
 1 8 14 101.08 2.86
 1 -8 -14 103.31 3.05
 1 8 14 102.57 3.29
 1 -8 -14 102.48 3.22
 1 8 14 101.22 3.24
 -1 8 -14 101.98 3.34
 -1 8 -14 106.85 3.53
 -1 8 -15 41.78 1.78
 1 -8 -15 37.53 1.51
 1 8 15 44.61 1.87
 1 -8 -15 43.03 1.77
 1 -8 -15 40.63 1.72
 1 8 15 41.95 1.8
 -1 8 -15 43.12 1.87
 -1 8 -16 17.76 1
 1 8 16 17.9 0.98
 1 -8 -16 17.25 0.9
 1 -8 -16 16.66 0.9
 -1 8 -16 14.74 0.77
 1 8 16 17.13 0.96
 1 -9 14 30.29 1.33
 -1 -9 -14 27.13 1.05
 -1 9 14 26.1 1.08
 1 9 -14 29.91 1.15
 -1 -9 -13 65.93 1.93
 -1 9 13 64.79 1.88
 -1 -9 -13 72.35 2.14
 -1 9 13 72.92 2.23
 1 -9 13 59.64 1.9
 -1 -9 -13 73.3 2.19
 1 9 -13 68.78 2.1
 1 -9 13 71.93 2.52
 -1 9 13 71.04 2.2
 -1 -9 -12 245.05 5.14
 -1 9 12 252.98 5.24
 -1 -9 -12 255.37 5.31
 -1 9 12 246.1 5.44
 1 -9 12 234.56 5.15
 -1 -9 -12 254.04 5.4
 1 9 -12 254.9 5.33
 1 -9 12 255.37 5.95
 -1 9 12 244.69 5.3
 -1 -9 -11 41.43 1.93
 1 -9 11 39.56 1.83
 1 9 -11 43.73 2.14
 -1 9 11 42.73 2.03
 1 9 -11 44.38 1.89
 -1 -9 -11 40.95 1.87
 -1 9 11 42.14 1.92
 -1 -9 -11 40.23 1.82
 -1 9 11 40.63 1.86
 -1 -9 -10 28.26 1.77
 1 -9 10 24.24 1.63
 -1 9 10 28.6 1.79
 1 9 -10 28.65 1.89
 -1 9 10 28.14 1.84
 -1 -9 -10 25.3 1.49
 1 9 -10 25.39 1.58
 -1 -9 -10 28.52 1.73
 -1 9 10 24.89 1.61
 -1 -9 -10 25.83 1.65
 1 9 -10 25.22 1.57
 -1 -9 -9 43.88 2.29
 -1 9 9 45.94 2.24
 -1 -9 -9 46.33 2.31
 1 -9 9 44.42 2.3
 1 9 -9 43.16 2.42
 -1 -9 -9 45.11 2.15
 1 9 -9 43.89 2.27
 1 9 -9 42.51 2.11
 -1 9 9 41.66 1.88
 -1 9 9 44 2.36
 -1 -9 -9 44.71 2.34
 1 9 -8 74.49 2.69
 1 9 -8 0.24 0.23
 -1 -9 -8 76.94 2.98
 1 9 -8 73.46 3.01
 -1 -9 -8 76.65 3.07
 1 9 -8 74.2 3.15
 1 -9 8 69.34 2.89
 -1 -9 -8 75.1 3.01
 -1 9 8 71.72 2.73
 -1 9 8 72.57 2.51
 -1 -9 -8 70.25 2.75
 -1 9 8 67.48 2.39
 1 9 -8 74.4 2.71
 -1 9 8 74 2.66
 -1 9 8 76.96 3.11
 -1 -9 -7 174 5.14
 -1 9 7 185.43 5.53
 1 9 -7 182.98 5.68
 1 9 -7 176.62 4.75
 1 -9 7 182.01 5.95
 -1 -9 -7 179.64 5.26
 -1 -9 -7 180.64 5.42
 -1 9 7 162.74 8.37
 1 9 -7 186.95 5.57
 -1 -9 -7 189.49 5.55
 -1 9 7 176.9 5.45
 -1 9 7 177.22 5.03
 1 9 -7 181.38 5.12
 1 -9 7 178.05 5.31
 -1 9 7 177.64 4.91
 1 -9 7 170.35 8.71
 -1 9 7 179.74 4.92
 1 9 -7 183.37 5.03
 1 9 -7 181.6 5.03
 -1 9 7 172.58 4.82
 -1 -9 -7 148.14 7
 1 9 -7 180.36 5.48
 1 9 -6 411.53 8.83
 -1 9 6 410.08 8.7
 1 9 -6 405.03 9.06
 -1 9 6 393.23 9.03
 -1 -9 -6 393.74 8.95
 1 9 -6 426.37 9.49
 1 -9 6 407.45 9.79
 -1 -9 -6 401.63 8.86
 -1 -9 -6 404.48 9.19
 -1 9 6 360.86 13.15
 -1 -9 -6 404.09 9.19
 1 -9 6 402.17 8.97
 1 9 -6 407.64 8.92
 -1 9 6 389.17 8.72
 -1 -9 -6 363.57 13.4
 -1 9 6 321.1 7.77
 1 -9 6 390.76 13.93
 -1 9 6 396.13 8.59
 1 9 -6 402.29 8.77
 -1 -9 -6 377.89 12.44
 1 9 -6 396.61 9.22
 -1 9 5 468.79 7.96
 -1 -9 -5 474.29 8.28
 1 9 -5 496.94 8.59
 1 -9 5 493.99 9.12
 -1 -9 -5 483.92 7.97
 -1 -9 -5 492.31 8.56
 -1 9 5 436.8 13.24
 -1 -9 -5 494.7 8.54
 -1 9 5 456.31 13.97
 1 -9 5 478.32 8.01
 1 9 -5 484.53 7.97
 -1 9 5 478.52 7.79
 1 9 -5 467.49 7.88
 -1 -9 -5 465.78 14.55
 -1 9 5 474.66 7.75
 1 9 -5 495.86 8.08
 1 9 -5 486.62 8.13
 -1 9 5 477.36 7.98
 -1 9 5 468.46 8.12
 1 -9 5 478.98 14.38
 -1 -9 -4 254.03 11.81
 1 -9 4 266.81 7.65
 1 9 -4 271.85 7.28
 -1 -9 -4 268.88 7.05
 -1 9 4 254.71 6.38
 1 -9 4 251.08 11.01
 -1 9 4 235.59 10.36
 -1 -9 -4 260.45 7.37
 -1 9 4 243.85 10.89
 1 -9 4 258.68 6.97
 -1 9 4 264.51 6.98
 1 9 -4 268.15 7.11
 1 9 -4 248.04 6.7
 -1 9 4 262.22 7.08
 1 9 -4 268.11 7.15
 -1 9 4 259.48 7.05
 -1 9 4 264.61 6.96
 -1 9 4 263.85 6.98
 1 9 -4 261.16 7.02
 -1 -9 -4 256.65 10.77
 -1 -9 -3 185.6 10.08
 1 -9 3 184.33 5.63
 1 9 -3 181.3 5.18
 -1 -9 -3 184.07 5.12
 -1 9 3 184.12 4.77
 1 9 -3 175.57 5.3
 1 -9 3 171.94 8.65
 -1 9 3 170.95 8.19
 -1 -9 -3 181.8 5.59
 -1 9 3 164.84 8.41
 1 -9 3 184.61 5.12
 1 9 -3 183 5.21
 -1 9 3 189.94 5.27
 1 9 -3 179.18 4.74
 1 9 -3 180.56 5.22
 -1 9 3 182.51 5.24
 -1 9 3 183.68 5.13
 -1 9 3 173.79 4.81
 -1 9 3 178.03 5.1
 1 9 -3 182.11 5.22
 -1 -9 -3 184.16 8.8
 -1 9 2 381.45 8.63
 1 9 -2 368.96 8.18
 1 9 -2 394.7 9.08
 1 -9 2 398.86 9.64
 -1 9 2 353.91 8.04
 -1 -9 -2 390.79 9.12
 1 9 -2 386.9 9.31
 -1 9 2 379.52 8.77
 1 -9 2 376.66 13.61
 -1 9 2 362.09 12.68
 -1 -9 -2 392.88 9.83
 -1 9 2 358.67 13.28
 1 -9 2 403.96 9.15
 1 9 -2 393.56 9.26
 -1 9 2 384.79 9.2
 1 9 -2 366.59 8.32
 -1 -9 -2 389.85 15.91
 -1 -9 -2 367.79 13.67
 1 9 -2 378.3 9.17
 -1 9 2 376.23 9.08
 1 9 -2 382.54 8.37
 -1 9 2 382.88 8.93
 -1 9 2 387.57 9.3
 1 9 -1 147.2 4.94
 -1 9 1 148.09 4.69
 1 -9 1 155.71 5.5
 -1 -9 -1 154.54 5.23
 -1 9 1 150.38 5.07
 1 9 -1 153.47 5.29
 1 -9 1 139.45 7.94
 -1 9 1 136.75 7.22
 -1 -9 -1 153.28 5.79
 -1 9 1 136.46 7.68
 -1 -9 -1 128.58 8.01
 -1 9 1 147.98 4.66
 1 9 -1 149.25 4.73
 -1 9 1 151.39 5.27
 1 -9 1 153.92 5.12
 -1 -9 -1 144.89 9.75
 -1 9 1 151.25 5.26
 -1 9 1 153.18 4.97
 1 9 -1 148.95 4.79
 1 9 -1 151.79 5.26
 -1 9 1 154.02 5.31
 -1 9 0 45.09 2.55
 1 -9 0 49.7 2.95
 -1 -9 0 47.76 2.84
 1 -9 0 44.05 2.65
 1 9 0 45.38 2.81
 -1 9 0 48.66 2.9
 1 9 0 48.8 2.86
 -1 9 0 55.95 3.02
 1 -9 0 48.41 3.1
 -1 9 0 48 4.37
 1 -9 0 48.96 4.6
 -1 9 0 47.07 2.38
 1 9 0 46.71 2.61
 1 9 0 47.36 2.63
 -1 9 0 41.03 2.66
 -1 -9 0 46.02 4.86
 1 9 0 48.71 4.41
 -1 -9 0 43.83 5.58
 1 9 0 56.93 3.1
 -1 9 0 52.34 3.01
 1 9 0 47.97 2.87
 1 9 0 47.06 2.64
 -1 9 0 48.29 2.61
 -1 9 -1 201.27 5.88
 1 -9 -1 199.45 6.19
 -1 -9 1 193.24 6.05
 1 -9 -1 206.96 6.01
 1 9 1 196.46 5.98
 -1 9 -1 198.74 6.13
 1 -9 -1 205.74 6.51
 1 9 1 201.25 6.16
 1 -9 -1 193.32 9.14
 1 9 1 195.76 5.84
 -1 9 -1 197.75 6.14
 1 9 1 192.42 5.52
 -1 -9 1 189.62 10.1
 1 9 1 195.29 9.27
 -1 -9 1 184.05 11.39
 1 9 1 190.6 6.02
 1 9 1 200.79 6.14
 1 9 1 197.61 5.87
 -1 9 -1 198.25 6.15
 -1 9 -1 190.47 5.42
 1 -9 -2 409.01 9.11
 -1 9 -2 402.15 8.88
 -1 -9 2 418.72 9.25
 1 9 2 394.49 8.74
 -1 9 -2 403.07 9.19
 1 9 2 409.44 9.07
 -1 9 -2 423.76 9.26
 1 -9 -2 406.66 9.37
 1 -9 -2 405.07 13.2
 -1 9 -2 416.53 9.34
 1 9 2 376.85 13.7
 1 9 2 409.76 8.9
 1 9 2 388.29 13.55
 -1 -9 2 398.57 16.85
 -1 -9 2 392.95 14.83
 1 -9 -2 403.53 8.77
 1 9 2 411.21 9.03
 -1 9 -2 416.05 9.19
 1 9 2 406.56 8.91
 1 9 2 410.1 9.09
 -1 9 -2 420.69 9.26
 1 -9 -3 182.57 5.58
 -1 9 -3 191.26 6.03
 -1 9 -3 188.59 6.05
 1 9 3 188.9 5.8
 -1 9 -3 186.62 5.83
 1 -9 -3 188 5.96
 -1 -9 3 163.32 9.2
 1 9 3 183.83 9.35
 -1 -9 3 181.14 10.01
 1 -9 -3 178.22 9.62
 1 -9 -3 169.84 8.27
 1 -9 -3 186.13 5.77
 -1 9 -3 186.31 5.81
 -1 -9 3 176.7 5.15
 1 9 3 182.53 5.69
 -1 9 -3 192.43 5.87
 1 9 3 197.73 5.89
 1 9 3 183.44 5.74
 -1 -9 3 182.08 11.35
 1 9 3 183.13 9.19
 -1 9 -3 186.67 5.84
 1 9 3 184.05 5.75
 -1 9 -4 269.77 6.52
 1 -9 -4 282.45 6.09
 1 -9 -4 265.47 6.25
 1 9 4 274.93 6.1
 -1 9 -4 275.92 6.21
 -1 -9 4 263.26 11.22
 1 9 4 254.95 10.5
 1 9 4 265.48 5.93
 -1 9 -4 273.86 6.12
 1 9 4 272.42 6.26
 1 -9 -4 265.17 5.48
 1 -9 -4 251.63 10.83
 -1 -9 4 272.26 11.86
 -1 9 -4 280.53 6.29
 1 9 4 276.99 6.13
 -1 -9 4 255.78 5.44
 -1 9 -4 263.69 6.24
 1 -9 -4 268.9 6.1
 1 9 4 264.1 10.64
 -1 -9 4 257.87 12.94
 1 9 4 262.32 6.15
 -1 9 -4 270.71 6.47
 -1 9 -5 477.67 9.34
 1 9 5 464.36 9.17
 1 -9 -5 468.37 9.5
 -1 9 -5 477.42 9.26
 1 9 5 457.54 9.03
 1 -9 -5 481.29 9.27
 -1 9 -5 473.73 9.35
 1 9 5 471.79 9.22
 1 -9 -5 455.28 15.05
 -1 -9 5 437.02 15.75
 -1 -9 5 436.39 8.7
 -1 9 -5 471.39 9.72
 1 -9 -5 476.14 9.4
 1 9 5 445.55 14.55
 -1 -9 5 458.96 17.64
 -1 9 -5 452.89 9.75
 1 9 5 476.79 9.64
 1 -9 -6 399.51 7.18
 1 9 6 393.16 6.61
 -1 9 -6 399.28 6.71
 -1 -9 6 358.07 14.63
 1 9 6 379.91 12.49
 1 9 6 383.15 6.32
 -1 9 -6 397.98 7.51
 1 9 6 400.44 6.77
 -1 9 -6 404.91 6.88
 1 -9 -6 385.61 7.2
 -1 9 -6 402.76 7.6
 -1 -9 6 373.91 6.52
 1 -9 -6 408.18 7.14
 -1 9 -6 399.62 6.89
 1 9 6 392.86 6.71
 1 -9 -6 410.83 7.03
 1 9 7 196.11 5.17
 -1 9 -7 194.52 5.17
 1 -9 -7 192.81 5.53
 -1 9 -7 195.56 5.86
 1 9 7 190.54 5.22
 -1 9 -7 201.41 5.82
 -1 -9 7 178.57 10.4
 -1 9 -7 197.04 5.89
 1 -9 -7 202.56 5.54
 -1 -9 7 180.36 5.18
 1 -9 -7 191.72 5.6
 1 9 7 189.66 5
 -1 9 -7 188.79 5
 1 9 7 194.9 5.7
 -1 9 -7 197.75 5.25
 1 9 7 199.11 5.21
 1 -9 -7 193.84 5.4
 1 9 8 60.98 2.18
 1 9 8 66.76 2.88
 1 -9 -8 60.01 2.68
 1 -9 -8 62.38 2.65
 -1 -9 8 59.16 2.53
 1 9 8 63.53 2.33
 1 -9 -8 64.86 2.7
 1 9 8 62.15 2.58
 1 -9 -8 66.18 2.85
 -1 9 -8 64.49 2.92
 1 9 8 58.62 2.78
 -1 9 -8 65.97 2.88
 1 9 8 61.53 2.29
 1 9 9 38.48 2.07
 -1 -9 9 34.09 1.94
 1 -9 -9 39.08 2.08
 -1 9 -9 40.33 2.3
 -1 9 -9 36.94 2.09
 1 9 9 39.39 2.23
 -1 9 -9 34.65 1.75
 -1 9 -9 37.19 2.18
 1 -9 -9 41.18 2.13
 1 -9 -9 39.38 2.15
 1 -9 -9 42 2.26
 1 9 9 39.16 2.2
 -1 9 -10 32.17 1.96
 1 9 10 32.92 1.82
 1 -9 -10 35.18 1.81
 -1 -9 10 29.67 1.67
 -1 9 -10 35.38 1.99
 -1 9 -10 31.4 1.71
 1 9 10 34.12 1.86
 -1 9 -10 33.8 1.63
 1 -9 -10 32.57 1.77
 1 -9 -10 33.97 1.83
 1 9 10 33.1 1.9
 1 -9 -10 32.51 1.84
 1 9 11 33.88 1.75
 1 -9 -11 35.55 1.81
 -1 9 -11 34.87 1.57
 1 -9 -11 32.71 1.64
 -1 -9 11 32.96 1.62
 1 -9 -11 32.74 1.63
 -1 9 -11 35.13 1.83
 -1 9 -11 33.62 1.91
 1 -9 -11 32.74 1.72
 1 9 11 31.53 1.67
 1 9 11 32.7 1.75
 1 9 12 276.74 5.52
 1 9 12 272.12 5.59
 1 9 12 220.78 4.94
 -1 -9 12 220.74 4.96
 1 -9 -12 254.48 5.13
 1 9 12 268.47 5.31
 -1 9 -12 249.27 5.09
 -1 9 -12 279.38 5.54
 -1 9 -12 267.89 5.86
 1 -9 -12 276.53 5.51
 1 -9 -12 268.75 5.29
 1 -9 -12 270.42 5.58
 1 -9 -13 78.63 2.22
 1 9 13 67.55 1.94
 1 9 13 62.07 1.74
 -1 9 -13 67.7 1.9
 1 -9 -13 62.21 1.75
 1 9 13 78.1 2.12
 1 -9 -13 83.03 2.33
 1 9 13 82.13 2.36
 1 -9 -14 20.66 0.92
 1 9 14 21.49 0.99
 -1 9 -14 21.83 1.02
 1 -10 11 105.92 2.48
 -1 10 11 108.24 2.46
 1 -10 11 110.8 2.61
 -1 10 11 103.61 2.31
 -1 -10 -11 103.16 2.31
 1 10 -11 108.92 2.48
 1 -10 10 102.05 2.75
 -1 -10 -10 95.19 2.35
 -1 -10 -10 87.44 2.24
 -1 10 10 103.25 2.63
 -1 -10 -10 101.83 2.56
 1 -10 10 81.14 2.26
 1 10 -10 106.1 2.71
 -1 -10 -9 87.53 2.58
 1 10 -9 94.55 2.71
 -1 -10 -9 82.18 2.38
 1 -10 9 88.25 2.76
 -1 -10 -9 86.84 2.45
 -1 10 9 82.54 2.58
 1 10 -9 86.72 2.42
 -1 10 9 87.05 2.65
 -1 10 8 33.81 1.35
 -1 10 8 40.39 1.89
 1 10 -8 39.68 1.82
 -1 -10 -8 40.04 1.77
 -1 -10 -8 42.33 1.79
 -1 10 8 40.31 1.86
 -1 -10 -8 40.02 1.83
 1 -10 8 38.93 1.93
 1 10 -8 43.13 1.87
 1 -10 8 37.65 1.55
 1 10 -8 39.13 1.67
 -1 -10 -7 150.18 4.05
 -1 10 7 148.85 3.67
 1 10 -7 141.25 3.63
 1 10 -7 153.51 3.99
 -1 -10 -7 150.57 3.87
 -1 10 7 151.2 4.04
 -1 -10 -7 148.01 3.94
 -1 10 7 140.46 3.4
 1 -10 7 154.31 4.29
 1 -10 7 139.08 3.59
 -1 10 7 144.32 3.5
 1 10 -7 151.52 4.13
 -1 -10 -6 46.55 2.14
 1 10 -6 46.97 2.02
 -1 10 6 45.69 2.14
 -1 10 6 43.88 1.94
 1 10 -6 45.88 1.97
 -1 -10 -6 43.63 1.96
 -1 10 6 43.67 2.03
 -1 -10 -6 46.61 2.12
 -1 10 6 46.2 1.89
 1 10 -6 45.07 1.9
 1 -10 6 46.68 2.26
 1 -10 6 44.55 1.87
 -1 10 6 47.05 1.93
 1 10 -6 46.66 1.94
 1 10 -6 46.35 2.21
 1 10 -5 14.36 1.19
 -1 -10 -5 14.6 1.21
 -1 10 5 15.3 1.27
 -1 10 5 16.27 1.3
 1 10 -5 15.33 1.29
 -1 10 5 15.25 1.28
 1 10 -5 14.17 1.26
 -1 10 5 13.51 1.29
 -1 10 5 14.09 1.26
 1 10 -5 15.58 1.33
 1 -10 5 12.86 1.16
 -1 -10 -5 13.99 1.25
 1 -10 5 14.83 1.44
 -1 -10 -5 13.76 1.33
 -1 -10 -5 13.23 1.32
 1 10 -4 99.14 3.08
 -1 10 4 100.43 3.31
 -1 -10 -4 97.01 3.33
 -1 10 4 103.96 3.5
 1 10 -4 103.95 3.57
 1 -10 4 104.47 3.83
 -1 -10 -4 101.59 3.62
 1 10 -4 108.99 3.66
 -1 10 4 100.45 3.48
 -1 10 4 101.72 3.54
 -1 -10 -4 100.23 3.39
 1 -10 4 99.9 3.65
 1 -10 4 97.84 3.23
 -1 10 4 102.14 3.49
 1 10 -4 104.83 3.56
 -1 -10 -4 103.68 3.66
 -1 -10 -3 120.5 4.12
 1 -10 3 119.08 4.18
 1 10 -3 125.53 4.09
 -1 10 3 117.68 3.97
 -1 10 3 122.49 3.86
 1 10 -3 115.53 3.29
 -1 10 3 118.63 3.53
 -1 10 3 126.45 4.04
 1 10 -3 125.09 4.05
 -1 10 3 122.07 4.01
 1 10 -3 123.46 4.05
 1 -10 3 113.56 3.61
 -1 -10 -3 120.16 3.82
 1 -10 3 121.41 4.07
 -1 -10 -3 120.71 4.12
 -1 10 3 119.56 3.61
 -1 -10 -3 118.84 3.89
 1 10 -2 21.29 1.71
 -1 10 2 21.27 1.68
 1 -10 2 20.97 1.7
 -1 10 2 21.05 1.52
 -1 10 2 23.25 1.75
 -1 10 2 22.06 1.55
 -1 -10 -2 21.08 1.58
 1 10 -2 21.23 1.69
 -1 10 2 23.1 1.73
 1 -10 2 21.86 1.82
 -1 -10 -2 21.22 1.79
 1 -10 2 19.52 1.48
 -1 10 1 26.99 1.91
 -1 10 1 26.48 1.92
 1 -10 1 26.74 1.88
 -1 10 1 24.48 1.45
 -1 10 1 24.99 1.72
 1 10 -1 27.76 1.96
 -1 10 1 24.16 1.59
 -1 10 1 27.5 1.94
 -1 -10 -1 26.09 1.78
 -1 -10 -1 27.28 2.06
 1 -10 1 27.8 2
 1 -10 1 27.25 1.73
 -1 10 0 153.71 4.29
 1 10 0 140.95 4.11
 -1 10 0 136.69 4.05
 1 10 0 142.45 4.14
 1 -10 0 137.66 3.94
 -1 10 0 141.24 3.51
 -1 10 0 143.2 4
 1 10 0 148.31 4.19
 1 10 0 134.87 3.49
 -1 -10 0 143.87 3.9
 -1 -10 0 146.63 4.48
 1 -10 0 131.58 3.97
 1 -10 0 137.88 3.62
 1 10 1 24.36 1.83
 1 10 1 22.32 1.75
 -1 10 -1 21.75 1.56
 1 -10 -1 21.91 1.68
 -1 10 -1 23.76 1.76
 1 10 1 23.18 1.62
 1 10 1 26.37 1.86
 -1 10 -1 22.9 1.79
 1 10 1 22.29 1.55
 -1 -10 1 21.07 1.62
 1 -10 -1 21.19 1.7
 -1 -10 1 24.59 2.02
 1 -10 -1 21.95 1.56
 -1 10 -2 23.8 1.78
 1 10 2 22.71 1.73
 -1 10 -2 23.01 1.76
 1 10 2 25.05 1.8
 -1 10 -2 25.02 1.71
 1 -10 -2 25.32 1.77
 -1 10 -2 21.9 1.71
 1 10 2 24.24 1.69
 -1 10 -2 24.89 1.78
 1 10 2 22.55 1.72
 1 10 2 22.67 1.63
 -1 -10 2 24.62 1.72
 1 -10 -2 22.4 1.71
 -1 -10 2 24.48 2.04
 1 -10 -2 25.61 1.64
 -1 10 -3 129.83 4.19
 1 10 3 138.46 4.26
 1 10 3 134.3 4.22
 -1 10 -3 136.08 4.26
 -1 10 -3 133.1 4.14
 1 -10 -3 132.26 4.06
 1 -10 -3 128.33 3.84
 -1 -10 3 125.35 4.01
 1 10 3 133.53 4.08
 -1 10 -3 134.99 4.37
 1 10 3 133.79 4.17
 1 10 3 134.36 4.17
 -1 10 -3 139.96 4.26
 1 -10 -3 132 4.15
 -1 10 -4 91.39 2.93
 -1 10 -4 101.31 3.48
 1 10 4 101.05 3.44
 1 10 4 98.14 3.4
 -1 10 -4 94.79 3.37
 -1 10 -4 100.39 3.54
 1 -10 -4 99.14 3.34
 1 -10 -4 98.38 3.19
 -1 -10 4 92.02 3.31
 1 10 4 98.26 3.44
 -1 10 -4 102.44 3.67
 1 -10 -4 99.34 3.41
 1 10 4 103.18 3.55
 -1 10 -4 98.87 3.37
 1 10 4 102.57 3.41
 -1 10 -5 14.3 1.16
 1 10 5 15.32 1.23
 1 10 5 13.85 1.32
 -1 10 -5 13.94 1.2
 1 10 5 12.26 1
 1 10 5 13.33 1.2
 -1 10 -5 14.73 1.28
 1 -10 -5 14.45 1.18
 1 -10 -5 14.66 1.28
 -1 -10 5 12.97 1.21
 1 10 5 14.96 1.35
 -1 10 -5 15.01 1.28
 1 10 5 14.67 1.25
 -1 10 -5 13.74 1.33
 1 -10 -5 14.15 1.23
 -1 10 -6 35.6 1.72
 -1 10 -6 36.21 1.7
 1 10 6 34.51 1.64
 -1 10 -6 36.59 1.98
 1 -10 -6 38.91 1.8
 1 10 6 35.41 1.66
 -1 10 -6 37.61 1.7
 1 -10 -6 33.35 1.73
 1 10 6 34.81 1.59
 -1 10 -6 35.98 1.97
 1 -10 -6 35.6 1.65
 1 10 6 37.61 1.96
 -1 -10 6 34.03 1.76
 1 -10 -7 146.98 3.87
 1 10 7 155.09 4.17
 1 -10 -7 147.29 4.02
 -1 -10 7 142.39 3.83
 -1 10 -7 150.7 3.94
 -1 10 -7 150.77 4.23
 1 -10 -7 153.77 3.79
 1 -10 -7 146.66 3.64
 -1 10 -7 155.79 4.21
 1 -10 -8 45.47 1.86
 1 10 8 46.42 2.03
 1 -10 -8 42.82 1.65
 -1 10 -8 44.23 1.92
 1 -10 -8 43.38 1.7
 -1 10 -8 46.85 2.11
 -1 10 -8 45.51 1.96
 1 -10 -8 41.16 1.87
 -1 -10 8 40.85 1.78
 1 -10 -9 91.41 2.62
 -1 -10 9 72.84 2.26
 -1 10 -9 83.11 2.44
 1 -10 -9 75.02 2.11
 1 10 9 86.36 2.62
 -1 10 -9 92.06 2.67
 1 10 9 90.08 2.69
 1 -10 -9 71.33 2.01
 1 -10 -9 83.76 2.42
 -1 10 -10 115.26 2.94
 1 -10 -10 115.57 2.81
 -1 10 -10 117.66 2.91
 1 10 10 112.08 2.8
 1 10 10 117.01 2.9
 1 10 11 101.93 2.3
 -1 10 -11 100.88 2.37
 1 -10 -11 96.77 2.23
 -1 -11 -6 99.53 2.26
 1 11 -6 111.34 2.39
 1 -11 5 13.44 0.72
 1 11 -5 14.4 0.85
 -1 -11 -5 14.25 0.84
 -1 11 5 12.9 0.73
 -1 11 5 11.92 0.69
 -1 -11 -5 12.62 0.72
 -1 -11 -4 88.47 2.26
 -1 -11 -4 88.81 2.35
 1 -11 4 71.28 1.94
 1 -11 4 82.38 2.12
 -1 11 4 84.3 2.16
 -1 11 4 77.09 2
 -1 11 4 87.55 2.3
 1 11 -4 86.78 2.29
 -1 -11 -4 76.66 1.93
 1 11 -4 97.81 2.55
 -1 11 4 90.56 2.25
 -1 11 3 74.54 2.2
 -1 -11 -3 70.14 2.13
 1 -11 3 62.41 1.88
 -1 -11 -3 71.4 2.18
 1 -11 3 62.73 1.92
 -1 11 3 69.72 2.13
 1 11 -3 74.37 2.3
 -1 -11 -3 63.14 1.81
 1 11 -3 75.8 2.34
 -1 11 3 74.13 2.23
 1 11 -3 74.42 2.23
 -1 11 2 135.96 3.3
 -1 -11 -2 130.5 3.2
 -1 -11 -2 132.8 3.26
 1 -11 2 116.54 2.9
 1 -11 2 124.72 2.95
 -1 11 2 134.55 3.3
 1 11 -2 130.94 3.35
 -1 -11 -2 115.45 2.77
 1 11 -2 135.48 3.37
 -1 11 2 131.5 3.3
 -1 11 1 37.12 1.66
 -1 -11 -1 34.97 1.59
 -1 -11 -1 36.09 1.62
 1 -11 1 31.99 1.37
 1 -11 1 30.94 1.35
 -1 11 1 34.63 1.62
 1 11 -1 36.52 1.64
 -1 -11 -1 30.31 1.26
 1 11 -1 36.27 1.59
 1 11 -1 36.11 1.66
 -1 11 1 37.29 1.65
 -1 11 0 588.46 9.7
 1 11 0 603.04 9.76
 -1 -11 0 565.52 9.55
 1 -11 0 517.72 9.05
 -1 -11 0 556.47 9.54
 1 -11 0 535.97 9
 -1 11 0 608.81 9.75
 1 11 0 559.61 9.39
 -1 -11 0 490.47 8.8
 1 11 0 577.22 9.65
 1 11 0 590.69 9.54
 1 11 1 34.98 1.59
 -1 11 -1 37.39 1.63
 1 11 1 37.92 1.54
 1 -11 -1 30.15 1.29
 1 11 1 33.39 1.44
 -1 -11 1 28.6 1.23
 1 -11 -1 31.2 1.36
 -1 -11 1 34.65 1.63
 1 11 1 35.39 1.65
 -1 -11 1 35.42 1.62
 -1 11 -2 149.21 3.54
 1 11 2 150.04 3.5
 -1 11 -2 157.93 3.55
 -1 11 -2 155.49 3.59
 1 -11 -2 134.98 3.01
 1 11 2 135.04 3.06
 -1 -11 2 122.36 2.92
 -1 11 -2 160.95 3.62
 -1 -11 2 150.87 3.62
 1 -11 -2 138.86 3.17
 1 11 2 146.09 3.21
 1 11 3 66.06 2
 -1 11 -3 66.47 1.98
 1 11 3 62 1.8
 -1 11 -3 70.46 2.12
 -1 11 -3 68.51 2.07
 1 -11 -3 61.91 1.82
 -1 -11 3 70.53 2.23
 -1 -11 3 53.28 1.59
 -1 11 -3 70.85 2.2
 1 11 3 53.09 1.55
 1 -11 -3 55.25 1.61
 1 11 4 77.81 2
 -1 11 -4 87.54 2.2
 1 -11 -4 83.87 2.1
 -1 -11 4 96.07 2.59
 -1 11 -4 91.08 2.26
 -1 11 -4 88.97 2.25
 -1 11 -4 82.91 2.06
 1 11 4 92.65 2.29
 1 11 4 86.81 2.13
 -1 11 -5 12.89 0.78
 -1 -11 5 11.69 0.85
 -1 11 -5 11.66 0.72
 1 11 5 13.37 0.78
 1 -11 -6 101.57 2.27
 1 11 6 100.66 2.27
 -1 -11 6 101.03 2.4
 2 0 0 5345.89 77.6
 -2 0 0 5360.02 79.03
 2 0 0 5326.06 76.46
 -2 0 0 5514.89 75.42
 -2 0 0 5341.23 77.86
 -2 0 0 5630.9 79.31
 2 0 0 5493.11 78.3
 2 0 0 5248.42 75.43
 2 0 0 5323.21 78.33
 2 0 0 5554.3 78.38
 -2 0 1 719.37 11
 2 0 1 715.5 13.64
 -2 0 -1 764.98 16.06
 2 0 -1 727.71 13.61
 -2 0 1 725.6 14.07
 -2 0 -1 707.49 14.84
 -2 0 1 726.32 13.38
 2 0 -1 722.28 13.25
 -2 0 -1 720.09 13.93
 2 0 1 702.57 12.06
 -2 0 1 708.88 11.63
 -2 0 -1 707.55 11.9
 -2 0 1 730.13 14.6
 2 0 1 695.71 13.87
 2 0 1 733.75 11.76
 2 0 1 719.15 14.06
 2 0 1 702.48 13.92
 -2 0 -2 3583.64 55.6
 -2 0 2 3659.85 53.48
 2 0 -2 3521.28 53.68
 -2 0 2 3742.64 51.02
 -2 0 -2 3577.52 54.3
 2 0 2 3465.45 51.14
 -2 0 2 3622.98 52.89
 -2 0 -2 3516.64 51.96
 2 0 -2 3525.66 53.69
 2 0 2 3691.11 54.05
 -2 0 -2 3645.9 56.98
 -2 0 2 3695.26 53.21
 2 0 2 3612.48 54.57
 2 0 2 3792.74 51.69
 2 0 2 3582.54 54.19
 -2 0 -2 3585.18 55.32
 2 0 2 3635.97 53.99
 2 0 -2 3614.27 54
 -2 0 -3 5161.27 78.3
 2 0 3 5799.75 80.95
 -2 0 -3 5589.08 82.09
 2 0 -3 5220.31 80.08
 2 0 3 5328.81 80.8
 -2 0 -3 5221.64 80.28
 -2 0 3 5782.84 78.27
 -2 0 -3 5212.94 78.24
 2 0 3 5768.03 77.68
 -2 0 -3 5422.22 83.05
 2 0 3 5850.59 80.27
 2 0 3 5410.38 79.65
 -2 0 -3 5267.06 80.29
 -2 0 -3 5638.24 81.46
 2 0 -3 5393.46 79
 2 0 3 5640.98 80.33
 2 0 3 5714.34 79.89
 2 0 -3 5545.69 79.86
 -2 0 3 5753.61 79.05
 -2 0 -4 613.03 14.21
 2 0 -4 609.3 13.43
 2 0 4 596.77 13.54
 -2 0 4 610.28 10.87
 -2 0 -4 612.75 12.05
 2 0 4 606.83 11.06
 2 0 4 600.93 12.86
 2 0 4 613.72 12.5
 -2 0 -4 603.29 13.67
 -2 0 -4 609.35 13.43
 -2 0 -4 609.37 12.09
 2 0 4 618.74 13.5
 2 0 4 605.87 12.97
 -2 0 -4 625.48 10.75
 -2 0 -4 632.93 10.6
 2 0 -4 633.92 12.63
 2 0 4 631.54 12.54
 -2 0 -5 22.44 1.88
 -2 0 -5 18.97 2.15
 2 0 -5 21.64 2.15
 -2 0 5 19.17 1.1
 -2 0 -5 21.47 2.12
 2 0 5 20.29 2.13
 -2 0 -5 19.39 1.75
 2 0 5 19.77 1.49
 -2 0 -5 20.93 2.43
 2 0 5 19.37 1.9
 2 0 5 24.82 2.28
 -2 0 -5 20.71 1.34
 2 0 5 21.13 1.98
 -2 0 -5 17.62 1.99
 -2 0 -5 23.56 2.25
 -2 0 -5 18.07 1.73
 2 0 -5 19.02 1.71
 -2 0 5 19.48 1.74
 2 0 5 19.43 1.73
 -2 0 -6 830.02 16.5
 2 0 6 831.47 17.65
 -2 0 -6 822.67 15.59
 -2 0 -6 833.23 18.25
 2 0 -6 834.97 17.91
 -2 0 -6 816.42 17.17
 2 0 6 815.19 17.57
 -2 0 -6 827.32 14.52
 2 0 6 799.25 15
 2 0 6 790.85 16.74
 -2 0 -6 842.27 18.75
 2 0 6 822.37 16.07
 -2 0 -6 806.11 16.79
 -2 0 -6 823.31 13.87
 2 0 6 804.29 16.62
 -2 0 6 847.91 15.75
 -2 0 -6 819.5 15.82
 2 0 -6 851 15.7
 2 0 6 838.09 15.53
 -2 0 6 910.93 17.07
 -2 0 -7 443.67 11.22
 2 0 7 426.96 11.78
 -2 0 -7 415.24 9.29
 -2 0 -7 430.39 12.21
 2 0 -7 427.5 12.07
 -2 0 -7 451.61 11.63
 2 0 7 430.75 11.81
 2 0 7 421.14 9.81
 -2 0 -7 413.95 8.25
 -2 0 -7 422.82 12.24
 2 0 7 421.95 11.28
 2 0 7 434.46 10.43
 -2 0 7 425.82 10.46
 -2 0 -7 426.49 10.65
 -2 0 -7 435.33 8.44
 -2 0 -7 431.77 8.38
 -2 0 7 432.14 9.77
 -2 0 -7 430.89 9.93
 2 0 7 449.81 9.73
 2 0 -7 436.12 9.71
 2 0 -7 447.49 11.6
 -2 0 7 444.55 11.4
 -2 0 -8 1137.97 23.54
 2 0 8 1063.31 22.35
 -2 0 -8 1115.04 22
 -2 0 -8 1098.43 22.68
 -2 0 8 1112.7 20.4
 -2 0 -8 1066.19 20.03
 2 0 8 1095.46 22.11
 -2 0 -8 1148.74 23.19
 2 0 8 1088.32 20.49
 -2 0 -8 1118.31 17.75
 -2 0 -8 1094.54 17.9
 -2 0 -8 1065.45 21.75
 2 0 8 1116.47 22.83
 2 0 8 1061.73 21.35
 2 0 8 1098.3 18.91
 2 0 -8 1066.72 18.87
 -2 0 8 1087.2 19.12
 -2 0 -8 1085.6 19.32
 -2 0 8 1087.38 22.39
 2 0 -8 1088.54 22.26
 2 0 9 95.93 5.37
 -2 0 -9 89.96 5.14
 2 0 9 93.19 5.5
 -2 0 -9 95.63 5.4
 2 0 9 94.56 4.54
 -2 0 9 93.83 4.29
 -2 0 -9 92.55 3.99
 -2 0 -9 94.37 5.45
 -2 0 -9 98.29 3.38
 -2 0 -9 97.37 3.2
 2 0 9 90.23 4.88
 2 0 9 89.81 5.2
 -2 0 -9 87.39 4.91
 -2 0 9 88.57 4.57
 -2 0 -9 87.68 3.55
 -2 0 9 90.88 5.56
 2 0 -9 90.52 5.25
 -2 0 -10 977.99 20.76
 2 0 10 979.73 21.54
 2 0 10 963.27 21.64
 -2 0 -10 972.4 21.69
 2 0 10 958.09 22.23
 -2 0 -10 955.54 21.76
 -2 0 -10 995.81 21.59
 2 0 -10 971.7 21.86
 2 0 10 947.27 19.39
 2 0 10 960.34 20.63
 -2 0 -10 954.66 16.51
 -2 0 -10 965.06 16.1
 -2 0 10 981.72 19.65
 -2 0 10 968.22 20.84
 -2 0 -11 90.68 5.2
 2 0 -11 96.54 6.29
 2 0 11 91.27 5.64
 2 0 11 101.59 5.59
 2 0 11 93.53 4.79
 -2 0 11 86.62 4.96
 -2 0 -11 98.47 6.02
 2 0 11 98.86 6.04
 2 0 11 91.43 5.99
 -2 0 -11 102.88 6.14
 2 0 -11 96.92 6.02
 -2 0 -11 89.09 5.41
 -2 0 -11 90.46 3.47
 -2 0 -11 93.34 3.22
 -2 0 11 90.21 5.37
 -2 0 -12 24.59 1.59
 -2 0 -12 25.15 1.81
 -2 0 -12 23.93 2.88
 -2 0 -12 26.89 1.97
 2 0 -12 32.5 2.18
 2 0 12 28.75 3.48
 2 0 12 23.03 3.19
 2 0 -12 23.87 1.89
 2 0 -12 24.58 1.89
 -2 0 -12 29.7 1.96
 -2 0 -12 27.05 2.87
 2 0 -12 28.02 3.59
 2 0 -12 23.28 1.82
 2 0 -12 26.97 2.03
 2 0 12 27 3
 -2 0 12 22.56 2.63
 2 0 -12 24.56 1.97
 -2 0 -12 26.28 2
 2 0 -12 29.41 2.02
 -2 0 -12 24.67 3.39
 2 0 -12 24 1.92
 -2 0 12 24.92 2.99
 2 0 -12 28.67 3.42
 -2 0 -12 22.91 3.15
 -2 0 -12 23.12 3.05
 -2 0 -12 28.61 2.04
 2 0 12 24.66 1.82
 -2 0 12 25.67 2.93
 2 0 -12 32 2.09
 2 0 -12 23.72 1.91
 2 0 -13 742.19 14.39
 2 0 -13 737.94 14.16
 2 0 -13 723.4 14.55
 -2 0 -13 719.97 13.39
 2 0 -13 738.41 14.36
 2 0 -13 681.2 13.31
 -2 0 -13 760.23 14.54
 2 0 13 774.01 21.07
 -2 0 13 720.54 18.24
 -2 0 -13 726.81 13.81
 2 0 -13 719.54 14.23
 -2 0 -13 676.01 16.84
 2 0 -13 753.16 21.05
 2 0 13 758.49 18.63
 2 0 -13 751.96 14.63
 -2 0 -13 758.75 14.54
 -2 0 -13 697.95 13.6
 2 0 -13 729.53 14.11
 -2 0 -13 784.79 21.23
 -2 0 -13 750.07 13.76
 2 0 -13 725.53 14.47
 -2 0 13 769.5 19.56
 2 0 13 758.7 14.08
 -2 0 -13 765.06 14.57
 -2 0 -13 742.46 19.65
 -2 0 -13 751.59 18.5
 2 0 13 762.76 20.51
 -2 0 -13 746.26 13.79
 2 0 -13 718.72 13.4
 2 0 -13 729.55 14.54
 2 0 -13 762.8 14.22
 2 0 -14 1500.71 25.11
 2 0 -14 1543.88 25.46
 2 0 -14 1528.53 25.74
 2 0 14 1486.18 32.89
 -2 0 -14 1477.72 29.8
 2 0 -14 1501.79 25.34
 2 0 -14 1406.05 24.13
 -2 0 -14 1541.56 25.53
 2 0 14 1560.99 33.74
 2 0 -14 1425.95 24.11
 2 0 -14 1472.26 25.21
 -2 0 -14 1492.45 24.52
 -2 0 14 1550.89 32.06
 2 0 14 1472.25 30.13
 2 0 -14 1518.63 33.77
 -2 0 -14 1428.57 24.42
 2 0 -14 1424.14 24.83
 2 0 -14 1543.55 25.63
 -2 0 -14 1503.33 25.46
 -2 0 -14 1556.37 33.81
 2 0 -14 1507.77 25.53
 -2 0 -14 1547.25 32.03
 -2 0 -14 1542.25 25.55
 2 0 -14 1554.83 25.09
 2 0 -14 1516.28 25.68
 -2 0 -14 1504.53 24.43
 -2 0 14 1501.41 31.37
 2 0 14 1531.41 24.94
 2 0 14 1428.54 30.08
 2 0 15 153.63 5.09
 2 0 -15 144.85 5.16
 2 0 -15 155.96 5.42
 2 0 -15 162.5 5.67
 2 0 -15 135.55 4.62
 2 0 -15 155.87 5.42
 -2 0 -15 163.94 5.59
 2 0 15 168.61 9.39
 2 0 -15 141.37 4.64
 2 0 -15 153.33 5.38
 -2 0 -15 149.9 4.82
 -2 0 15 163.02 8.4
 2 0 -15 154.86 9.09
 2 0 -15 145.22 5.15
 -2 0 -15 146.69 4.9
 2 0 -15 145.67 5.32
 -2 0 -15 150.42 5.36
 2 0 -15 151.78 5.45
 2 0 -15 141.49 4.69
 -2 0 -15 161.59 9.16
 -2 0 -15 146.61 4.7
 2 0 -15 149.17 5.5
 2 0 15 164.06 9.15
 -2 0 15 157.9 9.36
 2 0 15 152.48 7.75
 -2 0 -15 150.69 8.02
 -2 0 -15 162.83 5.58
 2 0 -16 11.88 1.27
 -2 0 -16 12.7 1.33
 2 0 -16 12.89 1.57
 2 0 -16 18.14 1.9
 -2 0 16 15.07 2.54
 -2 0 -16 13.24 1.61
 2 0 -16 17.73 1.81
 2 0 -16 14.13 2.87
 2 0 -16 14.31 1.71
 2 0 -16 14.74 1.43
 -2 0 -16 14.98 1.71
 -2 0 -16 12.72 2.33
 -2 0 -16 12.89 1.3
 2 0 -16 12.69 1.51
 2 0 16 12.18 2.64
 -2 0 16 16.75 3.01
 2 0 16 11.99 2.63
 2 0 16 13.34 1.45
 -2 0 -16 13.01 1.61
 2 0 -16 10.9 1.51
 2 0 -16 13.13 1.66
 2 0 -17 177.72 5.15
 2 0 17 172.98 9.41
 2 0 -17 189.15 6.09
 2 0 -17 188.74 5.98
 -2 0 -17 186.25 6.06
 2 0 -17 188.46 5.96
 -2 0 17 170.44 9.33
 2 0 17 187.07 9.77
 -2 0 -17 174.67 8.11
 -2 0 -17 184.37 6.06
 2 0 17 198.6 6.01
 2 0 17 183.03 5.44
 -2 0 -17 183.4 5.92
 2 0 -17 192.41 6.09
 2 0 18 190.71 9.2
 -2 0 -18 208.05 5.66
 2 0 -18 210.82 5.63
 2 0 -18 211.72 5.54
 -2 0 -18 200.1 5.5
 -2 0 18 201.95 9.38
 2 0 18 203.17 9.42
 2 0 -18 205.2 5.4
 2 0 18 204.03 4.75
 2 0 18 212.56 5.4
 -2 0 -18 205.04 5.38
 2 0 -18 209.84 5.54
 -2 0 -19 249.16 6.74
 2 0 -19 261.48 6.73
 2 0 19 268.09 6.56
 -2 0 -19 256.85 6.53
 2 0 -19 264.76 6.73
 2 0 -19 261.4 6.76
 -2 0 -19 248.17 6.57
 2 0 -19 250.32 6.56
 -2 0 -19 257.36 6.79
 -2 0 -19 254.03 6.85
 2 0 -20 36.46 2.03
 -2 0 -20 34.29 2
 2 0 -20 39.57 2.18
 2 0 20 37.01 1.96
 2 0 -20 38.38 2.1
 -2 0 -20 34.95 1.92
 -2 0 -20 37.28 2.17
 -2 0 -20 38.77 2.18
 -2 0 -21 232.41 4.6
 -2 0 -21 221.23 4.47
 -2 0 -21 222.32 4.48
 2 0 -21 223.12 4.1
 -2 0 -21 220.34 4.12
 2 0 21 237.86 4.62
 2 0 -21 229.88 4.4
 2 0 21 216.76 3.82
 2 0 -21 233.75 4.63
 -2 0 -22 5.22 0.49
 2 0 22 8.38 0.73
 -2 0 -22 7.44 0.68
 2 0 -22 8.29 0.77
 -2 0 -22 7.16 0.7
 2 0 -22 7.39 0.68
 -2 0 -22 7.69 0.66
 -2 -1 -22 3.77 0.55
 -2 -1 -22 3.59 0.55
 2 1 -22 3.83 0.56
 2 -1 22 3.47 0.59
 2 1 -22 4.15 0.55
 -2 -1 -22 3.14 0.44
 2 1 -22 3.07 0.45
 2 -1 22 3.14 0.43
 -2 -1 -21 113.11 3.39
 2 1 -21 113.27 3.36
 2 1 -21 113.33 3.33
 2 -1 21 111.18 3.26
 2 1 -21 108.47 3.2
 -2 -1 -21 107.07 3.21
 -2 -1 -21 104.45 3.29
 2 1 -21 109.24 3.38
 2 1 -20 103.61 3.68
 2 1 -20 105.76 3.62
 2 1 -20 98.51 3.51
 -2 -1 -20 100.51 3.6
 -2 -1 -20 96.55 3.52
 2 -1 20 96.95 2.92
 -2 -1 -20 95.37 3.46
 2 1 -20 99.8 3.49
 2 1 -20 104.6 3.62
 -2 -1 -20 97.36 3.15
 -2 -1 -20 100.93 3.58
 2 -1 20 106.81 3.59
 -2 -1 -19 157.79 5.05
 2 -1 19 157.69 4.47
 -2 -1 -19 150.75 4.6
 2 1 -19 163.85 5.07
 2 1 -19 158.09 4.99
 2 1 -19 159.62 5.01
 2 1 -19 161.87 5.07
 -2 -1 -19 157.59 5
 2 1 -18 46.05 2.3
 -2 -1 -18 48.98 2.6
 2 1 -18 49.35 2.77
 2 1 -18 47.84 2.72
 2 1 -18 48.51 2.73
 2 1 -18 50.55 2.83
 2 -1 18 42.33 4.52
 2 -1 18 46.82 4.26
 -2 -1 -18 48.21 2.75
 2 1 -18 52.01 2.73
 -2 1 18 50.22 4.91
 2 -1 18 47.99 4.44
 2 -1 18 50.74 2.49
 -2 -1 -18 51.51 2.85
 2 1 -17 487.47 10.5
 2 1 -17 522.88 11.52
 -2 1 17 529.9 16.36
 -2 -1 -17 499.75 10.61
 -2 -1 -17 512.74 11.13
 2 1 -17 543.14 11.67
 2 1 -17 529.28 11.51
 2 1 -17 489.84 10.31
 2 1 -17 541.19 11.67
 2 -1 17 505.4 17.36
 2 -1 17 529.82 16.27
 -2 1 17 535.39 17.56
 2 -1 17 511.71 16.5
 2 1 -17 542.14 11.38
 -2 -1 -17 528.61 11.56
 2 -1 17 526.99 10.94
 -2 -1 -17 531.39 11.61
 2 1 -16 60 3.19
 -2 -1 -16 55.31 3.16
 2 -1 16 56.55 5.25
 2 1 -16 50.36 2.75
 2 1 -16 56.39 3.21
 -2 1 16 59.91 5.29
 2 1 -16 53.38 5.35
 -2 -1 -16 51.67 2.78
 2 1 -16 54.48 3.18
 -2 -1 -16 53.29 3.01
 2 1 -16 52.63 3.09
 2 1 -16 50.65 2.68
 -2 -1 -16 50.01 4.92
 2 -1 16 50.97 4.66
 2 -1 16 53.21 2.89
 2 1 -16 54.56 3.19
 2 -1 16 54.8 4.94
 2 -1 16 47.79 5.12
 -2 1 16 55.56 4.97
 -2 -1 -16 51.87 3.07
 -2 -1 -16 58.18 4.63
 2 1 -15 418.78 9.36
 2 1 -15 418.22 9.67
 2 1 -15 423.7 10.11
 2 -1 15 425.03 15.64
 2 1 -15 399.27 9.57
 -2 -1 -15 417.45 9.89
 2 -1 15 392.38 14.55
 2 1 -15 391.6 9.18
 2 1 -15 397.29 9.83
 -2 -1 -15 379.08 8.65
 2 1 -15 432.34 15.82
 -2 -1 -15 396.83 13.36
 -2 -1 -15 418.8 9.93
 -2 1 15 412.2 14.65
 -2 -1 -15 395.84 9.15
 -2 -1 -15 417.01 9.73
 2 1 -15 421.06 10.02
 2 1 -15 388.49 8.92
 2 1 -15 407.94 9.83
 -2 -1 -15 421.06 15.04
 -2 1 15 400.48 14.26
 2 1 -15 403.61 9.98
 -2 1 15 395.46 15.25
 2 -1 15 414.64 9.47
 -2 -1 -15 376.9 8.42
 2 -1 15 396.04 13.74
 2 1 -14 42.69 2.66
 -2 -1 -14 43.96 2.76
 2 -1 14 43.26 4.55
 2 1 -14 41.45 2.55
 -2 -1 -14 43.21 2.41
 2 1 -14 39.29 2.65
 -2 -1 -14 41.55 2.55
 2 1 -14 45.79 4.91
 -2 -1 -14 42.8 2.75
 -2 -1 -14 46.14 4.33
 -2 1 14 44.16 4.62
 -2 -1 -14 48.49 2.83
 -2 -1 -14 43.39 2.54
 2 1 -14 41.77 2.41
 2 1 -14 40.68 2.68
 -2 -1 -14 48.86 4.86
 2 1 -14 41.1 2.47
 2 1 -14 56.76 3.15
 -2 1 14 49.79 4.72
 -2 -1 -14 42.21 2.32
 2 1 -14 51.57 2.89
 2 1 -14 43.97 2.57
 -2 1 14 47.88 4.33
 2 -1 14 43.66 4.26
 2 -1 14 42.92 4.7
 2 1 -13 122.87 4.59
 -2 -1 -13 126.24 4.71
 -2 -1 -13 129.78 7.8
 2 -1 13 139.8 7.98
 2 1 -13 121.67 4.44
 -2 -1 -13 128.88 4.39
 2 1 -13 152.37 5.13
 -2 -1 -13 124.83 4.5
 2 1 -13 129.02 7.95
 -2 -1 -13 129.06 7.23
 -2 -1 -13 127.3 4.72
 -2 1 13 125.33 6.77
 -2 -1 -13 134.8 4.82
 -2 -1 -13 128.68 4.41
 2 1 -13 130.65 4.78
 2 1 -13 129.79 4.85
 2 1 -13 167.63 4.59
 2 1 -13 128.29 4.45
 -2 1 13 126.08 7.48
 2 -1 13 129.21 7.92
 -2 -1 -13 117.5 6.04
 -2 -1 -13 138.76 4.4
 2 1 -13 123.46 4.41
 2 1 -13 124.03 4.6
 2 -1 13 121.54 6.91
 -2 1 13 137.26 7.39
 2 1 -12 748.81 14.1
 2 1 -12 726.18 13.75
 2 1 -12 731.74 14.35
 2 1 -12 687.68 13.39
 2 1 -12 736.85 14.06
 -2 -1 -12 765.24 14.25
 -2 -1 -12 776.71 20.21
 2 -1 12 764.07 20.04
 2 1 -12 706.73 13.72
 2 1 -12 712.69 14.1
 -2 -1 -12 733.15 13.68
 -2 -1 -12 719.07 13.78
 -2 1 12 744.2 18.59
 -2 -1 -12 766.61 14.29
 -2 -1 -12 777.95 19.48
 2 1 -12 749.36 14.28
 -2 -1 -12 746.88 14.23
 -2 -1 -12 734.76 13.56
 2 1 -12 753 13.81
 2 1 -12 729.83 14.29
 2 -1 12 760.99 20.48
 -2 -1 -12 745.22 17.62
 -2 1 12 769.3 19.91
 -2 -1 -12 778.39 20.51
 -2 1 12 757.27 18.16
 -2 -1 -12 734.73 17.44
 -2 -1 -12 763.79 13.63
 2 -1 12 733.09 18.54
 -2 1 12 734.35 19.12
 2 1 -12 734.01 19.96
 -2 -1 -11 2.33 1.42
 -2 1 11 0.17 0.72
 -2 -1 -11 0.37 0.85
 -2 -1 -11 5.17 1.41
 -2 1 11 1.37 1.09
 2 -1 11 0.33 0.73
 -2 1 11 3.56 1.33
 2 -1 11 0.6 0.98
 -2 -1 -11 0.79 1.13
 2 -1 11 0.84 1.14
 2 -1 11 4.49 1.19
 -2 1 11 5.44 1.46
 -2 -1 -11 0.9 0.52
 -2 -1 -11 0.51 0.4
 2 1 -11 0.82 0.85
 2 -1 10 397.08 12.97
 -2 -1 -10 396.83 11.86
 2 -1 10 400.91 12.66
 -2 -1 -10 416.5 12.81
 -2 1 10 394.44 11.88
 -2 -1 -10 420.4 13.38
 -2 -1 -10 402.3 12.57
 -2 -1 -10 417.39 11.85
 -2 1 10 392.57 12.3
 -2 1 10 378.77 10.94
 2 -1 10 395.5 11.63
 2 -1 10 394.6 10.91
 2 1 -10 414.03 12.91
 -2 -1 -10 396.55 7.95
 -2 -1 -10 395.79 8.41
 -2 1 9 588.94 13.75
 -2 1 9 590.63 14.97
 -2 -1 -9 624.03 15.74
 -2 -1 -9 600.11 14.75
 2 1 -9 590.85 15.91
 -2 -1 -9 625.56 15.54
 2 -1 9 593.8 15.81
 -2 -1 -9 609.46 10.83
 -2 -1 -9 610.41 11.22
 -2 -1 -9 614.55 15.56
 -2 1 9 596.82 14.39
 2 -1 9 585.57 14.31
 -2 1 9 600.86 15.32
 2 1 -9 607.48 15.68
 2 -1 9 595.2 13.83
 -2 -1 -9 594.76 11.98
 -2 -1 -9 638 15.75
 2 -1 9 582.52 15.37
 -2 -1 -8 570.04 14.16
 -2 1 8 537.77 13.98
 2 -1 8 546.44 13.08
 -2 1 8 551.05 13.54
 -2 1 8 517.6 12.94
 -2 -1 -8 570.53 14.49
 -2 1 8 535.53 12.16
 -2 -1 -8 535.35 11.69
 -2 -1 -8 544.66 13.69
 2 1 -8 550.26 14.62
 -2 -1 -8 549.94 14.49
 2 -1 8 552.97 14.52
 2 -1 8 558.06 11.56
 -2 -1 -8 523.41 11.36
 -2 -1 -8 565.28 10.41
 -2 -1 -8 548.28 10.16
 2 -1 8 548.73 12.72
 -2 1 8 542.34 11.53
 2 -1 8 590.79 11.63
 -2 -1 -8 553.04 11.71
 -2 -1 -8 553.79 14.11
 2 -1 8 562.45 14.31
 -2 -1 -7 1861.39 29.6
 -2 1 7 1890.5 32.58
 -2 -1 -7 1889.14 31.43
 -2 -1 -7 1919.94 33.75
 -2 1 7 1838.04 31.57
 -2 -1 -7 1909.55 33.08
 2 1 -7 1921.3 33.77
 -2 -1 -7 1898.05 34.52
 2 -1 7 1858.75 33.59
 2 -1 7 1875.51 30.19
 -2 -1 -7 1926.04 28.8
 -2 -1 -7 1872.52 28.66
 -2 1 7 1922 32.99
 2 -1 7 1885.82 31.84
 -2 -1 -7 1938.6 33.23
 2 -1 7 1869.36 31.54
 -2 -1 -7 1922.25 33.32
 2 -1 7 1877.93 33.43
 -2 1 7 1928.63 30.89
 2 -1 7 1949.84 30.63
 -2 1 6 2736.33 44.1
 -2 -1 -6 2786.53 46.48
 -2 1 6 2725.59 43.34
 -2 -1 -6 2718.67 43.16
 -2 -1 -6 2615.6 43.88
 2 1 -6 2739.75 44.43
 2 -1 6 2731.4 44.67
 -2 -1 -6 2691.03 46.06
 2 -1 6 2704.63 43.17
 2 1 -6 2813.12 42.55
 2 -1 6 2790.61 42.14
 -2 1 6 2784.84 42.62
 -2 -1 -6 2708.8 43.97
 -2 1 6 2806.89 44.38
 2 -1 6 2743.19 42.76
 -2 1 6 2584.14 42.32
 2 -1 6 2695.71 42.62
 -2 -1 -6 2749.3 39.99
 -2 -1 -6 2726.82 40
 -2 -1 -6 2773.78 44.15
 2 -1 6 2774.37 44.41
 -2 -1 -5 1272.1 25.13
 -2 -1 -5 1274.16 23.48
 -2 1 5 1260.58 22.84
 -2 -1 -5 1270.91 22.62
 -2 1 5 1247.47 18.97
 -2 -1 -5 1238.89 23
 2 1 -5 1183.05 22.68
 2 -1 5 1229.41 22.11
 2 -1 5 1247.71 23.37
 -2 -1 -5 1252.56 25.01
 2 1 -5 1249.39 21.97
 2 -1 5 1255.64 21.69
 -2 1 5 1240.36 22.05
 2 1 -5 1303.73 22.01
 -2 -1 -5 1285.38 22.93
 -2 1 5 1252.88 23.22
 2 -1 5 1237.91 21.77
 -2 1 5 1249.17 20.94
 2 -1 5 1203.76 21.75
 -2 -1 -5 1242.44 19.6
 2 -1 5 1244.27 23.06
 -2 -1 -5 1272.42 22.96
 2 -1 4 1256.2 23.46
 -2 1 4 1319.81 22.64
 2 -1 4 1306.85 22.53
 -2 -1 -4 1325.71 25.53
 2 -1 4 1276.85 23.2
 -2 -1 -4 1292.52 23.12
 -2 -1 -4 1276.4 25.3
 -2 -1 -4 1315 23.09
 -2 -1 -4 1298.38 23.57
 -2 1 4 1280.54 23.34
 -2 -1 -4 1301.78 23.11
 -2 1 4 1264.87 20.26
 2 1 -4 1271.44 22.69
 2 -1 4 1297.52 22.04
 2 -1 4 1247.24 22.14
 -2 1 4 1285.39 20.41
 -2 1 4 1350.94 20.77
 -2 1 4 1304.18 22.73
 2 -1 4 1290.74 22.29
 2 1 -4 1288.33 22.61
 2 1 -4 1337.17 22.62
 -2 -1 -3 228.75 8.16
 -2 -1 -3 228.97 6.89
 -2 -1 -3 247.75 7.29
 -2 1 3 226.81 7.29
 -2 1 3 231.81 5.65
 -2 -1 -3 237.69 6.99
 2 1 -3 219.49 6.31
 2 -1 3 226.37 6.57
 2 -1 3 229.62 7.18
 -2 1 3 232.65 6.93
 -2 -1 -3 249.63 8.36
 2 -1 3 229.24 5.28
 2 -1 3 234.69 6.37
 -2 -1 -3 239.94 7.11
 2 -1 3 211.69 3.81
 -2 1 3 236.38 5.27
 2 -1 3 219.76 6.38
 -2 1 3 225.7 6.78
 2 1 -3 229.15 6.79
 2 1 -3 236.92 6.75
 2 -1 3 242.19 6.69
 -2 -1 -3 251.01 7.23
 2 -1 3 237.82 7.1
 -2 -1 -2 3556.26 55.98
 -2 1 2 3458.42 54.75
 -2 -1 -2 3514.65 53.75
 -2 1 2 3614.22 52.29
 2 1 -2 3443.82 52.2
 -2 -1 -2 3607.71 53.88
 2 1 -2 3551.19 52.13
 2 -1 2 3603.17 54.26
 -2 1 2 3516.39 54.35
 2 -1 2 3592.69 53.33
 2 -1 2 3595.23 51.01
 2 -1 2 3614.46 52.86
 -2 -1 -2 3390 53.65
 2 -1 2 3380.58 52.82
 2 1 -2 3666.96 53.7
 -2 1 2 3657.55 54.06
 2 -1 2 3676.34 53.48
 2 1 -2 3557.57 53.74
 -2 -1 -2 3600.76 53.97
 2 -1 2 3595.06 53.85
 2 -1 1 194.97 6.27
 2 1 -1 203.13 5.15
 -2 1 1 195.4 6.75
 2 -1 1 213.41 6.1
 2 -1 1 202.73 5.82
 -2 -1 -1 200.2 6.94
 -2 1 1 198.48 5.03
 -2 1 1 207.77 6.93
 -2 -1 -1 203.17 6.13
 2 1 -1 196.46 4.85
 -2 1 1 203.52 5.68
 2 1 -1 198.17 5.7
 -2 1 1 180.96 5.27
 -2 -1 -1 207.95 6.17
 2 1 -1 191.3 5.99
 -2 1 1 206.66 6.34
 2 -1 1 211.56 6.16
 2 1 -1 190.56 5.84
 -2 -1 -1 202.64 6.19
 2 -1 1 198.36 6.15
 -2 -1 0 1087.57 19.86
 -2 1 0 1033.56 17.66
 -2 1 0 1031.1 20.12
 2 -1 0 1072.94 18.3
 -2 -1 0 1078.8 18.69
 2 -1 0 1079.13 18.68
 -2 -1 0 1035.16 18.35
 2 1 0 1015.76 18.53
 -2 1 0 1066 18.54
 2 1 0 1012.17 16.02
 2 1 0 1037.71 17.13
 -2 1 0 1030.93 20.16
 2 -1 0 1079.6 19.25
 2 1 0 1068.48 19.06
 -2 1 0 1028.74 19.11
 2 -1 0 1081.35 18.88
 2 1 0 1087.07 19.05
 2 1 0 1034.57 18.65
 2 -1 0 1037.52 18.93
 -2 -1 0 1025.74 18.42
 -2 1 -1 229.94 7.2
 -2 1 -1 224.93 6.21
 -2 1 -1 225.48 7.53
 -2 1 -1 235.56 6.7
 2 -1 -1 231.16 7.03
 2 1 1 224.44 6.72
 -2 -1 1 235.43 6.02
 2 -1 -1 240.96 6.93
 -2 1 -1 226.53 7.65
 2 1 1 240.16 5.69
 2 1 1 232.69 6.74
 2 -1 -1 236.64 6.33
 2 -1 -1 238.94 5.24
 -2 -1 1 243.52 5.59
 -2 -1 1 243.08 6.98
 -2 -1 1 233.86 6.37
 2 -1 -1 244.01 6.58
 2 1 1 245.23 6.91
 2 1 1 236.05 6.77
 -2 -1 1 233.93 6.09
 2 -1 -1 229.84 6.74
 2 1 1 236.44 6.7
 -2 1 -2 3704.47 54.31
 -2 1 -2 3575.02 55.12
 -2 1 -2 3642 53.93
 -2 1 -2 3573.73 53.92
 2 -1 -2 3344.66 54.69
 -2 1 -2 3633.4 54.51
 -2 -1 2 3712.43 52.58
 2 1 2 3551.47 52.48
 -2 1 -2 3666.95 56.46
 2 -1 -2 3372.54 54.21
 2 -1 -2 3423.66 53.29
 2 1 2 3719.55 54.42
 2 -1 -2 3456.31 51.83
 -2 -1 2 3822.3 53.34
 -2 -1 2 3682.86 52.41
 -2 -1 2 3682.76 54.2
 2 -1 -2 3384.9 53.6
 2 1 2 3653.28 54.59
 2 1 2 3800.27 54.39
 -2 1 -2 3593.89 54.57
 2 -1 -2 3810.21 54.22
 2 1 2 3507.81 54.15
 2 1 2 3667.43 54.46
 -2 1 -3 231.98 6.64
 -2 1 -3 219.23 7.03
 -2 1 -3 225.44 6.82
 -2 1 -3 216.36 6.68
 -2 1 -3 225.61 7.69
 2 -1 -3 216.24 7.24
 -2 1 -3 221.2 6.94
 -2 1 -3 233.19 7.9
 2 1 3 242.27 6.13
 2 -1 -3 224.52 6.92
 2 1 3 226.83 6.78
 2 -1 -3 231.91 6.56
 2 -1 -3 221.08 5.71
 -2 -1 3 229.74 5.92
 -2 -1 3 231.3 6.72
 -2 1 -3 224.25 4.81
 2 -1 -3 225.96 6.65
 -2 1 -3 241.41 5.14
 2 1 3 222.74 6.94
 -2 1 -3 237.43 6.96
 2 -1 -3 237.02 6.66
 2 1 3 230.95 6.67
 2 1 3 228.87 6.74
 2 1 3 231.61 6.98
 -2 1 -4 1189.73 20.71
 2 1 4 1164.51 17.48
 -2 1 -4 1183.19 21.7
 -2 1 -4 1243.51 22.02
 -2 1 -4 1168.72 22.56
 -2 1 -4 1176.88 21.77
 2 -1 -4 1124.03 22.29
 2 1 4 1137.07 22.11
 -2 1 -4 1201.12 23.2
 2 1 4 1193.56 20.34
 2 1 4 1182.4 21.39
 2 -1 -4 1177.63 20.18
 -2 -1 4 1216.67 19.52
 -2 1 -4 1218.99 18.42
 2 -1 -4 1171.36 21.34
 2 1 4 1217.05 21.8
 -2 1 -4 1174.27 21.37
 2 -1 -4 1210.78 20.94
 2 1 4 1178.33 21.11
 2 1 4 1194.25 20.89
 2 1 4 1177.9 21.85
 -2 1 -5 1340.51 22.17
 2 1 5 1270.48 19.95
 -2 1 -5 1271.1 23.17
 -2 1 -5 1325.12 24.18
 -2 1 -5 1309.33 24.1
 -2 1 -5 1285.83 24.26
 2 -1 -5 1319.77 25.01
 2 1 5 1276.75 24.44
 2 1 5 1292.35 22.49
 2 1 5 1284.94 23.32
 -2 -1 5 1343.36 20.69
 -2 1 -5 1287.19 20.32
 -2 1 -5 1300.75 20.2
 2 -1 -5 1331.18 23.75
 2 1 5 1326.22 23.86
 2 1 5 1353.93 22.96
 2 -1 -5 1336.25 22.6
 2 1 5 1322.24 22.59
 -2 1 -5 1319.6 23.1
 2 1 5 1279.78 22.16
 -2 1 -5 1266.57 22.05
 -2 1 -6 3000.83 44.24
 -2 1 -6 2991.63 45.78
 -2 1 -6 3008.85 47.96
 -2 1 -6 2909.4 47.09
 -2 1 -6 2832.59 47.52
 -2 -1 6 3002.8 42.46
 -2 1 -6 2899.56 47.31
 2 1 6 2909.61 48.07
 2 1 6 2899.48 45.84
 2 1 6 2968.58 46.7
 2 -1 -6 2972.71 46.51
 -2 1 -6 2937.2 42.97
 2 1 6 3000.67 47.27
 2 1 6 3044.25 45.85
 2 -1 -6 2905.24 45.14
 -2 1 -6 2982.45 45.81
 2 1 6 2883.31 44.96
 -2 1 -7 1821.35 28.42
 2 1 7 1868.12 31.36
 -2 1 -7 1860.35 33.65
 -2 1 -7 1957.64 32.4
 2 1 7 1766.04 33.36
 -2 1 -7 1854.96 32.94
 -2 1 -7 1920.38 34.14
 2 1 7 1874.3 31.77
 2 1 7 1890.68 32.3
 2 -1 -7 1874.34 32.37
 -2 1 -7 1894.27 28.49
 2 1 7 1900.1 33
 -2 1 -7 1909.56 30.47
 -2 1 -7 1872.94 30.84
 2 -1 -7 1863.39 30.39
 2 1 7 1821.96 30.24
 2 1 8 532.69 12.26
 -2 1 -8 539.88 14.4
 -2 1 -8 545.13 12.7
 -2 1 -8 520.9 13.46
 2 1 8 527.91 14.24
 -2 1 -8 519.91 14.21
 2 1 8 518.53 12.96
 -2 -1 8 503.36 11.4
 2 -1 -8 525.54 13.32
 -2 -1 8 565.78 14.71
 -2 1 -8 537.02 10.07
 -2 1 -8 526.68 9.94
 2 1 8 533.99 13.69
 -2 1 -8 505.66 10.56
 -2 -1 8 534.02 11.25
 2 -1 -8 545.31 11.22
 -2 1 -8 520.64 11.4
 2 1 8 532.13 12.93
 2 1 8 497.46 13.79
 -2 1 -9 612.63 16.18
 -2 1 -9 603.06 13.6
 -2 1 -9 602.23 15.85
 -2 1 -9 599.44 15.06
 2 -1 -9 601.41 16.55
 2 1 9 619.75 16.02
 -2 1 -9 623.05 16
 2 1 9 603.15 14.62
 2 -1 -9 600.46 15.16
 -2 -1 9 632.5 16.8
 -2 1 -9 600.39 11.36
 -2 1 -9 605.64 11.15
 2 1 9 617.85 15.43
 -2 1 -9 573.8 11.92
 2 -1 -9 581.68 11.66
 2 1 9 650.91 15.11
 2 1 9 621.74 16.18
 2 1 10 360.38 11.21
 2 1 10 353.11 12.19
 -2 1 -10 350.35 11.76
 -2 1 -10 377.65 12.28
 -2 1 -10 345.34 9.4
 -2 1 -10 373.96 12.57
 2 1 10 367.62 11.64
 2 -1 -10 363.62 12.71
 2 1 10 378.14 12.22
 -2 1 -10 358.38 11.11
 2 1 10 359.26 10.88
 -2 -1 10 372.49 13.1
 2 -1 -10 351.55 11.51
 -2 1 -10 392.97 12.12
 -2 1 -10 364.58 7.79
 -2 1 -10 373.05 8.11
 2 1 11 5.32 1.54
 2 -1 -11 1.78 1.13
 2 1 11 3.31 1.38
 2 1 11 3.91 1.29
 -2 1 -11 3.24 1.39
 -2 -1 11 4.65 1.21
 -2 -1 11 3.11 1.52
 -2 1 -11 2.89 1.08
 2 -1 -11 4.76 1.48
 2 1 11 5.11 1.66
 -2 1 -11 2.46 1.19
 -2 1 -11 4.59 1.58
 -2 1 -11 2.76 0.76
 -2 1 -11 4.88 0.82
 -2 1 -12 779.93 14.33
 -2 1 -12 802.91 14.77
 2 1 12 778.66 19.6
 2 1 12 755.96 20.84
 2 -1 -12 745.71 14.6
 2 -1 -12 736.09 14.23
 -2 1 -12 757.27 14.37
 2 -1 -12 796.04 14.86
 2 -1 -12 773.45 14.66
 2 1 12 765.05 19.58
 -2 1 -12 773.95 13.87
 -2 1 -12 786.65 14.46
 2 -1 -12 770.56 14.38
 2 -1 -12 753.95 14.74
 -2 1 -12 765.02 18.32
 2 1 12 812.34 20.23
 2 -1 -12 773.61 21.22
 2 -1 -12 800.08 14.73
 2 -1 -12 771.38 14.94
 2 -1 -12 746.73 14.36
 -2 1 -12 813.21 20.58
 -2 1 -12 793.28 14.85
 -2 1 -12 787.18 19.83
 2 -1 -12 807.18 20.36
 -2 1 -12 796.32 20.32
 2 1 12 783.88 18.58
 -2 -1 12 774.31 18.62
 -2 1 -13 141.63 4.94
 2 1 13 143.71 7.71
 2 1 13 132.53 8.14
 2 -1 -13 132.28 4.83
 -2 1 -13 129.73 4.57
 2 -1 -13 128.51 4.61
 2 -1 -13 130.6 4.44
 2 -1 -13 141.47 4.95
 2 -1 -13 141.32 4.94
 2 1 13 138.03 7.48
 -2 1 -13 137.95 4.66
 -2 1 -13 135.37 4.23
 2 -1 -13 128.86 4.6
 2 -1 -13 141.41 5.01
 -2 1 -13 121.02 6.27
 2 -1 -13 133.53 8.12
 2 1 13 139.32 7.52
 2 -1 -13 135.28 4.96
 2 -1 -13 135.03 4.79
 -2 -1 13 136.73 6.92
 2 1 13 134.52 6.73
 2 -1 -13 132.49 4.95
 -2 -1 13 130.17 8.08
 -2 1 -13 121.93 7.05
 -2 1 -13 134.07 4.88
 -2 1 -13 140.52 7.84
 -2 1 -13 130.95 4.49
 2 -1 -14 52.57 3.01
 2 -1 -14 69.2 3.44
 -2 1 -14 58.77 3.23
 2 1 14 51.72 5.27
 2 -1 -14 56.24 3.12
 2 -1 -14 53.38 2.79
 -2 1 -14 54.81 2.89
 2 -1 -14 47.99 2.87
 -2 1 -14 56.75 2.84
 2 1 14 54.93 4.81
 2 -1 -14 56.9 3.19
 2 -1 -14 52.54 3.02
 -2 1 -14 68.15 3.46
 2 -1 -14 52.44 2.9
 2 -1 -14 57.78 5.51
 2 1 14 61.83 3.16
 -2 1 -14 58.22 4.78
 2 1 14 48.71 4.65
 -2 1 -14 55.97 2.56
 -2 1 -14 55.15 2.89
 -2 -1 14 59.69 5.65
 2 -1 -14 54.35 3.14
 -2 1 -14 57.66 5.08
 -2 1 -14 59.54 3.24
 -2 1 -15 454.36 9.8
 -2 1 -15 464.13 10.8
 -2 1 -15 456.77 15.23
 -2 1 -15 468.69 10.91
 2 -1 -15 472.26 16.5
 2 1 15 498.22 17.07
 2 -1 -15 444.93 10.31
 -2 1 -15 450.44 10.01
 2 1 15 482.4 15.13
 -2 1 -15 463.44 10.85
 2 -1 -15 463.7 10.48
 2 -1 -15 478.75 10.77
 2 -1 -15 464.05 10.65
 2 -1 -15 505.86 11.03
 -2 1 -15 457.16 10.04
 2 -1 -15 449.71 10.82
 2 -1 -15 478.93 10.99
 2 1 15 461.15 15.49
 -2 1 -15 455.5 14.38
 -2 -1 15 427.07 16.36
 2 1 15 483.13 10.6
 2 -1 -16 41.92 2.75
 -2 1 -16 43.3 2.83
 2 -1 -16 44.68 2.91
 -2 -1 16 42.44 4.48
 2 1 16 48.05 5.05
 -2 1 -16 41.92 2.41
 2 -1 -16 42.55 2.65
 2 1 16 45.24 4.27
 2 -1 -16 38.83 2.56
 2 -1 -16 47.52 2.97
 -2 1 -16 47.54 2.95
 2 -1 -16 47.22 2.84
 2 -1 -16 41.25 2.79
 2 -1 -16 44.92 4.85
 2 -1 -16 43.75 2.76
 -2 1 -16 43.11 2.33
 2 1 16 39.93 4.36
 -2 1 -16 38.76 4.08
 -2 1 -16 49.82 3.03
 -2 1 -16 44.21 2.46
 2 1 16 45.68 2.74
 -2 1 -17 483.51 8.78
 2 -1 -17 498.34 8.65
 -2 1 -17 471.99 7.18
 -2 1 -17 512.7 9.24
 2 -1 -17 491.22 8.85
 2 1 17 460.26 14.02
 2 -1 -17 483.58 8.74
 -2 -1 17 464.12 14.05
 2 1 17 482.26 15.39
 2 -1 -17 472.84 8.28
 2 1 17 504.57 8.35
 -2 1 -17 488.65 8.83
 2 -1 -17 497.4 8.73
 -2 1 -17 465.42 7.1
 2 -1 -17 483.49 8.32
 -2 1 -17 490.41 8.56
 -2 1 -17 484.76 13.15
 -2 1 -17 477.81 8.82
 2 -1 -18 54.85 2.83
 -2 1 -18 51.11 2.81
 2 -1 -18 57.43 3.04
 -2 1 -18 58.62 3.11
 2 1 18 50.14 4.6
 -2 1 -18 56.89 3.14
 2 -1 -18 58.76 3.11
 2 1 18 58.78 3.09
 2 1 18 56.32 2.81
 2 1 18 46.27 4.77
 -2 1 -18 55.22 3
 2 -1 -18 55.26 2.89
 -2 1 -18 55.26 3.05
 2 -1 -18 58.19 3.06
 -2 1 -19 142.63 4.76
 2 -1 -19 148.07 4.78
 2 -1 -19 146.89 4.63
 -2 1 -19 149.4 4.77
 -2 1 -19 155.46 5
 2 -1 -19 151.53 4.86
 2 -1 -19 150.94 4.81
 2 1 19 149.38 4.41
 2 1 19 151.92 4.84
 -2 1 -19 145.6 4.57
 2 -1 -19 142.05 4.46
 -2 1 -20 101.79 3.6
 -2 1 -20 102.02 3.33
 2 -1 -20 95.32 3.2
 -2 1 -20 99.16 3.42
 2 -1 -20 104.42 3.44
 2 -1 -20 109.89 3.68
 -2 1 -20 101.94 3.66
 2 1 20 102.12 3.11
 2 1 20 112.07 3.66
 2 -1 -20 106.79 3.58
 -2 1 -21 91.48 3.09
 -2 1 -21 84.11 2.55
 2 1 21 95.66 3.13
 -2 1 -21 87.75 2.69
 -2 1 -21 96.03 3.06
 2 -1 -21 97.7 3.05
 2 1 21 93.26 2.89
 2 -1 -21 91.6 2.88
 2 1 22 4.97 0.49
 2 -1 -22 6.24 0.58
 2 -1 -22 5.97 0.65
 2 1 22 5.92 0.67
 -2 1 -22 6.08 0.64
 2 1 22 5.34 0.6
 -2 1 -22 6.92 0.67
 -2 1 -22 5.3 0.59
 2 -1 -22 5.5 0.62
 2 2 -22 68.31 1.83
 -2 -2 -22 66.79 1.83
 -2 -2 -22 74.28 2.02
 -2 -2 -22 70.08 1.97
 2 2 -22 74.36 2.03
 2 -2 22 74.79 2.04
 2 2 -21 11.64 1.05
 -2 -2 -21 11.7 1.03
 2 -2 21 12.01 1.09
 2 2 -21 12.16 1.03
 -2 -2 -21 11.85 1.01
 2 -2 21 10.87 0.82
 2 2 -21 12.57 1.07
 -2 -2 -21 11.83 1.05
 2 2 -20 74.12 2.96
 -2 -2 -20 74.45 2.94
 2 2 -20 82.85 3.12
 -2 -2 -20 74.78 2.96
 2 -2 20 79.51 2.81
 2 2 -20 77.24 3
 2 2 -19 166.81 4.92
 -2 -2 -19 160.28 4.95
 -2 -2 -19 165.14 5.03
 2 2 -19 165.28 5.05
 2 2 -19 167.35 5.09
 2 -2 19 170.12 4.85
 2 2 -19 169.69 5.11
 -2 -2 -19 154.94 4.41
 2 2 -19 163.5 5.09
 2 2 -19 159.16 4.51
 2 2 -18 3.97 1
 -2 -2 -18 3.18 0.99
 -2 2 18 4.91 1.56
 -2 -2 -18 3.51 0.82
 -2 -2 -18 4.56 0.87
 2 -2 18 2.41 1.44
 2 2 -18 5.15 1.07
 -2 -2 -18 6.32 1.11
 2 2 -18 3.16 0.85
 2 -2 18 4.11 1.72
 -2 2 18 2.44 1.4
 2 -2 18 4.64 0.98
 2 2 -18 3.8 0.93
 -2 2 17 188.34 9.43
 -2 2 17 167.7 8.8
 2 -2 17 184.66 9.34
 2 -2 17 188.2 10.17
 2 2 -17 179.62 5.21
 -2 -2 -17 178.91 5.33
 -2 -2 -17 192.1 5.69
 -2 -2 -17 174.9 8.72
 2 2 -17 189.85 5.9
 2 2 -17 191.55 6.09
 -2 2 17 188.49 9.93
 2 2 -17 181.18 6.01
 2 2 -17 185.72 5.65
 -2 -2 -17 191.43 6.01
 2 2 -17 197.61 5.77
 -2 -2 -17 183.52 5.89
 2 2 -16 251.73 6.97
 2 2 -16 242.83 7.27
 2 -2 16 242.88 11.11
 2 -2 16 236.99 11.82
 -2 2 16 256.01 11.52
 -2 -2 -16 243.17 6.58
 -2 -2 -16 253.26 6.93
 2 2 -16 241.18 6.49
 2 2 -16 253.74 7.14
 -2 -2 -16 263.79 11.14
 -2 -2 -16 269.24 7.37
 2 2 -16 252.89 6.91
 -2 2 16 241.52 10.98
 2 -2 16 237.81 10.39
 -2 -2 -16 249.16 7.17
 -2 -2 -16 229.83 9.29
 2 -2 16 234.11 10.76
 2 2 -16 241.54 6.24
 2 2 -15 213.2 6.46
 -2 -2 -15 206.13 5.61
 -2 -2 -15 224.34 6.45
 2 2 -15 215.81 6.8
 2 2 -15 225.95 6.39
 2 -2 15 214.75 10.46
 -2 2 15 220.39 10.76
 -2 -2 -15 212.35 6.14
 -2 -2 -15 218.16 6.45
 2 2 -15 216.36 6.77
 2 2 -15 202.07 5.96
 2 2 -15 222.17 6.64
 -2 -2 -15 229.92 10.53
 -2 -2 -15 236.8 11.08
 2 -2 15 215.75 9.92
 -2 2 15 213.99 10.53
 2 2 -15 213.13 5.98
 2 2 -15 230.24 6.48
 -2 -2 -15 223.35 6.72
 -2 2 15 203.22 9.63
 2 -2 15 199.75 9.87
 -2 -2 -15 211.22 9.23
 -2 -2 -15 233.9 6.87
 2 2 -14 327.72 8.12
 -2 -2 -14 326.73 8.37
 2 2 -14 305.61 7.64
 2 2 -14 307.15 8.1
 -2 -2 -14 310.2 7.43
 2 2 -14 317.39 8.5
 -2 -2 -14 322.98 8.06
 2 2 -14 323.28 7.63
 2 2 -14 331.05 8.07
 -2 2 14 341.11 13.45
 -2 2 14 300.09 11.37
 -2 2 14 323.8 13.19
 -2 -2 -14 320.27 7.85
 2 2 -14 333.4 8.57
 -2 -2 -14 318.46 8.15
 2 2 -14 307.29 7.68
 2 2 -14 327 8.3
 -2 -2 -14 330.87 12.81
 2 2 -14 310.92 7.47
 2 2 -14 314.78 8.51
 -2 -2 -14 345 13.37
 2 -2 14 318.48 12.3
 -2 -2 -14 296.37 7.05
 -2 2 14 318.37 12.38
 2 -2 14 308.06 12.38
 -2 -2 -14 322.11 11.75
 -2 -2 -14 330.4 8.39
 2 -2 14 312.02 12.68
 2 2 -13 490.21 10.95
 2 -2 13 468.29 15.6
 -2 -2 -13 484.33 10.72
 2 2 -13 489.87 10.41
 2 2 -13 480.47 10.23
 2 2 -13 458.96 10.48
 2 2 -13 447.93 10.7
 -2 -2 -13 474.03 10.31
 -2 -2 -13 464.84 9.88
 2 2 -13 481.56 10.35
 2 2 -13 466.34 9.87
 -2 2 13 491.12 16.4
 -2 2 13 467.7 14.83
 -2 -2 -13 489.79 10.58
 2 2 -13 492.23 10.93
 -2 -2 -13 474.06 10.11
 2 2 -13 456.12 9.95
 2 2 -13 479.02 10.63
 -2 2 13 464.85 14.04
 -2 -2 -13 509.98 16.18
 2 2 -13 478.74 9.94
 2 2 -13 474.27 10.85
 -2 -2 -13 506.47 16.34
 2 -2 13 510.17 15.64
 2 -2 13 480.65 15.44
 -2 2 13 499.85 15.89
 -2 -2 -13 497.46 15.03
 -2 -2 -13 477.35 10.62
 -2 -2 -13 471.77 9.64
 -2 2 13 470.18 16.04
 2 -2 12 925.11 22.61
 -2 2 12 950.94 23.26
 2 2 -12 928.61 16.53
 -2 -2 -12 924.47 16.83
 2 2 -12 879.54 16.28
 2 2 -12 868.77 16.62
 2 2 -12 886.98 16.96
 -2 -2 -12 906.47 16.43
 -2 -2 -12 907.6 20.37
 -2 -2 -12 954.15 16.92
 -2 -2 -12 945.65 22.28
 -2 2 12 926.39 22.41
 -2 -2 -12 919.56 16.23
 -2 -2 -12 931.98 16.83
 2 2 -12 955.68 17.14
 2 2 -12 885.72 16.03
 2 2 -12 920.28 16.72
 -2 2 12 944.57 21.88
 -2 -2 -12 983.58 23.71
 2 2 -12 931.67 16.57
 2 2 -12 892.22 15.95
 2 2 -12 936.81 17.12
 2 2 -12 919.14 16.13
 2 2 -12 897.85 16.97
 -2 -2 -12 936.99 23.26
 2 -2 12 909.02 22.2
 -2 2 12 932.57 23.6
 -2 -2 -12 933.06 16.01
 2 -2 11 42.63 3.97
 -2 -2 -11 45.6 4.31
 2 2 -11 41.75 2.44
 2 2 -11 40.15 2.45
 -2 2 11 62.32 4.84
 -2 2 11 43.58 4.31
 -2 -2 -11 41.48 2.25
 -2 -2 -11 44 2.51
 2 2 -11 44.38 2.55
 -2 2 11 57.73 4.54
 -2 -2 -11 43.61 4.34
 -2 -2 -11 45.21 4.28
 2 -2 11 40.77 3.92
 -2 2 11 53.14 4.64
 2 2 -11 49.2 2.69
 -2 -2 -11 45.07 2.54
 2 2 -11 40.47 2.47
 -2 -2 -11 46.5 3.76
 2 2 -11 43.83 4.32
 -2 -2 -11 42.5 2.45
 -2 -2 -11 44.95 4.08
 -2 -2 -11 44.22 3.46
 -2 -2 -10 57.99 4.67
 2 -2 10 57.76 4.4
 -2 -2 -10 57.82 4.05
 2 -2 10 61.79 4.7
 -2 -2 -10 50.39 4.5
 -2 2 10 52.46 4.32
 -2 2 10 53.7 4.54
 -2 -2 -10 62.89 4.29
 2 2 -10 54.26 4.59
 -2 2 10 52.39 4.42
 -2 -2 -10 55.77 4.44
 -2 2 10 56.88 3.98
 -2 -2 -10 54.29 4.5
 2 -2 10 53.95 4.29
 -2 2 10 53.82 4.56
 -2 -2 -10 54.7 2.58
 -2 -2 -10 57.07 2.32
 -2 -2 -9 303.79 10.61
 2 -2 9 284.18 9.83
 -2 -2 -9 280.08 9.68
 2 -2 9 269.19 9.91
 -2 -2 -9 248.06 7.32
 -2 -2 -9 278.92 9.49
 2 2 -9 284.95 10.42
 -2 2 9 278.04 10.22
 -2 -2 -9 298.03 10.37
 -2 2 9 268.45 10.18
 -2 2 9 268.54 9.29
 2 -2 9 283.46 9.83
 -2 -2 -9 300.4 10.5
 -2 2 9 280.57 10.14
 -2 2 9 266.47 8.47
 -2 -2 -9 307.41 11.17
 -2 -2 -9 284.56 6.25
 -2 -2 -9 285.67 6.65
 -2 -2 -8 415.13 11.8
 2 2 -8 403.57 12.31
 -2 -2 -8 446.15 12.8
 2 -2 8 408.55 11.77
 -2 -2 -8 409.54 12.24
 2 -2 8 414.38 12.2
 -2 -2 -8 388.4 9.88
 2 2 -8 421.34 10.22
 2 -2 8 442.18 10.09
 -2 2 8 411.86 9.98
 -2 2 8 396.41 11.05
 -2 2 8 408.25 12.37
 -2 -2 -8 446.04 13.64
 -2 -2 -8 396.55 9.35
 -2 -2 -8 422.4 12.4
 -2 2 8 386.51 11.61
 -2 2 8 402.89 12.33
 -2 -2 -8 428.19 12.58
 2 -2 8 404.11 11.76
 -2 -2 -8 417.68 8.28
 -2 -2 -8 424.25 8.59
 2 2 -7 16.79 2.22
 2 -2 7 20.31 2.3
 -2 -2 -7 19.59 2.48
 -2 -2 -7 16.71 2.39
 2 -2 7 23.23 2.52
 -2 -2 -7 20.87 1.99
 -2 -2 -7 23.76 2.56
 2 -2 7 21.28 1.92
 2 2 -7 16.7 1.85
 -2 2 7 19.44 1.93
 2 -2 7 20.26 1.8
 -2 2 7 19.85 2.24
 -2 2 7 19.27 2.42
 -2 -2 -7 21.41 2.84
 -2 2 7 20.42 1.93
 -2 -2 -7 24.34 2.67
 -2 -2 -7 21.44 1.95
 -2 -2 -7 19.92 2.48
 -2 2 7 18.76 2.29
 -2 2 7 14.98 2.14
 2 -2 7 21.39 2.36
 -2 -2 -7 17.58 1.4
 -2 -2 -6 828.94 18.05
 2 2 -6 768.68 16.97
 2 -2 6 784.64 16.71
 -2 -2 -6 802.52 17.99
 2 -2 6 775.74 17.2
 -2 -2 -6 784.87 18.58
 -2 -2 -6 765.29 15.89
 -2 -2 -6 780.36 17.09
 -2 2 6 784.54 15.94
 2 -2 6 815.84 15.73
 2 2 -6 780.87 15.99
 2 -2 6 780.4 14.87
 -2 2 6 766.23 17.12
 -2 2 6 765.43 17.59
 -2 2 6 760.34 17.42
 -2 2 6 744.41 17.22
 2 -2 6 764.56 16.73
 -2 -2 -6 795.96 15.7
 -2 2 6 747.88 15.84
 -2 -2 -6 806.64 13.59
 -2 2 5 3043.33 49.55
 -2 -2 -5 3078.15 51.14
 2 -2 5 2965.7 49.05
 -2 -2 -5 3186.01 50.21
 2 2 -5 3083.98 48.4
 -2 -2 -5 3204.1 48.16
 -2 -2 -5 3065.21 48.99
 2 -2 5 2992.76 45.13
 -2 2 5 2995.99 43.36
 -2 -2 -5 3093.63 47.51
 -2 2 5 3034.94 48.35
 -2 -2 -5 3203.81 50.48
 2 -2 5 3075.83 48.33
 -2 2 5 3107.07 49.94
 2 -2 5 3086.04 48.78
 2 -2 5 3187.3 47.58
 2 2 -5 3111.65 48.14
 -2 2 5 3128.25 48.12
 -2 -2 -4 1999.23 36.52
 -2 2 4 2005.18 34.69
 -2 -2 -4 1975.96 30.24
 2 -2 4 1980.84 31.91
 2 -2 4 1983.2 34.01
 -2 -2 -4 2094.11 35.18
 2 2 -4 1988.2 32.71
 -2 -2 -4 2055.57 33.36
 2 -2 4 1988.68 29.86
 -2 2 4 1915.12 33.6
 -2 -2 -4 2017.66 34.17
 2 -2 4 1962.24 33.11
 -2 -2 -4 2059.64 35.34
 -2 2 4 1968.17 34.6
 2 -2 4 1984.55 33.46
 2 -2 4 2026.63 32.78
 2 2 -4 2019.12 33.23
 -2 2 4 2010.94 33.34
 -2 -2 -3 1564 29.34
 -2 2 3 1555.38 28.2
 -2 -2 -3 1515.83 23.38
 2 -2 3 1518.31 25.36
 -2 2 3 1506.57 24.89
 2 -2 3 1564.47 27.46
 -2 -2 -3 1543.64 28.3
 -2 2 3 1570.01 24.97
 2 2 -3 1530.22 24.5
 2 2 -3 1507.2 25.43
 2 -2 3 1571.7 23.2
 -2 2 3 1496.92 27.37
 -2 -2 -3 1520.98 28.41
 2 -2 3 1535.6 26.42
 -2 2 3 1519.21 27.87
 2 -2 3 1533.12 26.94
 2 2 -3 1538.92 26.81
 2 -2 3 1539.25 26.39
 -2 2 3 1544.76 26.91
 -2 2 2 752.48 16.56
 -2 -2 -2 770.08 17.15
 -2 -2 -2 753.45 12.29
 2 -2 2 763.48 14.46
 -2 2 2 738.47 16.18
 -2 -2 -2 742.77 16.53
 2 -2 2 768.04 15.09
 -2 2 2 739.88 14.48
 2 -2 2 758.05 15.94
 -2 -2 -2 768.59 16.59
 -2 2 2 748 14.27
 2 2 -2 742.44 13.67
 2 2 -2 752.41 14.06
 2 -2 2 765.75 15.69
 -2 2 2 740.23 16.21
 2 2 -2 757.1 15.49
 -2 2 2 771.24 15.78
 2 -2 2 773.05 15.21
 2 2 -1 719.37 13.62
 2 -2 1 711.85 14.37
 -2 -2 -1 734.19 15.6
 -2 2 1 746.76 14.51
 2 -2 1 729.93 15.26
 2 -2 1 731.45 15.32
 -2 2 1 730.99 15.95
 -2 -2 -1 737.61 16.08
 2 -2 1 756.14 14.1
 2 -2 1 749.94 15.16
 -2 2 1 721.26 15.74
 2 -2 1 639.08 10.3
 -2 -2 -1 726.57 15.48
 -2 2 1 723.43 13.97
 2 2 -1 717.06 13.9
 2 2 -1 736.58 14.45
 -2 2 1 733.02 15.15
 2 -2 1 746.38 14.63
 -2 2 1 639.15 12.12
 2 -2 1 729.8 11.38
 -2 2 0 711.44 11.97
 -2 2 0 710.65 15.76
 2 -2 0 713.82 14.94
 2 -2 0 725.46 13.95
 -2 -2 0 690.99 12
 -2 2 0 705.36 15.68
 -2 -2 0 707.82 14.98
 2 2 0 685.95 13.6
 2 -2 0 715.56 14.36
 -2 2 0 717.97 14.67
 2 -2 0 700.23 15.04
 2 2 0 704.87 14.72
 -2 2 0 731.92 15.15
 2 -2 0 735.53 14.6
 -2 -2 0 696.81 14.76
 -2 2 0 711.09 14.2
 2 2 0 688.01 14.13
 2 2 0 704.92 14.34
 2 -2 0 740.38 15.23
 -2 -2 1 623.72 13.24
 -2 2 -1 610.77 13.21
 2 2 1 578.98 13.23
 -2 2 -1 618.72 11.62
 2 -2 -1 643.84 13.82
 2 -2 -1 643.63 12.86
 -2 -2 1 614.51 11.17
 -2 2 -1 641.81 14.72
 -2 2 -1 617.62 12.71
 2 2 1 623.58 13.28
 2 2 1 638.93 12.87
 -2 2 -1 629.1 13.83
 2 -2 -1 657.27 14.02
 -2 -2 1 652.51 12.99
 -2 -2 1 656.7 14.3
 2 2 1 609.59 13.53
 2 2 1 618.61 13.34
 -2 2 -1 624.56 14.01
 -2 2 -1 616.54 10.53
 2 -2 -1 629.87 13.81
 2 2 2 638.28 14.47
 -2 -2 2 705.36 14.03
 -2 2 -2 704.1 14.58
 -2 2 -2 666.02 13.07
 -2 2 -2 670.71 15.31
 2 2 2 670.4 14.41
 2 -2 -2 691.3 13.64
 2 -2 -2 678.86 14.56
 -2 -2 2 676.24 12.22
 -2 2 -2 664.25 15.42
 -2 2 -2 671.3 14.01
 2 2 2 686.79 14.21
 2 2 2 677.05 13.91
 -2 2 -2 692.07 15.05
 2 -2 -2 697.11 14.78
 -2 -2 2 707.68 13.8
 -2 -2 2 668.83 14.65
 -2 2 -2 675.38 12.35
 2 2 2 678.61 14.49
 -2 2 -2 716.26 14.95
 2 -2 -2 702.81 14.26
 2 2 2 637.78 14.2
 -2 2 -2 674.37 14.67
 -2 -2 2 683.96 11.36
 -2 2 -2 696.97 11.19
 -2 2 -2 674.98 11.45
 2 -2 -2 697.14 14.74
 2 -2 -3 1237.17 25.61
 -2 2 -3 1389.89 24.58
 2 2 3 1312.77 23.69
 2 2 3 1336.35 23.9
 2 -2 -3 1362.33 24.65
 -2 2 -3 1359.54 25.11
 -2 -2 3 1405.39 23.59
 -2 -2 3 1371.1 24.58
 -2 2 -3 1313.78 22.61
 2 -2 -3 1392.11 23.91
 2 2 3 1353.99 24.17
 -2 2 -3 1353.77 24.39
 -2 2 -3 1343.59 24.21
 -2 2 -3 1369.51 23.29
 -2 2 -3 1330.34 25.05
 2 -2 -3 1330.92 24.24
 2 2 3 1370.81 24.36
 2 -2 -3 1377.72 23.35
 -2 2 -3 1347.34 24.22
 2 2 3 1335.67 23.97
 2 -2 -3 1334.65 24.41
 -2 2 -3 1337.83 20.49
 -2 2 -3 1353.9 20.79
 2 -2 -4 1738.08 33.29
 -2 2 -4 1754.68 31.71
 -2 2 -4 1844.39 32.15
 -2 2 -4 1850.88 29.45
 -2 2 -4 1849.03 31.28
 2 2 4 1907.43 32
 2 -2 -4 1851.02 30.83
 2 -2 -4 1803.18 31.78
 -2 2 -4 1852.67 32.04
 -2 2 -4 1879.62 32.81
 2 2 4 1888.37 31.13
 2 2 4 1873.24 31.65
 -2 2 -4 1888.6 32.98
 2 2 4 1838.2 28.6
 2 -2 -4 1885.46 32.26
 -2 -2 4 1890.64 31.67
 -2 -2 4 1882.93 31.13
 -2 -2 4 1839.94 32
 2 -2 -4 1918.64 31.17
 -2 2 -4 1840.46 31.58
 2 2 4 1863.5 31.32
 -2 2 -4 1871.48 31.2
 2 2 4 1875.96 31.56
 -2 2 -4 1890.71 27.83
 -2 2 -4 1945.76 28.09
 2 -2 -4 1861.12 32.06
 2 2 5 2996.03 49.89
 -2 2 -5 3082.04 45.31
 -2 2 -5 3113.75 48.75
 -2 2 -5 3094.74 48.85
 2 -2 -5 2994.14 47.94
 2 2 5 3084.11 49.06
 -2 2 -5 3108.03 49.68
 -2 2 -5 2959.01 49.16
 2 2 5 3091.97 49
 2 2 5 3070.28 47.93
 -2 2 -5 3150.66 50.37
 2 2 5 3051.4 45.88
 -2 -2 5 3179.77 48.49
 2 2 5 3008.27 47.88
 2 -2 -5 3192.54 47.87
 -2 2 -5 3068.73 48.33
 2 2 5 3123.19 49.37
 -2 2 -5 3108.95 47.43
 2 2 5 3118.54 48.59
 -2 2 -5 3062.22 44.52
 2 -2 -5 2979.48 49.1
 -2 2 -6 751.34 17.03
 2 2 6 744.55 17.64
 -2 2 -6 797.71 17.27
 2 -2 -6 776.06 16.46
 2 2 6 777.97 17.04
 -2 2 -6 784.29 17.17
 -2 2 -6 790.05 17.56
 2 2 6 777.88 17.16
 2 2 6 760.11 15.82
 -2 2 -6 794.96 17.96
 2 2 6 755.21 14.72
 -2 -2 6 759.21 16.1
 2 -2 -6 811.77 15.78
 2 2 6 809.25 16.04
 -2 2 -6 746.95 15.93
 2 2 6 751.68 17.1
 -2 2 -6 771.59 16.08
 -2 2 -6 769.55 14.82
 2 2 6 750.56 16.41
 -2 2 -6 777.31 13.25
 2 -2 -6 762.11 17.28
 -2 2 -7 41.8 3.38
 2 2 7 40.06 3.56
 -2 2 -7 42.6 3.51
 2 -2 -7 44.51 3.36
 2 2 7 40.66 3.31
 -2 2 -7 40.4 3.49
 -2 2 -7 46.2 3.42
 2 2 7 48.12 3.65
 2 2 7 39.18 2.85
 2 2 7 46.19 2.86
 -2 -2 7 41.28 2.91
 2 -2 -7 45.15 3.12
 -2 2 -7 44.67 2.98
 2 2 7 42.84 2.89
 2 -2 -7 43.42 2.81
 2 2 7 37.14 3.26
 -2 2 -7 40 2.79
 2 2 7 40.18 3.09
 -2 2 -7 40.8 2.26
 -2 2 -7 39.61 2.04
 -2 2 -7 39.33 2.05
 2 -2 -7 45.14 3.63
 2 -2 -8 507.91 15.03
 -2 2 -8 490.3 13.5
 2 2 8 497.92 14.33
 -2 2 -8 519.77 14.34
 2 2 8 511.5 13.62
 -2 2 -8 508.71 13.04
 2 2 8 499.19 11.99
 2 2 8 501.62 12.12
 2 2 8 494.37 13.91
 -2 2 -8 509.34 14.41
 -2 -2 8 478.84 11.69
 2 -2 -8 503.2 12.77
 -2 2 -8 523.32 12.99
 -2 -2 8 547.99 15.31
 2 2 8 569.59 12.18
 -2 2 -8 492.79 11.59
 2 -2 -8 512.23 11.45
 2 2 8 506.74 13.97
 -2 2 -8 505.68 11.42
 2 2 8 507.84 12.96
 -2 2 -8 509.68 9.94
 2 -2 -9 330.2 11.93
 -2 2 -9 308.31 10.36
 2 2 9 312.13 11.21
 -2 2 -9 323.27 11.25
 2 2 9 335.03 10.77
 -2 2 -9 314.11 9.71
 -2 2 -9 311.7 11.07
 2 2 9 371.58 10.04
 2 2 9 300.58 8.93
 2 2 9 301.27 10.81
 -2 2 -9 309.13 11.05
 2 -2 -9 303.1 9.89
 -2 2 -9 315.54 10.04
 -2 -2 9 345.66 12.2
 -2 2 -9 301.61 8.14
 2 -2 -9 305.23 7.94
 2 2 9 307.99 10.75
 -2 2 -9 305.68 7.22
 -2 2 -9 311.18 7.16
 2 2 9 314.24 9.84
 2 -2 -10 34.31 3.87
 -2 2 -10 38.82 3.51
 2 2 10 38.4 3.83
 2 2 10 35.16 3.62
 -2 2 -10 30.76 2.07
 -2 2 -10 32.88 2.04
 -2 2 -10 34.53 3.76
 2 2 10 33.75 3.1
 2 -2 -10 32.93 3.21
 -2 2 -10 36.01 3.34
 -2 -2 10 34.69 3.97
 2 2 10 36.44 3.14
 2 2 10 33.81 3.65
 -2 2 -10 34.57 3.7
 -2 2 -10 32.41 2.89
 -2 2 -10 33.52 3.62
 2 2 10 36.73 3.52
 2 -2 -11 61.41 3.02
 2 -2 -11 71.46 3.21
 -2 2 -11 57.63 2.91
 -2 2 -11 64.04 2.93
 -2 2 -11 80.3 3.35
 2 2 11 62.07 2.9
 2 -2 -11 57.59 2.95
 2 2 11 81.25 4.93
 2 -2 -11 60.88 3
 2 -2 -11 59.4 2.98
 -2 2 -11 60.11 2.95
 2 -2 -11 62.27 5.35
 -2 2 -11 60.89 4.53
 2 2 11 62.23 5.05
 2 2 11 69.36 5.22
 -2 2 -11 63.91 3.17
 2 -2 -11 59.46 2.99
 2 -2 -11 64.82 3.08
 -2 2 -11 64.49 5.34
 2 2 11 62.02 4.22
 -2 -2 11 60.08 5.57
 2 -2 -11 60.4 4.59
 -2 2 -11 61.11 4.61
 -2 2 -11 57.1 3.77
 -2 2 -11 59.52 2.96
 -2 2 -11 65.65 5.22
 2 -2 -11 53.7 2.78
 2 2 11 58.89 4.59
 2 -2 -12 829.4 15.94
 2 2 12 863.77 15.5
 2 -2 -12 883.97 16.34
 2 -2 -12 904.63 16.34
 2 2 12 893.91 15.84
 -2 2 -12 892.05 16.16
 2 -2 -12 873.81 16.28
 -2 2 -12 871.49 16.15
 2 2 12 894.89 20.65
 2 -2 -12 862.47 16.22
 2 -2 -12 832.2 16.18
 -2 2 -12 847.61 16.05
 2 -2 -12 879.2 15.66
 2 -2 -12 874.57 23.27
 -2 2 -12 861.83 20.38
 2 2 12 887.64 22.4
 -2 2 -12 881.36 16.18
 2 2 12 912 22.47
 -2 2 -12 904.69 16.66
 2 -2 -12 867.26 16.21
 2 -2 -12 871.86 15.88
 -2 2 -12 915.75 23.48
 2 -2 -12 847.86 16.34
 -2 2 -12 908.21 22.8
 -2 2 -12 869.8 16.29
 2 2 12 855.02 19.45
 -2 2 -12 890.39 15.75
 -2 2 -12 863.6 22.17
 2 2 12 892.9 21.38
 -2 -2 12 829.96 24.83
 -2 -2 12 853.16 22.53
 2 -2 -12 843.87 21.22
 -2 2 -12 892.44 21.45
 2 -2 -13 494.58 11.15
 2 2 13 487.43 10.45
 -2 2 -13 485.28 10.66
 2 -2 -13 495.37 10.97
 -2 2 -13 511.03 11.06
 2 2 13 496.17 14.86
 2 -2 -13 498.03 11.04
 -2 2 -13 487.87 10.61
 -2 2 -13 501.68 10.82
 2 -2 -13 480.74 10.35
 -2 2 -13 522.38 11
 2 2 13 515.47 16.26
 2 2 13 502.72 15.19
 -2 2 -13 487.47 11.2
 2 -2 -13 502.61 10.7
 2 -2 -13 479.83 10.81
 -2 2 -13 506.03 11.23
 2 -2 -13 486.69 11.09
 2 -2 -13 497.83 16.86
 2 2 13 522.42 16.23
 -2 2 -13 491.33 11.04
 -2 2 -13 499.46 16.33
 -2 2 -13 494.52 10.31
 -2 -2 13 486.56 16.52
 -2 2 -13 515.84 16.14
 2 -2 -13 485.18 10.79
 2 -2 -13 502.33 10.99
 2 2 13 490.61 10.19
 2 -2 -13 528.59 11.16
 2 -2 -14 344.7 8.81
 -2 2 -14 360.78 8.96
 -2 -2 14 338.76 13.93
 2 -2 -14 347.8 8.91
 -2 2 -14 354.7 8.63
 -2 2 -14 355.43 8.65
 2 -2 -14 330.94 8.29
 2 -2 -14 347.37 8.37
 2 2 14 364.23 12.64
 2 2 14 362.41 13.59
 -2 2 -14 350.86 8.64
 2 -2 -14 349.62 8.78
 2 -2 -14 347.96 8.62
 -2 2 -14 358.2 9.14
 2 -2 -14 381.14 9.29
 2 -2 -14 353.39 14
 2 2 14 384.85 13.54
 -2 2 -14 358.8 13.57
 -2 2 -14 353.2 9.03
 -2 2 -14 345.45 8.07
 2 2 14 356.12 8.39
 2 -2 -14 360.31 9.12
 2 2 14 352 12.43
 -2 2 -14 348.74 13.08
 2 -2 -14 388.87 9.18
 2 -2 -14 358.75 8.98
 -2 2 -14 358.34 8.61
 -2 2 -15 223.57 6.72
 2 -2 -15 216.38 6.6
 2 -2 -15 200.06 6.56
 -2 -2 15 190.16 10.43
 -2 2 -15 208.54 6.14
 -2 2 -15 209.88 6.26
 2 -2 -15 199.46 6
 2 -2 -15 211.87 6.11
 2 -2 -15 216.14 6.57
 2 -2 -15 230.57 6.75
 2 2 15 213.73 10.09
 2 2 15 202.52 5.89
 2 -2 -15 209.08 6.6
 2 -2 -15 214.14 6.37
 2 -2 -15 213.24 6.41
 -2 2 -15 214.66 6.74
 2 -2 -15 214.52 6.67
 2 -2 -15 200.41 10.38
 -2 2 -15 210.52 10.05
 -2 2 -15 209.99 6.62
 -2 2 -15 215.06 6.29
 -2 2 -15 212.42 6.13
 -2 2 -15 222.28 9.99
 2 2 15 215.89 9.59
 -2 2 -15 199.11 5.54
 2 2 15 214.08 6.53
 2 2 16 226.35 6.61
 2 2 16 204.04 9.73
 2 -2 -16 206.14 6.39
 -2 2 -16 204.63 6.42
 -2 2 -16 209.47 6.64
 2 -2 -16 210.26 6.25
 2 -2 -16 210.39 6.26
 -2 2 -16 198.85 5.8
 -2 2 -16 202.33 5.86
 -2 2 -16 205.51 6.14
 2 -2 -16 198.22 5.94
 2 -2 -16 196.55 5.84
 2 -2 -16 204.57 10.28
 -2 2 -16 202.06 5.95
 2 2 16 184.13 8.9
 -2 2 -16 217.24 9.51
 2 2 16 214.37 10.82
 -2 2 -16 214.12 6.7
 2 -2 -16 208.11 6.48
 2 -2 -16 208.44 6.6
 2 -2 -16 217.54 6.61
 2 2 16 197.89 5.65
 2 2 17 169.03 8.49
 -2 2 -17 168.68 5.77
 2 -2 -17 174.52 5.5
 2 -2 -17 182.91 5.56
 2 2 17 185.58 9.81
 -2 2 -17 163.68 4.93
 -2 2 -17 178.86 5.46
 2 -2 -17 166.56 5.22
 2 -2 -17 176.7 5.87
 2 -2 -17 178.1 5.78
 2 -2 -17 183.88 5.77
 -2 2 -17 184.31 5.86
 -2 2 -17 168.45 5.08
 -2 2 -17 169.04 4.93
 2 -2 -17 170.71 5.74
 -2 2 -17 178.02 5.89
 2 2 17 188.13 5.76
 2 2 18 12.25 1.43
 2 2 18 11.9 1.51
 -2 2 -18 13.32 1.54
 2 -2 -18 9.93 1.27
 -2 2 -18 9.33 1.2
 2 -2 -18 9.34 1.16
 2 -2 -18 10.74 1.36
 -2 2 -18 11.49 1.39
 2 -2 -18 11.87 1.4
 -2 2 -18 12.51 1.51
 2 2 18 9.5 2.31
 -2 -2 18 11.84 2.53
 2 -2 -18 9.09 1.29
 2 -2 -18 9.99 1.26
 2 -2 -19 156.98 4.72
 2 2 19 159.25 4.58
 2 2 19 163.23 4.94
 -2 2 -19 150.45 4.25
 -2 2 -19 150.75 4.73
 2 -2 -19 160.54 4.46
 2 -2 -19 159.43 4.7
 -2 2 -19 161.43 4.91
 2 -2 -19 158.37 4.78
 -2 2 -19 147.69 4.66
 2 -2 -20 77.11 2.87
 -2 2 -20 80.66 3.2
 2 -2 -20 79.3 2.7
 -2 2 -20 74.83 2.9
 -2 2 -20 74.45 2.49
 -2 2 -20 81.5 3.08
 2 -2 -20 81.85 3.03
 2 2 20 77.16 3.02
 2 2 20 83.09 2.85
 2 -2 -21 14.73 1.11
 -2 2 -21 14.43 1.18
 -2 2 -21 13.83 1.09
 2 -2 -21 12.49 0.98
 2 2 21 14.8 1.12
 2 2 21 14.73 0.93
 2 2 21 12.61 0.96
 -2 2 -21 15.95 1.2
 2 2 22 67.47 1.86
 -2 2 -22 69 1.91
 2 -2 -22 73.38 1.94
 2 3 -21 57.41 1.98
 -2 -3 -21 52.96 1.94
 2 3 -21 53.83 1.97
 -2 -3 -21 55.07 1.96
 2 -3 21 51.57 1.82
 2 3 -20 78.37 2.87
 2 3 -20 77.7 2.54
 2 3 -20 78.12 2.86
 -2 -3 -20 71.86 2.72
 2 -3 20 75.97 2.77
 2 3 -19 169.4 4.93
 2 -3 19 161.22 4.25
 2 -3 19 166.5 4.88
 2 3 -19 169.19 4.97
 2 3 -19 170.54 4.97
 2 3 -19 166.88 4.62
 -2 -3 -19 161.37 4.75
 -2 -3 -18 56.68 2.52
 -2 -3 -18 57.03 2.55
 2 3 -18 59.22 3.01
 2 3 -18 59.45 2.81
 2 3 -18 58.93 3.03
 2 -3 18 57.05 4.96
 2 -3 18 61.99 2.72
 2 3 -18 60.13 3.05
 2 3 -18 58.77 2.85
 -2 -3 -18 60.22 2.97
 -2 -3 -18 54.34 2.85
 2 3 -17 154.78 5.2
 -2 -3 -17 142.84 4.58
 -2 -3 -17 144.05 4.55
 2 3 -17 142.91 4.95
 2 3 -17 150.59 4.91
 -2 -3 -17 149.35 5.07
 2 -3 17 150.28 8.55
 2 -3 17 135.87 8.53
 2 3 -17 148.32 5.25
 -2 -3 -17 147.55 5.05
 2 3 -17 135.85 4.36
 2 -3 17 146.89 4.74
 -2 3 17 147.73 8.32
 -2 3 17 137.32 8.27
 2 3 -16 81.14 3.91
 -2 -3 -16 73.09 3.39
 -2 -3 -16 88.25 3.85
 2 3 -16 79.57 3.57
 -2 -3 -16 77.82 5.56
 -2 3 16 75.91 6.23
 2 3 -16 78.13 3.75
 -2 -3 -16 72.07 3.32
 -2 -3 -16 79.47 3.38
 2 3 -16 77.56 3.69
 -2 3 16 71.17 5.91
 2 -3 16 83.43 6.87
 2 -3 16 75.23 6.26
 2 3 -16 73.94 3.31
 2 -3 16 83.7 3.58
 2 -3 16 64.49 5.69
 -2 -3 -16 77.02 6.19
 -2 -3 -16 80.11 3.71
 2 -3 15 20.46 1.82
 2 3 -15 19.16 1.78
 2 3 -15 18.43 1.86
 2 3 -15 18.58 1.92
 -2 -3 -15 19.1 1.78
 -2 -3 -15 16.67 2.47
 -2 -3 -15 18.94 1.86
 -2 3 15 14.98 2.93
 -2 -3 -15 18.01 1.66
 -2 -3 -15 17.08 1.69
 2 3 -15 19.1 1.93
 2 3 -15 21.18 1.9
 -2 -3 -15 18.17 2.82
 -2 3 15 18.36 3.15
 2 3 -15 20.66 1.64
 -2 3 15 18.01 2.94
 2 -3 15 24.53 3.55
 -2 -3 -15 18.12 1.87
 2 -3 15 17.8 3.15
 -2 -3 -15 21.33 3.29
 2 -3 15 20.18 3.53
 -2 -3 -14 267.56 7.42
 2 3 -14 258.09 6.79
 2 -3 14 284.19 7.39
 2 3 -14 258.68 7.13
 2 3 -14 258.12 7.46
 2 3 -14 266.52 7.69
 -2 -3 -14 253.37 6.42
 -2 -3 -14 260.42 7.09
 2 3 -14 261.55 6.78
 -2 3 14 267.5 12.16
 -2 3 14 255.86 10.76
 -2 -3 -14 262.15 10.35
 -2 -3 -14 278.07 7.51
 2 3 -14 278.83 7.64
 -2 -3 -14 264.35 6.93
 -2 -3 -14 253.69 7.05
 2 3 -14 259.16 7.51
 -2 -3 -14 249.8 10.91
 -2 -3 -14 270.14 11.88
 -2 3 14 256.81 11.43
 2 -3 14 260.4 11.74
 2 3 -14 250.88 6.59
 2 -3 14 264.1 12.59
 2 -3 14 252.86 11.87
 -2 3 14 266.05 12.1
 2 3 -14 268.26 7.26
 -2 3 13 202.59 10.38
 2 3 -13 190.49 5.52
 2 3 -13 190.3 6.15
 2 3 -13 182.9 5.41
 2 3 -13 182.37 5.34
 2 3 -13 189.91 5.51
 -2 -3 -13 198.27 6.09
 2 -3 13 190.17 5.84
 2 3 -13 180.99 5.75
 2 3 -13 177.19 5.97
 2 3 -13 188.93 6.21
 -2 -3 -13 179.9 5.29
 -2 -3 -13 189.26 5.72
 -2 3 13 184.99 9.95
 -2 3 13 181.19 9.1
 2 3 -13 182.31 5.57
 2 3 -13 191.39 6.1
 -2 -3 -13 188.56 5.59
 -2 -3 -13 186 5.81
 -2 -3 -13 191.6 9.4
 -2 3 13 189.37 8.76
 2 3 -13 184.87 5.74
 -2 3 13 185.85 9.66
 2 -3 13 185.65 9.69
 -2 -3 -13 196.47 6.04
 -2 -3 -13 187.15 8.7
 2 -3 13 189.02 10.01
 2 -3 13 205.96 10.81
 -2 -3 -13 179.97 5
 2 3 -13 184.73 6.1
 -2 -3 -13 189.14 9.75
 -2 3 12 223.51 10.73
 2 3 -12 205.96 5.77
 2 3 -12 224.47 6.58
 2 3 -12 200.37 5.73
 2 3 -12 206.18 5.8
 2 3 -12 214.07 5.8
 -2 -3 -12 213.24 6.34
 2 3 -12 201.11 6.11
 2 3 -12 202.2 6.3
 2 3 -12 211.4 6.5
 -2 -3 -12 216.36 6.07
 -2 3 12 223.1 10.68
 -2 3 12 203.68 9.72
 -2 -3 -12 206.88 8.42
 2 3 -12 206.95 5.63
 2 3 -12 202.73 5.86
 2 3 -12 216.44 6.41
 -2 -3 -12 216.81 5.93
 -2 -3 -12 216.96 6.27
 -2 3 12 212.55 9.54
 -2 -3 -12 216.98 9.98
 2 3 -12 215.01 6.11
 -2 -3 -12 221.03 10.32
 -2 3 12 210.23 10.21
 2 -3 12 219.25 10.3
 2 3 -12 208.17 6.42
 2 -3 12 208.27 10.73
 2 -3 12 208.23 10.34
 -2 -3 -12 213.43 5.59
 -2 -3 -12 221.68 6.36
 -2 -3 -12 208.64 9.25
 -2 -3 -12 232.49 10.57
 2 -3 12 215.55 9.01
 2 3 -11 252.86 6.19
 2 3 -11 258 7.07
 -2 3 11 257.27 11.33
 2 3 -11 255.53 6.42
 2 3 -11 271.96 7.15
 2 3 -11 241.83 6.35
 2 3 -11 240.63 6.45
 -2 -3 -11 271.69 7.13
 2 3 -11 250.18 6.83
 2 3 -11 257.28 7.08
 2 3 -11 256.72 7.14
 -2 -3 -11 255.81 6.6
 -2 3 11 269.16 11.18
 -2 -3 -11 255.25 9.51
 2 3 -11 250.41 6.37
 2 3 -11 254.13 6.89
 2 3 -11 252.14 6.49
 -2 -3 -11 256.36 6.9
 -2 -3 -11 265.07 6.55
 2 3 -11 259.88 6.66
 -2 3 11 272.66 10.88
 -2 -3 -11 269.92 11.1
 -2 -3 -11 261.85 6.44
 -2 -3 -11 267.29 11.13
 2 -3 11 270.13 9.93
 -2 -3 -11 263.52 6.94
 -2 -3 -11 290.55 10.83
 -2 3 11 247.97 10.99
 -2 -3 -11 259.49 11.03
 2 -3 11 258.57 10.99
 2 -3 11 246.96 9.24
 2 -3 11 264.92 11.75
 2 -3 11 282.37 11.68
 2 3 -10 290.36 7.33
 -2 -3 -10 306.41 7.51
 2 3 -10 271.09 7.15
 2 3 -10 279.61 7.31
 2 3 -10 280.44 7.34
 -2 3 10 283.35 11.38
 -2 -3 -10 321.93 11.92
 2 -3 10 284.2 9.99
 -2 -3 -10 288.96 7.33
 2 3 -10 292.22 7.22
 -2 3 10 274.87 10.96
 -2 -3 -10 281.6 11.41
 2 3 -10 283.01 7.3
 2 -3 10 273.97 9.42
 2 -3 10 297.43 12.06
 2 -3 10 295.58 11.67
 -2 -3 -10 288.65 10.13
 2 -3 10 286.53 11.26
 -2 3 10 291.52 11.65
 -2 -3 -10 308.17 11.67
 -2 3 10 290.37 9.97
 -2 -3 -10 299.12 7.3
 -2 -3 -10 290.67 10.83
 -2 3 10 286.83 11.6
 -2 -3 -10 298.81 6.98
 -2 -3 -9 746.13 17.93
 -2 3 9 730.43 19.44
 -2 3 9 723.82 19.45
 -2 3 9 765.5 18.14
 2 -3 9 738.22 19.13
 -2 -3 -9 789.6 19.83
 -2 3 9 760.17 19.79
 2 3 -9 736.4 15.91
 -2 -3 -9 751.28 13.6
 -2 -3 -9 723.83 12.88
 -2 -3 -9 765.8 19.65
 2 -3 9 769.52 17.62
 2 -3 9 727.3 16.58
 -2 3 9 733.89 19.27
 -2 -3 -9 733.77 19.85
 -2 -3 -9 768.41 18.95
 -2 -3 -9 737.09 17.49
 2 -3 9 751.92 20.03
 2 -3 9 740.18 19.55
 -2 3 8 331.2 10.08
 -2 3 8 338.09 11.92
 -2 -3 -8 374.9 12.39
 -2 3 8 332.33 11.02
 2 -3 8 343.8 11.69
 -2 3 8 354.19 12.14
 -2 -3 -8 317.54 9.56
 -2 -3 -8 344.71 11.01
 2 -3 8 331.9 9.57
 2 -3 8 343.06 12.22
 2 -3 8 345.81 11.96
 -2 -3 -8 333.4 11.12
 -2 -3 -8 342.17 11.47
 2 -3 8 345.56 10.41
 -2 -3 -8 356.54 12.14
 -2 3 8 334.55 11.82
 -2 -3 -8 362.84 12.83
 -2 3 8 352.08 9.7
 2 -3 8 355.3 9.54
 2 3 -8 348.53 9.9
 -2 -3 -8 350.92 7.74
 -2 -3 -7 3635.36 62.38
 -2 3 7 3637.47 58.43
 -2 3 7 3681.29 60.99
 -2 3 7 3609.06 60.73
 -2 3 7 3758.46 60.01
 2 -3 7 3630.88 60.06
 -2 3 7 3754.43 61.01
 -2 -3 -7 3581.97 57.42
 -2 -3 -7 3679.63 59.09
 2 -3 7 3480.07 55.88
 2 -3 7 3703.45 61.11
 2 -3 7 3630.49 60.67
 -2 -3 -7 3544.96 60.01
 -2 -3 -7 3629.16 55.48
 -2 -3 -7 3673.51 59.99
 2 -3 7 3678.31 57.71
 -2 -3 -7 3765.36 61.43
 -2 -3 -7 3877.6 61.55
 2 -3 7 3757.14 57.01
 2 3 -7 3849.75 57.85
 -2 3 7 3779.04 57.39
 -2 3 6 2184.08 39.87
 -2 -3 -6 2243.84 41.88
 -2 3 6 2237.44 38.56
 2 -3 6 2220.59 37.75
 -2 -3 -6 2262.6 35.88
 -2 3 6 2197.06 39.8
 -2 3 6 2187.28 39.52
 2 -3 6 2164.33 39.24
 -2 -3 -6 2152.39 37.35
 -2 -3 -6 2197.92 38.5
 2 -3 6 2153.96 35.38
 2 -3 6 2209.92 40.08
 2 -3 6 2198.43 39.76
 -2 -3 -6 2233.51 39.94
 -2 -3 -6 2262.72 35.99
 -2 3 6 2218.13 36.03
 -2 -3 -6 2213.53 39.14
 -2 -3 -6 2294.51 40.84
 2 -3 6 2186.1 37
 -2 -3 -6 2316.15 40.81
 2 -3 6 2258.89 36.95
 -2 3 6 2235.98 37.34
 2 3 -6 2266.41 37.72
 -2 -3 -5 651.22 17.78
 -2 3 5 657.76 16.55
 -2 3 5 631.58 15.66
 -2 -3 -5 658.62 13.33
 2 -3 5 647.78 14.97
 -2 3 5 625.56 16.09
 2 -3 5 665.4 16.6
 2 -3 5 637.87 16.35
 -2 -3 -5 697.83 17.59
 2 -3 5 661.24 14.4
 -2 3 5 651.59 14.31
 2 -3 5 650.74 16.11
 -2 3 5 649.12 16.31
 -2 -3 -5 647.44 15.05
 2 -3 5 668.99 13.23
 -2 -3 -5 694.51 17.46
 2 3 -5 640.64 15.01
 -2 3 5 642.62 14.9
 2 -3 5 690.27 14.86
 -2 3 4 892.53 20.31
 -2 3 4 928.2 20.22
 -2 -3 -4 949.71 17.04
 2 -3 4 928.29 18.91
 2 -3 4 944.71 20.44
 2 -3 4 907.17 20.38
 -2 -3 -4 950.73 21.7
 2 -3 4 937.05 18.22
 -2 3 4 929.22 18.78
 -2 3 4 942.28 20.67
 -2 3 4 898.36 19.67
 2 -3 4 933.15 20.24
 -2 -3 -4 919.65 19.27
 2 -3 4 947.66 16.98
 2 3 -4 908.17 16.08
 -2 -3 -4 965.15 21.67
 2 3 -4 961.77 19.53
 -2 3 4 922.71 19.16
 2 -3 4 998.89 19.11
 -2 3 3 248.76 8.87
 -2 -3 -3 252.6 6.75
 2 -3 3 259.68 8.18
 -2 3 3 255.23 9.06
 2 -3 3 257.15 8.91
 -2 3 3 256.24 8.47
 -2 -3 -3 263.42 8.48
 2 -3 3 263.98 9.03
 2 -3 3 266.65 9.31
 -2 3 3 278.64 8.53
 -2 -3 -3 253.07 9.69
 2 -3 3 256.06 7.55
 -2 -3 -3 261.1 9.68
 2 3 -3 247.36 6.74
 2 3 -3 242.1 8.25
 2 -3 3 256.69 8.09
 -2 3 3 252.52 8.38
 -2 3 2 22.19 2.5
 -2 3 2 20.29 2.36
 -2 -3 -2 22.04 1.77
 2 -3 2 27.83 2.48
 2 3 -2 23.81 2.08
 -2 3 2 16.07 2.24
 -2 3 2 21.48 2.21
 2 -3 2 21.02 2.43
 -2 -3 -2 24.44 2.47
 2 -3 2 19.9 2.45
 2 -3 2 21.97 2.45
 -2 3 2 20.62 1.69
 -2 3 2 28.03 2.61
 2 -3 2 21.94 1.99
 -2 -3 -2 23.56 2.84
 -2 3 2 21.82 2.31
 2 3 -2 19.83 2.29
 2 -3 2 17.64 2.03
 -2 -3 -2 21.04 2.63
 2 -3 2 20.49 1.42
 2 3 -2 24.63 2.08
 -2 -3 -1 93.82 5.22
 -2 3 1 94.99 4.91
 -2 3 1 86.27 4.99
 2 3 -1 95.47 4.57
 -2 -3 -1 100.74 4.03
 2 -3 1 95.38 4.76
 2 -3 1 95.86 5.15
 2 3 -1 87 4.19
 -2 3 1 91.95 4.43
 -2 3 1 87.83 4.7
 2 -3 1 95.7 4.64
 2 -3 1 98.11 5.28
 2 -3 1 101.97 5.13
 -2 3 1 92.52 3.99
 2 3 -1 81.49 4.06
 -2 3 1 132.81 5.12
 -2 -3 -1 103.01 5.5
 2 -3 1 99.97 3.13
 2 3 -1 88.77 3.55
 -2 -3 -1 96.71 5.4
 -2 3 1 139.58 5.88
 -2 3 1 89.83 2.61
 -2 3 0 3446.83 50.57
 2 3 0 3279.58 50.41
 2 -3 0 3413.75 45.97
 -2 -3 0 3364.41 52.33
 2 3 0 3461.27 50.88
 2 -3 0 3361.41 52.33
 2 -3 0 3479.91 51.51
 -2 -3 0 3178.82 48.69
 2 3 0 3439.62 50.26
 -2 3 0 3381.41 49.83
 -2 3 0 3517.35 53.01
 -2 3 0 3362.93 51.37
 -2 -3 0 3664.11 52.18
 2 -3 0 3322.83 51.65
 -2 3 0 3528.17 49.92
 -2 3 0 3518.99 52.3
 -2 -3 0 3337.6 52.35
 2 3 0 3192.96 48.09
 2 3 0 3464.21 51.68
 -2 3 0 3509.66 51.85
 2 -3 0 3581.32 51.21
 -2 3 0 3443.56 45.87
 2 -3 0 3393.2 52.4
 2 3 1 55.46 3.57
 -2 3 -1 62.74 3.69
 -2 -3 1 52.69 3.63
 2 -3 -1 47.03 1.48
 2 3 1 51.11 3.41
 2 -3 -1 55.29 3.79
 2 -3 -1 67.2 3.92
 -2 -3 1 65.72 3.27
 2 3 1 51.44 3.28
 -2 3 -1 54.85 3.28
 -2 3 -1 53.67 3.75
 -2 3 -1 52.9 3.02
 -2 3 -1 50.96 3.36
 -2 -3 1 50.89 3.56
 -2 -3 1 52.42 3.82
 -2 3 -1 42.76 1.33
 2 -3 -1 54.21 3.61
 -2 3 -1 49.29 3.23
 -2 3 -1 52.98 3.2
 -2 3 -1 57.82 3.89
 -2 -3 1 51.63 3.66
 2 3 1 52.87 2.88
 2 3 1 54.65 3.47
 2 3 1 49.01 3.48
 -2 3 -1 52.6 1.93
 2 -3 -1 50.53 3.7
 -2 3 -1 51.48 2.03
 2 3 2 27.9 2.64
 -2 -3 2 34.01 2.85
 -2 3 -2 27.16 2.53
 2 3 2 27.16 2.53
 2 -3 -2 28.89 2.59
 -2 -3 2 28.39 2.17
 2 -3 -2 29.25 2.77
 2 3 2 27.51 2.48
 -2 3 -2 26.88 2.24
 -2 3 -2 26.37 2.6
 -2 3 -2 27.42 2.01
 -2 -3 2 30.77 1.76
 2 3 2 28.04 2.58
 -2 3 -2 30.03 2.46
 -2 3 -2 28.25 2.82
 2 3 2 27.55 2.45
 -2 -3 2 40.1 3.14
 -2 3 -2 24.61 1.15
 -2 -3 2 30.65 2.68
 -2 -3 2 31.73 2.96
 2 -3 -2 31.35 2.76
 -2 3 -2 42.13 3.08
 -2 3 -2 29.61 2.53
 -2 3 -2 27.55 2.79
 2 3 2 27.49 2.2
 2 3 2 32.95 2.69
 2 3 2 27.25 2.58
 2 -3 -2 28.78 2.53
 -2 3 -2 31.97 1.53
 -2 3 -2 39.15 1.77
 2 -3 -2 26.06 2.66
 2 3 3 325.15 10.29
 -2 -3 3 372.32 10.33
 -2 3 -3 356.01 10.34
 2 -3 -3 378 10.81
 2 -3 -3 392.9 10.48
 -2 -3 3 367.88 9.14
 2 3 3 359.8 10.15
 -2 3 -3 353.45 8.77
 -2 3 -3 356.53 10.69
 -2 3 -3 340.61 10.07
 2 -3 -3 335.8 6.19
 -2 3 -3 350.81 8.05
 -2 -3 3 373.46 8.2
 2 3 3 353.73 10.13
 2 3 3 355.4 9.87
 -2 3 -3 355.4 9.23
 -2 -3 3 357.06 10.33
 -2 -3 3 382.5 10.41
 -2 -3 3 376.73 10.89
 2 -3 -3 385.95 10.76
 -2 3 -3 354.59 10.31
 -2 3 -3 357.16 10.13
 2 3 3 367.23 10.14
 2 3 3 345.31 9.37
 -2 3 -3 355.33 10.34
 2 3 3 352.38 10.16
 2 -3 -3 367.2 10.02
 -2 3 -3 349.9 7.19
 -2 3 -3 352.58 7.02
 -2 3 -4 982.04 20.52
 2 -3 -4 986.98 20.8
 2 3 4 963.23 20.19
 2 -3 -4 1003.66 20.06
 -2 3 -4 959.72 20.39
 2 3 4 972.09 20.17
 -2 3 -4 971.74 17.28
 -2 3 -4 984.7 19.79
 -2 -3 4 1004.74 17.85
 2 3 4 949.78 19.96
 -2 3 -4 966.55 16.22
 -2 3 -4 976.07 19.22
 2 3 4 961.86 19.58
 -2 3 -4 977 18.07
 -2 -3 4 973.52 20.18
 -2 -3 4 1019.48 20.29
 -2 3 -4 965.67 16.32
 -2 -3 4 975.26 20.63
 2 -3 -4 1018.18 20.76
 -2 3 -4 973.8 20.6
 -2 3 -4 981.45 20.38
 2 3 4 988.33 19.52
 2 3 4 966.98 19.74
 -2 3 -4 971.76 20.13
 2 3 4 1021.45 20.22
 2 -3 -4 1057.97 19.95
 -2 3 -4 955.69 15.99
 -2 3 -4 996.09 16.17
 2 3 5 546.03 15
 2 3 5 592.64 14.74
 2 -3 -5 624.7 14.67
 2 -3 -5 608.9 15.13
 -2 3 -5 599.15 14.55
 -2 -3 5 594.83 12.86
 2 3 5 595.58 14.6
 -2 3 -5 610.5 13.73
 -2 3 -5 590.78 14.2
 2 3 5 593.3 14.02
 -2 3 -5 587.66 11.68
 -2 -3 5 606.52 14.48
 -2 -3 5 610.52 14.77
 -2 3 -5 586.03 11.58
 -2 -3 5 585.74 14.97
 -2 3 -5 622.76 15.37
 -2 3 -5 628.46 15.38
 -2 3 -5 605.34 15.11
 2 3 5 588.02 14.12
 2 3 5 581.25 14.08
 -2 3 -5 593 14.24
 2 3 5 588.81 14.1
 2 -3 -5 619.46 14.05
 -2 3 -5 589.61 10.88
 -2 3 -5 593.8 11
 2 3 6 2046.42 38.6
 2 -3 -6 2034.12 39.77
 -2 3 -6 2134.95 37.94
 2 -3 -6 2178.32 37.41
 2 3 6 2137.36 37.86
 -2 3 -6 2175.1 36.83
 2 3 6 2190.24 37.54
 -2 3 -6 2109.92 35.14
 -2 3 -6 2117.35 37.33
 2 3 6 2143.08 36.28
 -2 -3 6 2139.92 36.77
 -2 -3 6 2103.57 37.61
 -2 3 -6 2099.96 33.83
 -2 3 -6 2180.71 38.68
 -2 3 -6 2127.78 38.28
 -2 3 -6 2192.08 38.13
 2 3 6 2123.63 36.68
 2 3 6 2120.23 37.18
 2 -3 -6 2202.23 36.15
 2 3 6 2166.38 36.51
 -2 3 -6 2148.14 36.55
 -2 3 -6 2166.61 32.43
 2 3 7 3522.58 61.53
 -2 3 -7 3727.53 60.83
 2 -3 -7 3575.08 63.02
 2 -3 -7 3770.23 60.33
 2 3 7 3783.61 60.88
 -2 3 -7 3754.22 58.67
 2 3 7 3721.59 60.07
 -2 3 -7 3756.33 56.43
 2 3 7 3783.35 58.72
 -2 3 -7 3667.42 60.6
 -2 -3 7 3740.67 58.99
 -2 -3 7 3804.11 60.79
 -2 3 -7 3706.42 56.81
 -2 3 -7 3827.27 61.92
 2 3 7 3753.92 58.49
 2 -3 -7 3887.09 58.33
 -2 3 -7 3783.96 58.69
 -2 3 -7 3878.56 60.79
 -2 3 -7 3679.32 61.4
 -2 3 -7 3761.49 54.68
 2 3 7 3780.52 59.47
 2 3 7 3737.66 60.35
 2 3 8 348.69 10.24
 2 3 8 364.91 11.79
 2 3 8 365.84 10.85
 -2 3 -8 365.39 11.47
 -2 3 -8 345 12.13
 2 3 8 345.26 12.26
 2 -3 -8 373.59 13.25
 -2 3 -8 366.09 11.87
 -2 3 -8 373.06 8.25
 -2 3 -8 366.35 8.15
 2 3 8 368.14 12.18
 -2 3 -8 366.35 10.2
 -2 3 -8 369.5 10.28
 2 -3 -8 373.4 10.01
 2 3 8 390.53 10.4
 -2 -3 8 343.25 10.23
 2 -3 -8 344.78 9.92
 -2 -3 8 360.17 10.96
 -2 -3 8 354.43 11.73
 -2 3 -8 361.99 9.88
 2 -3 -8 382.1 11.88
 2 3 8 364.61 11.89
 2 3 8 365.51 11.42
 -2 3 -9 659.94 14.75
 2 3 9 712.75 18.41
 -2 3 -9 684.16 14.88
 2 -3 -9 691.74 19.5
 -2 3 -9 667.78 17.49
 2 3 9 665.33 18.53
 -2 3 -9 680.2 16.98
 2 3 9 699.46 17.29
 -2 3 -9 672.26 12.2
 2 3 9 694.93 16.39
 2 3 9 666.44 17.75
 2 -3 -9 654.89 15.66
 -2 -3 9 653.65 16.8
 -2 3 -9 652.92 15.39
 -2 -3 9 730.81 20.25
 2 3 9 681.34 17.82
 -2 3 -9 701.26 13.04
 2 -3 -10 331.39 7.95
 2 3 10 333.83 7.77
 2 -3 -10 344.34 7.87
 -2 3 -10 342.28 8.04
 2 3 10 337.2 7.91
 -2 3 -10 337.4 8.14
 2 -3 -10 322.6 7.93
 2 3 10 323.38 10.3
 2 3 10 329.48 12.11
 2 -3 -10 327.5 7.97
 -2 3 -10 332.21 8.08
 2 3 10 346.04 12.44
 2 -3 -10 325.45 7.94
 -2 3 -10 337 8.23
 2 -3 -10 314.29 7.81
 -2 3 -10 325.17 12.4
 -2 3 -10 333.27 10.97
 2 -3 -10 324.54 12.86
 -2 3 -10 335.78 11.67
 2 3 10 323.62 12.45
 2 3 10 329.14 11.89
 2 -3 -10 332.76 7.91
 -2 3 -10 343.57 12.64
 2 -3 -10 317.49 10.42
 -2 -3 10 331.81 11.53
 -2 3 -10 332.81 10.43
 -2 -3 10 325.36 13.41
 -2 3 -10 312 7.96
 2 3 10 329.09 11.24
 2 -3 -11 279.96 7.24
 2 -3 -11 282.41 7.31
 2 -3 -11 289.86 7.24
 2 3 11 276.2 7.05
 -2 3 -11 278.18 7.2
 -2 3 -11 277.23 7.36
 2 3 11 268.54 7.13
 2 -3 -11 271.44 7.24
 -2 3 -11 271.66 7.05
 -2 3 -11 267.79 6.8
 2 -3 -11 274.46 7.28
 -2 3 -11 273.18 7.33
 2 -3 -11 277.45 6.88
 2 3 11 290.4 11.71
 -2 3 -11 270.56 9.76
 -2 3 -11 289.96 11.83
 2 -3 -11 266.59 7.22
 -2 3 -11 284.22 7.64
 2 -3 -11 263.85 7.12
 2 -3 -11 290.49 7.07
 2 3 11 266.44 10.9
 2 -3 -11 289.7 12.18
 2 3 11 277.92 11.62
 2 3 11 275.71 11.36
 2 3 11 275.09 10.34
 -2 3 -11 280.99 7.46
 -2 3 -11 275.85 11.61
 -2 -3 11 251.75 10.46
 -2 3 -11 283.36 7.38
 2 -3 -12 195.53 5.96
 2 -3 -12 181.26 5.71
 2 3 12 181.87 5.57
 2 3 12 190.28 5.77
 -2 3 -12 191.66 5.95
 2 -3 -12 182.23 5.79
 -2 3 -12 174.78 5.61
 -2 3 -12 178.71 5.27
 2 3 12 189.68 9.64
 -2 3 -12 187.5 5.91
 2 -3 -12 182.58 5.46
 2 -3 -12 187.24 5.88
 -2 3 -12 174.38 9.36
 -2 3 -12 189.4 5.97
 2 -3 -12 199.8 10.25
 2 3 12 179.46 9.42
 2 3 12 190.89 9.6
 -2 3 -12 190.6 6.15
 2 -3 -12 180.33 5.67
 2 -3 -12 183.47 5.58
 2 -3 -12 180.37 5.74
 -2 -3 12 160.58 8.63
 -2 3 -12 193.34 6.01
 2 3 12 182.38 8.3
 -2 3 -12 192.65 9.73
 -2 3 -12 192.98 5.75
 2 3 12 188.81 9.18
 -2 3 -13 177.93 5.78
 2 -3 -13 173.04 5.66
 -2 3 -13 171.22 5.64
 -2 -3 13 154.38 8.74
 2 3 13 175.51 9.52
 2 -3 -13 161.39 5.59
 -2 3 -13 170.61 5.66
 2 -3 -13 177.06 5.42
 -2 3 -13 170.54 9.33
 2 3 13 161.8 9.05
 -2 3 -13 168.4 5.68
 2 -3 -13 175.64 5.5
 -2 3 -13 176.04 6
 2 -3 -13 166.1 5.47
 2 -3 -13 182.47 9.85
 2 3 13 175.32 9.28
 -2 3 -13 175.31 5.87
 2 -3 -13 169.25 5.77
 2 -3 -13 184.06 5.78
 2 -3 -13 174.32 5.74
 2 3 13 183.16 5.5
 -2 3 -13 179.32 5.55
 2 -3 -13 167.64 5.62
 -2 3 -13 187.44 9.68
 2 3 13 177.5 8.95
 2 3 13 172.5 5.57
 2 -3 -14 292.01 7.89
 -2 3 -14 297.32 7.96
 -2 -3 14 259.49 11.9
 2 3 14 297.82 12.85
 -2 3 -14 297.16 7.89
 2 -3 -14 297.13 7.57
 2 -3 -14 295.5 7.94
 2 3 14 313.77 12.84
 2 3 14 280.42 11.68
 -2 3 -14 325.7 8.65
 2 -3 -14 303.3 7.82
 2 -3 -14 297.88 7.75
 2 -3 -14 299.74 12.8
 2 3 14 307.54 12.45
 -2 3 -14 306.41 8.05
 2 3 14 297.45 7.74
 2 -3 -14 304.71 8.23
 -2 3 -14 300.15 7.58
 2 3 14 296.25 7.52
 2 -3 -14 304.5 8.07
 -2 3 -14 311.07 12.65
 -2 3 -14 295.35 8.16
 2 -3 -14 289.51 8.08
 -2 3 -14 298.35 7.91
 2 -3 -15 37.93 2.53
 -2 3 -15 29.55 2.28
 -2 -3 15 22.29 3.55
 2 3 15 28.85 3.92
 -2 3 -15 30.56 2.23
 -2 3 -15 29.25 2.04
 2 -3 -15 27.23 1.95
 2 -3 -15 28.87 2.1
 2 3 15 30.55 2.34
 2 3 15 29.56 3.9
 -2 3 -15 27.66 2.18
 2 -3 -15 28.68 2.14
 2 -3 -15 31.63 2.28
 -2 3 -15 30.48 2.25
 2 -3 -15 43.56 4.65
 -2 3 -15 30.01 3.83
 -2 3 -15 28.1 1.97
 2 3 15 30.53 2.06
 2 -3 -15 30.02 2.32
 2 -3 -15 26.98 2.26
 2 3 15 29.04 2.14
 2 3 15 24.76 3.39
 -2 3 -15 30.55 2.4
 2 -3 -15 27.67 2.27
 2 3 16 88.68 3.4
 2 -3 -16 86.06 3.89
 -2 -3 16 71.18 5.94
 2 3 16 86.8 6.73
 2 3 16 81.95 6.2
 2 3 16 86.25 3.6
 2 -3 -16 93.24 4.04
 2 -3 -16 88.41 3.76
 2 -3 -16 82.86 3.58
 2 3 16 92.85 4.03
 2 -3 -16 86.44 3.99
 -2 3 -16 87.31 3.72
 -2 3 -16 89.93 3.7
 -2 3 -16 85.66 3.85
 2 -3 -16 84.79 3.77
 -2 3 -16 86.89 3.64
 -2 3 -16 85.57 3.48
 2 -3 -16 81.54 3.35
 2 -3 -16 83.84 3.54
 -2 3 -16 81.65 3.22
 -2 3 -16 88.95 4.04
 2 -3 -16 85.42 3.89
 -2 -3 16 76.36 6.66
 2 -3 -17 141.05 4.54
 2 -3 -17 134.92 4.3
 2 3 17 139.12 4.28
 2 -3 -17 140.6 4.72
 2 3 17 144.4 4.81
 -2 3 -17 141.12 4.87
 2 -3 -17 134.04 4.67
 -2 3 -17 136.02 4.25
 2 3 17 132.65 7.98
 2 -3 -17 138.21 4.62
 2 3 17 133.03 7.5
 -2 3 -17 123.5 4.06
 -2 3 -17 136.99 4.18
 2 -3 -17 128.67 4.19
 2 -3 -17 136.2 4.8
 2 -3 -18 58.24 2.85
 -2 3 -18 61.27 2.94
 2 -3 -18 56.37 2.73
 2 -3 -18 58.14 2.64
 -2 3 -18 55.84 2.29
 2 -3 -18 55.79 2.69
 2 3 18 56.85 2.34
 2 3 18 62.59 2.88
 2 3 18 59.64 2.91
 -2 3 -18 55.09 2.83
 2 -3 -18 60.35 2.54
 2 -3 -18 57.89 2.7
 -2 3 -19 165.19 4.97
 2 -3 -19 161.05 4.58
 -2 3 -19 148.05 4.24
 2 -3 -19 159.41 4.54
 2 -3 -19 158.62 4.61
 2 3 19 159.95 4.8
 2 3 19 162.13 4.67
 2 -3 -19 155.96 4.09
 -2 3 -19 167.46 4.84
 -2 3 -19 156.92 4.75
 -2 3 -20 72.73 2.81
 2 -3 -20 71.25 2.49
 2 -3 -20 74.3 2.63
 2 3 20 74.1 2.77
 2 3 20 70.13 2.55
 2 3 21 48.75 1.8
 2 -3 -21 43.84 1.51
 2 3 21 43.89 1.61
 2 3 21 50.66 1.88
 2 -3 -21 48.73 1.71
 -2 3 -21 45.69 1.86
 2 -4 21 2.33 0.42
 -2 -4 -21 2.27 0.39
 -2 -4 -21 2.54 0.36
 -2 -4 -21 2.04 0.36
 -2 -4 -21 2.66 0.4
 2 4 -20 53.67 2.06
 -2 4 20 50.24 1.78
 2 -4 20 52.93 2.04
 2 4 -20 51 1.87
 2 -4 19 75.21 2.65
 2 4 -19 76.12 2.82
 2 4 -19 81.14 2.99
 2 4 -18 156 4.69
 -2 4 18 147.39 3.98
 -2 -4 -18 144.43 4.04
 2 4 -18 151.81 4.74
 2 -4 18 154.67 4.51
 2 4 -18 146.96 4.1
 -2 -4 -17 72.42 2.95
 -2 -4 -17 71.39 2.83
 2 -4 17 71.88 5.86
 2 -4 17 72.17 5.92
 -2 4 17 70.96 5.56
 2 4 -17 76.77 3.48
 2 4 -17 72.21 3.07
 2 4 -17 78.62 3.5
 -2 -4 -17 73.36 3.1
 2 -4 17 78.11 3.33
 -2 4 17 76.99 5.75
 -2 4 16 70.17 5.86
 2 4 -16 72.56 3.57
 -2 -4 -16 74.98 3.18
 -2 -4 -16 70.21 3.06
 2 4 -16 74.59 3.37
 2 -4 16 72.61 6.24
 2 -4 16 70.15 6.09
 2 -4 16 72.9 3.43
 -2 -4 -16 75.7 3.48
 2 4 -16 81.38 3.71
 -2 -4 -16 73.13 3.25
 -2 4 16 74.63 6.02
 -2 -4 -16 76.46 5.87
 2 -4 16 75.01 5.68
 -2 -4 -15 236.13 6.83
 2 4 -15 234.57 7.04
 -2 -4 -15 241.73 6.58
 2 4 -15 228.52 5.94
 -2 4 15 211.87 9.51
 -2 4 15 247.2 11.6
 -2 -4 -15 236.03 6.41
 -2 -4 -15 242.94 6.44
 2 4 -15 237.84 6.75
 2 -4 15 236.92 6.25
 -2 -4 -15 216.08 9.33
 -2 4 15 241.7 11.42
 2 -4 15 222.38 10.38
 2 4 -15 247.54 7.12
 -2 4 15 230.18 11.09
 -2 -4 -15 249.47 11.19
 2 -4 15 231.21 11.36
 2 -4 15 248.94 11.98
 2 -4 15 241.09 11.85
 -2 -4 -15 244.41 6.89
 -2 -4 -14 54.29 3.1
 2 4 -14 54.78 3.08
 2 -4 14 55.12 2.8
 2 4 -14 53.77 3.21
 -2 -4 -14 53.13 2.87
 2 4 -14 60.75 2.89
 2 4 -14 55.38 2.86
 -2 4 14 49.65 4.68
 -2 4 14 51.41 5.31
 2 4 -14 56.75 3.11
 -2 -4 -14 52.28 2.79
 -2 -4 -14 52.65 2.84
 -2 -4 -14 52.33 4.64
 2 4 -14 55.92 2.91
 -2 4 14 48.87 5.18
 2 -4 14 55.86 5.08
 2 4 -14 53.34 3.15
 -2 4 14 53.11 5.18
 2 -4 14 56.45 5.56
 2 -4 14 52.84 5.64
 2 -4 14 51.61 5.47
 -2 -4 -14 60.82 5.49
 -2 -4 -14 57.26 3.14
 -2 -4 -14 47.98 4.18
 -2 -4 -13 127.72 4.87
 2 4 -13 128.99 4.93
 2 -4 13 131.19 4.56
 2 4 -13 128.69 5.1
 -2 -4 -13 132.01 4.65
 -2 4 13 138.97 8.09
 -2 4 13 154.18 9.13
 2 -4 13 118.56 8.26
 2 -4 13 134.81 8.85
 2 4 -13 126.89 4.23
 2 4 -13 138.15 4.99
 -2 -4 -13 126.63 4.49
 -2 -4 -13 136.34 4.81
 -2 4 13 131.6 7.51
 -2 -4 -13 131.78 7.58
 2 4 -13 128.67 4.54
 -2 -4 -13 122.81 6.97
 -2 -4 -13 137.46 4.96
 2 -4 13 122.96 7.71
 -2 4 13 126.3 8.38
 -2 4 13 131.39 8.29
 2 -4 13 129.22 8.47
 2 4 -13 134.91 4.68
 2 4 -13 123.67 4.46
 -2 -4 -13 136.2 8.24
 2 4 -13 130.66 5.01
 2 4 -12 525.32 11.18
 2 4 -12 515.04 11.12
 -2 -4 -12 540.56 11.67
 2 4 -12 514.99 11.58
 2 -4 12 532.48 11.07
 -2 -4 -12 545.32 17.53
 -2 -4 -12 544.19 11.21
 -2 4 12 552.28 17.51
 2 4 -12 520.33 10.8
 2 4 -12 552.64 11.6
 -2 -4 -12 537.74 11.04
 -2 -4 -12 540.56 11.45
 -2 4 12 516.65 16.4
 -2 -4 -12 534.3 16.54
 2 4 -12 527.69 11
 -2 -4 -12 549.31 11.63
 -2 -4 -12 529.38 15.93
 2 -4 12 521.41 16.78
 -2 4 12 527.75 17.92
 2 -4 12 523.22 18.18
 2 -4 12 525.98 18.32
 2 4 -12 537.01 11.79
 2 4 -12 534.65 11.88
 -2 -4 -12 562.67 17.73
 2 -4 12 515.43 17.69
 -2 4 12 515.91 17.54
 2 4 -11 269.24 7.3
 2 4 -11 254.3 6.92
 2 4 -11 247.77 6.87
 -2 -4 -11 270.02 7.34
 2 -4 11 266.21 6.85
 2 4 -11 248.32 7.14
 -2 -4 -11 266.73 11.62
 -2 -4 -11 261.18 6.79
 -2 4 11 259.88 11.53
 -2 -4 -11 253.16 9.74
 2 4 -11 257.18 6.74
 2 4 -11 269.77 7.12
 -2 -4 -11 257.43 6.71
 -2 -4 -11 272.76 7.24
 -2 -4 -11 261.2 11.12
 -2 4 11 274.64 11.5
 2 4 -11 249.83 6.56
 2 4 -11 263.01 7.37
 -2 -4 -11 263.58 6.49
 2 -4 11 267.31 12.31
 2 -4 11 263.2 12.16
 2 -4 11 256.51 11
 -2 4 11 265.72 11.99
 -2 -4 -11 256.25 10.53
 -2 -4 -11 269.59 7.2
 2 -4 11 276.73 12.2
 -2 4 11 271.51 12.06
 -2 -4 -11 277.12 11.87
 2 4 -10 458.38 10.19
 2 4 -10 437.28 9.93
 2 4 -10 448.5 9.84
 -2 -4 -10 471.05 10.43
 2 4 -10 440.64 9.66
 2 4 -10 446.48 10.2
 2 -4 10 455.5 9.71
 -2 -4 -10 472.87 15.71
 -2 -4 -10 459.97 9.69
 -2 4 10 463.25 15.63
 -2 4 10 455.25 15.67
 2 4 -10 448.22 9.76
 2 4 -10 458.57 9.89
 -2 -4 -10 446.41 9.56
 -2 -4 -10 446.47 13.66
 -2 4 10 460.07 15.31
 -2 -4 -10 476.01 15.57
 2 -4 10 471.14 16.08
 -2 -4 -10 465.96 15.62
 -2 4 10 463.38 15.95
 -2 4 10 454.08 13.64
 2 4 -10 461.39 10.32
 -2 -4 -10 482.83 10.26
 2 4 -10 444.87 9.32
 -2 -4 -10 456.16 9.57
 2 -4 10 462.88 16.25
 2 -4 10 464.16 16.16
 -2 -4 -10 460.12 14.57
 2 -4 10 452.54 14.75
 -2 -4 -9 707.02 13.17
 2 4 -9 695.58 13.45
 2 4 -9 658.13 13.32
 2 4 -9 691 13.3
 -2 -4 -9 732.39 14.05
 2 4 -9 677.31 13.17
 2 -4 9 699.04 19.99
 -2 4 9 692.94 19.92
 -2 -4 -9 740.22 20.11
 -2 4 9 705.11 18.08
 -2 -4 -9 708.74 13.02
 2 4 -9 685.59 13.23
 -2 -4 -9 723.67 13.65
 2 4 -9 702.08 13.67
 -2 -4 -9 716.87 18.79
 -2 4 9 711.78 19.73
 -2 -4 -9 718.99 20.06
 2 4 -9 698.91 13.12
 -2 -4 -9 688.62 12.94
 2 -4 9 668.37 16.63
 -2 -4 -9 730.12 18.17
 2 -4 9 676.91 18.55
 2 4 -9 698.06 16.41
 -2 -4 -9 708.5 19.82
 -2 4 9 716.63 20.08
 2 -4 9 707.41 20.2
 2 -4 9 704.76 20.39
 -2 -4 -8 440.88 14.71
 2 4 -8 403.13 9.26
 -2 4 8 430.53 12.05
 -2 4 8 424.84 14.49
 -2 4 8 403.01 11.55
 2 4 -8 415.51 12.02
 -2 4 8 398.95 13.84
 2 -4 8 402.9 13.13
 -2 -4 -8 427.35 14.55
 -2 -4 -8 425.3 9.2
 2 4 -8 407.06 9.09
 2 -4 8 422.68 14.39
 -2 4 8 414.02 14.28
 -2 4 8 405.33 13
 -2 -4 -8 414.41 14.59
 -2 4 8 423.51 14.27
 2 4 -8 393.07 8.96
 -2 -4 -8 409.64 8.95
 -2 -4 -8 393.04 12.36
 2 -4 8 410.54 14.29
 2 -4 8 420.27 14.68
 -2 -4 -8 393.58 11.95
 -2 -4 -8 425.56 13.05
 2 -4 8 388.07 11.47
 -2 -4 -8 411.03 9.51
 -2 -4 -8 415.09 13.39
 -2 4 7 1358.19 29.44
 -2 -4 -7 1282.01 30.07
 -2 -4 -7 1295.77 26.59
 -2 -4 -7 1368.67 27.75
 2 -4 7 1337.26 25.59
 2 4 -7 1346.87 26.74
 -2 4 7 1364.39 26.34
 2 -4 7 1398.73 26.23
 -2 -4 -7 1373.91 28.48
 -2 -4 -7 1408.65 30.3
 2 -4 7 1306.68 29.2
 -2 4 7 1351.05 28.29
 -2 4 7 1322.69 28.65
 -2 -4 -7 1395.58 25.62
 2 -4 7 1300.83 27.7
 -2 -4 -7 1428.95 30.33
 -2 4 7 1333.74 26.64
 -2 4 7 1373.85 29.68
 2 -4 7 1324.78 29.26
 -2 -4 -7 1345.37 27.89
 2 -4 7 1364.22 29.95
 -2 -4 -6 944.93 23.17
 -2 -4 -6 864.33 19.96
 2 -4 6 886.39 18.66
 -2 4 6 912.26 19.86
 2 4 -6 870.84 20
 2 -4 6 940.15 19.72
 -2 4 6 883.53 17.81
 -2 -4 -6 886.1 23.08
 -2 4 6 888.91 21.98
 -2 -4 -6 922.12 23
 -2 4 6 901.64 21.36
 2 -4 6 898.9 22.07
 -2 4 6 866.68 21.46
 -2 -4 -6 910.32 21.22
 2 -4 6 893.96 21.78
 2 -4 6 872.41 22.17
 -2 -4 -6 950.46 18.75
 -2 4 6 908.87 21.35
 2 -4 6 884.29 20.74
 -2 4 6 920.45 20.34
 -2 4 6 910.66 22.22
 2 4 -6 887.06 15.41
 -2 -4 -5 1347.55 29.58
 -2 -4 -5 1296.38 26.41
 2 -4 5 1298.77 24.6
 2 4 -5 1289.28 26.36
 2 -4 5 1389.66 26.06
 -2 4 5 1337.95 26.2
 -2 4 5 1325.46 24.5
 -2 4 5 1373.35 28.48
 -2 -4 -5 1318.04 29.54
 -2 -4 -5 1319.06 29.42
 -2 4 5 1339.18 27.76
 -2 4 5 1315.27 27.61
 2 -4 5 1304.37 28.19
 2 -4 5 1349.01 27.97
 2 -4 5 1341.04 28.69
 -2 4 5 1304.53 26.8
 -2 -4 -5 1325.97 24.25
 2 -4 5 1312.58 26.92
 -2 4 5 1339.84 26.81
 2 4 -5 1290.33 21.14
 -2 -4 -4 523.74 16.04
 -2 -4 -4 504.42 13.97
 -2 4 4 513.54 13.75
 2 -4 4 523.22 13.54
 2 4 -4 503.7 13.92
 -2 4 4 517.94 12.87
 -2 -4 -4 530.2 16.36
 2 -4 4 507.82 11.76
 -2 4 4 515.06 14.76
 2 -4 4 496.23 15
 -2 4 4 509.29 14.34
 -2 -4 -4 518.16 12.21
 -2 4 4 501.43 13.69
 2 -4 4 521.41 14.32
 -2 4 4 501.03 14.65
 -2 4 4 510.62 14.18
 -2 -4 -4 518.08 16.08
 2 4 -4 485.07 10.81
 2 -4 4 503.14 14.62
 2 -4 4 503.9 15.13
 -2 -4 -3 1108.86 25.29
 -2 -4 -3 1099.56 23.23
 2 -4 3 1171.41 22.93
 -2 4 3 1109.95 23.04
 2 4 -3 1080.51 23.11
 -2 4 3 1124.95 22.27
 -2 -4 -3 1111.52 25.96
 -2 4 3 1119.99 24.2
 2 -4 3 1086.22 24.49
 -2 4 3 1097.58 23.2
 2 4 -3 1049.42 20.19
 2 -4 3 1067.4 19.7
 -2 -4 -3 1099.17 25.73
 -2 4 3 1136.92 24.12
 -2 4 3 1121.37 23.73
 -2 -4 -3 1111.45 21.03
 -2 4 3 1087.74 22.25
 2 -4 3 1139.87 23.75
 2 -4 3 1115.15 23.77
 2 4 -2 107.44 4.91
 -2 -4 -2 107.55 6.71
 2 -4 2 119.75 4.45
 -2 -4 -2 101.78 5.65
 -2 4 2 113.91 6.14
 2 -4 2 110.72 5.56
 -2 4 2 109.2 5.75
 2 4 -2 98.83 5.55
 -2 -4 -2 103.3 6.66
 -2 4 2 104.54 6
 -2 4 2 108.5 5.56
 2 -4 2 119.52 6.57
 -2 -4 -2 109.04 4.95
 -2 4 2 106.02 5.11
 2 -4 2 106.47 5.97
 -2 4 2 106.61 5.92
 -2 4 2 107.53 5.88
 -2 4 2 108.18 5.49
 -2 4 2 106.42 2.94
 2 -4 2 117.29 6.12
 -2 4 1 688.02 16.89
 -2 4 1 697.11 16.73
 2 -4 1 710.3 16.4
 -2 4 1 666.35 11.44
 -2 4 1 704.26 16.47
 2 4 -1 678.2 16.04
 -2 -4 -1 708.32 18.62
 -2 4 1 695.08 15.88
 2 4 -1 630.82 15.03
 -2 -4 -1 692.51 18.41
 2 -4 1 686.52 13.68
 -2 4 1 665.92 16.38
 -2 4 1 694.54 17.13
 2 4 -1 687.58 14.83
 2 4 -1 678.03 15.53
 -2 4 1 660.32 14.76
 -2 -4 -1 675.99 15.17
 2 -4 1 723.31 17.45
 2 -4 1 707.49 17.9
 2 -4 1 692.15 16.84
 -2 4 1 667.1 14.13
 2 4 0 523.76 12.63
 -2 4 0 546.62 14.68
 -2 4 0 518.45 13.49
 -2 4 0 534.42 13.99
 -2 4 0 509.71 13.78
 2 4 0 480.07 12.92
 2 -4 0 513.49 11.06
 -2 -4 0 529.33 15.2
 -2 4 0 515.19 9.36
 -2 -4 0 525.82 14.22
 -2 -4 0 544.7 15.49
 -2 4 0 498.91 14.18
 -2 4 0 520.93 12.75
 -2 4 0 512.26 13.99
 2 -4 0 530.24 13.67
 2 4 0 496.91 13.76
 2 -4 0 543.28 15.04
 2 4 0 541.33 13.4
 -2 4 0 495.91 11.66
 2 -4 0 537.21 14.56
 -2 -4 0 522.82 12.9
 -2 4 0 506.73 12.28
 2 -4 0 541.7 14.11
 -2 4 0 516.91 9.14
 2 4 1 806.25 17.16
 -2 4 -1 769.16 17.11
 -2 4 -1 798.49 18.46
 -2 4 -1 801.44 17.8
 2 4 1 788.51 17.7
 2 4 1 724.73 17.44
 2 -4 -1 764.28 14.41
 -2 -4 1 816.48 19.46
 -2 4 -1 791.5 13.34
 -2 -4 1 809.5 18.64
 -2 -4 1 803.96 19.41
 2 4 1 780.29 14.74
 -2 4 -1 811.61 18.75
 -2 4 -1 786.25 16.3
 2 4 1 761.56 18.13
 2 4 1 797.62 17.68
 -2 4 -1 755.15 15.02
 2 -4 -1 838.25 19.14
 -2 -4 1 778.07 17.12
 2 -4 -1 807.13 18.24
 -2 4 -1 832.14 17.2
 -2 4 -1 769.52 13.06
 2 4 2 93.78 5.38
 -2 -4 2 103.12 5.86
 -2 -4 2 90.19 5.35
 -2 -4 2 106.86 6.04
 2 4 2 99.94 5.31
 -2 4 -2 101.92 5.12
 -2 4 -2 96.08 5.45
 2 -4 -2 100.34 5.28
 2 4 2 94.97 5.4
 2 4 2 91.41 5.12
 2 4 2 98.94 4.2
 -2 4 -2 98.79 4.34
 -2 4 -2 102.68 5.62
 2 4 2 105.9 5.48
 2 -4 -2 116.42 6.03
 -2 -4 2 102.15 5.13
 2 4 2 103.88 5.24
 -2 4 -2 103.46 4.87
 -2 4 -2 103.8 5.72
 -2 4 -2 101.23 3.28
 2 -4 -2 94.98 5.39
 -2 4 -2 98.35 5.17
 2 4 3 1137.37 23.06
 -2 4 -3 1129.26 21.12
 -2 4 -3 1159.97 24.2
 -2 4 -3 1188.53 24.55
 2 4 3 1106.82 23.07
 -2 4 -3 1161.32 22.02
 -2 -4 3 1163.59 24.1
 -2 -4 3 1204.75 24.87
 2 4 3 1137.56 21.12
 2 4 3 1107.88 23.23
 -2 4 -3 1117.38 19.65
 -2 4 -3 1151.67 23.57
 2 4 3 1130.27 23.75
 -2 4 -3 1183.47 23.98
 2 -4 -3 1135.2 23.12
 -2 4 -3 1146.01 18.62
 2 -4 -3 1146.63 24.36
 2 4 3 1146.74 23.62
 2 -4 -3 1161.91 24.04
 -2 -4 3 1158.43 22.73
 2 4 3 1046.09 23.64
 -2 -4 3 1196.9 24.6
 -2 4 -3 1132.04 23.32
 2 -4 -3 1115.37 23.52
 -2 4 -3 1120.64 18.43
 2 4 4 489.47 13.61
 -2 4 -4 514.51 14.17
 2 4 4 482.21 13.39
 -2 4 -4 490.33 11.76
 2 4 4 587.69 15.51
 -2 -4 4 535.92 14.56
 2 -4 -4 519.7 14.59
 -2 4 -4 513.26 9.98
 -2 -4 4 515.98 14.24
 -2 -4 4 529.77 14.73
 2 4 4 521.62 12.52
 2 4 4 511.2 13.79
 -2 -4 4 505.38 11.87
 2 4 4 490.24 13.77
 -2 4 -4 535.36 13.74
 -2 4 -4 496.88 13.79
 2 -4 -4 502.17 13.36
 2 4 4 506.99 13.93
 2 4 4 492.31 13.88
 2 -4 -4 537.43 14.35
 -2 -4 4 520.5 13.33
 2 -4 -4 513.06 14.06
 -2 4 -4 513.38 14.12
 -2 4 -4 501.68 9.84
 -2 4 -4 489.52 9.93
 -2 4 -5 1244.69 25.26
 2 4 5 1218.63 25.17
 -2 4 -5 1217.47 25.78
 -2 4 -5 1170.81 25.43
 2 4 5 1194.11 24.47
 2 -4 -5 1147.01 27.64
 -2 -4 5 1201.23 25.46
 2 -4 -5 1230.84 25.96
 -2 4 -5 1227.35 20.04
 -2 -4 5 1164.53 24.95
 -2 -4 5 1285.75 26.23
 2 4 5 1198.59 24.84
 2 4 5 1204.62 23.57
 -2 -4 5 1235.16 22.91
 2 4 5 1197.76 25.12
 -2 4 -5 1235.58 24.02
 -2 4 -5 1197.64 24.76
 2 4 5 1227.03 24.81
 2 -4 -5 1193.76 24.05
 2 -4 -5 1212.04 25.25
 -2 -4 5 1235.86 24.27
 -2 4 -5 1206.15 25.55
 -2 4 -5 1227.85 19.97
 -2 4 -5 1166.52 19.86
 2 4 6 958.85 22.08
 -2 4 -6 982.08 21.53
 -2 4 -6 988.68 22.56
 -2 4 -6 967.87 22.67
 2 4 6 986.59 21.38
 2 4 6 928.01 22.99
 2 -4 -6 932.96 24.18
 2 -4 -6 1016.39 22.82
 -2 4 -6 991.07 17.13
 -2 -4 6 951.03 21.51
 -2 -4 6 985.92 22.7
 -2 -4 6 941.13 22.61
 2 4 6 971.58 21.59
 2 4 6 985.95 20.96
 -2 -4 6 1003.89 20.3
 2 4 6 988.37 22.1
 -2 4 -6 976.4 20.11
 2 4 6 977.96 21.31
 -2 4 -6 986.46 21.39
 2 -4 -6 1004.48 20.96
 -2 -4 6 1011.24 21.4
 2 -4 -6 1022.27 22.38
 -2 4 -6 1025.62 23.04
 -2 4 -6 983.64 17.04
 -2 4 -6 958.71 16.78
 2 4 7 1441.61 29.24
 -2 4 -7 1442.27 27.69
 -2 4 -7 1406.47 29
 -2 4 -7 1384.13 29.62
 -2 4 -7 1399.1 23
 2 -4 -7 1414.55 29.31
 2 4 7 1345.09 29.92
 2 -4 -7 1315.38 30.76
 2 4 7 1324.99 27.26
 -2 4 -7 1387.53 27.32
 2 4 7 1400.77 27.23
 2 -4 -7 1383.27 26.63
 -2 -4 7 1337.88 25.31
 -2 -4 7 1380.1 29.24
 -2 -4 7 1373.15 27.7
 -2 -4 7 1335.32 29
 2 4 7 1404.77 28.69
 -2 4 -7 1359.4 25.34
 -2 -4 7 1400.24 26.84
 -2 4 -7 1423.03 29.77
 2 -4 -7 1445.82 28.91
 2 4 7 1399.97 29.08
 2 4 7 1387.57 28.01
 2 4 7 1393.06 27.66
 -2 4 -7 1392.92 22.61
 -2 4 -7 1397.66 23.02
 2 -4 -8 362 8.36
 2 4 8 362.16 8.32
 2 -4 -8 382.61 13.12
 -2 4 -8 364.88 8.62
 2 4 8 355.24 8.38
 -2 4 -8 369.14 13.19
 2 4 8 361.7 11.86
 2 4 8 370.46 12.1
 2 -4 -8 369.2 8.45
 -2 4 -8 355.07 11.12
 2 -4 -8 356.82 8.3
 2 -4 -8 372.62 8.55
 2 4 8 355.62 13.29
 2 -4 -8 388.97 14.23
 2 4 8 358.38 11.38
 -2 4 -8 371.86 12.57
 -2 4 -8 368.66 13.26
 -2 4 -8 362.23 8.13
 -2 4 -8 379.32 8.73
 -2 -4 8 340.49 10.5
 -2 -4 8 354.02 12.71
 -2 -4 8 335.04 12.45
 2 -4 -8 374.16 10.92
 -2 4 -8 384.26 11.33
 2 4 8 377.92 11.15
 2 4 8 376.68 12.94
 2 -4 -8 379.86 12.67
 -2 -4 8 361.01 11.43
 2 4 8 364.14 12.35
 -2 4 -9 852.82 20.72
 2 4 9 830.35 14.63
 2 4 9 825.35 19.09
 2 4 9 776.42 21.68
 2 -4 -9 816.2 22.73
 -2 4 -9 830.06 15.5
 -2 4 -9 820.39 14.66
 2 -4 -9 813.61 15.12
 2 -4 -9 816.36 14.97
 2 4 9 823.34 15.16
 -2 4 -9 840.57 15.49
 -2 4 -9 815.99 15.45
 2 4 9 793.87 15.12
 2 4 9 803.74 14.53
 2 -4 -9 785.09 14.9
 -2 4 -9 787.17 14.97
 -2 4 -9 804.62 14.84
 2 -4 -9 817.75 14.66
 -2 4 -9 811.76 18.31
 2 -4 -9 795.78 15.07
 2 -4 -9 835.62 15.37
 -2 4 -9 796.72 15.38
 -2 4 -9 806.21 15
 2 -4 -9 810.44 14.64
 -2 -4 9 802.51 19.47
 2 4 9 828.45 20.65
 2 -4 -9 866.26 21.26
 2 4 9 801.67 21.03
 -2 4 -9 817.33 21.92
 -2 -4 9 781.03 18.6
 -2 -4 9 768.01 20.93
 -2 -4 9 844.59 23.69
 -2 4 -9 803.19 17.97
 2 4 9 811.73 19.68
 2 4 9 813.51 20.33
 2 -4 -10 486.66 10.64
 2 -4 -10 499.51 10.21
 2 -4 -10 511.9 10.65
 2 4 10 513.55 10.73
 -2 4 -10 509.57 10.98
 2 4 10 494.47 10.76
 2 -4 -10 492.74 10.56
 2 4 10 481 9.98
 -2 4 -10 485.76 10.49
 -2 4 -10 481.94 10.23
 2 -4 -10 498.14 10.28
 -2 4 -10 500.19 11.01
 2 -4 -10 501.77 17.16
 2 4 10 456.2 16.08
 2 -4 -10 496.21 10.86
 2 -4 -10 496.46 10.71
 -2 4 -10 484.44 10.99
 2 -4 -10 510.89 10.39
 2 -4 -10 480.15 10.49
 2 4 10 506.7 13.86
 2 4 10 490.98 10
 -2 4 -10 499.47 10.75
 2 4 10 501.68 14.53
 2 4 10 487.33 15.35
 -2 4 -10 493.03 10.03
 -2 -4 10 459.12 13.89
 -2 -4 10 457.22 15.69
 -2 -4 10 469.95 14.54
 2 4 10 489.72 15.25
 2 4 10 503.19 16.02
 -2 4 -10 497.22 15.07
 2 -4 -11 310.53 7.49
 2 4 11 295.83 7.64
 2 -4 -11 307.69 7.72
 2 4 11 295.33 7.74
 -2 4 -11 298.91 7.97
 2 -4 -11 293.56 7.6
 -2 4 -11 286.22 7.4
 -2 4 -11 288.63 7.14
 2 -4 -11 296.82 7.34
 -2 4 -11 293.29 7.93
 2 4 11 302.2 12.51
 -2 4 -11 278.36 6.77
 2 -4 -11 294.06 7.84
 2 -4 -11 278.21 7.56
 -2 4 -11 298.63 8.09
 2 -4 -11 284.62 7.47
 2 -4 -11 298.82 7.42
 2 -4 -11 310.37 13.19
 2 4 11 283.18 12.43
 -2 4 -11 300.78 7.85
 2 4 11 298.02 12.19
 2 4 11 282.4 10.47
 2 4 11 288.27 11.76
 -2 -4 11 269 10.65
 -2 -4 11 253.07 11.68
 -2 4 -11 301.53 7.88
 -2 -4 11 261.82 10.88
 2 4 11 307.75 11.69
 2 -4 -11 295.98 7.73
 2 -4 -12 555.81 11.66
 2 4 12 556 11.59
 2 4 12 542.82 11.66
 -2 4 -12 544.67 11.95
 2 -4 -12 523.1 11.44
 -2 4 -12 526.39 11.07
 -2 4 -12 515.82 10.59
 2 -4 -12 531.71 11.6
 -2 4 -12 532.73 11.84
 2 -4 -12 536.46 11.18
 -2 4 -12 549.51 11.97
 2 4 12 549.65 17.73
 2 4 12 549.37 17.38
 -2 4 -12 542.03 12.11
 2 -4 -12 536.91 11.26
 2 -4 -12 516.55 11.23
 2 -4 -12 531.66 17.99
 2 4 12 554.89 18.06
 -2 4 -12 545.4 11.84
 2 4 12 544.81 17.27
 -2 -4 12 480.55 15.96
 2 4 12 545.26 16.46
 -2 4 -12 556.03 11.78
 -2 4 -12 558 18.21
 -2 -4 12 454.36 16.87
 2 -4 -12 545.56 11.72
 -2 4 -13 157.36 5.6
 2 -4 -13 150.66 5.25
 -2 4 -13 150.61 4.83
 2 4 13 143.07 7.82
 -2 -4 13 131 8.02
 -2 4 -13 168.06 5.66
 2 -4 -13 152.81 5.34
 2 -4 -13 159.98 5.16
 2 -4 -13 156.7 5.46
 2 4 13 168.97 9.35
 2 4 13 149.47 8.59
 -2 4 -13 163.4 5.82
 2 -4 -13 159.24 5.18
 2 -4 -13 156.74 5.2
 2 -4 -13 145.92 8.85
 2 4 13 152.82 8.97
 -2 4 -13 161.91 5.66
 2 4 13 166.42 5.4
 2 -4 -13 156.44 5.37
 -2 4 -13 157.04 5.38
 2 4 13 153.04 8.75
 -2 4 -13 150.56 9.02
 -2 4 -13 159.88 5.59
 2 -4 -13 162.3 5.59
 2 4 13 160.31 5.45
 -2 4 -14 47.1 2.93
 2 -4 -14 46.41 2.75
 2 4 14 44.72 4.69
 2 -4 -14 43.77 2.82
 -2 4 -14 57.19 3.13
 2 -4 -14 51.18 2.76
 2 -4 -14 54.07 3.06
 2 4 14 47.55 4.93
 2 4 14 48.02 4.79
 -2 4 -14 42.9 2.91
 2 -4 -14 43.6 2.56
 2 -4 -14 45.16 2.64
 -2 4 -14 42.85 2.8
 2 -4 -14 48.02 5.01
 2 4 14 44.94 4.7
 -2 4 -14 47.92 2.93
 2 4 14 46.88 2.82
 2 -4 -14 47.83 2.95
 -2 4 -14 46.81 2.76
 2 -4 -14 42.23 2.76
 -2 4 -14 52.71 5.19
 -2 -4 14 36.71 4.34
 2 -4 -14 44.69 2.77
 2 4 14 48.18 2.75
 2 4 15 204.87 10.21
 2 -4 -15 215.76 6.54
 -2 4 -15 214.83 6.36
 2 -4 -15 210.18 6
 2 -4 -15 216.23 6.42
 2 4 15 220.35 6.15
 2 4 15 206.76 10.36
 -2 4 -15 216.26 6.09
 -2 4 -15 215.31 6.78
 -2 4 -15 225.68 6.72
 2 -4 -15 206.08 5.89
 2 -4 -15 214.4 6.2
 -2 4 -15 214.03 6.46
 2 -4 -15 211.41 6.39
 -2 4 -15 227.31 6.59
 2 4 15 229.08 6.49
 2 -4 -15 219.52 6.61
 2 4 15 218.33 6.57
 2 -4 -15 207.53 6.4
 2 4 15 205.83 9.89
 2 -4 -15 217.98 6.28
 2 -4 -16 61.21 2.9
 -2 4 -16 62.14 3.01
 2 -4 -16 66.32 3.14
 2 4 16 59.87 5.26
 -2 4 -16 65.69 3.34
 2 -4 -16 70.65 2.97
 2 -4 -16 65.29 3.08
 -2 4 -16 61.96 3.43
 -2 4 -16 66.13 3.4
 2 -4 -16 64.59 3.28
 2 4 16 62.68 3.24
 2 4 16 65.99 3.3
 2 4 16 67.18 2.99
 2 -4 -16 69.69 3.34
 2 4 16 66.93 3.16
 2 4 16 61.78 5.33
 -2 4 -16 58.9 2.76
 -2 4 -16 64.63 3.16
 2 -4 -16 63.22 3.17
 2 -4 -17 69.44 2.89
 -2 4 -17 69.78 2.93
 2 4 17 69.58 2.79
 2 4 17 70.71 3.29
 2 4 17 68.32 3.25
 -2 4 -17 70.9 3.38
 2 -4 -17 68.81 3.23
 2 -4 -17 72.15 3.23
 2 4 17 70.86 3.05
 2 -4 -17 69.96 3.17
 2 -4 -17 70.66 3.06
 2 4 17 62.43 5.1
 -2 4 -17 66.05 2.96
 -2 4 -17 72.28 3.47
 2 -4 -17 70.27 3.29
 2 -4 -17 73.03 3.09
 2 -4 -17 68.71 2.74
 -2 -4 17 56.58 5.39
 2 4 18 157.34 4.72
 2 4 18 153.9 4.7
 2 -4 -18 149.32 4.66
 2 4 18 151.74 4.26
 2 -4 -18 157.05 4.54
 -2 4 -18 152.57 4.78
 2 -4 -18 157.82 4.43
 2 -4 -18 149.06 4.32
 2 -4 -18 145.59 3.76
 2 4 18 146.9 3.75
 2 -4 -18 149.41 4.47
 -2 4 -18 145.55 4.12
 -2 4 -18 153.32 4.93
 2 4 19 94.74 3.22
 2 4 19 87.04 3.11
 -2 4 -19 91.79 3.22
 -2 4 -19 90.01 3.29
 2 -4 -19 89.98 2.88
 2 -4 -19 80.77 2.74
 2 -4 -19 90.03 3.15
 -2 4 -19 83.88 2.91
 2 -4 -19 90.87 2.99
 2 -4 -19 91.71 2.96
 2 4 19 87.25 2.63
 2 -4 -20 40.84 1.57
 2 4 20 42 1.64
 2 -4 -20 41.96 1.81
 2 -4 -20 43.89 1.67
 -2 4 -20 50.02 2.03
 2 4 20 46.8 1.9
 2 4 20 46.89 1.88
 -2 4 -20 45.05 1.87
 2 4 21 1.43 0.32
 2 -4 -21 1.38 0.33
 -2 -5 -20 31.94 1.19
 2 -5 20 35.93 1.42
 2 5 -20 36.74 1.36
 2 5 -20 35.28 1.23
 -2 5 20 30.64 1.11
 -2 -5 -20 33.75 1.22
 2 5 -19 77.46 2.54
 -2 -5 -19 71.31 2.32
 2 -5 19 69.14 2.28
 2 5 -19 74.82 2.45
 2 5 -18 115.63 3.38
 2 5 -18 124.31 3.82
 2 5 -18 123.67 3.87
 2 -5 18 118.55 3.67
 -2 -5 -18 117.13 3.6
 2 5 -18 121.65 3.79
 -2 5 18 120.48 3.29
 -2 -5 -18 111.43 3.1
 2 5 -17 90.98 3.34
 -2 -5 -17 89.17 3.02
 2 -5 17 85.47 2.95
 2 5 -17 89.11 3.54
 -2 -5 -17 85.14 3.07
 2 5 -17 93.16 3.57
 2 5 -16 106.23 3.94
 -2 -5 -16 103.01 3.38
 2 -5 16 97.9 3.21
 2 5 -16 99.11 3.6
 -2 -5 -16 98.45 3.21
 2 -5 16 91.39 6.69
 2 5 -16 103.43 3.83
 -2 5 16 95.96 3.06
 -2 -5 -15 107.28 3.76
 -2 -5 -15 110.54 3.9
 -2 5 15 107.64 3.91
 2 5 -15 111.19 3.82
 2 5 -15 114.66 4.39
 -2 -5 -15 109.33 4.23
 2 -5 15 111.3 3.97
 -2 5 15 107.7 6.41
 2 5 -15 115.05 4.54
 -2 -5 -15 114.98 4.07
 2 -5 15 105.44 7.68
 2 -5 15 116.88 7.72
 -2 5 15 100.12 6.73
 -2 -5 -15 107.88 6.96
 2 5 -14 80.47 3.72
 -2 -5 -14 75.98 3.19
 -2 5 14 77.61 5.75
 -2 5 14 63.18 5.69
 -2 -5 -14 77.75 3.18
 -2 -5 -14 75.08 3.1
 2 5 -14 81.34 3.63
 2 5 -14 75.42 3.18
 -2 -5 -14 79.21 3.45
 2 -5 14 76.14 3.23
 -2 5 14 75.33 2.85
 -2 5 14 76.79 5.91
 -2 -5 -14 74.3 5.84
 -2 5 14 80.72 6.38
 2 -5 14 74.6 6.05
 2 -5 14 74.36 6.3
 2 -5 14 84.37 6.99
 2 -5 14 78.05 6.61
 2 -5 13 66.04 6.15
 2 -5 13 76.61 6.92
 2 5 -13 73.31 3.66
 2 5 -13 70.58 3.7
 2 5 -13 74.69 3.78
 -2 -5 -13 72.19 3.31
 -2 5 13 66.59 5.66
 -2 5 13 73.75 6.2
 2 5 -13 71.31 3.09
 -2 -5 -13 69.82 3.27
 -2 -5 -13 70.63 3.24
 2 -5 13 63.82 5.7
 -2 5 13 69.15 5.46
 -2 -5 -13 64.62 4.97
 2 5 -13 76.65 3.72
 2 5 -13 72.08 3.39
 -2 -5 -13 75.65 6.19
 -2 5 13 69.31 3.11
 2 -5 13 68.21 3.28
 -2 -5 -13 67.28 5.83
 -2 5 13 61.85 5.73
 2 -5 13 63.06 6.14
 -2 -5 -13 71.04 5.07
 -2 -5 -13 72.89 3.54
 2 -5 12 10.39 2.71
 -2 -5 -12 8.96 2.38
 2 5 -12 14.81 1.75
 2 5 -12 8.74 1.48
 -2 -5 -12 9.69 1.3
 -2 5 12 8.34 2.34
 -2 5 12 10.79 2.52
 2 -5 12 7.42 2.68
 2 5 -12 10.65 1.3
 -2 -5 -12 13.77 1.48
 -2 -5 -12 9.91 1.37
 -2 -5 -12 9.43 2.09
 -2 5 12 12.19 2.48
 -2 -5 -12 7.18 2.19
 2 5 -12 10.55 1.5
 -2 -5 -12 9.87 2.2
 -2 -5 -12 9.47 1.4
 2 -5 12 9.34 1.3
 2 5 -12 10.11 1.4
 2 -5 12 13.59 2.84
 2 -5 12 8.47 2.61
 -2 5 12 11.29 2.57
 2 5 -11 411.02 9.83
 2 -5 11 435.36 16.3
 2 -5 11 433.33 16.94
 -2 -5 -11 437.58 15.67
 2 5 -11 424.81 10.34
 2 5 -11 436.35 10.4
 -2 -5 -11 435.24 9.58
 -2 5 11 443.5 15.82
 -2 5 11 427.14 15.67
 2 5 -11 431.54 9.64
 -2 -5 -11 432.52 9.52
 -2 -5 -11 429.18 9.87
 -2 -5 -11 396.72 12.99
 -2 5 11 424.93 15.13
 -2 -5 -11 411.12 14.27
 2 -5 11 412.33 15.36
 -2 5 11 414.67 15.75
 -2 5 11 428.53 15.96
 2 -5 11 445.37 16.86
 -2 -5 -11 431.81 15.66
 -2 -5 -11 428.48 14.17
 2 5 -11 432.95 10.08
 2 -5 11 420 9.67
 -2 -5 -11 432.74 10.01
 2 5 -11 422.92 10.27
 2 -5 10 706.92 13.68
 -2 -5 -10 688.58 13.14
 2 5 -10 722.98 14.12
 2 5 -10 689.98 14.03
 -2 -5 -10 704.74 14.35
 2 5 -10 693.67 14.29
 2 5 -10 693.9 13.77
 2 5 -10 702.47 14.43
 -2 -5 -10 728.8 13.58
 2 5 -10 721.32 14.51
 -2 5 10 701.07 20.6
 -2 5 10 710.83 21
 2 5 -10 717.06 14.37
 2 5 -10 683.46 12.96
 -2 -5 -10 714.09 14.08
 2 5 -10 695.71 13.74
 -2 -5 -10 709.42 13.54
 -2 5 10 731.13 20.77
 -2 -5 -10 706.53 19.96
 2 5 -10 685.99 13
 2 -5 10 668.48 21.41
 -2 5 10 728.34 21.34
 -2 -5 -10 736.5 21.23
 -2 5 10 691.17 18.42
 -2 -5 -10 728.36 19.57
 2 -5 10 747.91 21.81
 2 -5 10 672.84 21.81
 -2 -5 -10 672.21 18.24
 -2 5 10 693.46 20.97
 2 -5 10 682.91 20.37
 -2 -5 -10 738.44 21.18
 -2 -5 -9 470.59 15.16
 -2 5 9 443.49 9.7
 2 5 -9 460.35 9.72
 -2 -5 -9 455.26 15.73
 -2 5 9 490.7 16.39
 -2 -5 -9 474.03 10.48
 2 5 -9 451.36 9.64
 2 5 -9 464.76 10.52
 2 -5 9 457.44 9.96
 -2 -5 -9 455.15 9.8
 2 5 -9 461.87 10.21
 2 5 -9 445.38 10.29
 -2 -5 -9 477.2 10.81
 2 5 -9 454.74 10.51
 2 5 -9 450.05 10.14
 2 5 -9 444.34 10.48
 -2 -5 -9 481.68 9.91
 2 5 -9 461.82 10.6
 -2 5 9 461.65 15.71
 -2 5 9 489.68 16.75
 2 5 -9 439.67 10.06
 -2 -5 -9 463.12 9.88
 -2 -5 -9 472.84 16.45
 -2 5 9 467.41 14.67
 2 -5 9 445.52 16.68
 -2 5 9 474.54 16.32
 2 -5 9 449.28 15.71
 2 -5 9 484.97 16.7
 2 5 -9 455.4 13.45
 -2 -5 -9 467.01 14.62
 -2 -5 -9 484.97 16.56
 -2 5 8 796.21 21.94
 -2 -5 -8 822.33 18.96
 2 -5 8 811.06 21.9
 -2 -5 -8 830.93 20.71
 2 5 -8 792.81 14.96
 2 5 -8 797.12 14.32
 2 5 -8 780.02 15.27
 -2 -5 -8 844.68 16.07
 2 5 -8 795.22 15.46
 2 5 -8 793.75 15.16
 2 5 -8 822.67 15.61
 -2 -5 -8 803.24 14.67
 2 5 -8 809.09 15.56
 -2 5 8 789.64 21.25
 -2 5 8 832.81 19.19
 -2 5 8 844.7 22.84
 -2 -5 -8 849.69 23.04
 2 5 -8 777.22 15.07
 -2 -5 -8 811.19 14.84
 -2 -5 -8 848.71 22.84
 -2 5 8 844.7 22.58
 2 5 -8 789.19 14.69
 2 5 -8 799.86 15.38
 -2 -5 -8 837.57 15.53
 2 5 -8 772.01 14.59
 2 5 -8 800.9 19.66
 -2 5 8 810.49 19.19
 -2 -5 -8 838.95 21.34
 2 -5 8 828.12 22.54
 2 -5 8 803.96 23.07
 -2 5 8 829.9 20.93
 -2 -5 -8 846.69 23.05
 -2 -5 -7 205.63 9.14
 2 5 -7 217.67 5.72
 2 5 -7 215.61 5.74
 -2 5 7 225.67 5.81
 2 -5 7 225.56 11.04
 -2 5 7 225.91 10.52
 -2 5 7 242.61 10.22
 2 -5 7 239.11 10.8
 2 5 -7 217.5 6.34
 2 5 -7 213.19 6.18
 2 5 -7 206.08 6.2
 2 5 -7 222.67 6.39
 -2 -5 -7 221.74 5.82
 -2 5 7 228.96 9.9
 -2 5 7 224.53 10.63
 -2 5 7 219.78 8.9
 -2 -5 -7 232.16 11.16
 2 5 -7 205.33 6.06
 -2 -5 -7 217.39 5.98
 2 5 -7 217.26 5.95
 -2 -5 -7 237.29 10.19
 -2 5 7 224.48 10.21
 -2 -5 -7 234.37 8.65
 2 -5 7 213 10.13
 2 5 -7 217.38 6.22
 2 5 -7 210.84 5.88
 -2 -5 -7 225.52 6.42
 2 5 -7 214.77 5.94
 -2 5 7 213.84 8.8
 2 5 -7 219.62 9.23
 2 -5 7 231.96 9.02
 -2 -5 -7 214.81 10.85
 -2 -5 -7 227.76 11.05
 -2 5 7 235.45 10.75
 -2 5 6 379.54 12.27
 2 5 -6 371.52 12.54
 2 -5 6 407.92 12.46
 2 5 -6 359 8.6
 2 -5 6 364.88 13.42
 -2 -5 -6 392.44 12.88
 2 5 -6 372.59 8.72
 2 5 -6 362.91 8.65
 2 5 -6 371.33 8.63
 2 5 -6 371.6 8.74
 -2 5 6 362.13 12.07
 2 -5 6 383.33 8.81
 -2 -5 -6 362.3 14.33
 -2 5 6 368.26 13.7
 2 5 -6 373.89 8.6
 -2 -5 -6 390.84 14.85
 -2 -5 -6 371.3 12.7
 2 5 -6 368.3 8.35
 2 -5 6 365.33 14.2
 -2 5 6 386.72 13.85
 -2 5 6 390.39 13.42
 -2 5 6 377.57 13.18
 -2 -5 -6 391.18 11.45
 2 -5 6 358.44 13.35
 2 5 -6 364.2 8.38
 -2 -5 -6 387.71 14.89
 2 5 -5 932.92 16.83
 2 5 -5 963.15 16.99
 -2 5 5 948.65 22.12
 -2 5 5 969.76 23.85
 2 5 -5 906.87 16.74
 -2 -5 -5 939.58 24.91
 -2 -5 -5 979.37 25.68
 -2 -5 -5 936.75 25.26
 2 -5 5 883.65 19.43
 -2 5 5 964.01 22.54
 -2 -5 -5 970.82 20.44
 2 -5 5 882.97 23.02
 2 5 -5 936.1 16.59
 2 -5 5 974.47 21.89
 2 5 -5 939.52 22.23
 -2 5 5 982.48 22.21
 2 -5 5 971.31 23.34
 2 -5 5 919.65 24.23
 -2 5 5 1005.33 23.74
 -2 5 5 973.38 23.39
 -2 -5 -5 924.94 22.44
 -2 5 5 926.36 19.75
 -2 -5 -4 317.79 13.1
 -2 -5 -4 324.91 13.6
 -2 -5 -4 337.12 13.75
 2 -5 4 311.47 9.46
 -2 5 4 300.9 10.86
 -2 -5 -4 326.81 10.19
 2 -5 4 331.46 12.39
 -2 5 4 307.37 6.97
 2 5 -4 302.86 7.36
 -2 5 4 315.85 10.1
 -2 5 4 322.08 11.31
 2 -5 4 325.64 11.13
 2 5 -4 308.51 11.35
 -2 5 4 318.04 11.39
 -2 5 4 309.44 11.97
 2 -5 4 314.95 12.71
 -2 5 4 326.45 11.8
 -2 5 4 328.63 12.13
 -2 -5 -4 307.3 11.5
 2 -5 4 325.06 11.84
 -2 5 3 1662.44 33.45
 -2 -5 -3 1620.74 34.85
 -2 -5 -3 1639.39 36.23
 2 5 -3 1536.03 28.72
 -2 -5 -3 1641.91 36
 2 -5 3 1547.03 28.7
 -2 5 3 1639.44 31.14
 -2 -5 -3 1643.87 30.31
 2 -5 3 1588.93 33.5
 -2 5 3 1643.7 32.52
 -2 5 3 1625.92 33.08
 -2 5 3 1643.61 30.74
 2 -5 3 1703.12 32.16
 -2 5 3 1723.53 32.67
 2 5 -3 1538.87 32.13
 -2 5 3 1596.71 25.41
 2 5 -3 1606.6 25.84
 -2 5 3 1656.73 32.35
 -2 5 3 1675.67 33.5
 -2 -5 -3 1632.75 32.84
 2 -5 3 1627.15 32.49
 -2 5 2 337.27 7.58
 -2 5 2 367.73 12.51
 -2 -5 -2 340.47 13.06
 2 5 -2 344.52 11.29
 -2 -5 -2 347.06 14.01
 2 5 -2 319.34 10.18
 -2 -5 -2 323.61 13.49
 2 -5 2 348.83 9.93
 -2 5 2 357.61 10.77
 -2 -5 -2 353.63 10.91
 2 -5 2 342.31 12.7
 -2 -5 -2 325.18 11.95
 2 -5 2 337.38 12.84
 -2 5 2 353.64 11.36
 -2 5 2 336.91 11.96
 -2 5 2 338.67 11.89
 -2 5 2 376.3 11.89
 -2 5 2 354.93 12.47
 2 -5 2 341.42 11.74
 2 -5 2 365.83 11.85
 -2 5 2 335.76 11.77
 2 5 -2 328.96 11.8
 -2 -5 -1 133.72 7.77
 -2 5 1 135.51 7.08
 2 5 -1 132.12 6.7
 -2 -5 -1 132.51 8.27
 2 5 -1 118.83 6.07
 -2 -5 -1 134.56 8.29
 -2 5 1 121.59 5.63
 -2 -5 -1 128.49 6.41
 2 -5 1 123.08 7.29
 -2 5 1 127.64 3.71
 2 -5 1 140.84 7.86
 2 -5 1 124.68 6.65
 -2 5 1 130.89 6.99
 2 -5 1 142.83 7.09
 -2 5 1 127.66 6.36
 -2 5 1 138.47 6.83
 2 5 -1 136.45 4.32
 -2 5 1 138.69 4.31
 -2 5 1 132.63 7.14
 -2 5 1 125.39 6.72
 2 5 -1 133.35 5.59
 -2 5 0 772.3 14.07
 2 5 0 766.78 14.01
 -2 5 0 812.97 19.36
 2 5 0 748.64 18.65
 -2 -5 0 779.05 21.66
 2 5 0 705.28 18.02
 -2 -5 0 753.05 21.33
 -2 5 0 763.14 16.1
 2 5 0 775.2 18.09
 2 -5 0 797.89 20.57
 -2 -5 0 793.1 18.79
 -2 -5 0 775.44 19.96
 -2 5 0 770.48 13.44
 2 -5 0 814.27 20.84
 -2 5 0 766.78 19.48
 2 -5 0 805.45 19.25
 2 5 0 768.41 19.57
 2 -5 0 808.16 19.23
 -2 5 0 785.01 17.03
 -2 5 0 778.49 17.68
 -2 5 0 744.49 19.54
 -2 5 0 790.22 19.13
 2 5 0 770.96 17.02
 -2 5 0 819.99 20.12
 -2 5 0 777.2 18.58
 -2 5 -1 89.68 3.49
 2 5 1 88.76 3.43
 -2 5 -1 94.88 5.56
 -2 -5 1 96.43 6.73
 2 5 1 84.52 5.43
 -2 -5 1 93.78 6.65
 2 5 1 92.56 5.42
 2 -5 -1 100.9 6.43
 -2 -5 1 107.39 6.07
 -2 -5 1 94.7 6.13
 -2 5 -1 93.64 3.31
 2 -5 -1 94.91 6.26
 2 5 1 81.4 5.54
 2 -5 -1 92.74 5.59
 -2 5 -1 98.66 5.25
 -2 5 -1 86 4.58
 -2 5 -1 99.6 6.11
 -2 5 -1 97.8 5.96
 2 5 1 94.86 5.1
 -2 5 -1 95.31 6.11
 -2 5 -1 97.88 5.37
 2 5 2 290.19 6.97
 -2 5 -2 292.39 6.72
 -2 5 -2 295.82 7.21
 2 5 2 284.09 10.43
 -2 5 -2 294.47 9.96
 -2 -5 2 305.82 12.15
 2 5 2 265.55 10.42
 -2 -5 2 316.42 12.29
 2 5 2 305.38 10.63
 2 -5 -2 309.46 11.55
 -2 -5 2 293.94 10.69
 -2 -5 2 286.97 11.15
 -2 5 -2 309.18 7.02
 2 -5 -2 319.19 11.78
 -2 5 -2 294.64 11.03
 2 -5 -2 303.07 10.69
 2 5 2 286.97 10.87
 2 -5 -2 286.92 10.4
 -2 5 -2 304.95 10.2
 -2 5 -2 293.28 8.34
 2 5 2 295.77 10.67
 -2 5 -2 309.01 11.11
 -2 5 -2 295.39 11.05
 2 5 2 315.35 10.16
 -2 5 -2 312.74 9.65
 -2 5 -3 1612.86 26.22
 -2 5 -3 1676.11 30.56
 2 5 3 1678.47 32.7
 2 5 3 1674.52 32.78
 2 5 3 1497.56 32.72
 -2 -5 3 1721.03 34.97
 2 5 3 1697.57 32.74
 2 -5 -3 1750.53 34.14
 -2 -5 3 1638.45 32.58
 -2 -5 3 1650.21 33.67
 -2 -5 3 1662.61 34.7
 2 -5 -3 1737.27 34.29
 -2 5 -3 1685.93 26.51
 -2 5 -3 1693.56 33.29
 2 -5 -3 1696.75 32.55
 2 5 3 1604.15 32.95
 -2 5 -3 1691.35 32.36
 2 -5 -3 1691.95 32.58
 2 5 3 1648.61 32.74
 -2 5 -3 1722.65 32.98
 -2 5 -3 1760.63 33.86
 2 5 3 1691.65 31.77
 -2 5 -3 1632.72 29.24
 -2 5 -3 1675.11 33.41
 -2 5 -4 313.57 7.42
 2 5 4 303.86 10.75
 -2 5 -4 323.26 11.67
 -2 5 -4 328.11 11.96
 -2 5 -4 310.99 9.32
 2 5 4 327.16 11.33
 -2 5 -4 326.71 11.15
 -2 -5 4 311.66 11.67
 -2 -5 4 316.87 12.58
 -2 -5 4 307.07 12.11
 -2 5 -4 318.73 7.56
 2 -5 -4 343.64 12.26
 -2 5 -4 322.86 11.48
 2 -5 -4 320.37 11.05
 2 5 4 311.98 11.44
 2 5 4 287.84 11.52
 -2 -5 4 323.75 12.35
 -2 5 -4 316.73 11.31
 2 5 4 315.88 11.33
 2 -5 -4 331.67 12.14
 2 5 4 319.16 11.41
 2 -5 -4 323.57 11.85
 -2 -5 4 314.87 11.29
 -2 5 -5 1032.84 23.7
 2 5 5 947.59 17.06
 2 5 5 966.92 19.92
 2 5 5 972.06 22.92
 2 -5 -5 967.13 17.4
 2 5 5 986.8 22.65
 -2 5 -5 1002.81 23.18
 2 5 5 977.72 22.61
 -2 5 -5 972.07 17.34
 -2 5 -5 978.71 17.29
 2 5 5 888.2 23.45
 2 -5 -5 915.27 25.49
 -2 -5 5 1022 24.37
 2 5 5 975.85 23.12
 -2 5 -5 1003.62 22.01
 2 5 5 970.1 17.11
 -2 5 -5 974.7 22.77
 2 5 5 963.85 22.66
 2 -5 -5 992.04 22.2
 -2 5 -5 984.28 17.4
 2 -5 -5 1025.45 24.04
 2 -5 -5 1030.95 24.15
 2 5 5 969.76 23.14
 2 -5 -5 995.48 23.44
 -2 -5 5 1009.56 23.03
 -2 -5 5 1003.4 23.68
 -2 -5 5 1024.54 25.05
 -2 -5 5 947.32 23.86
 -2 5 -6 360.87 13.02
 2 5 6 361.5 8.27
 2 5 6 366.99 12.35
 2 -5 -6 341.51 14.25
 -2 -5 6 360.73 13.21
 -2 5 -6 365.3 8.58
 -2 5 -6 364.37 8.48
 2 5 6 343.52 12.56
 2 -5 -6 367.83 12.93
 2 -5 -6 369.65 13.24
 -2 -5 6 363.43 12.5
 2 5 6 361.38 8.34
 2 5 6 377.22 8.54
 -2 5 -6 352.11 8.49
 2 5 6 352.83 8.23
 -2 5 -6 344 8.44
 -2 5 -6 362.41 8.58
 -2 5 -6 351.21 8.57
 2 5 6 368.05 12.64
 -2 5 -6 356.44 12.33
 2 -5 -6 358.49 8.43
 2 -5 -6 355.66 8.33
 2 5 6 378.02 12.96
 -2 5 -6 356.31 11.29
 -2 5 -6 368.26 12.33
 2 5 6 367.69 12.33
 2 -5 -6 359.44 11.76
 -2 5 -6 355.12 12.96
 -2 -5 6 337.21 12.41
 -2 -5 6 353.4 13.54
 -2 -5 6 337.15 12.87
 -2 5 -6 368.15 8.64
 2 -5 -6 372.69 13.21
 2 5 6 362.25 12.52
 2 5 6 364.15 10.94
 -2 5 -7 190.94 5.71
 -2 5 -7 201.33 6.04
 2 -5 -7 185.79 5.39
 2 -5 -7 207.47 9.49
 -2 -5 7 193.81 8.97
 -2 5 -7 201.73 6.03
 2 -5 -7 196.89 9.47
 2 5 7 197.56 5.85
 -2 5 -7 191.28 5.31
 -2 5 -7 184.36 5.82
 -2 5 -7 188.5 5.63
 2 5 7 193.48 5.62
 2 -5 -7 184.72 5.39
 -2 5 -7 199.35 5.95
 -2 5 -7 200.42 5.92
 -2 5 -7 191.34 5.96
 2 -5 -7 202.24 5.63
 -2 5 -7 200.56 8.85
 2 5 7 194.75 9.21
 2 5 7 188.73 9.87
 2 -5 -7 189.75 10.33
 -2 -5 7 203.91 9.7
 2 -5 -7 192.73 5.81
 2 -5 -7 192.85 5.69
 2 -5 -7 195.97 5.5
 -2 5 -7 185.63 5.68
 2 5 7 198.03 8.85
 2 5 7 200.88 5.7
 -2 -5 7 194.49 8.22
 2 5 7 205.33 9.46
 -2 5 -7 190.51 7.6
 -2 5 -7 207.91 9.64
 -2 5 -7 190.75 9.54
 -2 -5 7 201.44 9.16
 -2 -5 7 174.35 9.35
 -2 -5 7 185.73 9.46
 -2 5 -7 197.02 8.63
 -2 5 -7 190.84 5.4
 2 5 7 194.17 8.53
 2 -5 -7 179.82 7.97
 2 5 7 193.26 8.93
 2 5 7 187.69 7.94
 -2 5 -8 833.52 21.61
 -2 5 -8 820.99 15.07
 -2 5 -8 803.47 15.56
 2 5 8 788.03 14.63
 -2 5 -8 838.73 15.68
 2 -5 -8 820.26 21.73
 2 5 8 794.14 15.24
 -2 5 -8 787.86 15.15
 -2 5 -8 795.81 15.47
 2 5 8 807.37 14.88
 2 -5 -8 769.99 14.61
 -2 5 -8 799.81 15.29
 -2 5 -8 806.87 15.21
 -2 5 -8 797.18 15.56
 2 -5 -8 791.77 14.71
 2 5 8 786.41 21.1
 -2 5 -8 810.68 19.86
 2 5 8 833.62 19.68
 -2 5 -8 812.83 19.54
 2 -5 -8 802.39 15.25
 2 -5 -8 792.83 15.03
 2 -5 -8 782.75 14.61
 -2 5 -8 752.37 15.11
 2 5 8 794.06 20.12
 2 5 8 766.13 22.24
 2 -5 -8 792.27 23.22
 -2 -5 8 782.89 21.42
 2 5 8 799.06 20.57
 2 5 8 790.51 19.35
 -2 -5 8 814.46 19.72
 2 5 8 794.5 21.14
 -2 -5 8 774.72 21.95
 -2 5 -8 828.08 22.44
 2 -5 -8 822 21.33
 -2 -5 8 776.21 20.59
 2 5 8 817.75 14.9
 2 5 9 470.64 10.26
 2 5 9 502.18 10.77
 2 -5 -9 484.24 10.12
 2 -5 -9 527.39 16.75
 -2 5 -9 477.81 10.78
 -2 5 -9 497.32 11.08
 2 5 9 488.31 10.35
 2 -5 -9 474.78 10.24
 -2 5 -9 479.73 10.74
 -2 5 -9 475.07 10.52
 2 -5 -9 480.43 10.27
 2 5 9 497.2 16.24
 -2 5 -9 474.68 14.04
 2 5 9 491.99 10.37
 2 -5 -9 492.78 10.6
 2 -5 -9 488.99 10.79
 2 -5 -9 474.58 10.17
 -2 5 -9 468.48 10.78
 2 5 9 474.21 14.56
 2 5 9 451.62 16.57
 2 -5 -9 480.34 17.29
 -2 -5 9 461.34 15.91
 -2 -5 9 453.84 16.24
 -2 -5 9 456.28 14.46
 2 5 9 479.4 15.8
 -2 5 -9 488.18 16.82
 -2 5 -9 493.31 11.14
 -2 5 -9 494.57 10.4
 2 5 9 464.67 15.91
 2 -5 -9 485.05 15.86
 -2 -5 9 453.84 15.14
 2 5 9 462.5 14.41
 2 5 9 498.26 15.35
 2 -5 -10 790.04 21.29
 2 5 10 725.25 20.92
 -2 -5 10 697.09 20
 2 -5 -10 768.01 14.18
 2 5 10 743.19 14.66
 2 5 10 751.94 14.79
 -2 5 -10 780 15.21
 -2 5 -10 742.04 14.93
 2 -5 -10 756.24 14.25
 2 5 10 748.05 14.11
 -2 5 -10 745.93 14.54
 2 -5 -10 756.26 14.78
 -2 5 -10 706.3 14.15
 -2 5 -10 747.74 14.38
 2 -5 -10 773.82 14.32
 2 5 10 748.85 21.18
 2 5 10 739.14 14.07
 2 -5 -10 744 14.51
 2 -5 -10 743.25 14.75
 2 -5 -10 747.37 14.14
 2 -5 -10 694.97 14
 -2 5 -10 731.79 14.89
 2 5 10 730.5 18.92
 2 5 10 711.57 21.74
 2 -5 -10 724.43 22.08
 2 5 10 748.87 19.79
 2 5 10 729.91 19.49
 -2 -5 10 669.79 18.9
 2 5 10 749.82 20.67
 -2 5 -10 748.77 15.02
 -2 5 -10 781.73 22.36
 -2 -5 10 718.5 18.98
 -2 -5 10 675.95 21.07
 -2 5 -10 738.68 13.99
 -2 5 -10 750.46 15.09
 2 -5 -11 424.67 9.37
 2 5 11 428.29 9.85
 2 5 11 414.52 9.84
 -2 5 -11 395.74 9.95
 -2 5 -11 408.65 10.02
 2 -5 -11 398.23 9.25
 2 5 11 406.93 9.08
 -2 5 -11 414.67 9.53
 -2 5 -11 399.13 9.22
 2 -5 -11 422.04 9.88
 -2 5 -11 380.7 9.32
 2 -5 -11 417.38 9.35
 -2 5 -11 406.52 10.03
 2 5 11 388.46 14.74
 -2 5 -11 402.79 8.87
 2 -5 -11 409.64 9.61
 2 -5 -11 396.49 9.14
 2 -5 -11 417.52 9.33
 -2 5 -11 407.24 10.03
 2 -5 -11 430.49 16.03
 2 5 11 401.51 15.54
 2 5 11 392.74 14.75
 -2 -5 11 360.97 13.93
 -2 5 -11 421.91 10.05
 -2 -5 11 366.28 14.96
 2 5 11 420.06 13.8
 2 5 11 396.94 13.8
 -2 -5 11 362.94 13.34
 2 5 11 395.69 14.32
 2 5 11 409.64 9.05
 -2 -5 11 377.14 13.3
 -2 5 -12 6.25 1.08
 -2 5 -12 8.29 1.14
 -2 5 -12 5.72 1.13
 2 -5 -12 6.15 1.24
 -2 5 -12 4.79 1.17
 2 -5 -12 9.51 1.36
 2 -5 -12 6.28 1.11
 2 -5 -12 5.61 1.04
 2 5 12 7.66 1.28
 2 5 12 9.17 1.95
 2 -5 -12 8.14 1.21
 2 -5 -12 15.17 1.5
 -2 5 -12 4.83 1.1
 2 5 12 7.54 1.09
 2 5 12 5.78 1.01
 2 -5 -12 11.37 1.36
 2 5 12 6.63 2.08
 2 -5 -12 7.1 2.15
 -2 -5 12 4.42 1.74
 2 5 12 5.03 1.94
 -2 5 -12 6.17 1.18
 -2 -5 12 13.51 2.55
 2 5 12 7.96 1.98
 2 5 12 7.28 1.31
 -2 5 -12 8.91 1.47
 2 5 12 5.52 1.76
 -2 -5 12 4.95 1.73
 -2 5 -13 78.1 3.92
 -2 5 -13 77.29 3.84
 2 -5 -13 83.02 3.53
 -2 5 -13 75.05 3.31
 2 -5 -13 76.26 3.72
 -2 5 -13 73.49 3.57
 -2 5 -13 78.91 3.22
 -2 5 -13 78.14 3.81
 2 -5 -13 81.34 3.53
 2 -5 -13 76.91 3.58
 2 5 13 81.93 3.82
 2 -5 -13 82.84 3.61
 2 5 13 85.11 3.79
 2 -5 -13 74.67 3.24
 2 -5 -13 82.74 3.58
 -2 5 -13 76.9 3.89
 2 -5 -13 80.11 6.49
 2 -5 -13 78.16 3.68
 2 5 13 79.36 6.34
 -2 -5 13 72.94 6.07
 -2 5 -13 85.48 3.89
 2 5 13 69.53 5.58
 2 5 13 81.56 6.01
 -2 -5 13 65.07 5.39
 2 5 13 78.36 3.62
 -2 5 -14 60.67 2.85
 -2 5 -14 91.28 3.94
 2 -5 -14 97.68 4.1
 2 -5 -14 96.22 3.78
 -2 5 -14 92.64 4.01
 -2 5 -14 96.3 4.28
 -2 5 -14 96.66 4.17
 2 5 14 88.26 6.61
 -2 -5 14 74.65 5.83
 2 -5 -14 93.29 3.47
 2 -5 -14 95.11 3.78
 -2 5 -14 95.72 4.25
 2 -5 -14 85.74 3.8
 2 5 14 93.19 4.03
 2 5 14 91.72 3.87
 2 5 14 93.07 4.01
 2 5 14 96.43 3.96
 2 5 14 79.75 5.89
 2 -5 -14 95.12 3.7
 2 5 14 90.95 6.61
 -2 -5 14 82.04 6.58
 -2 5 -14 96.44 3.98
 2 -5 -15 98.27 3.69
 -2 5 -15 92.09 3.86
 2 -5 -15 96.62 3.64
 2 5 15 92.22 6.56
 -2 -5 15 79 6.53
 2 -5 -15 97.66 3.76
 2 -5 -15 95.97 3.88
 -2 5 -15 96.86 4.21
 -2 5 -15 95.46 4.01
 2 5 15 99.06 4.04
 2 5 15 93.97 3.86
 -2 5 -15 94.51 3.77
 2 5 15 104.35 3.94
 2 5 15 94.3 6.24
 -2 5 -15 100.02 4.01
 2 -5 -15 97.86 4.03
 2 -5 -15 96.21 3.96
 2 5 15 103.38 4.08
 2 -5 -16 105.36 3.86
 2 5 16 107.71 3.95
 2 5 16 114.58 4.09
 2 -5 -16 114.17 4.07
 -2 5 -16 113.03 4.12
 -2 5 -16 112.59 4.34
 2 -5 -16 107.2 3.79
 2 5 16 106.94 6.66
 -2 5 -16 109.13 3.92
 2 -5 -16 106.48 3.69
 2 -5 -16 109.63 3.68
 2 5 16 112.65 3.87
 2 -5 -16 114.59 4.15
 -2 5 -16 108.33 4.04
 2 -5 -17 75.24 2.9
 -2 5 -17 72.87 3.02
 2 -5 -17 74.16 3.08
 2 5 17 71.09 2.97
 2 -5 -17 72.85 2.93
 -2 5 -17 74.62 3.24
 -2 5 -17 73.7 2.97
 2 5 17 71.33 2.96
 2 -5 -17 76.72 2.72
 -2 5 -17 69.39 2.73
 2 -5 -17 69.35 2.66
 2 -5 -17 71.7 3.06
 2 -5 -17 72.3 2.81
 2 5 17 74.78 2.78
 2 -5 -18 108.3 3.17
 -2 5 -18 115.3 3.47
 2 5 18 103.21 2.9
 -2 5 -18 110.16 3.55
 -2 5 -18 113.21 3.71
 -2 5 -18 105.48 3.18
 2 -5 -18 109.7 3.24
 2 -5 -18 108.55 3.5
 2 5 18 107.92 3.37
 2 -5 -18 105.94 3.24
 2 5 18 110.18 3.31
 2 -5 -19 68.26 2.09
 2 5 19 74.03 2.17
 2 -5 -19 75.97 2.47
 -2 5 -19 77.28 2.62
 2 -5 -19 68.05 2.07
 -2 5 -19 76.02 2.34
 2 5 19 73.59 2.34
 2 5 19 79.58 2.57
 -2 5 -19 74.52 2.41
 2 5 20 35.47 1.31
 2 -5 -20 35.1 1.26
 -2 5 -20 36.89 1.37
 2 -6 19 9.61 0.68
 -2 6 19 9.68 0.63
 -2 6 18 15.98 0.93
 -2 -6 -18 16.27 1.06
 -2 -6 -18 18.05 1.09
 -2 6 18 18.14 1.15
 2 6 -18 18.94 1.23
 2 6 -18 17.34 1.04
 2 -6 18 16.26 1.2
 2 -6 18 14.78 0.87
 2 6 -17 68.93 2.7
 2 -6 17 64.48 2.72
 2 -6 17 67.56 2.38
 -2 -6 -17 66.88 2.49
 -2 -6 -17 64.15 2.11
 -2 6 17 63.22 2.37
 2 6 -17 65.74 2.51
 2 6 -17 67.36 2.67
 -2 6 16 206.81 4.89
 -2 -6 -16 205.86 5.34
 2 -6 16 203.57 5.24
 -2 -6 -16 212.15 4.98
 2 6 -16 216.77 5.71
 -2 -6 -16 204.59 5.01
 2 6 -16 218.45 5.61
 2 6 -16 214.42 5.71
 2 6 -15 267.98 6.91
 2 6 -15 255.48 6.16
 2 6 -15 272.51 6.94
 -2 -6 -15 258.3 6.17
 2 6 -15 262.26 6.78
 -2 6 15 256.07 6.2
 -2 -6 -15 248.96 6.44
 -2 -6 -15 254.09 6.06
 2 -6 15 251.48 11.39
 2 -6 15 266.26 6.52
 2 -6 14 259.44 6.81
 -2 6 14 243.9 10.16
 -2 6 14 242.8 10.63
 -2 -6 -14 266.55 6.49
 -2 -6 -14 246.33 6.05
 -2 6 14 267.95 6.19
 2 6 -14 258.84 6.66
 2 6 -14 271.07 7.28
 -2 -6 -14 268.69 6.53
 2 6 -14 273.03 7.3
 -2 6 14 262.41 6.69
 -2 -6 -14 258.54 6.82
 2 -6 14 241.9 11.84
 2 -6 14 251.41 10.98
 2 -6 13 168.78 5.42
 2 6 -13 167.38 4.82
 -2 6 13 154.35 8.43
 -2 6 13 158.09 8.74
 -2 6 13 149.19 7.89
 -2 -6 -13 177.03 5.17
 -2 -6 -13 165.37 4.93
 -2 6 13 160.97 8.23
 -2 6 13 170.49 5.01
 2 6 -13 168.51 5.37
 -2 6 13 145.61 8.61
 2 -6 13 163.65 9.27
 2 6 -13 177.7 5.81
 -2 -6 -13 168.55 5.1
 2 6 -13 172.47 5.79
 -2 -6 -13 166.16 5.37
 2 -6 13 165.95 9.18
 2 6 -12 233.26 7
 2 6 -12 231.87 7.01
 -2 -6 -12 237.79 6.34
 -2 6 12 237.51 10.97
 -2 6 12 220.74 10.66
 2 6 -12 228.92 6.91
 2 -6 12 228.37 6.68
 2 6 -12 233.25 6.25
 -2 -6 -12 236.42 6.33
 -2 -6 -12 222.72 6.24
 -2 6 12 218.27 10.21
 -2 6 12 225.09 6.28
 -2 -6 -12 223.89 9.32
 -2 -6 -12 233.14 6.7
 2 6 -12 241.46 6.84
 2 -6 12 226.13 11.02
 -2 6 12 198.44 9.37
 2 -6 12 208.17 11.47
 -2 6 12 220.34 10.93
 2 -6 12 224.5 11.3
 2 -6 11 45.97 4.98
 2 6 -11 45.66 2.96
 2 6 -11 48.23 3.02
 -2 -6 -11 50 2.71
 2 6 -11 48.34 3.07
 -2 6 11 51.98 5.19
 -2 6 11 45.72 4.82
 2 -6 11 49.87 2.94
 2 6 -11 48.16 2.72
 -2 -6 -11 46.25 2.62
 -2 -6 -11 43.77 2.66
 -2 6 11 54.08 2.92
 -2 6 11 54.87 5.16
 -2 -6 -11 49.4 5.05
 2 -6 11 44.22 5.08
 -2 6 11 45.26 4.92
 2 6 -11 44.12 2.87
 2 -6 11 46.71 5.53
 -2 6 11 45.23 4.97
 -2 -6 -11 42.26 4.73
 -2 -6 -11 47.56 2.9
 -2 -6 -11 40.14 4.07
 2 6 -10 412.91 10.11
 2 -6 10 414.91 15.61
 2 6 -10 432.79 10.03
 2 6 -10 427.68 10.36
 2 6 -10 430.52 10.35
 -2 -6 -10 454.94 9.71
 2 6 -10 449.01 10.6
 -2 6 10 458.83 16.28
 -2 6 10 423.32 15.27
 2 -6 10 407.29 16.88
 -2 -6 -10 441.57 16.06
 2 6 -10 437.14 9.94
 2 -6 10 439.25 10.18
 -2 -6 -10 432.68 9.59
 -2 6 10 438.79 15.71
 -2 -6 -10 412.79 14.12
 2 6 -10 419.83 9.2
 -2 6 10 428.98 9.23
 -2 -6 -10 418.06 13.84
 2 6 -10 404.83 8.97
 -2 -6 -10 447.93 16.08
 2 -6 10 412.17 16.19
 -2 6 10 419.57 15.65
 -2 -6 -10 424.88 14.38
 -2 -6 -10 455.05 10.29
 -2 6 9 117.84 8.08
 2 -6 9 120.75 8.84
 -2 -6 -9 134.61 8.66
 -2 6 9 130.06 7.48
 2 -6 9 129.65 8.29
 2 6 -9 120.99 4.86
 2 6 -9 128.27 4.87
 2 6 -9 129.46 5.02
 -2 -6 -9 133.26 4.57
 2 6 -9 132.08 5.13
 -2 6 9 123.45 8.16
 -2 6 9 124.66 7.81
 2 -6 9 132.66 4.94
 2 6 -9 132.27 4.85
 -2 -6 -9 130.88 4.61
 -2 6 9 135.49 8.4
 -2 -6 -9 124.7 7.71
 -2 6 9 131.53 4.53
 2 6 -9 129.66 4.48
 2 -6 9 131.04 8.74
 -2 6 9 128.28 8.17
 -2 -6 -9 133.85 4.99
 2 6 -9 122.09 4.21
 -2 -6 -9 131.04 7.75
 -2 -6 -9 120.55 7.18
 -2 -6 -9 125.66 4.36
 -2 -6 -9 132.27 8.62
 -2 6 8 668.11 12.74
 2 6 -8 657.74 12.75
 -2 6 8 681.32 20.62
 2 -6 8 659.6 21.85
 -2 6 8 667.19 19.06
 2 -6 8 670.05 21.96
 2 -6 8 679.91 20.3
 2 6 -8 658.84 13.69
 2 6 -8 674.07 13.85
 2 6 -8 667.35 13.86
 -2 -6 -8 687.19 13.09
 2 6 -8 678.29 14.01
 -2 6 8 652.57 20.35
 -2 6 8 673.28 19.46
 -2 -6 -8 674.78 21.15
 2 -6 8 695.7 13.81
 2 6 -8 654.49 13.57
 -2 -6 -8 695.08 13.38
 -2 6 8 684.68 20.66
 -2 -6 -8 631.71 19.7
 2 6 -8 668.51 13.17
 -2 6 8 670.52 13.21
 -2 -6 -8 684.41 19.54
 2 -6 8 678.6 21.16
 -2 6 8 655.33 19.87
 2 6 -8 654.29 18.24
 -2 -6 -8 680.6 19.04
 2 6 -8 655.81 12.71
 -2 -6 -8 703.29 13.94
 2 6 -8 649.64 12.84
 -2 -6 -8 725.49 21.67
 2 6 -7 410.86 9.22
 2 6 -7 420.3 9.28
 -2 6 7 421.61 9.28
 2 6 -7 409.61 9.91
 2 -6 7 428.97 16.91
 2 -6 7 437.24 15.31
 2 6 -7 407.33 9.81
 2 6 -7 409 9.84
 2 6 -7 417.79 9.89
 2 6 -7 431.42 10.13
 -2 -6 -7 431.94 9.35
 -2 6 7 420.1 13.57
 -2 6 7 417.29 14.27
 -2 -6 -7 429.22 16.45
 2 6 -7 393.95 9.65
 2 -6 7 437.74 9.95
 -2 -6 -7 421.18 9.58
 -2 -6 -7 429.07 15.95
 -2 6 7 466.88 16.26
 2 6 -7 423.31 9.54
 -2 6 7 426.73 9.67
 2 6 -7 416.52 9.36
 -2 -6 -7 443.66 10.17
 -2 -6 -7 426.88 13.03
 2 -6 7 423.88 16.19
 -2 6 7 413.32 14.81
 -2 6 7 433.67 15.67
 -2 6 7 435.33 14.98
 -2 -6 -7 426.93 14.88
 -2 -6 -7 436.75 16.49
 -2 6 7 423.09 13.85
 2 6 -7 417.64 14.17
 -2 6 7 412.78 9.19
 2 6 -6 263.94 6.87
 -2 6 6 249.03 6.77
 2 6 -6 254.21 7.26
 2 -6 6 281.91 13.22
 2 -6 6 265.13 11.43
 2 6 -6 259.36 7.2
 2 6 -6 267.45 7.3
 -2 -6 -6 267.24 6.77
 2 6 -6 285.5 7.6
 -2 6 6 258.72 10.53
 -2 6 6 274.86 12.18
 -2 6 6 270.65 10.8
 -2 6 6 266.76 10.78
 -2 6 6 262.62 6.86
 2 6 -6 239.99 10.64
 2 -6 6 270.64 7.27
 2 -6 6 265.34 7.6
 -2 -6 -6 281.44 7.26
 -2 -6 -6 265.4 12.5
 -2 6 6 263.18 11.97
 -2 -6 -6 263.42 12.83
 2 6 -6 262.96 6.85
 -2 -6 -6 261.63 12.77
 -2 -6 -6 265.83 9.87
 2 -6 6 242.8 11.96
 -2 6 6 270.17 11.28
 -2 6 6 254.48 7.1
 2 6 -6 251.26 6.93
 2 6 -6 258.47 7.08
 -2 6 6 263.11 11.67
 -2 6 6 256.08 11.3
 -2 -6 -5 654.01 16.94
 2 -6 5 654.67 20.52
 -2 6 5 638.73 18.13
 -2 6 5 662.77 18.54
 -2 6 5 650.68 12.86
 2 6 -5 619.94 18.48
 2 6 -5 656.15 12.84
 -2 6 5 652.06 12.86
 2 6 -5 645.03 13.23
 2 6 -5 640.9 12.39
 2 6 -5 655.23 13.12
 2 6 -5 653.68 13.18
 2 6 -5 659.28 13.27
 2 6 -5 681.52 13.49
 -2 -6 -5 665.63 12.65
 -2 6 5 653.02 17.52
 -2 6 5 668.55 18.5
 -2 6 5 659 19.81
 2 -6 5 673.85 13.23
 2 -6 5 642.15 13.51
 -2 -6 -5 659.6 13.21
 -2 -6 -5 664.31 21.64
 -2 -6 -5 658.06 21.02
 -2 6 5 654.65 19.16
 -2 6 5 696.3 19.78
 2 6 -5 641.45 12.76
 2 -6 5 688.38 21.33
 2 -6 5 639.69 18.76
 -2 6 5 668.04 13.32
 2 6 -5 640.98 12.95
 -2 6 5 641.69 12.26
 2 6 -5 652.66 13.14
 -2 -6 -5 686.02 21.92
 -2 -6 -4 693.31 17.59
 2 -6 4 674.71 20.84
 -2 6 4 684.24 18.16
 -2 6 4 701.19 19.28
 2 6 -4 654.76 19.22
 -2 6 4 688.25 13.42
 -2 6 4 689.79 13.44
 2 6 -4 678 13.28
 2 6 -4 673.96 13.56
 2 6 -4 690.14 12.99
 2 6 -4 678.85 13.3
 2 6 -4 698 13.53
 2 6 -4 691.97 13.65
 -2 -6 -4 701.24 13.04
 -2 6 4 669.27 17.21
 -2 6 4 705.09 19.32
 -2 6 4 699.87 20.04
 -2 -6 -4 687.43 22.32
 2 -6 4 688.2 13.47
 2 -6 4 671.88 13.83
 -2 -6 -4 694.47 13.88
 -2 6 4 711.58 13.85
 2 6 -4 678.59 13.4
 2 6 -4 661.28 12.7
 -2 6 4 654.01 16.9
 -2 -6 -4 707.47 22.65
 -2 6 4 698 19.32
 -2 6 4 671.78 19.74
 2 6 -4 698 13.59
 -2 6 4 675.76 12.85
 2 -6 4 700.91 21.46
 2 -6 4 688.45 19.12
 2 6 -4 674.22 13.26
 -2 -6 -4 662.1 21.26
 -2 6 4 694.79 20.22
 -2 -6 -3 337.85 11.56
 2 -6 3 411.07 15.25
 -2 6 3 352.05 11.53
 2 -6 3 348.29 14.16
 2 6 -3 336.9 8.13
 -2 6 3 367.16 8.5
 2 6 -3 319.53 8.11
 2 6 -3 339.77 7.95
 -2 6 3 334.12 7.7
 2 6 -3 330.75 7.95
 2 6 -3 340.31 8.31
 2 6 -3 346.23 8.26
 -2 -6 -3 345.1 7.9
 2 -6 3 327.85 8.11
 2 -6 3 330.04 8.4
 -2 6 3 337.93 11.5
 2 6 -3 328.79 7.74
 -2 6 3 347.48 8.56
 2 6 -3 331.88 8.15
 -2 -6 -3 335.5 15.02
 -2 -6 -3 331.12 14.24
 -2 6 3 345.26 13.26
 2 6 -3 333.09 8.1
 -2 -6 -3 344.78 15.27
 -2 6 3 346.81 12.38
 -2 6 3 341.12 13.17
 -2 6 3 341.27 8.29
 -2 6 3 347.18 12.85
 2 6 -3 336.2 12.95
 2 -6 3 356.36 12.71
 -2 6 3 340.6 7.93
 -2 6 3 346.35 13.08
 -2 6 3 359.64 13.02
 -2 6 3 321.05 10.51
 2 -6 2 502.33 17.16
 2 6 -2 478.16 10.31
 -2 6 2 484.7 10.51
 2 6 -2 460.79 10.2
 2 6 -2 480.51 10.18
 -2 6 2 487.87 10.11
 2 6 -2 462.78 9.92
 2 6 -2 479.5 10.44
 -2 6 2 529.78 10.35
 2 6 -2 494.08 10.37
 -2 6 2 499.97 15.61
 -2 6 2 508.98 15.98
 -2 6 2 540.11 15.24
 -2 6 2 475.95 10.63
 2 6 -2 486.69 10.11
 2 6 -2 447.73 13.41
 -2 -6 -2 473.61 18.18
 2 -6 2 541.54 10.98
 2 -6 2 471.3 10.3
 -2 -6 -2 484.08 17.21
 -2 6 2 470.68 15.59
 -2 -6 -2 478.53 14.46
 2 -6 2 493.4 17.05
 -2 6 2 469.81 13.16
 -2 -6 -2 469.74 18.3
 -2 6 2 493.14 14.74
 -2 6 2 517.52 16.5
 -2 6 2 496.19 15.79
 2 -6 2 513.38 15.7
 2 6 -2 470.46 15.74
 -2 6 2 483.02 10.5
 2 -6 2 481.07 14.95
 -2 6 2 481.62 10.2
 2 6 -2 474.66 10.46
 -2 -6 -2 451.01 15.92
 2 6 -2 460.58 10.24
 2 -6 1 247.82 6.97
 -2 6 1 242.53 6.72
 2 6 -1 241.41 6.48
 2 6 -1 253.52 6.63
 -2 6 1 248.76 6.54
 2 6 -1 246.17 6.66
 -2 6 1 234.12 6.41
 2 6 -1 253.85 6.68
 -2 6 1 245.15 10.2
 -2 6 1 262.04 11.1
 -2 6 1 249.56 10.18
 2 6 -1 254.04 6.7
 2 6 -1 249.09 6.5
 2 6 -1 223.99 9.39
 -2 -6 -1 267.89 13.14
 2 -6 1 244.7 6.72
 2 -6 1 243.78 6.6
 -2 -6 -1 245.66 11.74
 -2 6 1 253.91 10.65
 -2 -6 -1 245.99 10.14
 2 -6 1 259.53 11.86
 2 -6 1 274.42 12.11
 -2 6 1 240.59 9.37
 -2 6 1 254.31 6.71
 2 6 -1 257.53 6.84
 2 -6 1 253.04 10.26
 2 -6 1 261.54 11.79
 -2 6 1 242.49 5.91
 -2 6 1 244.43 10.69
 2 -6 1 257.77 10.65
 -2 6 1 242.53 6.76
 2 6 -1 260.58 10.46
 -2 -6 -1 265.27 13.25
 -2 6 0 378.83 8.77
 2 6 0 367.15 8.69
 2 6 0 378.48 12.05
 2 -6 0 399.18 14.72
 2 -6 0 385.57 14.52
 -2 -6 0 376.93 13.08
 2 -6 0 375.38 8.98
 2 6 0 368.24 8.63
 -2 6 0 357.26 8.71
 2 6 0 364.7 8.27
 2 -6 0 376.44 12.69
 2 6 0 374.06 8.6
 -2 6 0 360.68 8.52
 2 6 0 376.2 8.59
 -2 6 0 369.95 8.58
 2 -6 0 375.8 9.29
 -2 6 0 383 12.54
 -2 6 0 393.79 13.91
 2 -6 0 374.35 8.6
 2 -6 0 368.76 8.66
 -2 6 0 386.52 13.06
 -2 -6 0 383.28 14.69
 2 6 0 342.44 12.26
 -2 -6 0 370.17 15.61
 -2 6 0 370.96 8.86
 2 6 0 358.53 8.53
 2 6 0 364.27 8.43
 -2 6 0 370.69 13.55
 2 -6 0 374.85 13.17
 2 6 0 345.71 13.2
 -2 6 0 371 8.82
 -2 6 0 370.8 13.06
 -2 6 0 377.39 11.42
 -2 6 0 391.64 13.93
 2 -6 0 396.76 14.56
 -2 6 0 376.11 8.09
 2 6 0 363.41 8.59
 -2 -6 0 360.02 13.91
 2 6 0 366.23 12.88
 -2 -6 0 368.52 15.65
 -2 6 -1 205.98 9.59
 2 6 1 203.24 5.86
 2 6 1 199.82 5.83
 -2 6 -1 204.41 6.08
 -2 6 -1 202.18 8.97
 2 6 1 187.88 8.99
 -2 -6 1 200.81 11.1
 2 6 1 200.75 5.9
 -2 6 -1 209.45 6.09
 2 -6 -1 210.47 6.23
 2 6 1 200.97 5.49
 2 6 1 208.9 5.95
 2 -6 -1 209.13 9.1
 2 6 1 203.48 5.91
 -2 6 -1 210.14 6.04
 2 6 1 199.17 5.75
 -2 6 -1 206.9 6.02
 -2 6 -1 194.72 5.66
 2 6 1 213.79 8.05
 -2 6 -1 214.36 10.06
 -2 6 -1 201.49 8.47
 2 -6 -1 213.21 6.03
 2 -6 -1 207.33 5.93
 2 6 1 214.72 10.03
 2 6 1 212.53 8.95
 2 -6 -1 225.06 10.71
 -2 -6 1 216.61 9.77
 2 -6 -1 219.38 10.61
 -2 6 -1 219.89 10.11
 2 -6 -1 228.34 10.63
 -2 6 -1 199.15 5.6
 -2 -6 1 198.98 10.05
 2 6 1 216.31 6.06
 2 6 1 204.8 9.41
 -2 -6 1 212.92 11.58
 -2 6 -2 435.1 14.78
 2 6 2 441.89 9.63
 2 6 2 437.2 9.69
 -2 6 -2 452.15 9.95
 -2 6 -2 426.32 13.19
 2 6 2 432.76 14.35
 2 6 2 386.8 14.04
 -2 -6 2 462.53 17.21
 -2 6 -2 441.82 9.95
 2 -6 -2 457.8 10.11
 2 6 2 433.95 9.32
 2 6 2 442.82 9.69
 -2 6 -2 435.12 9.8
 2 6 2 440.17 9.4
 -2 6 -2 450.39 13.53
 2 -6 -2 468.4 14.21
 2 6 2 433.12 9.71
 -2 6 -2 451.05 9.95
 2 6 2 430.81 9.37
 -2 6 -2 439.34 9.9
 -2 6 -2 437.12 9.63
 2 6 2 441.78 12.95
 -2 6 -2 418.16 12.28
 2 -6 -2 445.33 9.71
 2 -6 -2 438.26 9.68
 2 -6 -2 437.63 9.89
 -2 6 -2 438.55 9.89
 -2 6 -2 448.34 15.04
 2 -6 -2 437.41 14.42
 2 6 2 432.47 14.94
 2 6 2 459.68 14.21
 2 -6 -2 453.68 15.63
 2 -6 -2 472.1 15.89
 -2 -6 2 454.9 15.04
 -2 6 -2 442.31 14.74
 2 -6 -2 451.07 15.47
 -2 6 -2 455.73 9.62
 -2 -6 2 450.49 15.7
 2 6 2 441.62 9.73
 -2 -6 2 432.46 16.74
 -2 6 -3 363.44 13.43
 2 6 3 344.96 8.16
 -2 6 -3 348.71 8.42
 -2 6 -3 345.81 11.14
 2 6 3 353.36 12.86
 2 6 3 330.61 12.96
 -2 -6 3 366.92 14.89
 -2 6 -3 366.27 8.72
 2 -6 -3 346.57 8.6
 2 6 3 344.49 8.12
 2 6 3 346.9 8.17
 2 6 3 358.18 8.37
 -2 6 -3 343.49 8.41
 -2 6 -3 342.31 8.04
 -2 6 -3 347.3 12.23
 -2 6 -3 364.35 8.71
 -2 6 -3 344.07 8.53
 2 -6 -3 356.76 8.51
 -2 6 -3 342.97 8.42
 2 6 3 343.14 11.63
 -2 6 -3 362.05 13.41
 2 -6 -3 354.71 8.45
 2 -6 -3 349.65 8.31
 2 -6 -3 357.89 8.46
 2 6 3 342.65 12.7
 -2 6 -3 351.22 12.78
 2 6 3 364.7 12.72
 2 -6 -3 371.45 13.9
 2 -6 -3 370.03 13.77
 -2 -6 3 368.89 13.51
 2 -6 -3 379.78 13.93
 -2 6 -3 359.19 8.43
 -2 6 -3 339.82 12.98
 -2 6 -3 354.15 8.56
 2 6 3 347.77 13.17
 2 6 3 354.96 8.37
 -2 -6 3 354.26 14.81
 -2 6 -4 647.3 19.3
 2 6 4 657.58 12.83
 2 6 4 660.34 13.16
 -2 6 -4 646.06 12.96
 2 6 4 660 18.71
 2 6 4 614.49 19.12
 -2 -6 4 697.61 21.33
 2 -6 -4 697.37 20.1
 2 6 4 677.81 18.87
 2 -6 -4 678.56 19.58
 -2 -6 4 672.79 19.44
 2 -6 -4 659.42 13.39
 2 6 4 669.92 12.98
 2 6 4 669.2 13.05
 2 6 4 679.62 13.07
 -2 6 -4 651.66 13.05
 -2 6 -4 651.9 12.95
 2 6 4 654.86 13.14
 -2 6 -4 662.05 13.45
 -2 6 -4 656.59 13.43
 2 -6 -4 675.39 13.21
 -2 6 -4 644.83 13.22
 2 6 4 679.02 17.87
 -2 6 -4 673.73 19.32
 2 -6 -4 669.46 13.04
 2 -6 -4 669.8 13.2
 2 -6 -4 667.99 13.04
 2 6 4 643.92 18.71
 -2 6 -4 664.14 18.35
 -2 6 -4 689.5 19.29
 -2 6 -4 674.53 13.29
 2 6 4 636.28 18.85
 -2 6 -4 679.65 18.61
 2 -6 -4 707.8 20.02
 -2 6 -4 678.86 13.33
 -2 -6 4 651.92 20.51
 2 6 4 667.12 13.01
 2 6 4 653.44 18.88
 -2 -6 4 701.14 21.48
 -2 6 -5 727.91 19.73
 -2 6 -5 688.96 13.54
 2 6 5 688.09 19.39
 -2 6 -5 662.88 19.8
 2 6 5 674.21 13.06
 2 6 5 698.08 13.62
 -2 6 -5 677.09 13.23
 2 6 5 700.41 19.34
 2 6 5 634.22 19.93
 -2 -6 5 702.84 21.37
 2 -6 -5 638.57 21.74
 -2 6 -5 694.23 13.88
 2 -6 -5 693.39 13.78
 2 6 5 694.99 13.5
 2 6 5 676.1 13.51
 2 6 5 687.27 13.32
 -2 6 -5 685.2 13.43
 -2 6 -5 692.66 13.61
 2 6 5 701.51 13.67
 -2 6 -5 673.65 13.83
 -2 6 -5 685.48 13.88
 2 -6 -5 692.6 13.51
 -2 6 -5 682.56 13.83
 -2 6 -5 665.78 19.39
 2 6 5 695.62 18.65
 2 -6 -5 689.94 13.61
 2 -6 -5 681.05 13.39
 2 -6 -5 685.05 13.36
 2 6 5 685.63 19.42
 2 6 5 688.78 19.44
 2 -6 -5 716.44 20.15
 -2 -6 5 690.2 19.96
 2 -6 -5 720.93 20.52
 -2 6 -5 686.07 19.43
 2 -6 -5 724.42 20.31
 -2 6 -5 707.62 13.91
 -2 -6 5 657.18 20.71
 2 6 5 696.87 13.36
 -2 6 -5 696.43 18.48
 -2 6 -6 207.28 6.33
 2 -6 -6 237.93 6.65
 2 6 6 211.28 6.2
 2 6 6 209.6 6.25
 -2 6 -6 202.15 5.9
 2 6 6 211.93 5.98
 -2 6 -6 219.15 6.08
 -2 6 -6 213 6.38
 2 6 6 208.04 6.22
 2 6 6 200.24 9.81
 2 -6 -6 211.14 6.39
 2 -6 -6 209.04 6.07
 -2 6 -6 208.74 6.49
 2 6 6 217.11 9.76
 -2 6 -6 211.52 9.96
 -2 6 -6 192.49 5.87
 -2 6 -6 205.22 9.6
 2 6 6 205.35 9.61
 2 -6 -6 205.9 6.06
 2 -6 -6 210.15 6.24
 2 -6 -6 204.9 5.93
 2 6 6 202.58 10.62
 2 -6 -6 191.03 11.09
 -2 -6 6 212.51 10.94
 2 6 6 214.78 9.85
 2 6 6 199.88 5.65
 2 6 6 216.28 6.27
 -2 6 -6 205.26 5.79
 2 6 6 218.63 10.23
 2 -6 -6 210.22 10.16
 -2 -6 6 199.3 10.09
 2 -6 -6 212.56 10.36
 -2 6 -6 213.84 10.28
 2 -6 -6 210.97 10.26
 -2 6 -6 221.09 6.57
 2 6 6 213.84 6
 -2 -6 6 192.96 10.38
 -2 6 -6 206.57 8.94
 2 6 7 423.15 9.63
 -2 6 -7 399.86 8.79
 2 6 7 411.22 14.2
 2 -6 -7 390.23 16.04
 -2 -6 7 404.1 15.54
 -2 6 -7 371.9 14.32
 -2 6 -7 437.11 14.27
 2 6 7 417.85 14.01
 -2 6 -7 411.64 9.25
 -2 6 -7 424.56 9.84
 2 6 7 412.06 9.06
 2 -6 -7 424.34 9.83
 2 6 7 412.46 9.62
 2 6 7 415.67 9.72
 2 6 7 416.87 9.12
 -2 6 -7 422.45 9.23
 -2 6 -7 410.47 9.47
 -2 6 -7 409.45 9.86
 2 6 7 416.53 9.62
 -2 6 -7 412.43 9.95
 -2 6 -7 409.4 9.84
 2 -6 -7 428.77 9.92
 -2 6 -7 418.34 10.09
 2 -6 -7 410.36 9.4
 2 6 7 423.43 14.5
 -2 6 -7 416.16 14.27
 2 -6 -7 414.89 9.47
 2 -6 -7 417.81 9.71
 2 -6 -7 420.48 9.32
 2 6 7 411.94 14.85
 -2 6 -7 390.71 12.42
 2 6 7 415.04 14.91
 2 -6 -7 449.32 15.32
 -2 -6 7 401.73 14.84
 -2 6 -7 430.36 15.46
 2 -6 -7 448.61 15.54
 -2 6 -7 435.05 10.16
 -2 -6 7 403.29 16.25
 2 6 7 405.56 9.12
 -2 -6 7 368.6 14.95
 2 6 7 419.33 14.68
 2 6 8 768.23 14.71
 2 6 8 754.66 20.29
 2 6 8 693.25 21.96
 -2 -6 8 712.82 21.84
 2 -6 -8 724.87 22.89
 -2 6 -8 676.97 20
 -2 6 -8 731.6 13.95
 -2 6 -8 761.2 14.81
 2 -6 -8 765.16 15
 2 6 8 750.65 14.17
 2 6 8 763.11 14.85
 2 6 8 741.21 14.8
 -2 6 -8 727.22 13.78
 -2 6 -8 745.7 14.68
 -2 6 -8 770.23 15.25
 2 6 8 754.04 14.65
 -2 6 -8 759.45 15.07
 -2 6 -8 758.57 15.02
 2 -6 -8 762.85 15
 2 -6 -8 755.37 14.43
 -2 6 -8 744.14 15.22
 2 6 8 768.21 21.04
 -2 6 -8 726.07 19.75
 2 -6 -8 760.78 14.84
 2 -6 -8 759.54 14.53
 2 -6 -8 750.66 14.27
 2 6 8 765.25 21.46
 2 6 8 758.84 21.49
 2 -6 -8 749.08 21.16
 -2 -6 8 726.46 21.1
 -2 6 -8 771.6 22.12
 -2 -6 8 716.99 22.75
 2 -6 -8 787.24 21.77
 -2 6 -8 783.51 15.42
 2 6 8 763.1 20.96
 -2 6 -9 110.1 4.68
 2 6 9 101.2 4.32
 -2 6 -9 101.2 4.26
 -2 6 -9 109.7 4.61
 2 6 9 106.77 4.23
 -2 6 -9 105.11 4.41
 2 -6 -9 106.5 4.44
 -2 6 -9 104.28 4.32
 2 -6 -9 107.28 4.15
 -2 6 -9 106.78 4.64
 2 6 9 102.89 7.06
 -2 6 -9 93.14 6.07
 -2 6 -9 102.97 4.18
 2 -6 -9 104.78 4.18
 2 -6 -9 102.53 4.29
 2 -6 -9 105.57 4.08
 2 6 9 95.31 6.43
 2 6 9 102.49 7.26
 2 -6 -9 107.9 7.29
 -2 -6 9 99.66 7.1
 2 -6 -9 107.92 4.44
 2 6 9 102.74 4.02
 2 6 9 107.13 7.03
 2 6 9 109.49 4.25
 -2 6 -9 104.21 7.62
 2 6 9 112.65 7.45
 2 6 9 108.19 7.88
 2 -6 -9 105.67 7.92
 -2 -6 9 100.94 7.48
 -2 6 -10 373.09 9.25
 -2 6 -10 370.39 9.46
 2 6 10 377.76 8.82
 -2 6 -10 373.1 9.16
 2 -6 -10 387.06 9.35
 -2 6 -10 367.64 9.02
 2 -6 -10 377.1 8.79
 2 6 10 359.36 13.93
 2 6 10 361.29 9.12
 2 -6 -10 372.95 8.87
 2 -6 -10 369.02 9.11
 2 -6 -10 373.91 8.69
 2 6 10 340.07 14.56
 2 -6 -10 351.34 14.71
 -2 -6 10 338.53 14.34
 -2 6 -10 363.48 8.68
 2 6 10 370.45 9.25
 2 -6 -10 377.75 9.25
 2 6 10 355.72 8.32
 2 6 10 370.91 8.79
 2 6 10 375.97 8.81
 2 6 10 381.49 14.27
 2 6 10 375.35 13.57
 2 -6 -10 351.07 13.78
 -2 -6 10 339.8 13.73
 2 6 11 33.56 2.22
 -2 6 -11 29.11 2.19
 2 -6 -11 30.84 2.38
 -2 6 -11 31.05 2.21
 2 -6 -11 29.99 2.15
 2 -6 -11 27.63 2.11
 2 6 11 34.33 2.46
 2 6 11 22.99 3.49
 2 6 11 29.37 2.16
 2 -6 -11 30.32 2.32
 2 6 11 30.91 2.1
 2 -6 -11 31.17 2.18
 2 -6 -11 29.63 4.11
 -2 -6 11 25.53 3.92
 2 6 11 31.85 4.37
 -2 -6 11 28.45 3.85
 -2 6 -11 33.58 2.48
 -2 6 -11 32.11 2.49
 2 6 11 34.6 4.16
 -2 6 -11 31.95 2.1
 2 6 11 35.34 3.88
 2 6 11 32.37 2.18
 -2 6 -11 32 2.49
 2 -6 -12 227.84 6.65
 -2 6 -12 220.56 6.14
 2 -6 -12 218.85 6.16
 2 -6 -12 213.29 6.16
 -2 6 -12 216.36 6.75
 -2 6 -12 230.23 6.83
 -2 6 -12 227.6 6.91
 2 6 12 221.81 10.59
 -2 6 -12 207.8 5.58
 2 -6 -12 228.7 6.23
 2 6 12 228.61 6.01
 2 6 12 231.55 6.65
 -2 6 -12 239.78 6.94
 2 6 12 204.89 10.35
 2 6 12 224.77 9.64
 -2 6 -12 225.45 6.31
 2 6 12 216.26 6
 2 -6 -12 219.73 6.59
 2 6 12 223.44 6.39
 2 6 12 214.81 5.95
 -2 6 -13 174.15 5.8
 2 -6 -13 189.6 5.46
 -2 6 -13 177.79 5.21
 2 6 13 175.66 9.19
 2 6 13 167.56 9.02
 -2 -6 13 151.64 8.96
 2 -6 -13 182.02 5.38
 2 6 13 183.91 5.81
 2 6 13 178.66 4.92
 2 -6 -13 180.84 5.53
 2 6 13 180.68 5.56
 2 -6 -13 183.97 5.77
 2 6 13 180.6 5.25
 2 6 13 188.6 5.13
 -2 6 -13 184.52 5.93
 2 -6 -13 193.11 5.9
 -2 6 -13 179.35 5.25
 -2 6 -13 174.79 5.06
 -2 6 -13 186.21 5.89
 2 6 13 189.63 5.82
 2 -6 -14 257.4 5.59
 -2 6 -14 268.1 6.25
 2 -6 -14 260.51 5.45
 2 6 14 268.56 5.94
 2 6 14 250.36 5.86
 -2 6 -14 245.29 5.21
 2 -6 -14 263.34 6
 2 6 14 240.6 9.98
 -2 6 -14 258.15 6.03
 2 -6 -14 256.47 5.39
 2 -6 -14 256.61 5.91
 2 6 14 246.28 5.19
 2 6 14 256.89 5.73
 2 -6 -15 245.16 6.47
 2 6 15 251.53 6.03
 2 6 15 261.15 6.48
 2 6 15 253.09 6.55
 2 -6 -15 252.15 6.39
 -2 6 -15 254.28 6.06
 2 -6 -15 258.11 6.59
 2 -6 -15 254.6 6.13
 -2 6 -15 253.49 6.51
 2 -6 -15 255.97 6.09
 2 -6 -15 252.31 6.17
 2 6 15 264.34 6.49
 -2 6 -15 274.2 6.92
 -2 6 -15 250.62 6.68
 2 6 16 210.59 5.21
 -2 6 -16 198.26 5.52
 -2 6 -16 199.09 4.82
 2 -6 -16 201.86 5.32
 2 6 16 206.15 5.36
 2 -6 -16 202.04 5.12
 -2 6 -16 202.41 5.39
 -2 6 -16 212.9 5.61
 2 -6 -16 203.04 4.93
 2 -6 -16 198.52 4.83
 2 -6 -16 195.12 4.87
 2 6 16 202.87 5.25
 2 6 16 183.11 4.7
 2 -6 -17 63.71 2.03
 2 -6 -17 -0.03 0.2
 2 6 17 66.48 2.19
 2 -6 -17 65.63 2.16
 2 6 17 67.28 2.38
 2 6 17 70.52 2.41
 2 -6 -17 66.96 2.01
 -2 6 -17 60.85 1.91
 2 -6 -17 66.82 2.38
 2 -6 -17 66.91 2.39
 -2 6 -17 66.13 2.34
 -2 6 -17 70.2 2.57
 2 6 18 11.53 0.74
 2 6 18 13.75 0.99
 2 -6 -18 10.82 0.73
 2 6 18 13.32 0.96
 -2 6 -18 13.78 0.9
 2 -6 -18 14.35 0.99
 -2 7 17 47.95 1.64
 2 7 -17 50.16 1.74
 2 -7 17 42.48 1.58
 -2 7 17 44.55 1.54
 -2 -7 -17 43.11 1.55
 2 7 -17 46.86 1.66
 -2 -7 -17 43.84 1.48
 -2 7 16 55.42 2.1
 -2 -7 -16 48.12 1.67
 2 7 -16 62.08 2.32
 2 -7 16 59.91 2.29
 -2 7 16 53.36 2.07
 -2 -7 -16 54.01 2.07
 -2 7 16 54.78 1.79
 -2 -7 -16 57.07 2.06
 -2 -7 -16 46.6 1.62
 2 7 -15 43.78 1.94
 2 -7 15 40.77 1.73
 2 -7 15 42.97 2.18
 -2 -7 -15 40.27 1.76
 -2 -7 -15 40.84 1.77
 -2 7 15 43.97 2.12
 -2 -7 -15 41.37 1.99
 -2 7 15 41.63 1.91
 2 7 -15 44.38 2.22
 2 7 -14 49.95 2.4
 -2 -7 -14 48.52 2.18
 -2 -7 -14 48.03 2.16
 2 7 -14 51.16 2.57
 2 7 -14 58.29 2.74
 2 -7 14 52.32 2.62
 2 -7 14 47.31 2.14
 -2 7 14 53.52 2.43
 -2 -7 -14 49.24 2.39
 2 7 -14 53.45 2.62
 -2 7 14 50.31 2.09
 2 7 -13 16.74 1.54
 -2 7 13 18 1.56
 -2 -7 -13 20.16 1.62
 -2 -7 -13 0.09 0.18
 -2 -7 -13 17.15 1.39
 -2 -7 -13 17.44 1.39
 2 7 -13 -0.05 0.19
 2 -7 13 15.81 1.62
 2 -7 13 15.89 1.35
 2 7 -13 18.83 1.69
 2 7 -13 18.59 1.7
 -2 7 13 16.15 1.35
 2 7 -13 19.86 1.73
 -2 -7 -12 138.97 4.32
 -2 7 12 127.1 7.43
 2 -7 12 127.8 4.27
 2 7 -12 135.02 4.26
 2 -7 12 136.41 4.92
 -2 -7 -12 137.24 4.32
 -2 -7 -12 128.95 4.06
 2 7 -12 136.22 4.8
 2 7 -12 139.93 4.91
 2 7 -12 137.84 4.77
 -2 7 12 134.59 4.65
 -2 -7 -12 131.56 4.57
 2 7 -12 133.81 4.78
 -2 7 12 136.9 4.43
 -2 -7 -12 128.53 7.46
 2 -7 12 118.44 8.19
 2 7 -11 91.72 3.97
 2 7 -11 103.53 4.24
 -2 -7 -11 91.29 3.54
 -2 7 11 87.94 6.4
 -2 7 11 88.57 6.07
 2 7 -11 89.88 3.65
 2 -7 11 88.27 3.6
 2 -7 11 92.71 4.12
 -2 -7 -11 87.24 3.5
 -2 -7 -11 86.11 3.45
 2 -7 11 88.82 7.04
 -2 7 11 84.57 6.19
 2 7 -11 87.25 3.93
 -2 7 11 89.82 3.7
 2 -7 11 83.57 5.99
 2 -7 11 86.55 7.24
 -2 7 11 92.38 3.94
 -2 -7 -11 91.16 3.87
 2 7 -11 93.86 3.99
 -2 -7 -11 80.74 5.31
 -2 -7 -11 89.55 3.83
 2 7 -10 348.44 8.71
 2 7 -10 342.22 8.64
 2 7 -10 359.08 8.93
 -2 -7 -10 348.42 7.99
 -2 7 10 318.22 13.2
 -2 7 10 304.55 11.94
 -2 -7 -10 347.55 8.52
 2 -7 10 336.42 8.13
 2 -7 10 346.97 8.89
 2 7 -10 340.54 8.31
 -2 -7 -10 337.12 7.99
 -2 -7 -10 337.03 8.13
 -2 7 10 330.58 7.6
 -2 7 10 333.74 13.17
 -2 7 10 337.13 8.36
 2 7 -10 321.82 7.52
 -2 -7 -10 324.09 11.83
 -2 -7 -10 338.84 8.58
 2 -7 10 335 14.84
 2 -7 10 324.62 12.56
 -2 7 10 305.02 12.49
 2 -7 10 320.35 14.17
 2 -7 10 312.86 14.47
 -2 -7 -9 285.36 7.93
 2 -7 9 282.43 13.69
 2 -7 9 269.88 11.54
 2 7 -9 280.3 7.71
 2 7 -9 281.53 7.73
 2 7 -9 288.87 7.8
 2 7 -9 295.37 8.04
 -2 -7 -9 284.01 7.13
 -2 7 9 281.35 12.39
 -2 7 9 266.86 11.02
 2 7 -9 289.13 7.66
 2 -7 9 274.74 7.87
 2 -7 9 279.96 7.34
 -2 -7 -9 276.16 7.2
 -2 7 9 293.12 12.55
 -2 7 9 283.32 7.12
 2 7 -9 280.14 7.08
 2 -7 9 258.9 12.83
 -2 7 9 274.44 11.71
 2 7 -9 270.11 6.56
 -2 -7 -9 289.7 7.77
 -2 7 9 273.21 11.12
 2 7 -9 292.96 7.93
 -2 7 9 288.19 7.68
 -2 -7 -9 278.83 11.31
 -2 7 8 426.6 9.11
 2 7 -8 406.21 9.05
 2 7 -8 413.89 10.03
 2 -7 8 402 16.68
 2 -7 8 409.6 14.52
 2 7 -8 413.9 9.98
 2 7 -8 423.02 9.91
 2 7 -8 424.33 9.93
 -2 -7 -8 429.6 9.31
 -2 7 8 389.29 13.55
 -2 -7 -8 392.61 8.94
 2 -7 8 417.54 9.56
 2 7 -8 402.71 9.8
 2 -7 8 412.1 10.11
 -2 -7 -8 416.45 9.44
 -2 7 8 408.65 9.38
 2 7 -8 420.22 9.43
 -2 7 8 407.61 15.41
 -2 -7 -8 386.35 14.02
 2 -7 8 397.23 16.3
 -2 7 8 392.03 14.23
 2 7 -8 411.92 9.01
 -2 -7 -8 444.33 10.15
 -2 -7 -8 387.64 13.92
 -2 7 8 407.18 8.89
 -2 7 8 378.4 14.71
 -2 7 8 405.93 14.42
 -2 7 8 408.53 9.87
 -2 -7 -8 420.09 14.63
 2 7 -7 64.92 3.12
 -2 7 7 59.88 2.98
 2 7 -7 58.32 3.29
 2 -7 7 53.47 6
 2 -7 7 59.28 5.24
 2 7 -7 59.65 3.24
 2 7 -7 68.67 3.47
 -2 -7 -7 61.29 3
 -2 7 7 56.07 5.52
 -2 7 7 64.97 5.05
 -2 7 7 59.89 4.81
 2 7 -7 58.55 3.28
 2 -7 7 64.13 3.21
 2 -7 7 60.6 3.42
 -2 -7 -7 69.53 3.34
 -2 -7 -7 55.86 5.43
 -2 7 7 59.36 5.66
 2 7 -7 61.65 3.15
 -2 7 7 59.01 3.12
 -2 -7 -7 66.84 5.66
 -2 7 7 57.83 2.92
 -2 -7 -7 53.67 4.98
 2 7 -7 65.77 3.13
 2 -7 7 58.42 6.2
 -2 7 7 56.1 5.02
 -2 7 7 62.77 5.6
 -2 7 7 60.8 5.44
 -2 7 7 60.54 5.46
 2 7 -7 56.98 5.1
 -2 -7 -7 68.48 3.59
 2 7 -7 64.35 3.07
 2 7 -6 2.6 0.98
 2 -7 6 0.33 1.74
 2 7 -6 2.07 0.81
 2 7 -6 1.87 0.91
 2 7 -6 2.55 0.96
 -2 -7 -6 1.08 0.6
 -2 7 6 3.87 1.78
[truncated: 522,951 more chars]
