# Supplementary material for: A quantum crystallographic protocol for general use
Source: Sci Rep. 2025 Apr 19;15:13584. doi: 10.1038/s41598-025-96400-0 (PMC12009286; doi:10.1038/s41598-025-96400-0)
Supplement: Supplementary file 1 — Supplementary Information 1. [file 41598_2025_96400_MOESM1_ESM.zip › Dataset_22_HAR.cif]

data_YLID_test4_Cu_292K
_audit_creation_date               2023-11-15
_audit_creation_method
;
Olex2 1.5
(compiled 2023.08.24 svn.re1ec1418 for OlexSys, GUI svn.r6817)
;
_audit_contact_author_address      ?
_audit_contact_author_email        ?
_audit_contact_author_name         ''
_audit_contact_author_phone        ?
_publ_contact_author_id_orcid      ?
_publ_section_references
;
Bourhis, L.J., Dolomanov, O.V., Gildea, R.J., Howard, J.A.K., Puschmann, H.
 (2015). Acta Cryst. A71, 59-75.

Dolomanov, O.V., Bourhis, L.J., Gildea, R.J, Howard, J.A.K. & Puschmann, H.
 (2009), J. Appl. Cryst. 42, 339-341.

Kleemiss, F., Dolomanov, O.V., Bodensteiner, M., Peyerimhoff, N., Midgley, M.,
Bourhis, L.J., Genoni, A., Malaspina, L.A., Jayatilaka, D., Spencer, J.L.,
White, F., Grundkoetter-Stock, B, Steinhauer, S., Lentz, D., Puschmann, H.,
Grabowsky, S. (2021), Chem. Sci., 12, 1675-1692.
;
_chemical_formula_moiety           'C11 H10 O2 S'
_chemical_formula_sum              'C11 H10 O2 S'
_chemical_formula_weight           206.267
_chemical_absolute_configuration   unk
_chemical_oxdiff_formula           C11H10O2S
loop_
  _atom_type_symbol
  _atom_type_scat_dispersion_real
  _atom_type_scat_dispersion_imag
  _atom_type_scat_source
  _atom_type_scat_dispersion_source
 C 0.01788 0.00908 'NoSpherA2: Chem.Sci. 2021, DOI:10.1039/D0SC05526C'
 'Brennan, Cowan, Rev. Sci. Instrum., 1992, 63, 850'
 H 0.00000 0.00000 'NoSpherA2: Chem.Sci. 2021, DOI:10.1039/D0SC05526C'
 'Brennan, Cowan, Rev. Sci. Instrum., 1992, 63, 850'
 O 0.04960 0.03234 'NoSpherA2: Chem.Sci. 2021, DOI:10.1039/D0SC05526C'
 'Brennan, Cowan, Rev. Sci. Instrum., 1992, 63, 850'
 S 0.33376 0.55840 'NoSpherA2: Chem.Sci. 2021, DOI:10.1039/D0SC05526C'
 'Brennan, Cowan, Rev. Sci. Instrum., 1992, 63, 850'

_space_group_crystal_system        'orthorhombic'
_space_group_IT_number             19
_space_group_name_H-M_alt          'P 21 21 21'
_space_group_name_Hall             ' P 2ac 2ab'
loop_
  _space_group_symop_id
  _space_group_symop_operation_xyz
 1 x,y,z
 2 x+1/2,-y+1/2,-z
 3 -x,y+1/2,-z+1/2
 4 -x+1/2,-y,z+1/2

_symmetry_Int_Tables_number        19
_cell_length_a                     5.95654(3)
_cell_length_b                     9.03338(5)
_cell_length_c                     18.38582(8)
_cell_angle_alpha                  90
_cell_angle_beta                   90
_cell_angle_gamma                  90
_cell_volume                       989.299(8)
_cell_formula_units_Z              4
_cell_measurement_reflns_used      20328
_cell_measurement_temperature      291.99(10)
_cell_measurement_theta_max        79.8090
_cell_measurement_theta_min        2.3710
_exptl_absorpt_coefficient_mu      2.658
_exptl_absorpt_correction_T_max    1.00000
_exptl_absorpt_correction_T_min    0.82311
_exptl_absorpt_correction_type     multi-scan
_exptl_absorpt_process_details
;
CrysAlisPro 1.171.41.105a (Rigaku Oxford Diffraction, 2021)
Empirical absorption correction using spherical harmonics,
implemented in SCALE3 ABSPACK scaling algorithm.
;
_exptl_crystal_colour              yellow
_exptl_crystal_colour_primary      yellow
_exptl_crystal_density_diffrn      1.385
_exptl_crystal_description         block
_exptl_crystal_F_000               434.643
loop_
  _exptl_crystal_face_index_h
  _exptl_crystal_face_index_k
  _exptl_crystal_face_index_l
  _exptl_crystal_face_perp_dist
 1 1 2 0.1573
 0 -5 5 0.1742
 2 4 4 0.1640
 0 0 -12 0.1541
 0 0 12 0.1615
 3 -2 -5 0.1643
 -3 1 5 0.1570
 -3 2 -7 0.1521
 2 5 1 0.1683
 0 6 -4 0.1554
 -3 -1 -6 0.1605
 -3 -4 -3 0.1706
 -1 2 -10 0.1426
 -2 -3 -8 0.1630
 -2 -1 -10 0.1527
 0 5 -5 0.1496
 1 -3 10 0.1841
 -2 -5 -3 0.1759
 0 -5 5 0.1801
 2 4 -7 0.1532
 2 2 -9 0.1562
 0 6 3 0.1694
 -2 -3 8 0.1794
 2 -3 -9 0.1625
 0 -6 -3 0.1736
 -1 -5 4 0.1898
 3 3 -5 0.1582
 2 -5 -3 0.1742
 3 1 -5 0.1494
 -3 -3 5 0.1788
 -2 5 3 0.1744
 4 2 0 0.1567
 3 -4 1 0.1771
 -4 -2 0 0.1650
 -3 3 -1 0.1711
 4 1 5 0.1629
 2 -4 5 0.1716
 3 -1 8 0.1625
 1 4 9 0.1618
 0 -4 9 0.1737
 0 4 8 0.1592
 -1 0 12 0.1619
 -1 -3 9 0.1740
 -2 4 7 0.1612
 -3 0 8 0.1634
 -4 2 3 0.1479
 -4 0 -2 0.1586

_exptl_crystal_size_max            0.367
_exptl_crystal_size_mid            0.322
_exptl_crystal_size_min            0.316
loop_
  _exptl_oxdiff_crystal_face_indexfrac_h
  _exptl_oxdiff_crystal_face_indexfrac_k
  _exptl_oxdiff_crystal_face_indexfrac_l
  _exptl_oxdiff_crystal_face_x
  _exptl_oxdiff_crystal_face_y
  _exptl_oxdiff_crystal_face_z
 1.0011 0.9999 1.9985 0.2680 -0.0960 -0.2075
 0.3359 -5.3265 4.8777 0.4178 -0.1154 0.9012
 2.1808 4.3498 4.3354 0.5752 -0.1144 -0.8100
 -0.1731 0.0722 -11.9212 -0.8970 -0.4283 -0.1090
 0.1778 -0.0442 11.9211 0.8975 0.4285 0.1041
 3.3021 -1.5683 -5.3234 0.0255 -0.9996 0.0098
 -3.3334 1.3710 5.3633 -0.0258 0.9994 0.0250
 -2.9822 1.8318 -6.6186 -0.8634 0.4712 -0.1804
 1.9826 4.9984 1.2324 0.3206 -0.1648 -0.9328
 -0.4812 5.5211 -3.7308 -0.3523 0.2008 -0.9141
 -3.2886 -1.4735 -5.5184 -0.8097 0.4362 0.3927
 -2.5867 -4.1328 -2.8251 -0.5156 0.2721 0.8125
 -1.3411 2.1186 -10.3288 -0.9324 -0.0206 -0.3608
 -1.9773 -2.8370 -8.4792 -0.8592 -0.0267 0.5110
 -1.8801 -0.6905 -10.3349 -0.9905 -0.0266 0.1347
 0.0750 5.2123 -5.4589 -0.4089 -0.0022 -0.9126
 1.1929 -2.6200 10.0205 0.8930 0.0188 0.4497
 -1.5562 -5.0975 -3.4294 -0.4284 -0.0192 0.9034
 -0.0692 -5.2057 5.4855 0.4116 0.0023 0.9114
 1.8793 3.8198 -6.9507 -0.2892 -0.5162 -0.8062
 2.1391 2.0071 -9.0616 -0.4057 -0.7357 -0.5424
 0.0102 5.7055 2.7546 0.1844 0.3569 -0.9158
 -2.0774 -2.6994 8.4318 0.3695 0.6670 0.6470
 1.5213 -3.2554 -8.7448 -0.4417 -0.8196 0.3650
 -0.0077 -5.7042 -2.7657 -0.1849 -0.3579 0.9153
 -1.3192 -5.2141 3.6352 0.1201 0.2021 0.9720
 2.8712 3.2170 -4.5842 0.0101 -0.6661 -0.7458
 1.9457 -4.8211 -3.1715 0.0256 -0.7616 0.6475
 3.3540 1.2353 -5.3783 0.0186 -0.8899 -0.4558
 -2.9622 -2.9655 4.7327 -0.0114 0.7029 0.7112
 -1.9876 4.7708 3.2384 -0.0257 0.7712 -0.6361
 3.6694 1.8486 -0.1606 0.4389 -0.7264 -0.5289
 2.6256 -4.2535 1.3354 0.4392 -0.7077 0.5534
 -3.6751 -1.8224 0.1533 -0.4402 0.7286 0.5248
 -3.2088 3.2243 -1.1186 -0.4924 0.7984 -0.3464
 3.5052 0.8188 4.7584 0.7830 -0.5422 -0.3048
 2.3863 -3.7923 5.3459 0.7023 -0.4773 0.5281
 2.6911 -0.6736 8.4603 0.9585 -0.2843 0.0239
 1.0852 3.5438 8.9014 0.7768 0.2692 -0.5694
 -0.2208 -3.8161 9.0330 0.6485 0.2361 0.7237
 -0.1285 4.2255 8.2663 0.5767 0.5392 -0.6137
 -1.0064 0.2329 11.5123 0.7191 0.6832 0.1267
 -1.2928 -3.0042 9.4380 0.5420 0.5219 0.6587
 -2.0106 3.5592 7.1709 0.2642 0.8778 -0.3995
 -2.7472 0.0249 8.3962 0.2743 0.9316 0.2385
 -3.5599 1.7681 2.9546 -0.2322 0.9715 -0.0484
 -3.8309 0.0421 -1.6208 -0.5961 0.7747 0.2111

_diffrn_reflns_av_R_equivalents    0.0231
_diffrn_reflns_av_unetI/netI       0.0086
_diffrn_reflns_Laue_measured_fraction_full  1.0000
_diffrn_reflns_Laue_measured_fraction_max  1.0000
_diffrn_reflns_limit_h_max         7
_diffrn_reflns_limit_h_min         -7
_diffrn_reflns_limit_k_max         9
_diffrn_reflns_limit_k_min         -11
_diffrn_reflns_limit_l_max         23
_diffrn_reflns_limit_l_min         -23
_diffrn_reflns_number              21485
_diffrn_reflns_point_group_measured_fraction_full  1.0000
_diffrn_reflns_point_group_measured_fraction_max  1.0000
_diffrn_reflns_theta_full          67.6840
_diffrn_reflns_theta_max           74.49
_diffrn_reflns_theta_min           4.81
_diffrn_ambient_environment        air
_diffrn_ambient_temperature        291.99(10)
_diffrn_detector                   'Hybrid Pixel Array Detector'
_diffrn_detector_area_resol_mean   10.0000
_diffrn_detector_type              HyPix
_diffrn_measured_fraction_theta_full  1.0000
_diffrn_measured_fraction_theta_max  1.0000
_diffrn_measurement_details
;
List of Runs (angles in degrees, time in seconds):

  # Type    Start    End  Width  t~exp~   \w     \q     \k     \f   Frames
--------------------------------------------------------------------------
  1  \w    -66.00  -9.00   0.50    0.15    --  -23.00 121.00-110.00  114
  2  \w    -84.00 -26.00   0.50    0.15    --  -23.00 152.00  49.00  116
  3  \w    -28.00  50.00   0.50    0.15    --  -23.00  15.00 -60.00  156
  4  \w    -23.00  23.00   0.50    0.15    --   49.64 -19.00-150.00   92
  5  \w    -23.00  23.00   0.50    0.15    --   49.64 -19.00-120.00   92
  6  \w    -23.00  23.00   0.50    0.15    --   49.64 -19.00 -30.00   92
  7  \w     41.00  68.00   0.50    0.35    --  111.50 -61.00  90.00   54
  8  \w    104.00 177.00   0.50    0.35    --  111.50  30.00-150.00  146
  9  \w    104.00 177.00   0.50    0.35    --  111.50  30.00 -30.00  146
 10  \w     41.00 105.00   0.50    0.35    --  111.50 -94.00 -60.00  128
 11  \w     41.00  68.00   0.50    0.35    --  111.50 -61.00 -60.00   54
 12  \w     41.00  68.00   0.50    0.35    --  111.50 -61.00-150.00   54
 13  \w     41.00 105.00   0.50    0.35    --  111.50 -94.00 -90.00  128
 14  \w    104.00 177.00   0.50    0.35    --  111.50  30.00-120.00  146
 15  \w     41.00 102.00   0.50    0.35    --  111.50 -77.00-150.00  122
 16  \w     41.00  68.00   0.50    0.35    --  111.50 -61.00  30.00   54
 17  \w     41.00 102.00   0.50    0.35    --  111.50 -77.00  60.00  122
 18  \w     41.00 105.00   0.50    0.35    --  111.50 -94.00 150.00  128
 19  \w     41.00 105.00   0.50    0.35    --  111.50 -94.00-150.00  128
 20  \w     41.00  68.00   0.50    0.35    --  111.50 -61.00-120.00   54
 21  \w    104.00 177.00   0.50    0.35    --  111.50  30.00-180.00  146
 22  \w     91.00 177.00   0.50    0.35    --  111.50  77.00-120.00  172
 23  \w     41.00 102.00   0.50    0.35    --  111.50 -77.00 -30.00  122
 24  \w     41.00  68.00   0.50    0.35    --  111.50 -61.00 120.00   54
 25  \w     37.00 122.00   0.50    0.15    --   49.64  57.00-150.00  170
 26  \w     29.00 122.00   0.50    0.15    --   49.64  77.00 -90.00  186
 27  \w     29.00 122.00   0.50    0.15    --   49.64  77.00 120.00  186
 28  \w     42.00 121.00   0.50    0.15    --   49.64  38.00  30.00  158
 29  \w     29.00 122.00   0.50    0.15    --   49.64  77.00  60.00  186
 30  \w    104.00 177.00   0.50    0.35    --  111.50  15.00  60.00  146
 31  \w     41.00  68.00   0.50    0.35    --  111.50 -61.00   0.00   54
 32  \w    104.00 177.00   0.50    0.35    --  111.50  15.00 120.00  146
 33  \w     41.00  68.00   0.50    0.35    --  111.50 -61.00 150.00   54
 34  \w     91.00 177.00   0.50    0.35    --  111.50  77.00 150.00  172
 35  \w     97.00 177.00   0.50    0.35    --  111.50  61.00 120.00  160
 36  \w    102.00 177.00   0.50    0.35    --  111.50  45.00  60.00  150
 37  \w     97.00 177.00   0.50    0.35    --  111.50  61.00  90.00  160
 38  \w     41.00  68.00   0.50    0.35    --  111.50 -61.00 -30.00   54
 39  \w     91.00 177.00   0.50    0.35    --  111.50  77.00-150.00  172
 40  \w    104.00 177.00   0.50    0.35    --  111.50  30.00 -60.00  146
 41  \w     41.00 105.00   0.50    0.35    --  111.50 -94.00  30.00  128
 42  \w     91.00 177.00   0.50    0.35    --  111.50  77.00 -60.00  172
 43  \w     97.00 177.00   0.50    0.35    --  111.50  61.00   0.00  160
 44  \w    104.00 177.00   0.50    0.35    --  111.50  30.00   0.00  146
 45  \w     29.00 122.00   0.50    0.15    --   49.64  77.00-150.00  186
 46  \w     29.00 122.00   0.50    0.15    --   49.64  77.00   0.00  186
 47  \w     -1.00  28.00   0.50    0.15    --   49.64 -99.00 120.00   58
 48  \w     29.00 122.00   0.50    0.15    --   49.64  77.00 -60.00  186
;
_diffrn_measurement_device         'four-circle diffractometer'
_diffrn_measurement_device_type    'XtaLAB Synergy, Dualflex, HyPix'
_diffrn_measurement_method         '\w scans'
_diffrn_orient_matrix_type        
 'CrysAlisPro convention (1999,Acta A55,543-557)'
_diffrn_orient_matrix_UB_11        0.1245005000
_diffrn_orient_matrix_UB_12        -0.0033539000
_diffrn_orient_matrix_UB_13        0.0734187000
_diffrn_orient_matrix_UB_21        -0.2183878000
_diffrn_orient_matrix_UB_22        0.0439466000
_diffrn_orient_matrix_UB_23        0.0393668000
_diffrn_orient_matrix_UB_31        -0.0607331000
_diffrn_orient_matrix_UB_32        -0.1647513000
_diffrn_orient_matrix_UB_33        0.0090274000
_diffrn_radiation_monochromator    mirror
_diffrn_radiation_probe            x-ray
_diffrn_radiation_type             'Cu K\a'
_diffrn_radiation_wavelength       1.54184
_diffrn_source                     'micro-focus sealed X-ray tube'
_diffrn_source_type                'PhotonJet (Cu) X-ray Source'
_reflns_Friedel_coverage           1.000
_reflns_limit_h_max                7
_reflns_limit_h_min                -7
_reflns_limit_k_max                11
_reflns_limit_k_min                -11
_reflns_limit_l_max                22
_reflns_limit_l_min                -22
_reflns_number_gt                  2026
_reflns_number_total               2027
_reflns_threshold_expression       I>=2u(I)
_computing_cell_refinement         'CrysAlisPro 1.171.41.105a (Rigaku OD, 2021)'
_computing_data_collection         'CrysAlisPro 1.171.41.105a (Rigaku OD, 2021)'
_computing_data_reduction          'CrysAlisPro 1.171.41.105a (Rigaku OD, 2021)'
_computing_molecular_graphics      'Olex2 1.5 (Dolomanov et al., 2009)'
_computing_publication_material    'Olex2 1.5 (Dolomanov et al., 2009)'
_computing_structure_refinement    'olex2.refine 1.5 (Bourhis et al., 2015)'
_computing_structure_solution      'SHELXT 2018/2 (Sheldrick, 2018)'
_refine_diff_density_max           0.0594
_refine_diff_density_min           -0.0717
_refine_diff_density_rms           0.0176
_refine_ls_abs_structure_details  
 'Hooft, R.W.W., Straver, L.H., Spek, A.L. (2010). J. Appl. Cryst., 43, 665-668.'
_refine_ls_abs_structure_Flack     0.004(2)
_refine_ls_d_res_high              0.8000
_refine_ls_d_res_low               9.1929
_refine_ls_extinction_coef         0.0256(5)
_refine_ls_extinction_expression   Fc^*^=kFc[1+0.001xFc^2^\l^3^/sin(2\q)]^-1/4^
_refine_ls_goodness_of_fit_ref     1.3895
_refine_ls_hydrogen_treatment      refall
_refine_ls_matrix_type             full
_refine_ls_number_constraints      0
_refine_ls_number_parameters       243
_refine_ls_number_reflns           2027
_refine_ls_number_restraints       9
_refine_ls_R_factor_all            0.0103
_refine_ls_R_factor_gt             0.0103
_refine_ls_restrained_S_all        1.3860
_refine_ls_shift/su_max            0.0005
_refine_ls_shift/su_mean           0.0001
_refine_ls_structure_factor_coef   Fsqd
_refine_ls_weighting_details      
 'w=1/[\s^2^(Fo^2^)+(0.0080P)^2^+0.0153P] where P=(Fo^2^+2Fc^2^)/3'
_refine_ls_weighting_scheme        calc
_refine_ls_wR_factor_gt            0.0236
_refine_ls_wR_factor_ref           0.0237
_olex2_refinement_description
;
1. Rigid body (RIGU) restrains
 S1, C1, C11
 with sigma for 1-2 distances of 0.0005 and sigma for 1-3 distances of 0.0005
;
_olex2_refine_details
;
Refinement using NoSpherA2, an implementation of
NOn-SPHERical Atom-form-factors in Olex2.
Please cite:
F. Kleemiss et al. Chem. Sci. DOI 10.1039/D0SC05526C - 2021
NoSpherA2 implementation of HAR makes use of
tailor-made aspherical atomic form factors calculated
on-the-fly from a Hirshfeld-partitioned electron density (ED) - not from
spherical-atom form factors.

The ED is calculated from a gaussian basis set single determinant SCF
wavefunction - either Hartree-Fock or DFT using selected funtionals
 - for a fragment of the crystal.
This fragment can be embedded in an electrostatic crystal field by employing cluster charges
or modelled using implicit solvation models, depending on the software used.
The following options were used:
   SOFTWARE:       ORCA
   PARTITIONING:   NoSpherA2
   INT ACCURACY:   Normal
   METHOD:         B3LYP
   BASIS SET:      def2-TZVP
   CHARGE:         0
   MULTIPLICITY:   1
   DATE:           2023-09-25_12-33-05
;
loop_
  _atom_site_label
  _atom_site_type_symbol
  _atom_site_fract_x
  _atom_site_fract_y
  _atom_site_fract_z
  _atom_site_U_iso_or_equiv
  _atom_site_adp_type
  _atom_site_occupancy
  _atom_site_refinement_flags_posn
  _atom_site_refinement_flags_adp
 S1 S 0.19034(7) 0.31822(4) 0.259610(19) 0.03389(16) Uani 1.000000 . U
 O2 O 0.15749(9) 0.58885(5) 0.37071(2) 0.04848(13) Uani 1.000000 . .
 O1 O 0.66444(8) 0.19777(5) 0.32289(2) 0.04633(12) Uani 1.000000 . .
 C5 C 0.31070(11) 0.49858(6) 0.37451(3) 0.03378(13) Uani 1.000000 . .
 C2 C 0.56734(9) 0.30442(7) 0.35024(3) 0.03291(13) Uani 1.000000 . .
 C3 C 0.64248(10) 0.38521(7) 0.41725(3) 0.03405(13) Uani 1.000000 . .
 C7 C 0.85187(15) 0.45008(9) 0.52273(4) 0.05334(19) Uani 1.000000 . .
 C6 C 0.82502(13) 0.35890(8) 0.46174(4) 0.04491(16) Uani 1.000000 . .
 C11 C 0.3494(2) 0.32423(11) 0.17702(4) 0.0566(2) Uani 1.000000 . U
 C1 C 0.36432(10) 0.37625(7) 0.32770(3) 0.03287(14) Uani 1.000000 . U
 C10 C 0.16520(15) 0.12264(8) 0.27113(5) 0.04573(16) Uani 1.000000 . .
 C9 C 0.51463(15) 0.58786(8) 0.49242(4) 0.04741(18) Uani 1.000000 . .
 C4 C 0.48993(10) 0.49839(7) 0.43216(3) 0.03536(14) Uani 1.000000 . .
 C8 C 0.69879(17) 0.56218(8) 0.53794(4) 0.05448(19) Uani 1.000000 . .
 H10a H 0.3300(19) 0.0780(9) 0.2731(6) 0.081(3) Uani 1.000000 . .
 H9 H 0.4003(19) 0.6752(10) 0.5031(5) 0.078(3) Uani 1.000000 . .
 H10b H 0.080(2) 0.1057(12) 0.3216(6) 0.090(3) Uani 1.000000 . .
 H11a H 0.257(2) 0.2653(12) 0.1369(5) 0.110(5) Uani 1.000000 . .
 H6 H 0.9447(15) 0.2703(11) 0.4494(5) 0.066(3) Uani 1.000000 . .
 H11b H 0.369(2) 0.4428(10) 0.1649(5) 0.095(4) Uani 1.000000 . .
 H8 H 0.7219(18) 0.6317(11) 0.5859(5) 0.083(3) Uani 1.000000 . .
 H10c H 0.0742(18) 0.0824(10) 0.2257(6) 0.083(3) Uani 1.000000 . .
 H7 H 0.9943(17) 0.4313(11) 0.5598(5) 0.089(4) Uani 1.000000 . .
 H11c H 0.504(2) 0.2757(15) 0.1856(5) 0.091(4) Uani 1.000000 . .

loop_
  _atom_site_anharm_GC_C_label
  _atom_site_anharm_GC_C_111
  _atom_site_anharm_GC_C_112
  _atom_site_anharm_GC_C_113
  _atom_site_anharm_GC_C_122
  _atom_site_anharm_GC_C_123
  _atom_site_anharm_GC_C_133
  _atom_site_anharm_GC_C_222
  _atom_site_anharm_GC_C_223
  _atom_site_anharm_GC_C_233
  _atom_site_anharm_GC_C_333
 S1 0.0000011(3) 0.00000093(10) -0.00000006(5) 0.00000050(7) -0.00000027(4)
 -0.000000067(18) -0.00000021(10) -0.00000012(2) 0.000000008(11) 0.000000044(9)

loop_
  _atom_site_anharm_GC_D_label
  _atom_site_anharm_GC_D_1111
  _atom_site_anharm_GC_D_1112
  _atom_site_anharm_GC_D_1113
  _atom_site_anharm_GC_D_1122
  _atom_site_anharm_GC_D_1123
  _atom_site_anharm_GC_D_1133
  _atom_site_anharm_GC_D_1222
  _atom_site_anharm_GC_D_1223
  _atom_site_anharm_GC_D_1233
  _atom_site_anharm_GC_D_1333
  _atom_site_anharm_GC_D_2222
  _atom_site_anharm_GC_D_2223
  _atom_site_anharm_GC_D_2233
  _atom_site_anharm_GC_D_2333
  _atom_site_anharm_GC_D_3333
 S1 -0.00000050(4) -0.000000002(16) -0.000000010(7) -0.000000030(7)
 0.000000009(3) -0.0000000117(16) 0.000000016(8) -0.0000000003(18)
 0.0000000010(10) -0.0000000002(8) 0.000000089(10) 0.000000000(2) 0.0000000005(7)
 -0.0000000001(5) -0.0000000033(5)

loop_
  _atom_site_aniso_label
  _atom_site_aniso_U_11
  _atom_site_aniso_U_22
  _atom_site_aniso_U_33
  _atom_site_aniso_U_12
  _atom_site_aniso_U_13
  _atom_site_aniso_U_23
 S1 0.0347(2) 0.0327(3) 0.0342(2) 0.0050(2) -0.00823(18) -0.00359(17)
 O2 0.0567(3) 0.0408(3) 0.0480(2) 0.0164(2) -0.0093(2) -0.00932(19)
 O1 0.0392(2) 0.0474(3) 0.0524(2) 0.0104(2) -0.00332(19) -0.0131(2)
 C5 0.0414(3) 0.0282(3) 0.0318(3) 0.0025(3) -0.0020(3) -0.0017(2)
 C2 0.0311(3) 0.0330(3) 0.0347(3) 0.0002(3) -0.0014(2) -0.0023(2)
 C3 0.0353(3) 0.0339(3) 0.0329(3) -0.0041(2) -0.0050(2) 0.0014(2)
 C7 0.0633(5) 0.0530(4) 0.0437(3) -0.0105(4) -0.0216(4) 0.0027(3)
 C6 0.0429(3) 0.0478(4) 0.0441(3) -0.0028(3) -0.0129(3) 0.0023(3)
 C11 0.0817(6) 0.0527(5) 0.0355(3) -0.0041(5) 0.0044(3) -0.0048(3)
 C1 0.0354(3) 0.0309(3) 0.0323(3) 0.0026(2) -0.0034(2) -0.0038(2)
 C10 0.0460(4) 0.0350(3) 0.0562(4) -0.0068(3) -0.0095(4) -0.0014(3)
 C9 0.0723(5) 0.0366(4) 0.0332(3) -0.0001(3) -0.0088(3) -0.0055(3)
 C4 0.0467(3) 0.0298(3) 0.0296(3) -0.0022(3) -0.0042(3) -0.0005(2)
 C8 0.0805(5) 0.0462(4) 0.0368(3) -0.0091(4) -0.0191(4) -0.0021(3)
 H10a 0.068(6) 0.036(5) 0.139(9) 0.014(5) -0.007(7) -0.002(5)
 H9 0.121(9) 0.049(5) 0.064(6) 0.012(6) -0.015(6) -0.018(5)
 H10b 0.101(9) 0.084(8) 0.084(8) -0.022(7) 0.015(7) 0.009(7)
 H11a 0.178(13) 0.103(8) 0.047(5) -0.025(9) -0.008(7) -0.033(6)
 H6 0.050(5) 0.070(6) 0.079(6) 0.009(5) -0.016(5) 0.004(5)
 H11b 0.177(13) 0.036(5) 0.073(7) -0.004(7) 0.013(8) 0.018(5)
 H8 0.107(8) 0.078(6) 0.063(5) -0.004(6) -0.036(6) -0.027(5)
 H10c 0.097(8) 0.052(6) 0.101(8) -0.015(6) -0.037(7) -0.025(6)
 H7 0.086(8) 0.098(9) 0.084(7) 0.001(7) -0.055(6) -0.011(6)
 H11c 0.086(8) 0.130(11) 0.056(6) -0.012(8) 0.033(6) -0.029(7)

loop_
  _geom_bond_atom_site_label_1
  _geom_bond_atom_site_label_2
  _geom_bond_distance
  _geom_bond_site_symmetry_2
  _geom_bond_publ_flag
 S1 C11 1.7905(9) . ?
 S1 C1 1.7077(7) . ?
 S1 C10 1.7857(8) . ?
 O2 C5 1.2259(8) . ?
 O1 C2 1.2311(7) . ?
 C5 C1 1.4366(8) . ?
 C5 C4 1.5043(8) . ?
 C2 C3 1.5004(8) . ?
 C2 C1 1.4335(8) . ?
 C3 C6 1.3812(9) . ?
 C3 C4 1.3950(9) . ?
 C7 C6 1.4006(10) . ?
 C7 C8 1.3910(13) . ?
 C7 H7 1.102(9) . ?
 C6 H6 1.096(9) . ?
 C11 H11a 1.064(10) . ?
 C11 H11b 1.101(9) . ?
 C11 H11c 1.031(13) . ?
 C10 H10a 1.062(11) . ?
 C10 H10b 1.068(11) . ?
 C10 H10c 1.060(10) . ?
 C9 C4 1.3794(9) . ?
 C9 C8 1.3991(11) . ?
 C9 H9 1.060(10) . ?
 C8 H8 1.091(8) . ?

loop_
  _geom_angle_atom_site_label_1
  _geom_angle_atom_site_label_2
  _geom_angle_atom_site_label_3
  _geom_angle
  _geom_angle_site_symmetry_1
  _geom_angle_site_symmetry_3
  _geom_angle_publ_flag
 C1 S1 C11 106.94(5) . . ?
 C10 S1 C11 100.08(5) . . ?
 C10 S1 C1 105.52(4) . . ?
 C1 C5 O2 130.02(5) . . ?
 C4 C5 O2 124.70(5) . . ?
 C4 C5 C1 105.27(5) . . ?
 C3 C2 O1 125.16(5) . . ?
 C1 C2 O1 129.24(5) . . ?
 C1 C2 C3 105.59(5) . . ?
 C6 C3 C2 129.60(6) . . ?
 C4 C3 C2 108.87(5) . . ?
 C4 C3 C6 121.51(6) . . ?
 C8 C7 C6 120.95(7) . . ?
 H7 C7 C6 119.5(5) . . ?
 H7 C7 C8 119.5(5) . . ?
 C7 C6 C3 117.57(7) . . ?
 H6 C6 C3 121.0(5) . . ?
 H6 C6 C7 121.4(5) . . ?
 H11a C11 S1 107.4(7) . . ?
 H11b C11 S1 105.0(6) . . ?
 H11b C11 H11a 113.7(9) . . ?
 H11c C11 S1 109.2(5) . . ?
 H11c C11 H11a 110.8(9) . . ?
 H11c C11 H11b 110.4(10) . . ?
 C5 C1 S1 122.71(5) . . ?
 C2 C1 S1 125.79(5) . . ?
 C2 C1 C5 111.26(5) . . ?
 H10a C10 S1 107.6(5) . . ?
 H10b C10 S1 106.5(6) . . ?
 H10b C10 H10a 110.8(9) . . ?
 H10c C10 S1 106.8(5) . . ?
 H10c C10 H10a 111.7(8) . . ?
 H10c C10 H10b 113.2(8) . . ?
 C8 C9 C4 117.84(7) . . ?
 H9 C9 C4 121.1(5) . . ?
 H9 C9 C8 121.1(5) . . ?
 C3 C4 C5 108.95(5) . . ?
 C9 C4 C5 129.86(6) . . ?
 C9 C4 C3 121.18(6) . . ?
 C9 C8 C7 120.96(7) . . ?
 H8 C8 C7 119.9(5) . . ?
 H8 C8 C9 119.1(5) . . ?

loop_
  _geom_torsion_atom_site_label_1
  _geom_torsion_atom_site_label_2
  _geom_torsion_atom_site_label_3
  _geom_torsion_atom_site_label_4
  _geom_torsion
  _geom_torsion_site_symmetry_1
  _geom_torsion_site_symmetry_2
  _geom_torsion_site_symmetry_3
  _geom_torsion_site_symmetry_4
  _geom_torsion_publ_flag
 S1 C1 C5 O2 -8.73(7) . . . . ?
 S1 C1 C5 C4 172.37(5) . . . . ?
 S1 C1 C2 O1 6.28(7) . . . . ?
 S1 C1 C2 C3 -172.85(5) . . . . ?
 O2 C5 C1 C2 176.56(7) . . . . ?
 O2 C5 C4 C3 -176.82(6) . . . . ?
 O2 C5 C4 C9 4.08(8) . . . . ?
 O1 C2 C3 C6 -1.04(8) . . . . ?
 O1 C2 C3 C4 -179.41(6) . . . . ?
 O1 C2 C1 C5 -179.21(7) . . . . ?
 C5 C1 C2 C3 1.66(5) . . . . ?
 C5 C4 C3 C2 -1.19(5) . . . . ?
 C5 C4 C3 C6 -179.73(5) . . . . ?
 C5 C4 C9 C8 179.45(8) . . . . ?
 C2 C3 C6 C7 -178.12(7) . . . . ?
 C2 C3 C4 C9 177.99(5) . . . . ?
 C3 C6 C7 C8 0.46(8) . . . . ?
 C3 C4 C9 C8 0.46(7) . . . . ?
 C7 C8 C9 C4 0.07(9) . . . . ?

loop_
  _diffrn_refln_index_h
  _diffrn_refln_index_k
  _diffrn_refln_index_l
  _diffrn_refln_intensity_net
  _diffrn_refln_intensity_u
 0 0 -1 0.69 0.1
 0 0 1 0.54 0.09
 0 0 -2 1450.25 15.84
 0 0 -2 1423.55 15.32
 0 0 2 1399.21 15.47
 0 0 -3 17.78 0.75
 0 0 -3 20.64 1
 0 0 -4 2269.19 25.29
 0 0 -4 2217.96 24.15
 0 0 5 2.1 0.53
 0 0 -5 -0.03 0.23
 0 0 -5 1.47 0.46
 0 0 5 2.3 0.5
 0 0 5 0.04 0.24
 0 0 6 586.28 9.69
 0 0 -6 597.3 10
 0 0 -6 597.91 9.29
 0 0 6 604.66 10.35
 0 0 -6 611.29 9.96
 0 0 -6 615.84 10.22
 0 0 6 599.99 9.56
 0 0 -7 0.59 0.4
 0 0 -7 14.04 1.4
 0 0 7 11.36 1.32
 0 0 -7 0.07 0.46
 0 0 7 1.04 0.57
 0 0 7 0.47 0.45
 0 0 8 1220.39 18.58
 0 0 -8 1205.04 18.28
 0 0 8 1156.79 17.12
 0 0 8 1181.04 17.58
 0 0 -8 1170.56 16.76
 0 0 -8 1202.7 17.99
 0 0 -9 -0.17 0.58
 0 0 -9 3.41 0.79
 0 0 9 0.1 0.63
 0 0 -9 4.96 1.1
 0 0 9 0.3 0.5
 0 0 9 1.37 0.67
 0 0 9 0.83 0.25
 0 0 10 3559.49 46.55
 0 0 -10 3755.75 46.44
 0 0 10 3577.24 44.56
 0 0 10 3650.22 45.24
 0 0 -10 3652.1 43.7
 0 0 -10 3714.46 45.98
 0 0 -11 -0.08 0.48
 0 0 -11 0.8 0.82
 0 0 11 2.68 1.11
 0 0 -11 0.12 0.88
 0 0 11 0.49 0.76
 0 0 -12 1551.21 25.4
 0 0 12 1488.51 23.58
 0 0 12 1492.98 25.7
 0 0 12 1504.82 24.22
 0 0 -12 1462.22 22.26
 0 0 -12 1467.74 24.65
 0 0 13 -0.8 0.85
 0 0 13 0.44 0.57
 0 0 -13 -0.15 0.85
 0 0 -13 0.3 0.5
 0 0 -13 -0.19 0.58
 0 0 -13 1.57 0.61
 0 0 13 -0.12 0.51
 0 0 13 0.49 1.02
 0 0 13 2.61 0.66
 0 0 -13 3.36 1.33
 0 0 13 3.47 1.2
 0 0 -13 0.06 0.48
 0 0 -14 963.16 20.05
 0 0 -14 914.11 16.82
 0 0 14 952.39 14.34
 0 0 14 964.41 18.77
 0 0 -14 950.18 20.27
 0 0 -14 955.56 14.94
 0 0 14 966.98 19.4
 0 0 -14 941.55 14.57
 0 0 14 981.09 15.13
 0 0 14 950.1 14.52
 0 0 14 959.15 20.72
 0 0 14 946.31 14.89
 0 0 -14 985.79 15.23
 0 0 -15 1.58 1.26
 0 0 15 2.25 0.78
 0 0 -15 1.06 0.72
 0 0 -15 2.48 0.82
 0 0 15 3.02 1.28
 0 0 15 1.27 1.03
 0 0 15 0.96 0.96
 0 0 -15 0.34 0.61
 0 0 15 0.07 0.69
 0 0 15 0.4 0.6
 0 0 15 1.44 0.79
 0 0 -16 553.24 15.41
 0 0 16 580.96 11.19
 0 0 -16 589.21 16.08
 0 0 16 566.79 14.84
 0 0 -16 547.34 10.47
 0 0 16 552.44 13.98
 0 0 -16 581.63 11.16
 0 0 16 554.69 10.17
 0 0 16 572.55 10.99
 0 0 -16 559.6 10.89
 0 0 16 565.14 10.51
 0 0 17 0.51 0.99
 0 0 -17 1.95 1.35
 0 0 -17 0.63 0.66
 0 0 17 0.7 0.76
 0 0 -17 2.67 1.42
 0 0 17 0.37 0.61
 0 0 17 0.08 0.8
 0 0 17 -0.29 0.72
 0 0 -17 0.54 0.75
 0 0 -18 144.78 4.99
 0 0 18 141.75 4.29
 0 0 -18 145.54 4.92
 0 0 18 141.7 4.58
 0 0 18 156.65 5.28
 0 0 -18 137.53 7.35
 0 0 -18 145.89 7.62
 0 0 18 145.79 4.96
 0 0 -19 0.14 0.71
 0 0 -19 0.41 0.74
 0 0 19 1.68 0.66
 0 0 19 0.42 0.75
 0 0 19 0.96 0.79
 0 0 -20 286.76 6.59
 0 0 -20 288.54 6.7
 0 0 -20 288.44 6.51
 0 0 20 275.83 5.89
 0 0 20 274.63 5.91
 0 0 20 290.79 6.86
 0 0 20 285.65 6.57
 0 0 21 0.37 0.41
 0 0 -21 1.17 0.6
 0 0 21 0.16 0.64
 0 0 -21 0.73 0.55
 0 0 -21 -0.1 0.59
 0 0 -22 22.8 1.31
 0 0 -22 22.99 1.43
 0 0 22 23.73 1.37
 0 0 22 22.41 1.46
 0 0 -22 23.1 1.36
 0 0 -23 0.46 0.35
 0 0 -23 0.25 0.26
 0 0 23 0.23 0.37
 0 0 23 0.32 0.27
 0 -1 0 1.86 0.2
 0 -1 0 0.28 0.08
 0 -1 0 0.91 0.22
 0 1 0 1.22 0.13
 0 -1 1 1570.68 16.45
 0 1 1 1586.8 15.95
 0 -1 -1 1405.21 16.38
 0 1 1 1484.23 16.47
 0 -1 -1 1524.56 16.83
 0 1 1 1524.01 16.82
 0 1 -1 1419.26 16.71
 0 -1 -2 4253.92 47.38
 0 1 2 4470.85 47.65
 0 1 -2 4350.4 47.19
 0 -1 -2 4942.41 47.37
 0 -1 2 4502.13 47.21
 0 1 -2 4287.88 47.16
 0 1 2 4839.85 47.35
 0 1 2 4798.88 47.33
 0 -1 2 4360.43 46.74
 0 -1 2 4154.16 46.82
 0 1 2 4955.27 47.9
 0 -1 2 4928.29 47.27
 0 1 -2 4391.29 46.98
 0 -1 2 4888.25 47.83
 0 1 2 5093.94 47.39
 0 -1 2 4337.98 46.99
 0 -1 -2 4290.38 46.95
 0 1 2 4363.46 46.13
 0 1 3 2419.23 24.99
 0 1 -3 2459.09 26.87
 0 -1 3 2233.85 25.92
 0 1 3 2454.05 27.01
 0 1 3 2584.48 26.74
 0 -1 3 2345.63 26.03
 0 1 -3 2501.02 27.18
 0 1 -3 2410.93 25.67
 0 -1 3 2577.19 25.96
 0 1 3 2387.72 25.7
 0 1 3 2400.13 25.73
 0 1 -3 2218.3 25.61
 0 -1 3 2282.61 25.91
 0 -1 -3 2475.5 25.8
 0 -1 3 2385.42 25.7
 0 1 3 2357.25 26.8
 0 1 -3 2314.97 25.65
 0 -1 -3 2354.98 25.85
 0 -1 4 790.54 10.29
 0 1 -4 830.59 11.42
 0 1 -4 807.86 9.64
 0 -1 4 854.37 9.93
 0 1 -4 736.04 9.29
 0 -1 4 794.01 9.42
 0 1 4 766.63 9.36
 0 1 4 752.63 9.3
 0 -1 -4 791.27 9.45
 0 -1 4 746.35 10.18
 0 1 4 814.99 10.99
 0 1 4 800.38 9.2
 0 -1 -4 824.27 10.08
 0 1 -4 829.46 11.16
 0 -1 4 770.31 10.32
 0 -1 5 1494.18 17.94
 0 1 -5 1543.19 19.29
 0 -1 -5 1520.56 19.09
 0 -1 5 1578.64 17.26
 0 1 -5 1519.98 16.9
 0 -1 5 1382.3 17.88
 0 1 5 1379.02 18.59
 0 -1 -5 1530.09 18.97
 0 1 5 1413.66 16.11
 0 1 -5 1362.42 16.09
 0 1 5 1536.5 18.98
 0 1 -5 1540.11 18.96
 0 -1 -5 1493.8 17.52
 0 -1 5 1467.08 18.04
 0 1 5 1501.46 18.93
 0 -1 -6 3571.75 40.53
 0 1 -6 3624.64 40.68
 0 -1 6 3416.96 38.96
 0 1 -6 3530.55 37.53
 0 1 6 3366.77 36.08
 0 -1 -6 3796.21 40.71
 0 -1 6 3173.72 38.99
 0 1 6 3639.27 40.44
 0 1 -6 3569.77 40.33
 0 -1 -6 3489.16 38.44
 0 -1 6 3417.85 39.16
 0 1 6 3557.14 40.3
 0 -1 -7 2143.44 27.35
 0 -1 7 2101.01 25.85
 0 1 -7 2130.1 27.39
 0 1 -7 2100.76 23.99
 0 -1 -7 2229.69 27.48
 0 1 7 2111.58 27.3
 0 1 -7 2133.6 27.18
 0 -1 -7 2090.64 25.15
 0 -1 7 2034.27 26.01
 0 1 7 2033.62 26.81
 0 -1 8 453.48 8.74
 0 1 8 458.24 9.38
 0 -1 -8 462.49 9.8
 0 1 -8 459.57 9.73
 0 -1 8 453.63 7.39
 0 -1 -8 455.55 9.64
 0 1 8 463.72 9.77
 0 -1 8 432.5 8.79
 0 -1 -8 451.61 8.18
 0 1 -8 455.53 9.6
 0 1 -9 120.49 4.82
 0 -1 -9 112.18 3.78
 0 1 -9 105.22 4.28
 0 -1 9 125.2 3.33
 0 1 9 108 4.66
 0 -1 9 118.83 4.41
 0 -1 9 113.23 4.18
 0 -1 -9 111.9 4.77
 0 1 -9 122.87 4.94
 0 1 9 114.94 4.56
 0 1 -10 42.96 3.1
 0 -1 -10 50.28 2.63
 0 1 -10 40.24 2.77
 0 -1 10 39.92 1.84
 0 1 10 40.14 3.02
 0 -1 10 42.42 2.69
 0 1 10 49.33 3.14
 0 1 -10 44.04 3.21
 0 -1 10 44.63 2.87
 0 1 11 496.59 12.1
 0 -1 11 452.07 12.05
 0 1 -11 477.46 10.89
 0 -1 -11 494.84 9.81
 0 1 -11 492.9 11.87
 0 -1 -11 519.44 12.43
 0 -1 11 483.83 10.74
 0 1 -11 512.46 12.23
 0 1 11 481.08 11.33
 0 -1 11 487.57 11.07
 0 1 11 477.11 8.67
 0 -1 12 870.27 18.54
 0 1 12 897.49 18.44
 0 -1 -12 943.83 18.76
 0 -1 12 953.23 16.82
 0 1 -12 939.21 18.52
 0 1 12 907.58 17.37
 0 -1 -12 878.92 14.97
 0 1 -12 906.13 17.97
 0 1 -12 906.09 16.8
 0 1 12 913.95 17.9
 0 -1 12 914.1 17.06
 0 1 13 1058.6 15.11
 0 -1 13 1070.19 15.73
 0 -1 13 1067.26 15.6
 0 1 13 1066.36 15.91
 0 1 13 1067.31 15.85
 0 -1 13 1059.83 15.83
 0 -1 13 1058.3 15.24
 0 -1 -13 1044.42 16.98
 0 1 -13 1074.47 20.74
 0 1 -13 1081.27 19.13
 0 1 -13 1048.99 15.53
 0 -1 -13 1064.11 16
 0 -1 -13 1079.46 16.15
 0 1 -13 1064.7 15.92
 0 1 -13 1133.64 21.57
 0 -1 13 1111.47 19.3
 0 1 13 1060.64 19.96
 0 -1 13 1056.8 15.4
 0 1 13 1080.74 21.29
 0 -1 13 1068.88 21.7
 0 1 -13 1055.48 15.1
 0 -1 -13 1060.36 15.83
 0 -1 -13 1127.47 21.72
 0 1 13 1075.34 20.66
 0 -1 13 1086.91 19.74
 0 -1 14 50.86 2.6
 0 1 14 52.88 2.57
 0 -1 14 55.93 2.84
 0 -1 14 54.21 2.6
 0 1 -14 60.94 3.96
 0 1 -14 55.01 4.32
 0 -1 -14 57.17 4.45
 0 -1 14 51.94 2.48
 0 -1 14 51.59 2.71
 0 -1 -14 52.49 2.81
 0 1 -14 49.95 2.52
 0 -1 -14 52.03 2.84
 0 1 -14 52.08 2.72
 0 -1 -14 75.75 5.22
 0 1 -14 56.23 4.47
 0 1 14 52.65 3.98
 0 -1 14 52.75 3.75
 0 1 14 53.61 2.84
 0 -1 14 53.63 2.86
 0 -1 14 54.37 4.53
 0 1 14 53.67 4.45
 0 1 -14 52.99 2.84
 0 -1 -14 51.62 2.87
 0 -1 14 54.43 3.98
 0 1 14 49.73 4.06
 0 -1 15 1531.92 21.15
 0 1 15 1465.3 20.23
 0 -1 15 1493.67 20.28
 0 -1 -15 1496.36 27.62
 0 1 -15 1451.67 24.38
 0 1 -15 1490.49 27.22
 0 -1 15 1501.47 20.03
 0 -1 15 1516.12 21.06
 0 -1 -15 1495.75 21.25
 0 1 -15 1470.84 20.26
 0 1 -15 1518.99 20.92
 0 -1 -15 1516.67 21.48
 0 -1 -15 1574.38 28.49
 0 -1 15 1476.48 24.84
 0 1 -15 1546.76 28.08
 0 1 15 1486.37 26.18
 0 1 15 1523.41 21.44
 0 -1 15 1486.86 21.3
 0 -1 15 1500.45 28.6
 0 -1 -15 1512.44 21.55
 0 1 -15 1537.97 21.42
 0 1 15 1502.55 27.04
 0 -1 15 1458.64 25.9
 0 -1 16 55.59 2.94
 0 -1 16 52.83 2.94
 0 1 16 50.27 2.62
 0 -1 -16 55.29 4.68
 0 1 -16 46.24 4.26
 0 -1 16 49.63 2.48
 0 1 -16 51.55 2.84
 0 -1 -16 49.37 2.94
 0 1 16 52.79 2.8
 0 -1 16 50.75 3.75
 0 1 -16 56.79 4.71
 0 1 16 50.56 4.08
 0 1 -16 50.57 2.63
 0 -1 -16 48.4 2.84
 0 1 16 52.89 3.01
 0 -1 -16 57.76 4.84
 0 -1 -16 68.24 3.42
 0 1 -16 52.99 2.96
 0 -1 16 49.07 4
 0 1 16 52.38 4.36
 0 1 -17 144.83 4.51
 0 1 -17 156.52 7.8
 0 -1 -17 149.64 7.73
 0 1 17 152.49 5.2
 0 -1 17 141.68 6.85
 0 1 17 155.85 7.62
 0 -1 17 148.23 4.31
 0 1 17 153.03 4.83
 0 -1 -17 150.28 5.24
 0 1 -17 150.14 5.08
 0 1 17 152.7 4.6
 0 -1 17 156.17 5.06
 0 -1 17 149.48 4.98
 0 1 17 137.47 6.82
 0 1 -17 152.57 7.85
 0 -1 -17 152.85 5.25
 0 1 -17 153.55 4.98
 0 -1 -17 159.69 8.11
 0 1 18 444.71 8.69
 0 1 18 449.17 9.52
 0 -1 18 446.42 9.12
 0 1 18 432.93 8.32
 0 -1 18 437.7 9.05
 0 -1 -18 429.06 13.35
 0 1 -18 417.49 13.14
 0 1 -18 450.34 13.72
 0 -1 -18 417.51 13.34
 0 1 -18 448.96 9.05
 0 -1 -18 451.13 9.54
 0 1 -18 464.16 9.41
 0 -1 -18 449.83 9.55
 0 1 19 310.67 5.81
 0 -1 19 313.59 6.34
 0 1 19 297.55 5.41
 0 -1 -19 299.88 6.57
 0 -1 -19 314.32 6.76
 0 1 -19 313.17 6.52
 0 1 19 316.79 6.8
 0 -1 19 306.12 6.3
 0 1 -19 313.86 6.24
 0 -1 -19 313.46 6.76
 0 1 20 0.17 0.21
 0 1 -20 3.48 0.88
 0 -1 -20 3.79 0.94
 0 -1 -20 3.32 0.92
 0 1 -20 4.07 0.85
 0 -1 20 5.36 0.96
 0 1 20 3.45 0.94
 0 -1 20 4.03 0.75
 0 -1 -20 3.18 0.91
 0 -1 20 4 0.85
 0 -1 21 156.9 3.9
 0 -1 -21 153.68 4.25
 0 1 -21 154.02 4.06
 0 1 -21 148.13 3.79
 0 -1 -21 158.89 4.3
 0 -1 21 148.54 3.39
 0 -1 21 148.82 3.9
 0 1 21 157.58 4.35
 0 1 21 153.63 3.93
 0 -1 -21 149.63 4.21
 0 1 -21 154.4 4.24
 0 -1 22 1.66 0.41
 0 1 22 2.18 0.6
 0 -1 -22 2.51 0.62
 0 1 -22 1.87 0.44
 0 1 -22 1.63 0.57
 0 -1 -22 1.09 0.53
 0 -1 -22 1.41 0.59
 0 1 -22 1.55 0.51
 0 1 22 0.97 0.38
 0 -1 22 1.62 0.45
 0 1 22 1 0.56
 0 1 -23 140.44 2.84
 0 -1 -23 140.89 2.84
 0 1 23 140.04 2.86
 0 -1 -23 138.49 2.76
 0 -2 0 21.43 0.88
 0 -2 0 21.51 0.91
 0 -2 -1 2766.05 28.35
 0 -2 1 2660.6 27.37
 0 2 1 2547.52 29.13
 0 -2 1 2483.83 26.63
 0 -2 -1 2611.47 29.22
 0 -2 -1 2637.18 27.89
 0 2 -1 2394.41 28.94
 0 2 1 2601.85 27.76
 0 2 2 9594.5 94.35
 0 -2 2 9517.45 93.71
 0 -2 2 9035.96 94.6
 0 2 -2 8521.28 94.4
 0 -2 -2 9686.5 94.12
 0 2 -2 8421.44 94.4
 0 2 2 9271.97 94.66
 0 -2 -2 9999 94.91
 0 -2 2 8598.87 92.09
 0 2 2 8597.47 93.68
 0 2 2 9360.39 94.72
 0 2 -3 24.03 1.21
 0 2 3 24.79 0.67
 0 -2 3 24.48 1.33
 0 2 3 24.12 1.05
 0 -2 -3 32.02 1.31
 0 2 3 22.49 1.28
 0 2 -3 22.08 1.27
 0 -2 -3 23.69 1.35
 0 2 -3 27.46 1.39
 0 2 3 21.41 1.23
 0 2 3 22.35 1.27
 0 -2 -3 32.12 1.52
 0 -2 3 22.11 0.85
 0 -2 3 22.15 1.27
 0 2 3 24.85 1.48
 0 2 3 23.52 1.37
 0 2 4 659.86 8.97
 0 -2 4 626.9 9.72
 0 -2 -4 638.04 8.64
 0 2 -4 653.73 8.73
 0 2 4 604.9 9.53
 0 2 -4 584.53 8.87
 0 -2 4 591.56 8.1
 0 2 -4 579.07 8.88
 0 -2 -4 618.46 9.07
 0 -2 -4 642.82 9.78
 0 2 4 581.44 8.82
 0 2 4 592.05 8.92
 0 -2 4 635.23 9.1
 0 2 4 648.86 9.9
 0 -2 4 623.95 8.59
 0 2 -4 638.41 7.39
 0 -2 -4 610.47 9.44
 0 2 -4 662.35 9.82
 0 2 4 651.8 10.11
 0 -2 -5 2418.7 28.75
 0 -2 5 2425.51 27
 0 -2 5 2196.57 26.43
 0 2 5 2191.44 26.59
 0 -2 -5 2458.38 27.07
 0 2 -5 2082.87 26.52
 0 2 5 2401.46 28.9
 0 -2 5 2361.51 28.59
 0 2 5 2525.88 27.81
 0 -2 -5 2352.66 26.65
 0 2 -5 2406.7 26.46
 0 -2 5 2425.22 27.08
 0 2 -5 2473.54 29.2
 0 -2 -5 2327.73 28.1
 0 2 -5 2399.11 28.44
 0 -2 5 2320.94 26.9
 0 2 5 2398.1 28.72
 0 2 6 71.47 2.28
 0 2 -6 73.59 2.33
 0 -2 6 70.02 2.5
 0 -2 -6 79.73 3.34
 0 2 6 79.12 3.32
 0 2 6 80.26 3.06
 0 -2 6 78.06 3.31
 0 -2 6 82.32 2.76
 0 2 -6 91.49 3.64
 0 2 -6 81.85 2.34
 0 -2 -6 86.26 2.62
 0 -2 6 83.79 2.81
 0 2 6 78.19 3.27
 0 2 -6 81.44 3.3
 0 -2 -6 93.02 3.4
 0 -2 7 107.02 4.22
 0 2 7 111.77 3.97
 0 2 -7 115.49 4.39
 0 2 7 111.16 4.22
 0 -2 7 110.89 3.51
 0 2 -7 121.8 2.94
 0 2 -7 93.88 2.59
 0 2 7 93.9 2.56
 0 -2 -7 107.56 3.17
 0 -2 7 110.35 3.57
 0 2 7 107.25 4.11
 0 -2 -7 105.25 4
 0 2 -7 113.21 4.2
 0 2 8 66.43 3.48
 0 -2 8 65.82 2.97
 0 -2 8 78.71 3.14
 0 2 -8 68.52 3.64
 0 2 -8 69.85 3.49
 0 -2 -8 68.51 2.62
 0 2 -8 68.23 2.19
 0 -2 8 65.2 3.56
 0 2 8 66.11 3.3
 0 2 -9 26.43 2.31
 0 -2 -9 26.38 2.3
 0 2 -9 26.71 2.44
 0 -2 -9 23.61 1.62
 0 -2 9 20.79 2.19
 0 2 9 24.92 2.23
 0 2 9 23.64 2.24
 0 -2 9 25.65 1.98
 0 -2 10 572.47 11.32
 0 2 10 572.22 12.63
 0 2 -10 563.28 12.7
 0 -2 10 574.12 11.01
 0 -2 -10 567.66 12.41
 0 2 -10 566.41 12.45
 0 -2 -10 558.84 9.8
 0 -2 -10 545.41 12.71
 0 -2 10 546.68 12.85
 0 2 10 569.78 12.3
 0 2 11 2338.07 33.2
 0 -2 11 2218.9 30.98
 0 2 -11 2292.72 33.41
 0 -2 11 2317.38 30.48
 0 2 11 2239.48 32.68
 0 2 -11 2266.6 32.95
 0 -2 -11 2326.57 33.05
 0 2 -11 2213.21 32.26
 0 -2 -11 2217.83 28.23
 0 -2 11 2207.44 33.59
 0 2 11 2343.01 32.96
 0 -2 -11 2293.14 33.8
 0 2 -12 1679.34 27.23
 0 -2 -12 1701.58 27.45
 0 2 -12 1633.35 26.29
 0 -2 -12 1675.13 22.26
 0 -2 12 1687.56 25.43
 0 2 12 1692.37 27.38
 0 -2 12 1674.76 24.58
 0 2 -12 1722.09 27.88
 0 2 12 1635.42 26.83
 0 -2 -12 1723.29 28.26
 0 -2 12 1634.48 28.08
 0 2 12 1709.16 27.36
 0 -2 12 1645 21.84
 0 -2 -12 1659.28 22.16
 0 -2 12 1649.38 22.04
 0 2 12 1628.22 21.63
 0 -2 12 1655.6 21.77
 0 -2 13 957.41 14.83
 0 -2 -13 998.41 20.53
 0 2 -13 975.23 19.56
 0 2 -13 948.53 18.72
 0 -2 -13 954.06 19.68
 0 -2 -13 962.45 15.1
 0 -2 13 928.98 14.13
 0 2 13 969.52 14.86
 0 2 13 947.33 14.51
 0 -2 13 936.18 14.61
 0 -2 -13 933.7 14.9
 0 2 -13 935.08 14.09
 0 -2 13 920.46 20.13
 0 2 13 969.39 19.63
 0 -2 13 945.2 14.62
 0 -2 -13 940.31 14.95
 0 -2 13 939.87 14.63
 0 2 -13 998.2 20.24
 0 -2 13 980.26 17.24
 0 2 13 954.4 19.24
 0 -2 13 957.06 17.96
 0 -2 14 640.41 11.6
 0 -2 -14 666.28 16.7
 0 -2 -14 646.38 16.11
 0 2 -14 632.5 14.81
 0 2 -14 639.62 15.71
 0 -2 -14 649.64 11.83
 0 -2 14 624.29 10.92
 0 2 14 655.09 11.64
 0 2 14 644.34 11.36
 0 -2 14 623.92 11.35
 0 2 -14 613.96 10.85
 0 -2 -14 638.37 11.72
 0 -2 14 609.64 16.3
 0 -2 14 635.98 11.28
 0 -2 -14 634.06 11.69
 0 -2 14 617.6 11.3
 0 2 -14 650.8 16.26
 0 2 14 646.19 15.55
 0 -2 14 623.01 13.4
 0 -2 14 638 14.36
 0 -2 15 250.98 6.33
 0 2 15 253.8 6.78
 0 -2 15 240.28 6.32
 0 2 -15 245.43 9.55
 0 -2 -15 253.57 9.88
 0 2 -15 248.41 8.84
 0 -2 -15 243.28 9.99
 0 -2 -15 258.04 6.95
 0 2 -15 256.76 6.67
 0 -2 -15 247.57 6.85
 0 2 -15 244.46 6.18
 0 2 -15 259.45 10.05
 0 2 15 239.13 9.26
 0 -2 -15 255.52 6.89
 0 -2 15 241.86 8.51
 0 -2 15 248.58 10.28
 0 -2 15 260.38 6.8
 0 2 15 257.82 6.66
 0 -2 15 254.6 6.72
 0 2 16 5.44 1.58
 0 -2 16 1.17 0.78
 0 2 16 1.89 0.79
 0 -2 -16 2.98 1.29
 0 2 -16 0.53 1.07
 0 -2 16 0.89 0.66
 0 -2 -16 0.5 0.75
 0 2 16 0.51 0.96
 0 2 -16 2.18 0.75
 0 -2 16 0.86 0.74
 0 2 -16 2.06 1.24
 0 -2 -16 2.95 1.38
 0 2 -16 0.97 0.73
 0 -2 -16 2.33 0.87
 0 2 16 0.87 0.77
 0 -2 16 1.22 0.64
 0 -2 -17 25.87 3.19
 0 2 -17 22.39 2.98
 0 2 -17 18.32 2.79
 0 2 17 24.98 2.99
 0 2 17 21.03 2.89
 0 -2 17 28.78 2.22
 0 -2 -17 21.11 3
 0 2 17 23.34 1.94
 0 -2 17 21.67 1.78
 0 -2 -17 24.01 2.12
 0 2 -17 25.44 1.91
 0 2 17 24.67 2.08
 0 -2 17 29.42 2.24
 0 -2 -17 26.69 2.22
 0 2 -17 22.94 1.95
 0 2 17 25.47 2.14
 0 -2 17 25.75 1.94
 0 -2 18 3.46 0.89
 0 2 18 4.53 1.09
 0 -2 18 3.44 1.02
 0 -2 18 2.95 0.79
 0 2 18 5.19 1
 0 2 18 3.04 0.95
 0 -2 18 3.8 1.08
 0 -2 -18 3.68 1.08
 0 2 -18 3.8 0.86
 0 2 -18 3.14 0.95
 0 -2 -18 4.4 1.12
 0 -2 -18 3.57 0.97
 0 -2 19 320.86 6.82
 0 2 19 345.55 7.74
 0 2 19 336.45 7.09
 0 2 19 347.56 7.6
 0 -2 19 350.24 7.72
 0 -2 19 339.7 7.53
 0 2 -19 335.82 6.86
 0 -2 -19 350.98 7.89
 0 2 -19 336.35 7.25
 0 -2 -19 337.41 7.79
 0 -2 -19 333.08 7.48
 0 2 20 165.96 4.68
 0 2 20 158.17 4.04
 0 -2 20 167.35 4.5
 0 2 -20 160.18 4.25
 0 -2 -20 164.38 4.7
 0 -2 20 164.75 4.59
 0 2 20 163.61 4.51
 0 2 -20 157.23 3.87
 0 -2 -20 160.65 4.68
 0 -2 -20 161.61 4.47
 0 2 -20 161.37 4.43
 0 2 -21 19.94 1.12
 0 -2 -21 21.32 1.58
 0 2 -21 21.44 1.38
 0 -2 -21 22.41 1.58
 0 2 21 21.2 1.47
 0 -2 21 23.03 1.57
 0 2 -21 22.74 1.52
 0 -2 -21 21.71 1.49
 0 -2 21 23.01 1.37
 0 2 21 22.41 1.59
 0 -2 21 21.07 1.44
 0 -2 21 22.83 1.28
 0 2 21 20.89 1.45
 0 -2 -22 14.71 1.11
 0 -2 22 9.41 0.63
 0 -2 -22 12.47 1.02
 0 2 -22 12.81 0.83
 0 -2 22 13.17 0.92
 0 2 22 12.78 0.96
 0 -2 22 13.43 1
 0 2 22 13.47 0.96
 0 2 -22 14.21 1
 0 -2 -22 12.61 0.97
 0 2 22 14.06 1.1
 0 -2 -23 82.62 1.88
 0 2 23 83.62 1.96
 0 -3 0 0.21 0.39
 0 -3 0 0.14 0.11
 0 -3 0 0.29 0.19
 0 -3 -1 528.71 7.12
 0 -3 -1 519.17 8.94
 0 -3 1 505.31 5.96
 0 -3 -1 543 7.28
 0 -3 -1 549.32 7.64
 0 3 2 200.75 4.49
 0 -3 -2 215.23 4.55
 0 -3 2 203.74 3.7
 0 -3 -2 197.9 5.08
 0 3 2 197.23 4.09
 0 -3 -2 197.37 4.15
 0 -3 2 198.91 5.02
 0 -3 -3 140.7 4.19
 0 -3 -3 135.83 3.65
 0 -3 3 136.82 4.1
 0 3 3 130.1 3.52
 0 3 3 145.17 2.61
 0 3 3 145.83 4.28
 0 -3 3 138.71 3.44
 0 -3 -3 145.15 3.99
 0 3 3 137.92 3.87
 0 3 -4 788.02 10.16
 0 3 4 806.39 12.17
 0 3 4 811.54 12.7
 0 3 -4 812.18 11.37
 0 -3 4 807.23 12.15
 0 -3 -4 803.68 11.89
 0 -3 -4 810.41 12.28
 0 -3 4 758.94 11.39
 0 -3 5 11.63 1.18
 0 3 -5 5.82 1.04
 0 3 -5 13.53 1.35
 0 3 5 3.05 0.84
 0 3 -5 17.99 1.25
 0 3 5 15.37 1.43
 0 3 -5 5.91 0.49
 0 -3 5 4.48 0.46
 0 -3 5 4.49 0.77
 0 -3 -5 5.11 0.89
 0 -3 -5 3.47 0.71
 0 -3 6 562.64 10.53
 0 3 -6 591.73 11.39
 0 3 -6 577.94 10.63
 0 3 6 589.23 11.23
 0 3 -6 582.19 8.99
 0 3 6 598.96 11
 0 -3 -6 578.86 10.82
 0 -3 6 588.62 9.93
 0 -3 -6 601.21 10
 0 -3 -7 1722.65 23.86
 0 -3 7 1673.63 23.42
 0 3 7 1717.7 24.11
 0 3 -7 1686.11 20.22
 0 3 -7 1718.35 23.35
 0 -3 -7 1658.34 23.04
 0 3 -7 1745.82 24.47
 0 -3 -7 1606.03 20.28
 0 3 7 1713.71 23.71
 0 3 -8 139.12 5.23
 0 -3 -8 155.13 5.44
 0 -3 8 131.89 5.22
 0 3 -8 139.68 5.59
 0 3 8 144.53 5.56
 0 -3 -8 131.16 3.7
 0 3 8 143.44 5.46
 0 -3 -9 193.93 6.6
 0 3 -9 193.12 6.63
 0 -3 9 189.21 6.77
 0 3 9 196.51 6.93
 0 3 -9 205.08 7.17
 0 -3 -9 182.28 4.53
 0 3 9 190.21 6.72
 0 3 10 1642.08 26.16
 0 3 -10 1706.97 26.84
 0 -3 -10 1635.3 25.62
 0 3 -10 1676.5 25.83
 0 3 10 1676.34 26.28
 0 -3 10 1618.37 26.18
 0 3 11 359.63 10.57
 0 3 -11 360.05 10.66
 0 -3 11 359.76 7.47
 0 -3 11 339.19 10.43
 0 -3 11 350.22 7.48
 0 -3 -11 351.19 10.17
 0 3 -11 362.36 10.3
 0 -3 -11 335.16 7.3
 0 -3 -12 342.5 7.24
 0 -3 12 343.71 10.98
 0 -3 12 365.15 7.73
 0 3 -12 352.64 10.59
 0 3 -12 342.44 10.65
 0 -3 -12 348.39 10.66
 0 3 -12 365.56 11.16
 0 3 12 353.23 7.54
 0 3 12 349.36 10.85
 0 -3 -12 347.77 7.73
 0 3 12 336.08 7.09
 0 -3 12 344.86 7.27
 0 -3 12 346.29 7.68
 0 -3 -12 328.95 7.69
 0 -3 12 349.51 6.92
 0 -3 12 351.4 7.38
 0 -3 12 367.29 7.86
 0 -3 13 5.69 0.99
 0 -3 -13 8.74 1.33
 0 3 -13 7.28 1.7
 0 -3 -13 7.13 1.68
 0 3 -13 4.29 1.35
 0 -3 -13 3.24 0.79
 0 -3 13 4.26 1.01
 0 -3 13 3.34 0.89
 0 3 13 3.21 0.83
 0 -3 13 4.73 0.83
 0 3 13 2.97 1.01
 0 3 13 5.41 1.58
 0 -3 13 3.39 0.94
 0 -3 13 3.44 1.39
 0 3 13 5.46 0.95
 0 -3 13 7.47 1.13
 0 3 13 5.61 1.55
 0 -3 -13 6.42 1.13
 0 3 -13 3.17 1.36
 0 -3 14 1136.58 16.86
 0 3 14 1126.26 16.64
 0 3 -14 1114.8 22.01
 0 3 -14 1099.97 21.93
 0 -3 14 1120.23 16.38
 0 -3 14 1096.17 15.88
 0 3 14 1149.65 17.18
 0 3 -14 1101.44 15.96
 0 -3 -14 1113.94 17.41
 0 -3 -14 1087.07 16.18
 0 -3 14 1115.44 17.29
 0 -3 14 1120.94 17.23
 0 3 -14 1152.17 23.16
 0 3 14 1100.29 22.39
 0 -3 14 1121.71 23.18
 0 -3 14 1139.73 17.49
 0 3 14 1145.1 23.01
 0 -3 -15 77.04 3.15
 0 -3 15 76.9 3.67
 0 -3 15 72.75 3.04
 0 3 15 76.01 3.55
 0 -3 15 71.74 3.39
 0 3 15 74.76 3.35
 0 3 15 77.45 5.41
 0 -3 -15 72.88 3.66
 0 3 -15 76.34 3.13
 0 -3 15 74.64 3.53
 0 -3 15 72.24 3.13
 0 3 -15 66.19 4.73
 0 3 -15 70.04 4.93
 0 3 -15 70.4 5.23
 0 3 15 74.48 5.23
 0 -3 -16 107.83 4.13
 0 3 -16 104.72 6.38
 0 3 16 111.24 6.39
 0 3 -16 100.13 5.74
 0 3 -16 102.13 6.06
 0 3 16 117.83 4.46
 0 -3 16 104.72 3.67
 0 -3 16 110.16 4.2
 0 3 16 105.9 4.05
 0 -3 16 112.46 4.5
 0 3 -16 112.42 4.16
 0 -3 -16 109.65 4.51
 0 3 16 105.03 6.36
 0 -3 16 113.9 4.29
 0 -3 16 107.01 3.67
 0 3 -16 110.69 3.78
 0 3 -17 81.23 5.34
 0 -3 17 93.95 3.76
 0 3 17 76.99 5.4
 0 -3 17 91.13 3.97
 0 3 -17 87.49 3.59
 0 -3 -17 88.67 4
 0 -3 -17 79.95 6.11
 0 3 17 92.36 3.89
 0 -3 17 108.1 3.54
 0 -3 -17 88.04 3.67
 0 -3 17 86.91 3.69
 0 3 17 86.7 3.61
 0 3 17 89.37 5.66
 0 3 -17 80.52 5.47
 0 3 -17 84.23 3.2
 0 -3 18 56.26 3
 0 -3 -18 54.75 2.72
 0 3 -18 56.13 2.36
 0 3 18 56.56 2.93
 0 3 -18 60.07 2.76
 0 -3 -18 58.43 3.1
 0 3 18 60.13 2.89
 0 -3 18 56.3 2.69
 0 3 18 58.5 2.79
 0 -3 18 56.85 2.82
 0 -3 19 2.3 0.87
 0 3 19 3.05 0.82
 0 3 -19 1.86 0.68
 0 -3 -19 1.92 0.85
 0 3 19 2.06 0.74
 0 -3 19 3.46 0.87
 0 -3 -19 1.67 0.72
 0 3 19 1.18 0.79
 0 3 20 364.58 7.19
 0 -3 20 366.07 6.93
 0 3 -20 351.74 6.46
 0 -3 -20 377.79 7.44
 0 -3 -20 368.21 7.45
 0 3 20 361.01 6.78
 0 -3 20 372.34 7.29
 0 -3 -20 357.25 6.73
 0 3 -20 360.57 6.78
 0 -3 20 361.16 7.09
 0 -3 20 362.69 6.89
 0 3 20 357.02 6.67
 0 3 21 112.27 3.24
 0 3 21 112.34 2.89
 0 3 21 106.61 2.78
 0 -3 21 112.75 2.98
 0 -3 -21 117.56 3.45
 0 -3 21 119.1 3.15
 0 3 -21 110.5 2.92
 0 -3 -21 106.12 2.84
 0 -3 -21 115.8 3.38
 0 3 -21 104.13 2.64
 0 -3 21 112.11 2.88
 0 -3 21 116.23 3.27
 0 3 22 191.19 3.59
 0 -3 22 179.11 3.38
 0 3 -22 138.84 2.69
 0 3 22 190.72 3.54
 0 -3 -22 189.32 3.67
 0 -3 22 154.51 2.88
 0 -4 0 3151.74 38.52
 0 4 0 3091.89 34.75
 0 -4 -1 4671.26 50.79
 0 4 1 4809.9 52.22
 0 -4 -1 4738.04 51.03
 0 -4 2 336.36 7.98
 0 -4 -2 340.51 8.05
 0 -4 -2 330.37 6.09
 0 -4 -2 349.58 6.59
 0 -4 -2 342.74 6.01
 0 4 2 338.08 6.71
 0 -4 -3 1278.48 17.24
 0 -4 -3 1326.28 19.54
 0 -4 3 1326.96 19.5
 0 4 3 1313.87 19.11
 0 4 3 1328.12 18.05
 0 -4 -3 1327.4 17.06
 0 -4 -3 1339.31 17.89
 0 -4 4 692.98 10.57
 0 -4 -4 733.67 12.13
 0 4 4 714.49 12.9
 0 -4 -4 757.89 13.14
 0 -4 4 731.02 12.9
 0 -4 -4 696.84 11.54
 0 4 -4 713.52 11.74
 0 4 -4 685.82 10.57
 0 4 4 691.95 12.07
 0 -4 -5 904.61 15.11
 0 -4 5 890.52 13.69
 0 4 5 936.3 15.82
 0 4 -5 885.88 12.21
 0 4 5 925.37 15.09
 0 -4 -5 945.91 15.48
 0 -4 5 966.76 15.49
 0 -4 -5 938.67 14.77
 0 4 -5 937.4 14.09
 0 4 -5 945.56 14.8
 0 4 -6 1.85 0.6
 0 -4 6 1.98 0.65
 0 4 6 2.05 0.86
 0 -4 -6 1.67 0.66
 0 4 6 3.11 0.89
 0 4 -6 2.46 0.85
 0 4 -7 1871.38 23.71
 0 4 -7 1909.52 26.48
 0 4 7 1901 27.78
 0 -4 7 1850.65 25.92
 0 4 7 1927.68 27.12
 0 4 -7 1943.1 28.18
 0 -4 -8 90.53 4.8
 0 -4 8 93.45 4.39
 0 4 -8 93.27 4.44
 0 4 8 91.17 4.69
 0 4 8 94.28 4.88
 0 4 -8 102.7 5.12
 0 4 9 3594.62 46.52
 0 4 -9 3590.96 45.7
 0 4 9 3535.01 46.98
 0 4 -9 3678.54 47.53
 0 -4 10 4.59 0.95
 0 -4 -10 2.04 0.75
 0 -4 -10 2.8 0.77
 0 4 10 4.99 1.54
 0 4 -10 3.09 1.14
 0 -4 10 3.12 0.82
 0 -4 10 7.19 0.98
 0 4 -10 4.65 1.49
 0 -4 -10 3.06 0.82
 0 -4 10 2.1 0.74
 0 -4 10 1.67 0.9
 0 -4 -10 2.14 0.66
 0 -4 10 2.69 0.84
 0 4 10 1.76 1.09
 0 -4 11 286.38 6.45
 0 -4 11 284.77 6.95
 0 -4 11 294.82 7.02
 0 -4 -11 275.4 6.65
 0 -4 -11 277.4 6.7
 0 -4 -11 269.7 6.05
 0 4 -11 311.58 9.6
 0 4 11 290.11 6.51
 0 4 11 290.72 9.88
 0 4 -11 302.7 10.11
 0 -4 -11 256.71 6.3
 0 -4 -11 278.4 6.91
 0 -4 11 295.82 7.01
 0 -4 11 286.27 6.8
 0 -4 11 275.47 6.09
 0 -4 11 264.92 9.18
 0 4 11 299.61 9.86
 0 -4 12 304.82 6.72
 0 -4 12 315.71 7.61
 0 -4 12 320.54 7.63
 0 -4 12 298.81 7.42
 0 -4 -12 318.33 7.34
 0 -4 -12 293.39 10.95
 0 -4 -12 304.01 7.4
 0 -4 -12 307.63 6.76
 0 4 -12 312.72 10.02
 0 4 -12 315.82 10.74
 0 4 12 319.83 7.14
 0 4 12 318.99 10.73
 0 4 -12 315.39 10.68
 0 -4 -12 316.89 7.63
 0 -4 -12 302.63 6.94
 0 -4 12 325.39 7.58
 0 -4 12 321.87 10.49
 0 -4 12 313.57 6.89
 0 4 12 322.09 10.74
 0 -4 12 310.25 7.3
 0 -4 13 243.43 6.67
 0 -4 13 252.12 6.45
 0 -4 -13 238.91 6.25
 0 -4 -13 204.59 9.41
 0 -4 -13 232.29 6.6
 0 -4 -13 229.49 5.85
 0 4 -13 247.41 9.07
 0 4 -13 235.49 9.35
 0 4 13 229.15 6.09
 0 -4 -13 227.2 6.41
 0 -4 13 246.65 5.96
 0 -4 13 227.21 6.5
 0 4 13 251.84 9.57
 0 4 13 215.79 8.04
 0 -4 13 231.25 9.16
 0 -4 13 225.1 5.83
 0 4 -13 243.29 9.51
 0 4 -14 82.29 5.23
 0 4 -14 77.44 5.36
 0 -4 -14 85.83 3.88
 0 4 14 87.93 3.7
 0 4 14 90.38 5.8
 0 4 14 82.37 3.3
 0 -4 14 79.43 3.37
 0 -4 14 81.45 3.78
 0 -4 -14 79.55 3.35
 0 -4 -14 78.23 5.89
 0 4 -14 83.12 5.63
 0 -4 14 85.75 3.62
 0 -4 -14 80.93 3.49
 0 4 -15 29.29 3.17
 0 4 -15 27.95 3.18
 0 -4 15 33.26 2.23
 0 -4 -15 30.66 2.36
 0 4 15 27.88 2.14
 0 4 15 27.4 3.26
 0 -4 -15 29.45 2.05
 0 -4 15 32.59 2.51
 0 4 -15 30.6 3.45
 0 4 15 29.61 3.37
 0 -4 15 29.89 2.08
 0 4 15 30.66 2.01
 0 -4 15 28.24 2.25
 0 -4 -15 35.57 4.01
 0 -4 -16 61.61 2.93
 0 4 16 63.87 2.87
 0 -4 16 65.47 3.02
 0 4 -16 59.59 4.41
 0 4 -16 64.24 3
 0 4 16 65.28 4.93
 0 -4 -16 59.62 3.28
 0 4 16 66.4 4.97
 0 4 -16 62.49 4.81
 0 -4 16 67.01 3.35
 0 -4 16 74.62 3.62
 0 -4 -16 59.35 5.13
 0 4 16 65.07 3.18
 0 -4 16 76.5 3.19
 0 -4 -17 333.18 7.89
 0 -4 17 326.79 7.54
 0 -4 -17 307.34 6.69
 0 -4 17 337.24 7.99
 0 -4 17 316.24 6.95
 0 4 17 325.52 6.78
 0 4 17 339.52 7.5
 0 -4 -17 311.96 6.85
 0 4 -17 319.17 6.95
 0 -4 17 320.87 6.67
 0 -4 18 0.07 0.83
 0 4 18 0.6 0.55
 0 -4 18 1.08 0.61
 0 4 18 0.12 0.63
 0 -4 -18 3.25 0.73
 0 4 18 0.99 0.75
 0 -4 18 0.24 0.61
 0 4 -18 2.66 0.72
 0 -4 -18 -0.07 0.69
 0 -4 19 10.39 1.23
 0 -4 19 10.01 1.25
 0 4 19 10.77 1.19
 0 4 -19 9.62 0.98
 0 4 -19 10.88 1.04
 0 -4 19 8.15 1.18
 0 -4 -19 8.91 1.2
 0 4 19 9.48 1.11
 0 4 19 9.47 0.92
 0 4 -20 0.18 0.35
 0 -4 20 0.37 0.5
 0 4 20 0.04 0.49
 0 4 20 -0.04 0.56
 0 -4 -20 1.2 0.64
 0 -4 20 1.83 0.67
 0 4 -20 0.64 0.39
 0 -4 20 0.36 0.51
 0 4 20 0.79 0.53
 0 4 21 72.55 2.08
 0 -4 21 78.56 2.39
 0 4 21 77.58 2.37
 0 -4 -21 77.4 2.42
 0 -4 21 77.82 2.32
 0 4 21 77.1 2.17
 0 4 22 58.49 1.51
 0 -4 -22 59.54 1.54
 0 -5 0 0.32 0.66
 0 5 0 0.41 0.28
 0 -5 -1 787.16 15.02
 0 5 1 735.84 11.39
 0 -5 2 191.06 6.7
 0 -5 -2 199.25 6.82
 0 5 2 190.12 5.08
 0 5 2 186.83 5.95
 0 -5 -3 110.74 5.02
 0 -5 3 104.54 4.88
 0 5 3 107.19 4.57
 0 -5 -3 107.12 3.69
 0 5 3 103.44 3.89
 0 5 -4 283.96 7.4
 0 -5 -4 310.8 8.73
 0 -5 4 296.8 8.54
 0 5 -4 292.99 7.25
 0 -5 -4 291.88 6.99
 0 -5 -4 280.77 6.03
 0 5 4 301.92 8.29
 0 5 -4 265.14 6.38
 0 5 4 287.63 7.26
 0 5 -5 52.45 2.99
 0 5 -5 51.49 2.92
 0 -5 -5 55.81 3.1
 0 -5 -5 46.16 2.48
 0 5 5 46.28 2.9
 0 5 5 50.71 3.39
 0 5 6 86.89 4.63
 0 -5 -6 86.09 4.21
 0 -5 -6 95.43 3.9
 0 5 -6 82.79 3.63
 0 5 -6 87.5 4.78
 0 5 -6 89.79 4.15
 0 5 6 86.99 4.24
 0 5 7 73.3 4.11
 0 -5 7 83.45 3.23
 0 -5 7 73.92 3.02
 0 5 7 82.72 4.72
 0 5 -7 74.19 3.96
 0 -5 -7 75.97 4.22
 0 -5 7 73.85 3.04
 0 5 -7 81.82 4.78
 0 5 8 709.65 14.77
 0 -5 8 687.27 11.37
 0 -5 -8 680.87 14.76
 0 -5 8 647.66 12.99
 0 5 -8 722.16 14.27
 0 -5 -8 688.62 11.58
 0 5 8 680.91 15.4
 0 5 -8 726.1 15.96
 0 -5 -8 664.62 11.51
 0 -5 8 656.9 11.5
 0 -5 8 672.93 11.42
 0 -5 8 686.3 11.45
 0 -5 -8 671.4 11.06
 0 -5 8 666.45 11.47
 0 -5 8 687.54 11.39
 0 -5 -9 32.13 2.19
 0 -5 9 33.87 2.16
 0 -5 -9 28.77 2.97
 0 -5 -9 28.67 1.96
 0 5 -9 32.99 2.91
 0 -5 -9 34.9 2.27
 0 5 -9 32.62 3.29
 0 5 9 33.18 3.31
 0 5 9 35.23 3.19
 0 -5 9 31.2 2.19
 0 -5 9 28.65 2.07
 0 -5 -9 31.29 1.97
 0 -5 9 29.38 2.08
 0 -5 9 30.11 2.05
 0 -5 9 27.68 2.05
 0 -5 10 1181.16 17.62
 0 -5 -10 1201.33 17.7
 0 -5 10 1213.63 17.26
 0 -5 -10 1152.23 17.14
 0 5 -10 1177.72 21.15
 0 -5 -10 1178.46 17.7
 0 5 -10 1235.1 23.2
 0 5 10 1216.73 22.98
 0 -5 10 1213.41 17.38
 0 5 10 1216.31 22.26
 0 -5 10 1150.38 17.54
 0 -5 -10 1138.84 16.42
 0 -5 10 1157.45 17.56
 0 -5 -10 1102.88 22
 0 -5 10 1131.77 17.55
 0 -5 -11 475.46 9.67
 0 -5 11 481.76 9.29
 0 -5 -11 441.37 13.19
 0 -5 -11 451.84 9.34
 0 5 -11 486.69 12.48
 0 -5 -11 461.59 9.73
 0 5 11 484.14 13.63
 0 5 -11 483.61 13.65
 0 5 11 464.11 12.94
 0 -5 11 471.13 9.7
 0 -5 11 455.87 9.66
 0 -5 11 481.42 9.76
 0 -5 11 474.6 9.78
 0 -5 -11 453.13 8.5
 0 -5 -12 1839.55 25.03
 0 -5 12 1799.31 25.32
 0 5 12 1846.63 23.85
 0 5 -12 1822.36 31.22
 0 5 12 1802.35 31.42
 0 5 -12 1788.7 29.27
 0 -5 -12 1774.3 24.76
 0 -5 -12 1716.99 31.03
 0 -5 12 1892.63 25.32
 0 -5 12 1909 24.37
 0 -5 12 1857.11 25.13
 0 -5 12 1871.06 25.38
 0 -5 -12 1812.28 25.24
 0 5 12 1749.06 29.99
 0 5 12 1826.05 30.72
 0 5 13 68.5 3.1
 0 -5 13 67.72 3.12
 0 5 -13 65.24 4.49
 0 5 -13 68.22 5.16
 0 -5 -13 72.58 3.65
 0 -5 -13 71.71 3.48
 0 -5 -13 65.68 3.35
 0 -5 13 70.93 3.57
 0 -5 -13 58.93 4.83
 0 5 13 64.9 4.88
 0 5 13 65.3 4.59
 0 -5 13 65.78 3.48
 0 -5 13 71.75 3.48
 0 5 13 65.37 5.03
 0 5 -13 65.68 4.97
 0 5 -14 84.74 5.16
 0 5 -14 83.51 5.65
 0 -5 -14 94.04 4.12
 0 -5 -14 85.33 3.68
 0 5 14 79.84 4.94
 0 5 14 87.46 5.64
 0 -5 -14 89.76 3.91
 0 -5 14 87.03 3.96
 0 5 -14 83.33 5.63
 0 5 14 80.68 5.57
 0 5 14 89.73 3.56
 0 -5 14 95.7 4.17
 0 -5 -14 80.8 5.71
 0 -5 14 89.61 3.84
 0 -5 -15 274.6 7.07
 0 -5 -15 264.41 6.59
 0 -5 15 267.62 7.21
 0 -5 15 270.44 7.14
 0 5 15 273.3 6.49
 0 -5 -15 273.83 7.25
 0 -5 15 263.74 6.7
 0 5 15 255.23 9.9
 0 -5 -16 107.54 4.16
 0 -5 -16 111.44 4.33
 0 5 -16 106.44 3.59
 0 -5 -16 107.86 3.78
 0 5 16 108.27 3.78
 0 -5 16 115.05 4.32
 0 -5 16 112.67 4.47
 0 -5 16 112.78 3.93
 0 -5 -17 65.44 3.09
 0 -5 -17 62.69 3.09
 0 5 17 65.18 2.75
 0 -5 17 63.21 3.02
 0 5 -17 62.38 2.51
 0 -5 -17 64.79 2.61
 0 -5 17 64.41 3.17
 0 -5 17 63.11 2.67
 0 -5 18 20.52 1.33
 0 -5 -18 21.68 1.66
 0 -5 -18 22.84 1.76
 0 -5 18 21.31 1.64
 0 5 18 22.43 1.48
 0 -5 18 23.32 1.8
 0 -5 18 24.48 1.8
 0 5 -18 19.65 1.24
 0 5 19 28.05 1.66
 0 -5 19 29.01 1.76
 0 5 19 27.05 1.65
 0 5 19 28.3 1.45
 0 -5 19 29.31 1.76
 0 -5 19 29.85 1.81
 0 -5 -19 27.7 1.59
 0 -5 20 46.53 1.89
 0 5 20 44.02 1.75
 0 -5 -20 43.09 1.55
 0 5 20 43.88 1.76
 0 -5 20 44.43 1.77
 0 -5 20 44.92 1.88
 0 -5 -21 60.52 1.62
 0 5 21 56.34 1.51
 0 -5 21 60.79 1.62
 0 -6 0 1235.24 22.19
 0 6 0 1159.25 18.65
 0 -6 -1 330.53 10.21
 0 6 1 317.73 8.44
 0 6 -1 316.6 7.87
 0 6 2 1875.46 26.72
 0 -6 2 1812.27 23.34
 0 6 -2 1799.87 26.05
 0 -6 2 1823.1 23.12
 0 -6 -2 1795.07 23.42
 0 -6 -2 1741.86 23.06
 0 -6 2 1817.22 23.34
 0 -6 -2 1791.16 23.29
 0 6 3 1064.7 18.51
 0 6 -3 1007.36 16.9
 0 -6 3 1021.46 14.95
 0 -6 -3 1055.54 15.47
 0 -6 -3 1030.1 15.32
 0 -6 3 1037.82 15.3
 0 6 -3 1046.19 18.3
 0 -6 -3 1022.38 15.28
 0 -6 4 177.7 4.95
 0 -6 -4 172.72 5.06
 0 -6 4 182.58 4.75
 0 -6 4 170.05 4.82
 0 -6 -4 172.4 4.89
 0 6 -4 180.34 6.4
 0 6 4 182.67 6.85
 0 -6 -4 187.54 4.99
 0 -6 -4 176.62 5.01
 0 -6 -4 170.24 5.04
 0 -6 4 182.07 4.87
 0 6 -5 251.65 7.45
 0 -6 5 248.73 5.7
 0 -6 -5 232.93 6.13
 0 -6 5 246.28 5.87
 0 -6 -5 238.18 6.18
 0 -6 -5 236.5 6
 0 -6 5 225.09 5.6
 0 -6 5 243.77 5.87
 0 6 5 240.31 7.18
 0 -6 5 244.64 6.12
 0 -6 -5 246.37 6.1
 0 -6 5 248.43 6.17
 0 -6 -5 248.27 6.03
 0 6 5 256.59 8.47
 0 -6 5 236.1 5.98
 0 -6 6 789.32 12.61
 0 -6 6 810.43 13.32
 0 6 -6 810.27 17.59
 0 -6 6 803.26 12.32
 0 -6 6 777.37 12.74
 0 -6 6 813.43 13.06
 0 -6 6 804.34 13.15
 0 -6 6 778.74 12.69
 0 -6 -6 799.43 12.99
 0 6 6 811.19 16.96
 0 -6 -6 794.37 12.96
 0 -6 6 803.42 12.62
 0 -6 -6 783.04 13.2
 0 -6 -6 800.58 13.1
 0 6 6 821.6 15.42
 0 -6 6 770.02 12.97
 0 -6 -7 1110.33 17.1
 0 -6 -7 1128.88 16.76
 0 -6 7 1168.34 16.51
 0 6 7 1158.39 21.7
 0 6 -7 1165.73 22.35
 0 -6 7 1110.03 16.76
 0 -6 7 1108.24 16.77
 0 -6 7 1183.73 17.03
 0 -6 7 1162.09 17.05
 0 -6 -7 1123.07 16.91
 0 6 7 1131.08 19.86
 0 -6 7 1148.46 16.12
 0 -6 7 1123.69 16.63
 0 -6 7 1123.19 17.1
 0 -6 7 1118.11 17.28
 0 6 8 14.32 2.27
 0 6 -8 12.07 2.18
 0 -6 8 8.21 1.31
 0 -6 8 9.66 1.33
 0 -6 -8 10.37 1.41
 0 -6 -8 10.46 1.32
 0 -6 8 10.76 1.38
 0 -6 8 10.22 1.35
 0 6 8 7.49 1.57
 0 -6 8 8.65 1.25
 0 -6 8 9.75 1.39
 0 -6 -8 9.07 1.29
 0 6 9 899.11 19.27
 0 6 -9 882.6 19.4
 0 -6 9 862.14 14.82
 0 -6 -9 877.22 13.91
 0 -6 -9 849.72 14.44
 0 -6 9 900.81 14.33
 0 -6 9 873.27 14.42
 0 -6 9 881.09 14.37
 0 -6 9 886.22 14.3
 0 -6 9 842.7 14.36
 0 -6 -9 854.87 14.54
 0 -6 -9 879.3 14.49
 0 -6 -9 825.61 13.54
 0 6 9 838.49 17.53
 0 -6 10 869.19 15.13
 0 6 10 858.8 19.39
 0 6 -10 895.81 19.75
 0 -6 10 855.62 14.61
 0 -6 10 898.42 14.48
 0 -6 10 873.72 14.61
 0 -6 -10 881.68 13.88
 0 -6 -10 857.94 14.63
 0 -6 10 891.98 14.86
 0 -6 10 846.96 14.68
 0 -6 -10 877.14 14.84
 0 6 10 867.58 18.24
 0 -6 -10 870.91 14.71
 0 -6 -10 861.33 13.98
 0 -6 10 897.56 14.4
 0 -6 11 132.24 5.07
 0 6 11 129.03 6.49
 0 6 11 122.02 6.82
 0 -6 11 124.89 4.71
 0 -6 -11 137.77 5
 0 -6 11 129.86 4.85
 0 6 11 123.65 6.8
 0 6 -11 129.06 6.96
 0 -6 -11 133.67 4.91
 0 -6 -11 130.4 4.54
 0 -6 -11 131.01 4.81
 0 -6 -11 127.28 4.22
 0 -6 11 133.14 4.88
 0 -6 11 134 4.64
 0 6 12 338.82 11.42
 0 6 12 353.79 11.31
 0 -6 12 375.88 8.65
 0 -6 12 348.21 8.56
 0 -6 12 361 8.56
 0 -6 -12 360.13 7.4
 0 -6 -12 366.64 8.39
 0 6 -12 345.22 12.18
 0 -6 -12 368.91 8.64
 0 -6 -12 370.58 8.17
 0 -6 12 374.45 8.12
 0 6 -12 362.34 11.88
 0 6 12 358.6 12.01
 0 -6 13 108.49 4.4
 0 6 -13 107.84 6.22
 0 6 13 107.37 6.33
 0 -6 -13 109.86 4.15
 0 -6 -13 112.97 4.49
 0 6 -13 106.96 6.48
 0 -6 13 112.55 4.39
 0 -6 13 119.04 4.15
 0 -6 -13 105.09 4.16
 0 6 13 98.75 5.84
 0 6 13 101.84 5.85
 0 -6 14 294.72 7.21
 0 -6 14 289.87 7.36
 0 -6 -14 291.05 7.37
 0 -6 -14 284.79 6.92
 0 -6 15 2.31 0.87
 0 -6 -15 2.15 0.79
 0 -6 15 4.41 1.12
 0 6 -15 2.67 0.69
 0 -6 -15 2.5 0.97
 0 -6 15 1.66 0.87
 0 -6 16 161.49 4.98
 0 -6 -16 151.7 4.74
 0 -6 16 152.7 4.78
 0 -6 16 153.33 4.78
 0 -6 16 151.73 4.4
 0 -6 -16 155.61 4.23
 0 -6 16 150.06 4.73
 0 6 17 3.55 0.76
 0 -6 17 1.71 0.74
 0 -6 -17 0.63 0.43
 0 -6 17 1.18 0.68
 0 -6 17 0.88 0.7
 0 -6 -17 1.85 0.7
 0 -6 -17 0.91 0.65
 0 -6 17 1.39 0.6
 0 -6 17 1.43 0.7
 0 6 18 6.65 0.8
 0 -6 -18 6.2 0.86
 0 -6 18 6.95 0.95
 0 -6 -18 7.63 0.95
 0 -6 18 7.13 0.73
 0 6 18 6.74 0.9
 0 -6 18 7.21 0.95
 0 -6 19 37.09 1.62
 0 -6 -19 34.52 1.43
 0 -6 -19 36.37 1.57
 0 -6 -20 0.64 0.27
 0 -7 0 -0.13 0.55
 0 -7 0 0.94 0.48
 0 -7 0 0.21 0.51
 0 -7 0 0.07 0.53
 0 7 0 1.93 0.87
 0 -7 0 2.37 0.75
 0 -7 0 1.27 0.57
 0 -7 1 70.22 2.84
 0 -7 1 70.24 2.88
 0 -7 1 67.93 3.25
 0 -7 -1 75.79 3.15
 0 -7 -1 73.54 3.38
 0 7 -1 67.25 4.22
 0 -7 1 72.97 3.19
 0 -7 -1 68.88 3.18
 0 -7 1 71.53 3
 0 -7 -1 74.07 3.24
 0 -7 1 72.69 3.29
 0 -7 -1 68.25 3.13
 0 -7 1 69.71 3.1
 0 -7 -1 72.71 3.02
 0 -7 1 72.88 3.27
 0 -7 2 338.61 7.39
 0 -7 -2 341.52 7.77
 0 7 2 347.85 9.59
 0 -7 2 328.62 7.1
 0 -7 2 333.94 7.17
 0 -7 -2 349.53 7.91
 0 -7 2 359.58 7.93
 0 -7 -2 349.27 7.52
 0 7 -2 331.6 9.39
 0 -7 -2 334.49 7.43
 0 -7 2 339.73 7.73
 0 -7 -2 351.37 7.79
 0 -7 2 338.1 7.28
 0 -7 2 348.71 7.71
 0 -7 -2 345.22 7.25
 0 7 -2 341.72 10.28
 0 -7 2 345.07 7.23
 0 -7 3 18.52 1.6
 0 -7 -3 17.44 1.56
 0 -7 3 19.72 1.77
 0 -7 3 19.27 1.63
 0 7 3 17.64 2.18
 0 -7 -3 26.62 1.84
 0 -7 3 20.65 1.75
 0 -7 -3 19.2 1.8
 0 -7 3 19.08 1.55
 0 -7 3 18.31 1.58
 0 -7 -3 17.25 1.66
 0 -7 3 18.77 1.73
 0 -7 -3 21.81 1.84
 0 -7 -3 22.84 1.82
 0 -7 3 18.18 1.47
 0 7 -3 21.16 2.42
 0 -7 4 223.64 5.91
 0 -7 -4 221.23 6.11
 0 -7 -4 215.9 6.14
 0 -7 4 214.65 5.33
 0 -7 4 224.48 5.92
 0 -7 4 214.11 5.8
 0 -7 -4 214.44 5.56
 0 7 4 225.1 8.06
 0 -7 -4 213.87 5.9
 0 -7 -4 215.52 6.08
 0 -7 4 212.16 5.5
 0 -7 -4 219.32 6.19
 0 -7 4 214.31 5.63
 0 7 -4 215.83 7.66
 0 7 -5 62.85 4.81
 0 7 5 66.24 4.42
 0 -7 5 60.02 3.02
 0 -7 -5 63.41 2.8
 0 -7 5 61.8 2.88
 0 -7 -5 60.75 3.2
 0 -7 -5 68.27 3.38
 0 -7 -5 62.99 3.19
 0 -7 5 60.93 2.98
 0 -7 5 60.16 2.56
 0 -7 5 63.75 3.11
 0 -7 -5 60.17 3.07
 0 -7 -5 66.09 3.26
 0 -7 5 61.71 2.94
 0 -7 5 64.55 2.89
 0 7 6 266.57 9.34
 0 7 -6 274.85 10.18
 0 -7 6 256.32 6.75
 0 -7 -6 261.47 6.71
 0 -7 -6 247.63 6.72
 0 -7 6 247.81 6.38
 0 -7 6 260.22 6.81
 0 -7 6 274.15 7.04
 0 -7 -6 255.88 6.99
 0 -7 6 265.41 6.29
 0 -7 6 256.7 6.38
 0 -7 -6 257.5 6.96
 0 -7 6 271.17 6.62
 0 -7 -6 264.47 6.83
 0 -7 -7 177.14 5.48
 0 -7 7 176.28 5.32
 0 -7 7 171.74 4.92
 0 -7 7 168.97 5.09
 0 -7 7 181.06 5.68
 0 7 7 188.32 7.92
 0 7 -7 182.48 8.29
 0 -7 -7 179.77 5.52
 0 -7 -7 174.97 5.67
 0 -7 7 178.25 5.6
 0 -7 7 182.54 5.64
 0 -7 7 175.14 5.38
 0 -7 7 177.37 5.53
 0 -7 -7 165.88 5.38
 0 -7 -8 159.67 5.23
 0 -7 8 162.9 5.2
 0 -7 8 155.11 4.8
 0 -7 8 155.12 4.96
 0 -7 8 156.66 5.38
 0 -7 8 156.85 5.13
 0 -7 -8 150.3 5.09
 0 -7 8 162.2 5.25
 0 -7 8 165.62 5.47
 0 -7 -8 163.13 5.2
 0 -7 -8 155.62 5.33
 0 7 -8 161.64 7.82
 0 7 8 160.84 7.45
 0 -7 8 160.82 5.3
 0 -7 9 311.92 7.8
 0 7 -9 304.25 10.92
 0 -7 -9 306.68 7.59
 0 7 9 299.76 11.24
 0 -7 9 308.93 7.53
 0 -7 9 302.82 7.5
 0 -7 9 319.44 7.62
 0 -7 9 308.96 7.37
 0 -7 9 309.84 7.88
 0 -7 9 305.84 7.21
 0 -7 -9 324.82 7.54
 0 -7 -9 297.82 7.65
 0 -7 9 316.87 7.64
 0 -7 -9 291.26 7.81
 0 7 -10 167.09 7.93
 0 7 10 159.89 7.6
 0 -7 -10 162.23 5.34
 0 7 10 160.84 7.98
 0 -7 10 165.3 5.41
 0 -7 10 163.96 5.15
 0 -7 10 172.72 5.34
 0 -7 10 166.49 5.64
 0 -7 10 173.87 5.39
 0 -7 -10 165.6 5.48
 0 -7 -10 172.69 5.17
 0 -7 -10 162.5 5.64
 0 -7 10 168.67 5.33
 0 7 -11 419.51 12.8
 0 7 11 412.36 12.64
 0 -7 -11 447.01 9.42
 0 -7 11 438.37 9.38
 0 7 11 412.13 13.01
 0 -7 -11 437.07 9.72
 0 -7 -11 459.04 8.84
 0 -7 -11 434.3 9.34
 0 -7 11 444.24 9.23
 0 -7 11 441.4 9.11
 0 -7 11 443.01 9.61
 0 -7 11 453.66 9.22
 0 -7 11 446.2 9.78
 0 -7 12 139.66 4.86
 0 -7 12 139.53 4.89
 0 -7 12 133.72 4.91
 0 -7 -12 133.06 4.95
 0 -7 -12 135.61 4.69
 0 -7 12 132.36 4.61
 0 -7 12 129.79 4.54
 0 -7 -12 140.64 4.81
 0 -7 12 144.49 4.61
 0 -7 -12 136.34 4.43
 0 -7 13 205.66 5.83
 0 -7 13 195.4 5.71
 0 -7 13 197.45 5.9
 0 -7 -13 196.75 5.83
 0 -7 -13 198.62 5.48
 0 -7 13 200.17 5.59
 0 -7 13 192.32 5.46
 0 -7 -13 191.2 5.05
 0 7 13 191.6 4.72
 0 -7 13 202.55 5.31
 0 -7 -13 201.17 5.69
 0 7 14 67.9 2.44
 0 -7 14 79.88 3.23
 0 -7 -14 71.67 2.89
 0 -7 14 70.13 3
 0 -7 -14 67.53 2.99
 0 -7 14 69.14 3.06
 0 -7 14 70.12 2.98
 0 -7 -14 70.79 3.19
 0 -7 -15 21.01 1.69
 0 7 15 18.84 1.26
 0 -7 15 21.14 1.62
 0 -7 15 20.9 1.6
 0 -7 -15 20.44 1.63
 0 -7 -15 21.26 1.49
 0 -7 15 20.81 1.62
 0 -7 16 8.58 1
 0 -7 -16 8.98 0.85
 0 -7 -16 7.1 1
 0 7 16 6.36 0.69
 0 -7 16 8.3 1
 0 -7 -16 7.69 0.98
 0 -7 17 74.35 2.41
 0 -7 17 73.29 2.26
 0 -7 -17 73.44 2.47
 0 -7 17 70.62 2.52
 0 7 17 72.29 2.42
 0 -7 18 2.67 0.5
 0 -7 -18 2.15 0.41
 0 -7 18 1.89 0.41
 0 7 18 2.58 0.47
 0 -8 0 431.11 8.47
 0 8 0 430.78 12.85
 0 -8 0 443.43 9.16
 0 -8 0 456.99 9.57
 0 -8 0 445.89 9.15
 0 -8 0 427.24 9.32
 0 8 0 410.56 11.91
 0 -8 0 453.12 9.31
 0 -8 -1 351.57 7.46
 0 -8 1 362.79 8.3
 0 -8 1 354.79 7.92
 0 -8 -1 360.62 8.2
 0 -8 1 360.14 8.23
 0 -8 -1 359.62 8.06
 0 -8 -1 362.02 8.38
 0 -8 -1 362.72 7.74
 0 -8 1 363.7 8.38
 0 -8 -1 354.46 8.18
 0 -8 1 368.01 8.06
 0 8 -1 343.39 11.18
 0 8 1 332.31 10.93
 0 8 2 576.92 15.23
 0 -8 2 613.23 11.53
 0 -8 -2 609.68 11.44
 0 -8 -2 588.48 10.72
 0 -8 2 592.42 10.67
 0 -8 2 598.68 11.22
 0 -8 -2 603.17 11.3
 0 -8 -2 580.04 10.74
 0 -8 2 594.57 11.31
 0 -8 2 577.3 10.16
 0 -8 -2 602.57 11.32
 0 -8 2 611.52 10.95
 0 -8 -2 591.71 10.36
 0 -8 2 576.94 10.15
 0 8 -2 593.24 14.73
 0 -8 -3 60.18 3.19
 0 -8 3 56.62 2.86
 0 -8 3 53.04 2.94
 0 -8 3 50.39 2.62
 0 -8 -3 51.49 2.6
 0 -8 -3 52.26 3.04
 0 -8 3 49.86 2.65
 0 -8 3 47.07 2.9
 0 -8 -3 49.91 2.67
 0 -8 3 47.68 2.55
 0 -8 3 50.3 2.95
 0 -8 -3 48.15 2.9
 0 -8 -3 49.8 2.75
 0 8 3 49.75 4.35
 0 -8 4 773.65 12.29
 0 -8 -4 794.79 13.67
 0 -8 -4 783.1 13.18
 0 8 -4 801.12 18.9
 0 8 4 757.1 18.39
 0 -8 4 810.92 12.91
 0 -8 -4 799.8 13.85
 0 -8 -4 754.97 12.48
 0 -8 4 788.62 13.74
 0 -8 4 770.49 12.83
 0 -8 4 772.97 12.92
 0 -8 -4 764.97 12.46
 0 -8 4 782.91 12.33
 0 -8 -4 791.14 13.69
 0 -8 -4 781.49 13.92
 0 -8 4 807.5 13.4
 0 -8 -5 9.46 1.47
 0 -8 -5 10.25 1.45
 0 -8 -5 13.11 1.53
 0 -8 5 10.67 1.28
 0 -8 5 11.11 1.33
 0 -8 -5 9.76 1.17
 0 8 5 11.56 2.3
 0 8 -5 13.41 2.42
 0 -8 5 9.37 1.36
 0 -8 -5 11.57 1.59
 0 -8 -5 9.22 1.21
 0 -8 -5 10.72 1.52
 0 -8 5 10.56 1.37
 0 -8 5 8.2 1.25
 0 -8 6 13.99 1.46
 0 -8 -6 6.45 1.19
 0 -8 -6 9.24 1.34
 0 8 -6 17.35 2.66
 0 -8 -6 9.26 1.44
 0 8 6 8.47 2.02
 0 -8 6 10.11 1.19
 0 -8 -6 7.97 1.09
 0 -8 -6 8.25 1.4
 0 -8 -6 12.94 1.63
 0 -8 6 8.64 1.26
 0 -8 6 8.36 1.29
 0 -8 7 12.57 1.49
 0 -8 7 11.94 1.49
 0 8 -7 11.42 2.22
 0 8 7 9.66 2.17
 0 -8 -7 13.3 1.57
 0 -8 -7 12.59 1.34
 0 -8 -7 13.11 1.65
 0 -8 7 17.75 1.86
 0 -8 -7 12.15 1.49
 0 -8 -7 11.62 1.48
 0 -8 -7 11.38 1.6
 0 -8 7 12.96 1.39
 0 -8 8 464.08 8.99
 0 8 8 436.95 13.65
 0 -8 8 485.45 9.77
 0 -8 8 461.42 9.61
 0 -8 8 464.46 9.52
 0 -8 -8 454.67 9.51
 0 -8 -8 449.37 9.22
 0 -8 8 468.27 9.51
 0 -8 -8 452.16 9.65
 0 -8 -8 423.2 8.33
 0 -8 -8 486.55 9.68
 0 -8 -9 134.35 4.37
 0 -8 -9 129.59 4.46
 0 -8 9 127.05 4.35
 0 -8 9 122.32 4.35
 0 -8 9 128.26 4.4
 0 -8 9 125.92 4.28
 0 -8 -9 125.68 4.15
 0 -8 -9 119.52 4.28
 0 -8 9 123.34 4.05
 0 -8 -10 301.63 6.56
 0 -8 10 320.2 6.62
 0 -8 10 307.83 6.7
 0 -8 10 304.42 6.62
 0 -8 -10 287.69 5.95
 0 -8 -10 290.44 6.46
 0 -8 10 303.39 6.24
 0 -8 -11 2.71 0.88
 0 -8 11 2.95 0.88
 0 -8 11 -0.05 0.21
 0 -8 -11 1.27 0.78
 0 -8 -11 1.73 0.69
 0 -8 11 0.88 0.71
 0 -8 -11 0.86 0.81
 0 -8 11 0.25 0.68
 0 -8 -12 150.68 4.2
 0 -8 12 152.32 4.12
 0 -8 12 -0.14 0.28
 0 -8 -12 149.96 4.37
 0 -8 12 155.04 4.25
 0 -8 12 154.95 4.44
 0 -8 -12 153.17 4.53
 0 -8 13 13.74 1.37
 0 -8 13 13.88 1.4
 0 -8 -13 13.49 1.27
 0 -8 -13 12.94 1.35
 0 -8 -13 12.03 1.36
 0 -8 14 264.67 5.72
 0 -8 14 274.09 5.76
 0 -8 -14 260.33 5.2
 0 -8 -14 271.87 5.76
 0 -8 -14 270.66 5.85
 0 -8 15 93.85 2.85
 0 -8 15 92.56 2.8
 0 8 15 89.29 2.61
 0 -8 -15 92.41 2.81
 0 -8 -15 91.29 2.84
 0 -8 -16 5.57 0.66
 0 -8 16 5.32 0.65
 0 -8 16 5.49 0.62
 0 8 16 4.91 0.57
 0 -8 -16 4.71 0.61
 0 -9 0 0.22 0.76
 0 -9 0 0.96 0.83
 0 -9 0 3 0.9
 0 -9 0 1.08 0.74
 0 -9 0 0.13 0.6
 0 -9 1 159.9 5.19
 0 -9 -1 157.64 5.11
 0 -9 -1 159.31 5
 0 -9 1 161.16 4.9
 0 -9 1 160.39 5.05
 0 -9 -1 147.35 4.7
 0 -9 1 158.06 4.84
 0 -9 -1 160.45 5.08
 0 -9 1 159.24 5.15
 0 -9 2 431.97 9.13
 0 -9 -2 436.69 9.11
 0 -9 2 440.6 9.07
 0 -9 -2 434.14 9.07
 0 -9 -2 441.28 9.06
 0 -9 2 435.19 8.58
 0 -9 -2 409.93 8.31
 0 -9 2 420.26 8.91
 0 -9 -3 142.98 4.58
 0 -9 3 142.96 4.19
 0 -9 3 -0.1 0.24
 0 -9 -3 135.16 4.52
 0 -9 3 142.08 4.5
 0 -9 -3 141.9 4.69
 0 -9 -3 140.15 4.54
 0 -9 3 140.22 4.56
 0 -9 -3 131.89 3.89
 0 -9 3 132.67 4.46
 0 -9 4 184.42 4.6
 0 -9 -4 175.46 5.1
 0 -9 4 170.79 4.32
 0 -9 4 179.86 4.93
 0 -9 -4 181.88 5.28
 0 -9 4 177.53 5.08
 0 -9 -4 175.62 4.97
 0 -9 -4 172.97 4.58
 0 -9 -4 41.52 2.09
 0 -9 4 173.01 5.05
 0 -9 -5 5.31 1.2
 0 -9 -5 3.67 1.04
 0 -9 5 5.06 0.82
 0 -9 5 3.48 0.86
 0 -9 -5 4.68 1.1
 0 -9 -5 4.55 1.04
 0 -9 -5 7.74 1.11
 0 -9 5 4.32 1.03
 0 -9 6 16.49 1.43
 0 -9 6 18.43 1.59
 0 -9 -6 18.94 1.76
 0 -9 -6 17.58 1.73
 0 -9 -6 18.02 1.59
 0 -9 -6 15.1 1.53
 0 -9 -6 18.23 1.76
 0 -9 7 62.9 2.71
 0 -9 7 65.49 2.9
 0 -9 -7 61.87 3.09
 0 -9 -7 62.5 2.83
 0 -9 -7 64.26 2.88
 0 -9 -7 65.3 3.15
 0 -9 -8 198.34 5.5
 0 -9 8 194.08 4.96
 0 -9 8 195.53 5.18
 0 -9 -8 202.65 5.51
 0 -9 -8 188.64 4.92
 0 -9 -8 191.04 5.04
 0 -9 8 200.78 5.4
 0 -9 9 1 0.64
 0 -9 9 1.22 0.65
 0 -9 -9 1.52 0.82
 0 -9 -9 1.02 0.58
 0 -9 -9 0.31 0.58
 0 -9 9 0.79 0.71
 0 -9 10 104.85 3.32
 0 -9 10 108.78 3.57
 0 -9 -10 103.94 3.54
 0 -9 -10 107.82 3.42
 0 -9 10 106.54 3.52
 0 -9 11 36.78 1.83
 0 -9 11 38.35 2.02
 0 -9 -11 40.46 2.01
 0 -9 -11 36.45 1.86
 0 -9 11 38.96 1.98
 0 -9 12 72.72 2.41
 0 -9 12 75.97 2.63
 0 -9 -12 76.15 2.47
 0 -9 -12 72.87 2.67
 0 -9 -12 73.13 2.44
 0 -9 13 121.41 2.8
 0 -9 -13 117.79 2.79
 0 -9 -13 126.53 3.19
 0 -9 -13 117.02 2.69
 0 -9 -14 33.52 1.36
 0 -9 14 28.93 1.07
 0 -10 0 779.43 12.31
 0 -10 0 765.32 11.57
 0 -10 0 748.46 11.46
 0 -10 0 761.69 12.04
 0 -10 -1 261.17 6.02
 0 -10 1 265.28 6.1
 0 -10 -1 264.12 5.82
 0 -10 1 268.14 6.17
 0 -10 -1 247.73 5.4
 0 -10 1 255.77 5.77
 0 -10 1 263.56 5.63
 0 -10 -2 157.89 4.43
 0 -10 2 153.22 4.47
 0 -10 -2 162.36 4.42
 0 -10 2 155.22 4.48
 0 -10 2 149.48 4.31
 0 -10 2 149.11 3.98
 0 -10 -3 672.56 10.72
 0 -10 3 677.69 10.91
 0 -10 3 667.54 10.78
 0 -10 -3 669.51 10.73
 0 -10 -4 60.79 2.81
 0 -10 4 62 2.71
 0 -10 -4 58.35 2.52
 0 -10 4 61.58 2.72
 0 -10 -4 59 2.62
 0 -10 -5 395.77 7.6
 0 -10 -5 380.14 6.97
 0 -10 5 384.25 7.38
 0 -10 5 380.08 7.38
 0 -10 -5 394.33 7.37
 0 -10 -6 24.3 1.69
 0 -10 -6 24.33 1.48
 0 -10 6 21.96 1.63
 0 -10 -6 23.64 1.63
 0 -10 -7 196.9 4.21
 0 -10 -7 207.29 4.38
 0 -10 -8 61.29 2.37
 0 -10 8 66.05 2.47
 0 -10 -8 66.04 2.46
 0 -10 -9 206.6 4.33
 0 -10 9 211.47 4.38
 0 -10 -9 212.92 4.32
 0 -10 -10 13.62 0.95
 0 -10 -10 14.53 1.02
 0 -10 10 13.43 0.84
 0 -10 -11 69.17 1.71
 0 -10 -11 75.77 1.99
 0 -11 0 -0.08 0.43
 0 -11 -1 88.75 2.34
 0 -11 1 88.72 2.43
 0 -11 2 72.09 1.96
 0 -11 -2 81.12 2.12
 0 -11 3 72.96 1.87
 0 -11 3 74.61 2.04
 0 -11 -4 8.87 0.83
 0 -11 -4 7.25 0.6
 0 -11 4 8.27 0.68
 0 -11 -5 9.75 0.64
 0 -11 -5 11.18 0.84
 0 -11 -6 0.64 0.34
 1 0 0 0.03 0.22
 1 0 0 5.02 0.57
 -1 0 1 1524.26 17.56
 1 0 1 1601.41 18.35
 1 0 -1 1620.11 18.29
 1 0 1 1591.41 17.51
 -1 0 -1 1542.86 18.2
 -1 0 -1 1539.27 17.11
 -1 0 1 1524.24 17.92
 1 0 -1 1576.4 18.18
 -1 0 2 509.95 7.66
 1 0 -2 543.99 7.9
 -1 0 2 528.89 7.52
 -1 0 -2 528.44 7.69
 -1 0 -2 565.28 7.09
 1 0 -2 516.12 6.76
 -1 0 2 537.27 6.82
 1 0 -2 508.23 7.56
 -1 0 2 522.2 7.68
 -1 0 -2 549.07 7.28
 1 0 -3 4009.28 42.96
 -1 0 -3 3975.63 43.57
 1 0 -3 4059.86 43.6
 -1 0 3 3992.11 42.04
 1 0 -3 4097.56 43.69
 -1 0 3 4034.91 43.73
 -1 0 3 3917.44 43.13
 1 0 3 4080.58 43.94
 -1 0 -3 4010.52 43.56
 1 0 -4 37.33 1.64
 -1 0 -4 40.07 1.87
 -1 0 -4 37.26 1.82
 1 0 -4 38.33 1.76
 -1 0 -4 36.85 1.8
 1 0 4 34.2 1.72
 -1 0 -4 40.3 1.68
 -1 0 4 37.26 1.51
 1 0 -4 41.26 1.83
 -1 0 4 40.11 1.83
 -1 0 5 2719.58 31.71
 1 0 5 2636.52 31.2
 1 0 -5 2707.15 31.12
 -1 0 5 2659.43 31.7
 -1 0 -5 2660.74 31.73
 -1 0 -5 2692.68 31.53
 -1 0 5 2731.94 30.03
 1 0 5 2724.44 31.33
 -1 0 -5 2669.44 31.72
 1 0 -5 2665.5 31.4
 1 0 -5 2755.18 31.42
 -1 0 5 2599.39 31.35
 1 0 5 2705.04 30.54
 -1 0 6 16.25 1.43
 1 0 -6 19.94 1.51
 -1 0 -6 17.57 1.52
 -1 0 -6 16.99 1.4
 -1 0 6 19.18 1.13
 1 0 6 19.79 1.46
 1 0 -6 17.24 1.43
 -1 0 -6 19.03 1.56
 1 0 -6 17.59 1.5
 -1 0 -6 18.94 0.94
 -1 0 6 18.45 0.97
 1 0 -6 18.77 1.48
 1 0 6 18.87 1.31
 -1 0 -7 4075.3 47.74
 -1 0 7 4201.82 45.32
 1 0 -7 4277.53 48.17
 1 0 7 4120.59 46.95
 -1 0 -7 4122.5 48.71
 1 0 -7 4178.65 48.55
 -1 0 -7 4185.74 48.68
 1 0 7 4143.17 47.59
 1 0 -7 4245.44 48.25
 -1 0 7 4240.45 44.06
 -1 0 -7 4051.1 43.79
 1 0 -7 4416.16 48.31
 1 0 7 4113.83 47.86
 -1 0 -8 618.7 10.75
 -1 0 8 635.71 8.56
 -1 0 -8 657.12 11.9
 1 0 8 623.31 10.32
 1 0 -8 654.02 11.37
 1 0 8 614.61 12.07
 1 0 8 641.49 10.74
 1 0 -8 628.43 11.38
 -1 0 -8 630.68 9.3
 -1 0 -8 647.25 11.73
 1 0 -8 627.09 11.25
 1 0 -8 630.69 11.18
 1 0 8 635.23 11.08
 -1 0 -9 1560.99 22.05
 1 0 9 1587.89 22.7
 1 0 9 1532.83 24.07
 1 0 9 1589.07 21.74
 -1 0 -9 1593.48 23.76
 1 0 -9 1636.03 23.24
 -1 0 9 1643.19 23.45
 1 0 -9 1618.59 22.91
 -1 0 9 1555.88 18.73
 -1 0 -9 1535.05 20.17
 1 0 -9 1568.32 23.01
 1 0 9 1585.6 22.09
 1 0 -9 1555.95 22.99
 -1 0 -9 1590.87 23.54
 1 0 -10 7190.54 76.88
 1 0 10 6534.33 78.11
 -1 0 -10 6414.05 72.22
 -1 0 -10 6570.89 76.9
 1 0 -10 6547.22 76.18
 1 0 -10 6960.14 76.97
 -1 0 -10 6517.52 77.14
 1 0 -10 6850.98 76.86
 -1 0 10 6566.18 76.63
 1 0 10 6529.5 74.36
 1 0 10 6518.46 75.73
 1 0 -11 241.91 7.78
 -1 0 11 230.69 7.74
 1 0 11 238.92 7.56
 1 0 11 247.17 8.58
 1 0 -11 248.02 7.97
 -1 0 -11 234.1 8.1
 -1 0 11 249.66 8
 1 0 11 237.76 6.95
 -1 0 -11 229.9 5.81
 -1 0 -11 245.31 8.14
 1 0 -11 235.61 7.85
 1 0 -11 238.33 7.62
 1 0 12 1039.74 18.88
 -1 0 12 1034.86 19.55
 -1 0 12 1021.46 15.22
 1 0 12 1050.78 15.26
 1 0 -12 1086.62 20.01
 -1 0 -12 1026.99 19.81
 1 0 -12 1047.72 18.96
 -1 0 12 1022.81 15.12
 1 0 12 1004.78 20.41
 1 0 12 1032.53 15.1
 -1 0 12 1047.22 19.53
 1 0 12 1017.86 17.58
 1 0 -12 1095.23 20.12
 -1 0 -12 1014.31 19.99
 -1 0 -12 1052.4 15.35
 -1 0 -13 265.2 9.38
 1 0 -13 273.22 8.83
 1 0 -13 263.81 9.3
 -1 0 13 263.47 9.09
 1 0 13 262.82 7.97
 -1 0 -13 261.16 9.46
 1 0 -13 266.98 9.32
 1 0 -13 252.54 6.14
 1 0 13 267.31 8.79
 -1 0 13 265.7 9.2
 -1 0 -13 266.44 6.53
 1 0 -13 245.94 6.05
 -1 0 -13 265.85 6.37
 -1 0 13 251.91 6.39
 1 0 13 254.39 6.38
 1 0 13 256.78 9.74
 -1 0 13 254.67 5.85
 1 0 13 260.04 6.29
 -1 0 13 260.95 6.35
 -1 0 13 264.81 6.3
 1 0 -14 99.35 3.81
 -1 0 -14 109.48 4.16
 1 0 -14 108.91 6.15
 1 0 -14 108.87 5.6
 -1 0 -14 106.29 6.04
 1 0 -14 107.86 6.08
 1 0 -14 106.6 3.93
 -1 0 -14 110.36 4.22
 1 0 14 106.31 5.08
 -1 0 -14 107.12 6.22
 -1 0 14 110.45 6
 1 0 14 103.55 5.61
 -1 0 14 113.31 6.17
 -1 0 -14 105.38 4
 1 0 14 110.98 4.16
 -1 0 14 110.14 4.2
 -1 0 14 101.08 3.62
 1 0 14 113.88 4.07
 1 0 14 96.62 6.18
 -1 0 14 108.41 3.99
 -1 0 14 106.48 4.04
 1 0 15 296.97 7.17
 -1 0 15 277.67 6.57
 -1 0 15 291.78 7.27
 -1 0 -15 293.91 7.21
 -1 0 -15 298.17 7.41
 1 0 -15 287.07 7.01
 1 0 -15 279.81 9.41
 -1 0 -15 288.09 10.47
 1 0 -15 314.95 10.97
 -1 0 -15 306.81 7.57
 1 0 -15 289.36 7.05
 1 0 -15 293.35 10.58
 -1 0 15 304.2 7.2
 1 0 15 279.85 6.2
 1 0 15 283.73 8.84
 -1 0 -15 304.33 11.05
 -1 0 15 308.74 10.47
 -1 0 15 279.44 10.27
 1 0 15 291.93 9.82
 -1 0 15 293.21 7.41
 1 0 15 301.64 7.47
 1 0 15 274.17 10.86
 -1 0 16 327.86 7.94
 1 0 16 333.35 7.93
 1 0 -16 337.1 7.75
 -1 0 -16 335.68 8.07
 1 0 -16 316.34 9.92
 -1 0 16 321.87 11.23
 1 0 16 316.79 10.47
 -1 0 -16 323.06 11.36
 1 0 -16 334.29 11.66
 1 0 -16 321.77 7.65
 -1 0 -16 343.8 8.21
 1 0 -16 339.02 11.61
 -1 0 -16 330.6 7.84
 -1 0 16 347.27 7.86
 -1 0 -16 336.34 11.95
 -1 0 16 335.56 11.16
 -1 0 16 331.4 8.11
 1 0 16 327.18 8.07
 1 0 16 330.67 12.11
 1 0 16 343.59 7.89
 -1 0 16 318.24 7.18
 -1 0 -17 98.66 4
 1 0 17 96.79 4.04
 -1 0 17 90.51 3.98
 -1 0 -17 98.21 4.14
 1 0 -17 97.91 3.93
 1 0 -17 100.24 4.14
 1 0 17 89.1 5.38
 -1 0 17 97.33 6.02
 -1 0 -17 85.3 5.74
 1 0 -17 99.16 6.25
 -1 0 17 96.19 4.21
 1 0 17 97.92 4.18
 -1 0 17 97.57 3.9
 1 0 -17 100.19 4.01
 -1 0 -17 104.34 4.35
 -1 0 17 96.66 5.8
 -1 0 17 100.25 3.92
 -1 0 17 95.48 3.59
 1 0 17 99.51 3.99
 -1 0 -17 93.82 6.18
 1 0 -17 92.75 5.97
 1 0 17 85.08 6.05
 -1 0 18 636.38 11.95
 1 0 18 637.44 11.83
 -1 0 -18 616.64 11.24
 -1 0 -18 632.79 11.82
 1 0 -18 626.81 11.29
 -1 0 18 638.52 11.73
 1 0 18 615.74 11.43
 -1 0 -18 634.78 11.71
 1 0 -18 624.5 11.21
 1 0 -18 631.6 11.7
 -1 0 18 629.93 11.11
 -1 0 18 608.57 10.41
 1 0 18 631.41 11.3
 -1 0 18 652.85 11.19
 -1 0 19 257.75 6.68
 1 0 19 254.99 6.58
 -1 0 -19 254.05 6.17
 -1 0 -19 254.68 6.57
 1 0 -19 247.41 6.1
 1 0 -19 259.21 6.58
 1 0 -19 257.46 6.19
 -1 0 -19 256.5 6.54
 -1 0 19 243.2 5.43
 1 0 19 242.18 6.07
 -1 0 19 250.45 6.01
 -1 0 19 257.41 6.55
 1 0 19 260.19 6.43
 -1 0 19 250.18 5.92
 -1 0 20 157.48 4.14
 1 0 20 158.31 4.4
 -1 0 -20 163.38 4.85
 1 0 -20 164.22 4.45
 1 0 -20 170.02 4.87
 -1 0 -20 167.58 4.8
 1 0 -20 165.56 4.47
 1 0 20 164.41 4.66
 -1 0 20 164.12 4.78
 1 0 20 165.83 4.91
 -1 0 20 163.55 4.93
 -1 0 20 164.25 4.3
 1 0 -21 9.53 1.03
 1 0 -21 9.1 0.96
 -1 0 -21 11.83 1.22
 1 0 -21 11.14 1.19
 -1 0 -21 10.91 1.16
 1 0 -21 9.68 0.98
 1 0 21 10.23 1
 1 0 21 9.48 1.06
 -1 0 21 10.57 1.15
 1 0 21 9.38 1.12
 -1 0 21 9.76 1.17
 1 0 -22 54.46 1.88
 1 0 22 48.83 1.6
 -1 0 -22 55.55 2.12
 1 0 -22 55.95 2.11
 -1 0 -22 54.44 2.03
 1 0 -22 48.04 1.6
 1 0 22 56 2.15
 -1 0 22 57.47 2.07
 1 0 22 56.2 1.96
 -1 0 -23 3.63 0.48
 1 0 -23 3.81 0.49
 -1 0 -23 3.68 0.42
 1 0 23 3.39 0.49
 -1 0 23 3.09 0.39
 -1 -1 -23 3.54 0.45
 -1 1 23 2.67 0.42
 1 1 -23 2.46 0.34
 -1 -1 -23 2.78 0.41
 1 -1 23 3.04 0.42
 1 -1 22 37.83 1.72
 1 1 -22 36.22 1.59
 -1 1 22 35.43 1.39
 -1 -1 -22 39.88 1.77
 -1 -1 -22 36.71 1.63
 1 1 -22 37.96 1.66
 -1 -1 -22 38.28 1.75
 1 -1 22 37.98 1.52
 1 -1 21 54.53 2.14
 1 1 -21 57.82 2.04
 -1 -1 -21 59.77 2.56
 1 -1 21 60.2 2.53
 -1 1 21 60.04 2.56
 1 1 -21 52.7 1.86
 -1 -1 -21 58.03 2.52
 -1 1 21 62.37 2.35
 -1 1 21 57.04 2.13
 -1 -1 -21 61.13 2.47
 1 1 -21 60.6 2.48
 1 -1 21 57.56 2.33
 1 -1 20 32.68 1.9
 1 1 -20 35.02 1.87
 -1 -1 -20 36.14 2.22
 -1 1 20 34.12 2.15
 1 -1 20 33.99 2.15
 1 1 -20 34.26 1.8
 -1 -1 -20 33.57 2.14
 -1 1 20 35.62 2.05
 1 1 -20 37.88 2.2
 1 -1 20 35.33 2.09
 -1 1 20 31.87 1.87
 1 -1 19 35.01 2.14
 -1 1 19 34.94 2.21
 1 1 -19 36.47 2.08
 -1 -1 -19 32.11 2.28
 1 -1 19 34.1 2.21
 1 1 -19 35.79 2.33
 -1 1 19 34.63 2.35
 1 -1 19 33.1 2.3
 -1 -1 -19 29.18 2.2
 1 1 -19 35.2 2.09
 -1 1 19 34.12 2.14
 -1 -1 -18 112.43 4.46
 1 1 -18 125.57 4.22
 -1 1 18 123.54 4.35
 1 1 -18 123.52 4.51
 -1 -1 -18 125.49 4.56
 1 1 -18 119.16 4.04
 -1 -1 -18 120.99 4.57
 1 -1 18 122.46 4.3
 1 -1 18 130.59 4.58
 -1 1 18 122.46 4.39
 1 -1 18 123.02 4.55
 -1 1 18 118.63 4.49
 1 1 -17 82.29 5.53
 -1 -1 -17 92.45 6.08
 -1 -1 -17 72.76 5.26
 1 1 -17 87.95 5.75
 -1 -1 -17 95.27 4.03
 1 1 -17 86.7 3.59
 -1 1 17 84.74 5.76
 -1 1 17 89.12 3.81
 -1 1 17 82.45 5.51
 -1 -1 -17 89.91 4.01
 1 1 -17 86.87 3.53
 1 -1 17 83.8 3.81
 -1 1 17 102.04 4.2
 1 -1 17 90.87 3.75
 -1 1 17 84.62 3.88
 1 -1 17 89.33 6.23
 1 -1 17 90.18 3.89
 -1 1 16 1071.6 17.02
 1 -1 16 1075.33 16.49
 1 -1 16 1090.77 17.02
 -1 1 16 1082.79 17.1
 -1 -1 -16 1089.94 23.17
 1 1 -16 1093.08 22.46
 -1 -1 -16 1053.52 22.15
 1 1 -16 1053.72 20.94
 1 1 -16 1072.81 22.33
 1 -1 16 1060.19 16.02
 1 1 -16 1079.98 16.27
 -1 1 16 1034.27 22.26
 1 -1 16 1020.59 20
 -1 -1 -16 1085.18 17.02
 -1 1 16 1072.42 22.16
 1 1 -16 1073.77 16.1
 -1 -1 -16 1067.22 17.04
 -1 1 16 1065.59 16.68
 1 -1 16 1067.35 16.84
 1 -1 16 1044.08 23.52
 -1 1 15 339.38 7.9
 1 -1 15 343.57 7.35
 -1 -1 -15 370.93 12.28
 1 1 -15 355.56 11.6
 -1 -1 -15 324.64 11.13
 1 1 -15 329.95 10.67
 1 -1 15 341.75 7.54
 1 1 -15 340.16 7.6
 -1 1 15 330.05 11.35
 1 -1 15 335.14 10.17
 1 -1 15 314.1 11.89
 1 1 -15 360.38 11.65
 -1 1 15 357.71 11.6
 1 1 -15 333.7 7.47
 -1 -1 -15 348.16 8.26
 1 -1 15 349.58 8.06
 -1 -1 -15 348.56 8.19
 1 -1 15 347.98 8.06
 -1 1 15 346.4 8.1
 -1 1 15 361.1 8.23
 1 -1 15 343.09 7.78
 1 1 -14 49.37 4.08
 -1 -1 -14 49.29 4.31
 -1 1 14 46.9 3.99
 1 1 -14 56.64 4.36
 1 1 -14 51.14 3.98
 -1 -1 -14 51.29 4.11
 1 -1 14 44.38 2.46
 1 1 -14 47.69 2.53
 -1 -1 -14 50.05 2.84
 -1 1 14 47.83 2.7
 -1 1 14 48.32 2.73
 1 -1 14 47.02 2.69
 -1 1 14 49.72 2.77
 1 -1 14 59.29 3
 1 -1 14 47.56 3.57
 -1 -1 -14 45.83 2.7
 1 1 -14 48.77 2.52
 1 -1 14 47.86 4.41
 -1 -1 -13 1098.02 21.77
 1 1 -13 1119.03 21.05
 1 -1 13 1046.25 17.57
 -1 1 13 1106.25 21.09
 -1 -1 -13 1050.7 20.61
 1 1 -13 1108.34 20.83
 1 1 -13 1100.33 20.65
 1 -1 13 1064.41 15.67
 1 -1 13 1053.28 19.17
 1 -1 13 1073.27 16.16
 -1 -1 -13 1076.95 16.3
 1 1 -13 1065.12 15.38
 1 1 -13 1073.94 15.59
 -1 1 13 1075.78 16.13
 -1 1 13 1075.57 16.12
 1 -1 13 1070.83 16.07
 1 -1 13 1034.69 21.95
 -1 1 13 1089.9 16.07
 -1 -1 -12 102.67 3.77
 -1 1 12 102.47 3.68
 1 -1 12 100.61 3.64
 -1 1 12 100.45 3.69
 1 -1 12 94.32 5.65
 -1 -1 -12 103.41 5.4
 1 1 -12 106.12 5.42
 1 1 -12 103.04 5.29
 -1 1 12 107.6 5.51
 1 1 -12 99.41 5.25
 -1 -1 -12 99.84 5.54
 1 -1 12 113.97 4.51
 1 -1 12 103.57 4.85
 1 -1 12 114.23 3.86
 -1 -1 -12 105.12 3.78
 -1 -1 -11 987.99 18.25
 1 1 -11 1000.41 18.42
 1 1 -11 1004.53 18.15
 1 -1 11 998.03 17.13
 -1 1 11 993.86 18.47
 1 -1 11 1018.1 15.91
 -1 -1 -11 1051.89 19.25
 1 1 -11 1049.94 18.55
 -1 1 11 964.43 14.48
 1 -1 11 994.2 19.68
 1 1 -10 531.67 11.98
 1 1 -10 529.92 11.55
 -1 -1 -10 520.41 11.68
 1 -1 10 530.7 12.82
 -1 1 10 514.03 9.32
 1 -1 10 541.9 10.94
 -1 1 10 530.37 11.9
 1 -1 10 530.25 9.89
 1 1 -10 542.67 11.85
 -1 -1 -10 559.03 12.42
 1 1 -10 558.39 11.4
 -1 -1 -9 828.23 14.78
 -1 -1 -9 797.83 10.47
 1 1 -9 856.92 15.3
 1 1 -9 823.41 14.53
 1 -1 9 792.24 15.69
 1 -1 9 833.44 13.84
 -1 1 9 828.13 14.93
 -1 1 9 817.28 12.6
 -1 -1 -9 852.49 15.34
 1 -1 9 841.89 12.81
 1 1 -9 866.5 14.95
 1 1 -9 846.85 14.16
 1 1 -8 1557.65 21.22
 -1 -1 -8 1543.43 21.54
 -1 -1 -8 1526.63 16.9
 1 1 -8 1560.32 22.14
 1 -1 8 1570.24 21.53
 1 -1 8 1463.96 22.52
 1 -1 8 1568.3 20.48
 -1 1 8 1568.86 19.61
 -1 1 8 1553.6 21.77
 1 1 -8 1315.14 16.35
 1 -1 8 1444.12 16.57
 -1 1 8 1379.3 16.64
 1 1 -8 1567.07 20.76
 -1 1 8 1557.06 21.88
 -1 -1 -8 1637.88 22.32
 1 1 -8 1620.42 21.65
 1 -1 8 1570.77 19.21
 -1 1 7 2949.73 34.9
 1 -1 7 2846.35 33.27
 -1 1 7 2909.17 32.97
 -1 1 7 2921.29 34.84
 1 1 -7 2941.71 34.35
 1 -1 7 2885.95 32.04
 -1 -1 -7 2850.52 34.93
 1 1 -7 2862.06 34.12
 1 -1 7 2857.03 34.64
 -1 -1 -7 2776 29.84
 -1 -1 -7 2855.99 34.46
 1 1 -7 2994.71 33.73
 -1 -1 -7 2799.24 30.72
 1 -1 7 2770.63 30.78
 1 1 -6 1341.76 16.78
 1 -1 6 1435.26 17.01
 -1 -1 -6 1445.29 16.95
 1 1 -6 1469.18 18.49
 1 -1 6 1457.76 19.61
 1 1 -6 1419.28 18.78
 -1 -1 -6 1349.7 15.11
 -1 -1 -6 1426.4 19.14
 -1 1 6 1462.5 18.35
 1 -1 6 1478.95 18.25
 -1 1 6 1471.25 19.53
 -1 -1 -6 1458.34 19.49
 -1 -1 -6 1494.89 19.63
 -1 1 6 1476.93 19.64
 1 1 -6 1486.07 19.04
 1 -1 6 1457.21 17.18
 1 1 -5 2399.53 27.95
 1 1 -5 2495 28.74
 -1 -1 -5 2458.76 27.95
 1 1 -5 2492.07 28.99
 -1 -1 -5 2510.59 29.31
 1 1 -5 2490.4 30.18
 -1 -1 -5 2485.12 29.95
 1 -1 5 2521.99 28.43
 -1 1 5 2486.49 28.96
 -1 1 5 2559.45 29.81
 1 -1 5 2508.17 29.93
 -1 -1 -5 2497.53 29.63
 1 1 -5 2475.63 29.07
 -1 1 5 2517.64 29.83
 1 -1 5 2472.35 27.32
 -1 -1 -4 4381.25 47.71
 -1 1 4 4394.19 49.11
 1 1 -4 4535.95 47.83
 1 1 -4 4525 48.05
 -1 -1 -4 4316.58 48.19
 1 1 -4 4408.37 49.42
 -1 -1 -4 4302.59 49.13
 1 -1 4 4487.62 49.21
 -1 1 4 4475.51 48.96
 1 1 -4 4473.62 48.01
 -1 -1 -4 4259.59 48.4
 1 -1 4 4419.24 46.35
 -1 1 4 4483.75 48.54
 -1 1 4 4600.72 48.89
 1 -1 4 4399.76 47.47
 1 1 -3 9066.08 94.46
 1 1 -3 9327.08 93.03
 -1 -1 -3 9111.93 93.18
 -1 1 3 9203.57 94.06
 1 -1 3 8743.8 92.5
 -1 1 3 9323.08 94.02
 1 -1 3 8751.26 91.39
 -1 1 3 9085.12 94.05
 -1 -1 -3 8263.65 93.18
 1 1 -3 8585.96 92.85
 -1 -1 -3 9214.99 93.58
 1 1 -3 9387.16 93.03
 1 1 -2 7540.84 74.04
 -1 1 2 7359.37 74.46
 1 1 -2 7159.69 73.51
 -1 -1 -2 7072.31 73.54
 1 1 -2 7148.65 75.01
 -1 -1 -2 6746.93 73.7
 -1 1 2 7117.5 74.49
 1 1 -2 6858.1 73.31
 -1 -1 -2 6959.51 74.71
 1 1 -2 7122.67 73.83
 -1 1 1 4112.01 42.79
 1 1 -1 3980.52 42.31
 1 -1 1 4090.42 43.54
 -1 -1 -1 3988.94 41.79
 1 1 -1 4091.52 43.31
 -1 -1 -1 4083.63 44.02
 -1 -1 -1 4020.4 41.91
 -1 1 1 4088.83 42.76
 1 1 -1 3964.23 41.59
 -1 -1 0 244.63 4.66
 1 1 0 262.4 3.94
 1 -1 0 248.15 4.66
 -1 -1 0 261.93 5.04
 -1 -1 0 242.92 4.3
 1 1 0 246.07 4.08
 -1 1 0 270.92 3.81
 1 -1 0 264.73 4.49
 1 1 1 3691.74 38.91
 -1 -1 1 3819.98 40.63
 -1 1 -1 3718.37 40.39
 1 1 1 3793.46 40.57
 1 -1 -1 3672.74 39.68
 -1 -1 1 3592.48 40.18
 -1 -1 1 3760.24 39.43
 -1 -1 2 7356.05 73.23
 1 -1 -2 7344.45 73.45
 1 1 2 6801.93 70.54
 1 -1 -2 6824.39 71.85
 -1 1 -2 6955.58 72.75
 -1 -1 2 6783.3 72.4
 1 1 2 6994.43 72.97
 -1 -1 3 9559.64 91.17
 1 -1 -3 9269.26 91.91
 -1 1 -3 8666.24 90.65
 1 1 3 8422.15 90.98
 1 -1 -3 8406.46 89.67
 -1 -1 3 8492.15 90.15
 1 -1 -3 8511.38 91.02
 -1 1 -3 8549.12 91.52
 -1 -1 4 4465.86 47
 1 -1 -4 4555.91 48.43
 1 1 4 4104.94 48.21
 -1 -1 4 4319.61 47.04
 -1 1 -4 4365.59 48.41
 1 -1 -4 4372.37 47.93
 -1 1 -4 4270.18 47.96
 1 -1 -4 4412.56 45.95
 -1 -1 4 4241 46.07
 -1 1 -4 4395.04 46.76
 1 1 4 4291 47.43
 1 -1 -4 4231.7 48.26
 1 -1 -4 4470.35 48.34
 1 -1 -5 2534.37 30.4
 1 -1 -5 2547.64 30.35
 1 -1 -5 2562.85 30.15
 -1 1 -5 2561.59 29.92
 -1 -1 5 2558.56 28.46
 1 -1 -5 2569.04 30.44
 -1 -1 5 2420.18 29.07
 1 1 5 2468.72 28.57
 -1 1 -5 2486.5 30.61
 1 1 5 2534.51 29.24
 -1 -1 5 2565.54 27.49
 -1 1 -5 2578.56 28.41
 -1 -1 5 2430.03 30.03
 1 1 6 1305.96 17.92
 1 -1 -6 1347.9 18.35
 1 -1 -6 1302.77 18.3
 -1 1 -6 1326.12 17.67
 1 -1 -6 1310.62 18.2
 -1 -1 6 1301.53 15.83
 1 -1 -6 1341.36 18.52
 1 -1 -6 1298.87 15.76
 -1 -1 6 1329.57 18.38
 1 1 6 1320.99 17.08
 -1 -1 6 1332.03 14.77
 -1 -1 6 1290.13 18.19
 -1 -1 7 2725.95 33.29
 1 1 7 2590.29 33.3
 1 1 7 2702.03 32.87
 1 1 7 2713.5 34.01
 1 1 7 2444.84 29.41
 1 -1 -7 2872.65 33.85
 1 -1 -7 2724.13 29.55
 -1 -1 7 2738.11 29.66
 -1 -1 7 2752.77 33.53
 -1 1 -7 2693.2 32.4
 1 -1 -7 2810.08 33.57
 1 1 7 2682.88 31.72
 1 -1 -7 2693.43 33.27
 1 -1 -7 2735.89 33.65
 -1 -1 8 1540.12 21.24
 1 1 8 1546.92 21.45
 -1 -1 8 1561.09 21.35
 -1 1 -8 1561.38 20.12
 1 -1 -8 1566.62 21.52
 1 -1 -8 1598.07 21.66
 -1 1 -8 1265.28 15.76
 1 1 8 1324.73 16.03
 1 -1 -8 1379.91 15.97
 1 1 8 1560.47 21.96
 1 -1 -8 1528.75 21.41
 1 1 8 1548.11 19.56
 1 -1 -8 1580.37 21.15
 1 1 8 1548.85 20.79
 1 -1 -9 890.11 15.62
 -1 1 -9 859.44 14
 1 -1 -9 876.31 15.6
 1 1 9 843.77 15.76
 -1 -1 9 851.16 15.24
 1 1 9 875.17 15.47
 1 -1 -9 864.05 15.5
 1 1 9 849.68 13.52
 1 -1 -9 877.46 15.1
 1 1 9 853.85 14.82
 -1 -1 9 888.5 15.41
 -1 1 -10 495.68 9.98
 1 -1 -10 498.27 11.52
 1 -1 -10 491.25 11.44
 1 1 10 478.79 11.72
 1 1 10 499.21 11.38
 -1 -1 10 485.85 11.19
 1 -1 -10 507.2 11.01
 1 -1 -10 496.65 11.54
 1 1 10 493.76 10.79
 -1 -1 10 494.64 11.32
 -1 -1 11 1077.95 17.82
 -1 1 -11 1043.77 16.76
 1 -1 -11 1115.04 19.8
 1 -1 -11 1094.16 19.59
 1 1 11 1053.82 19.95
 1 1 11 1070.81 19.21
 -1 -1 11 1084.96 19.21
 1 -1 -11 1095.22 18.56
 -1 1 -11 1010 16.92
 1 -1 -11 1071.58 19.57
 1 1 11 1066.63 18.34
 -1 -1 11 1107.86 19.26
 1 -1 -12 114.38 5.26
 1 -1 -12 115.76 3.88
 -1 1 -12 118.34 3.95
 -1 1 -12 113.44 4.68
 1 -1 -12 121.4 5.99
 1 1 12 123.37 4.01
 -1 -1 12 113.43 3.91
 1 -1 -12 124.93 6.06
 -1 -1 12 115.5 4.84
 1 -1 -12 121.88 6.01
 1 1 12 123.03 5.44
 -1 -1 12 121.37 5.72
 -1 -1 12 112.02 3.77
 1 1 12 109.35 5.89
 1 -1 -12 110.9 3.81
 1 1 12 119.22 5.76
 -1 -1 12 116.85 5.66
 1 1 13 973.16 14.55
 -1 -1 13 946.47 14.44
 -1 -1 13 944.61 14.58
 1 -1 -13 949.09 14.78
 -1 1 -13 983.99 14.9
 1 -1 -13 992.43 18.21
 1 1 13 947.42 19.19
 -1 -1 13 974.97 19.33
 -1 1 -13 917.77 16.34
 1 -1 -13 986.36 20.05
 -1 -1 13 971.85 14.59
 1 -1 -13 986.07 19.97
 -1 -1 13 999.28 19.29
 1 1 13 949.52 18.09
 1 1 13 977.03 20.36
 1 -1 -13 966.19 14.8
 -1 1 -13 929.2 14.4
 -1 -1 13 961.52 14.29
 1 1 13 984.13 14.93
 -1 -1 14 50.18 2.68
 1 1 14 51.17 2.66
 -1 -1 14 56.68 2.9
 -1 1 -14 53.85 2.86
 1 -1 -14 72.74 3.3
 1 -1 -14 49.86 3.64
 1 1 14 50.24 4.04
 -1 -1 14 59.06 4.37
 1 -1 -14 64.5 4.79
 -1 -1 14 52.87 2.74
 1 -1 -14 44.82 4
 -1 -1 14 54.43 4.16
 1 1 14 53.3 3.83
 1 1 14 50.13 4.3
 1 -1 -14 52.55 2.83
 -1 1 -14 48.74 2.62
 -1 -1 14 51.46 2.59
 1 1 14 53.12 2.88
 -1 -1 15 378.85 8.4
 1 -1 -15 378.25 8.47
 -1 1 -15 388.25 8.54
 1 -1 -15 373.64 10.45
 1 -1 -15 407.99 12.85
 -1 1 -15 377.23 8.16
 -1 -1 15 396.6 8.29
 1 1 15 369.75 12.43
 -1 -1 15 404.21 11.9
 1 1 15 359.69 10.7
 1 1 15 379.28 11.86
 -1 -1 15 397.01 12.08
 1 1 15 385.7 8.65
 1 1 15 384.27 8.2
 -1 -1 15 381.43 8.2
 1 -1 -15 386.36 12.4
 1 -1 -15 380.53 8.48
 -1 1 -15 383.31 8.72
 1 1 16 1081.02 16.6
 -1 -1 16 1101.43 16.72
 -1 -1 16 1118.22 17.15
 1 1 16 1160.57 17.57
 -1 1 -16 1116.9 17.24
 1 -1 -16 1125.85 17.33
 1 -1 -16 1117.93 23.51
 -1 -1 16 1104.41 22.35
 1 1 16 1093.17 22.15
 -1 -1 16 1118.22 16.67
 1 1 16 1102.69 23.45
 1 -1 -16 1137.31 23.35
 -1 1 -16 1117.43 17.59
 1 -1 -16 1126.57 17.27
 -1 1 -16 1094.28 16.67
 1 1 16 1042.23 20.38
 -1 -1 16 1078.85 21.64
 -1 -1 16 1104.08 16.33
 -1 -1 17 73.93 3.24
 -1 1 -17 74.61 3.31
 1 1 17 72.31 3.26
 -1 -1 17 74.33 3.33
 -1 -1 17 70.51 3.39
 1 -1 -17 72.27 3.47
 -1 1 -17 73.62 3.61
 1 -1 -17 62.71 5.44
 1 -1 -17 71.43 5.26
 1 1 17 61.74 4.66
 -1 -1 17 72.98 3.16
 1 -1 -17 76.59 3.58
 -1 1 -17 76.02 3.51
 1 1 17 76.67 3.64
 1 1 17 68.44 2.96
 -1 -1 17 68.85 4.74
 1 1 17 70.68 5.37
 -1 1 -18 102.35 4.01
 1 -1 -18 102.65 4.07
 -1 -1 18 112.86 4.15
 -1 -1 18 97.89 3.71
 1 1 18 97.17 3.7
 -1 -1 18 100.97 3.65
 1 1 18 96.72 3.33
 -1 1 -18 97.84 4.09
 1 -1 -18 110.05 4.16
 -1 -1 18 100.73 3.7
 -1 1 -18 103.84 3.77
 1 1 18 102.71 4.16
 -1 -1 18 98.68 3.54
 -1 -1 19 46.28 2.26
 1 1 19 46.32 2.35
 -1 -1 19 49.6 2.41
 1 1 19 48.21 2.68
 -1 -1 19 46.72 2.53
 -1 1 -19 47.04 2.56
 1 -1 -19 49.85 2.66
 -1 1 -19 49.88 2.37
 1 -1 -19 48.83 2.6
 -1 1 -19 50.08 2.74
 1 1 20 25.9 1.89
 -1 -1 20 26.49 1.82
 1 1 20 23.96 1.55
 -1 -1 20 26.61 1.62
 -1 -1 20 24.84 1.46
 1 -1 -20 26.94 1.75
 -1 1 -20 25.31 1.85
 1 -1 -20 27.78 1.84
 1 -1 -20 27.64 1.89
 -1 1 -20 27.4 1.85
 1 1 20 24.79 1.86
 1 1 21 53.18 1.91
 -1 -1 21 52.2 1.84
 1 1 21 61.95 2.57
 1 -1 -21 56.72 2.16
 -1 1 -21 57.9 2.47
 1 -1 -21 58.47 2.31
 1 -1 -21 59.88 2.39
 -1 1 -21 55.76 2.3
 1 1 21 59.43 2.49
 -1 -1 21 62.63 2.39
 -1 1 -22 35 1.65
 1 1 22 36.88 1.7
 -1 1 -22 36.68 1.66
 -1 1 -22 35.07 1.49
 1 -1 -22 33.91 1.41
 -1 -1 22 35.85 1.45
 1 1 22 35.32 1.62
 1 1 23 4.48 0.49
 1 1 23 4.82 0.46
 -1 1 -23 4.16 0.45
 -1 1 -23 4.73 0.5
 1 2 -22 202.19 3.84
 -1 -2 -22 204.45 4.01
 1 -2 22 197.82 3.66
 1 -2 22 164.37 3.09
 -1 2 22 195.37 3.66
 -1 -2 -22 183.09 3.32
 1 2 -22 187.46 3.42
 -1 2 22 207.95 4.02
 1 -2 22 162.17 2.97
 1 -2 22 199.74 3.74
 1 -2 21 69.69 2.57
 -1 2 21 70.96 2.69
 -1 2 21 67.68 2.51
 -1 -2 -21 63.65 2.32
 1 2 -21 68.11 2.41
 -1 2 21 67.67 2.35
 -1 -2 -21 74.49 2.75
 -1 2 21 68.18 2.47
 1 -2 21 70.02 2.53
 1 -2 20 108.77 3.67
 -1 2 20 103.3 3.66
 -1 2 20 103 3.55
 -1 2 20 105.08 3.45
 -1 -2 -20 103.4 3.65
 1 2 -20 95.33 2.84
 1 2 -20 104.35 3.43
 -1 -2 -20 103.48 3.4
 -1 2 20 104.59 3.52
 1 -2 20 102.71 3.52
 1 -2 19 75.96 3.26
 -1 2 19 73.86 3.18
 1 -2 19 73.57 3.26
 -1 2 19 69.84 3.08
 1 -2 19 68.51 2.73
 -1 2 19 71.65 3.26
 -1 2 19 72.4 3.24
 1 2 -19 67.31 2.69
 1 2 -19 72.98 3.11
 1 -2 18 10.46 1.16
 -1 2 18 12.01 1.47
 1 2 -18 10.1 1.19
 -1 2 18 9.47 1.36
 1 -2 18 10.08 1.36
 1 -2 18 11.27 1.27
 -1 2 18 10.38 1.44
 -1 2 18 10.02 1.37
 1 -2 18 9.82 1.38
 -1 -2 -18 12.19 1.54
 1 2 -18 13.45 1.48
 1 2 -17 457.14 8.51
 1 -2 17 476.05 9.03
 -1 2 17 464.51 9.75
 1 -2 17 467.38 8.96
 1 -2 17 473.84 9.63
 -1 2 17 480.12 9.67
 -1 -2 -17 424.79 12.96
 1 2 -17 426.67 12.95
 1 2 -17 430.03 12.44
 -1 -2 -17 429.61 13.6
 1 2 -17 444.48 13.16
 -1 2 17 462.54 9.57
 1 -2 17 472.48 9.84
 1 2 -17 450.71 8.77
 1 -2 17 469.4 9.31
 1 -2 17 421.73 13.99
 -1 -2 -17 457.94 9.84
 -1 2 17 419.87 13.08
 1 -2 16 102 4.02
 1 2 -16 91.49 3.43
 1 -2 16 94.78 3.68
 -1 2 16 99.65 4.17
 1 -2 16 93.22 3.73
 1 2 -16 96.2 5.87
 1 2 -16 93.75 5.7
 -1 -2 -16 91.9 5.84
 -1 2 16 99.59 4.11
 1 -2 16 95.52 4
 -1 2 16 98.46 4.05
 1 -2 16 84.64 6.06
 -1 -2 -16 96.17 6.24
 1 -2 16 99.05 4.19
 1 2 -16 94.18 3.64
 -1 -2 -16 93.35 4.11
 -1 2 16 97.96 6.16
 -1 2 16 101.87 6.19
 1 2 -16 92.5 5.8
 -1 -2 -16 93.98 4.16
 -1 2 15 362.52 12.05
 1 -2 15 365.67 8.22
 1 -2 15 358.18 7.74
 -1 2 15 373.38 8.45
 1 2 -15 364.17 11.58
 1 2 -15 353.74 11.43
 -1 -2 -15 351.07 11.53
 1 -2 15 368.19 8.28
 -1 2 15 362.24 8.23
 -1 -2 -15 377.9 12.5
 -1 2 15 359.27 11.88
 1 2 -15 364.43 11.66
 1 -2 15 363.06 8.47
 -1 -2 -15 385.51 8.8
 -1 -2 -15 365.86 8.54
 1 2 -15 352.59 7.7
 -1 2 15 359.24 8.32
 1 -2 15 336 12.31
 -1 -2 -14 449.43 8.68
 -1 -2 -14 473.2 9.74
 1 -2 14 465.48 8.97
 -1 2 14 467.67 9.55
 1 -2 14 456.77 11.09
 -1 2 14 481.06 13.62
 -1 -2 -14 475.67 13.16
 1 2 -14 465.18 12.85
 1 2 -14 470.95 13.23
 -1 2 14 468.21 9.39
 1 -2 14 476.84 9.48
 1 -2 14 465.95 9.4
 -1 2 14 467.39 13.4
 1 2 -14 481.27 13.18
 1 -2 14 454.46 14.11
 -1 -2 -14 487.31 14.06
 1 -2 14 481.24 9.72
 -1 -2 -14 469.01 9.79
 1 2 -14 457.41 8.88
 -1 -2 -14 475.36 9.78
 1 -2 13 80.87 5.54
 -1 -2 -13 82.67 3.25
 -1 -2 -13 78.26 3.14
 -1 -2 -13 90.66 3.73
 1 2 -13 88.61 3.31
 -1 -2 -13 85.76 5.12
 1 2 -13 86.42 5.05
 1 2 -13 86.83 5.33
 1 -2 13 90.13 3.6
 1 2 -13 90.73 5.32
 -1 -2 -13 88.18 3.72
 -1 -2 -13 96.16 3.81
 1 -2 13 79.88 4.18
 -1 2 13 93.75 5.52
 -1 -2 -13 88.23 5.57
 1 -2 13 83.96 3.58
 1 -2 13 86.69 3.36
 -1 2 13 88.16 3.53
 1 -2 13 88.06 3.52
 -1 2 13 87.75 3.61
 -1 2 12 591.4 10.38
 1 -2 12 606.07 10.45
 1 -2 12 602.94 10.6
 1 -2 12 607.14 10.76
 -1 2 12 614.55 10.66
 -1 2 12 592.78 11.6
 1 -2 12 610.6 12.28
 -1 2 12 606.04 14.49
 -1 -2 -12 600.82 10.69
 -1 -2 -12 604.52 10.87
 -1 -2 -12 601.54 10.74
 1 2 -12 625.26 14.35
 1 -2 12 602.64 10.22
 -1 -2 -12 629.29 15.1
 1 -2 12 584.65 15.17
 -1 -2 -12 615.63 14.04
 1 2 -12 594.3 13.69
 1 2 -12 611.8 14.6
 -1 -2 -11 35.51 2.98
 1 2 -11 35.23 2.9
 1 2 -11 43.53 3.5
 -1 -2 -11 40.19 3.44
 -1 2 11 40 2.63
 1 -2 11 36.48 2.52
 -1 2 11 36.38 3.16
 1 -2 11 36.67 3.39
 -1 2 11 40.55 3.3
 1 2 -11 38.54 3.11
 -1 2 10 11.61 1.44
 1 -2 10 4.43 0.9
 -1 2 10 19.3 2.15
 -1 2 10 5.12 1.29
 1 -2 10 2.92 1.1
 -1 -2 -10 3.25 1.06
 1 2 -10 2.15 0.91
 1 -2 10 8.16 0.93
 1 2 -10 18.87 2
 -1 -2 -10 13.7 1.75
 1 2 -10 4.58 1.29
 -1 2 9 87.2 4.3
 -1 2 9 89.78 3.8
 1 -2 9 92.73 3.49
 1 2 -9 88.02 4.03
 1 2 -9 88.1 4.51
 -1 -2 -9 87.03 4.03
 1 -2 9 79.77 4.49
 -1 -2 -9 94.39 4.58
 1 2 -9 89.06 4.2
 1 -2 9 83.43 2.79
 -1 2 9 86.58 4.33
 1 -2 9 85.59 2.37
 -1 2 8 2759.07 34.58
 -1 2 8 2629.33 33.15
 1 -2 8 2682.18 31.5
 1 2 -8 2734.97 33.42
 -1 -2 -8 2600.39 33.23
 1 -2 8 2608.97 35.39
 -1 -2 -8 2745.48 34.88
 1 -2 8 2590.49 29.82
 1 2 -8 2757.8 34.05
 -1 2 8 2732.97 34.7
 1 -2 8 2517.04 29.99
 -1 2 7 545.93 10.61
 -1 2 7 532.92 10.02
 1 -2 7 547.63 8.64
 -1 -2 -7 551.29 9.9
 1 2 -7 543.71 9.87
 1 -2 7 546.03 11.28
 -1 -2 -7 582.91 10.96
 1 -2 7 547.44 7.46
 1 2 -7 580.04 10.46
 -1 2 7 547.74 10.67
 1 -2 7 524.08 8.43
 1 2 -7 455.67 8
 1 2 -7 559.57 9.16
 -1 2 7 466.78 8.17
 1 2 -6 39.56 2.1
 -1 -2 -6 35.98 2
 1 -2 6 41.3 2.53
 -1 -2 -6 42.06 2.45
 -1 2 6 38.67 2.31
 1 -2 6 40.52 1.69
 -1 2 6 38.01 2.27
 -1 2 6 36.57 2.3
 1 -2 6 38.28 1.17
 1 2 -6 40.08 2.25
 1 -2 6 42.08 1.95
 1 2 -6 38.35 1.8
 -1 -2 -6 38.38 1.88
 1 2 -6 31.55 1.66
 -1 -2 -5 4040.75 48.1
 1 2 -5 4576.76 48.64
 1 -2 5 4461.96 50.56
 -1 -2 -5 4270.59 49.58
 1 -2 5 4397.15 46.73
 -1 2 5 4543.55 49.82
 -1 2 5 4508.9 49.99
 -1 2 5 4465.52 50.03
 1 2 -5 4378.04 49.24
 -1 -2 -5 4477.77 48.73
 1 -2 5 4508.42 48.71
 1 2 -5 4684.29 47.55
 1 2 -5 3915.63 48.02
 -1 -2 -4 4752.64 54.9
 1 2 -4 5426.5 55.38
 -1 -2 -4 4838.84 56.26
 -1 2 4 5406.03 56.66
 1 -2 4 5038.98 53.42
 -1 2 4 5275.86 57.28
 -1 2 4 5375.41 56.96
 1 2 -4 5057.68 55.99
 1 -2 4 5358.41 56.4
 -1 -2 -4 5205.95 56.42
 1 2 -4 5447.91 54.41
 1 2 -4 4791.19 55.89
 -1 -2 -3 329.02 5.09
 1 2 -3 333.58 5.2
 -1 -2 -3 340.23 6.06
 -1 2 3 344.42 6.06
 1 2 -3 354 5.99
 -1 2 3 332.49 6.22
 1 2 -3 310.2 6.2
 -1 -2 -3 331.96 6.41
 1 2 -3 303.95 6.16
 1 2 -3 333.39 4.72
 1 -2 3 335.34 6.4
 1 -2 2 6857.28 71.46
 1 2 -2 6949.48 68.67
 -1 -2 -2 6104.97 68.37
 -1 2 2 7002.98 70.58
 1 2 -2 6188.11 71.06
 1 2 -2 6673.56 68.46
 -1 -2 -2 6814.92 71.5
 1 2 -2 6455.9 71.35
 1 -2 2 6935.23 71.7
 -1 2 2 7092.39 71.88
 -1 2 2 6901.18 70.09
 1 2 -2 6559.17 68.09
 1 -2 2 6800.72 72.01
 1 -2 1 1803.48 21.44
 -1 2 1 1808.05 20.5
 -1 2 1 1789.54 21.96
 -1 2 1 1777.43 20.03
 1 2 -1 1799.65 18.89
 1 -2 0 132.4 3.14
 -1 2 0 124.63 2.47
 -1 -2 0 130.75 3.67
 -1 2 0 130.95 3.53
 1 -2 0 140.24 3.79
 1 -2 0 138.4 3.74
 -1 2 -1 1934.45 22.56
 -1 2 -1 1943.98 23.09
 -1 2 -1 1875.84 19.84
 1 -2 -1 1851.86 21.26
 1 -2 -1 1917.97 23.3
 1 -2 -1 1950.29 23.35
 1 -2 -1 1958.18 23.13
 -1 -2 1 1883.11 23.01
 1 -2 -1 1892.11 22.45
 1 -2 -2 6456.01 70.83
 1 -2 -2 7036.36 70.57
 1 2 2 5978.3 69.76
 1 -2 -2 6634.12 70.07
 -1 -2 2 6832.88 70.4
 1 2 2 6568.41 69.24
 1 2 2 6129.41 70.16
 1 -2 -2 6587.97 67.79
 1 2 2 6362.64 69.55
 -1 2 -2 6657.97 69.55
 -1 2 -2 6523.23 70.45
 -1 2 -3 307.07 6.19
 -1 -2 3 305.38 6.6
 1 -2 -3 283.44 3.83
 1 2 3 269.86 5.8
 -1 -2 3 293.21 5.9
 1 -2 -3 295.82 6.03
 1 2 3 275.27 5.59
 1 -2 -3 300.86 5.93
 1 2 3 285.54 5.73
 1 2 3 305.05 5.56
 -1 2 -3 305.05 5.5
 1 -2 -3 315.89 6.33
 1 -2 -4 5454.13 55.52
 -1 -2 4 5307.48 55.42
 1 2 4 4560.32 55
 -1 -2 4 4955.93 56.55
 -1 2 -4 5089.9 55.83
 -1 2 -4 5038.28 54.23
 1 2 4 4961.27 54.51
 1 -2 -4 5077.51 56.18
 1 -2 -5 4626.14 49.08
 -1 -2 5 4640.68 49.14
 1 2 5 4370.74 48.43
 -1 2 -5 4440.97 47.76
 1 -2 -5 4525.04 50.44
 -1 2 -5 4501.53 49.89
 -1 -2 5 4412.62 50.79
 1 -2 -6 54.79 2.77
 1 2 6 53.8 2.91
 -1 -2 6 56.1 2.87
 -1 2 -6 56.49 2.64
 1 2 6 55.05 2.21
 -1 2 -6 57.79 1.9
 1 2 6 55.36 2.73
 1 2 6 52.97 2.23
 -1 -2 6 49.34 2.04
 1 -2 -6 54.26 2.23
 -1 -2 6 54.65 2.26
 -1 -2 6 53.19 2.77
 -1 2 -6 55.81 2.99
 1 2 7 586.39 9.21
 -1 -2 7 597.4 11.14
 1 -2 -7 602.2 10.99
 1 2 7 599.53 11.33
 -1 -2 7 602.08 11.08
 -1 2 -7 596.22 10.31
 1 -2 -7 586.18 11.32
 1 2 7 520.87 8.79
 -1 -2 7 565.55 8.96
 1 -2 -7 572.01 8.93
 -1 2 -7 528.45 8.8
 -1 2 -7 575.79 11.52
 1 2 7 594.87 11.49
 1 2 7 605.76 11.02
 1 2 8 2703.62 31.02
 1 2 8 2386.92 29.79
 1 -2 -8 2604.73 29.91
 -1 2 -8 2336.74 29.62
 1 2 8 2758.35 34.52
 -1 -2 8 2735.06 34.19
 -1 -2 8 2795.17 33.76
 1 -2 -8 2723.81 34.75
 -1 2 -8 2753.86 32.6
 -1 2 -8 2816.09 35.23
 1 2 8 2818.15 34.34
 1 -2 -8 2763.68 33.77
 -1 -2 8 2716.58 33.89
 1 2 8 2721.74 34.86
 1 -2 -9 129.88 5.46
 1 2 9 122.8 5.13
 1 2 9 117.91 3.71
 -1 2 -9 136.19 5.61
 1 -2 -9 123.04 5.32
 -1 2 -9 118.03 4.28
 1 2 9 124.87 5.13
 -1 -2 9 134.62 5.23
 -1 -2 9 124.9 5.05
 1 -2 -9 126.41 4.87
 -1 2 -10 6.96 1.48
 -1 -2 10 10.87 1.57
 -1 -2 10 11.66 1.48
 -1 2 -10 7.81 1.14
 1 2 10 7.9 1.45
 1 -2 -10 7.18 1.5
 -1 -2 10 9.15 1.56
 1 -2 -10 8.62 1.36
 1 -2 -10 10.93 1.72
 -1 2 -11 64.58 4.3
 -1 -2 11 61.01 3.87
 1 2 11 55.85 3.89
 1 2 11 59.19 3.87
 -1 -2 11 63.43 3.92
 1 -2 -11 59.17 4.08
 -1 -2 11 62.78 3.37
 -1 2 -11 61.15 3.13
 1 -2 -11 60.68 4.17
 1 -2 -11 57.67 3.51
 -1 -2 12 651.33 11.1
 1 2 12 634.5 10.61
 -1 -2 12 631.08 10.67
 -1 -2 12 673.54 14.62
 1 2 12 649.68 14.58
 1 -2 -12 673.67 13.78
 -1 -2 12 652.9 14.53
 -1 2 -12 653.51 15.54
 -1 2 -12 623 13.57
 1 -2 -12 699.21 16.01
 -1 -2 12 652.54 10.76
 1 -2 -12 625.28 11.13
 1 2 12 642.05 15.05
 1 -2 -12 677.53 15.67
 -1 -2 12 654.06 11.1
 -1 -2 12 641.69 11.08
 1 2 12 657.41 11.05
 -1 2 -12 658.49 11.1
 1 -2 -12 723.01 11.69
 -1 2 -13 78.74 3.1
 1 2 13 85.06 3.28
 -1 -2 13 73.84 3.27
 -1 -2 13 72.53 3.12
 1 2 13 77.21 4.79
 -1 2 -13 72.37 5.09
 -1 -2 13 78.59 4.73
 1 -2 -13 78.47 4.34
 1 2 13 75.21 5.01
 -1 2 -13 80.06 5.27
 -1 2 -13 70.07 4.17
 1 -2 -13 74.9 3.36
 -1 2 -13 74.51 3.24
 -1 -2 13 75.89 3.12
 -1 -2 13 80.33 3.34
 1 -2 -13 76.06 3.4
 1 -2 -13 83.9 5.35
 -1 -2 13 77.78 3.01
 1 2 13 82.36 5.16
 -1 -2 13 71.83 3.25
 1 2 13 73.32 3.23
 -1 -2 14 462.89 8.98
 -1 -2 14 477.55 9.35
 -1 2 -14 451.44 8.79
 1 2 14 463.16 8.96
 -1 -2 14 467.87 9.48
 -1 -2 14 458.4 9.11
 -1 2 -14 467.65 13.84
 -1 -2 14 475.03 12.6
 1 2 14 474.45 12.75
 1 -2 -14 467.89 9.55
 -1 2 -14 483.51 13.78
 -1 2 -14 434.44 11.32
 1 -2 -14 471.38 9.64
 1 2 14 472.51 13.45
 -1 -2 14 441.07 8.34
 1 -2 -14 467.42 9.65
 -1 2 -14 486.43 9.42
 -1 -2 14 466.78 9.58
 1 2 14 474.31 9.46
 1 2 14 473.87 13.45
 1 -2 -14 474.04 13.75
 -1 -2 15 347.64 7.8
 -1 2 -15 332.2 7.31
 1 2 15 336.64 7.41
 -1 -2 15 333.56 7.89
 -1 -2 15 334.17 7.65
 1 2 15 320.66 10.47
 -1 2 -15 352.44 12.11
 1 -2 -15 344.35 8.11
 1 2 15 331.16 11.38
 -1 2 -15 346.65 11.8
 -1 -2 15 331.95 6.97
 1 -2 -15 313.88 12.47
 1 2 15 353.85 8.06
 -1 -2 15 344.03 8.13
 -1 2 -15 340.8 7.78
 1 -2 -15 346.25 8.22
 1 2 15 358.7 11.74
 -1 -2 15 351.45 7.58
 1 -2 -15 340.58 11.77
 1 -2 -15 357.44 8.31
 1 2 16 77.85 3.32
 -1 -2 16 90.38 3.85
 1 2 16 88.24 3.92
 -1 -2 16 76.65 3.44
 1 -2 -16 93.54 4.03
 -1 2 -16 83.37 3.81
 1 -2 -16 87.05 3.87
 -1 2 -16 85.84 3.67
 1 -2 -16 81.54 3.83
 -1 2 -16 80.56 5.57
 1 -2 -16 78.56 6.19
 1 2 16 86.36 5.69
 -1 -2 16 80.25 3.74
 1 2 16 81 3.68
 1 2 16 91.08 5.81
 -1 -2 16 81.99 3.37
 -1 -2 16 81.55 3.12
 -1 2 -16 78.06 3.26
 1 2 16 82.97 5.15
 -1 2 -16 81.74 5.76
 1 -2 -17 487.3 10.08
 1 -2 -17 497.86 10.15
 -1 2 -17 504.39 10.2
 -1 2 -17 484.28 9.03
 -1 2 -17 473.98 13.98
 1 2 17 451.5 12.59
 -1 2 -17 476.58 14.32
 1 -2 -17 454.81 15.32
 -1 -2 17 484.74 8.99
 1 2 17 480.17 9.1
 -1 -2 17 498.78 9.9
 -1 2 -17 503.96 9.74
 1 -2 -17 508.01 10.37
 1 2 17 512.02 10.31
 -1 -2 17 499.43 9.64
 1 2 17 469.98 13.7
 -1 -2 17 495.89 10.2
 1 2 17 511.89 10.11
 -1 -2 18 14.13 1.38
 1 2 18 13.78 1.32
 -1 -2 18 11.24 1.39
 1 2 18 12.67 1.49
 -1 -2 18 11.96 1.49
 1 2 18 11.43 1.24
 -1 2 -18 13.29 1.43
 1 -2 -18 13.3 1.58
 1 -2 -18 14.13 1.46
 1 -2 -18 14.34 1.63
 -1 -2 18 20.41 1.75
 -1 2 -18 13.64 1.29
 -1 2 -18 12.05 1.5
 1 -2 -18 12.52 1.52
 -1 -2 18 13.27 1.43
 1 2 18 12.57 1.58
 -1 -2 19 45.01 2.15
 1 -2 -19 48.05 2.69
 -1 2 -19 48.18 2.48
 1 -2 -19 46.77 2.33
 1 2 19 44.62 2.13
 -1 -2 19 48.51 2.48
 1 -2 -19 48.63 2.67
 -1 2 -19 50.47 2.7
 1 -2 -19 45.33 2.56
 -1 -2 19 46.81 2.66
 1 2 19 51.49 2.68
 1 2 19 49.14 2.7
 -1 -2 19 47.52 2.39
 1 2 19 47.35 2.14
 -1 -2 19 47.63 2.5
 -1 -2 20 82.55 2.77
 1 2 20 87.02 3.18
 -1 -2 20 81.91 2.71
 -1 -2 20 80.51 2.82
 1 -2 -20 84.46 3.13
 1 -2 -20 83.95 3.07
 -1 2 -20 85.4 3.09
 1 2 20 80.89 3.01
 -1 -2 20 83.83 3.16
 1 -2 -20 78.97 3.07
 -1 2 -20 83.66 2.82
 1 2 21 76.99 2.69
 1 -2 -21 78.95 2.78
 1 2 21 79.77 2.83
 -1 -2 21 73.85 2.39
 1 -2 -21 78.93 2.7
 1 -2 -21 76.78 2.75
 -1 2 -21 74.91 2.39
 -1 -2 21 72.65 2.19
 -1 2 -21 75.99 2.67
 1 2 22 188.2 3.58
 -1 2 -22 196.74 3.76
 1 -2 -22 192.16 3.63
 -1 2 -22 194.01 3.81
 1 -2 -22 194.4 3.83
 1 2 22 198.54 3.73
 1 2 22 202.74 3.99
 -1 3 22 36.43 1.19
 1 3 -22 38.77 1.44
 -1 3 22 38.67 1.41
 1 -3 22 32.76 1.12
 -1 -3 -22 40.29 1.48
 -1 -3 -22 37.62 1.41
 -1 3 22 37.93 1.39
 1 -3 22 33.49 1.16
 1 -3 22 40.08 1.44
 1 -3 21 25.96 1.49
 -1 3 21 23.22 1.33
 1 -3 21 23.14 1.36
 -1 -3 -21 23.97 1.46
 -1 -3 -21 25.89 1.52
 1 3 -21 21.59 1.08
 -1 3 21 24.93 1.44
 1 -3 20 43.05 2.19
 1 -3 20 40.48 1.89
 -1 -3 -20 38.92 2.09
 -1 -3 -20 43.72 2.19
 -1 3 20 38.94 1.99
 1 3 -20 37.49 1.75
 -1 3 20 41.85 2.12
 -1 3 19 226.39 5.73
 -1 3 19 228.26 5.34
 1 -3 19 228.28 5.42
 1 -3 19 230.69 5.15
 -1 -3 -19 222.83 5.81
 -1 -3 -19 227.37 5.85
 -1 3 19 228.78 5.7
 1 -3 19 226.07 5.84
 -1 -3 -19 217.63 5.12
 1 3 -19 229.42 5.29
 1 3 -18 47.73 2.47
 -1 -3 -18 54.67 2.6
 -1 -3 -18 44.24 2.67
 1 -3 18 42.31 2.41
 -1 3 18 44.58 2.43
 1 -3 18 44.48 2.4
 1 3 -18 43.59 2.09
 -1 -3 -18 46.14 2.72
 -1 3 18 44.47 2.64
 -1 3 18 45.32 2.64
 1 -3 18 43.83 2.65
 -1 3 18 46.33 2.64
 -1 -3 -17 333.46 7.22
 1 3 -17 321.44 5.85
 -1 -3 -17 344.24 7.37
 1 -3 17 337.92 6.8
 -1 3 17 333.38 7.06
 -1 3 17 350.6 7.23
 1 -3 17 344.85 7.34
 1 3 -17 342 6.62
 1 -3 17 343.8 6.82
 -1 3 17 328.6 6.6
 -1 -3 -16 198.71 5.31
 1 3 -16 198.79 5.21
 -1 -3 -16 210.69 6.25
 1 -3 16 202.44 5.88
 1 3 -16 190.43 8.1
 1 3 -16 195.56 8.49
 1 -3 16 183.37 8.81
 1 3 -16 189.51 8.14
 -1 3 16 196.68 8.77
 -1 -3 -16 201.7 6.1
 1 -3 16 205.05 6.05
 -1 -3 -16 210.78 6.36
 -1 3 16 208.48 6.03
 1 -3 16 200.26 5.06
 1 -3 16 205.69 5.81
 -1 3 16 210.02 5.8
 -1 3 16 198.85 8.81
 1 -3 16 209.68 6.26
 1 -3 15 30.58 1.91
 -1 3 15 31.4 2.29
 1 -3 15 33.21 2.27
 -1 3 15 31.77 2.2
 1 3 -15 33.1 3.3
 1 3 -15 29.12 3.34
 -1 -3 -15 29.41 3.15
 1 -3 15 31.11 3.65
 1 3 -15 30.74 3.32
 -1 -3 -15 32.15 2.39
 1 -3 15 32.79 2.41
 -1 -3 -15 32.99 3.66
 -1 -3 -15 31.48 2.14
 -1 -3 -15 29.56 2
 -1 -3 -15 33.35 2.46
 1 3 -15 30.39 1.99
 1 -3 15 29.37 1.99
 -1 3 15 38.28 3.86
 -1 -3 -14 1022.85 16.06
 1 -3 14 1064.54 16.21
 -1 3 14 1077.98 16.19
 -1 3 14 1088.62 16.63
 -1 -3 -14 1073.53 16.84
 1 3 -14 1071.65 20.85
 1 3 -14 1057.04 22.09
 -1 -3 -14 1083.65 21.23
 1 3 -14 1108.39 21.69
 1 -3 14 1036.7 22.73
 1 -3 14 1127 16.52
 -1 -3 -14 1082.42 22.66
 -1 -3 -14 1042.58 15.83
 -1 -3 -14 1071.68 16.93
 1 3 -14 1040.82 15.43
 1 -3 14 1045.85 15.8
 1 -3 14 1087.95 16.92
 -1 3 14 1073.66 22.09
 -1 -3 -13 111.35 4.09
 -1 3 13 107.82 3.92
 1 -3 13 114.14 4.02
 -1 3 13 111.31 4.13
 -1 -3 -13 111.59 4.23
 1 3 -13 112.01 5.73
 1 3 -13 110.48 6.29
 -1 -3 -13 113.15 5.9
 1 3 -13 118.21 6.14
 -1 3 13 117.08 6.35
 1 -3 13 110.03 6.54
 1 -3 13 113.82 4.16
 -1 -3 -13 132.46 6.89
 -1 -3 -13 118.39 4.4
 -1 -3 -13 111.1 3.98
 1 -3 13 114.39 4.02
 1 -3 13 114.86 4.33
 -1 3 13 109.65 6.11
 -1 3 13 106.63 4.95
 1 -3 12 1503.92 20.65
 1 -3 12 1496.06 20.42
 -1 3 12 1524.93 20.39
 1 -3 12 1447.06 27.01
 -1 3 12 1570.15 20.96
 1 -3 12 1556.54 21.34
 1 3 -12 1529.81 24.95
 1 3 -12 1479.06 26.72
 -1 -3 -12 1516.11 25.3
 1 -3 12 1571.64 21.39
 1 3 -12 1530.34 25.86
 -1 3 12 1577.29 26.77
 -1 -3 -12 1516.09 21.01
 -1 3 12 1494.14 23.79
 -1 3 12 1572.93 26.55
 -1 -3 -12 1547.69 27.08
 1 -3 12 1579.57 21.07
 -1 -3 -12 1545.96 21.28
 -1 -3 -12 1503.75 20.6
 -1 -3 -12 1508.1 20.86
 -1 -3 -12 1526.39 21.39
 1 -3 11 39.81 2.32
 1 -3 11 39.23 2.31
 -1 3 11 36.78 2.14
 -1 -3 -11 36.64 2.19
 1 3 -11 35.5 2.94
 1 3 -11 40.06 3.54
 -1 -3 -11 41.6 3.22
 -1 -3 -11 36.52 2.28
 1 -3 11 36.19 2.2
 -1 3 11 35.65 2.84
 -1 3 11 35.17 3.27
 -1 -3 -11 36.95 2.23
 -1 -3 -11 38.6 2.2
 1 -3 11 37.82 3.52
 -1 -3 -11 35.44 3.34
 1 3 -11 42.48 3.38
 -1 3 11 34.39 3.23
 1 3 -10 490.8 11.12
 -1 -3 -10 489.35 11.27
 -1 3 10 474.51 11.13
 -1 3 10 502.27 12.14
 1 -3 10 492.03 12.7
 -1 -3 -10 507.43 12.52
 1 3 -10 508.16 11.93
 -1 3 10 504.1 12.37
 1 3 -9 482.33 10.38
 -1 -3 -9 464.91 10.36
 1 3 -9 495.86 11.24
 -1 3 9 474.1 11.4
 -1 3 9 462.32 10.7
 -1 3 9 489.69 11.43
 -1 -3 -9 475.41 11.59
 1 -3 9 472.76 8.52
 1 -3 9 444.63 11.52
 1 3 -8 100.62 4.08
 -1 -3 -8 108.27 4.26
 -1 3 8 104.72 4.76
 1 3 -8 111.77 4.68
 -1 3 8 112.33 4.81
 -1 3 8 98.75 4.45
 -1 -3 -8 105.04 4.8
 1 -3 8 103.05 3.6
 1 -3 8 97.91 4.78
 1 3 -7 1505.57 20.44
 -1 -3 -7 1457.14 20.31
 -1 3 7 1489.12 22.12
 1 3 -7 1543.45 21.8
 -1 3 7 1483.06 21.63
 -1 3 7 1457.6 21.92
 -1 -3 -7 1475.48 22.04
 1 -3 7 1430.71 19.79
 1 -3 7 1426.38 22.27
 1 3 -6 52.03 2.49
 -1 -3 -6 55.23 2.53
 -1 3 6 55.99 3.15
 -1 3 6 50.23 2.77
 1 -3 6 63.75 3.37
 1 -3 6 54.35 2.67
 1 3 -6 52.42 2.85
 -1 3 6 62.31 3.22
 -1 3 5 421.67 8.35
 -1 3 5 411.22 8.66
 1 3 -5 415.22 5.9
 1 -3 5 405.33 8.28
 -1 -3 -5 420.36 8.38
 1 3 -5 404.47 7.4
 -1 -3 -5 414.26 7.34
 1 -3 4 2768.64 34.19
 -1 -3 -4 2887.32 34.35
 1 3 -4 2738.82 33.61
 -1 3 4 2822.08 33.99
 1 3 -4 2860.42 31.94
 -1 3 4 2871 33.33
 1 -3 3 1608.57 21.59
 -1 -3 -3 1613.8 21.64
 -1 3 3 1598.37 20.75
 1 3 -3 1620.29 18.67
 -1 3 3 1602.07 19.97
 1 3 -2 5025.38 52.52
 1 -3 2 5008.34 56.69
 -1 -3 -2 4915.03 56.75
 -1 3 2 5067.9 55.1
 1 -3 2 4998.35 56.43
 -1 3 2 5101.47 57.02
 -1 3 2 5090.74 54.03
 1 -3 1 201.79 4.54
 -1 3 1 219.02 4.47
 1 -3 1 227.68 5.48
 -1 3 1 210.46 5.45
 -1 3 1 211.03 3.69
 1 3 0 2922.79 32.2
 1 -3 0 3302.63 36.92
 1 -3 0 3182.08 34.91
 -1 -3 0 3236.27 36.86
 -1 3 0 3196.42 33.59
 1 -3 0 3133.06 36.18
 -1 3 0 3245.86 36.42
 -1 3 0 2997.06 31.81
 1 -3 -1 259.72 6.23
 -1 -3 1 252 6.18
 1 -3 -1 241.78 5.28
 1 3 1 248.95 4.32
 -1 3 -1 252.04 3.93
 -1 3 -1 254.61 5.75
 1 -3 -1 258.36 6.03
 1 -3 -1 258.43 6.05
 -1 3 -2 4701.02 53.39
 1 -3 -2 4763.59 52.32
 1 3 2 4598.69 50.87
 -1 -3 2 4772.05 53.57
 -1 3 -2 4708.65 52.39
 1 -3 -2 4611.32 53.45
 1 -3 -2 4626.55 53.35
 1 -3 -3 1633.47 22.2
 -1 3 -3 1704.65 22.39
 1 3 3 1709.13 20.88
 1 -3 -3 1666.66 21.67
 1 -3 -3 1679.79 22.19
 1 3 3 1566.59 20.62
 -1 -3 3 1666.1 22.19
 -1 3 -3 1663.82 20.99
 1 -3 -3 1629.25 22.75
 1 3 3 1737.63 19.21
 1 -3 -4 2916.92 36.13
 1 -3 -4 2963.7 35.97
 1 -3 -4 3027.95 36.05
 -1 -3 4 3030.17 36.03
 1 3 4 3109.32 33.61
 1 -3 -4 2905.88 37.16
 -1 3 -4 3002.21 34.4
 1 3 4 2960.23 34.14
 -1 3 -4 3019.9 36.24
 1 -3 -5 407.12 8.5
 -1 3 -5 398.89 8.34
 1 3 5 398.65 6.9
 -1 3 -5 391.03 6.82
 1 -3 -5 381.87 7.96
 1 -3 -5 393.09 8.57
 -1 -3 5 377.79 7.98
 1 -3 -5 372.59 8.97
 1 3 5 403.24 7.13
 1 3 5 404.07 8.89
 1 3 6 77.58 3.76
 1 -3 -6 80.81 3.76
 1 -3 -6 67.98 2.99
 -1 3 -6 72.1 3.81
 1 3 6 73.09 3.75
 -1 3 -6 72.02 3.25
 1 -3 -6 75.89 3.45
 -1 3 -6 68.69 2.28
 1 3 6 79.66 2.59
 1 -3 -6 77.56 4.01
 1 3 6 77.54 3.02
 -1 3 -7 1509.25 22.91
 1 -3 -7 1462.24 20.2
 1 -3 -7 1534.82 22.84
 -1 3 -7 1558.83 23.58
 1 3 7 1536.93 23.06
 -1 3 -7 1510.57 21.18
 1 -3 -7 1548.19 21.82
 1 3 7 1493.79 18.58
 1 3 7 1564.44 20.92
 1 -3 -7 1422.35 23.47
 1 3 8 63.26 3.81
 1 -3 -8 67.05 3.44
 -1 3 -8 64.18 3.98
 -1 3 -8 60.49 3.69
 -1 3 -8 62.55 3.11
 1 -3 -8 59.85 3.98
 1 -3 -8 73.85 4.04
 1 -3 -8 60.89 2.76
 1 3 8 64.24 3.25
 1 3 9 434.11 11.06
 1 -3 -9 433.77 9.84
 -1 3 -9 439.73 11.44
 -1 3 -9 427.06 10.97
 -1 3 -9 430.22 9.13
 1 -3 -9 419.63 10.84
 1 -3 -9 410 11.62
 1 3 9 430.58 9.88
 1 3 10 519.79 12.84
 -1 3 -10 512.84 12.76
 -1 3 -10 509.82 10.21
 1 3 10 523.72 11.67
 -1 3 -10 525.75 13.26
 1 -3 -10 504.51 11.09
 1 -3 -10 467.65 13.22
 1 -3 -10 519.71 12.79
 1 3 10 507.5 12.56
 1 -3 -11 50.01 2.5
 1 -3 -11 48.28 3.18
 1 3 11 46.38 2.33
 -1 -3 11 47.08 2.4
 -1 3 -11 48.18 3.84
 1 -3 -11 46.93 4.18
 1 -3 -11 58.4 4.26
 1 3 11 50.48 3.86
 -1 3 -11 55.08 4.23
 -1 -3 11 46.44 2.41
 1 3 11 45.43 3.75
 1 3 11 48.78 3.51
 1 -3 -11 45.6 2.51
 -1 -3 11 40.92 2.39
 -1 -3 11 48.99 2.59
 1 -3 -12 1548.35 20.82
 -1 -3 12 1581.49 21.58
 1 3 12 1546.46 20.26
 -1 -3 12 1509.82 20.25
 -1 -3 12 1562.69 20.49
 1 -3 -12 1503.28 23.54
 1 -3 -12 1535.12 21.09
 -1 -3 12 1544.65 21.07
 1 3 12 1556.97 20.83
 -1 3 -12 1607.76 27.43
 1 -3 -12 1464.45 28.47
 -1 3 -12 1598.68 27.83
 1 3 12 1564.62 26.73
 -1 -3 12 1555.44 20.91
 -1 3 -12 1567.46 20.85
 1 3 12 1618.03 25.85
 1 -3 -12 1572.18 21.66
 -1 -3 12 1583.32 21.55
 1 3 12 1594.7 27.42
 1 -3 -13 122.97 4.22
 -1 -3 13 130.77 4.65
 1 3 13 129.72 4.05
 -1 -3 13 135.78 4.2
 -1 -3 13 130.75 4.12
 1 -3 -13 130.36 4.48
 1 3 13 134.84 4.4
 -1 -3 13 123.36 4.36
 -1 3 -13 129.58 6.25
 -1 3 -13 136.34 6.96
 1 -3 -13 121.96 7.3
 1 3 13 134.57 6.7
 -1 3 -13 128.85 6.93
 -1 -3 13 125.03 4.26
 1 -3 -13 133.62 4.75
 -1 3 -13 129.67 4.33
 1 3 13 127.44 6.23
 1 -3 -13 134.3 4.77
 -1 -3 13 130.35 4.56
 1 3 13 133.93 7
 1 3 14 1091.91 15.84
 -1 -3 14 1114.06 17.3
 -1 -3 14 1082.97 16.07
 -1 -3 14 1119.02 17.18
 1 -3 -14 1102.01 16.92
 -1 -3 14 1101.27 16.94
 1 3 14 1111.17 16.69
 -1 3 -14 1034.12 20.52
 -1 3 -14 1110.59 22.79
 1 -3 -14 1017.73 24.08
 1 3 14 1126.34 22.28
 -1 3 -14 1103.22 23.22
 1 -3 -14 1153.45 17.66
 -1 3 -14 1122.04 16.49
 1 -3 -14 1142.9 17.53
 1 3 14 1107.17 21.45
 -1 -3 14 1087.89 16.25
 1 -3 -14 1089.75 16.42
 -1 -3 14 1113.52 15.96
 -1 -3 15 18.66 1.62
 -1 -3 15 24.26 2.04
 1 -3 -15 23.79 2.02
 -1 -3 15 22.48 1.96
 1 3 15 25.57 2.01
 -1 3 -15 24.17 3.06
 -1 3 -15 21.83 2.61
 1 -3 -15 17.15 3.06
 1 -3 -15 22.33 2.04
 -1 -3 15 22.92 1.77
 1 -3 -15 22.9 1.86
 -1 -3 15 21.37 1.63
 -1 3 -15 21.33 1.77
 1 -3 -15 23.8 2.16
 -1 3 -15 20.49 2.98
 1 3 15 24.18 3.01
 -1 -3 15 23.39 2.04
 1 3 15 22.29 1.69
 1 -3 -16 192.45 5.82
 1 -3 -16 191.9 5.43
 -1 3 -16 191.14 8.58
 1 -3 -16 202.3 6.23
 -1 3 -16 201.05 5.55
 1 3 16 202.17 5.72
 -1 -3 16 202.07 5.91
 -1 -3 16 203.36 6.08
 1 -3 -16 209.15 6.26
 -1 -3 16 199.67 5.23
 -1 -3 16 196.74 5.35
 1 3 16 203.62 6.02
 1 -3 -16 205.81 9.94
 -1 -3 16 206.25 5.89
 -1 3 -16 194.85 8.92
 1 3 16 196.15 8.27
 -1 -3 17 335.49 7.66
 -1 -3 17 348.61 8.09
 1 -3 -17 346.62 7.93
 -1 3 -17 342.25 7.36
 1 -3 -17 350.79 8.3
 -1 -3 17 334.01 7.08
 1 3 17 357.57 8.1
 -1 -3 17 339.56 7.85
 1 3 17 343.95 7.62
 1 -3 -17 324.08 7.09
 -1 3 -17 342.36 7.93
 1 -3 -17 338.04 8.11
 -1 -3 18 37.12 2.21
 -1 -3 18 36.13 2.29
 1 3 18 36.17 2.18
 -1 -3 18 34.54 2.29
 1 -3 -18 36.12 2.28
 -1 -3 18 39.5 2.43
 1 3 18 40.29 2.45
 -1 -3 18 0.1 0.19
 -1 3 -18 35.68 2.06
 1 -3 -18 37.58 2.5
 1 -3 -18 0.55 0.37
 1 -3 -18 37.55 2.44
 -1 3 -18 38.54 2.36
 -1 -3 19 210.57 5.01
 1 3 19 212.52 4.99
 -1 -3 19 214.47 5.46
 1 3 19 211.62 5.53
 -1 3 -19 206.03 4.85
 1 -3 -19 211.65 5.71
 1 -3 -19 209.64 5.38
 -1 -3 19 218.78 5.56
 1 -3 -19 210.88 5.59
 -1 3 -19 204.89 5.34
 1 3 19 211.36 5.18
 -1 -3 19 209.82 5.37
 -1 3 -20 33.2 1.83
 1 3 20 31.53 1.68
 -1 -3 20 31.97 1.77
 1 3 20 35.29 1.95
 1 -3 -20 32.16 1.89
 1 -3 -20 33.98 1.99
 -1 3 -20 31.4 1.51
 1 -3 -20 33.63 1.84
 -1 -3 20 33.09 1.51
 -1 -3 20 32.33 1.82
 -1 -3 21 32.93 1.55
 1 3 21 31.04 1.38
 -1 3 -21 31.06 1.51
 1 -3 -21 31.85 1.53
 1 3 21 33.81 1.68
 1 -3 -21 32.27 1.64
 -1 -3 21 31.34 1.45
 -1 3 -21 31.65 1.54
 -1 3 -22 38.66 1.25
 1 3 22 46.94 1.56
 1 -3 -22 45.68 1.46
 1 3 22 43.99 1.47
 -1 3 -22 39.03 1.24
 -1 4 21 48.2 1.71
 -1 -4 -21 48.65 1.72
 -1 4 21 44.01 1.51
 1 -4 21 49.42 1.78
 1 -4 21 49.02 1.73
 -1 4 21 50.07 1.81
 1 -4 21 50.26 1.83
 -1 -4 -20 20.66 1.4
 -1 -4 -20 21.63 1.44
 -1 4 20 21.02 1.34
 -1 -4 -20 18.76 1.03
 -1 4 20 22.2 1.47
 1 -4 20 20.09 1.43
 -1 4 20 21.23 1.42
 1 -4 20 21.89 1.47
 -1 4 19 334.61 6.89
 -1 4 19 336.98 6.61
 -1 -4 -19 324.31 6.79
 -1 -4 -19 342.62 6.88
 1 -4 19 338.5 6.46
 -1 -4 -19 328.08 6.22
 -1 4 18 29.59 1.92
 1 -4 18 26.95 1.86
 -1 4 18 28.75 2.03
 1 4 -18 29.8 1.61
 -1 -4 -18 29.3 2.03
 -1 -4 -18 27.58 1.98
 -1 -4 -17 378.64 7.39
 -1 -4 -17 371.45 7.25
 -1 4 17 365.22 7.22
 1 4 -17 370.56 6.02
 1 -4 17 368.38 7.09
 -1 4 17 372.57 7.32
 -1 4 17 375.48 6.97
 -1 4 17 366.67 6.08
 1 -4 17 361.1 6.25
 1 -4 17 369.95 6.04
 -1 -4 -16 139.42 4.84
 1 -4 16 136.1 4.34
 1 4 -16 140.81 4.2
 -1 -4 -16 137.63 4.13
 -1 4 16 147.13 4.79
 1 -4 16 150.18 5.14
 -1 -4 -16 147.14 4.6
 -1 -4 -16 142.18 4.96
 1 -4 16 136.06 4.83
 -1 4 16 145.37 4.96
 1 -4 16 141.95 4.38
 -1 4 16 139.89 4.24
 1 -4 15 145.84 5.12
 -1 -4 -15 144.62 4.76
 -1 4 15 143.42 4.76
 1 -4 15 138.71 4.41
 -1 -4 -15 131.35 4.16
 1 4 -15 142.49 4.3
 1 4 -15 143.38 7.42
 -1 -4 -15 138.41 4.88
 1 -4 15 147.44 4.72
 -1 4 15 139.27 7.31
 1 4 -15 138.91 6.82
 1 -4 15 117.79 6.88
 1 -4 15 145.73 5.15
 1 -4 15 137.47 4.97
 -1 -4 -15 131.47 4.46
 -1 -4 -15 137.42 4.96
 -1 4 15 136.33 7.13
 1 -4 14 138.76 5.04
 1 -4 14 138.04 5
 -1 -4 -14 135.14 4.74
 -1 4 14 136.71 4.67
 1 -4 14 136.02 4.37
 -1 -4 -14 126 4.05
 1 4 -14 135.93 6.33
 1 4 -14 132.58 7.2
 1 -4 14 131.21 4.57
 -1 4 14 133.62 6.97
 -1 4 14 134.77 7.15
 1 4 -14 142.23 6.86
 -1 -4 -14 135.03 4.79
 -1 -4 -14 139.96 5.08
 1 -4 14 140.66 7.37
 -1 -4 -14 139.5 4.98
 -1 -4 -14 131.64 4.55
 1 -4 14 140.11 4.87
 1 -4 13 646.6 12.01
 -1 -4 -13 641.76 11.76
 -1 -4 -13 627.77 11.59
 -1 4 13 637.02 11.36
 -1 4 13 607.2 14.23
 -1 4 13 619.1 15.66
 1 4 -13 621.8 14.35
 1 4 -13 630.03 16.51
 1 -4 13 635.25 11.53
 1 -4 13 610.87 10.69
 -1 4 13 645.41 16.32
 1 4 -13 628.41 15.33
 -1 -4 -13 637.69 12.07
 1 -4 13 643.62 12.08
 1 -4 13 608.22 16.1
 -1 -4 -13 649.78 11.92
 -1 -4 -13 640.74 11.55
 1 -4 13 662.92 11.89
 1 -4 12 106.06 4.14
 -1 -4 -12 99.71 4.02
 -1 -4 -12 95.41 3.83
 -1 4 12 104.16 3.83
 -1 4 12 97.34 5.3
 -1 4 12 99.88 5.69
 1 4 -12 98.62 5.05
 1 4 -12 95.67 5.98
 1 -4 12 100.94 3.99
 -1 -4 -12 103.99 4.1
 -1 -4 -12 94.85 3.86
 -1 4 12 107.28 6.11
 1 4 -12 97.79 5.5
 1 -4 12 102.29 4.06
 -1 -4 -12 97.68 4.04
 1 -4 12 106.6 4.21
 1 -4 12 95.87 5.86
 1 -4 12 117.5 3.79
 1 4 -11 108.07 5.1
 1 -4 11 112.93 3.64
 -1 -4 -11 109.65 4.15
 1 -4 11 107.14 5.94
 -1 -4 -11 112.01 4.08
 -1 -4 -11 114.15 4.14
 -1 4 11 99.52 5.31
 -1 4 11 115.01 5.87
 1 -4 11 112.43 4.15
 -1 -4 -11 111.43 4.16
 -1 -4 -11 110.76 3.96
 -1 4 11 114.98 3.87
 1 -4 11 115.07 4.19
 1 4 -11 118.4 5.86
 -1 4 11 111.69 6
 1 4 -10 80.19 4.14
 1 -4 10 83.72 3.07
 -1 -4 -10 82.75 3.41
 1 -4 10 80.86 3.41
 1 -4 10 84.91 3.4
 -1 4 10 77.39 4.63
 -1 -4 -10 80.22 3.4
 -1 4 10 87.66 4.9
 1 4 -10 79.44 4.63
 -1 4 10 80.78 4.91
 1 -4 10 79.47 3.1
 -1 -4 -10 81.81 3.43
 -1 -4 -10 81.19 3.2
 -1 4 10 81.42 3.08
 1 -4 10 78.68 4.84
 -1 -4 -10 76.33 3.28
 -1 -4 -10 81.32 3.32
 1 4 -9 850.64 15.11
 -1 4 9 849.4 16.96
 -1 -4 -9 849.9 13.43
 -1 4 9 842.49 16.46
 1 -4 9 822.87 16.9
 -1 4 9 861.43 17.22
 1 4 -9 887.95 16.75
 1 -4 9 833.34 13.26
 1 -4 9 855.34 14.38
 -1 -4 -9 842.09 13.22
 1 -4 9 851.83 13.29
 1 -4 9 836.68 13.27
 1 -4 8 45.99 2.82
 1 -4 8 42.88 3.21
 1 4 -8 37.3 2.53
 1 4 -8 42.83 3.14
 -1 4 8 40.27 3.14
 -1 4 8 42.53 3.05
 -1 4 8 38.94 3.15
 1 -4 7 178.21 5.76
 1 -4 7 168.46 6.09
 1 4 -7 168.75 5.15
 -1 4 7 166.99 6.18
 1 4 -7 178.55 6.2
 -1 4 7 169.03 6.5
 1 -4 6 1179.9 18.46
 1 -4 6 1152.23 18.58
 1 4 -6 1187.27 16.77
 -1 4 6 1201.93 18.24
 -1 4 6 1115.64 19.52
 -1 4 6 1185.46 19.03
 1 4 -6 1230.01 19.01
 -1 4 5 287.18 7.46
 1 4 -5 299.63 7.48
 1 4 -5 271.68 5.41
 1 4 -5 275.36 5.81
 1 -4 5 271.83 7.02
 -1 4 5 257.49 6.58
 1 -4 5 276.67 7.37
 -1 -4 -4 1827.68 22.91
 1 -4 4 1914.4 25.97
 1 -4 4 1831.33 24.36
 1 4 -4 1863.84 22.25
 -1 4 4 1866.42 25.04
 -1 4 4 1888.19 23.85
 1 -4 3 873.72 12.23
 1 -4 3 902.06 15.14
 -1 -4 -3 880.32 11.47
 1 4 -3 872.84 11.31
 -1 4 3 896.45 12.72
 -1 4 3 893.35 15.46
 -1 4 3 885.75 13.91
 -1 4 2 1354.07 20.23
 -1 4 2 1319.93 16.5
 -1 4 2 1358.04 18.18
 1 -4 2 1317.66 16.99
 1 -4 2 1357.36 20.19
 -1 4 1 423.14 7.52
 -1 4 1 416.86 9.25
 -1 4 1 398.42 5.85
 1 -4 1 418.14 7.26
 -1 4 0 23.35 1.35
 1 -4 0 19.87 1.68
 -1 4 0 15.01 1.58
 1 -4 0 14.89 1.21
 1 -4 0 16.14 1.76
 -1 -4 0 20.07 1.96
 -1 4 -1 405.55 6.27
 1 -4 -1 424.46 8.66
 1 4 1 383.92 5.46
 1 -4 -1 407.17 7.57
 1 -4 -1 419.86 9.34
 -1 -4 1 410.14 9.22
 -1 4 -1 414.61 8.65
 1 -4 -2 1328.85 18.31
 1 -4 -2 1349.39 20.29
 -1 -4 2 1353.33 20.33
 -1 4 -2 1340.57 19.02
 1 -4 -2 1374.65 19.8
 1 -4 -2 1348.69 19.52
 -1 4 -2 1337.45 19.99
 1 -4 -3 904.27 14.24
 1 -4 -3 925.22 15.48
 -1 4 -3 920.74 15.4
 -1 4 -3 895.71 14.06
 1 -4 -3 916.43 15.39
 1 -4 -3 908.93 15.14
 1 4 3 939.1 13.62
 -1 4 -4 1803.05 24.57
 -1 4 -4 1718.61 22.54
 1 4 4 1759.63 21.82
 1 -4 -4 1699.37 24.54
 1 -4 -4 1730.93 24.99
 1 -4 -4 1724.17 23.76
 1 -4 -4 1726.2 24.48
 1 -4 -5 225.89 6.62
 1 -4 -5 230.91 6.63
 -1 4 -5 239.7 6.75
 1 4 5 241.44 7.12
 1 4 5 242.6 5.11
 -1 4 -5 240.73 5.54
 1 -4 -5 242.87 7.41
 -1 4 -6 1213.46 18.68
 1 -4 -6 1172.44 20.31
 -1 4 -6 1232.55 20.73
 1 -4 -6 1175.71 18.53
 1 -4 -6 1213.73 19.3
 1 4 6 1202.12 20.31
 1 4 6 1170.15 19.79
 -1 4 -7 156.21 5.38
 1 -4 -7 139.11 6.1
 1 4 7 147.75 6.14
 1 -4 -7 150.14 5.39
 -1 4 -7 157.85 6.5
 1 -4 -7 151.84 5.26
 1 -4 -7 150.86 5.85
 -1 4 -7 148.51 5.98
 1 4 7 157.98 6.19
 -1 4 -8 31.9 2.39
 1 -4 -8 40.47 3.43
 1 4 8 34.58 3.06
 1 -4 -8 32.99 2.52
 -1 4 -8 42.09 3.49
 1 -4 -8 29.12 2.27
 1 -4 -8 26.99 2.59
 -1 4 -8 29.83 2.76
 1 4 8 34.52 3.06
 -1 4 -9 831.46 16.88
 1 -4 -9 794.44 17.66
 1 4 9 806.54 17.03
 1 -4 -9 790.93 12.76
 -1 4 -9 800.66 14.23
 -1 4 -9 846.01 17.77
 -1 -4 9 801.27 12.79
 1 4 9 836 17.17
 1 -4 -9 815.43 16.74
 1 -4 -9 807.17 12.96
 1 -4 -9 790.04 14.7
 -1 -4 9 822.43 12.65
 -1 4 -10 100.58 5.5
 -1 -4 10 90.75 3.65
 1 -4 -10 97.98 5.88
 -1 -4 10 92.52 3.52
 -1 4 -10 108.53 6.04
 -1 -4 10 91.77 3.61
 1 -4 -10 108.63 3.96
 1 -4 -10 87.63 3.28
 1 -4 -10 91 4.32
 1 -4 -10 101.64 5.59
 1 -4 -10 91.37 3.68
 1 4 10 93.42 5.44
 1 -4 -11 110.51 3.77
 1 -4 -11 114.85 6.28
 1 -4 -11 113.36 3.89
 -1 -4 11 111.65 3.98
 -1 4 -11 111.74 6.04
 1 -4 -11 114.51 4.25
 -1 4 -11 124.73 6.68
 1 4 11 122.38 6.4
 -1 -4 11 121.68 4.37
 -1 -4 11 115.95 4.15
 1 -4 -11 116.73 6.77
 -1 -4 11 112.13 3.81
 -1 -4 11 118.62 4.33
 1 -4 -11 113.21 4.26
 1 -4 -12 80.03 3.27
 -1 4 -12 82.27 5.36
 -1 4 -12 84.34 3.31
 1 -4 -12 83.72 3.75
 1 4 12 78.34 5.28
 -1 4 -12 88.49 5.79
 1 4 12 83.97 5.52
 -1 -4 12 83.8 3.73
 -1 -4 12 86.74 3.65
 1 -4 -12 78.91 5.78
 -1 -4 12 80.63 3.34
 -1 -4 12 86.2 3.79
 1 -4 -12 82.55 3.41
 1 -4 -12 83.96 3.77
 1 -4 -13 705.08 11.72
 -1 4 -13 733.68 17.46
 1 -4 -13 688.02 12.85
 -1 4 -13 710.45 11.79
 -1 4 -13 729.65 18.01
 1 4 13 726.58 17.49
 1 4 13 715.56 17.6
 -1 -4 13 718.27 12.97
 -1 -4 13 719.08 12.48
 1 -4 -13 659.08 18.19
 -1 -4 13 699.9 12.07
 1 4 13 721.29 11.79
 -1 -4 13 732.69 13.09
 1 -4 -13 717.03 12.25
 1 -4 -13 738.12 13.15
 1 -4 -14 125.77 4.13
 1 -4 -14 129.98 4.51
 1 -4 -14 109.93 7.13
 -1 4 -14 137.34 7.14
 -1 4 -14 125.35 6.5
 1 4 14 117.82 6.67
 -1 4 -14 119.09 6.94
 -1 4 -14 129.13 4.22
 -1 -4 14 131.16 4.97
 -1 -4 14 134.23 4.59
 1 -4 -14 130.07 4.94
 -1 -4 14 126.92 4.78
 1 4 14 137.3 4.35
 -1 -4 14 135.15 4.55
 1 4 14 125.93 7
 -1 -4 15 122.07 4.63
 1 4 15 124.87 4.48
 1 -4 -15 119.17 3.91
 1 -4 -15 126.75 4.43
 1 -4 -15 115.8 7.33
 -1 4 -15 118.28 6.62
 -1 4 -15 107.08 5.92
 -1 4 -15 116.88 3.98
 -1 -4 15 120.77 4.65
 -1 -4 15 123.64 4.3
 -1 -4 15 121.79 4.73
 1 -4 -15 130.1 4.86
 1 4 15 124.89 4.15
 -1 -4 15 118.3 4.26
 -1 4 -15 123.52 7.08
 1 4 15 121.05 6.73
 1 4 15 116 6.76
 1 -4 -16 130.81 4.23
 -1 -4 16 132.84 4.71
 -1 -4 16 140.44 4.7
 -1 -4 16 134.05 4.25
 1 4 16 140.51 4.12
 -1 -4 16 143.68 4.71
 1 -4 -16 136.69 4.76
 1 4 16 144.23 4.58
 -1 -4 16 131.51 4.04
 -1 4 -16 133.35 3.89
 -1 -4 16 137.45 4.81
 1 -4 -17 360.06 8.24
 -1 4 -17 362.73 7.84
 -1 -4 17 375.69 8.37
 1 4 17 361.57 7.84
 -1 -4 17 361.35 7.97
 -1 -4 17 360.4 7.14
 1 4 17 351.26 7.17
 -1 -4 17 359.27 7.52
 -1 4 -17 350.12 6.92
 -1 -4 17 371.69 8.3
 1 -4 -17 348.44 7.52
 -1 4 -18 27.1 1.89
 -1 -4 18 27.36 1.92
 -1 -4 18 28.09 1.56
 1 4 18 29 1.72
 1 4 18 29.44 2.02
 -1 -4 18 30.4 2.13
 1 -4 -18 26.84 1.82
 -1 4 -18 25.4 1.5
 1 -4 -18 27.21 2.05
 -1 -4 18 32.47 2.2
 1 4 19 337.92 6.64
 -1 4 -19 335.87 6.51
 -1 -4 19 335.14 6.41
 1 4 19 315.37 5.7
 1 -4 -19 308.87 5.6
 1 -4 -19 326.47 6.23
 1 -4 -19 335.31 6.97
 -1 -4 19 336.71 6.9
 -1 -4 19 337.72 6.93
 1 4 19 325.19 6.34
 1 -4 -20 19.17 1.39
 -1 -4 20 19.99 1.37
 1 4 20 16.72 1.09
 -1 4 -20 18.94 1.24
 1 4 20 20.31 1.33
 -1 4 -20 19.45 1.16
 -1 -4 20 20.29 1.36
 -1 -4 20 17.25 1.08
 1 4 21 46.59 1.6
 -1 -4 21 48.5 1.63
 1 4 21 42.59 1.68
 1 -4 -21 47.2 1.74
 -1 5 20 34.69 1.48
 -1 -5 -20 32.35 1.46
 1 -5 20 33.92 1.54
 1 -5 20 33.15 1.53
 -1 -5 -20 32.46 1.35
 1 -5 20 31.34 1.47
 -1 5 19 35.9 1.8
 -1 -5 -19 34.02 1.52
 1 -5 19 38.4 1.98
 1 -5 19 35.69 1.87
 -1 -5 -19 33.55 1.71
 -1 -5 -19 36.09 1.69
 1 -5 19 34.84 1.73
 -1 5 19 34.74 1.81
 -1 5 19 34.01 1.45
 -1 5 18 46.23 2.29
 -1 -5 -18 42.1 2.07
 1 -5 18 45.88 2.36
 -1 5 18 45.91 2.3
 1 -5 18 42.5 1.77
 -1 5 18 42.84 1.93
 1 -5 18 44.78 2.44
 -1 -5 -18 43.55 2.14
 -1 -5 -18 45.11 2.26
 1 -5 18 43.72 2.23
 1 -5 17 152.16 4.74
 1 -5 17 147.9 4.62
 1 -5 17 146.61 4.06
 -1 5 17 152.4 4.57
 -1 5 17 147.02 4.58
 -1 5 17 143.51 4.05
 -1 -5 -17 146.98 4.38
 -1 -5 -17 150.14 4.58
 -1 -5 -17 147.5 4.44
 -1 -5 -16 130.55 4.5
 -1 5 16 135.92 4.52
 1 -5 16 135.08 4.66
 -1 -5 -16 137.13 4.4
 1 -5 16 132.66 4.23
 -1 5 16 129.32 4.53
 1 -5 16 135.28 4.67
 -1 5 16 132.57 4.1
 -1 -5 -16 129.24 4.34
 -1 -5 -15 546.36 10.36
 1 -5 15 560.44 10.42
 1 -5 15 571.74 11.05
 -1 -5 -15 568.64 10.62
 1 -5 15 563.63 11.04
 1 -5 15 558 10.9
 -1 -5 -15 567.88 10.82
 -1 5 15 550.36 9.91
 -1 -5 -14 371.6 8.49
 1 -5 14 338.41 11.13
 1 -5 14 376.17 8.78
 -1 5 14 371.75 12.08
 1 5 -14 355.2 12.17
 -1 -5 -14 373.06 8.21
 1 -5 14 370.27 8.3
 -1 5 14 368.97 7.74
 1 -5 14 382.5 8.67
 1 -5 14 362.01 8.65
 -1 -5 -14 376.55 8.51
 1 -5 14 375.45 8.54
 -1 5 14 344.64 11.33
 -1 5 13 115.79 6.57
 1 5 -13 111.7 6.01
 1 5 -13 108.55 6.64
 -1 -5 -13 122.02 4.35
 -1 5 13 116.48 4.01
 1 -5 13 116.3 3.86
 1 -5 13 118.55 4.59
 -1 -5 -13 118.75 4.6
 1 -5 13 119.32 4.57
 1 -5 13 117.96 4.51
 1 -5 13 107.91 6.08
 -1 -5 -13 118.93 4.47
 -1 -5 -13 119.68 4.51
 -1 5 13 102.77 5.75
 -1 5 13 113.09 6.21
 1 5 -12 407.9 11.89
 -1 5 12 426.4 12.85
 1 -5 12 427.6 9.37
 -1 -5 -12 423.16 8.82
 -1 5 12 404.39 12.06
 -1 5 12 417.69 12.16
 1 -5 12 450.67 9.57
 1 -5 12 395.02 11.99
 -1 -5 -12 415.81 12.42
 -1 -5 -12 446.52 9.35
 -1 -5 -12 436.1 9.34
 -1 -5 -12 439.16 9.53
 1 -5 12 441.83 9.37
 1 -5 12 437.62 8.47
 -1 5 12 430.41 8.38
 -1 -5 -11 562.84 11.11
 -1 -5 -11 524.24 13.81
 1 -5 11 521.25 13.68
 -1 -5 -11 554.09 10.25
 1 5 -11 575.45 15.6
 -1 -5 -11 563.83 10.67
 -1 -5 -11 559.45 10.88
 1 5 -11 572.72 14.15
 -1 5 11 554.89 14.65
 1 -5 11 587.44 11.13
 1 -5 11 581.07 10.5
 -1 5 11 556.33 14.4
 -1 5 11 542.5 13.82
 1 -5 11 561.32 10.99
 1 -5 11 570.48 11.07
 -1 -5 -11 554.85 9.83
 1 -5 11 566.07 10.79
 1 -5 11 571.79 10.15
 -1 -5 -10 353.5 7.47
 1 5 -10 344.13 11.58
 -1 -5 -10 355.22 8.14
 -1 -5 -10 355.43 7.88
 1 -5 10 328.59 10.21
 -1 -5 -10 346.92 10.41
 -1 -5 -10 362.29 8.3
 1 -5 10 383.72 8.16
 1 -5 10 356.07 7.58
 1 -5 10 364.38 7.74
 1 -5 10 351.47 8.15
 1 -5 10 357.98 8.14
 -1 5 10 355 11.16
 -1 5 10 348.52 10.36
 -1 -5 -10 348.5 7.45
 1 5 -10 367.23 10.75
 -1 5 10 362.59 11.21
 1 5 -9 216.35 7.9
 -1 5 9 215.77 8.13
 -1 -5 -9 211.11 5.61
 -1 -5 -9 206.93 5.82
 -1 -5 -9 198.53 7.29
 1 -5 9 198.61 7.36
 -1 -5 -9 200.49 5.8
 1 -5 9 205.75 5.55
 1 -5 9 205.53 5.81
 1 -5 9 205.7 5.44
 1 -5 9 217.48 5.58
 -1 -5 -9 199.41 5.14
 -1 -5 -9 201.18 5.41
 -1 5 9 215.91 8.4
 -1 5 9 212.77 7.56
 1 -5 9 204.23 5.74
 1 -5 8 125.72 4.05
 -1 -5 -8 118.8 4.26
 -1 5 8 122.08 5.84
 1 5 -8 134.1 5.94
 1 -5 8 128.12 4.07
 -1 -5 -8 122.37 4.08
 1 -5 8 124.93 4.1
 1 -5 8 124.7 4.22
 1 -5 8 129.1 5.48
 -1 -5 -8 123.08 4.3
 -1 -5 -8 124.62 4.05
 -1 5 8 123.57 6.19
 -1 -5 -8 125.46 4.39
 -1 5 8 127.62 5.47
 1 -5 8 117.47 4.19
 -1 -5 -8 122.85 5.22
 1 -5 8 121.59 5.37
 -1 5 7 422.45 10.9
 1 5 -7 448.43 11.04
 -1 -5 -7 411.64 8.42
 1 -5 7 432.97 8.18
 -1 5 7 400.81 11.43
 -1 5 7 443.56 10.21
 1 -5 7 410.41 8.29
 1 -5 7 412.6 8.17
 1 -5 7 421.93 8.08
 -1 -5 -7 409.68 9.52
 1 -5 7 404.27 9.83
 -1 -5 -7 426.3 8.3
 1 -5 7 445.44 10.85
 1 -5 7 410.21 8.12
 1 -5 6 1230.11 20.68
 -1 5 6 1218.53 20.41
 1 5 -6 1250.33 20.49
 -1 5 6 1215.89 18.89
 1 -5 5 1492.09 23.44
 1 5 -5 1473.68 22.61
 -1 5 5 1463.67 22.32
 -1 5 5 1434.1 24.11
 -1 5 5 1446.6 20.56
 1 -5 5 1396.98 20.31
 1 -5 4 1813.85 26.68
 -1 5 4 1775.38 24.88
 -1 5 4 1726.21 26.98
 -1 5 4 1744.06 22.65
 -1 5 3 1178.81 17.97
 -1 5 3 1149.3 20.14
 1 -5 3 1201.29 20.24
 -1 5 2 1363.89 18.82
 -1 5 2 1330.04 21.32
 1 -5 2 1385.35 21.83
 -1 5 1 1222.77 16.88
 -1 5 1 1224.88 19.82
 1 -5 0 4524.89 53.74
 1 -5 0 4157.38 47.66
 -1 5 0 4226.17 47.8
 1 -5 0 4403.64 50.41
 -1 5 0 4342.89 52.05
 1 -5 -1 1275.16 18.77
 1 -5 -1 1289.97 21
 -1 5 -1 1241.76 19.5
 1 -5 -2 1341.35 19.08
 1 -5 -2 1422.29 22.48
 -1 5 -2 1349.47 20.52
 1 -5 -2 1407.84 20.44
 1 5 2 1389.87 19.57
 -1 5 -2 1337.9 21.66
 1 -5 -3 1212.94 20.47
 1 -5 -3 1162.09 17.73
 -1 5 -3 1171.32 18.29
 1 5 3 1205.56 19.24
 1 -5 -3 1218.37 19.41
 1 -5 -3 1196.48 18.78
 1 5 3 1227.53 17.29
 -1 5 -3 1210.29 19.91
 1 -5 -4 1755.71 25.67
 1 -5 -4 1716.34 25.01
 1 -5 -4 1738.69 26.2
 1 -5 -4 1647.16 23.96
 -1 5 -4 1724.1 25.56
 -1 5 -4 1710.76 23.45
 1 5 4 1739.84 25.45
 -1 5 -5 1324.04 21.09
 1 -5 -5 1310.25 20.46
 1 -5 -5 1344.72 21.81
 1 5 5 1341.33 21.61
 1 -5 -5 1298.19 21.63
 1 -5 -5 1312.37 21.12
 -1 5 -5 1264.6 18.44
 1 5 5 1291.41 22.4
 1 5 6 1294.12 22.75
 -1 5 -6 1285.41 20.73
 1 -5 -6 1248.85 21.92
 1 -5 -6 1273.34 21.46
 1 -5 -6 1272.83 20.82
 1 -5 -6 1313.29 21.55
 1 5 6 1327.68 21.97
 1 -5 -7 388.91 10.63
 1 -5 -7 398.88 11.18
 -1 5 -7 416.39 11.16
 -1 -5 7 396.78 7.97
 -1 -5 7 393.42 7.84
 -1 -5 7 390.12 7.8
 -1 5 -7 409.34 9.93
 -1 5 -7 403.61 11.73
 -1 -5 7 392.38 8.08
 1 5 7 403.55 11.45
 1 -5 -7 386.24 7.67
 1 -5 -7 404.97 10.38
 1 -5 -7 405.99 10.51
 -1 -5 7 398.93 7.99
 1 5 7 415.23 11.1
 1 -5 -8 114.46 5.19
 1 -5 -8 115.46 5.64
 1 -5 -8 109.48 3.74
 1 -5 -8 123.56 3.99
 1 -5 -8 114.89 6.07
 -1 5 -8 120.77 5.92
 -1 -5 8 115.26 4.09
 -1 -5 8 115.09 3.98
 1 5 8 118.87 5.89
 1 -5 -8 110.06 3.98
 -1 5 -8 118.86 4.99
 -1 -5 8 116.98 4.05
 -1 5 -8 124.13 6.46
 -1 -5 8 114.42 4.1
 -1 -5 8 118.94 4.3
 -1 -5 9 188.29 5.51
 1 -5 -9 186.02 5.13
 1 -5 -9 192.3 5.11
 -1 5 -9 199.51 7.89
 -1 -5 9 192.94 5.64
 1 -5 -9 206.96 8.47
 -1 -5 9 200.17 5.52
 1 5 9 196.34 7.97
 -1 -5 9 190.15 5.53
 1 -5 -9 192.19 7.73
 -1 5 -9 202.24 8.52
 1 -5 -9 187.97 5.47
 1 5 9 200.65 8.28
 -1 -5 9 190.39 5.71
 1 -5 -10 398.14 8.22
 -1 5 -10 426.63 12.29
 -1 5 -10 446.57 13.3
 1 5 10 435.47 12.88
 -1 -5 10 408.32 8.9
 1 -5 -10 422.61 12.94
 -1 -5 10 407.43 9.12
 1 5 10 433.18 12.52
 -1 -5 10 417.71 9.05
 -1 -5 10 430.46 8.79
 1 -5 -10 404.15 7.9
 1 -5 -10 421.3 8.93
 -1 -5 10 421.92 8.91
 -1 5 -11 663.64 16.11
 1 5 11 662.7 16.67
 -1 5 -11 684.83 17.27
 1 -5 -11 641.35 11.95
 1 5 11 653.53 16.27
 1 -5 -11 626.9 16.73
 -1 -5 11 634.99 12.24
 1 -5 -11 625.1 11.04
 -1 -5 11 682.32 11.82
 -1 -5 11 659.81 11.95
 1 -5 -11 637.63 10.85
 -1 -5 11 643.67 12.14
 1 -5 -12 411.19 8.27
 -1 -5 12 450.05 9.14
 -1 5 -12 426.68 12.73
 -1 5 -12 436.39 13.63
 1 -5 -12 407.22 8.35
 -1 -5 12 421.64 9.36
 1 -5 -12 421.76 9.47
 1 -5 -12 428.61 9.41
 -1 -5 12 422 9.58
 1 -5 -12 416.27 13.56
 -1 -5 12 430.32 9.2
 1 5 12 422.15 13.01
 -1 5 -13 116.17 6.49
 1 -5 -13 118.29 3.98
 1 5 13 118.73 4.21
 1 -5 -13 118.47 4.75
 1 -5 -13 114.34 4.59
 1 -5 -13 115.22 7
 -1 -5 13 119.19 4.65
 1 5 13 110.36 6.46
 -1 5 -13 107.52 6.61
 1 -5 -13 126.58 4.17
 -1 -5 13 119.69 4.5
 -1 -5 13 115.22 4.69
 1 5 14 353.3 7.71
 1 -5 -14 346.9 8.5
 1 -5 -14 355.46 8.47
 1 -5 -14 323.3 12.08
 -1 -5 14 343.2 8.44
 1 -5 -14 335.93 7.3
 -1 5 -14 331.92 11.18
 -1 5 -14 320.11 11.07
 1 5 14 346.01 11.76
 -1 5 -14 339.81 11.87
 1 5 14 345.51 11.73
 -1 -5 14 361.79 8.46
 -1 -5 14 353.05 8.06
 -1 -5 15 536.85 10.82
 -1 -5 15 557.03 11.1
 1 -5 -15 547.73 10.99
 1 -5 -15 551.11 10.94
 1 5 15 556.68 10.1
 -1 -5 15 562.72 10.93
 -1 -5 15 556.93 10.35
 1 -5 -15 526.56 9.57
 1 5 16 144.29 4.34
 -1 -5 16 137.77 4.79
 1 -5 -16 136.33 4.74
 -1 -5 16 135.47 4.24
 -1 -5 16 134.86 4.74
 -1 -5 16 136.5 4.69
 1 -5 -17 131.79 4.47
 1 -5 -17 125.75 3.91
 1 5 17 129.23 3.92
 -1 -5 17 136.56 4.53
 -1 -5 17 129.87 3.85
 -1 5 -17 130.5 4.03
 -1 -5 17 138.89 4.43
 -1 -5 17 130.43 4.45
 1 -5 -18 45.48 2.43
 -1 -5 18 44.34 1.88
 1 -5 -18 40.85 1.91
 -1 -5 18 45.61 2.41
 -1 -5 18 42.48 2.21
 1 5 18 46.54 2.09
 -1 -5 18 49.62 2.49
 -1 5 -18 45.76 2.14
 -1 5 -19 27.23 1.42
 -1 -5 19 28.28 1.54
 1 -5 -19 23.53 1.13
 1 5 19 25.43 1.35
 1 5 19 28.37 1.55
 1 -5 -19 28.21 1.69
 -1 -5 19 28.28 1.68
 -1 5 -20 30.77 1.11
 1 5 20 38.82 1.42
 -1 -5 20 43.4 1.7
 1 -5 -20 38.32 1.52
 1 5 20 43.3 1.63
 1 5 20 29.7 1.09
 -1 -5 20 37.86 1.52
 -1 -5 20 35.38 1.29
 1 -5 -20 41.91 1.71
 -1 6 19 125.1 2.64
 1 -6 19 117.45 2.43
 1 -6 19 125.2 2.64
 -1 -6 -19 122.54 2.66
 1 -6 19 124.72 2.73
 -1 -6 -18 129.32 3.16
 -1 -6 -18 131.03 3.1
 1 -6 18 136.63 3.55
 -1 6 18 131.04 3.19
 -1 -6 -18 130.11 3.58
 1 -6 18 133.6 3.53
 1 -6 18 134.51 3.45
 1 -6 18 126.91 2.82
 -1 6 18 132.58 3.47
 -1 -6 -17 40.05 2
 -1 6 17 39.66 2.07
 -1 -6 -17 38.7 1.94
 1 -6 17 38.18 1.84
 1 -6 17 37.33 2.01
 1 -6 17 41.22 2.16
 -1 6 17 37.77 1.88
 1 -6 16 28.44 1.83
 -1 -6 -16 28.01 1.84
 -1 -6 -16 26.18 1.85
 1 -6 16 28.16 1.9
 1 -6 16 29.36 2.04
 -1 6 16 24.58 1.82
 -1 6 16 26.49 1.73
 1 -6 15 114.18 4.22
 1 -6 15 115.89 3.96
 1 -6 15 111.67 4.14
 -1 -6 -15 114.18 4.08
 -1 -6 -15 114.75 3.88
 1 -6 15 117.21 4.02
 -1 6 15 117.86 3.78
 -1 -6 -14 163.55 5.03
 -1 -6 -14 157.61 4.59
 -1 6 14 159.43 4.77
 1 -6 14 153.9 5.24
 -1 -6 -14 163.38 5.29
 1 -6 14 161.43 5.1
 1 -6 14 160.81 4.31
 -1 -6 -14 168.75 5.31
 1 -6 14 158.82 5.04
 -1 -6 -13 253.17 6.85
 -1 -6 -13 237.92 6.77
 1 -6 13 248.57 5.89
 -1 6 13 252.85 6.26
 1 -6 13 241.78 6.72
 1 -6 13 247.49 6.53
 1 -6 13 245.48 6.69
 -1 -6 -13 240.38 5.96
 -1 -6 -13 243.58 6.44
 1 6 -12 270.31 10.69
 -1 -6 -12 277.08 6.51
 -1 -6 -12 288.34 7.11
 -1 6 12 279.42 10.13
 -1 6 12 266.16 9.91
 -1 -6 -12 287.44 7.55
 1 -6 12 279.97 7.41
 1 -6 12 290.67 6.7
 1 -6 12 288.02 7.46
 -1 6 12 281.46 6.71
 1 -6 12 281.34 7.07
 -1 -6 -12 278.06 7.5
 -1 -6 -12 279.43 6.39
 1 -6 12 299.42 7.61
 1 6 -11 213.11 9.42
 -1 -6 -11 230.85 6.21
 -1 -6 -11 217.26 5.58
 -1 6 11 218.28 8.78
 -1 6 11 210.19 8.88
 -1 -6 -11 218.94 6.55
 1 -6 11 219.68 6.41
 1 -6 11 220.86 5.9
 1 -6 11 216.92 6.44
 1 -6 11 225.14 6.04
 1 -6 11 228.83 6.23
 -1 -6 -11 205.74 6.39
 -1 -6 -11 214.69 5.71
 1 -6 11 217.37 6.44
 -1 -6 -10 109.05 4.48
 1 -6 10 117.2 4.51
 1 6 -10 104.93 5.7
 -1 6 10 108.63 6.05
 1 -6 10 114.68 4.19
 1 -6 10 118.39 4.27
 -1 -6 -10 110.39 4.5
 1 -6 10 116.74 4.26
 1 -6 10 111.39 4.54
 1 6 -10 103.3 6.46
 -1 -6 -10 111.62 4.18
 -1 -6 -10 114.75 4.15
 -1 6 10 108.54 6.33
 1 -6 9 161.33 5.22
 1 6 -9 161.66 7.04
 -1 6 9 158.65 7.17
 1 -6 9 157.31 5.02
 1 -6 9 167.51 5.08
 -1 -6 -9 142.74 4.36
 -1 -6 -9 153.89 5.3
 1 -6 9 154.63 4.84
 1 -6 9 158.22 5.35
 -1 -6 -9 159.24 4.95
 -1 6 9 149.88 7.5
 1 6 -9 159.93 7.91
 -1 -6 -9 158.11 5.45
 -1 -6 -9 162.34 5.08
 -1 -6 -8 674.43 11.5
 1 6 -8 684.78 15.33
 -1 6 8 653.77 15.21
 1 -6 8 691.41 11.79
 -1 6 8 650.38 16.39
 -1 -6 -8 654.54 12.16
 1 -6 8 657.01 11.28
 -1 -6 -8 678.11 12.46
 -1 -6 -8 673.3 11.87
 1 -6 8 684.94 11.86
 1 -6 8 657.57 12.06
 1 -6 8 672.55 11.84
 -1 -6 -7 453.16 8.77
 -1 -6 -7 429.79 8.42
 1 -6 7 491.54 9.34
 -1 6 7 460.73 12
 1 6 -7 488.47 12.38
 1 -6 7 474.69 12.56
 -1 -6 -7 464.76 9.53
 -1 -6 -7 445.97 9.44
 1 -6 7 458.18 9.06
 1 -6 7 467.07 9.08
 1 -6 7 450.45 9.33
 1 -6 7 457.12 9.27
 1 -6 7 469.89 8.67
 -1 -6 -7 453.99 9.61
 -1 -6 -7 468.5 9.37
 1 -6 6 62.11 2.9
 -1 -6 -6 60.85 2.72
 1 -6 6 62.12 2.98
 -1 -6 -6 60.67 2.72
 -1 -6 -6 64.39 3.1
 1 -6 6 67.12 3.05
 -1 6 6 62.96 4.03
 1 6 -6 70.55 4.4
 1 -6 6 67.07 3.15
 1 -6 6 63.94 3.07
 -1 6 6 61.32 4.59
 1 -6 6 62.36 3
 1 -6 6 62.54 2.86
 -1 -6 -6 66.5 3.17
 1 -6 6 74.05 4.73
 -1 -6 -5 499.4 9.61
 1 -6 5 526.24 9.9
 1 -6 5 525.67 9.64
 -1 -6 -5 519.43 9.88
 -1 -6 -5 527.39 9.36
 1 -6 5 503.79 9.42
 1 6 -5 532.02 12.59
 -1 6 5 512.3 11.87
 1 -6 5 515.5 9.4
 -1 6 5 510.9 13.62
 -1 -6 -5 515.59 9.76
 -1 -6 -5 479.06 8.92
 1 -6 5 519.21 9.66
 1 -6 5 510.53 9.11
 1 -6 5 548.34 13.71
 1 -6 5 499.47 9.5
 -1 -6 -5 502.26 9.81
 -1 -6 -4 143.9 4.48
 -1 6 4 153.48 5.78
 -1 -6 -4 148.95 4.38
 1 -6 4 148.65 4.52
 1 -6 4 147.49 4.59
 -1 -6 -4 145.71 4.71
 -1 -6 -4 147.37 4.71
 -1 6 4 147.45 6.85
 -1 -6 -4 152.91 4.62
 1 -6 4 155.98 4.57
 -1 -6 -4 150.08 4.71
 1 -6 4 152.93 4.76
 -1 -6 -4 143.91 4.25
 1 -6 4 152.2 4.65
 1 -6 4 147.68 6.77
 -1 -6 -4 147.15 4.18
 1 -6 3 517.09 9.71
 -1 6 3 513.27 10.84
 -1 -6 -3 553.58 9.9
 1 -6 3 522.51 9.57
 1 -6 3 545.53 13.65
 -1 6 3 499.61 12.97
 -1 -6 -3 502.53 9.21
 -1 -6 -3 504 9.3
 1 -6 3 494.87 9.24
 -1 -6 -3 487.22 9.07
 1 -6 3 504.14 9.37
 1 -6 2 238.44 8.69
 1 -6 2 221.72 5.69
 1 -6 2 217.15 5.56
 -1 -6 -2 213.66 5.66
 -1 -6 -2 217.33 5.66
 1 -6 2 219.69 5.58
 1 -6 2 219.29 5.25
 1 -6 2 218.92 5.55
 -1 6 2 228 8.14
 1 -6 1 240.77 6
 1 -6 1 240.73 5.79
 -1 -6 -1 241.84 5.88
 1 -6 1 228.34 5.73
 -1 -6 -1 240.35 5.94
 1 -6 1 237.47 5.81
 1 -6 1 238.8 5.59
 1 -6 1 242.77 5.88
 -1 6 1 246.2 8.27
 -1 -6 0 520.45 9.56
 1 -6 0 530.84 9.54
 1 -6 0 537.55 9.58
 1 -6 0 539.57 9.39
 -1 -6 0 525.05 9.48
 1 -6 0 542.47 9.6
 1 -6 0 544.94 9.87
 -1 6 0 532.8 12.5
 1 6 1 293.3 7.81
 -1 6 -1 274.54 8.35
 1 -6 -1 291.61 9.68
 -1 -6 1 271.11 6.23
 1 -6 -1 273.55 6.32
 1 -6 -1 274.7 6.27
 -1 -6 1 277.35 6.21
 -1 -6 1 278.28 6.3
 1 -6 -1 272.73 6.34
 1 -6 -1 283.03 6.66
 -1 6 -1 281.87 9.05
 -1 -6 2 235.03 5.71
 1 -6 -2 261.76 6.96
 1 -6 -2 237.74 5.97
 1 -6 -2 242.93 6.01
 -1 -6 2 238.93 5.73
 -1 -6 2 248.25 5.75
 1 -6 -2 254.52 6.03
 -1 -6 2 258.55 5.87
 1 -6 -2 260.96 9.12
 -1 -6 2 236.56 5.88
 1 6 2 254.53 7.45
 -1 6 -2 252.56 7.68
 -1 6 -2 252.17 8.44
 1 -6 -3 491.07 9.34
 -1 -6 3 475.11 8.76
 -1 -6 3 482.92 9.19
 -1 -6 3 484.19 8.97
 1 -6 -3 472.5 9.2
 1 -6 -3 511.47 10.59
 -1 -6 3 485.4 9
 -1 6 -3 512.65 12.41
 1 -6 -3 525.35 13.33
 -1 6 -3 488.92 10.97
 1 6 3 531.66 11.63
 1 -6 -3 478.93 9.06
 -1 -6 3 482.71 8.71
 1 -6 -3 482.65 9.12
 1 -6 -4 171.55 5.89
 1 -6 -4 173.43 4.96
 -1 -6 4 168.26 4.54
 1 -6 -4 165.81 4.86
 -1 -6 4 162.31 4.73
 1 -6 -4 167.5 5.02
 -1 6 -4 160.46 5.61
 1 6 4 179.55 7.37
 1 -6 -4 166.11 4.99
 -1 6 -4 176.44 6.88
 -1 -6 4 168.52 5.02
 -1 -6 4 168.32 4.81
 1 -6 -4 169.72 5.04
 1 6 4 177.83 6.57
 1 -6 -4 179.42 7.53
 -1 -6 4 158.48 4.73
 1 -6 -5 481.9 9.25
 1 -6 -5 521.11 9.52
 -1 -6 5 490.33 8.73
 1 -6 -5 501.9 11.2
 1 -6 -5 505.55 12.08
 -1 -6 5 478.9 8.88
 -1 -6 5 498.94 9.68
 -1 -6 5 486.28 9.05
 1 -6 -5 518.85 13.35
 -1 -6 5 491.82 9.4
 1 -6 -5 489.15 9.59
 -1 -6 5 496.25 9.29
 1 6 5 511.88 13.33
 1 -6 -5 488.98 9.63
 -1 -6 5 478.56 9.24
 -1 6 -5 509.22 12.2
 1 6 5 529.31 12.4
 -1 -6 5 477.17 8.87
 -1 6 -6 83.09 4.58
 1 -6 -6 82.14 3.59
 1 -6 -6 88.4 5.17
 -1 -6 6 83.36 3.37
 1 -6 -6 83.22 3.44
 -1 -6 6 84.16 3.11
 1 -6 -6 87.29 3.5
 -1 -6 6 83.76 3.54
 -1 -6 6 83.96 3.36
 -1 -6 6 83.74 3.34
 -1 -6 6 77.59 3.11
 -1 -6 6 82.74 3.63
 -1 6 -6 86.42 4.95
 1 6 6 85.6 4.88
 1 6 6 85.96 5.32
 1 -6 -6 94.08 3.8
 -1 -6 6 82.1 3.48
 -1 6 -6 87.47 5.55
 1 -6 -6 91.09 4.99
 -1 -6 6 86.77 3.49
 -1 -6 7 492.07 9.53
 -1 -6 7 488.45 8.71
 1 -6 -7 467.02 9.31
 1 -6 -7 487.11 9.43
 -1 -6 7 499.67 9.84
 1 -6 -7 495.48 12.84
 -1 -6 7 477.5 9.14
 -1 -6 7 476.1 9.28
 -1 -6 7 489.93 10
 -1 -6 7 474 9.38
 -1 6 -7 531.21 13.19
 1 -6 -7 502.59 12.99
 1 6 7 520.84 13.09
 -1 -6 7 495.77 9.77
 -1 6 -7 482.41 11.65
 -1 6 -7 493.24 14.02
 1 6 7 502.76 13.74
 1 -6 -7 493.75 9.94
 1 -6 -7 485.5 9.82
 -1 -6 7 503.99 9.56
 -1 -6 8 632.13 11.68
 -1 -6 8 610.01 11.05
 -1 -6 8 613.16 11.28
 -1 -6 8 603.25 11.22
 1 6 8 633.87 16.02
 1 -6 -8 630.75 11.78
 -1 6 -8 653.9 15.23
 1 -6 -8 597.9 11.51
 -1 6 -8 636.45 16.5
 -1 -6 8 661.36 11.6
 -1 -6 8 644.51 11.4
 1 -6 -8 619.97 15.15
 -1 -6 8 611.65 11.44
 1 6 8 634.16 15.16
 1 -6 -8 603.81 11.06
 1 -6 -8 630.56 11.16
 -1 -6 9 155.84 4.98
 -1 -6 9 160.97 5.25
 1 -6 -9 160.73 5.05
 -1 6 -9 168.63 7.45
 -1 6 -9 164.49 8.12
 1 -6 -9 168.88 5.47
 1 6 9 163.12 7.43
 -1 -6 9 166.29 5.29
 -1 -6 9 170.97 5.26
 1 -6 -9 158.27 7.36
 -1 -6 9 168.49 5.48
 -1 -6 9 160.4 5.23
 1 -6 -9 172.88 5.6
 1 6 9 162.01 7.81
 -1 -6 10 93.32 4.03
 -1 -6 10 95.8 4.17
 -1 6 -10 106.34 5.92
 -1 6 -10 104.73 6.49
 1 6 10 100.11 6.21
 1 -6 -10 99.45 4.18
 1 6 10 96.81 5.81
 1 -6 -10 95.59 5.88
 -1 -6 10 108.74 4.21
 -1 -6 10 95.55 4.11
 -1 -6 10 104 4.22
 1 -6 -10 96.76 4.24
 1 -6 -10 96.82 3.82
 1 -6 -11 244.87 6.26
 -1 6 -11 244.13 9.22
 1 6 11 241.11 9.81
 -1 6 -11 260.75 10.36
 -1 -6 11 241.16 6.75
 -1 -6 11 247.63 6.97
 1 -6 -11 235.24 6.68
 -1 -6 11 252.36 7.18
 -1 -6 11 246.01 6.62
 1 -6 -11 230.99 9.43
 -1 -6 11 250.33 6.83
 -1 -6 11 246.04 6.84
 1 6 11 237.29 9.35
 1 -6 -12 286.84 6.74
 -1 6 -12 294.33 10.19
 -1 6 -12 295.31 11.04
 1 6 12 285.62 10.73
 -1 -6 12 287.55 7.75
 1 -6 -12 286.98 7.41
 -1 -6 12 297.1 7.28
 1 6 12 285.01 10.3
 -1 -6 12 296.66 7.56
 -1 -6 12 298.02 7.62
 -1 -6 12 316.02 7.7
 -1 -6 12 292.25 7.69
 -1 -6 13 219.59 6.4
 1 -6 -13 207.59 5.41
 -1 -6 13 221.84 6.57
 -1 -6 13 223.57 6.27
 -1 -6 13 221.62 6.5
 1 -6 -13 213.65 6.18
 1 6 13 214.39 9.04
 -1 6 -13 212.45 9.13
 -1 -6 14 181.62 5.45
 -1 -6 14 176.27 5.65
 -1 -6 14 181.19 5.63
 1 -6 -14 166.48 4.5
 -1 -6 14 189.49 5.82
 -1 -6 14 174.69 4.92
 1 -6 -14 184.66 5.47
 1 -6 -15 127.15 4.08
 -1 -6 15 132.42 4.15
 -1 -6 15 130.08 4.36
 -1 -6 15 128.69 4.35
 1 6 15 127.46 3.36
 -1 -6 16 29.57 1.89
 -1 -6 16 30.72 2.09
 1 -6 -16 31.06 1.92
 1 -6 -17 42.33 1.97
 -1 6 -17 41.7 1.88
 -1 -6 17 40.71 1.94
 -1 -6 17 44.32 2.25
 -1 -6 17 39.09 1.95
 -1 -6 18 131.72 3.47
 1 6 18 128.86 3.38
 -1 -6 18 115.36 2.97
 -1 6 -18 120.57 2.81
 1 -6 -18 128.08 3.56
 1 -6 -18 133.23 3.55
 -1 -6 18 123.39 2.91
 1 -6 -18 119.37 2.86
 1 -6 -19 123.22 2.94
 1 -6 -19 122.23 2.83
 -1 -6 19 119.98 2.91
 -1 -6 19 117.24 2.64
 1 6 19 118.36 2.7
 -1 -7 -18 32.48 1.13
 -1 7 18 33.23 1.18
 -1 -7 -18 38.15 1.38
 1 -7 18 36.41 1.32
 1 -7 17 262.35 4.99
 -1 -7 -17 248.61 4.44
 -1 -7 -17 244.35 4.68
 -1 -7 -17 265.67 5.07
 1 -7 17 241.28 4.53
 1 -7 17 251.15 4.46
 1 -7 17 265.48 4.97
 -1 7 17 248.57 4.66
 -1 7 16 53.82 2.16
 1 -7 16 57.35 2.41
 -1 -7 -16 56.68 2.44
 1 -7 16 55.05 2.19
 -1 -7 -16 55.89 2.23
 1 -7 16 56.29 2.23
 1 -7 15 52.53 2.37
 1 -7 15 52.09 2.46
 1 -7 15 47.87 2.2
 -1 -7 -15 46.74 2.29
 -1 7 15 49.66 2.23
 -1 7 15 42.59 1.71
 1 -7 15 48.79 2.12
 -1 -7 -14 1.37 0.8
 1 -7 14 2.31 0.86
 1 -7 14 1.15 0.64
 1 -7 14 1.72 0.78
 -1 7 14 1.52 0.54
 -1 -7 -14 1.13 0.58
 1 -7 14 1.27 0.72
 -1 7 14 2.1 0.74
 1 -7 14 1.38 0.63
 1 -7 13 144.83 4.78
 1 -7 13 143.66 4.77
 1 -7 13 145.21 4.79
 -1 -7 -13 136.36 4.21
 -1 -7 -13 135.3 4.66
 1 -7 13 136.89 4.02
 1 -7 13 139.3 4.25
 1 -7 12 22.85 2.05
 -1 -7 -12 19.02 1.88
 -1 -7 -12 18.67 1.51
 1 -7 12 18.93 1.64
 1 -7 12 22.51 1.98
 -1 -7 -12 22.73 1.77
 1 -7 12 20.43 1.67
 1 -7 12 21.86 1.96
 1 -7 11 133.17 4.89
 -1 -7 -11 132.07 4.35
 1 -7 11 133.48 4.83
 -1 -7 -11 132.89 4.96
 -1 -7 -11 133.43 4.33
 1 -7 11 138.07 4.9
 1 -7 11 135.79 4.36
 1 -7 11 136.1 4.45
 -1 -7 -11 135.43 4.96
 1 -7 10 11.37 1.43
 1 -7 10 14.6 1.68
 -1 7 10 14.37 2.43
 1 -7 10 12.64 1.59
 1 -7 10 12.91 1.52
 -1 -7 -10 11.65 1.62
 -1 -7 -10 12.22 1.45
 1 -7 10 13.45 1.6
 1 7 -10 12.36 2.49
 -1 7 10 10.32 1.91
 -1 -7 -10 14.32 1.5
 1 -7 10 12.2 1.36
 -1 -7 -9 351.97 7.64
 1 7 -9 351.32 12.18
 1 -7 9 348.5 7.39
 1 -7 9 347.98 8.21
 1 -7 9 367.83 8.38
 -1 -7 -9 332.47 7.03
 1 -7 9 349.78 8.35
 1 -7 9 371.23 8.12
 -1 -7 -9 335.41 8.32
 1 -7 9 354.12 8.07
 -1 -7 -9 359.89 8.73
 -1 -7 -9 358.3 8.08
 -1 7 9 314.46 11.44
 -1 7 9 320.12 10.44
 -1 7 8 123.44 6.12
 -1 -7 -8 128.8 4.9
 1 -7 8 132.22 4.69
 -1 -7 -8 133.1 4.92
 -1 -7 -8 134.25 4.78
 -1 -7 -8 136.94 5.13
 -1 -7 -8 132.27 4.39
 1 7 -8 139 7.42
 1 -7 8 127.42 4.86
 1 -7 8 143.39 4.91
 1 -7 8 130.82 4.64
 -1 -7 -8 126.7 4.11
 1 -7 8 127.95 4.81
 -1 7 7 931.6 21.08
 1 -7 7 946.34 14.88
 -1 -7 -7 945.72 14.55
 -1 -7 -7 993.37 15.98
 1 -7 7 970.97 15.7
 1 -7 7 995.99 15.62
 -1 -7 -7 933.23 14.44
 -1 -7 -7 963.74 16.14
 -1 -7 -7 1002.5 15.9
 1 -7 7 950.54 15.86
 1 -7 7 977.61 15.73
 -1 -7 -7 958.33 15.87
 1 -7 7 985.37 15.4
 1 -7 6 75.98 3.34
 1 7 -6 73.71 4.72
 -1 -7 -6 70.43 3.44
 1 -7 6 68.55 3.45
 -1 -7 -6 67.74 3.42
 1 -7 6 69.49 3.26
 -1 7 6 63.33 4.98
 1 -7 6 79 3.58
 1 -7 6 71.25 3.47
 -1 -7 -6 69.67 3.47
 -1 -7 -6 67.36 3.04
 1 -7 6 73.05 3.43
 1 -7 5 693.12 11.69
 1 7 -5 696.71 15.8
 -1 -7 -5 702.05 12.39
 -1 -7 -5 715.69 12.78
 1 -7 5 729.23 12.5
 1 -7 5 695.09 12.47
 -1 7 5 703.41 17.36
 1 -7 5 690.61 12.27
 1 -7 5 719.47 12.74
 1 -7 5 711.06 12.24
 -1 -7 -5 715.09 12.64
 -1 -7 -5 679.39 11.65
 -1 -7 -5 685.17 11.72
 1 -7 5 711.17 12.46
 1 -7 4 25.65 1.78
 1 7 -4 30.73 2.99
 -1 -7 -4 22.66 1.98
 -1 -7 -4 24.54 1.82
 1 -7 4 23.53 1.93
 -1 -7 -4 22.71 1.87
 1 -7 4 22.8 1.88
 1 -7 4 27.49 2.18
 -1 -7 -4 21.88 1.75
 1 -7 4 26.02 2.08
 -1 -7 -4 24.21 1.76
 1 -7 4 26.52 2.03
 -1 -7 -4 28.17 2.13
 -1 7 4 19.23 2.72
 -1 -7 -3 408.73 8.15
 1 -7 3 421.87 8.81
 -1 7 3 418.37 12.44
 -1 -7 -3 401.05 8.27
 -1 -7 -3 400.99 7.86
 1 -7 3 412.55 8.85
 -1 -7 -3 407.3 8.41
 1 -7 3 411.85 8.63
 -1 -7 -3 412.1 8.65
 1 -7 3 426.48 9.12
 -1 -7 -3 433.42 8.22
 1 -7 3 408.32 8.57
 -1 -7 -3 426.27 9.09
 -1 -7 -2 114.43 3.82
 1 -7 2 106.76 4.04
 -1 -7 -2 101.29 3.55
 -1 7 2 100.81 5.77
 1 -7 2 108.21 4.19
 -1 -7 -2 108.41 3.88
 -1 -7 -2 104.73 3.92
 1 -7 2 104.94 4.01
 -1 -7 -2 104.52 3.72
 -1 -7 -2 104.12 3.74
 1 -7 2 99.81 3.76
 -1 -7 -2 108.8 4.18
 -1 -7 -2 104.66 4.12
 1 -7 2 112.62 4.16
 -1 -7 -1 692.17 11.39
 -1 -7 -1 680.33 11.37
 1 -7 1 703.4 12.57
 -1 7 1 710.42 16.18
 1 -7 1 711.5 12.52
 -1 -7 -1 698.05 11.79
 -1 7 1 697.69 16.75
 -1 -7 -1 702.94 11.79
 1 -7 1 722.55 12.34
 1 -7 1 706.84 12.18
 -1 -7 -1 716.97 12.36
 1 -7 1 719.39 11.95
 1 -7 1 720.74 12.33
 -1 -7 -1 694.26 12.21
 1 -7 1 681.94 11.42
 -1 -7 -1 689.94 11.62
 1 -7 0 16.73 1.72
 -1 -7 0 15.53 1.46
 -1 7 0 24.77 2.74
 -1 -7 0 20.92 1.62
 1 -7 0 17.13 1.73
 1 -7 0 16.32 1.61
 -1 -7 0 15.67 1.54
 -1 -7 0 19.83 1.74
 1 -7 0 15.44 1.59
 1 -7 0 15.6 1.56
 1 -7 0 14.8 1.56
 -1 -7 0 16.27 1.62
 1 -7 0 17.55 1.68
 -1 -7 0 14.22 1.41
 -1 -7 0 16.53 1.53
 -1 7 0 19.49 2.62
 -1 -7 1 649.11 11.3
 -1 -7 1 634.13 11.29
 1 -7 -1 649.07 11.53
 -1 -7 1 657.91 11.39
 1 -7 -1 646.91 11.57
 1 -7 -1 665.7 11.48
 -1 -7 1 646.2 11.13
 1 -7 -1 642.72 11.78
 -1 7 -1 639.13 14.47
 -1 -7 1 631.57 10.69
 -1 -7 1 615.29 10.26
 -1 -7 1 634.91 10.74
 -1 -7 1 640.54 11.2
 1 -7 -1 663.76 11.62
 -1 7 -1 652.55 15.7
 1 7 2 107.27 5.75
 -1 -7 2 103.69 3.96
 1 -7 -2 112.57 4.17
 -1 -7 2 107.55 3.91
 1 -7 -2 103.9 3.99
 1 -7 -2 103.17 4.02
 -1 -7 2 107.11 3.9
 1 -7 -2 105.18 4.16
 -1 -7 2 109.56 3.99
 -1 7 -2 100.22 5.09
 -1 -7 2 107.69 3.62
 -1 -7 2 101.24 3.58
 -1 7 -2 110.04 5.93
 1 -7 -2 103.96 4.04
 -1 -7 2 108.73 3.97
 -1 -7 2 104.21 3.63
 1 -7 -3 326.42 7.79
 -1 -7 3 320.48 6.67
 -1 -7 3 329.95 7.6
 1 -7 -3 327.06 7.71
 -1 -7 3 333.37 7.46
 -1 -7 3 310.19 7.02
 -1 7 -3 314.31 10.22
 -1 -7 3 316.66 6.88
 1 -7 -3 319.05 7.64
 -1 -7 3 333.54 7.54
 1 7 3 337.51 10.68
 -1 -7 3 320.69 7.14
 -1 -7 3 329.62 7.14
 1 -7 -3 325.55 7.6
 1 -7 -4 22.8 1.96
 -1 -7 4 21.76 1.55
 -1 -7 4 21.51 1.9
 -1 -7 4 39.42 2.21
 1 -7 -4 18.6 1.77
 -1 -7 4 20.67 1.84
 -1 -7 4 25.97 2
 1 -7 -4 25.21 2.07
 1 7 4 41.59 3.68
 -1 -7 4 20.72 1.76
 -1 -7 4 20.4 1.68
 1 -7 -4 26.07 2.06
 -1 -7 4 21.78 1.65
 1 -7 -4 27.09 2.09
 -1 7 -4 21.29 2.65
 1 7 5 772.1 17.68
 1 -7 -5 771.98 13.38
 -1 -7 5 760.79 13.27
 -1 -7 5 717.52 11.94
 -1 -7 5 720.24 11.5
 1 -7 -5 787.99 13.14
 -1 -7 5 759.1 12.19
 1 -7 -5 747.65 12.91
 1 -7 -5 726.14 12.67
 -1 -7 5 760.47 13.03
 -1 -7 5 765.83 12.8
 1 -7 -5 765.33 13.36
 1 -7 -5 755.74 13.5
 -1 -7 5 763.23 12.83
 -1 -7 5 737.21 11.87
 -1 -7 5 747.13 12.06
 -1 7 -5 726.53 16.04
 -1 -7 6 58.81 2.79
 -1 -7 6 61.78 3.19
 1 7 6 64.46 4.81
 -1 -7 6 57.68 2.8
 -1 7 -6 64.45 5.13
 1 -7 -6 65.21 3.39
 -1 -7 6 61.89 2.84
 1 -7 -6 70.49 3.39
 1 -7 -6 64.57 3.22
 -1 -7 6 65 3.37
 -1 -7 6 62.6 2.95
 -1 -7 6 72.93 3.4
 -1 -7 6 65.33 3.19
 1 -7 -6 57.82 3.2
 -1 -7 7 867.37 13.67
 1 -7 -7 859.9 13.98
 1 7 7 907.38 19.95
 1 -7 -7 909.13 15.18
 -1 -7 7 888.2 14.12
 -1 7 -7 906.4 20.89
 1 -7 -7 882.01 15.06
 1 -7 -7 892.08 14.62
 1 -7 -7 954.95 14.98
 -1 -7 7 907.91 15.29
 -1 -7 7 907.79 14.36
 -1 -7 7 884.38 14.68
 1 -7 -7 877.07 15.12
 -1 -7 7 929.94 14.78
 -1 -7 8 134.02 4.31
 -1 -7 8 142.15 4.94
 1 -7 -8 125.58 4.21
 1 -7 -8 146.24 5.19
 -1 -7 8 139.19 4.65
 1 7 8 140.17 7.26
 -1 7 -8 150.34 7.91
 1 -7 -8 138.66 5.06
 1 -7 -8 138.95 4.76
 -1 -7 8 142.52 5.21
 -1 -7 8 150.51 4.92
 -1 -7 8 142.46 4.99
 1 -7 -8 133.65 5.02
 -1 -7 8 143.89 4.88
 -1 -7 9 342.62 7.38
 -1 -7 9 347.51 7.41
 -1 -7 9 389.04 8.56
 1 -7 -9 335.59 7.12
 1 -7 -9 365.22 8.66
 -1 -7 9 371.34 8.21
 1 7 9 368.93 12.16
 -1 7 -9 381.18 12.73
 1 -7 -9 368.8 8.67
 1 -7 -9 373.23 8.15
 -1 -7 9 374.01 8.88
 -1 -7 9 371.35 8.3
 -1 -7 9 363.42 8.45
 -1 -7 9 376.02 8.36
 -1 7 -10 10.97 2.26
 -1 -7 10 13.9 1.66
 -1 -7 10 11.98 1.3
 -1 -7 10 12.66 1.31
 -1 -7 10 11.93 1.46
 -1 -7 10 11.93 1.5
 1 -7 -10 13.21 1.5
 1 7 10 11.23 2.17
 1 -7 -10 14.07 1.72
 1 -7 -10 12.04 1.61
 -1 -7 11 142.28 4.6
 -1 -7 11 133.97 3.97
 -1 -7 11 133.49 4.48
 1 -7 -11 129.54 4.59
 -1 -7 11 142.74 4.66
 1 -7 -11 133.77 4.73
 1 -7 -11 135.51 4.19
 1 -7 -12 17.47 1.79
 -1 -7 12 17.33 1.69
 1 -7 -12 19.02 1.81
 -1 -7 12 18.84 1.81
 1 -7 -12 18.46 1.56
 1 -7 -13 143.97 4.59
 1 -7 -13 138.56 4.38
 -1 -7 13 140.42 4.61
 -1 -7 13 143.12 4.48
 1 -7 -13 129.96 3.6
 -1 -7 13 135.6 4.31
 1 -7 -14 1.18 0.76
 1 -7 -14 1.75 0.54
 -1 -7 14 2.46 0.79
 1 -7 -14 1.78 0.79
 -1 -7 14 1.19 0.78
 -1 -7 14 1.14 0.72
 1 -7 -15 54.18 2.62
 -1 -7 15 57.77 2.59
 -1 -7 15 60.61 2.78
 1 -7 -15 61.41 2.8
 -1 -7 15 57.11 2.56
 1 -7 -15 56.18 2.49
 1 -7 -16 57.88 2.22
 -1 -7 16 56.68 2.36
 -1 -7 16 58.05 2.45
 1 -7 -16 56.9 2.44
 1 -7 -16 51.02 2.03
 1 7 16 48.81 1.71
 -1 -7 16 59 2.3
 -1 7 -16 55.38 1.85
 -1 -7 17 251.91 4.83
 1 -7 -17 226.33 4.14
 -1 -7 17 234.24 4.39
 -1 -7 17 253.23 4.75
 1 -7 -17 250.99 4.89
 -1 -7 18 34.35 1.28
 1 -7 -18 37.2 1.36
 1 -8 16 8.65 0.61
 -1 -8 -16 9.93 0.64
 -1 -8 -15 41.64 1.68
 1 -8 15 41.59 1.75
 1 -8 15 40.72 1.63
 -1 8 15 35.58 1.39
 -1 8 14 110.98 2.91
 -1 -8 -14 114.75 3.36
 -1 -8 -14 112.75 3.07
 1 -8 14 114.62 3.44
 1 -8 14 115.15 3.36
 1 -8 14 112.9 3.2
 1 -8 13 57.35 2.43
 -1 -8 -13 53.35 2.55
 -1 8 13 52.81 2.13
 -1 -8 -13 54.09 2.29
 -1 -8 -13 56.62 2.58
 1 -8 13 57.36 2.6
 1 -8 13 57.23 2.51
 1 -8 13 54.62 2.14
 -1 -8 -12 63.72 2.65
 -1 -8 -12 67.57 3.05
 1 -8 12 64.9 2.74
 -1 -8 -12 64.32 2.98
 1 -8 12 59.34 2.83
 1 -8 12 64.73 2.82
 -1 8 12 65.84 2.52
 1 -8 12 66.6 2.65
 -1 -8 -11 125.04 4.37
 1 -8 11 123.32 4.01
 -1 -8 -11 124.22 3.95
 -1 -8 -11 125.93 3.9
 -1 -8 -11 129.35 4.46
 1 -8 11 119.46 4.03
 1 -8 11 127.46 4
 1 -8 10 335.93 7.56
 1 -8 10 324.48 7.22
 -1 -8 -10 322.75 7.07
 -1 -8 -10 331.38 7.75
 1 -8 10 335.04 7.22
 -1 -8 -10 334.3 7.84
 -1 -8 -10 348.89 7.38
 1 -8 10 336.59 7.8
 1 -8 10 336.98 7.38
 1 -8 10 338.56 7.35
 1 -8 9 72.13 3.34
 1 -8 9 72.28 3.25
 -1 -8 -9 71.56 3.11
 -1 -8 -9 71.69 3.46
 1 -8 9 71.59 3.12
 -1 -8 -9 71.68 3.55
 -1 -8 -9 73.59 3.32
 1 -8 9 72.74 3.47
 1 -8 9 73.2 3.21
 1 -8 9 77.31 3.39
 1 -8 8 88.59 3.61
 -1 -8 -8 87.14 3.34
 1 -8 8 92.88 3.66
 -1 -8 -8 90.25 3.93
 -1 -8 -8 90.03 3.71
 -1 -8 -8 89.4 3.76
 1 -8 8 88.28 3.36
 1 -8 8 88.74 3.75
 1 -8 8 92.12 3.74
 1 -8 8 90 3.46
 1 8 -7 174.63 8.09
 1 -8 7 189.62 5.72
 1 -8 7 182.51 5.48
 1 -8 7 187.42 5.57
 -1 -8 -7 171.31 4.73
 -1 -8 -7 176.14 5.05
 1 -8 7 180.53 5.63
 -1 -8 -7 187.58 5.7
 1 -8 7 174.82 5
 -1 8 7 174.24 8.31
 -1 -8 -7 187.18 5.74
 1 -8 7 175.69 5.08
 1 8 -6 260.77 9.89
 1 -8 6 285.12 6.52
 -1 -8 -6 266.69 6.38
 1 -8 6 279.92 6.95
 1 -8 6 291.77 7.25
 -1 -8 -6 271.7 6.35
 1 -8 6 275.31 6.36
 -1 8 6 274.22 10.58
 -1 -8 -6 288.05 7.41
 -1 -8 -6 284.33 7.23
 1 -8 6 279.88 7.13
 1 -8 6 285.03 7.36
 1 -8 5 268.94 6.17
 1 -8 5 277.09 6.31
 -1 -8 -5 291.58 7.31
 1 -8 5 302.88 7.3
 1 -8 5 299.38 7.19
 -1 8 5 275.2 10.77
 1 -8 5 309.72 7.68
 -1 8 5 277.51 10.59
 -1 -8 -5 308.06 7.67
 1 -8 5 280.79 6.91
 1 -8 5 291.8 7.32
 -1 -8 -5 284.23 6.64
 -1 -8 -5 284.86 6.49
 1 -8 4 447.58 9.21
 -1 -8 -4 451.63 9.29
 1 -8 4 428.43 8.97
 -1 8 4 426.01 13.58
 1 -8 4 439.45 9.59
 -1 8 4 427.16 13.24
 -1 -8 -4 424.95 9.47
 -1 -8 -4 446.82 9.67
 1 -8 4 425.36 8.75
 1 -8 4 459.38 9.6
 -1 -8 -4 427.72 8.21
 -1 -8 -4 431.98 8.65
 -1 -8 -3 72.08 3.36
 1 -8 3 72.14 3.42
 1 -8 3 74.67 3.28
 -1 -8 -3 70.47 2.81
 1 -8 3 69.58 3.12
 -1 -8 -3 75.81 3.28
 1 -8 3 75.37 3.62
 -1 8 3 68.89 5.02
 -1 8 3 69.64 5.28
 -1 -8 -3 77.7 3.73
 -1 -8 -2 98.22 3.58
 1 -8 2 91.44 3.95
 -1 -8 -2 94.13 4.04
 -1 -8 -2 100.48 4.16
 -1 -8 -2 99.4 3.86
 1 -8 2 96.02 3.99
 1 -8 2 97.52 3.94
 1 -8 2 95.2 3.52
 -1 -8 -2 101.21 3.85
 1 -8 2 98.42 4.16
 1 -8 2 92.19 3.56
 -1 8 2 100.64 5.92
 -1 -8 -2 92.25 3.41
 1 -8 2 92.98 4.1
 -1 -8 -2 98.01 3.43
 -1 8 2 101.89 6.26
 1 -8 1 49.61 2.87
 -1 -8 -1 50.64 2.91
 -1 -8 -1 52.42 2.96
 -1 -8 -1 54.15 2.82
 1 -8 1 48.96 2.93
 1 -8 1 50.87 2.47
 -1 8 1 47.19 3.98
 -1 -8 -1 44.95 2.45
 1 -8 1 51.58 3.03
 1 -8 1 54.24 2.93
 -1 -8 -1 50.06 2.57
 -1 8 1 49.29 4.34
 1 -8 1 53.15 2.94
 -1 -8 -1 54.28 2.75
 -1 -8 0 26.65 1.93
 1 -8 0 27.97 2.18
 1 -8 0 31.54 2.26
 -1 8 0 26.38 2.9
 1 -8 0 32.91 2.35
 -1 -8 0 38.92 2.5
 -1 -8 0 30.32 2.27
 -1 8 0 26.21 3.12
 -1 -8 0 27.44 2.06
 1 -8 0 31.26 2.38
 1 -8 0 30.68 2.33
 -1 -8 0 24.92 1.87
 -1 -8 0 26.74 1.95
 -1 -8 1 48.08 2.65
 1 -8 -1 64.78 3.2
 -1 -8 1 55.65 2.92
 -1 -8 1 52.28 2.84
 1 -8 -1 53.57 2.96
 -1 -8 1 56.44 2.96
 1 -8 -1 51.57 2.98
 -1 -8 1 51.88 2.59
 -1 8 -1 52.78 4.35
 1 -8 -1 53.18 2.91
 1 -8 -1 55.1 3.08
 -1 -8 1 51.19 2.71
 -1 -8 2 91.68 3.68
 -1 -8 2 95.98 3.79
 1 -8 -2 97.07 4.02
 1 -8 -2 88.5 3.8
 1 -8 -2 91.19 3.93
 -1 -8 2 87.76 3.66
 -1 8 -2 81.23 5.3
 -1 -8 2 85.24 3.62
 -1 -8 2 86.11 3.28
 1 -8 -2 97.03 3.99
 -1 -8 2 91.14 3.76
 -1 -8 2 86.6 3.24
 -1 -8 3 54.83 2.66
 -1 -8 3 55.84 2.56
 1 -8 -3 52.95 2.94
 -1 -8 3 54.74 2.74
 1 -8 -3 53.32 2.99
 -1 -8 3 56.18 2.87
 1 -8 -3 57.23 3.05
 -1 -8 3 55.22 2.95
 -1 -8 3 54.28 2.93
 -1 8 -3 55.67 4.28
 -1 -8 3 57.9 3.01
 1 -8 -3 54.18 3.02
 1 8 3 54.52 4.21
 -1 -8 4 425.89 8.61
 1 -8 -4 441.21 9.75
 -1 -8 4 445.38 9.16
 1 -8 -4 441.49 9.46
 1 -8 -4 447.03 9.39
 -1 -8 4 436.38 8.38
 1 -8 -4 440.45 9.22
 -1 -8 4 449.21 8.81
 -1 -8 4 425.7 7.9
 1 -8 -4 430.25 9.1
 -1 -8 4 452.83 9.29
 -1 -8 4 437.54 9.19
 1 8 4 429.34 12.52
 -1 8 -4 411.15 11.95
 -1 -8 5 313.86 7.28
 -1 -8 5 317.35 7.6
 1 -8 -5 310.27 7.35
 1 -8 -5 315.06 7.92
 -1 -8 5 310.99 7.61
 -1 8 -5 324.02 11.88
 1 -8 -5 307.85 7.49
 -1 -8 5 313.16 7.01
 1 -8 -5 322.68 7.7
 -1 -8 5 303.77 6.41
 1 -8 -5 317.97 8.04
 -1 -8 5 321.3 7.53
 1 -8 -5 321.21 7.86
 1 8 5 303.16 10.48
 1 -8 -6 257.24 6.45
 -1 -8 6 282.41 7.13
 1 -8 -6 270.77 6.91
 1 -8 -6 274.51 7.02
 1 -8 -6 274.03 7.29
 1 -8 -6 284.47 7.35
 1 -8 -6 275.95 7.38
 -1 -8 6 280.05 6.96
 -1 -8 6 269.61 6.77
 -1 -8 6 275.35 7.14
 1 8 6 261.22 9.73
 -1 8 -6 271.66 10.82
 1 -8 -7 180.16 5.03
 1 -8 -7 179 5.45
 1 -8 -7 191.65 5.9
 1 -8 -7 184.32 5.8
 1 -8 -7 181.01 5.82
 -1 -8 7 192.55 5.61
 -1 -8 7 184.67 5.51
 -1 -8 7 189.63 5.82
 1 8 7 168.69 7.78
 -1 8 -7 200.19 9.09
 -1 -8 8 93.48 3.69
 1 -8 -8 87.67 3.82
 1 -8 -8 88.1 3.82
 -1 -8 8 7.96 1.01
 1 -8 -8 88.92 3.81
 1 -8 -8 0.05 0.16
 1 -8 -8 92.93 3.64
 -1 -8 8 90.59 3.83
 -1 -8 8 91.97 3.69
 1 -8 -9 60.25 3.16
 1 -8 -9 55.65 3.06
 1 -8 -9 59.21 3.16
 -1 -8 9 60.34 3.09
 1 -8 -9 58.08 2.87
 -1 -8 9 58.44 3.12
 -1 -8 9 54.67 2.91
 1 -8 -10 311.04 7.52
 1 -8 -10 316.18 7.44
 -1 -8 10 306.65 6.58
 1 -8 -10 325.51 7.52
 -1 -8 10 329.46 7.39
 1 -8 -10 302.74 6.8
 -1 -8 10 308.7 7.5
 -1 -8 10 318.63 7.38
 -1 -8 11 120.75 3.76
 1 -8 -11 123.55 4.27
 -1 -8 11 124.11 4.16
 1 -8 -11 122.66 3.79
 1 -8 -11 118.06 4.14
 -1 -8 11 120.15 4.29
 1 -8 -12 79.97 3.24
 -1 -8 12 78.84 2.88
 1 -8 -12 75.65 2.72
 -1 -8 12 79.45 3.32
 1 -8 -12 80.79 3.18
 -1 -8 13 44.71 2.03
 1 -8 -13 46.59 2.2
 1 -8 -13 50.54 2.4
 1 -8 -13 43.24 1.78
 -1 -8 13 46.49 2.31
 -1 -8 14 119.26 3.45
 1 -8 -14 113.99 3.33
 1 -8 -14 110.04 3.05
 -1 -8 15 50.93 1.97
 1 -8 -15 49.19 1.84
 -1 -8 16 20.59 1.07
 1 8 16 19.05 1
 -1 -8 16 19.56 1
 1 -8 -16 16.94 0.8
 1 -8 -16 20.62 1.08
 -1 -9 -14 31.26 1.09
 -1 -9 -14 32.39 1.17
 1 -9 14 33.01 1.23
 -1 -9 -13 83.95 2.37
 -1 -9 -13 82.31 2.34
 -1 -9 -12 291.43 5.55
 1 -9 12 276.5 5.44
 -1 -9 -12 287.09 5.46
 -1 -9 -11 49.37 2.27
 1 -9 11 51.17 2.28
 -1 -9 -11 46.93 2.18
 1 -9 11 50.48 2.07
 -1 -9 -10 31.57 1.96
 1 -9 10 30.69 1.78
 1 -9 10 30.88 1.87
 -1 -9 -10 30.94 1.87
 -1 -9 -9 51.97 2.48
 -1 -9 -9 48.79 2.54
 1 -9 9 48.9 2.41
 1 -9 9 47.7 2.35
 1 -9 9 52.26 2.52
 -1 -9 -9 49.28 2.45
 -1 -9 -8 83.87 3.49
 -1 -9 -8 85.95 3.36
 1 -9 8 82.24 3.3
 1 -9 8 86.12 3.31
 1 -9 8 82.95 3.27
 -1 -9 -8 90.03 3.4
 -1 -9 -7 206.38 5.64
 1 -9 7 207.7 5.63
 1 -9 7 208.29 5.49
 1 -9 7 209.66 5.44
 -1 -9 -7 204.55 5.45
 -1 -9 -6 465.18 9.2
 1 -9 6 460.25 9.2
 1 -9 6 435.5 8.2
 1 -9 6 453.87 8.97
 1 -9 6 448.45 8.62
 -1 -9 -6 459.4 8.83
 -1 -9 -5 565.63 9.45
 -1 -9 -5 515.15 9.15
 1 -9 5 556.56 9.16
 1 -9 5 551.27 9.42
 1 -9 5 520.96 8.36
 -1 -9 -5 538.28 8.73
 -1 -9 -4 299.89 6.67
 -1 -9 -4 284.55 5.49
 1 -9 4 297.34 6.54
 1 -9 4 293.46 6.19
 1 -9 4 284.06 5.64
 -1 -9 -4 293.46 6.05
 -1 -9 -3 204.01 5.53
 -1 -9 -3 204.41 5.53
 1 -9 3 197.7 5.45
 -1 -9 -3 195.74 4.72
 1 -9 3 207.49 5.31
 -1 -9 -3 199.88 4.97
 1 -9 2 434.38 8.07
 -1 -9 -2 423.55 7.11
 -1 -9 -2 426.63 7.11
 1 -9 2 430.84 7.72
 -1 -9 -2 428.96 7.9
 -1 -9 -2 436.8 7.98
 1 -9 2 426.56 8.08
 -1 -9 -1 166.14 4.84
 1 -9 1 163.16 5.34
 -1 -9 -1 161.07 4.44
 1 -9 1 170.31 5.39
 1 -9 1 164.96 5.16
 -1 -9 -1 166.3 4.67
 -1 -9 -1 166.31 5.18
 1 -9 1 171.52 5.35
 -1 -9 -1 176.57 5.35
 -1 -9 0 53.68 2.7
 1 -9 0 53.78 2.96
 -1 -9 0 49.3 2.47
 -1 -9 0 50.1 2.77
 -1 -9 0 57.2 2.9
 1 -9 0 49.58 2.85
 -1 -9 0 51.62 2.46
 1 -9 0 54.14 2.91
 -1 -9 1 220.56 5.8
 1 -9 -1 217.83 6.11
 -1 -9 1 221.65 5.91
 -1 -9 1 209.93 5.35
 1 -9 -1 221.1 5.82
 -1 -9 1 212.8 5.51
 1 -9 -1 216.31 6.08
 -1 -9 1 227.23 5.82
 1 -9 -1 221.96 6.13
 -1 -9 1 217.16 5.2
 -1 -9 2 447.46 7.58
 1 -9 -2 450.21 8.11
 -1 -9 2 452.81 7.34
 -1 -9 2 435.72 7.12
 1 -9 -2 450.37 7.63
 -1 -9 2 442.82 7.42
 1 -9 -2 451.53 7.94
 -1 -9 2 453.81 7.61
 1 -9 -2 453.13 8.17
 -1 -9 3 219.69 5.18
 1 -9 -3 207.01 5.53
 -1 -9 3 207.33 4.76
 -1 -9 3 204.95 5
 1 -9 -3 218.98 5.29
 -1 -9 3 211.3 5.22
 1 -9 -3 207.23 5.7
 -1 -9 3 204.58 5.15
 1 -9 -3 210.72 5.31
 -1 -9 4 298.08 6.24
 1 -9 -4 296.07 6.06
 1 -9 -4 312.02 6.6
 -1 -9 4 311.54 5.96
 -1 -9 4 301.05 6.13
 1 -9 -4 303.48 6.14
 -1 -9 4 20.21 1.5
 1 -9 -4 310.57 6.89
 -1 -9 4 300.12 6.18
 1 -9 -5 520.31 9.93
 -1 -9 5 531.28 9.71
 1 -9 -5 533.44 9.6
 -1 -9 5 517.11 9.09
 -1 -9 5 526.92 9.86
 1 -9 -5 511.07 9.24
 1 -9 -5 539.84 10.38
 -1 -9 5 537.25 9.77
 1 -9 -5 522.71 9.98
 -1 -9 6 452.41 7.47
 1 -9 -6 445.21 7.15
 1 -9 -6 447.73 7.57
 1 -9 -6 441.4 7.93
 -1 -9 6 431.95 6.9
 -1 -9 6 459.93 7.66
 1 -9 -6 449.13 7.95
 -1 -9 6 450.37 7.43
 1 -9 -6 453.67 7.76
 -1 -9 7 226.17 5.71
 1 -9 -7 215.17 5.34
 1 -9 -7 224.24 5.65
 1 -9 -7 211.19 5.79
 -1 -9 7 217.74 5.38
 -1 -9 7 222.93 5.75
 1 -9 -7 222.83 5.93
 1 -9 -7 223.53 5.85
 1 -9 -8 76.52 3.22
 1 -9 -8 73.99 3.14
 -1 -9 8 72.24 2.94
 1 -9 -8 71.89 3.16
 1 -9 -8 70.63 2.78
 1 -9 -8 71.54 2.94
 -1 -9 8 71.33 3.04
 1 -9 -9 45.41 2.34
 1 -9 -9 44.81 2.33
 -1 -9 9 44.9 2.21
 1 -9 -9 42.96 2.3
 1 -9 -9 43.63 2.12
 -1 -9 9 45.46 2.31
 1 -9 -10 39.24 2.06
 1 -9 -10 35.63 2.02
 -1 -9 10 40.13 2.06
 1 -9 -10 37.39 2.1
 1 -9 -10 35.75 1.82
 -1 -9 10 37.72 2.05
 1 -9 -11 36.76 1.83
 1 -9 -11 40.17 2.02
 -1 -9 11 41.63 2
 1 -9 -11 38.77 2
 1 -9 -11 37.39 1.64
 -1 -9 11 38.19 1.95
 1 -9 -12 301.91 5.17
 1 -9 -12 310.12 5.68
 -1 -9 12 317.86 5.66
 1 -9 -12 318.81 5.7
 -1 -9 12 313.17 5.64
 1 -9 -13 93.74 2.55
 -1 -9 13 91.88 2.5
 1 -9 -13 89.61 2.45
 1 -9 -14 23.97 1.03
 1 -9 -14 22.51 0.92
 -1 -9 14 24.21 1.01
 -1 -10 -11 123.65 2.46
 1 -10 10 98.71 2.2
 -1 -10 -10 103.05 2.26
 1 -10 9 93.59 2.32
 -1 -10 -9 89.43 2.37
 1 -10 9 103.29 2.72
 -1 -10 -9 106.54 2.86
 -1 -10 -8 44.26 1.74
 1 -10 8 47.35 1.99
 1 -10 7 172.58 4.17
 -1 -10 -7 172.71 3.85
 1 -10 7 181.56 4.32
 1 -10 6 53.35 2.32
 1 -10 6 52.28 2.34
 -1 -10 -6 52.31 2.04
 -1 -10 -5 15.68 1.15
 1 -10 5 18.02 1.46
 -1 -10 -5 18.26 1.46
 -1 -10 -4 117.93 3.55
 1 -10 4 114.94 3.48
 1 -10 3 138.72 4.17
 -1 -10 -3 138.66 4.1
 -1 -10 -3 140.42 4.19
 1 -10 3 137.52 4.16
 -1 -10 -2 25.81 1.78
 -1 -10 -2 25.02 1.77
 1 -10 2 25.38 1.82
 1 -10 2 25.53 1.83
 1 -10 2 24.31 1.69
 -1 -10 -1 28.5 1.83
 -1 -10 -1 32.37 1.94
 1 -10 1 29.18 1.89
 1 -10 1 28.35 1.9
 1 -10 0 158.95 4.49
 1 -10 0 167.8 4.67
 -1 -10 0 166.39 4.45
 1 -10 0 160.89 4.49
 -1 -10 0 156.98 4.02
 1 -10 -1 24.51 1.75
 -1 -10 1 28.67 1.75
 1 -10 -1 24.91 1.79
 1 -10 -1 25 1.7
 -1 -10 1 25.59 1.58
 1 -10 -2 29.14 1.89
 -1 -10 2 29.33 1.74
 1 -10 -2 28.82 1.89
 1 -10 -2 27.48 1.73
 -1 -10 2 25.65 1.57
 -1 -10 2 27.62 1.67
 1 -10 -2 28.63 1.94
 1 -10 -3 147.47 4.29
 1 -10 -3 152.47 4.34
 -1 -10 3 144.66 3.9
 1 -10 -3 152.06 4.4
 -1 -10 3 147.41 3.91
 1 -10 -3 141.67 3.8
 1 -10 -4 107.45 3.53
 -1 -10 4 110.78 3.32
 1 -10 -4 113.55 3.68
 -1 -10 4 110.23 3.35
 1 -10 -5 15.27 1.35
 1 -10 -5 16.93 1.42
 -1 -10 5 18 1.38
 1 -10 -6 40.42 1.98
 1 -10 -6 40.15 2.04
 -1 -10 6 43.63 2.03
 1 -10 -7 166.87 3.98
 1 -10 -7 176.97 4.17
 1 -10 -8 50.57 2.11
 1 -10 -8 51.31 1.93
 1 -10 -8 50.32 1.97
 1 -10 -9 91.57 2.12
 1 -10 -9 93.65 2.25
 1 -10 -10 101.9 2.17
 1 -10 -10 128.3 2.85
 1 -10 -11 108.21 2.26
 -1 -11 -6 123.06 2.37
 1 -11 5 17.93 0.94
 -1 -11 -5 16.64 0.89
 1 -11 4 103.94 2.51
 1 -11 4 99.15 2.43
 -1 -11 -4 102.79 2.41
 1 -11 3 83.95 2.23
 -1 -11 -3 82.27 2.18
 1 -11 2 148.57 3.12
 1 -11 1 39.62 1.48
 1 -11 0 562.71 7.74
 1 -11 0 633.34 8.54
 1 -11 -1 40.28 1.65
 1 -11 -2 176.43 3.51
 1 -11 -2 173.14 3.58
 1 -11 -3 83.02 2.25
 1 -11 -3 79.64 2.18
 1 -11 -4 109.48 2.53
 1 -11 -4 109.48 2.46
 1 -11 -5 13.79 0.83
 1 -11 -5 12.89 0.72
 1 -11 -6 115.61 2.28
 -2 0 0 6154.22 66.56
 -2 0 0 6010.02 67.08
 -2 0 0 6009.1 63.21
 2 0 0 6140.57 67.18
 -2 0 1 784.73 11.64
 -2 0 -1 793.25 12.22
 -2 0 -1 794.93 12.52
 2 0 -1 777.84 12.19
 2 0 1 792.16 11.39
 2 0 -1 807.47 12.01
 -2 0 -1 808.5 9.84
 2 0 -1 822.76 12.3
 2 0 1 812.16 12.5
 2 0 -1 796.03 12.53
 2 0 -2 4136.45 46.46
 2 0 -2 4047.58 46.76
 2 0 2 4116.54 46.66
 -2 0 2 4044.79 45.02
 -2 0 -2 4028.96 45.63
 -2 0 2 4059.43 46.4
 -2 0 -2 4034.82 46.65
 2 0 2 4238.41 46.84
 2 0 -2 4044.84 46.2
 2 0 -2 4093.31 46.24
 2 0 2 4113.05 44.69
 -2 0 2 3973.91 45.94
 -2 0 -2 4035.22 43.86
 2 0 -2 4154.78 46.43
 -2 0 3 6131.11 66.92
 -2 0 -3 6400.99 67.54
 2 0 3 6549.78 69.62
 2 0 -3 6169.28 68.69
 -2 0 -3 6238.43 69.15
 -2 0 3 6029.27 68.72
 2 0 -3 6387.46 69.42
 -2 0 3 6267.08 68.88
 -2 0 -3 6108.96 66.95
 2 0 -3 6534.18 69.38
 2 0 -3 6449.47 69
 -2 0 -4 684.22 11.88
 -2 0 4 684.53 9.55
 2 0 -4 655.99 10.97
 -2 0 4 679.18 11.17
 2 0 4 697.41 11.76
 -2 0 -4 673.13 11.51
 2 0 -4 694.68 11.95
 -2 0 4 676.97 11.57
 -2 0 -4 685.17 10.44
 2 0 -4 666.88 11.69
 2 0 -4 666.06 11.22
 -2 0 -5 19.13 1.8
 2 0 -5 19.99 1.31
 -2 0 5 23.92 1.17
 2 0 5 22.77 1.85
 -2 0 -5 21.16 1.71
 -2 0 5 21.57 1.64
 2 0 -5 21.85 1.89
 -2 0 -5 21.01 1.72
 -2 0 5 23.72 1.91
 -2 0 -5 22.69 1.65
 2 0 -5 28.61 2.16
 -2 0 6 934.27 13.95
 2 0 6 934.15 15.09
 2 0 -6 905.18 14.68
 2 0 6 910.34 13.25
 2 0 -6 887.33 15.4
 2 0 -6 921.65 15.45
 -2 0 -6 881.51 14.67
 -2 0 -6 911.84 14.37
 -2 0 6 936.27 15.31
 -2 0 -6 914.83 15.38
 2 0 -6 895.04 13.23
 -2 0 6 890.11 10.91
 -2 0 6 912.34 15.15
 -2 0 7 481.37 8.94
 2 0 7 483.6 10.18
 2 0 -7 465.27 9.87
 -2 0 7 491.91 8.85
 -2 0 -7 462.75 8.52
 2 0 7 465.94 8.64
 2 0 -7 479.06 10.72
 -2 0 -7 466.34 10.07
 -2 0 -7 473.91 9.83
 -2 0 7 475.98 10.42
 -2 0 -7 466.84 10.39
 2 0 -7 455.53 8.88
 2 0 7 460.69 9.61
 -2 0 8 1230.05 17.06
 2 0 8 1200.6 19.16
 -2 0 8 1201.86 16.46
 -2 0 -8 1151.64 16.1
 2 0 -8 1214.74 19.2
 2 0 8 1199.28 17.17
 -2 0 8 1210.79 19.79
 2 0 8 1194.5 18.7
 2 0 -8 1196.98 20.18
 2 0 -8 1204.06 17.95
 -2 0 -8 1205.56 19.56
 2 0 -8 1193.45 18.99
 -2 0 -8 1196.78 19.46
 -2 0 -8 1234.64 19.25
 -2 0 8 1201.19 19.78
 -2 0 9 108.01 5.04
 2 0 9 103.12 4.58
 -2 0 9 100.2 3.55
 2 0 9 101.27 4.64
 2 0 -9 93.62 4.92
 -2 0 -9 93.73 2.97
 2 0 -9 96.7 4.56
 2 0 -9 109.83 4.44
 -2 0 -9 106.81 4.88
 -2 0 -9 103.25 4.8
 -2 0 9 103.19 5.01
 2 0 9 100.61 3.86
 -2 0 -9 101.9 4.83
 2 0 -9 102.68 5.04
 2 0 -9 108.61 4.86
 -2 0 10 1067.72 19.55
 2 0 10 1081.84 18.44
 2 0 -10 1092.6 19.98
 2 0 10 1091.4 18.79
 -2 0 -10 1069.63 19.36
 2 0 -10 1060.61 18.93
 2 0 -10 1028.55 19.99
 2 0 -10 1069.29 18.92
 2 0 -10 1070.73 18.09
 -2 0 -10 1069.4 18.97
 -2 0 -10 1088.7 19.35
 2 0 10 1069.87 16.66
 2 0 10 1040.1 20.51
 2 0 11 104.31 3.74
 2 0 11 104.23 3.75
 2 0 -11 103.51 3.67
 -2 0 -11 103.13 3.71
 2 0 -11 122.53 6.05
 2 0 -11 107.57 5.39
 -2 0 -11 105.59 5.46
 2 0 11 106.88 5.13
 -2 0 11 96.43 3.62
 2 0 11 105.21 4.3
 -2 0 -11 114.82 5.68
 2 0 11 104.09 5.94
 -2 0 11 101.28 3.58
 2 0 -11 102.71 5.75
 2 0 -11 104.97 5.26
 -2 0 -11 108.82 5.27
 2 0 -11 103.46 4.95
 2 0 11 98.87 4.89
 -2 0 -11 102.88 3.75
 -2 0 11 103.39 3.78
 2 0 -12 29.04 1.89
 2 0 12 27.95 1.83
 2 0 12 28.66 2.01
 -2 0 -12 25.73 1.78
 2 0 -12 35.77 2.22
 -2 0 -12 30.15 2.07
 2 0 -12 26.35 2.95
 -2 0 -12 27.46 2.96
 2 0 -12 36.08 3.26
 -2 0 12 28.84 2.04
 -2 0 -12 27.39 2.97
 2 0 12 27.57 2.26
 2 0 12 25.61 3.12
 -2 0 12 38.26 2.26
 2 0 -12 28.44 3.24
 2 0 -12 25.55 2.74
 2 0 -12 28.85 2.75
 2 0 12 30.18 2.82
 -2 0 -12 32.66 2.18
 -2 0 12 29.51 1.84
 -2 0 12 31.75 2.17
 2 0 -13 822.47 13.09
 -2 0 13 830.72 13.93
 -2 0 13 826.09 12.66
 2 0 13 839.07 12.98
 2 0 13 863.81 13.82
 2 0 -13 800.73 12.64
 -2 0 -13 803.9 12.81
 2 0 -13 829.77 13.68
 -2 0 -13 815.5 13.6
 2 0 -13 841.69 18.46
 -2 0 -13 822.64 18.19
 2 0 13 814.59 19.4
 2 0 -13 829.98 19.35
 -2 0 13 873.7 18.95
 -2 0 -13 841.29 18.37
 2 0 -13 847.48 18.13
 -2 0 13 843.49 13.81
 2 0 13 828.21 17.03
 -2 0 -13 830.46 13.81
 2 0 -13 819.79 17.13
 -2 0 13 821.87 13.43
 2 0 14 1674.91 22.21
 -2 0 -14 1620.22 21.92
 2 0 -14 1652.83 22.13
 -2 0 -14 1717.96 23.58
 2 0 -14 1701.44 22.66
 -2 0 -14 1681.08 23.49
 2 0 -14 1704.47 29.35
 2 0 -14 1714.8 23.35
 2 0 14 1683.96 27.55
 -2 0 -14 1671.44 29.13
 -2 0 14 1700.38 23.08
 -2 0 14 1693.75 29.78
 -2 0 -14 1692.15 29.44
 -2 0 14 1716.17 23.72
 -2 0 14 1728.72 23.52
 -2 0 -14 1707.33 23.5
 2 0 -14 1654.81 27.89
 2 0 14 1745.41 23.47
 2 0 -14 1631.73 30.6
 2 0 14 1652.44 30.87
 2 0 15 169.07 4.86
 2 0 15 171.13 5.49
 2 0 -15 166.58 4.89
 -2 0 -15 174.17 5.61
 -2 0 -15 170.12 5.6
 2 0 -15 169.5 5.15
 2 0 -15 179.04 8.01
 2 0 -15 176.28 5.52
 -2 0 -15 167.52 7.84
 -2 0 15 170.63 5.32
 -2 0 -15 180.09 8.31
 -2 0 15 177.29 8.3
 2 0 15 174.8 5.58
 -2 0 15 171.96 5.69
 -2 0 15 175.73 5.58
 2 0 -15 176.16 7.57
 -2 0 -15 176.68 5.59
 2 0 15 175.43 7.32
 2 0 -15 162.23 8.38
 2 0 15 159.28 8.38
 2 0 16 15.03 1.69
 -2 0 16 15.6 1.73
 -2 0 -16 18.59 1.88
 2 0 -16 14.11 1.41
 -2 0 -16 19.96 1.93
 2 0 -16 15.23 1.55
 2 0 -16 14.72 1.7
 -2 0 -16 14.42 2.35
 2 0 -16 11.81 2.13
 -2 0 16 13.66 1.55
 -2 0 16 13.9 1.65
 2 0 16 13.84 1.64
 -2 0 16 14.56 1.68
 -2 0 -16 15.41 2.5
 -2 0 16 15.37 2.56
 2 0 16 15.98 2.24
 2 0 -16 15.3 2.3
 2 0 -16 15.17 2.71
 2 0 16 13.39 2.55
 -2 0 -16 14.01 1.62
 -2 0 -17 208.22 6.15
 2 0 -17 216.32 5.69
 2 0 -17 209.11 6.07
 -2 0 -17 211.81 6.16
 2 0 -17 201.99 5.3
 -2 0 17 207.58 6.12
 2 0 17 209.37 6.14
 -2 0 17 213.1 6.31
 -2 0 17 205.54 5.95
 2 0 17 210.64 5.98
 -2 0 17 207 5.77
 2 0 17 194.21 9.08
 -2 0 -17 210.61 6.07
 2 0 18 230.56 6.29
 -2 0 18 231.67 6.42
 -2 0 18 231.17 6.1
 -2 0 18 236.8 6.34
 2 0 18 225.98 6
 2 0 -18 217.89 5.27
 -2 0 -18 235.27 6.35
 2 0 18 222.36 6.02
 2 0 -18 229.31 5.63
 -2 0 -18 233.47 6.28
 2 0 -18 233.28 6.24
 -2 0 -18 227.9 6.09
 -2 0 18 225.56 5.83
 2 0 19 287.42 6.48
 -2 0 19 288.28 6.77
 -2 0 -19 279.73 6.71
 2 0 -19 276.26 5.58
 -2 0 19 281.38 6.42
 2 0 19 286.33 6.55
 -2 0 -19 287.56 6.55
 -2 0 -19 289.38 6.76
 2 0 -19 289.93 6.7
 -2 0 19 291.51 6.93
 2 0 19 292.31 6.78
 -2 0 19 281.68 6.2
 2 0 -19 290.38 6.79
 -2 0 20 40.88 2.21
 2 0 20 39.43 2.04
 -2 0 20 41.87 2.05
 2 0 20 42.79 2.13
 -2 0 -20 42.51 2.13
 -2 0 -20 41.09 2.23
 2 0 -20 40.77 2.18
 -2 0 20 37.98 1.88
 2 0 -20 41.67 2.21
 2 0 20 39.98 2.2
 -2 0 21 250.1 4.66
 2 0 21 255.99 4.95
 -2 0 21 263.34 5.3
 -2 0 -21 259.86 5.3
 2 0 -21 259.97 5.23
 2 0 21 257.48 4.98
 2 0 -21 251.53 5.13
 2 0 21 260.33 5.35
 2 0 22 7.1 0.58
 -2 0 22 7.25 0.69
 -2 0 -22 7.85 0.74
 2 0 -22 9.07 0.76
 -2 0 -22 8.69 0.74
 2 0 -22 8.13 0.7
 2 0 22 8.15 0.77
 2 0 22 6.53 0.57
 2 -1 22 3.61 0.5
 -2 -1 -22 4.29 0.59
 -2 -1 -22 3.2 0.43
 2 1 -22 3.49 0.46
 2 1 -22 3.92 0.54
 2 -1 22 3.7 0.54
 -2 -1 -22 4.04 0.56
 -2 1 21 121.36 3.11
 -2 -1 -21 122.55 3.34
 2 -1 21 117.84 3.24
 -2 -1 -21 122.23 3.41
 -2 -1 -21 116.95 3.09
 2 1 -21 120.73 3.18
 -2 1 21 116.83 3.03
 2 -1 21 122.35 3.33
 -2 1 20 116.38 3.5
 2 -1 20 111.62 3.56
 -2 -1 -20 113.39 3.64
 2 -1 20 111.78 3.6
 2 1 -20 116.21 3.56
 2 -1 20 108.42 3.15
 -2 1 20 111.63 3.49
 -2 1 19 180.38 5.03
 -2 1 19 185.77 5.28
 2 -1 19 179.29 4.68
 -2 -1 -19 174.88 5.06
 2 -1 19 177.35 5.01
 -2 1 19 181.96 5.17
 2 -1 19 180.74 5.08
 2 1 -19 186.9 5.05
 -2 1 19 185.44 5.02
 -2 -1 -19 179.45 5.11
 2 -1 18 53.15 2.65
 -2 1 18 55.3 3.02
 -2 -1 -18 52.73 2.86
 -2 1 18 52.99 2.85
 2 -1 18 54.16 2.91
 -2 -1 -18 54.39 2.96
 2 -1 18 58.94 3.01
 -2 1 18 54.59 2.94
 2 1 -18 59.26 2.95
 -2 1 18 55.23 2.86
 2 -1 18 53.94 2.48
 -2 1 17 600.08 11.38
 2 -1 17 574.3 10.58
 -2 -1 -17 585.32 11.19
 2 1 -17 605.7 11.1
 -2 1 17 584.28 11.28
 2 -1 17 600.02 11.24
 -2 1 17 588.02 11.19
 2 -1 17 584 11.15
 -2 1 17 605.23 11.18
 -2 -1 -17 586.44 11.35
 2 -1 17 585.33 10.32
 2 -1 16 62.24 3.26
 -2 1 16 60.82 3.28
 -2 -1 -16 58.27 3.17
 2 1 -16 59.62 2.76
 2 1 -16 69.11 3.34
 2 1 -16 54.47 4.45
 -2 -1 -16 57.45 4.45
 -2 1 16 58.3 4.79
 -2 1 16 58.16 3.12
 -2 -1 -16 61.9 3.33
 -2 1 16 61.81 2.65
 -2 1 16 64.92 3.37
 2 -1 16 58.13 3.14
 -2 -1 -16 59.08 4.72
 2 -1 16 58.14 2.9
 -2 1 16 60.05 3.22
 2 1 -16 53.11 4.59
 2 -1 16 51.75 4.85
 2 -1 15 456.35 9.15
 2 -1 15 460.87 9.69
 -2 1 15 473.68 9.83
 -2 1 15 451.58 9.55
 2 1 -15 469.17 9.52
 -2 -1 -15 472.79 9.79
 -2 -1 -15 438.2 8.63
 -2 -1 -15 439.81 12.78
 2 1 -15 457.7 13.55
 -2 1 15 432.75 13.43
 -2 1 15 451.44 8.59
 -2 1 15 456.88 9.76
 2 -1 15 455.09 9.62
 -2 -1 -15 453 13.51
 2 1 -15 447.63 12.32
 -2 -1 -15 434.12 9.58
 2 1 -15 435.69 8.58
 -2 1 15 439.28 9.54
 -2 1 15 448.95 13.72
 -2 -1 -15 463.23 9.89
 2 1 -15 464.71 14.07
 2 -1 15 421.85 14.18
 -2 1 14 48.22 2.86
 -2 1 14 47.52 2.8
 2 -1 14 48.19 2.84
 -2 1 14 46.88 2.49
 -2 1 14 51.56 2.95
 2 1 -14 49.47 2.77
 2 1 -14 48.64 4.26
 -2 -1 -14 47.19 3.93
 2 1 -14 45.44 3.89
 -2 1 14 44.55 4.17
 2 -1 14 43.36 3.34
 -2 -1 -14 59.64 3.16
 2 -1 14 49.55 2.92
 -2 -1 -14 50 2.93
 2 -1 14 49.79 2.72
 2 -1 14 51.68 4.72
 2 1 -14 48.16 4.29
 -2 -1 -14 42.42 2.43
 -2 -1 -14 48.18 2.83
 -2 -1 -14 52 4.3
 2 1 -14 51.31 3.92
 2 -1 13 137.94 7.49
 2 -1 13 144.83 4.77
 -2 1 13 139.71 4.38
 -2 1 13 137.01 4.75
 2 -1 13 136.7 4.52
 2 -1 13 148.01 4.88
 -2 1 13 141.48 4.81
 -2 -1 -13 139.67 4.85
 2 1 -13 139.89 4.59
 2 1 -13 146.13 7.2
 -2 -1 -13 126.17 6.32
 2 1 -13 133.36 6.6
 -2 -1 -13 152.19 7.19
 -2 -1 -13 141.93 4.79
 -2 1 13 138.89 4.68
 2 1 -13 129.38 6.88
 2 1 -13 148.36 6.41
 -2 -1 -13 140.23 4.47
 -2 -1 -13 139.62 4.72
 -2 -1 -13 144.53 4.89
 2 -1 13 135.86 5.79
 -2 1 13 147.94 7.17
 2 -1 12 827.3 13.52
 -2 1 12 854.69 13.7
 2 -1 12 827.29 13.25
 2 -1 12 821.95 19.21
 -2 -1 -12 854.5 13.76
 2 -1 12 869.05 13.86
 -2 1 12 837.25 13.65
 2 1 -12 838.07 13.28
 2 1 -12 881.48 18.74
 -2 -1 -12 846.7 17.45
 2 1 -12 845.95 17.3
 -2 -1 -12 828.67 13.14
 -2 -1 -12 846.07 13.63
 -2 1 12 847.65 18.36
 -2 -1 -12 879.07 18.26
 2 -1 12 822.83 15.78
 -2 1 12 830.34 18.12
 2 1 -12 851.05 18.39
 2 1 -12 863.06 17.16
 -2 -1 -12 836.37 13.77
 -2 1 12 835.13 13.54
 2 1 -12 841.62 16.51
 -2 -1 -12 833.81 13.85
 2 -1 11 0.5 1.01
 2 -1 11 -0.06 0.48
 2 -1 11 3.31 0.81
 2 1 -11 10.06 1.13
 2 1 -11 0.12 0.61
 -2 -1 -11 3.38 1.12
 2 1 -11 0.15 0.85
 -2 1 11 6.09 1.46
 -2 -1 -11 0.31 0.49
 2 1 -11 -0.11 0.7
 -2 -1 -11 1.32 0.89
 -2 1 11 1.8 0.67
 2 -1 11 2.67 0.72
 -2 1 11 0.92 0.56
 -2 -1 -11 0.46 0.53
 -2 1 11 6.61 0.98
 -2 -1 -11 1.31 0.61
 -2 -1 -11 5.01 0.91
 -2 1 11 0.25 0.49
 -2 -1 -11 2.85 0.75
 2 1 -11 -0.14 0.77
 2 1 -11 0.11 0.61
 -2 1 11 0.15 0.35
 2 -1 11 5.43 1.12
 -2 1 11 17.27 2.27
 -2 1 10 445.33 9.38
 2 -1 10 408.62 12.01
 2 1 -10 458.59 10.28
 -2 -1 -10 468.41 11.41
 -2 1 10 455.39 11.69
 2 1 -10 445.99 11.81
 -2 -1 -10 461.34 11.17
 2 1 -10 437.78 10.69
 2 -1 10 458.41 11.47
 2 1 -10 436.07 11.49
 2 1 -10 448.82 10.57
 -2 1 10 458.12 11.66
 2 -1 10 451.44 10.04
 2 -1 9 661.61 12.21
 -2 1 9 673.15 14.05
 -2 1 9 672.6 12.09
 2 1 -9 690.81 12.45
 -2 -1 -9 703.08 13.75
 2 -1 9 638.09 10.02
 -2 1 9 681.88 14.14
 2 -1 9 688.21 14.05
 -2 -1 -9 667.16 13.33
 2 1 -9 655.05 12.99
 2 -1 9 641.6 10.27
 2 1 -9 651.97 13.85
 -2 -1 -9 622.67 10.06
 2 1 -9 660.99 12.81
 -2 -1 -9 660.73 13.85
 2 -1 8 622.69 11.29
 -2 1 8 597.23 12.75
 -2 1 8 630.01 11.49
 2 1 -8 615.43 11.11
 -2 -1 -8 644.32 12.32
 -2 1 8 627.36 12.88
 2 -1 8 607.14 9.27
 2 -1 8 636.54 12.95
 2 1 -8 611.48 11.79
 -2 -1 -8 622.32 12.13
 2 1 -8 646.07 12.9
 -2 -1 -8 595.45 10.12
 2 1 -8 624.04 11.81
 -2 1 8 610.85 9.37
 -2 -1 -8 614.2 12.9
 -2 1 7 2103.29 25.28
 -2 -1 -7 2116.75 29.41
 -2 1 7 2122.62 27.65
 2 -1 7 2148.32 29.28
 2 1 -7 2132.35 28.75
 2 1 -7 2188.39 26.6
 -2 -1 -7 2160.09 27.95
 2 -1 7 2064.57 24.45
 -2 1 7 2140.99 29.03
 -2 -1 -7 2071.3 27.9
 2 1 -7 2150.08 29.57
 2 1 -7 2143.11 27.67
 -2 -1 -7 2098.95 26.49
 2 1 -7 2107.59 27.63
 -2 1 7 2120.85 28.92
 2 -1 7 2120.63 26.89
 -2 1 6 3039.47 34.91
 -2 -1 -6 3040.49 38.46
 -2 1 6 3036.22 36.96
 2 -1 6 3153.85 38.42
 2 1 -6 3076.97 37.57
 -2 -1 -6 3062.38 36.53
 2 -1 6 3005.85 33.49
 -2 1 6 3102.94 37.9
 2 1 -6 3070.08 35.05
 -2 -1 -6 2958.95 36.52
 2 1 -6 3043.38 38.4
 2 1 -6 3061.08 36.41
 2 -1 6 3020.61 35.75
 -2 1 6 3063.32 37.83
 -2 -1 -6 3006.89 36.04
 2 1 -6 3028.68 36.52
 2 1 -5 1373.56 18.77
 -2 -1 -5 1393.68 19.02
 -2 1 5 1407.7 18.04
 -2 -1 -5 1380.01 20.49
 -2 1 5 1383.67 19.48
 2 -1 5 1434.77 20.45
 2 1 -5 1421.38 19.44
 2 1 -5 1390.2 17.13
 -2 -1 -5 1392.31 18.41
 -2 1 5 1383.61 19.71
 -2 1 5 1370.06 19.71
 2 -1 5 1367.81 16.32
 -2 -1 -5 1359.58 18.63
 2 1 -5 1446.05 20.54
 2 1 -4 1397.69 16.43
 -2 1 4 1409.03 18.33
 -2 1 4 1407.11 19.61
 2 -1 4 1442.12 20.22
 2 1 -4 1419.3 19.01
 -2 -1 -4 1449.47 17.78
 -2 1 4 1404.01 19.38
 2 1 -4 1427.94 19.97
 -2 -1 -4 1367.65 18.23
 -2 -1 -4 1426.74 19.37
 2 1 -4 1410.75 18.68
 -2 1 4 1386.12 19.35
 -2 1 3 250.73 5.56
 -2 1 3 245.94 6.15
 -2 -1 -3 260.56 6.4
 2 1 -3 262.16 5.66
 -2 -1 -3 262.1 4.62
 -2 1 3 256.48 5.84
 2 1 -3 252.92 5.6
 -2 -1 -3 269.71 6.29
 2 1 -3 255.52 6.14
 -2 -1 -3 248.14 5.11
 -2 1 2 3979.23 44.65
 -2 -1 -2 3940.04 41.48
 -2 -1 -2 3827.76 45.24
 -2 -1 -2 3892.31 45.5
 -2 -1 -2 3887.74 45.79
 2 -1 2 3984.72 46.44
 2 1 -2 3922.11 44.13
 2 1 -2 4019.92 44.71
 -2 1 2 3970.14 44.31
 2 -1 2 3923.6 44.55
 2 1 -2 4008.2 44.42
 -2 -1 -2 4078.89 45.85
 2 1 -2 3948.63 45.01
 2 -1 1 223.02 5.87
 2 1 -1 225.81 5.12
 -2 -1 -1 217.68 5.66
 -2 1 1 203.82 5.41
 -2 1 1 214.67 4.72
 2 -1 1 230.04 5.29
 -2 -1 -1 226.76 5.42
 -2 1 1 218.66 5.3
 -2 -1 -1 220.38 5.68
 2 1 -1 223.78 5.09
 2 1 0 1183.35 16.63
 2 -1 0 1182.74 16.18
 -2 1 0 1134.24 16.38
 2 1 0 1181.48 15.53
 2 -1 0 1156.77 16.97
 2 -1 0 1161.71 16.15
 -2 -1 0 1129.48 16.85
 -2 -1 0 1155.59 15.75
 -2 1 0 1135.02 16.21
 2 1 0 1150.24 15.19
 2 1 1 257.77 4.92
 2 -1 -1 268.3 6.15
 2 1 1 272.64 5.62
 2 -1 -1 263.06 6.4
 2 -1 -1 264.04 6.53
 -2 -1 1 262.86 5.39
 -2 -1 1 264.34 6.6
 2 -1 -1 261.26 5.78
 -2 -1 1 260.73 6.11
 2 1 1 265.39 6.18
 -2 1 -1 258.57 6.09
 -2 -1 2 3945.99 45.88
 2 -1 -2 3939.09 45.17
 2 1 2 4048.02 46.28
 -2 1 -2 3957.75 46.05
 2 -1 -2 4025.05 47.2
 2 -1 -2 4065.42 46.86
 2 -1 -2 4051.98 46.51
 2 1 2 4045.64 43.32
 2 -1 -2 4023.52 46.29
 -2 -1 2 4232.25 46.65
 -2 -1 2 3857.71 47.18
 -2 -1 2 4025.79 44.07
 -2 1 -3 259.4 6.38
 -2 -1 3 244.84 4.5
 -2 1 -3 255.44 4.91
 2 1 3 247.54 6.12
 2 -1 -3 241.41 5.41
 -2 -1 3 251.72 5.9
 -2 1 -3 266.11 6.19
 2 -1 -3 246.8 6.46
 2 -1 -3 253.81 6.35
 2 1 3 244.08 4.02
 2 -1 -3 244.01 6.12
 -2 -1 3 258.6 6.2
 -2 1 -3 240.17 5.49
 -2 1 -4 1306.81 19.15
 -2 1 -4 1334.52 15.67
 -2 -1 4 1279.4 15.07
 -2 1 -4 1317.98 18.37
 2 -1 -4 1298.23 17.3
 2 1 4 1376.57 18.87
 -2 -1 4 1330.66 17.94
 2 -1 -4 1310.74 19.73
 2 -1 -4 1343.87 19.33
 -2 -1 4 1359.75 18.56
 2 -1 -4 1369.87 19.14
 -2 1 -4 1320.16 18.18
 -2 1 -5 1483.2 21.05
 2 1 5 1457.57 20.53
 -2 -1 5 1469.64 19.28
 2 -1 -5 1435.78 18.84
 -2 1 -5 1413.07 19.87
 2 -1 -5 1465.67 21.77
 -2 -1 5 1478.52 19.94
 2 -1 -5 1478.8 20.91
 -2 -1 5 1465.84 21.11
 -2 1 -5 1451.34 20.27
 -2 1 -6 3258.93 40.69
 2 -1 -6 3308.34 41.92
 -2 -1 6 3270.25 41.01
 -2 1 -6 3323.43 40.33
 -2 -1 6 3351.93 38.97
 2 -1 -6 3363.69 40.82
 -2 1 -6 3246.44 39.07
 -2 -1 6 3328.41 38.2
 2 1 6 3285.68 39.97
 2 -1 -6 3309.91 37.97
 -2 1 -7 2032.11 28.66
 -2 1 -7 2087.97 28.27
 -2 -1 7 2108.73 26.1
 2 -1 -7 2073.02 28.54
 -2 1 -7 2096.21 28.44
 2 -1 -7 2041.39 26.97
 2 -1 -7 2036.49 25.36
 2 1 7 2076.26 27.65
 -2 -1 7 2119.71 25.32
 -2 1 -7 2034.51 26.29
 2 -1 -7 2056.38 29.68
 2 1 7 2025.68 28.25
 2 1 7 2039.78 27.15
 2 -1 -7 2095.93 29.05
 -2 1 -8 583.79 12.57
 -2 1 -8 609.59 12.43
 -2 -1 8 570.99 9.92
 2 -1 -8 601.99 12.54
 2 -1 -8 566.6 11.34
 -2 1 -8 602.87 12.27
 -2 -1 8 601.43 9.35
 2 1 8 599.4 11.65
 2 -1 -8 578.45 9.77
 2 -1 -8 574.22 13.24
 2 1 8 595.88 12.31
 2 1 8 575.23 11.32
 2 -1 -8 600.08 12.81
 -2 1 -9 678.49 14.25
 -2 1 -9 666.15 13.86
 2 -1 -9 695.4 14.18
 -2 1 -9 630.06 10.12
 2 -1 -9 667.61 13.03
 -2 1 -9 677.93 13.57
 2 -1 -9 660.26 10.71
 2 1 9 676.28 12.97
 2 -1 -9 684.71 14.29
 2 -1 -9 649.62 14.78
 2 1 9 656.75 12.7
 2 1 9 654.69 13.64
 -2 1 -10 396.54 10.99
 2 1 10 402.56 9.78
 2 1 10 389.09 11.25
 2 -1 -10 404.82 11.75
 2 -1 -10 394.52 10.76
 2 -1 -10 426.16 11.2
 -2 1 -10 395.78 10.21
 2 -1 -10 393.4 10.02
 2 1 10 400.51 10.63
 2 1 10 385.17 9.51
 -2 -1 10 418.18 11.19
 -2 1 -10 418.23 11.01
 2 1 11 3.59 1.04
 2 1 11 9.29 1.82
 2 1 11 5.27 0.92
 2 -1 -11 4.87 0.89
 -2 -1 11 8.85 1.08
 2 -1 -11 4.39 0.82
 -2 -1 11 3.01 1.19
 2 1 11 3.23 1.02
 -2 1 -11 3.61 1.21
 2 -1 -11 5.12 1.44
 -2 1 -11 5.81 0.92
 2 1 11 3.65 1.15
 2 -1 -11 4.23 1.15
 -2 1 -11 3.62 1.3
 2 -1 -11 4 1.44
 2 -1 -11 4.62 1.37
 -2 -1 11 4.17 0.85
 -2 -1 11 4.83 0.84
 -2 -1 11 7.42 1.08
 -2 1 -11 3.88 0.8
 -2 -1 12 893.39 14.06
 -2 1 -12 871.42 13.82
 2 1 12 887.61 13.86
 -2 -1 12 850.3 13.27
 -2 -1 12 885.13 18.75
 -2 1 -12 880 18.55
 2 1 12 854.97 16.25
 2 -1 -12 854.74 13.8
 -2 -1 12 854.09 13.47
 2 -1 -12 896.34 18.46
 -2 1 -12 849.28 12.94
 2 -1 -12 814 13.07
 -2 1 -12 883.64 18.83
 -2 -1 12 876.35 13.85
 2 1 12 899.99 14.03
 -2 -1 12 850.64 13.32
 2 -1 -12 882.86 18.5
 -2 -1 12 879.06 18.29
 2 -1 -12 851.46 17.42
 -2 1 -12 863.46 16.89
 2 -1 -12 865.88 13.61
 2 1 12 866.71 19.12
 2 -1 -12 847.18 19.62
 2 1 12 865.52 17.87
 -2 1 -12 860.91 13.54
 2 1 13 160.15 5.08
 2 1 13 153.95 4.93
 -2 -1 13 146.4 4.58
 -2 1 -13 156.7 5.12
 2 -1 -13 149.76 4.82
 -2 -1 13 145.4 4.71
 2 -1 -13 153.65 5
 2 -1 -13 156.48 7.17
 -2 1 -13 146.35 4.72
 -2 -1 13 155.75 4.97
 -2 1 -13 153.08 4.93
 -2 -1 13 153.88 4.73
 -2 -1 13 157.47 7.04
 2 -1 -13 149.07 4.63
 -2 -1 13 163.9 7.58
 -2 1 -13 144.51 7.16
 2 1 13 148.72 6.11
 -2 -1 13 156.22 5.02
 2 1 13 141.85 7.35
 2 -1 -13 159.74 8.12
 2 1 13 144.8 6.82
 2 1 14 62.97 3.24
 -2 1 -14 61.32 3.12
 -2 -1 14 63.43 2.96
 2 1 14 61.08 3.12
 2 -1 -14 57.72 3.02
 -2 1 -14 63.12 3.26
 2 -1 -14 68.43 4.76
 2 -1 -14 67.18 3.35
 -2 -1 14 63.26 3.06
 2 1 14 58.69 4.39
 -2 1 -14 61.34 4.79
 -2 -1 14 59.56 2.96
 -2 -1 14 63.59 3.21
 2 -1 -14 61.3 2.94
 -2 -1 14 62.93 4.34
 2 -1 -14 55.38 4.27
 -2 -1 14 64.42 4.88
 -2 1 -14 63.3 4.81
 2 1 14 61.82 3.91
 2 1 14 63.23 5.01
 2 -1 -14 66.04 5.38
 -2 -1 14 65.05 3.27
 -2 1 -14 61.77 3
 2 1 15 546.86 10.44
 -2 -1 15 495.44 9.63
 -2 -1 15 517.46 9.92
 -2 -1 15 533.82 10
 -2 -1 15 522.26 10.44
 2 -1 -15 489.27 13.58
 2 -1 -15 537.53 10.63
 -2 1 -15 530.15 14.83
 2 1 15 521.96 10.58
 2 -1 -15 512.55 9.82
 2 1 15 504.37 13.75
 -2 -1 15 530.75 10.48
 2 -1 -15 532.84 10.34
 -2 1 -15 523.59 10.57
 -2 1 -15 512.77 10.18
 -2 1 -15 494.18 14.39
 -2 -1 15 512.66 14.57
 2 1 15 519.16 15.26
 2 -1 -15 501.21 15.66
 2 1 16 53.56 2.93
 -2 -1 16 58.78 2.84
 -2 -1 16 47.26 2.6
 -2 -1 16 47.15 2.61
 -2 -1 16 50.55 2.91
 2 -1 -16 46.09 3.87
 2 -1 -16 51.64 3.02
 -2 1 -16 47.3 4.25
 -2 1 -16 53.96 4.52
 2 1 16 43.28 3.82
 -2 1 -16 67.36 3.36
 2 -1 -16 52.1 2.92
 -2 1 -16 51.17 2.87
 2 -1 -16 46.39 4.63
 2 1 16 51.44 4.56
 2 -1 -16 48.16 2.66
 2 1 16 71.38 3.49
 -2 -1 16 49.84 2.88
 2 -1 -17 546.27 10.02
 2 -1 -17 556.21 10.84
 -2 -1 17 570.75 10.79
 -2 1 -17 550.71 10.4
 -2 -1 17 534.92 9.86
 -2 -1 17 550.15 10.48
 2 1 17 563.53 10.86
 2 -1 -17 561.29 10.88
 2 1 17 555.38 10.46
 -2 -1 17 534.11 9.7
 2 -1 -17 566.6 10.53
 -2 1 -17 560.76 10.82
 -2 -1 17 548.57 9.83
 2 -1 -18 58.67 2.72
 2 -1 -18 63.75 3.13
 -2 -1 18 61.01 3.04
 2 1 18 62.91 3.12
 -2 1 -18 60.25 2.91
 -2 -1 18 57.06 2.62
 -2 1 -18 60.35 3.08
 2 -1 -18 61.26 2.93
 -2 -1 18 64.12 2.66
 -2 -1 18 56.97 2.53
 2 1 18 61.57 2.95
 2 1 18 68.79 3.24
 2 -1 -18 63.32 3.2
 -2 -1 18 60.06 2.89
 2 -1 -19 168.53 4.69
 -2 -1 19 169.17 4.23
 2 1 19 170.8 4.66
 -2 1 -19 160.95 4.15
 2 -1 -19 171.98 4.6
 2 1 19 161.96 4.24
 2 1 19 170.51 4.58
 -2 -1 19 169.87 4.54
 -2 1 -19 168.06 4.56
 2 -1 -19 159.77 3.89
 2 -1 -20 121.86 3.66
 -2 1 -20 117.15 3.64
 2 -1 -20 106.31 2.96
 2 1 20 118.92 3.74
 2 1 20 118.07 3.65
 -2 -1 20 113.61 3.54
 2 1 20 112.44 3.33
 -2 1 -20 111 3.21
 2 -1 -20 116.76 3.74
 2 1 21 104.76 3.02
 -2 -1 21 105.42 2.92
 2 1 21 107.69 3.12
 2 -1 -21 103.57 2.88
 -2 1 -21 108.82 3.07
 2 -1 -21 108.78 3.16
 2 1 21 99.58 2.63
 2 -1 -22 4.64 0.46
 -2 -1 22 4.81 0.49
 2 1 22 6.2 0.61
 -2 -1 22 4.4 0.46
 2 -1 -22 7.03 0.69
 2 1 22 6.59 0.68
 -2 1 -22 6.53 0.63
 2 2 -22 81.57 2.01
 -2 2 22 69.69 1.7
 -2 2 22 85.11 2.08
 2 -2 22 81.72 1.99
 -2 -2 -22 80.5 1.99
 -2 -2 -22 71.55 1.73
 -2 -2 -21 13.92 1.1
 -2 2 21 13.56 1.03
 2 -2 21 13.8 1.09
 2 2 -21 12.14 1.04
 -2 -2 -21 13.57 1.03
 2 2 -21 12.75 0.86
 -2 2 21 14.72 1.13
 -2 2 21 11.82 0.98
 2 -2 21 12.34 0.97
 -2 2 20 87.54 3.02
 -2 -2 -20 86.77 2.98
 2 -2 20 88.26 3.07
 2 2 -20 86.21 2.74
 -2 -2 -20 78.82 2.59
 -2 2 20 88.47 3.12
 -2 -2 -20 85.02 3.04
 -2 2 20 88.14 3.04
 2 -2 20 84.68 2.88
 -2 2 19 177.77 4.93
 2 -2 19 177.68 4.78
 -2 -2 -19 181.03 5.1
 -2 -2 -19 179.3 4.99
 2 2 -19 189.2 4.73
 2 -2 19 181.29 5.01
 -2 2 19 181.09 5.06
 -2 2 19 177.06 4.92
 -2 -2 -19 178.46 4.9
 -2 -2 -18 4.08 1.05
 2 -2 18 5.58 0.86
 2 -2 18 4.94 1.07
 2 -2 18 7.07 1.04
 -2 -2 -18 5.4 1.15
 -2 2 18 4.68 1.07
 2 -2 18 3.77 0.77
 2 2 -18 4.7 0.94
 2 -2 18 4.84 1
 -2 2 18 5.41 1.03
 -2 -2 -18 7.34 1.15
 -2 2 18 3.7 1
 2 -2 17 200.31 5.04
 -2 2 17 211.8 5.94
 2 2 -17 216.7 5.58
 2 -2 17 198.5 5.57
 -2 2 17 199.18 5.6
 2 -2 17 206.65 5.2
 -2 -2 -17 207.32 5.84
 -2 -2 -17 201.14 5.71
 -2 -2 -17 192.55 4.73
 -2 -2 -17 201.61 5.91
 2 -2 17 215.36 5.6
 2 -2 17 206.42 5.87
 2 2 -16 278.36 6.8
 -2 2 16 289.12 7.35
 2 -2 16 277.9 6.49
 -2 2 16 279.4 6.4
 2 -2 16 270.73 6.92
 -2 2 16 283.61 7.13
 2 2 -16 266.49 10.23
 -2 -2 -16 265.93 9.48
 -2 -2 -16 259.14 9.86
 -2 2 16 280.25 10.57
 2 -2 16 283.87 7.02
 -2 -2 -16 277.6 7.21
 -2 -2 -16 290.23 7.27
 -2 -2 -16 267.23 6.35
 -2 -2 -16 268.15 6.26
 -2 -2 -16 283.12 7.44
 2 -2 16 273.7 7.2
 -2 -2 -15 240.48 8.97
 2 2 -15 244.81 9.85
 2 2 -15 226.4 8.74
 -2 2 15 242.15 9.81
 -2 -2 -15 252.64 6.97
 -2 -2 -15 242.65 9.55
 2 2 -15 250.38 6.41
 -2 -2 -15 238.36 6.6
 -2 -2 -15 234.51 6.1
 2 -2 15 240.7 6.51
 -2 2 15 252.64 6.22
 -2 2 15 244.76 6.59
 -2 2 15 238.71 6.66
 2 -2 15 247.61 6.55
 -2 2 15 255.43 6.86
 -2 -2 -15 242.83 6.74
 2 2 -14 357.33 7.89
 -2 -2 -14 364.34 8.32
 -2 -2 -14 341.77 7.74
 -2 -2 -14 348.68 10.77
 2 2 -14 365.52 12.16
 2 2 -14 359.82 10.96
 -2 2 14 360.32 12.02
 -2 -2 -14 377.82 11.89
 -2 2 14 372.63 12.09
 -2 -2 -14 366.15 8.38
 -2 2 14 363.79 8.25
 2 -2 14 359.76 8.14
 -2 2 14 368.6 8.46
 2 -2 14 370.25 8.29
 -2 2 14 363.21 8.36
 2 -2 14 357.97 7.47
 2 -2 13 540.15 10.37
 2 2 -13 546.51 14.1
 -2 2 13 552.42 10.51
 2 2 -13 546.99 10.04
 2 2 -13 560.72 15.1
 -2 -2 -13 517.9 13.14
 2 2 -13 537.52 13.4
 2 2 -13 550.75 13
 -2 2 13 527.92 14.46
 -2 -2 -13 553.24 14.36
 -2 -2 -13 525.68 10.08
 -2 -2 -13 537.81 10.38
 -2 -2 -13 534.64 10.4
 2 -2 13 541.56 10.27
 -2 2 13 519.07 10.21
 -2 2 13 555.92 10.58
 2 -2 13 538.82 9.68
 -2 2 13 532.95 10.47
 -2 -2 -13 525 9.61
 -2 2 13 534.01 14.46
 -2 -2 -12 1047.28 16.37
 -2 2 12 1064.74 16.02
 2 -2 12 1017.33 15.33
 2 -2 12 1045.61 15.85
 2 -2 12 1044.16 16.05
 2 -2 12 1010.83 15.96
 -2 2 12 1043.95 15.93
 2 2 -12 1055.29 18.86
 -2 2 12 1090.28 21.31
 2 2 -12 1022.71 15.29
 -2 -2 -12 1011.74 19.09
 2 2 -12 1049.81 21.4
 2 2 -12 1059.53 19.46
 -2 2 12 997.83 17.26
 -2 -2 -12 1105.8 20.85
 -2 -2 -12 1028.69 15.69
 -2 -2 -12 1046.46 15.8
 -2 -2 -12 1035.13 15.86
 2 2 -12 1053.93 20.26
 2 -2 12 1028.22 15.62
 -2 2 12 1037.67 15.77
 -2 2 12 1057.71 16.01
 2 -2 12 1018.15 15.11
 -2 2 12 1048.62 20.93
 -2 -2 -12 1011.33 15.13
 -2 2 11 47.49 2.48
 2 -2 11 48.53 2.51
 -2 2 11 49.18 2.59
 2 -2 11 46.1 2.41
 2 -2 11 48.08 2.58
 2 -2 11 50.71 2.65
 2 -2 11 48.57 2.61
 -2 2 11 48.6 2.57
 -2 -2 -11 54.8 2.68
 2 2 -11 49.24 2.41
 -2 -2 -11 52.98 3.57
 2 2 -11 48.11 3.42
 -2 2 11 65.46 3.63
 -2 -2 -11 49.63 3.79
 -2 -2 -11 48.4 2.58
 -2 -2 -11 51.59 2.59
 2 2 -11 47.77 3.61
 2 -2 11 46.26 2.34
 -2 -2 -11 44.25 2.54
 -2 -2 -11 53.33 2.84
 -2 2 11 44.09 3.7
 -2 -2 -11 45.2 2.38
 2 2 -11 51.36 3.36
 -2 2 11 49.17 3.9
 2 -2 10 63.39 2.84
 2 -2 10 65.71 2.89
 2 -2 10 78.68 3.16
 -2 -2 -10 65.04 4.04
 -2 2 10 58.76 3.46
 2 2 -10 66.26 3.57
 2 -2 10 59.15 2.91
 -2 2 10 63.18 4.14
 -2 -2 -10 60.67 3.62
 2 2 -10 62.59 3.65
 -2 -2 -10 62.6 2.85
 2 2 -10 64.38 3.96
 2 -2 10 60.78 4.47
 -2 2 10 61.87 2.76
 -2 2 10 60.16 2.73
 2 2 -10 61.02 3.45
 -2 2 10 60.42 4.05
 -2 -2 -10 59.32 2.76
 2 -2 9 301.51 6.72
 -2 -2 -9 290.82 6.6
 2 2 -9 308 7.67
 2 -2 9 313.25 6.85
 -2 2 9 310.54 9.06
 -2 -2 -9 300.95 7.98
 2 2 -9 315.97 9.62
 2 -2 9 312.32 9.4
 2 2 -9 303.57 8.04
 2 2 -9 322.73 8.63
 -2 2 9 325.97 8.45
 -2 -2 -9 326.86 8.86
 -2 2 9 313 7.17
 2 2 -9 329.3 7.86
 -2 2 9 308.03 9.11
 2 -2 8 454.57 9.01
 -2 -2 -8 453.91 8.98
 2 2 -8 470.55 9.42
 -2 2 8 468.1 10.87
 2 -2 8 457.13 8.31
 2 -2 8 486.7 11.54
 -2 -2 -8 454.01 9.61
 2 2 -8 467.21 11.49
 2 2 -8 453.21 9.61
 2 2 -8 468.47 10.1
 -2 2 8 465.13 10.28
 -2 2 8 450.27 9.05
 -2 -2 -8 479.35 10.45
 2 2 -8 470.99 9.28
 -2 2 8 473.32 11.01
 2 -2 7 22.19 1.82
 -2 -2 -7 18.37 1.64
 2 2 -7 19.22 1.6
 2 -2 7 23.74 1.49
 -2 2 7 21.04 2.05
 -2 -2 -7 18.63 1.63
 2 2 -7 21.73 2.23
 2 2 -7 27.53 1.94
 2 -2 7 23.48 2.34
 2 2 -7 22.68 1.89
 -2 2 7 22.14 2.04
 -2 2 7 22.03 1.79
 -2 -2 -7 28.09 2.14
 -2 2 7 20.74 2.05
 2 2 -7 23.64 1.71
 -2 -2 -6 858.69 14.01
 2 2 -6 863.96 13.08
 2 2 -6 875.05 15.44
 -2 -2 -6 844.31 13.01
 2 -2 6 887.9 15.65
 2 2 -6 852.81 13.02
 -2 2 6 863.92 14.77
 2 -2 6 848.94 11.83
 -2 2 6 857.17 14.64
 2 2 -6 878.56 13.54
 -2 -2 -6 892.36 13.83
 -2 2 6 862.99 13.75
 -2 2 6 849.2 14.71
 2 2 -6 873.31 12.51
 -2 -2 -5 3487.4 41.3
 2 2 -5 3519.31 39.39
 -2 2 5 3496.43 41.98
 -2 2 5 3486.88 41.28
 2 -2 5 3367.31 37.83
 2 2 -5 3491.34 42.43
 -2 -2 -5 3376.88 38.9
 2 2 -5 3542.98 39.67
 -2 -2 -5 3450.08 39.72
 -2 2 5 3277.03 40.63
 2 2 -5 3453.46 38.23
 -2 2 5 3503.9 41.46
 -2 -2 -4 2256.78 28.54
 2 2 -4 2209.88 26.28
 2 -2 4 2174.15 24.81
 -2 2 4 2243 27.71
 2 2 -4 2214.67 28.78
 -2 -2 -4 2193.54 25.39
 2 2 -4 2257.18 26.13
 -2 2 4 2256.57 28.88
 -2 -2 -4 2186.32 25.99
 -2 2 4 2163.25 27.87
 2 2 -4 2171.89 24.64
 -2 2 4 2227.18 27.82
 2 2 -3 1672.93 18.39
 -2 2 3 1648.39 21.69
 2 2 -3 1720.93 22.71
 -2 -2 -3 1629.76 19.15
 2 2 -3 1733.67 20.32
 2 -2 3 1736.74 23.26
 -2 -2 -3 1696.28 23.19
 -2 2 3 1692.36 22.54
 -2 -2 -3 1793.37 23.29
 2 2 -3 1708.68 20.81
 -2 2 2 799.22 11.74
 2 2 -2 852.58 12.82
 2 2 -2 867.61 11.49
 2 -2 2 848.34 13.36
 -2 2 2 808.8 13.37
 -2 2 2 828.77 13.12
 -2 -2 -2 831.64 13.3
 -2 -2 -2 847.61 13.55
 2 2 -2 836.68 11.57
 2 -2 1 813.01 13.06
 2 2 -1 795.23 12.06
 2 2 -1 811.46 10.98
 -2 2 1 815.8 13.22
 2 -2 1 824.6 12.9
 -2 2 1 789.79 13.01
 -2 -2 -1 792.42 12.64
 -2 2 1 800.53 11.18
 -2 -2 0 800.38 13.23
 2 -2 0 788.99 12.93
 2 2 0 777.58 11.32
 -2 2 0 773.76 12.87
 2 2 0 780.09 13.03
 2 -2 0 789.9 12.29
 -2 -2 0 802.64 13.74
 -2 2 0 762.74 10.34
 2 -2 -1 705.3 12.08
 2 2 1 696.02 9.75
 2 -2 -1 699.47 12.48
 -2 -2 1 697.17 12.78
 -2 -2 1 699.36 12.17
 2 -2 -1 664.21 11.72
 -2 2 -1 687.54 11.74
 2 2 1 683.42 11.93
 2 -2 -1 729.93 11.06
 -2 2 -2 744.78 12.37
 2 -2 -2 750.87 11.25
 2 2 2 778.63 12.74
 2 -2 -2 765.99 13.43
 -2 -2 2 765.77 13.73
 -2 2 -2 737.28 12.79
 2 -2 -2 788.29 13.1
 2 2 2 746.73 9.65
 -2 -2 2 752.37 12.84
 2 -2 -3 1501.18 18.88
 -2 2 -3 1463.69 20.47
 2 2 3 1521.94 20.89
 2 -2 -3 1510.14 22.11
 -2 2 -3 1520.71 21.42
 2 -2 -3 1528.81 21.67
 -2 -2 3 1525.97 21.23
 -2 2 -4 2075.55 26.51
 2 2 4 2153.23 27.13
 2 -2 -4 2065.67 24.48
 2 -2 -4 2059.86 28.7
 -2 2 -4 2061.98 27.76
 -2 2 -4 2049.18 27.28
 -2 -2 4 2112.12 27.36
 2 2 5 3432.62 40.71
 -2 2 -5 3393.8 39.98
 2 -2 -5 3380.63 37.47
 2 -2 -5 3388.98 43.17
 -2 2 -5 3383.91 41.75
 -2 2 -5 3370.67 41.53
 -2 -2 5 3511.71 40.93
 2 -2 -6 877.62 15.58
 2 -2 -6 816.87 10.94
 2 2 6 878.94 14.22
 -2 2 -6 862.13 13.46
 2 -2 -6 814.61 16.02
 -2 -2 6 860.86 16.17
 -2 2 -6 868.09 15.06
 -2 2 -6 844.75 15.13
 -2 -2 6 843.07 13.87
 2 -2 -6 852.72 15.19
 2 -2 -7 46.71 3.21
 -2 2 -7 46.48 2.46
 2 2 7 48.71 2.81
 2 -2 -7 47.28 3.53
 -2 -2 7 42.84 3.28
 -2 2 -7 46.57 3.02
 -2 2 -7 53.36 3.34
 2 -2 -7 48.55 2.64
 -2 -2 7 43.18 2.52
 2 -2 -7 44.18 3.07
 2 -2 -8 555.62 10.24
 -2 -2 8 560.55 10.33
 2 -2 -8 579.7 12.88
 2 -2 -8 580.23 12.82
 2 2 8 576.9 11.19
 2 -2 -8 549.01 13.43
 -2 -2 8 562.33 13.13
 -2 2 -8 573.1 12.11
 2 2 8 575.39 12.21
 -2 2 -8 568.45 12.68
 2 2 9 345.79 9.4
 2 -2 -9 357.71 10.13
 -2 2 -9 357.36 10.08
 2 2 9 351.93 8.5
 2 -2 -9 328.77 10.47
 2 2 9 341.83 9.8
 -2 2 -9 357.03 9.4
 -2 -2 9 347.06 10.16
 2 -2 -9 365.49 10.09
 2 2 9 344.98 9.9
 -2 -2 10 36.98 2.19
 2 -2 -10 34.17 2.07
 2 -2 -10 37.45 3.25
 -2 -2 10 37.36 2.16
 2 2 10 38.59 2.68
 2 2 10 44.33 3.56
 -2 -2 10 41.83 3.46
 -2 2 -10 37.39 2.96
 2 -2 -10 40.35 3.47
 2 -2 -10 37.4 3.59
 2 2 10 40.02 3.38
 -2 2 -10 47.43 3.69
 2 -2 -10 36.03 2.14
 2 2 10 39.86 3.12
 -2 -2 11 64.47 3.04
 -2 -2 11 70.24 4.54
 -2 2 -11 65.68 4.03
 -2 2 -11 64.25 2.89
 -2 -2 11 64.85 2.91
 -2 -2 11 65.03 2.94
 2 -2 -11 73.3 4.9
 -2 2 -11 62.07 4.44
 2 2 11 69.07 4.26
 -2 -2 11 68.36 3.09
 2 -2 -11 71.36 4.59
 2 -2 -11 62.96 2.95
 2 2 11 67.72 3.62
 -2 -2 11 78.59 3.29
 2 -2 -11 60.65 2.81
 -2 -2 11 66.9 2.87
 -2 2 -11 67.17 2.79
 -2 -2 11 63.59 2.77
 2 2 11 66.61 4.49
 2 -2 -11 62.06 4.88
 2 2 11 70.85 4.69
 2 -2 -11 67.49 3.06
 2 2 12 996.97 15.23
 -2 -2 12 967.3 15.28
 -2 2 -12 967.27 14.83
 2 2 12 987.01 15.03
 -2 -2 12 947.54 14.9
 -2 2 -12 978.94 18.12
 -2 -2 12 1005.83 19.48
 -2 -2 12 955.38 14.18
 2 -2 -12 992.06 20.58
 -2 -2 12 959.07 15.19
 2 -2 -12 1019.41 19.91
 2 -2 -12 959.15 14.8
 -2 -2 12 976.73 14.9
 2 -2 -12 948.26 21.57
 2 2 12 953.14 19.9
 2 2 12 995.8 20.2
 -2 2 -12 941.79 14.31
 -2 -2 12 950.16 14.43
 2 -2 -12 984.33 15.28
 -2 -2 12 977.12 15.2
 2 2 12 958.61 18.65
 -2 2 -12 980.95 20.38
 -2 -2 12 992.58 14.62
 -2 -2 13 574.78 10.68
 2 -2 -13 567.43 10.75
 2 2 13 573.16 10.46
 -2 -2 13 541.19 10.34
 -2 2 -13 566.39 15.14
 2 2 13 534.26 13.31
 -2 -2 13 553.69 10.6
 2 -2 -13 577.04 14.36
 2 -2 -13 564.41 10.4
 -2 -2 13 550.78 10.36
 -2 -2 13 546.56 13.47
 2 2 13 560.32 14.77
 -2 -2 13 549.19 9.89
 -2 -2 13 542.68 9.73
 2 2 13 549.9 14.71
 2 -2 -13 540.21 15.96
 -2 2 -13 566.6 10.74
 2 -2 -13 559.3 10.7
 -2 2 -13 542.17 10.24
 2 2 13 569.99 10.63
 -2 -2 13 538.35 10.63
 -2 2 -13 530.55 9.76
 -2 -2 13 526.82 9.8
 2 2 14 408.78 8.83
 -2 -2 14 397.48 8.95
 2 -2 -14 413.2 9.02
 2 2 14 415.54 8.69
 -2 -2 14 391.6 8.55
 2 -2 -14 398.98 8.87
 -2 2 -14 405.26 8.84
 -2 -2 14 403.42 8.77
 2 -2 -14 413.3 11.98
 2 2 14 390.94 12.29
 -2 -2 14 431.38 8.25
 2 2 14 378.25 11.1
 -2 2 -14 390.36 12.64
 -2 -2 14 381.53 8.01
 -2 -2 14 398.83 8.63
 2 -2 -14 378.95 13.55
 2 2 14 390.17 12.41
 -2 2 -14 388.65 8.43
 -2 -2 14 403.22 8.07
 -2 -2 14 412.61 8.83
 2 -2 -14 389.41 8.51
 2 2 15 243.28 6.36
 -2 -2 15 238.81 6.39
 -2 -2 15 242.25 6.52
 2 2 15 226.43 9.33
 2 -2 -15 237.44 10.66
 2 -2 -15 234.73 8.67
 -2 2 -15 239.96 9.82
 2 2 15 220.54 8.18
 -2 -2 15 228.72 6.31
 2 -2 -15 240.81 6.66
 -2 2 -15 243.28 6.61
 2 2 15 227.69 9.27
 -2 -2 15 230.62 5.76
 -2 2 -15 238.46 6.24
 2 -2 -15 233.76 6.32
 -2 -2 15 234.17 6.69
 2 2 15 249.45 6.69
 2 -2 -15 242.81 6.68
 -2 -2 15 245.42 6.52
 -2 -2 16 234.09 6.29
 -2 -2 16 221.81 6.46
 2 2 16 233.75 6.43
 2 2 16 201.56 8.72
 2 -2 -16 219.76 10.21
 -2 2 -16 208.05 9.12
 -2 -2 16 222.73 6.14
 2 -2 -16 229.87 6.47
 -2 2 -16 233.91 6.41
 2 2 16 235.67 6.19
 -2 -2 16 224.48 6.07
 2 -2 -16 232.91 6.2
 -2 -2 16 225.05 5.5
 -2 2 -16 230.14 6.03
 2 -2 -16 234.45 6.46
 2 2 16 210.15 8.81
 -2 -2 16 238.83 6.27
 -2 -2 17 194.09 5.51
 2 2 17 209.31 5.54
 2 -2 -17 195.99 5.14
 -2 2 -17 212.24 5.76
 -2 -2 17 203.53 5.24
 -2 2 -17 194.89 4.93
 -2 2 -17 200.13 5.37
 2 -2 -17 196.93 5.45
 2 2 17 201.24 5.09
 -2 -2 17 195.83 5.08
 2 -2 -17 192.82 5.3
 -2 -2 17 192.74 5.13
 -2 -2 17 203.44 5.15
 -2 -2 18 12.8 1.37
 2 2 18 12.83 1.49
 -2 -2 18 9.93 1.18
 -2 -2 18 11.85 1.3
 -2 2 -18 12.78 1.28
 2 -2 -18 12.55 1.43
 -2 -2 18 11.03 1.26
 2 2 18 11.45 1.27
 2 -2 -18 11.73 1.33
 -2 2 -18 12.04 1.47
 2 -2 -18 12.4 1.44
 -2 2 -18 13 1.43
 -2 -2 18 11.28 1.46
 2 2 18 11 1.38
 -2 2 -19 175.04 4.41
 2 -2 -19 172.71 4.12
 2 2 19 172.99 3.99
 -2 2 -19 175.24 4.6
 2 2 19 181.52 4.56
 2 2 19 179.66 4.68
 -2 -2 19 176.52 4.23
 -2 2 -19 169.71 3.8
 2 -2 -19 174.8 4.31
 -2 -2 19 170.4 3.95
 -2 2 -20 89.74 3.1
 -2 2 -20 86.24 2.9
 2 -2 -20 86.54 2.67
 2 2 20 81.3 2.48
 2 -2 -20 89.86 2.84
 -2 -2 20 82.9 2.66
 2 2 20 90.44 3.13
 2 2 20 89.92 3.03
 -2 2 -21 16.3 1.05
 2 2 21 15.87 1.12
 -2 2 -21 15.19 1.14
 -2 -2 22 72.54 1.81
 -2 2 -22 77.25 1.91
 2 -2 -22 75.93 1.92
 2 2 22 71.39 1.69
 -2 2 -22 80.14 1.98
 -2 3 21 59.79 1.91
 2 3 -21 64.34 2
 -2 -3 -21 59.72 1.86
 2 -3 21 58.82 1.98
 -2 3 21 60.57 1.96
 -2 3 20 84.58 2.65
 -2 -3 -20 82.22 2.48
 -2 -3 -20 84.28 2.61
 2 -3 20 79 2.66
 -2 3 19 179.44 4.79
 2 3 -19 179.54 3.99
 -2 3 19 184.65 4.79
 -2 -3 -19 183.5 4.61
 2 -3 19 174.92 4.27
 -2 -3 -19 182.76 4.71
 2 -3 19 180.16 4.08
 -2 3 18 64.38 2.98
 2 3 -18 65.42 2.49
 2 -3 18 68.51 2.89
 2 -3 18 66.97 2.67
 -2 3 18 63.61 2.93
 -2 3 18 66.12 2.94
 -2 -3 -18 61.33 2.76
 -2 -3 -18 63.02 2.87
 2 -3 18 66.03 2.69
 -2 3 17 163.71 5.19
 2 3 -17 166.5 4.57
 -2 3 17 169.55 5.14
 -2 -3 -17 155.07 4.39
 -2 -3 -17 165.95 5.01
 2 -3 17 163.81 5.03
 2 -3 17 166.5 4.89
 -2 -3 -17 155.82 4.4
 -2 3 17 159.28 5.09
 -2 -3 -17 159.19 4.98
 -2 3 17 168.12 4.57
 2 -3 17 161.1 4.72
 -2 -3 -16 82.01 3.37
 -2 -3 -16 83.72 3.65
 -2 3 16 88.02 3.84
 -2 3 16 82.95 3.78
 2 -3 16 87.73 3.55
 -2 3 16 88.37 3.48
 -2 3 16 89.86 3.59
 2 3 -16 89.72 3.42
 -2 3 16 85.91 3.74
 2 -3 16 86.08 3.79
 2 -3 16 89.98 3.83
 -2 -3 -16 92.02 3.55
 -2 -3 -16 82.33 3.67
 -2 3 15 27.96 2.21
 2 -3 15 20.75 1.96
 2 -3 15 22.06 2.01
 -2 -3 -15 21.77 1.84
 2 3 -15 29.55 1.99
 -2 3 15 26.61 3.22
 2 3 -15 19.87 2.85
 2 -3 15 16.24 2.7
 -2 -3 -15 17.69 1.77
 -2 -3 -15 23.82 1.91
 2 -3 15 19.74 1.64
 -2 -3 -15 24.08 2.01
 -2 3 15 19.77 2.82
 -2 3 15 21.41 1.94
 -2 -3 -15 21.63 2.05
 2 -3 15 23.37 1.89
 -2 3 15 23.19 1.88
 -2 3 15 19.58 1.92
 2 -3 15 23.51 1.82
 2 -3 14 290.91 6.99
 -2 3 14 283.92 6.95
 2 -3 14 297.91 7.5
 2 -3 14 296.03 7.54
 -2 3 14 302.96 7.41
 -2 3 14 306.47 11.01
 2 3 -14 289.94 6.73
 2 3 -14 285.64 10.85
 -2 3 14 301.76 7.49
 2 -3 14 284.91 11.21
 -2 -3 -14 300.17 7.34
 -2 -3 -14 302.24 7.27
 -2 3 14 284.8 7.39
 2 -3 14 306.75 7.08
 -2 -3 -14 293.26 7.3
 2 -3 14 276.86 6.72
 -2 -3 -14 298.84 7.66
 -2 3 14 311.64 10.88
 -2 3 13 205.92 5.71
 2 -3 13 210.71 5.76
 2 -3 13 210.64 6.14
 2 -3 13 216.57 6.19
 -2 -3 -13 208.49 8.49
 -2 3 13 220.22 6.09
 -2 3 13 218.2 9.01
 2 3 -13 223.96 5.63
 2 3 -13 213.69 9.24
 -2 -3 -13 207.29 7.6
 -2 -3 -13 212.07 5.98
 -2 -3 -13 215.47 6.05
 -2 3 13 218.47 6.19
 2 -3 13 215.89 5.85
 2 -3 13 197.2 9.17
 -2 3 13 199.54 8.52
 -2 -3 -13 215.94 6.31
 -2 3 13 221.12 6.24
 -2 -3 -13 212.87 5.97
 -2 3 12 243.29 6.36
 2 -3 12 237.93 6.28
 2 -3 12 250.09 6.56
 2 -3 12 244.63 6.45
 -2 3 12 243.95 9.28
 -2 -3 -12 236.49 8.79
 -2 3 12 234.85 7.89
 -2 3 12 235.62 6.22
 2 3 -12 236.2 7.88
 -2 -3 -12 229.93 7.83
 -2 3 12 242.57 6.47
 -2 3 12 238.15 9.06
 -2 -3 -12 231.72 6.17
 2 -3 12 232.17 5.95
 -2 3 12 235.69 5.98
 -2 -3 -12 244.14 6.29
 -2 -3 -12 244.82 6.43
 2 -3 12 223.06 9.54
 -2 -3 -12 242.35 6.55
 2 -3 12 237.76 6.19
 -2 -3 -12 235.04 6.15
 -2 3 11 299.74 6.95
 2 -3 11 298.45 6.99
 2 -3 11 298.67 7.13
 2 -3 11 293 6.97
 2 -3 11 284.1 6.88
 2 3 -11 287.38 8.33
 -2 3 11 286.91 9.81
 -2 -3 -11 290.83 9.42
 -2 3 11 281.16 8.8
 -2 3 11 293.99 6.84
 2 3 -11 284.22 10.18
 2 3 -11 282.18 8.34
 -2 -3 -11 271.93 8.19
 -2 3 11 282.88 6.91
 -2 -3 -11 295.13 6.95
 -2 3 11 285.94 9.69
 2 -3 11 293.4 6.57
 -2 3 11 284.6 6.48
 -2 -3 -11 310.92 7.22
 -2 -3 -11 293.97 6.77
 2 -3 11 268.36 10.23
 2 -3 11 294.48 6.86
 -2 -3 -11 286.64 7.04
 -2 -3 -11 288.48 6.75
 2 -3 10 334.28 7.26
 2 -3 10 324.07 7.26
 2 -3 10 330.08 7.21
 2 -3 10 330.2 7.2
 -2 3 10 323.44 10.03
 2 3 -10 328.69 8.56
 -2 -3 -10 328.88 9.62
 -2 3 10 311.04 8.3
 -2 3 10 330.9 9.47
 -2 -3 -10 312.19 8.41
 2 3 -10 328.13 10.61
 2 3 -10 310.03 8.34
 2 -3 10 315.6 10.71
 2 -3 10 323.34 6.73
 -2 3 10 316.21 6.91
 -2 -3 -10 318.19 7.4
 -2 -3 -10 317.44 7.29
 -2 -3 -10 319.03 6.85
 -2 -3 -10 325.15 7.28
 -2 -3 -10 309.92 7.11
 -2 3 10 320.74 9.83
 -2 -3 -10 318.84 6.85
 2 -3 9 781.81 17.45
 -2 -3 -9 795.87 14.15
 2 3 -9 830.79 17.51
 2 3 -9 823.38 14.32
 2 -3 9 816.75 12.75
 -2 3 9 826.81 16.09
 -2 -3 -9 829.77 13.04
 -2 3 9 843.44 16.54
 -2 3 9 822.73 16.57
 2 3 -9 814.53 14.39
 2 -3 9 835.64 12.94
 -2 -3 -9 813.55 13.13
 -2 -3 -9 819.37 13.06
 2 -3 9 774.11 13.61
 2 -3 9 839.1 13.04
 -2 -3 -9 839.23 15.91
 -2 3 9 831.85 12.82
 -2 -3 -8 369.77 8.12
 2 3 -8 391.69 10.8
 2 3 -8 371.26 8.2
 -2 -3 -8 373.7 9.38
 2 -3 8 377.7 8.71
 -2 -3 -8 381.87 8.76
 -2 3 8 386.37 10.11
 2 3 -8 379.77 8.42
 -2 3 8 375.74 9.91
 -2 3 8 381.77 9.81
 -2 -3 -7 4180.06 49.39
 2 -3 7 4234.89 49.39
 -2 3 7 4169.84 50.6
 2 3 -7 4104.55 47.42
 -2 3 7 4114.09 51.08
 -2 3 7 4205.64 50.33
 2 3 -7 4190.29 52.16
 2 3 -7 4150.27 47.1
 2 -3 6 2547.92 32.64
 -2 -3 -6 2532.49 32.53
 -2 3 6 2494.07 32.6
 2 3 -6 2481.36 29.78
 -2 3 6 2459.3 33.49
 -2 3 6 2503.02 32.14
 2 3 -6 2533.71 33.92
 2 3 -6 2460.75 29.11
 2 -3 5 762.67 13.67
 -2 -3 -5 729.32 13.5
 2 3 -5 758.13 10.15
 -2 3 5 749.75 13.02
 2 3 -5 718.75 10.82
 -2 3 5 718.03 13.9
 -2 3 5 735.57 12.59
 2 -3 5 754.11 14.29
 2 3 -5 731.39 13.85
 -2 -3 -5 678.69 9.6
 2 3 -4 1022.6 16.72
 2 -3 4 1053.69 17.41
 -2 3 4 1038.18 16.86
 2 -3 4 1063.45 17.13
 -2 -3 -4 1057.98 17.14
 2 3 -4 1004.05 12.91
 -2 3 4 1015.26 15.63
 2 3 -4 1036.97 13.52
 -2 3 4 1013.53 15.21
 2 -3 3 294.19 7.56
 2 3 -3 290.54 7.2
 -2 3 3 280.49 7.46
 2 -3 3 287.06 7.66
 2 3 -3 278.46 4.88
 -2 -3 -3 288.61 7.69
 -2 3 3 286.52 6.4
 2 3 -3 291.93 5.05
 -2 3 3 281.42 6.05
 -2 3 3 284.29 7.68
 -2 -3 -2 30.19 2.34
 2 3 -2 21.69 1.18
 2 3 -2 22.64 1.08
 -2 3 2 30.62 1.74
 2 -3 2 21.66 1.85
 2 3 -2 29.46 2.04
 -2 3 2 31.86 2.4
 2 -3 2 21.57 2.12
 -2 3 2 23.61 2.06
 2 -3 1 101.9 3.91
 2 3 -1 101.15 3.58
 2 3 -1 102.52 2.34
 -2 3 1 114.72 3.1
 -2 3 1 108.07 4.36
 2 -3 1 109.14 4.59
 -2 3 0 3600.63 40.34
 2 3 0 3818.38 42.64
 -2 3 0 3766.52 45.22
 2 -3 0 3819.99 43.72
 2 -3 0 3711.45 46
 2 -3 0 3793.51 44.6
 -2 -3 0 3959.62 46.1
 2 -3 0 4011.8 46.5
 2 -3 -1 59.13 3.26
 2 3 1 58.37 2.2
 2 -3 -1 56.09 3.31
 -2 3 -1 56.71 3.2
 2 3 1 57.84 3.1
 2 -3 -1 57.87 2.56
 -2 3 -1 58.3 3.09
 2 -3 -1 56.25 2.97
 -2 -3 1 60.75 3.34
 2 -3 -1 60.39 3.34
 2 3 2 30.46 1.3
 2 -3 -2 35.62 2.66
 2 -3 -2 35.37 2.7
 -2 3 -2 34.26 2.55
 2 -3 -2 35.26 1.84
 -2 3 -2 32.64 2.28
 2 3 2 32.96 2.31
 2 -3 -2 36.44 2.6
 -2 -3 2 28.92 2.33
 2 -3 -2 31.43 2.28
 2 -3 -3 389.34 6.69
 2 -3 -3 398.78 9.79
 2 -3 -3 394.11 9.8
 -2 3 -3 405.56 9.42
 -2 3 -3 383.48 8.59
 2 3 3 411.41 8.8
 2 -3 -3 426.42 9.55
 2 -3 -3 398.99 9.02
 -2 -3 3 408.07 9.32
 2 -3 -4 1105.01 18.12
 2 -3 -4 1006.22 12.91
 2 -3 -4 1032.1 18.4
 2 3 4 1115.77 16.8
 -2 3 -4 1083.06 16.4
 -2 -3 4 1096.59 18.96
 -2 3 -4 1072.88 17.73
 2 -3 -4 1122.58 17.69
 2 -3 -4 1081.03 17.51
 -2 -3 4 1100.08 17.53
 2 -3 -5 672.26 13.48
 -2 3 -5 654.73 13.34
 2 3 5 683.5 12.14
 -2 3 -5 666.44 11.76
 -2 -3 5 667.27 14.15
 -2 3 -5 654.74 13.09
 2 -3 -5 673.41 12.76
 2 -3 -5 676.12 13.19
 -2 -3 5 664.76 12.69
 2 -3 -6 2367.38 33.01
 -2 3 -6 2414.78 32.62
 -2 -3 6 2352.83 33.92
 -2 3 -6 2359.07 33.14
 -2 3 -6 2388.53 29.94
 2 3 6 2362.31 30.63
 2 -3 -6 2417.74 31.55
 2 -3 -6 2375.24 32.86
 -2 -3 6 2380.23 31.55
 2 -3 -7 4240.14 50.06
 2 -3 -7 4354.52 52.94
 -2 -3 7 4312.68 50.31
 -2 3 -7 4151.55 51.58
 -2 -3 7 4144.79 53.34
 2 3 7 4068.19 49.09
 -2 3 -7 4096.28 48.04
 2 3 7 4188.53 52.85
 -2 3 -7 4222.98 53.01
 2 -3 -7 4213.18 52.52
 2 3 7 4186.23 50.37
 2 3 8 393.86 8.78
 2 3 8 406.56 9.88
 2 3 8 403.57 11.07
 2 -3 -8 391.75 8.92
 2 -3 -8 389.42 10.81
 -2 -3 8 395.46 9.05
 2 -3 -8 415.04 10.9
 2 3 8 388.91 10.61
 -2 3 -8 426.51 11.33
 -2 3 -8 409.82 11.26
 -2 3 -8 413.74 10.3
 -2 -3 8 416.18 11.3
 -2 -3 9 758.25 12.28
 -2 3 -9 793.19 16.87
 -2 -3 9 768.41 12.46
 2 -3 -9 800.41 16.32
 2 -3 -9 739.7 11.98
 2 -3 -9 737.54 11.98
 -2 3 -9 759.51 16.57
 -2 -3 9 759.23 12.12
 2 3 9 751.95 13.23
 2 3 9 768.3 16.61
 2 3 9 766.97 16.13
 2 -3 -9 744.87 12.3
 2 -3 -9 752.03 12.12
 -2 -3 9 767.34 12.4
 2 3 9 760.3 15.07
 -2 3 -9 775.78 15.28
 -2 -3 9 797.18 16.56
 2 -3 -10 355.98 7.67
 -2 -3 10 359.76 7.83
 2 3 10 377.01 10.92
 2 -3 -10 362.56 7.9
 -2 -3 10 362.88 7.91
 2 -3 -10 351.07 7.59
 2 -3 -10 377.93 10.78
 -2 -3 10 359.33 7.65
 -2 3 -10 360.83 7.13
 -2 3 -10 378.17 11.42
 -2 3 -10 378.12 10.07
 -2 -3 10 389.35 11.03
 -2 -3 10 378.83 7.89
 -2 3 -10 363.42 7.4
 -2 -3 10 355.93 7.27
 -2 -3 10 364.68 7.66
 2 -3 -10 368.65 7.69
 2 3 10 366.54 10.14
 -2 -3 10 373.4 7.98
 -2 3 -10 391.7 11.72
 -2 -3 10 358.98 7.63
 -2 -3 11 304.41 7.26
 2 -3 -11 307.19 7.13
 2 -3 -11 299.46 7.08
 -2 -3 11 306.83 7.34
 2 -3 -11 315.91 9.99
 -2 -3 11 314.75 7.23
 -2 -3 11 312.22 7.17
 2 3 11 309.3 6.97
 -2 3 -11 316.28 10.72
 -2 3 -11 307.64 9.06
 -2 -3 11 311.07 9.82
 -2 -3 11 303.14 6.77
 -2 3 -11 303.11 6.74
 2 3 11 313.96 10.09
 2 -3 -11 301.35 7.29
 -2 -3 11 300.21 7.03
 2 -3 -11 311.21 7.18
 -2 3 -11 310.28 10.6
 2 3 11 293.6 9.35
 -2 -3 11 315.18 7.1
 2 -3 -12 205.44 5.81
 -2 -3 12 203.83 5.88
 2 -3 -12 198.88 5.71
 2 -3 -12 205.36 5.82
 -2 -3 12 202.16 5.96
 2 -3 -12 206.64 8.05
 -2 -3 12 206.11 5.79
 -2 3 -12 207.55 8.88
 -2 3 -12 202.7 7.24
 -2 -3 12 204.51 5.51
 2 3 12 204.62 8.22
 -2 3 -12 191.51 8.45
 2 3 12 202.67 5.62
 -2 -3 12 198.61 5.73
 -2 -3 12 213.89 5.73
 -2 -3 12 201.7 5.7
 2 3 12 194.55 7.77
 -2 3 -12 203.07 5.44
 2 -3 -12 204.79 5.98
 -2 -3 13 192.01 5.75
 2 3 13 192.81 5.59
 -2 -3 13 204.05 5.79
 2 -3 -13 183.25 5.66
 -2 -3 13 186.96 5.84
 2 -3 -13 207.17 8
 2 -3 -13 196.95 5.75
 2 -3 -13 196.66 5.96
 -2 3 -13 186.49 8.61
 -2 -3 13 190.31 5.41
 -2 3 -13 190.14 8.65
 2 3 13 187.64 7.98
 -2 -3 13 192.95 5.58
 -2 -3 13 195.14 5.52
 -2 3 -13 191.27 5.33
 2 -3 -13 190.84 5.68
 2 3 13 190.86 8.55
 -2 -3 13 193.59 5.83
 2 3 13 197.12 5.51
 2 3 14 341.55 7.77
 -2 -3 14 326.26 7.89
 2 3 14 340.74 7.57
 -2 -3 14 338.73 8.06
 -2 -3 14 342.43 7.81
 2 -3 -14 338.61 7.9
 -2 -3 14 333.57 8.1
 2 -3 -14 326.98 7.94
 -2 3 -14 327.94 11.69
 -2 -3 14 320.3 7.41
 2 3 14 320.01 10.58
 -2 3 -14 331.39 11.73
 -2 -3 14 331.25 7.59
 -2 -3 14 343.02 7.57
 2 -3 -14 337.82 8.24
 -2 3 -14 341.92 7.86
 -2 3 -14 330.14 7.32
 2 3 14 335.83 11.66
 2 -3 -14 335.61 7.93
 -2 -3 15 33.09 2.38
 2 3 15 32.09 2.27
 2 3 15 33.81 2.21
 -2 -3 15 35.09 2.45
 -2 -3 15 32.41 2.4
 -2 -3 15 35.25 2.3
 2 -3 -15 36.9 2.44
 2 -3 -15 33.07 2.4
 -2 3 -15 30.97 3.6
 -2 3 -15 35.22 3.81
 2 3 15 33.9 3.3
 2 -3 -15 37.24 2.61
 -2 3 -15 34.11 2.32
 -2 -3 15 36.86 2.25
 -2 -3 15 34.16 2.22
 -2 -3 15 33.22 2.19
 2 -3 -15 34.83 2.42
 2 3 15 35.04 3.69
 -2 3 -15 29.58 2.02
 -2 -3 16 94.52 3.62
 2 3 16 95.58 3.6
 -2 -3 16 96.32 3.96
 -2 -3 16 100.03 3.73
 2 -3 -16 104.44 4.26
 -2 3 -16 96.05 3.81
 2 -3 -16 96.24 3.92
 -2 -3 16 100.58 3.53
 -2 -3 16 92.25 3.91
 2 3 16 102.38 3.93
 -2 3 -16 97.32 3.51
 2 -3 -16 96.11 3.84
 2 -3 -16 101.63 4.11
 -2 -3 16 97.23 4.02
 -2 -3 16 94.37 3.58
 2 3 17 150.87 4.36
 -2 -3 17 151.54 4.82
 -2 -3 17 155.13 4.41
 -2 3 -17 156.27 4.75
 2 -3 -17 153.77 4.84
 -2 3 -17 155.8 5.06
 2 -3 -17 155.6 4.72
 2 3 17 159.37 4.78
 2 3 17 164.65 5.12
 -2 -3 17 149.45 4.41
 2 -3 -17 156.51 5.03
 -2 3 -17 149.54 4.16
 -2 -3 17 150.93 4.26
 -2 -3 17 149.08 4.83
 -2 3 -18 65.18 2.95
 2 3 18 65.95 2.98
 -2 -3 18 63.56 2.78
 2 3 18 61.37 2.38
 -2 -3 18 67.52 2.88
 -2 3 -18 65.52 2.74
 2 -3 -18 66.63 2.85
 2 3 18 63.51 2.72
 2 -3 -18 66.75 2.97
 2 -3 -18 68.29 2.73
 -2 3 -19 179.3 4.72
 2 3 19 178.47 4.7
 -2 -3 19 181.92 4.48
 2 3 19 178.22 4.36
 -2 3 -19 175.87 4.33
 2 -3 -19 178.35 4.48
 2 -3 -19 185.47 4.76
 2 -3 -20 79.88 2.68
 2 3 20 81.64 2.75
 -2 3 -20 78.52 2.39
 2 -3 -20 77.78 2.47
 2 3 20 75.2 2.41
 -2 3 -20 80.93 2.74
 2 -3 -21 50.4 1.7
 -2 3 -21 51.71 1.8
 -2 -3 21 55.27 1.93
 2 3 21 53.64 1.83
 2 -3 -21 40.19 1.27
 2 3 21 42.04 1.31
 2 -4 21 2.56 0.39
 -2 4 21 2.85 0.4
 2 -4 21 3.31 0.43
 2 -4 21 3.24 0.43
 -2 4 20 56.45 2.05
 -2 -4 -20 52.92 1.78
 -2 4 20 52.04 1.72
 2 -4 20 56.27 2.01
 2 4 -20 55.99 1.91
 -2 4 20 56.14 2.03
 -2 4 19 83.86 2.72
 2 -4 19 81.02 2.57
 2 -4 19 86.99 2.95
 -2 4 19 88.21 2.98
 -2 4 19 91.02 3.01
 -2 -4 -19 82.87 2.6
 -2 -4 -19 80.9 2.65
 -2 -4 -18 166.23 4.04
 -2 4 18 166.22 4.34
 2 -4 18 169.81 4.12
 -2 -4 -18 166.1 3.99
 -2 4 18 170.53 4.39
 -2 4 18 171.38 4.1
 2 -4 18 171.02 4.4
 2 -4 17 80.4 2.74
 -2 4 17 87.32 3.53
 -2 -4 -17 85.24 3.27
 -2 4 17 85.5 3.15
 2 -4 17 83.7 3.36
 2 -4 17 82.21 3.43
 -2 -4 -17 75.17 2.92
 -2 -4 -17 81.05 3.2
 -2 4 17 85.94 3.29
 -2 4 17 84.48 3.48
 2 -4 17 83.11 3.47
 -2 -4 -17 85 3.13
 2 -4 16 78.9 3.06
 -2 -4 -16 84.06 3.41
 -2 -4 -16 83.55 3.39
 -2 -4 -16 81.69 3.31
 2 -4 16 76.87 3.51
 2 -4 16 89.48 3.71
 -2 4 16 91.57 3.53
 -2 4 16 79.32 3.52
 -2 -4 -16 80.8 3.34
 -2 4 16 88.03 3.65
 -2 -4 -16 81.47 3.64
 -2 -4 -15 270.84 6.85
 -2 4 15 276.09 7.05
 -2 4 15 275.94 6.73
 2 -4 15 273.73 6.53
 -2 -4 -15 268.72 6.67
 2 -4 15 276.29 6.68
 2 -4 15 269.48 6.98
 -2 -4 -15 265.98 7.07
 2 -4 15 268.87 7.08
 -2 4 15 269.99 6.97
 -2 -4 -15 283.53 6.86
 -2 -4 -15 268.71 6.74
 2 -4 15 255.1 6
 -2 4 14 61.62 3.2
 -2 -4 -14 64.46 3.37
 2 -4 14 61.86 3.34
 2 -4 14 59.35 3.16
 -2 -4 -14 56.37 3.11
 -2 4 14 62.1 4.84
 -2 4 14 63.87 3.12
 2 4 -14 63.85 5.05
 -2 -4 -14 61.24 3.07
 -2 -4 -14 60.34 3.16
 2 -4 14 55.54 2.66
 -2 4 14 58.8 4.54
 -2 4 14 60.64 3.2
 2 -4 14 59.92 3.09
 2 -4 14 49.11 4.44
 -2 -4 -14 59.55 3
 2 -4 14 62.97 3.09
 -2 4 13 151.04 5.07
 2 -4 13 150.42 5.09
 -2 -4 -13 145.27 5.11
 -2 -4 -13 147.25 4.81
 -2 -4 -13 146.43 5.06
 2 -4 13 151.36 5.25
 -2 4 13 150.71 4.81
 -2 -4 -13 143.77 4.73
 2 -4 13 133.03 7.32
 -2 4 13 144.71 7.31
 -2 4 13 140.4 6.36
 2 -4 13 139.86 4.36
 2 -4 13 153.05 5.04
 -2 4 13 154.45 5.13
 -2 4 13 143 7.06
 -2 -4 -13 145.18 5.1
 -2 4 12 604.8 11.18
 2 -4 12 604.5 11.32
 -2 4 12 607.68 11.26
 -2 -4 -12 585.04 10.82
 -2 -4 -12 592.32 11.37
 2 4 -12 581.62 15.95
 2 -4 12 620.45 11.65
 -2 4 12 598.83 10.82
 -2 4 12 591.61 14.93
 -2 -4 -12 634.56 11.57
 -2 4 12 603.62 15.51
 2 -4 12 613.89 11.36
 -2 -4 -12 601.38 11.43
 2 -4 12 567.4 15.79
 2 -4 12 591.02 10.21
 -2 4 12 577.77 14.16
 -2 -4 -12 579.39 10.7
 2 -4 11 294.09 7.08
 -2 4 11 302.66 7.19
 -2 4 11 277.54 8.66
 2 4 -11 290.75 10.64
 -2 4 11 299.38 10.22
 -2 4 11 291.61 6.78
 -2 -4 -11 293.81 7.33
 -2 4 11 294.67 9.79
 -2 -4 -11 297.36 6.89
 -2 -4 -11 287.77 7.3
 2 -4 11 289.56 7.28
 -2 4 11 298.27 9.79
 2 -4 11 279.94 10.44
 -2 -4 -11 291.53 7.19
 2 -4 11 295.68 7.25
 -2 -4 -11 289.77 6.71
 2 -4 10 514.14 9.68
 2 -4 10 512.82 9.62
 2 -4 10 521.49 10.06
 -2 4 10 519.9 9.33
 2 4 -10 512.99 14.2
 -2 -4 -10 516.48 9.88
 2 -4 10 471.64 13.53
 -2 4 10 504.66 13.09
 -2 -4 -10 519.61 10.18
 -2 4 10 510.19 12.85
 -2 -4 -10 502.36 9.17
 -2 -4 -10 495.23 9.2
 -2 4 10 507.87 13.21
 -2 4 10 510.48 9.69
 -2 -4 -10 526.41 10.22
 -2 -4 -10 508.42 9.34
 -2 -4 -9 760.31 12.38
 -2 4 9 776.72 16.76
 -2 -4 -9 791.81 13.25
 -2 4 9 800.51 16.06
 2 -4 9 782.98 12.47
 2 4 -9 803.5 17.73
 -2 4 9 798.46 16.59
 -2 -4 -9 776.4 12.59
 2 -4 9 791.41 13.02
 2 -4 9 788.64 13.03
 -2 -4 -9 761.73 11.99
 -2 -4 -9 786.22 13.13
 2 -4 9 740.45 17.04
 2 -4 9 756.7 12.35
 -2 4 9 784.63 12.59
 2 4 -8 466.48 12.53
 2 -4 8 436.98 8.33
 -2 4 8 456.99 12.02
 -2 4 8 474.06 11.18
 -2 -4 -8 455.68 9.11
 -2 -4 -8 452.41 9.01
 2 -4 8 463.72 8.98
 -2 -4 -8 441.46 8.62
 -2 4 8 460.59 11.54
 2 -4 8 457.17 8.9
 2 -4 8 440.33 12.11
 -2 4 8 458.18 8.47
 2 -4 8 438.98 10.47
 -2 4 7 1506.47 24.93
 -2 -4 -7 1489.12 20.57
 -2 4 7 1483.28 22.78
 -2 4 7 1535.02 23.78
 2 -4 7 1517.99 23.4
 2 -4 7 1497.06 20.29
 2 4 -7 1539.01 25.29
 2 -4 7 1500.14 20.15
 -2 4 6 1007.27 18.85
 -2 4 6 987.87 16.45
 -2 4 6 1015.98 17.32
 2 -4 6 1043.9 18.05
 -2 -4 -6 997.6 17.99
 2 4 -6 1011.04 18.73
 -2 4 5 1475.71 21.77
 2 -4 5 1521.62 23.45
 -2 -4 -5 1523.82 23.59
 2 4 -5 1487.12 23.44
 -2 4 4 547.42 9.84
 -2 4 4 553.57 12.6
 2 4 -4 557.78 12.02
 2 -4 4 592.2 12.65
 -2 -4 -4 600.3 12.8
 -2 4 4 554.36 10.71
 -2 4 3 1238.94 17.69
 -2 4 3 1238.19 20.66
 2 4 -3 1229.27 19.43
 -2 4 3 1205.23 20.43
 2 -4 3 1281.91 20.91
 -2 -4 -3 1287.86 20.95
 -2 4 2 115.42 3.66
 -2 4 2 116.19 5.11
 2 -4 2 125.18 4.57
 2 -4 2 128.69 5.46
 -2 -4 -2 125.14 5.38
 2 -4 2 120.35 5.25
 2 4 -2 120.89 4.57
 -2 4 1 755.99 14.53
 2 -4 1 754.78 14.72
 2 4 -1 757.11 12.81
 2 -4 1 771.76 13.36
 2 -4 0 564.45 12.36
 2 -4 0 580.02 11.25
 2 -4 0 619.88 13.06
 -2 -4 0 589.3 12.79
 -2 4 0 580.72 12.07
 2 4 0 569.13 10.14
 -2 4 0 583.03 12.54
 2 4 1 886.58 15.51
 -2 4 -1 881.31 15.59
 2 -4 -1 927.94 16.82
 2 -4 -1 869.27 14.93
 -2 -4 1 912.71 16.65
 -2 4 -1 872.52 16.29
 2 -4 -1 869.86 16.27
 2 4 1 875.81 12.76
 -2 4 -2 108.13 4.95
 2 4 2 119.27 4.74
 -2 4 -2 107.4 4.56
 2 -4 -2 118 5.24
 2 -4 -2 112.45 4.62
 -2 -4 2 116.51 5.19
 2 -4 -2 109.64 5.1
 -2 4 -3 1260.92 20.89
 2 -4 -3 1261.12 21.35
 2 -4 -3 1228.17 21.26
 2 -4 -3 1304.16 21.17
 2 -4 -3 1266.99 19.97
 -2 -4 3 1306.19 21.21
 -2 4 -3 1244.77 19.55
 2 4 3 1297.67 19.56
 2 -4 -4 539.49 12.45
 -2 4 -4 554.9 12.38
 2 -4 -4 544.7 12.84
 2 -4 -4 541.22 12.78
 2 -4 -4 574.73 12.52
 2 -4 -4 548.66 11.85
 -2 -4 4 562.22 12.42
 -2 4 -4 552.88 11.09
 2 4 4 570.5 11.24
 2 -4 -5 1341.1 22.29
 -2 4 -5 1356.77 22.03
 2 -4 -5 1279.44 22.76
 2 -4 -5 1298.64 22.84
 2 -4 -5 1332.8 21.69
 2 -4 -5 1375.52 21.87
 -2 -4 5 1368.83 21.87
 2 4 5 1364.71 20.02
 -2 4 -5 1282.57 19.65
 2 -4 -6 1075.54 19.41
 2 -4 -6 1094.47 18.82
 -2 -4 6 1111.51 18.96
 -2 4 -6 1087.88 20.23
 2 -4 -6 1104.74 19.83
 -2 4 -6 1107.64 19.44
 2 -4 -6 1067.95 20.56
 2 -4 -6 1038.04 20.36
 2 4 6 1109.16 17.13
 -2 4 -6 1068.48 16.7
 2 4 6 1087.69 19.99
 -2 -4 7 1450.53 20.38
 2 -4 -7 1581.34 25.28
 2 -4 -7 1484.32 26.27
 -2 4 -7 1575.64 24.69
 -2 -4 7 1483.48 20.51
 2 -4 -7 1564.04 25.34
 2 -4 -7 1511.58 23.49
 -2 -4 7 1557.14 23.75
 2 4 7 1551.21 25.7
 2 -4 -7 1504.09 20.35
 -2 -4 7 1529.01 20.41
 -2 4 -7 1535.95 25.94
 -2 -4 7 1509.24 20.47
 -2 -4 7 1554.74 20.46
 -2 -4 8 393.15 8.19
 2 -4 -8 392.99 7.94
 -2 -4 8 398.89 8.31
 -2 4 -8 420.21 12.06
 2 -4 -8 398.43 11.08
 2 -4 -8 384.46 7.76
 -2 4 -8 396.81 11.61
 -2 -4 8 409.66 8.15
 2 -4 -8 381.5 9.68
 2 -4 -8 404.98 11.42
 -2 -4 8 398.33 8.11
 2 4 8 398.91 11.54
 2 -4 -8 402.79 8.19
 2 -4 -8 394.98 12.19
 -2 4 -8 439.08 11.09
 -2 -4 8 395.19 8.22
 2 4 8 402.1 11.72
 2 -4 -9 886.1 13.96
 -2 -4 9 909.12 14.5
 -2 4 -9 886.87 13.3
 -2 4 -9 944.45 19.71
 2 -4 -9 934.64 18.36
 2 -4 -9 884.47 13.84
 2 4 9 943.11 19.48
 -2 4 -9 922.63 19.34
 2 -4 -9 853.45 13.35
 2 -4 -9 921.47 19.18
 -2 -4 9 876.48 14.26
 -2 -4 9 930.97 14.31
 2 -4 -9 900.86 14.28
 2 4 9 930.77 19.19
 2 -4 -9 872.36 19.91
 -2 -4 9 925.81 14.2
 -2 4 -9 903.1 17.46
 -2 -4 10 560.66 10.29
 -2 -4 10 520.09 10.47
 -2 4 -10 550.84 9.57
 2 -4 -10 559.01 13.71
 -2 -4 10 533.71 10.51
 2 -4 -10 539.09 10.06
 -2 -4 10 557.8 10.58
 -2 4 -10 544.29 14.65
 2 -4 -10 527.86 15.29
 -2 4 -10 557.55 12.92
 -2 4 -10 554.14 14.92
 -2 -4 10 536.09 10.38
 -2 -4 10 557.4 10.42
 2 4 10 557.47 9.69
 2 4 10 600.06 15.28
 2 4 10 572.74 14.67
 2 -4 -10 541.65 10.4
 2 -4 -10 544.71 10.18
 2 -4 -11 328.94 7.51
 2 4 11 335.46 11.13
 2 -4 -11 325.97 7.76
 2 -4 -11 321.29 7.48
 2 -4 -11 316.96 10.08
 -2 -4 11 324.17 7.92
 2 4 11 328.07 7.13
 -2 4 -11 341.72 11.49
 -2 -4 11 324.42 7.89
 -2 4 -11 327.19 9.5
 -2 -4 11 333.02 7.55
 -2 -4 11 327.07 7.77
 2 4 11 337.92 11.45
 2 -4 -11 324.35 12.02
 -2 -4 11 339.44 7.74
 -2 4 -11 326.54 11.51
 -2 -4 12 604.97 11.61
 -2 -4 12 613.94 11.28
 2 -4 -12 586.84 10.93
 2 -4 -12 593.75 11.06
 -2 -4 12 581.6 11.53
 2 -4 -12 596.76 14.27
 -2 4 -12 603.55 16.05
 2 -4 -12 572.71 10.32
 -2 4 -12 604.26 16.24
 2 4 12 614.07 15.75
 -2 -4 12 610.01 11
 -2 -4 12 598.42 11.26
 2 4 12 599.32 10.58
 2 -4 -12 555.6 16.58
 2 -4 -12 595.37 11.62
 2 -4 -12 604.31 11.45
 2 4 12 585.85 15.93
 2 4 13 170.47 5
 -2 -4 13 173.95 5.72
 -2 -4 13 169.91 5.69
 -2 -4 13 179.4 5.47
 2 -4 -13 171.95 5.29
 2 -4 -13 176.15 5.46
 -2 4 -13 179.34 8.47
 2 -4 -13 169.06 4.89
 2 4 13 181.95 8.18
 -2 4 -13 178.68 8.54
 -2 -4 13 182 5.29
 -2 -4 13 174.96 5.48
 2 4 13 177.62 5.12
 2 -4 -13 161.16 8.7
 -2 4 -13 179.88 5.36
 2 -4 -13 179.7 5.85
 2 -4 -13 184.85 5.76
 2 4 13 168.59 8.19
 2 4 14 51.85 2.59
 -2 -4 14 54.35 3.12
 -2 -4 14 51.55 3.07
 2 -4 -14 51.57 2.79
 2 -4 -14 53.54 2.94
 -2 4 -14 44.19 4.19
 2 -4 -14 48.68 2.47
 -2 -4 14 53.59 2.92
 2 4 14 44.46 4.24
 2 4 14 47.6 2.58
 -2 -4 14 50.31 2.66
 -2 4 -14 46.87 4.36
 2 4 14 44.45 3.97
 2 -4 -14 49.36 4.79
 2 -4 -14 54.51 3.1
 -2 4 -14 50.07 2.74
 -2 -4 15 245.83 6.21
 -2 -4 15 241.65 6.32
 -2 -4 15 233.66 5.8
 2 4 15 246.68 5.8
 -2 -4 15 251.2 6.8
 -2 4 -15 252.9 6.26
 2 -4 -15 238.99 6.59
 2 -4 -15 241.9 6.14
 2 -4 -15 246 6.47
 2 4 15 238.97 5.96
 -2 -4 15 252.49 6.84
 -2 -4 16 72.84 2.96
 -2 -4 16 72.44 3.04
 2 4 16 68.38 2.61
 -2 -4 16 74.55 3.37
 -2 -4 16 76.33 3.45
 2 4 16 68.1 2.81
 2 -4 -16 71.5 2.95
 2 -4 -16 70.81 3.16
 2 -4 -16 69.59 3.22
 -2 4 -16 76.07 3.06
 -2 -4 17 81.52 2.9
 -2 -4 17 77.54 2.98
 -2 -4 17 80.9 3.4
 -2 4 -17 79.24 3.01
 2 -4 -17 79.52 3.39
 2 -4 -17 81.91 3.28
 2 4 17 84.97 3.35
 2 4 17 79.36 2.91
 -2 -4 17 80.31 3.42
 -2 -4 18 173.9 4.72
 2 4 18 176.94 4.64
 -2 4 -18 171.59 4.17
 2 -4 -18 171.74 4.67
 -2 -4 18 159.86 3.94
 -2 4 -18 169.46 4.65
 2 -4 -18 173.12 4.52
 2 4 18 163.2 3.98
 2 -4 -19 97.62 2.64
 -2 -4 19 98.84 3.1
 -2 4 -19 98.93 3.12
 2 4 19 100.48 3.06
 2 -4 -19 95.12 2.91
 2 4 19 89.53 2.39
 -2 4 -19 93.92 2.53
 2 -4 -19 102.19 3.1
 2 -4 -20 46.92 1.61
 2 -4 -20 47.79 1.73
 -2 4 -20 50.37 1.87
 2 4 20 48.12 1.78
 -2 4 -21 1.68 0.31
 2 4 21 1.26 0.33
 -2 5 20 39.8 1.32
 -2 5 20 36.28 1.18
 -2 -5 -20 36.58 1.32
 -2 -5 -19 81.6 2.36
 2 -5 19 75.84 2.23
 -2 5 19 78.52 2.43
 2 -5 19 78.8 2.33
 -2 5 19 81.2 2.4
 2 5 -19 73.66 2.09
 2 -5 18 136.65 3.66
 -2 5 18 132.4 3.68
 -2 5 18 123 2.92
 -2 5 18 133.38 3.64
 -2 -5 -18 131.41 3.7
 2 -5 18 133.84 3.62
 -2 5 18 130.98 3.24
 2 -5 17 97.55 3.23
 -2 5 17 98.81 3.3
 2 -5 17 99.97 3.36
 -2 5 17 102.57 3.31
 2 -5 17 95.61 2.75
 -2 5 17 92.48 2.7
 -2 -5 -17 96.23 3.05
 -2 5 17 93.83 3
 -2 5 16 115.99 3.33
 -2 -5 -16 111.99 3.4
 -2 5 16 113.1 3.78
 2 -5 16 108.32 3.86
 2 -5 16 111.97 3.73
 2 -5 16 110.32 3.42
 -2 -5 -16 112.38 3.69
 2 -5 16 115.98 3.95
 -2 5 16 112.5 3.73
 -2 5 15 125.27 3.89
 -2 -5 -15 122.68 3.88
 2 -5 15 125.47 4.32
 2 -5 15 123.69 4.26
 2 -5 15 123.09 4.17
 2 -5 15 120.16 4.47
 -2 -5 -15 118.03 4.31
 -2 -5 -15 124.72 4.32
 -2 -5 -15 123.97 4.03
 -2 5 15 126.54 4.37
 -2 5 15 127.23 4.35
 -2 5 14 89.38 3.72
 2 -5 14 82.44 3.58
 -2 -5 -14 87.53 3.34
 -2 5 14 87.12 3.68
 -2 -5 -14 89.07 3.87
 -2 -5 -14 83.22 3.37
 -2 -5 -14 84.11 3.72
 2 -5 14 83.3 3.57
 -2 5 14 86.06 3.29
 2 -5 14 88.91 3.76
 -2 5 13 81.05 3.58
 2 -5 13 78.8 3.51
 -2 -5 -13 79.51 3.75
 -2 -5 -13 80.49 3.35
 -2 -5 -13 82.89 3.79
 -2 5 13 77.73 3.17
 2 5 -13 76.25 5.52
 -2 -5 -13 76.07 3.52
 -2 -5 -13 75.72 3.17
 -2 5 13 77.74 3.51
 2 -5 13 82.99 3.72
 -2 5 13 63.97 4.48
 -2 5 13 76.36 5.22
 -2 5 13 71.27 4.76
 2 -5 13 77.4 5.23
 2 -5 13 77.57 3.62
 -2 5 12 9.78 1.85
 -2 5 12 11.22 2.04
 -2 5 12 10.76 1.4
 2 5 -12 14.26 2.55
 2 -5 12 9.34 1.48
 -2 -5 -12 11.24 1.47
 2 -5 12 9.08 1.28
 -2 5 12 7.73 1.8
 -2 -5 -12 12.51 1.3
 2 -5 12 8.01 1.87
 -2 5 12 10.38 1.37
 -2 -5 -12 10.89 1.52
 -2 -5 -12 15.62 1.53
 -2 -5 -12 13.13 1.63
 -2 5 11 452.94 13.07
 -2 5 11 460.24 12.4
 -2 -5 -11 490.93 10.2
 2 -5 11 474.77 10.05
 2 5 -11 468 14.14
 2 -5 11 433.04 12.91
 -2 5 11 474.45 9.4
 -2 -5 -11 467.73 9.52
 2 -5 11 481.72 10.01
 -2 -5 -11 479.11 9.1
 -2 -5 -11 478.53 10.12
 -2 5 11 473.1 13.23
 -2 -5 -11 479.23 10.2
 -2 5 11 432.93 12.11
 2 -5 11 484.98 9.5
 -2 -5 -11 448.16 8.86
 2 -5 10 775.35 13.67
 2 -5 10 795.85 12.44
 -2 -5 -10 765.08 12.97
 2 -5 10 795.58 13.75
 -2 5 10 775.08 17.85
 -2 5 10 787.02 16.41
 -2 -5 -10 813.76 14.06
 2 5 -10 815.83 19.02
 2 -5 10 800.43 13.79
 -2 5 10 795.7 12.96
 2 -5 10 737.2 17.21
 -2 -5 -10 782.01 12.47
 -2 -5 -10 791.75 13.94
 -2 5 10 793.43 17.44
 -2 -5 -10 765.01 12.86
 -2 5 10 757.39 16.89
 2 -5 10 797.56 12.96
 2 -5 10 789.79 12.41
 2 -5 9 514.59 10.31
 2 -5 9 512.95 9.47
 2 -5 9 497.17 9.23
 -2 -5 -9 492.76 9.45
 2 -5 9 505.15 9.35
 2 5 -9 515.15 14.35
 2 -5 9 528.31 10.26
 -2 5 9 494.84 13.69
 -2 -5 -9 516.38 10.45
 -2 5 9 507.1 12.16
 -2 -5 -9 522.42 10.44
 -2 5 9 508 13.05
 -2 5 9 511.63 9.5
 -2 -5 -9 503.6 9.82
 2 -5 9 470.94 13.02
 2 -5 9 515.59 9.22
 2 -5 8 850.79 13.26
 -2 -5 -8 905.46 14.41
 2 -5 8 912.18 14.44
 2 5 -8 938.98 19.66
 -2 -5 -8 875.15 14.6
 -2 5 8 892.33 17.69
 -2 -5 -8 880.74 13.52
 2 -5 8 896.64 13.74
 -2 5 8 885.76 13.51
 2 -5 8 899.37 18.19
 2 -5 8 864.73 17.21
 2 -5 8 913.69 13.55
 2 -5 8 889.73 13.45
 -2 -5 -8 907.05 14.92
 -2 5 8 891.88 19.15
 2 -5 7 249.57 5.86
 2 -5 7 238.09 8.25
 2 -5 7 247.44 6.28
 2 -5 7 248.53 8.36
 2 -5 7 243.95 6.05
 2 5 -7 247.72 9.09
 -2 5 7 258.53 8.24
 -2 -5 -7 255.12 6.39
 -2 -5 -7 252.08 6.42
 -2 5 7 255.45 9.28
 2 -5 6 423.99 8.34
 -2 -5 -6 417.04 8.6
 -2 -5 -6 411.11 8.39
 2 -5 6 406.99 8.14
 2 5 -6 430.8 11.81
 -2 5 6 397.57 10.1
 -2 -5 -6 417.59 8.79
 2 -5 6 404.59 8.43
 2 -5 6 394.96 10.53
 2 -5 6 411.95 8.23
 -2 -5 -6 412.65 8.56
 2 -5 6 410.3 11.18
 2 -5 6 409.51 7.88
 2 -5 5 1031.14 15.05
 2 -5 5 1011.42 18.15
 -2 -5 -5 1068.6 15.89
 2 -5 5 1056.83 15.38
 -2 -5 -5 1020.15 15.43
 -2 -5 -5 1045.25 15.85
 2 5 -5 1085.25 19.69
 2 -5 5 1099.34 15.78
 -2 -5 -5 1015.91 15.52
 2 -5 5 1044.43 14.94
 2 -5 5 1051.51 15.59
 -2 5 5 1033.05 17.44
 2 -5 5 1004.89 15.24
 2 -5 5 1061.66 19.8
 -2 5 5 1033.19 20.19
 -2 -5 -5 1037.87 15.87
 2 -5 4 341.57 7.28
 2 -5 4 346.72 7.12
 -2 -5 -4 336.9 7.46
 -2 -5 -4 341.78 7.33
 -2 -5 -4 345.92 7.59
 -2 5 4 347.32 8.27
 2 5 -4 367.01 9.96
 2 -5 4 360.7 7.51
 2 -5 4 358.2 7.3
 2 -5 4 355.95 7.41
 -2 5 4 334.52 10.27
 -2 -5 -4 341.89 7.51
 -2 -5 -4 346.89 7.22
 -2 5 4 343.65 10.42
 -2 -5 -4 344.64 7.31
 2 -5 4 336.44 8.07
 2 -5 4 360.27 10.44
 -2 -5 -3 1732.07 23.36
 -2 5 3 1780.17 28.26
 2 -5 3 1769.66 23.07
 2 5 -3 1821.24 26.65
 2 -5 3 1776.68 22.76
 2 -5 3 1753.47 24.5
 2 -5 3 1869.52 28.69
 -2 -5 -3 1829.39 28.59
 -2 5 2 380.89 10.64
 2 5 -2 386.74 9.39
 2 -5 2 370.58 8.6
 2 -5 2 401.16 11.08
 -2 -5 -2 384.55 10.91
 -2 5 1 140.8 6.27
 2 -5 1 133.77 4.91
 -2 5 1 144.59 6.17
 2 5 -1 152.39 5.26
 2 -5 1 145.79 6.07
 -2 5 0 839.14 17.12
 -2 5 0 877.28 16.72
 2 5 0 829.42 13.91
 2 -5 0 837.62 14.73
 2 -5 0 885.63 17.65
 -2 -5 0 904.34 17.83
 2 -5 0 849.22 16.6
 -2 5 -1 108.22 5.43
 2 5 1 101.95 4.77
 -2 5 -1 101.13 4.94
 2 -5 -1 101.32 4.42
 2 -5 -1 111.62 5.63
 -2 -5 1 103.82 5.47
 2 -5 -1 113.12 5.37
 -2 5 -2 331.23 9.86
 -2 5 -2 325.06 9.04
 2 5 2 333.46 8.82
 2 -5 -2 340.96 8.77
 2 -5 -2 329.04 10.02
 -2 -5 2 332.66 10.07
 2 -5 -2 328.6 9.59
 2 -5 -3 1814.55 28.39
 2 -5 -3 1742.39 23.35
 -2 5 -3 1797.61 28.39
 -2 5 -3 1855.07 26.81
 2 5 3 1857.8 26.19
 2 -5 -3 1781.34 26.55
 2 -5 -3 1932.28 29.32
 -2 -5 3 1893 29.14
 -2 -5 4 341.17 7.36
 -2 -5 4 331.14 7.34
 2 -5 -4 339.13 7.06
 -2 5 -4 355.33 10.21
 2 5 4 347.45 8.6
 -2 5 -4 340.68 8.78
 2 -5 -4 341.33 7.33
 2 -5 -4 335.51 9.32
 2 -5 -4 338.55 10.17
 -2 -5 4 331.01 6.87
 -2 -5 4 334.86 7.02
 2 -5 -4 342.22 10.4
 2 -5 -4 331.7 10.08
 2 -5 -4 326.14 7.19
 2 -5 -5 1047.87 20.35
 2 -5 -5 1059.17 20.63
 2 -5 -5 1049.41 15.23
 -2 -5 5 1062.43 15.32
 -2 -5 5 1047.08 15.42
 -2 -5 5 1033.82 15.75
 -2 -5 5 1032.26 15.83
 -2 -5 5 1037.1 15.52
 2 -5 -5 1027.63 15.27
 -2 5 -5 1038.94 17.34
 2 -5 -5 1095.4 19.46
 2 -5 -5 1102.38 20.13
 -2 -5 5 1064.06 15.6
 -2 -5 5 1036.61 15.4
 -2 -5 5 1030.33 14.76
 2 -5 -5 1038.87 15.65
 -2 5 -5 1083.79 19.99
 2 5 5 1061.13 20.16
 2 -5 -5 1071.6 15.8
 2 -5 -6 393.77 11.84
 2 -5 -6 387.78 11.59
 2 -5 -6 395.63 7.89
 -2 -5 6 389.36 7.96
 -2 -5 6 382.5 8.01
 -2 -5 6 378.24 8.09
 2 -5 -6 372.9 7.44
 2 -5 -6 394.2 10.96
 2 -5 -6 394.41 10.94
 2 -5 -6 386.69 8.26
 2 -5 -6 378.78 7.82
 -2 -5 6 388.73 8.27
 -2 -5 6 398.58 7.67
 -2 -5 6 397.42 8.12
 2 5 6 405.26 11.63
 -2 5 -6 396.2 11.91
 -2 5 -6 408.61 11.15
 -2 -5 6 397.57 8.15
 2 -5 -7 211.97 5.53
 -2 -5 7 204.27 5.84
 -2 -5 7 199.88 5.66
 2 -5 -7 207.67 7.63
 2 -5 -7 211.01 8.08
 2 -5 -7 206.84 5.29
 -2 5 -7 209.3 8.67
 2 -5 -7 204.92 5.51
 2 5 7 208.22 8.38
 2 -5 -7 212.43 5.88
 2 5 7 211.78 8.59
 -2 -5 7 211.49 5.65
 -2 -5 7 211.49 5.9
 -2 -5 7 222.14 5.77
 2 -5 -7 215.02 8.78
 2 -5 -7 204.34 8.49
 -2 5 -7 221.96 8.02
 -2 -5 8 891.76 14.38
 2 -5 -8 883.11 18.88
 2 -5 -8 856.84 13.46
 -2 -5 8 893.33 14.55
 -2 5 -8 895.89 19.32
 2 -5 -8 859.39 13.7
 2 -5 -8 852.71 13.69
 2 5 8 905.2 19.36
 -2 -5 8 892.98 14.03
 -2 5 -8 892.53 19.75
 2 -5 -8 869.49 14.39
 -2 5 -8 905.12 17.86
 2 -5 -8 852.4 19.5
 2 -5 -8 869.21 19.4
 -2 -5 9 540.28 10.58
 -2 -5 9 534.65 10.56
 2 -5 -9 510.46 9.67
 2 -5 -9 537.4 10.56
 -2 5 -9 541.03 14.7
 2 -5 -9 516.02 9.83
 -2 -5 9 532.08 10.36
 2 5 9 543.44 14.73
 2 -5 -9 515.22 14.97
 2 -5 -9 492.2 14.46
 2 -5 -9 533.57 9.93
 -2 -5 9 535.55 10.05
 -2 -5 9 541.31 10.29
 -2 5 -9 533.73 12.99
 -2 -5 10 824.37 14.25
 2 -5 -10 797.14 13.2
 2 5 10 864.27 19.45
 -2 -5 10 843.02 13.5
 2 -5 -10 820.88 13.4
 -2 -5 10 840.45 14.08
 -2 -5 10 831.55 14.19
 2 -5 -10 848.73 14.3
 -2 -5 10 796.17 14.22
 2 -5 -10 783.84 19.55
 2 -5 -10 775.64 19.14
 -2 5 -10 833.97 19.13
 2 -5 -10 818.13 13.37
 2 -5 -11 443.92 9.01
 2 5 11 466.28 13.9
 -2 5 -11 451.65 13.68
 2 -5 -11 453.11 9.02
 -2 -5 11 464.47 9.13
 -2 -5 11 477.23 9.76
 -2 -5 11 447.32 9.88
 2 5 11 468.38 13.89
 2 -5 -11 460.36 9.83
 2 -5 -11 445.41 9.02
 -2 -5 11 453.82 9.75
 2 -5 -11 433.22 14.16
 2 -5 -11 430.56 13.85
 2 -5 -12 7.09 1.14
 2 -5 -12 7.6 2
 2 -5 -12 7.12 1.16
 2 -5 -12 7.68 1.14
 -2 5 -12 6.49 1.81
 -2 -5 12 6.91 1.36
 -2 -5 12 6.7 1.08
 -2 -5 12 5.97 1.2
 -2 -5 12 6.43 1.22
 2 -5 -12 8.24 1.38
 2 5 12 8.04 1.98
 2 -5 -12 4.04 1.58
 2 5 12 8.45 2
 2 5 13 88.4 5.76
 -2 5 -13 80.57 5.7
 2 -5 -13 82.98 3.5
 -2 5 -13 87.63 3.49
 2 -5 -13 96.08 4.11
 -2 5 -13 86.99 5.77
 2 5 13 84.9 5.79
 2 -5 -13 84.03 3.39
 2 -5 -13 87.39 3.47
 -2 -5 13 92.6 3.9
 -2 -5 13 84.96 3.83
 -2 -5 13 89.11 3.37
 2 -5 -13 78.91 5.91
 2 -5 -13 80.8 5.79
 -2 -5 13 88.21 4.05
 -2 -5 14 107.71 3.98
 -2 -5 14 104.72 4.18
 2 -5 -14 102.03 3.66
 -2 -5 14 105.43 4.2
 2 -5 -14 100.96 3.43
 2 -5 -14 110.39 4.25
 -2 5 -14 100.18 3.49
 -2 -5 14 100.09 3.91
 2 -5 -14 99.51 3.43
 2 5 15 115.3 3.77
 -2 -5 15 104.51 3.81
 -2 -5 15 109.87 3.79
 -2 -5 15 105.11 4.04
 2 -5 -15 105.13 3.26
 2 -5 -15 106.2 4.01
 -2 5 -15 108.66 3.43
 2 -5 -15 107.93 3.63
 -2 -5 15 107.53 4.11
 -2 -5 16 128.38 4.37
 -2 -5 16 126.01 3.94
 -2 -5 16 118.69 3.95
 2 5 16 124.66 3.89
 2 -5 -16 123.06 4.26
 -2 5 -16 122.86 3.53
 2 -5 -16 112.8 3.65
 -2 -5 17 82.51 3.21
 -2 -5 17 84.21 2.91
 -2 -5 17 83.32 2.79
 2 -5 -17 84.42 3.2
 -2 5 -17 78.53 2.39
 2 5 17 82.95 2.86
 -2 -5 18 115.04 3.05
 2 5 18 124.99 3.23
 -2 -5 18 125.64 3.66
 2 -5 -18 125.38 3.59
 2 -5 -18 124.34 3.3
 -2 -5 18 121.23 3.41
 -2 -5 18 120.65 3.63
 -2 5 -18 118.23 3.42
 -2 -5 19 86.95 2.58
 -2 -5 19 78.87 2.19
 -2 5 -19 83.59 2.4
 2 -5 -19 71.28 1.92
 2 5 19 72.36 1.99
 2 5 19 66.7 1.87
 2 -5 -19 85.47 2.48
 -2 -5 20 37.69 1.26
 2 5 20 34.71 1.19
 2 -6 18 19.3 1.17
 -2 6 18 17.84 0.94
 2 -6 18 19.01 1.1
 -2 -6 -18 19.76 1.15
 -2 6 18 16.63 1.03
 2 -6 18 20.37 1.17
 -2 6 18 15.82 0.88
 -2 6 17 67.99 2.27
 2 -6 17 74.05 2.24
 -2 6 17 70.49 2.39
 2 -6 17 72.76 2.62
 -2 -6 -17 72.38 2.63
 2 -6 17 72.27 2.6
 -2 6 17 72.1 2.45
 2 -6 16 234.18 5.52
 -2 6 16 238.03 5.25
 2 -6 16 233.52 5.02
 -2 6 16 228.37 5
 -2 -6 -16 227.69 5.54
 2 -6 16 236 5.6
 2 -6 16 238.25 5.14
 -2 6 15 288.42 6.27
 -2 -6 -15 291.06 6.87
 2 -6 15 285.29 6.07
 -2 -6 -15 295.46 6.68
 -2 6 15 283.59 6.07
 2 -6 15 293.58 6.43
 2 -6 15 286.97 6.74
 2 -6 14 291.47 6.88
 2 -6 14 305.96 7.05
 -2 6 14 294.27 6.62
 2 -6 14 297.05 7.13
 2 -6 14 286.41 6.4
 -2 -6 -14 299.54 7.14
 -2 6 14 297.86 6.47
 -2 -6 -14 292.35 7.25
 2 -6 14 285.25 7.12
 2 -6 13 189.81 5.32
 -2 6 13 193.31 4.95
 2 -6 13 186.22 4.76
 -2 -6 -13 188.77 5.39
 2 -6 13 191.47 5.44
 -2 6 13 187.96 4.76
 -2 -6 -13 189.69 5.5
 2 -6 13 194.54 5.39
 -2 -6 -12 260.46 6.58
 2 -6 12 256.17 6.41
 -2 6 12 250.46 5.56
 2 -6 12 258.03 6.42
 2 -6 12 254.35 5.08
 -2 6 12 256.69 5.78
 2 -6 12 247.65 5.56
 -2 -6 -12 251.39 5.33
 2 -6 12 258.44 6.38
 -2 -6 -12 256.73 6.51
 2 -6 11 50.95 2.64
 -2 -6 -11 53.7 3.17
 -2 6 11 64.58 4.53
 -2 6 11 50.91 4.33
 2 6 -11 50.92 4.51
 2 -6 11 53.86 2.6
 -2 6 11 52.94 2.67
 -2 6 11 72.29 3.16
 -2 -6 -11 59.6 3.3
 2 -6 11 56.58 3.18
 -2 -6 -11 52.58 2.73
 2 -6 11 53.42 3.07
 2 -6 11 48.37 2.98
 -2 6 11 60.25 4.39
 2 -6 10 476.62 10.21
 2 -6 10 473.76 9.11
 -2 6 10 479.69 8.97
 2 -6 10 490.68 9.15
 -2 -6 -10 480.13 10.32
 2 -6 10 476.73 9.01
 -2 6 10 444.31 12.54
 2 -6 10 487.69 10.02
 2 6 -10 489.9 14.46
 -2 6 10 466.76 13.81
 -2 -6 -10 491.74 9.63
 -2 6 10 449.94 13.07
 2 -6 9 142.08 4.5
 -2 6 9 139.67 7.06
 -2 6 9 139.09 7.3
 2 -6 9 138.03 5.04
 2 -6 9 142.85 4.64
 -2 -6 -9 139.87 5.16
 2 6 -9 142.21 7.42
 2 -6 9 142.54 4.95
 -2 6 9 142.38 6.51
 -2 -6 -9 141.39 4.86
 -2 6 8 719.24 15.77
 -2 6 8 726.14 17.87
 -2 6 8 718.32 17.46
 2 -6 8 738.22 13.3
 2 -6 8 763.61 12.71
 2 6 -8 776.6 18.16
 -2 -6 -8 755.59 13.14
 2 -6 8 755.8 12.42
 2 -6 8 763.07 12.99
 -2 -6 -8 743.72 13.47
 2 -6 7 455.63 9.3
 2 -6 7 470.34 9.12
 -2 -6 -7 472.36 9.84
 -2 -6 -7 475.21 10.04
 -2 6 7 464.01 13.53
 2 -6 7 482.9 9.52
 2 -6 7 472.74 9.85
 2 6 -7 470.46 13.5
 -2 -6 -7 462.1 9.9
 -2 -6 -7 460.34 9.86
 -2 -6 -6 296.08 7.17
 2 -6 6 298.53 6.92
 2 -6 6 295.31 6.89
 -2 6 6 297.68 10.66
 -2 -6 -6 298.2 7.48
 -2 6 6 278.57 10.23
 2 -6 6 289.43 7.07
 2 -6 6 302.17 7.37
 -2 -6 -6 280.77 7.32
 -2 -6 -6 298.06 7.45
 2 6 -6 273.44 9.78
 -2 -6 -6 285.79 7.3
 -2 -6 -6 300.15 7.43
 -2 -6 -5 731.01 12.51
 -2 -6 -5 715.39 12.81
 2 -6 5 729.08 11.91
 2 6 -5 759.2 16.56
 -2 -6 -5 712.42 12.68
 -2 6 5 723.18 17.25
 -2 -6 -5 719.24 12.75
 -2 6 5 704.21 17.04
 -2 -6 -5 708.38 12.5
 2 -6 5 716.1 12.52
 -2 -6 -5 725.58 12.66
 2 -6 5 712.35 12.45
 2 -6 4 756.75 12.76
 2 -6 4 786.14 12.76
 -2 -6 -4 757.68 12.95
 -2 -6 -4 737.66 12.67
 2 -6 4 737.91 11.83
 -2 -6 -4 769.56 12.86
 -2 -6 -4 743.08 13.13
 2 6 -4 780.27 16.41
 2 -6 4 774.94 12.79
 2 -6 4 753 12.53
 -2 -6 -4 773.79 12.69
 2 -6 4 774.74 17.69
 2 -6 4 758.95 12.97
 -2 6 4 724.14 17.27
 -2 -6 -4 772.11 12.92
 -2 6 4 751.61 17.48
 -2 -6 -4 748.7 12.9
 2 -6 3 367.9 8.22
 -2 -6 -3 366.65 8.02
 2 -6 3 376.95 7.98
 -2 -6 -3 359.65 7.96
 -2 -6 -3 382.3 8.2
 2 6 -3 393.32 10.53
 -2 -6 -3 363.59 7.8
 2 -6 3 371.59 7.89
 -2 -6 -3 372.08 7.97
 2 -6 3 383.15 11.87
 2 -6 3 372.6 7.94
 -2 -6 -3 367.32 7.94
 2 -6 3 377.81 8.04
 -2 -6 -3 362.77 7.4
 -2 6 3 360.57 11.34
 -2 -6 -2 524.14 9.79
 2 -6 2 527.34 9.77
 -2 -6 -2 508.5 9.84
 -2 -6 -2 525.56 9.87
 -2 -6 -2 510.96 9.39
 2 6 -2 531.81 12.08
 2 -6 2 528.07 9.87
 -2 -6 -2 527.4 9.73
 2 -6 2 569.93 14.68
 -2 -6 -2 535.08 9.94
 -2 6 2 525.47 13.72
 -2 -6 -2 523.8 9.78
 2 -6 2 532.02 9.92
 -2 6 2 535.28 14.11
 2 -6 2 524.41 9.7
 -2 -6 -1 264.77 6.76
 -2 -6 -1 275.82 6.67
 -2 -6 -1 268.98 6.45
 -2 -6 -1 263.9 6.19
 2 -6 1 272.83 6.61
 -2 6 1 284.84 9.9
 2 -6 1 259.85 6.37
 2 -6 1 269.25 6.3
 -2 -6 -1 259.94 5.93
 -2 -6 -1 269.9 6.57
 -2 6 1 269.95 9.25
 -2 -6 -1 261.95 6.26
 -2 -6 -1 266.99 6.33
 2 -6 1 262.06 6.33
 -2 -6 0 403.23 8.1
 -2 -6 0 401.06 8.34
 2 -6 0 403.72 8.43
 -2 -6 0 396.44 8.33
 -2 -6 0 396.03 8.48
 2 -6 0 409.92 8.34
 2 -6 0 406.24 8.21
 2 6 0 403.52 10.81
 -2 6 0 399.88 11.28
 -2 -6 0 396.28 7.81
 2 -6 0 397.02 7.81
 -2 -6 0 392.04 7.4
 2 -6 0 422.81 12.51
 -2 -6 0 389.9 7.82
 2 -6 0 409.78 8.14
 -2 6 0 417.49 12.1
 2 -6 -1 220.27 5.7
 -2 -6 1 226.42 5.62
 -2 -6 1 220.33 5.9
 -2 -6 1 231.14 6.01
 -2 -6 1 211.99 5.8
 2 -6 -1 237.23 8.19
 2 -6 -1 228.23 5.92
 2 6 1 245.49 7.91
 -2 6 -1 217.23 7.9
 -2 -6 1 216.62 5.25
 2 -6 -1 220.69 5.99
 -2 -6 1 212.44 5.1
 2 -6 -1 232.47 5.46
 2 -6 -1 238.36 9.22
 -2 -6 1 225.11 5.38
 2 -6 -1 219.02 5.62
 -2 -6 1 216.7 5.36
 -2 6 -1 239.64 8.91
 2 -6 -2 486.76 8.99
 -2 -6 2 462.31 8.38
 -2 -6 2 471.89 8.89
 -2 -6 2 475.65 9.2
 -2 -6 2 469.41 9.31
 -2 6 -2 492.36 13.14
 -2 6 -2 477.41 11.94
 2 6 2 492.67 11.4
 2 -6 -2 472.74 9.25
 -2 -6 2 460.64 8.65
 2 -6 -2 499.41 13.76
 2 -6 -2 474.63 9.5
 -2 -6 2 467.9 8.41
 2 -6 -2 482.93 9.48
 2 -6 -2 487.19 12.34
 2 -6 -2 466.25 8.97
 -2 -6 2 471.7 8.71
 -2 -6 2 480.76 9.43
 -2 -6 2 467 8.67
 -2 -6 3 370.1 8.21
 -2 -6 3 375.52 8.18
 -2 -6 3 391.56 7.92
 -2 -6 3 374.6 7.82
 2 -6 -3 388.89 11.03
 2 -6 -3 375.03 8.06
 -2 6 -3 376.19 10.15
 -2 6 -3 385.94 11.47
 -2 -6 3 369.53 7.68
 2 -6 -3 370.95 7.75
 2 -6 -3 388.69 8.32
 -2 -6 3 368.69 7.34
 2 -6 -3 376.05 7.69
 -2 -6 3 373.56 7.66
 2 -6 -3 390.05 11.97
 -2 -6 4 705.45 11.82
 2 -6 -4 729.95 16.08
 -2 -6 4 715.05 12.01
 -2 -6 4 708.88 12.42
 2 -6 -4 731.03 12.58
 -2 -6 4 706.83 11.47
 2 -6 -4 723.47 12.27
 -2 6 -4 680.11 14.16
 -2 -6 4 713.43 11.94
 2 -6 -4 713.99 11.74
 -2 -6 4 698.51 11.62
 2 6 4 741.72 16.36
 2 -6 -4 717.51 11.87
 -2 6 -4 725.74 16.47
 2 -6 -4 759.04 17.36
 -2 -6 4 734.17 12.01
 -2 -6 5 744.5 12.52
 -2 -6 5 750.25 12.94
 -2 6 -5 763.55 16.86
 2 -6 -5 768.38 12.73
 2 -6 -5 749.88 12.98
 -2 -6 5 741.17 12.01
 2 -6 -5 721.12 11.89
 -2 -6 5 726.23 11.63
 2 -6 -5 735.86 12.16
 -2 -6 5 756.7 12.47
 2 -6 -5 734.98 16.55
 2 6 5 761.59 17.02
 -2 -6 5 734.99 12.36
 -2 -6 5 747.16 12.55
 -2 -6 5 745.16 12.58
 -2 -6 6 220.72 5.96
 2 -6 -6 221.17 5.62
 -2 -6 6 221.68 6.03
 -2 6 -6 230.1 8.56
 2 -6 -6 223.18 6.08
 -2 -6 6 222.53 6.09
 -2 -6 6 227.63 6.37
 2 -6 -6 225.65 5.78
 2 6 6 236.29 9.44
 2 -6 -6 231.88 6.47
 -2 -6 6 223.08 6.35
 2 -6 -6 232.1 8.8
 2 6 6 240.26 9.06
 -2 -6 6 230.49 6.1
 -2 -6 6 225.41 6.12
 2 -6 -6 226.3 6.37
 -2 -6 6 228.31 5.82
 -2 -6 7 463.86 9.16
 2 -6 -7 435.22 8.5
 -2 -6 7 443.76 9.29
 -2 6 -7 447.44 12.34
 2 -6 -7 450.66 9.25
 -2 -6 7 447.12 9.62
 -2 -6 7 453.26 9.37
 -2 6 -7 475.99 13.67
 2 -6 -7 448.97 8.79
 2 6 7 466.01 13.83
 2 -6 -7 464.65 9.8
 -2 -6 7 454.67 9.74
 2 -6 -7 449.32 13.32
 2 -6 -7 435.04 12.69
 2 6 7 476.34 13.36
 -2 -6 7 458.74 9.34
 -2 -6 7 462.45 9.47
 2 -6 -7 451.65 9.66
 2 6 8 853.37 19.08
 2 -6 -8 804.45 12.68
 -2 -6 8 835.4 14.03
 -2 6 -8 824.91 17.28
 -2 -6 8 832.72 14.31
 -2 -6 8 811.02 13.87
 -2 6 -8 855.43 19.28
 -2 -6 8 839.39 14.08
 2 6 8 873.28 19.8
 2 -6 -8 820.31 14.32
 2 -6 -8 802.47 13.6
 2 -6 -8 818.91 13.09
 -2 -6 8 818.6 13.4
 2 -6 -8 830.81 19.18
 2 -6 -8 806.64 18.4
 2 -6 -8 796.2 14.11
 -2 -6 8 816.68 14.32
 -2 6 -9 126.96 6.89
 2 -6 -9 98.84 6
 2 -6 -9 109.33 6.57
 2 -6 -9 114.6 3.84
 -2 -6 9 122.95 4.71
 -2 -6 9 117.9 4.52
 2 6 9 120.38 6.91
 2 -6 -9 115.26 4.61
 2 -6 -9 109.02 3.9
 2 -6 -9 114.91 4.3
 -2 -6 9 114.63 4.07
 -2 -6 9 115.55 4.49
 -2 -6 9 118.24 4.66
 2 6 9 125.61 6.84
 -2 -6 10 404.88 9.07
 -2 -6 10 407.36 9.13
 -2 -6 10 397.16 8.96
 -2 6 -10 402.28 12.76
 -2 -6 10 412.07 9.06
 2 6 10 388.9 12.82
 2 -6 -10 398.55 9.19
 2 -6 -10 388.8 12.86
 2 -6 -10 387.97 12.31
 2 -6 -10 397.97 7.99
 2 -6 -10 408.38 8.68
 -2 -6 10 396.06 8.06
 2 -6 -10 387.42 7.79
 -2 -6 10 413.76 9.3
 2 6 10 396.85 12.6
 2 -6 -11 31.26 1.98
 -2 -6 11 34.87 2.47
 -2 -6 11 35.59 2.52
 2 -6 -11 33.59 2.53
 -2 -6 11 41.4 2.69
 2 -6 -11 33.91 2.3
 -2 -6 11 33.04 2.47
 2 6 11 37.5 3.78
 2 -6 -11 28.24 3.41
 -2 -6 11 33.53 2.5
 -2 6 -11 35.72 3.71
 2 -6 -11 30.3 1.93
 -2 -6 12 252.52 6.27
 -2 -6 12 240.75 6.16
 -2 6 -12 246.48 5.18
 2 -6 -12 245.36 6.37
 2 -6 -12 246.57 5.74
 -2 -6 12 253.69 6.37
 -2 -6 12 249.89 6.33
 -2 -6 12 250.12 6.21
 2 -6 -13 198.16 5.63
 -2 -6 13 205.15 5.67
 -2 -6 13 204.19 5.45
 2 6 13 201.69 4.55
 -2 -6 13 211.26 5.67
 2 -6 -13 204.83 4.97
 -2 -6 13 210.9 5.54
 -2 -6 13 211.77 5.61
 2 -6 -14 302.1 7.19
 -2 -6 14 287.54 6.8
 2 -6 -14 283.86 6.19
 2 6 14 277.19 5.82
 2 -6 -14 281.97 6.87
 -2 -6 14 291.23 6.99
 -2 -6 14 283.67 6.88
 -2 -6 14 296.93 6.86
 2 -6 -15 283.16 6.68
 -2 -6 15 292.32 6.45
 2 -6 -15 277.34 5.63
 2 6 15 281.01 5.51
 -2 -6 15 282.33 6.48
 -2 -6 15 283.99 6.32
 -2 -6 15 295.6 6.64
 2 -6 -15 288 6.56
 2 -6 -16 231.47 5.32
 -2 -6 16 234.63 5.18
 -2 -6 16 219.82 4.96
 -2 -6 16 222.42 5.27
 2 -6 -16 230.59 5.49
 -2 -6 16 234.01 5.27
 -2 -6 17 74.85 2.49
 -2 -6 17 72.17 2.72
 -2 6 -17 77.25 2.58
 2 -6 -17 80.34 2.61
 -2 -6 17 77.55 2.62
 -2 -6 18 13.78 0.84
 2 6 18 14.07 0.91
 -2 6 -18 15.35 0.97
 2 -6 -18 14.19 0.9
 -2 -6 18 14.02 0.93
 -2 7 17 47.36 1.5
 -2 -7 -17 52.45 1.67
 -2 -7 -17 52.87 1.65
 2 -7 17 53.67 1.73
 -2 -7 -16 62.29 2.27
 2 -7 16 62.84 2.06
 -2 7 16 57.04 1.81
 -2 -7 -16 65.2 2.28
 -2 7 16 61.49 2.16
 2 -7 16 60.12 1.99
 -2 7 15 45.69 1.78
 -2 -7 -15 49.25 2.17
 2 -7 15 47.53 2.07
 2 -7 15 48.75 2
 -2 -7 -15 51.89 2.29
 -2 7 14 55.23 2.23
 2 -7 14 58.18 2.59
 -2 -7 -14 62.58 2.83
 -2 -7 -14 54.99 2.57
 2 -7 14 54.6 2.6
 2 -7 14 58.03 2.47
 2 -7 13 19.45 1.69
 -2 7 13 19.59 1.43
 2 -7 13 16.3 1.59
 -2 -7 -13 17.21 1.66
 -2 -7 -13 17.73 1.21
 -2 -7 -13 21.58 1.79
 -2 -7 -13 17.54 1.62
 2 -7 13 17.07 1.6
 2 -7 13 21.33 1.62
 2 -7 12 158.9 4.96
 2 -7 12 144.45 3.92
 2 -7 12 148.93 4.84
 2 -7 12 148.51 4.85
 2 -7 12 148.01 4.49
 -2 -7 -12 155.47 5.11
 -2 -7 -12 143.21 4.06
 -2 7 12 138.55 4.03
 -2 -7 -12 157.16 5.04
 2 -7 11 98.83 3.45
 -2 7 11 102.18 3.45
 2 -7 11 105.22 4.2
 2 -7 11 96 3.96
 2 -7 11 101.03 3.91
 2 -7 11 97.48 3.68
 -2 -7 -11 101.61 3.64
 -2 -7 -10 378.48 8.71
 2 -7 10 379.26 7.69
 2 -7 10 376.82 7.96
 2 -7 10 376.42 8.2
 -2 -7 -10 377.72 8.1
 2 -7 10 386.71 7.85
 -2 7 10 378.88 7.39
 2 7 -9 317.89 11.12
 2 -7 9 319.69 7.1
 2 -7 9 317.52 7.14
 -2 -7 -9 316.95 7.54
 -2 -7 -9 315.61 7.9
 -2 7 9 296.81 10.71
 -2 7 9 302.48 11.01
 2 -7 9 319.27 7.42
 2 -7 9 318.13 7.26
 -2 -7 -8 473.36 9.61
 2 7 -8 447.5 13.41
 2 -7 8 470.26 9.13
 2 -7 8 425.93 8.63
 -2 -7 -8 461.37 9.9
 -2 -7 -8 467.83 9.74
 -2 -7 -8 467.46 10.14
 2 -7 8 462.99 9.19
 -2 7 8 419.55 13.22
 2 -7 8 472.11 9.4
 2 -7 8 449.04 9.79
 -2 7 7 66.83 5.11
 -2 -7 -7 74.13 3.44
 2 7 -7 69.76 5.02
 -2 -7 -7 70.08 3.63
 -2 -7 -7 69.03 3.51
 2 -7 7 68.08 3.43
 2 -7 7 65.67 3.13
 2 -7 7 63.24 2.84
 -2 7 7 64.35 5.03
 -2 -7 -7 69.17 3.51
 2 -7 7 65.98 3.07
 2 -7 7 64.7 3.41
 2 -7 7 70.42 3.37
 2 7 -6 1.15 0.99
 2 -7 6 3.18 0.92
 -2 -7 -6 1.99 0.78
 2 -7 6 3.25 0.98
 2 -7 6 1.95 0.87
 -2 -7 -6 1.42 0.82
 -2 -7 -6 1.65 0.81
 -2 7 6 1.89 1.25
 -2 -7 -6 2.41 0.88
 2 -7 6 2.72 0.72
 -2 7 6 2.27 1.25
 -2 -7 -5 15.09 1.6
 -2 7 5 12.28 2.34
 -2 -7 -5 12.04 1.51
 -2 -7 -5 9.78 1.41
 -2 -7 -5 11.54 1.53
 2 -7 5 10.47 1.48
 2 -7 5 9.4 1.32
 -2 -7 -5 8.85 1.27
 -2 7 5 9.83 2.09
 2 7 -5 12.7 2.1
 2 -7 5 10.02 1.32
 -2 -7 -5 8.79 1.31
 2 7 -4 44.6 3.67
 -2 7 4 45.41 4.16
 -2 -7 -4 44.42 2.7
 -2 -7 -4 44.46 2.61
 2 -7 4 45.2 2.78
 -2 -7 -4 45.46 2.7
 2 -7 4 42.17 2.57
 -2 -7 -4 50.27 2.62
 -2 -7 -4 43.97 2.84
 -2 -7 -4 49.9 2.92
 2 -7 4 46.49 2.69
 2 -7 4 42.04 2.75
 -2 -7 -3 60.91 3.07
 -2 7 3 58.65 4.81
 2 -7 3 62.49 3.18
 -2 -7 -3 56.48 2.73
 -2 -7 -3 56.66 3.04
 2 -7 3 60.34 3.1
 -2 7 3 59.52 4.7
 -2 -7 -3 61.29 3.09
 -2 -7 -3 62.11 3.09
 2 -7 3 67.13 3.38
 2 -7 3 58.65 2.95
 2 -7 3 59.13 3.07
 2 -7 3 60.51 3.27
 -2 -7 -3 55.19 2.84
 -2 -7 -2 699.2 12.21
 -2 7 2 670.75 17.07
 2 7 -2 658.7 15.63
 2 -7 2 722.64 12.47
 -2 -7 -2 666.19 11.08
 -2 -7 -2 679.89 12.14
 2 -7 2 704.1 12.31
 -2 -7 -2 692.65 12.72
 -2 7 2 682.87 16.63
 -2 -7 -2 693.63 11.94
 -2 -7 -2 708.04 12.25
 2 -7 2 698.73 12.54
 2 -7 2 691.11 11.79
 2 -7 2 698.52 12.38
 2 -7 2 681.76 12.79
 -2 -7 -2 675.11 11.47
 2 -7 1 332.69 7.73
 -2 -7 -1 298.52 6.91
 2 7 -1 309.32 9.86
 -2 7 1 313.32 10.63
 2 -7 1 319.72 7.68
 -2 -7 -1 309.53 7.47
 2 -7 1 321.09 7.82
 2 -7 1 346.39 8.21
 2 -7 1 320.7 7.49
 -2 -7 -1 314.35 7.78
 -2 -7 -1 308.24 7.26
 -2 7 1 300.59 10.92
 -2 -7 -1 314.39 7.45
 2 -7 1 311.81 7
 -2 7 0 406.89 11.93
 -2 -7 0 403.62 8.92
 2 -7 0 412.95 8.66
 2 -7 0 419.19 9.12
 -2 -7 0 405.02 8.33
 -2 -7 0 402.8 7.78
 2 -7 0 393.16 7.89
 2 -7 0 421.81 8.91
 -2 -7 0 406.76 8.7
 -2 7 0 410.31 12.7
 2 -7 0 406.73 8.97
 -2 -7 0 390.76 7.65
 -2 -7 0 408.11 8.78
 -2 -7 0 398.07 7.9
 -2 7 -1 319.04 10.17
 2 -7 -1 324.53 7.89
 2 -7 -1 328.83 7.52
 -2 -7 1 318.27 7.09
 -2 -7 1 322.02 7.67
 -2 -7 1 313.32 6.87
 2 -7 -1 334.69 7.99
 -2 -7 1 312.02 6.71
 -2 -7 1 306.51 6.58
 2 -7 -1 336.76 7.81
 -2 -7 1 325.22 7.58
 -2 7 -1 309.49 10.85
 -2 -7 1 319.07 7.68
 2 -7 -1 315.34 7.22
 -2 7 -2 604.49 14.32
 2 -7 -2 615.48 10.99
 2 -7 -2 648.55 12.13
 -2 -7 2 629.09 10.64
 -2 7 -2 639.79 16.01
 2 -7 -2 643.4 11.71
 -2 -7 2 647.32 11.03
 -2 -7 2 639.34 11.8
 -2 -7 2 642.94 11.6
 -2 -7 2 606.08 10.58
 2 -7 -2 653.06 12.03
 2 -7 -2 642.87 11.36
 -2 -7 2 625.01 10.66
 -2 -7 2 646.48 11.52
 -2 7 -3 46.45 4.05
 2 -7 -3 54.54 2.97
 -2 -7 3 49.19 2.63
 -2 -7 3 49.95 2.82
 2 -7 -3 49.58 2.59
 2 -7 -3 46.26 2.93
 -2 -7 3 48.54 2.49
 -2 -7 3 48.13 2.86
 2 7 3 48.25 3.85
 -2 -7 3 49.07 2.57
 -2 -7 3 49.19 2.42
 2 -7 -3 44.9 2.57
 -2 -7 3 50.23 2.69
 -2 7 -4 36.9 3.57
 2 -7 -4 31.5 2.28
 -2 -7 4 36.41 2.3
 -2 -7 4 35.9 2.39
 2 -7 -4 31.57 2.05
 -2 -7 4 27.23 1.93
 -2 -7 4 30.76 2.34
 2 7 4 30.77 3.46
 2 7 4 33.86 3.24
 -2 -7 4 28.09 2.03
 -2 -7 4 31.34 2.07
 -2 -7 4 29.22 1.8
 2 -7 -4 30.7 2.12
 -2 7 -5 6.2 1.57
 2 -7 -5 6.63 1.13
 -2 -7 5 8.16 1.19
 -2 -7 5 7.09 1.06
 -2 -7 5 6.57 1.14
 2 7 5 8.97 2.01
 2 -7 -5 5.65 0.93
 -2 -7 5 7.35 1.1
 2 -7 -5 5.4 1.14
 -2 -7 5 5.62 1.14
 2 7 5 7.57 1.68
 -2 -7 5 5.86 0.91
 2 -7 -5 6.25 1.05
 -2 -7 5 6.78 1.1
 -2 -7 6 10.24 1.25
 -2 -7 6 7.24 1.19
 -2 7 -6 7.96 1.73
 -2 7 -6 6.58 1.76
 -2 -7 6 9.53 1.35
 2 7 6 7.16 1.88
 2 -7 -6 8.95 1.21
 2 -7 -6 7.3 1.02
 -2 -7 6 7.29 1.16
 2 -7 -6 9.41 1.33
 2 7 6 7.33 1.65
 -2 -7 6 7.87 1.16
 2 -7 -6 6.34 1.24
 -2 7 -7 82.62 5.47
 -2 -7 7 73.51 3.48
 2 7 7 75.66 5.47
 2 -7 -7 72.32 3.44
 -2 -7 7 69.55 3.28
 2 7 7 70.67 4.95
 -2 -7 7 71.36 3.4
 -2 7 -7 78.55 4.88
 2 -7 -7 73.05 3.66
 2 -7 -7 75.11 3.16
 -2 -7 7 70.68 3.23
 -2 -7 7 77.72 3.56
 -2 -7 8 516.77 10.24
 2 7 8 492.19 14.52
 2 7 8 484.59 13.59
 -2 7 -8 508.23 14.18
 2 -7 -8 484.78 9.1
 -2 -7 8 503.14 9.91
 -2 -7 8 500.88 10.04
 -2 -7 8 502.98 9.75
 -2 -7 8 513.49 10.11
 2 -7 -8 509.96 10.11
 2 -7 -8 495.73 10.43
 -2 7 -9 340.64 11.29
 -2 -7 9 346.03 8.08
 2 7 9 326.21 10.92
 2 -7 -9 347.46 8.31
 -2 -7 9 347.88 7.73
 -2 -7 9 357.3 8
 -2 7 -9 324.35 11.76
 -2 -7 9 353.03 8.45
 -2 -7 9 341.05 7.85
 2 -7 -9 346.57 7.92
 2 7 9 347.47 11.86
 2 -7 -9 326.34 6.89
 2 -7 -10 333.4 8.12
 2 -7 -10 338.33 7.69
 -2 -7 10 345.26 7.64
 -2 -7 10 342.92 7.76
 -2 -7 10 358.01 7.98
 -2 -7 10 346.14 8.29
 2 -7 -11 96.22 4
 2 -7 -11 94.51 3.66
 -2 -7 11 91.42 3.62
 -2 -7 11 91.95 3.58
 -2 -7 11 95.15 4
 -2 -7 11 93.57 3.79
 -2 -7 12 173.2 5.11
 2 -7 -12 170.72 5.21
 2 -7 -12 167.81 4.75
 -2 -7 12 165.59 4.7
 -2 -7 12 169.06 4.8
 -2 -7 12 175.51 5.2
 -2 -7 12 173.41 5.32
 -2 -7 13 11.03 1.3
 2 -7 -13 10.48 1.31
 2 -7 -13 13.59 1.27
 -2 -7 13 12.38 1.24
 -2 -7 13 8.17 0.99
 -2 -7 13 10.06 1.26
 -2 -7 13 10.53 1.34
 -2 -7 14 59.82 2.66
 -2 -7 14 53.06 2.26
 -2 -7 14 55.74 2.61
 2 -7 -14 54.83 2.59
 -2 -7 14 56.14 2.57
 2 -7 -14 53.39 2.17
 -2 -7 15 46.87 2.15
 -2 -7 15 47.85 2.14
 2 -7 -15 44.19 1.67
 2 -7 -15 46.73 2.17
 -2 -7 16 62.12 2.17
 -2 7 -16 60.23 2.01
 2 -7 -16 57.19 2.12
 2 -7 -16 62.15 2.18
 2 -7 -17 47.72 1.49
 2 -7 -17 50.02 1.55
 -2 -7 17 50.92 1.53
 2 -8 15 114.38 2.6
 -2 -8 -15 122.28 2.79
 2 -8 15 127.74 2.71
 -2 -8 -15 110.8 2.44
 2 -8 14 93.39 2.67
 -2 -8 -14 93.48 2.8
 2 -8 14 92.47 2.73
 -2 -8 -14 92.66 2.59
 2 -8 13 0.36 0.51
 -2 -8 -13 0.5 0.55
 2 -8 13 0.39 0.56
 -2 -8 -13 0.28 0.49
 -2 -8 -12 120.05 3.59
 2 -8 12 115.51 2.96
 2 -8 12 121.74 3.64
 -2 -8 -12 127.08 3.94
 -2 -8 -12 111.21 3.04
 2 -8 12 126.6 3.88
 2 -8 11 78.15 3.19
 -2 -8 -11 82.38 3.12
 2 -8 11 81.18 3.08
 -2 -8 -11 81 2.87
 2 -8 11 76.88 2.7
 -2 -8 -10 146.67 4.65
 -2 -8 -10 146.18 4.3
 2 -8 10 145.42 4.14
 2 -8 10 140.44 4.54
 -2 -8 -10 148.66 4.41
 2 -8 10 146.85 4.39
 -2 -8 -9 74.95 3.35
 2 -8 9 71.61 3.35
 2 -8 9 71.38 3.29
 2 -8 9 71.08 2.93
 -2 -8 -9 71.44 3.38
 -2 -8 -9 74.37 3.23
 2 -8 9 70.93 3.02
 2 -8 9 72.25 3.07
 -2 -8 -9 74.47 3.14
 -2 -8 -8 5.3 1.08
 2 -8 8 6.11 1.12
 -2 -8 -8 6.1 1.14
 -2 -8 -8 5.22 1.1
 2 -8 8 4.79 1.06
 2 -8 8 5.92 1.08
 2 -8 8 4.39 0.9
 -2 -8 -8 6.09 1.01
 2 -8 8 4.99 0.94
 2 -8 7 49.42 2.84
 2 -8 7 49.11 2.6
 2 -8 7 47.19 2.77
 -2 -8 -7 52.71 3.01
 -2 -8 -7 48.88 2.85
 2 -8 7 50.04 2.75
 -2 -8 -7 47.44 2.73
 -2 -8 -7 46.83 2.53
 2 -8 7 50.44 2.57
 2 -8 6 302.04 7.46
 2 -8 6 312.97 7.2
 -2 -8 -6 319.93 7.77
 -2 -8 -6 313.75 7.73
 2 -8 6 296.36 7.33
 2 -8 6 311.15 7.51
 -2 -8 -6 322.51 7.4
 -2 -8 -6 319.29 7.04
 2 -8 6 298.61 6.71
 2 -8 5 109.03 4.14
 -2 8 5 101.23 6.13
 2 -8 5 108.73 4.13
 2 -8 5 110.93 4.3
 -2 -8 -5 114.01 4.07
 2 -8 5 110.39 4.04
 -2 -8 -5 106.88 4.32
 -2 -8 -5 107.17 4.2
 -2 -8 -5 112.83 3.83
 2 -8 4 432.89 9.06
 2 -8 4 425.18 8.99
 2 -8 4 445.12 9.57
 2 -8 4 450.87 9.23
 -2 -8 -4 421.22 8.29
 -2 -8 -4 451.76 8.81
 -2 -8 -4 442.21 9.32
 -2 8 4 435.49 13.23
 -2 -8 -3 490.49 9.38
 2 -8 3 483.71 10.23
 2 -8 3 463.54 9.42
 -2 -8 -3 459.26 8.58
 -2 8 3 464.77 14.12
 2 -8 3 472.68 9.42
 -2 -8 -3 489.19 9.79
 -2 8 3 470.3 13.7
 2 -8 3 483.7 9.8
 -2 8 2 149.46 7.33
 2 -8 2 163.51 5.4
 -2 -8 -2 160.99 5.04
 -2 -8 -2 160.12 4.93
 2 -8 2 165.45 5.56
 2 -8 2 161.35 5.28
 -2 -8 -2 155.13 4.34
 2 -8 2 156.88 4.85
 -2 -8 -2 162.83 5.44
 2 -8 2 162.54 5.24
 -2 -8 -2 162 5.13
 -2 8 2 149.43 7.71
 2 -8 2 164.6 5.32
 -2 -8 -1 325.65 7.49
 -2 -8 -1 304.73 7.12
 -2 8 1 304.92 11.08
 -2 8 1 290.37 10.18
 2 -8 1 314.11 7.62
 2 -8 1 296.77 6.72
 -2 -8 -1 306.11 7.65
 2 -8 1 321.78 7.59
 -2 -8 -1 308.09 7.25
 2 -8 1 312.09 7.75
 -2 -8 -1 294.44 6.22
 2 -8 1 324.74 7.83
 -2 -8 0 185.9 5.56
 -2 -8 0 173.55 5.14
 -2 -8 0 163.29 4.5
 -2 8 0 159.27 7.21
 -2 -8 0 180.61 5.6
 2 -8 0 185.28 5.52
 -2 -8 0 183.14 5.25
 2 -8 0 183.18 5.75
 -2 -8 0 164.45 4.51
 2 -8 0 173.88 5.61
 -2 8 0 175.53 8.2
 2 -8 0 176.49 5.52
 -2 -8 1 290.54 7.25
 2 -8 -1 312.02 7.75
 -2 -8 1 281.24 6.28
 -2 -8 1 291.22 6.9
 -2 8 -1 273.94 10.31
 2 -8 -1 303.21 7.46
 2 -8 -1 296.36 7.59
 2 8 1 277.08 10.09
 2 -8 -1 296.13 7.71
 -2 -8 1 276.49 6.34
 -2 -8 1 293.9 7.23
 2 -8 -1 298.63 7.23
 -2 -8 1 293.57 6.72
 -2 -8 2 182.52 5.57
 2 -8 -2 176.47 5.6
 -2 -8 2 166.3 4.53
 2 -8 -2 183.4 5.89
 -2 -8 2 175.76 4.95
 2 8 2 176.3 8.02
 2 -8 -2 181.9 5.78
 2 -8 -2 179.64 5.4
 -2 -8 2 175.94 4.89
 -2 -8 2 178.24 5.3
 -2 -8 2 169.07 5.09
 2 -8 -2 183.64 5.83
 -2 -8 2 176.95 4.81
 -2 8 -2 165.3 7.8
 -2 -8 3 460.53 9.57
 2 -8 -3 464.3 9.9
 -2 -8 3 441.15 8.43
 2 -8 -3 443.92 9.63
 -2 -8 3 444.82 8.28
 -2 -8 3 446.05 8.78
 2 -8 -3 449.39 9.05
 -2 -8 3 453 8.93
 2 -8 -3 438.93 9.64
 -2 -8 3 442.48 8.73
 2 8 3 426.82 13.05
 -2 -8 3 430.14 8.33
 -2 8 -3 429.34 12.77
 2 -8 -3 445.45 9.43
 2 -8 -4 470.51 9.65
 -2 -8 4 451.34 8.71
 -2 8 -4 452.83 14.26
 -2 -8 4 465.9 9.71
 2 -8 -4 469.41 10.02
 -2 -8 4 456.8 8.65
 2 -8 -4 459.67 9.79
 -2 -8 4 438.06 8.02
 2 -8 -4 459.23 9.1
 -2 -8 4 458.46 8.61
 -2 -8 4 457.98 8.98
 2 8 4 438.91 13.27
 2 -8 -4 462.05 9.78
 -2 -8 4 474.99 9.12
 -2 8 -4 420.1 12.51
 2 -8 -5 100.69 4.22
 -2 -8 5 96.07 3.44
 -2 8 -5 85.59 5.91
 2 -8 -5 94.12 3.93
 2 -8 -5 94.22 3.53
 2 -8 -5 97.21 3.93
 -2 -8 5 94.53 3.6
 2 -8 -5 96.25 3.88
 -2 -8 5 100.7 4.06
 -2 -8 5 93.49 3.49
 -2 -8 5 99.13 3.59
 -2 -8 6 292.28 6.71
 2 -8 -6 292.65 7.21
 -2 -8 6 309.72 7.14
 2 -8 -6 290.76 6.67
 2 -8 -6 297.58 7.47
 2 -8 -6 300.18 7.68
 -2 -8 6 295.38 7.44
 2 -8 -6 300.68 7.32
 -2 -8 6 297.44 6.91
 -2 -8 7 66.15 2.91
 -2 -8 7 66.46 3.14
 2 -8 -7 68.96 3.17
 2 -8 -7 64.24 2.84
 2 -8 -7 68.01 3.49
 -2 -8 7 67.7 3.36
 2 -8 -7 66.11 3.2
 -2 -8 7 70.18 3.17
 2 -8 -8 1.54 0.61
 2 -8 -8 1.38 0.72
 2 -8 -8 0.6 0.68
 2 -8 -8 0.07 0.74
 -2 -8 8 0.76 0.54
 -2 -8 8 1.43 0.75
 2 -8 -9 90.9 2.9
 2 -8 -9 95.38 3.72
 2 -8 -9 90.05 3.44
 -2 -8 9 97.27 3.57
 2 -8 -10 154.45 4.51
 2 -8 -10 152.47 4.77
 2 -8 -10 145.23 3.62
 -2 -8 10 157.54 4.64
 -2 -8 11 83.7 3.38
 2 -8 -11 85.97 3.37
 -2 -8 11 84.45 3.25
 2 -8 -11 81.88 3.05
 2 -8 -12 107.9 3.29
 2 -8 -12 106.4 3.62
 2 -8 -12 111.6 3.64
 -2 -8 13 2.89 0.71
 2 -8 -13 4.03 0.77
 2 -8 -13 3.03 0.74
 2 -8 -13 2.62 0.58
 2 -8 -14 87.22 2.61
 2 -8 -14 91.45 2.71
 -2 -8 14 84.65 2.65
 2 -8 -14 82.8 2.47
 -2 -8 14 88.38 2.65
 2 -8 -15 116 2.57
 2 -8 -15 114.99 2.48
 -2 -9 -13 53.8 1.58
 -2 9 13 50.96 1.46
 -2 9 12 145.09 3.13
 2 -9 11 8.95 0.92
 2 -9 11 8.96 0.72
 -2 -9 -10 106.38 3
 2 -9 10 105.01 2.87
 2 -9 10 108.97 3.25
 -2 -9 -9 168.92 4.47
 -2 -9 -9 167.63 4.25
 2 -9 9 167.68 4.08
 2 -9 9 165.87 4.33
 2 -9 9 167.14 4.24
 -2 -9 -8 77.67 2.99
 -2 -9 -8 77.92 3.05
 2 -9 8 79.15 2.91
 2 -9 8 74.63 2.9
 2 -9 8 73.68 2.83
 2 -9 8 78.88 2.76
 -2 -9 -7 69.53 3.03
 -2 -9 -7 74.6 3.08
 2 -9 7 71.26 2.94
 2 -9 7 69.57 2.84
 2 -9 7 64.22 2.65
 2 -9 7 70.78 2.82
 -2 -9 -6 94.47 3.64
 2 -9 6 88.35 3.45
 2 -9 6 92.04 3.32
 2 -9 6 89.99 3.29
 2 -9 6 84.73 3.17
 -2 -9 -5 80.02 3.44
 -2 -9 -5 87.29 3.44
 2 -9 5 87.19 3.56
 2 -9 5 80.14 3.1
 2 -9 5 82.5 3.13
 2 -9 5 85.18 3.3
 -2 -9 -4 82.03 3.35
 2 -9 4 84.26 3.59
 2 -9 4 72.16 2.88
 2 -9 4 83.26 3.34
 2 -9 4 78.49 3.03
 -2 -9 -3 201.76 5.3
 -2 -9 -3 210.36 5.09
 2 -9 3 3.37 0.75
 2 -9 3 205 5.46
 2 -9 3 207.61 5.19
 2 -9 2 153.65 4.56
 -2 -9 -2 155.27 4.67
 -2 -9 -2 153.74 4.32
 2 -9 1 170.97 5.17
 -2 -9 -1 165.61 5.05
 -2 -9 -1 166.3 4.71
 2 -9 0 195.89 5.16
 2 -9 0 200.11 5.12
 -2 -9 0 201.5 5.12
 -2 -9 0 195.22 4.63
 2 -9 0 195.6 5.38
 2 -9 0 202.27 5.33
 -2 -9 0 193.95 4.83
 2 -9 0 198.6 5.34
 2 -9 -1 154.29 4.65
 2 -9 -1 157.41 4.51
 -2 -9 1 159.74 4.43
 -2 -9 1 153.46 3.98
 2 -9 -1 160.22 4.85
 2 -9 -1 159.67 4.73
 -2 -9 1 158.9 4.44
 2 -9 -1 161.05 4.85
 -2 -9 2 161.9 4.26
 2 -9 -2 165.87 4.58
 -2 -9 2 0.42 0.35
 2 -9 -2 159.61 4.71
 2 -9 -2 163.83 4.73
 -2 -9 2 161.38 4.51
 2 -9 -2 167.13 4.92
 2 -9 -2 163.58 4.86
 -2 -9 2 153.12 3.81
 -2 -9 3 182.13 4.66
 2 -9 -3 190.96 5.16
 2 -9 -3 191.46 5.45
 2 -9 -3 188.04 5.35
 -2 -9 3 186.02 5.24
 2 -9 -3 196.78 5.62
 2 -9 -3 180.34 5.35
 -2 -9 3 185.19 4.71
 2 -9 -4 83.05 3.24
 2 -9 -4 86.44 3.53
 -2 -9 4 79.15 3.32
 2 -9 -4 87.37 3.66
 2 -9 -4 81.5 3.39
 -2 -9 4 80.12 3.04
 2 -9 -4 82.34 3.46
 2 -9 -5 94.47 3.5
 2 -9 -5 92.42 3.17
 2 -9 -5 96.58 3.73
 -2 -9 5 91.53 3.44
 2 -9 -5 85.35 3.23
 2 -9 -5 92.44 3.44
 2 -9 -6 72.34 3.08
 2 -9 -6 66.48 2.68
 2 -9 -6 74.41 3.29
 -2 -9 6 66.07 2.97
 2 -9 -6 67.3 2.8
 -2 -9 6 63.18 2.53
 2 -9 -6 67.18 2.97
 2 -9 -7 71.03 2.95
 2 -9 -7 69.22 2.91
 2 -9 -7 67.04 2.52
 -2 -9 7 71.49 2.69
 -2 -9 7 71.85 3.03
 2 -9 -8 56.84 2.52
 2 -9 -8 54.83 2.5
 2 -9 -8 50.15 2.02
 -2 -9 8 54.71 2.32
 -2 -9 8 56.89 2.63
 2 -9 -9 163.86 4.2
 -2 -9 9 168.92 4.43
 2 -9 -9 162.8 4.19
 -2 -9 9 162.11 4.03
 2 -9 -10 122.28 3.56
 2 -9 -10 118.7 3.28
 -2 -9 10 126.3 3.59
 -2 -9 10 118.33 3.28
 2 -9 -10 125.44 3.38
 2 -9 -11 5.29 0.79
 2 -9 -11 5.2 0.7
 2 -9 -11 5.1 0.71
 -2 -9 11 5.56 0.75
 2 -9 -12 124.45 2.68
 2 -9 -12 126.46 2.62
 2 -10 9 65.89 1.63
 -2 -10 -9 72.55 1.9
 2 -10 8 57.56 1.82
 -2 -10 -8 58.52 1.88
 2 -10 7 68.13 2.22
 -2 -10 -7 68.34 2.2
 -2 -10 -7 69.55 2.33
 2 -10 6 122.09 3.12
 2 -10 6 128.64 3.39
 -2 -10 -6 130.81 3.26
 -2 -10 -6 135.24 3.54
 2 -10 5 225.41 4.66
 2 -10 5 219.79 4.86
 -2 -10 -5 227.05 4.61
 2 -10 4 100.12 3.07
 2 -10 4 102.11 3.26
 -2 -10 -4 98.29 2.92
 2 -10 3 200.9 4.67
 2 -10 3 197.32 4.82
 -2 -10 -3 199.07 4.35
 -2 -10 -3 204.95 4.8
 2 -10 2 178.73 4.47
 -2 -10 -2 174.86 3.99
 -2 -10 -2 182.68 4.46
 2 -10 1 232.95 4.73
 2 -10 1 233.05 4.84
 -2 -10 -1 235.9 4.55
 2 -10 0 1.58 0.75
 -2 -10 0 2.28 0.67
 2 -10 0 1.26 0.74
 2 -10 -1 205.48 4.97
 -2 -10 1 205.5 4.39
 2 -10 -1 200.76 4.86
 2 -10 -1 209.24 5.03
 2 -10 -2 173.95 4.4
 2 -10 -2 183.36 4.65
 2 -10 -2 183.53 4.57
 2 -10 -3 191.16 4.44
 2 -10 -3 191.28 4.76
 2 -10 -3 194.29 4.65
 2 -10 -4 114.48 3.48
 -2 -10 4 115.08 3.1
 2 -10 -4 106.89 3.03
 2 -10 -4 116.1 3.4
 2 -10 -5 216.01 4.33
 -2 -10 5 214.83 3.86
 2 -10 -5 215.47 4.21
 -2 -10 6 140.63 3.32
 2 -10 -6 135.86 3.5
 -2 -10 7 74.27 2.23
 2 -10 -7 76.05 2.37
 -2 -10 8 48.5 1.63
 2 -10 -8 48.53 1.72
 -2 -10 9 77.89 1.9
 2 -10 -9 80.6 1.96
 2 -10 -9 83.16 2.1
 2 -11 2 0.39 0.3
 2 -11 2 0.67 0.3
 2 -11 1 117.42 2.36
 2 -11 1 117.32 2.42
 2 -11 0 92.17 1.99
 2 -11 0 105.46 2.27
 2 -11 -1 121.21 2.52
 2 -11 -2 0.33 0.29
 2 -11 -3 83.46 1.88
 3 0 0 0.27 0.54
 3 0 0 0.79 0.56
 3 0 0 -0.09 0.53
 -3 0 0 0.56 0.64
 -3 0 0 0.28 0.57
 3 0 1 785.82 12.98
 3 0 -1 820.47 13.88
 3 0 -1 787.24 14.34
 -3 0 -1 804.68 14.86
 -3 0 -1 783.65 14.18
 -3 0 -1 805.48 14.28
 -3 0 1 801.39 13.55
 3 0 1 789.63 14.38
 3 0 -1 809.46 14.49
 3 0 -2 369.29 9.16
 3 0 2 406.97 9.41
 3 0 2 373.06 7.69
 3 0 -2 388.36 8.92
 -3 0 2 395.82 9.38
 -3 0 -2 389.53 9.51
 3 0 -2 369.53 8.91
 -3 0 -2 349.51 5.23
 3 0 -2 379.5 8.94
 -3 0 -2 384.86 8.74
 -3 0 -2 386.06 9.22
 -3 0 2 388.73 8.21
 3 0 -3 694.8 13.14
 3 0 -3 682.22 13.58
 -3 0 3 721.12 13.51
 3 0 3 707.97 13.73
 -3 0 -3 700.59 13.69
 3 0 -3 678.95 12.96
 -3 0 -3 671.85 9.57
 3 0 -3 699.51 13.32
 3 0 -3 691.51 13.09
 -3 0 3 683.19 11.6
 -3 0 -3 710.1 13.73
 -3 0 -3 679.77 12.26
 -3 0 4 1.42 0.58
 3 0 -4 0.97 0.74
 3 0 4 0.51 0.8
 3 0 -4 1.48 0.93
 -3 0 -4 0.53 0.37
 3 0 -4 0.59 0.76
 -3 0 -4 0.4 0.85
 -3 0 4 1.32 0.74
 3 0 -4 1.15 0.76
 3 0 -4 2.97 0.94
 3 0 -5 5954.51 68.97
 3 0 -5 5777.95 69.55
 3 0 -5 6025.13 68.42
 3 0 -5 6104.78 69.59
 -3 0 5 6002.6 68.24
 -3 0 -5 5898.93 68.84
 3 0 5 5860.74 69.16
 3 0 -5 5829.76 67.79
 -3 0 -5 5687.84 64.57
 -3 0 5 5801.22 63.88
 -3 0 -6 2.28 1.06
 3 0 6 1.01 0.86
 3 0 -6 0.19 0.67
 -3 0 6 1.33 0.81
 -3 0 -6 1.78 0.66
 -3 0 -6 1.52 0.82
 3 0 -6 0.35 0.79
 -3 0 6 0.22 0.8
 3 0 -6 -0.11 0.76
 3 0 -6 0.62 0.8
 3 0 7 2347.91 32.5
 -3 0 -7 2442.12 35.01
 -3 0 7 2488.63 32.66
 3 0 7 2473.46 34.38
 3 0 -7 2398.45 32.61
 -3 0 7 2437.81 34.38
 -3 0 -7 2405.16 31.34
 -3 0 -7 2290.93 32.81
 3 0 -7 2472.33 34.63
 -3 0 -7 2421.35 32.41
 3 0 -7 2405.1 33.55
 -3 0 7 2514.91 32.9
 3 0 -7 2481.25 35.15
 3 0 7 2375.45 30.08
 -3 0 -8 0.11 0.8
 3 0 -8 0.42 1.04
 -3 0 -8 2.24 0.89
 3 0 -8 1.49 0.82
 3 0 8 8.82 1.66
 -3 0 8 0.42 0.56
 -3 0 8 0.13 0.95
 3 0 8 0.87 0.54
 -3 0 -8 0.97 0.61
 -3 0 -8 2.74 1.24
 -3 0 8 0.94 0.7
 3 0 8 6.2 1.29
 3 0 -8 3.88 1.25
 -3 0 8 0.74 0.64
 3 0 -8 2.61 1
 -3 0 -8 5.94 1.13
 -3 0 9 3146.94 37.19
 -3 0 -9 3102.68 43.57
 3 0 -9 3117.18 40.29
 -3 0 9 3186.62 39.66
 3 0 9 3117.82 42.77
 -3 0 9 3115.96 37.17
 3 0 9 3103.43 36.76
 3 0 9 3126.84 37.24
 -3 0 9 3125.2 37.48
 3 0 -9 3196.32 37.06
 3 0 -9 3045.53 43.85
 -3 0 -9 3038.83 41.85
 -3 0 9 3218.99 43.8
 -3 0 -9 3094.75 40.56
 3 0 9 3039.94 40.93
 3 0 -9 3236.97 42.86
 -3 0 9 3114.75 37.23
 3 0 -9 3258.13 44.1
 -3 0 -9 3061.85 37.21
 -3 0 -9 3092.61 37.4
 -3 0 10 81.35 3.39
 -3 0 -10 88.5 5.4
 3 0 -10 84.32 4.25
 3 0 10 86.86 3.37
 3 0 10 83.5 3.47
 -3 0 10 86.92 5.35
 -3 0 -10 86.16 4.66
 3 0 -10 82.38 3.38
 -3 0 -10 80 4.8
 3 0 10 84.67 5.01
 3 0 10 89.18 4.73
 -3 0 10 76.46 3.43
 -3 0 -10 82.63 3.53
 -3 0 -10 83.35 3.51
 3 0 -10 86.81 5.36
 -3 0 -10 86.13 3.63
 -3 0 10 82.61 3.5
 3 0 -10 79.48 4.84
 -3 0 10 83.29 3.46
 3 0 11 269.21 6.43
 -3 0 -11 272.49 9.74
 3 0 11 267.21 6.75
 -3 0 -11 274.17 8.85
 -3 0 11 258.01 9.74
 -3 0 11 270.27 6.58
 3 0 -11 267.71 6.62
 3 0 -11 262.51 9.96
 -3 0 -11 262.75 9.18
 3 0 11 266.64 9.32
 -3 0 -11 271.16 6.87
 -3 0 -11 283.11 6.83
 3 0 -11 260.07 9.25
 3 0 -11 262.82 9.82
 3 0 11 246.48 10.14
 -3 0 11 271.87 6.87
 3 0 11 253.86 8.44
 -3 0 11 252.97 6.55
 -3 0 -11 265.12 6.84
 3 0 12 163.13 4.95
 -3 0 -12 169.63 5.46
 3 0 12 167.19 5.35
 3 0 -12 161.91 5.12
 3 0 -12 182.51 8.35
 -3 0 -12 169.71 5.21
 -3 0 -12 175.22 7.55
 3 0 12 165.17 7.29
 -3 0 12 158.33 4.97
 -3 0 -12 169.09 5.44
 3 0 12 162.37 6.74
 -3 0 12 165.34 5.35
 -3 0 -12 164.05 5.33
 -3 0 -12 165.94 7.05
 -3 0 12 158.01 7.75
 3 0 -12 164.67 7.9
 3 0 12 171.01 8.49
 -3 0 12 168.35 5.26
 -3 0 13 193.23 5.46
 3 0 13 197.03 5.92
 -3 0 -13 194.49 5.91
 3 0 -13 200.48 5.85
 3 0 -13 195.02 8.78
 -3 0 -13 183.6 5.51
 -3 0 -13 199.74 5.77
 -3 0 -13 176.29 7.81
 -3 0 -13 187.54 5.83
 -3 0 13 195.8 5.81
 -3 0 13 195.61 9.06
 3 0 13 183.54 7.28
 3 0 -13 188.61 8.66
 3 0 13 182.21 8.97
 -3 0 -13 180.97 7.64
 -3 0 13 184.57 8.58
 3 0 13 190.15 5.36
 -3 0 -13 197.14 6.02
 -3 0 13 189.52 5.89
 3 0 14 73.63 3.56
 3 0 -14 74.33 3.52
 3 0 -14 78.93 5.55
 -3 0 -14 76.61 3.63
 -3 0 -14 74.61 5.01
 3 0 -14 73.22 5.44
 3 0 14 79.37 5.93
 -3 0 14 83.95 3.71
 -3 0 -14 76.08 3.66
 -3 0 -14 79.64 3.75
 3 0 -14 83.22 3.81
 3 0 14 75.09 3.25
 -3 0 -14 70.1 4.75
 -3 0 14 72.07 5.37
 -3 0 14 78.32 3.32
 -3 0 -14 77.05 3.41
 -3 0 -14 85.16 3.68
 3 0 -15 40.71 3.96
 3 0 -15 42.85 2.67
 -3 0 -15 45.56 2.8
 -3 0 -15 43.2 3.77
 3 0 15 46.48 2.8
 -3 0 15 40.79 2.58
 -3 0 -15 39.67 3.57
 -3 0 15 42.31 3.92
 -3 0 -15 46.48 2.86
 3 0 15 41.53 2.35
 3 0 -15 41.7 2.72
 -3 0 -15 39.26 2.36
 -3 0 -15 39.1 2.51
 -3 0 15 41 2.31
 3 0 -15 37.6 3.87
 3 0 15 36.64 4
 -3 0 -16 2.59 0.93
 -3 0 -16 2.19 0.7
 -3 0 16 -0.05 0.15
 -3 0 -16 3.83 0.97
 3 0 -16 2.96 0.92
 3 0 16 3.5 0.98
 3 0 16 2.35 0.69
 -3 0 16 3.49 0.98
 3 0 -16 2.3 0.91
 3 0 -17 22.9 1.88
 -3 0 -17 20.43 1.74
 -3 0 -17 20.01 1.42
 3 0 -17 24.84 2.02
 -3 0 -17 22.98 1.92
 -3 0 17 19.37 1.78
 3 0 17 22.9 1.91
 -3 0 17 22.69 1.81
 3 0 -18 0.4 0.65
 -3 0 -18 1.21 0.68
 -3 0 -18 1.02 0.76
 3 0 18 0.43 0.61
 -3 0 18 3.17 0.89
 3 0 18 0.12 0.62
 -3 0 18 0.32 0.59
 3 0 -18 0.49 0.72
 3 0 19 135.01 3.73
 -3 0 19 137.55 4.08
 3 0 -19 147.04 4.03
 -3 0 19 136.21 3.93
 -3 0 -19 138.72 3.84
 3 0 19 139.53 3.98
 -3 0 19 133.63 3.36
 3 0 -19 129.52 3.95
 -3 0 -19 143.41 4.04
 -3 0 19 136.06 3.64
 3 0 20 81.71 2.45
 -3 0 20 88.88 2.85
 -3 0 -20 90.44 2.65
 3 0 20 86.78 2.71
 -3 0 -20 90.04 2.74
 3 0 -20 89.45 2.71
 -3 0 20 91.51 2.75
 -3 0 21 99.26 2.42
 -3 0 -21 84 2
 3 0 -21 93.74 2.21
 3 0 21 93.34 2.26
 -3 0 21 87.06 2.07
 -3 1 21 45.99 1.5
 3 -1 21 42.85 1.45
 -3 1 21 47.68 1.66
 3 1 -21 43.7 1.54
 -3 -1 -21 43.86 1.51
 3 -1 21 46.28 1.56
 3 1 -20 145.69 3.28
 3 -1 20 150.29 3.57
 -3 -1 -20 143.3 3.59
 -3 1 20 142.05 3.56
 -3 1 20 147.67 3.75
 -3 -1 -20 145.86 3.67
 -3 1 20 143.29 3.39
 3 1 -20 148.71 3.66
 3 -1 20 141.89 3.58
 -3 -1 -20 139.99 3.2
 -3 -1 -19 117.94 3.59
 -3 -1 -19 111.93 3.26
 -3 1 19 119.97 3.74
 3 -1 19 117.43 3.55
 -3 -1 -19 117.57 3.68
 -3 1 19 118.71 3.52
 3 1 -19 118.02 3.65
 3 1 -19 112.21 3.32
 3 -1 19 117.81 3.61
 -3 -1 -18 48.28 2.51
 -3 -1 -18 49.15 2.37
 3 -1 18 48.81 2.24
 -3 1 18 51.15 2.66
 3 -1 18 45.68 2.42
 -3 -1 -18 49.71 2.61
 -3 1 18 48.88 2.49
 3 1 -18 46.13 2.49
 3 -1 18 46.03 2.03
 3 1 -18 50.69 2.42
 3 -1 18 46.46 2.46
 -3 -1 -17 86.68 3.57
 -3 -1 -17 81.04 3.26
 -3 -1 -17 78.51 2.92
 -3 1 17 87.13 3.7
 3 -1 17 77.5 3.35
 -3 -1 -17 81.26 3.58
 -3 1 17 82.21 3.48
 3 1 -17 85.17 3.58
 3 -1 17 82.2 3.1
 3 1 -17 83.32 3.35
 3 -1 17 81.19 3.49
 -3 -1 -16 371.68 8.49
 -3 1 16 371.81 8.3
 -3 -1 -16 363.97 8.21
 3 -1 16 370.51 7.75
 3 1 -16 374.23 8.4
 -3 -1 -16 374.28 7.96
 -3 -1 -16 355.43 7.54
 3 1 -16 379.65 8.08
 -3 1 16 370.3 7.4
 3 -1 16 365.46 8.21
 -3 1 16 361.59 8.33
 -3 1 16 369.68 8.48
 3 1 -15 13.41 1.51
 3 -1 15 9.16 1.4
 -3 1 15 11.11 1.32
 3 1 -15 10.5 2.18
 -3 1 15 14.46 2.51
 -3 1 15 14.45 1.65
 -3 1 15 11.4 2.28
 -3 -1 -15 13.23 1.57
 3 -1 15 10.86 2.33
 3 -1 15 9.78 1.33
 -3 1 15 11.77 1.54
 -3 1 15 10.18 1.5
 -3 -1 -15 10.4 1.37
 -3 -1 -15 10.13 1.34
 3 -1 14 288.67 7
 -3 -1 -14 286.38 7.48
 -3 1 14 286.34 7.46
 -3 -1 -14 286.56 7.52
 3 1 -14 284.58 7.05
 3 1 -14 284.11 10.86
 -3 -1 -14 248.74 8.96
 -3 1 14 283.99 7.32
 -3 -1 -14 265.05 9.22
 -3 -1 -14 277.16 7.18
 -3 1 14 295.79 7.49
 -3 -1 -14 274.98 6.92
 -3 -1 -14 277.96 6.92
 -3 1 14 276.76 10.61
 3 -1 14 277.07 7.18
 -3 1 14 299.46 7.03
 3 -1 14 277.96 11.33
 -3 1 13 44.13 2.69
 3 -1 13 52.05 2.92
 3 -1 13 50.28 2.77
 3 -1 13 42.88 2.72
 3 -1 13 46.94 2.88
 -3 1 13 45.13 2.84
 3 1 -13 49.12 2.75
 3 1 -13 53.86 4.63
 -3 -1 -13 42.84 3.6
 -3 -1 -13 45.96 3.71
 -3 1 13 48.27 2.88
 -3 -1 -13 42.92 2.68
 -3 1 13 50.8 4.41
 -3 -1 -13 46.19 2.93
 3 1 -13 44.09 3.96
 3 -1 13 42.12 4.43
 -3 -1 -13 49 2.8
 -3 -1 -13 53.94 2.83
 -3 1 13 47.7 2.86
 -3 1 12 818.49 13.47
 3 -1 12 806.83 13.62
 3 -1 12 785.01 13.31
 3 -1 12 820.09 13.72
 3 -1 12 816.11 13.89
 -3 1 12 806.21 13.86
 -3 -1 -12 774.95 16.54
 3 1 -12 814.53 13.36
 -3 -1 -12 771.45 16.6
 3 1 -12 770.41 16.12
 -3 1 12 801.21 13.69
 -3 -1 -12 816.26 13.63
 -3 1 12 800.43 18.63
 -3 1 12 798.26 13.72
 3 1 -12 801.84 18.01
 3 -1 12 760.21 19.5
 -3 -1 -12 806.87 13.57
 -3 -1 -12 786.36 13.07
 -3 -1 -12 816.72 14.1
 -3 1 11 336.5 7.71
 -3 1 11 332.65 7.54
 3 -1 11 327.04 7.46
 3 -1 11 327.81 7.62
 -3 -1 -11 323.43 7.58
 -3 -1 -11 333.01 7.25
 3 -1 11 331.95 7.75
 -3 1 11 323.37 7.68
 3 1 -11 332.24 7.37
 3 -1 11 344.88 10.95
 -3 -1 -11 319.39 9.68
 -3 -1 -11 314.66 9.43
 3 1 -11 314.77 9.51
 3 -1 11 299.57 8.47
 -3 -1 -11 317.82 7.5
 3 1 -11 331.48 10.59
 3 -1 11 310.5 11.54
 -3 -1 -11 318.66 7.77
 -3 -1 -11 318.57 7.64
 -3 1 11 330.96 10.99
 -3 -1 -10 796.91 13.69
 -3 1 10 826.52 13.34
 -3 -1 -10 815.47 13.48
 3 -1 10 818.86 13.22
 3 -1 10 824.02 13.38
 3 -1 10 829.82 13.62
 -3 1 10 827.26 13.54
 3 1 -10 838.74 17.45
 3 1 -10 823.05 12.97
 3 1 -10 857.73 18.73
 -3 -1 -10 793 16.12
 3 -1 10 835.29 17.89
 3 1 -10 804.54 16.33
 -3 1 10 825.04 15.46
 -3 -1 -10 828.81 15.9
 3 -1 10 783.8 14.82
 -3 -1 -10 812.75 13.49
 -3 -1 -10 816.85 12.76
 3 1 -10 825.09 16.67
 -3 1 10 822.78 13.37
 -3 1 10 842.94 18.04
 -3 -1 -10 822.79 13.27
 -3 1 9 310.57 7.05
 3 1 -9 311.98 9.18
 3 -1 9 332.5 7.14
 3 -1 9 320.05 7.05
 3 -1 9 322.24 7.22
 -3 1 9 321.47 7.23
 -3 -1 -9 317.86 7.18
 3 1 -9 310.66 6.74
 3 1 -9 336.41 10.66
 -3 -1 -9 318.53 8.97
 3 -1 9 318.38 10.09
 -3 -1 -9 331.52 7.44
 3 1 -9 308.66 9.16
 -3 1 9 323.29 8.9
 -3 1 9 312.32 7.03
 -3 -1 -9 319.4 7.25
 -3 -1 -9 332.08 10.52
 -3 -1 -9 322.95 8.58
 -3 1 9 324.57 10.13
 3 -1 9 313.51 8.24
 3 1 -9 319.04 9.63
 -3 -1 -8 642.61 12.72
 3 1 -8 671.65 13.73
 3 -1 8 680.68 11.17
 -3 -1 -8 685.01 15.47
 3 1 -8 645.86 13.87
 -3 1 8 666.9 13.62
 3 -1 8 677.48 15.08
 -3 1 8 639.31 11.01
 3 1 -8 679.65 15.36
 -3 -1 -8 657.3 13.26
 -3 1 8 651.33 10.84
 3 -1 8 646.27 10.94
 -3 -1 -8 652.47 11.19
 -3 -1 -8 650.99 11.02
 -3 1 8 648.58 11.09
 3 1 -8 678.41 14.2
 -3 -1 -8 650.62 12.39
 -3 1 8 691.27 14.88
 3 -1 8 632.23 12.36
 -3 1 8 655.01 11
 -3 -1 -7 713.73 13.36
 3 1 -7 725.3 15.46
 -3 -1 -7 715.02 15.56
 3 1 -7 704.87 14.16
 -3 -1 -7 713.08 12.33
 -3 1 7 712.59 14.84
 3 -1 7 700.01 12.78
 -3 1 7 716.54 14.2
 3 -1 7 723.25 15.31
 3 1 -7 700.82 14.44
 -3 -1 -7 712.37 13.63
 3 1 -7 717.76 13.98
 3 1 -6 511.04 12.1
 -3 -1 -6 489.93 10.21
 -3 -1 -6 505.33 9.12
 -3 1 6 494.33 9.35
 3 1 -6 515.15 11.15
 -3 1 6 490.34 11.49
 3 1 -6 484.69 11.42
 3 -1 6 505.16 12.09
 -3 1 6 495.96 11.4
 -3 -1 -6 498.14 11.12
 3 1 -6 487.22 10.81
 -3 1 5 383.35 9.51
 -3 -1 -5 410.16 9.83
 3 1 -5 396.84 9.26
 -3 -1 -5 396.47 6.97
 -3 1 5 399.19 8.32
 3 1 -5 404.06 10.1
 -3 -1 -5 392.98 8.46
 3 1 -5 413.01 10.13
 -3 1 5 401.01 9.88
 3 -1 5 406.62 10.34
 3 1 -5 409.85 9.37
 3 1 -5 392.25 9.74
 -3 1 4 16.67 1.78
 3 1 -4 15.98 1.66
 3 1 -4 15.87 1.85
 -3 -1 -4 17.8 2.13
 -3 1 4 16.95 1.61
 -3 -1 -4 16.55 1.92
 3 1 -4 16.82 1.75
 3 1 -4 18.53 2.01
 -3 1 4 18.18 2.01
 3 1 -4 17.46 1.95
 -3 -1 -4 18.8 1.6
 3 1 -3 279.81 7.51
 -3 -1 -3 294.96 8.21
 3 1 -3 275.22 7.26
 -3 -1 -3 275.01 7.94
 -3 1 3 276.59 7
 3 1 -3 286.41 8.03
 -3 -1 -3 287.14 8.21
 -3 1 3 273.51 7.82
 3 1 -3 277.15 7.55
 3 1 -2 536.35 10.71
 -3 -1 -2 576.27 12.06
 3 -1 2 510.15 10.25
 3 1 -2 548.37 10.79
 3 1 -2 521.55 10.67
 3 -1 2 538.02 11.96
 -3 -1 -2 542.48 11.88
 3 -1 2 541.13 11.46
 3 1 -2 526.71 11.51
 -3 -1 -2 537.45 11.36
 -3 1 2 535.71 10.63
 -3 -1 -2 550.26 11.36
 3 -1 1 1230.77 18.8
 3 1 -1 1273.54 18.57
 3 -1 1 1267.34 20.58
 3 1 -1 1279.39 18.93
 3 -1 1 1244.79 19.72
 -3 -1 -1 1290.04 19.55
 -3 1 1 1240.04 19.09
 -3 -1 -1 1253.93 20.06
 -3 -1 0 103.12 4.69
 3 -1 0 95.12 4.06
 3 1 0 94.32 3.64
 3 1 0 92.69 3.92
 3 -1 0 96.66 4.59
 3 -1 0 96.37 4.25
 -3 1 0 100.58 4.5
 -3 -1 0 106.82 4.83
 -3 -1 0 96.94 4.02
 -3 1 0 93.14 4.13
 -3 1 -1 1339.15 17.47
 -3 -1 1 1439.67 21.87
 3 -1 -1 1382.03 20.75
 3 1 1 1365.42 18.65
 3 -1 -1 1347.64 21.72
 3 1 1 1362.09 20.05
 -3 1 -1 1387.99 21.35
 3 -1 -1 1365.7 20.51
 -3 -1 1 1395.73 21.54
 3 1 1 1362.73 21.23
 -3 -1 1 1333.36 21.93
 -3 -1 1 1383.66 19.65
 -3 1 -1 1337.94 20.8
 -3 1 -2 573.43 9.52
 3 -1 -2 571.66 12.02
 -3 -1 2 626.05 12.69
 3 1 2 573.56 9.55
 3 -1 -2 602.45 12.13
 3 -1 -2 587.89 12.67
 -3 1 -2 585.53 12.13
 3 1 2 586.13 12.21
 -3 -1 2 611.99 12.36
 3 -1 -2 569.49 11.41
 -3 -1 2 575.6 10.36
 -3 -1 2 563.92 12.92
 -3 1 -2 581.42 12.05
 -3 1 -2 583.07 11.04
 -3 1 -3 220.01 5.43
 -3 -1 3 231.46 7.25
 3 -1 -3 224.9 7
 3 -1 -3 241.38 7.3
 3 1 3 217.69 4.77
 3 -1 -3 221.74 7.22
 3 -1 -3 213.51 7.32
 3 1 3 228.42 7.12
 -3 -1 3 233.44 7.05
 3 -1 -3 221.82 6.47
 -3 1 -3 224.74 7.01
 -3 -1 3 222.7 5.43
 -3 1 -3 220.92 5.89
 -3 -1 3 216.27 7.68
 -3 -1 4 25.58 2.34
 3 -1 -4 21.73 2.18
 3 -1 -4 22.69 2.3
 3 -1 -4 22.36 2.36
 3 -1 -4 23.05 2.48
 -3 1 -4 22.61 2.23
 3 1 4 22.88 2.28
 -3 -1 4 22.62 2.12
 3 -1 -4 21.61 1.93
 -3 -1 4 22.38 1.43
 -3 -1 4 18.88 2.38
 -3 1 -4 22.2 1.61
 -3 1 -5 466.2 9.52
 -3 -1 5 487.83 10.99
 3 -1 -5 458.83 10.98
 3 -1 -5 482.05 11.56
 3 -1 -5 469.82 11.65
 3 -1 -5 442.22 11.63
 -3 1 -5 463.72 10.81
 3 1 5 484.29 11.21
 -3 -1 5 487.76 10.63
 3 -1 -5 477.49 9.95
 -3 1 -5 495.95 11.65
 -3 -1 5 468.28 12.48
 -3 1 -6 481.89 10.28
 3 -1 -6 483.2 12.2
 -3 -1 6 514.93 11.27
 3 -1 -6 491.27 11.68
 3 -1 -6 503.5 12.22
 -3 1 -6 505.44 11.33
 -3 -1 6 513.52 10.87
 3 1 6 508.99 11.75
 3 -1 -6 499.43 10.19
 -3 1 -6 498.42 12.06
 -3 1 -7 644.85 12.8
 3 -1 -7 673.25 14.96
 -3 -1 7 666.57 13.12
 3 -1 -7 636.37 14.1
 3 -1 -7 658.05 15.01
 -3 1 -7 677.32 14.74
 -3 1 -7 647.12 14.13
 3 1 7 669.94 14.08
 3 -1 -7 641.91 12.01
 -3 1 -7 654.82 13.35
 -3 -1 7 667.75 12.64
 3 -1 -8 704.03 11.49
 -3 -1 8 696.23 13.5
 3 -1 -8 721.13 15.45
 -3 1 -8 703.28 11.62
 -3 -1 8 676.58 11.45
 3 -1 -8 702.39 11.45
 -3 1 -8 708.61 15.27
 -3 1 -8 730.69 15.74
 -3 -1 8 672.27 16.58
 3 1 8 701.89 14.8
 -3 -1 8 715.8 12.88
 3 -1 -8 677.54 12.36
 3 1 8 689.08 14.75
 -3 1 -8 691.64 13.9
 -3 1 -8 683.05 11.38
 -3 -1 8 681.43 11.51
 3 -1 -8 708.85 16.19
 3 1 8 677.65 13.24
 -3 1 -8 719.66 11.62
 -3 -1 9 296.03 6.93
 -3 -1 9 302.6 6.79
 3 -1 -9 301.42 6.89
 3 1 9 286.27 6.28
 -3 -1 9 294.25 6.61
 3 1 9 306.37 6.73
 -3 1 -9 293.91 6.91
 -3 -1 9 286.9 6.82
 -3 1 -9 300.17 9.8
 -3 -1 9 301.9 10.78
 3 -1 -9 294.31 6.77
 -3 1 -9 294.74 9.59
 3 1 9 307.3 9.33
 -3 -1 9 292.54 6.64
 3 1 9 299.91 9.36
 -3 1 -9 301.56 6.84
 -3 1 -9 292.4 6.79
 -3 1 -9 295.78 8.83
 3 1 9 303.96 8.23
 3 -1 -9 307.2 9.91
 3 -1 -9 303.48 10.37
 -3 -1 10 804.51 12.83
 3 -1 -10 786.35 13.07
 3 1 10 773.86 12.23
 3 1 10 808.71 12.9
 -3 -1 10 794.97 12.72
 -3 1 -10 805.63 13.22
 -3 -1 10 771.01 12.99
 -3 1 -10 785.91 17.29
 -3 -1 10 766.8 18.66
 3 -1 -10 779.67 12.94
 3 -1 -10 819.1 18.22
 -3 1 -10 764.33 17.09
 3 1 10 792.09 16.55
 -3 1 -10 777.27 16.26
 -3 -1 10 764.56 12.66
 3 -1 -10 767.19 18.17
 -3 1 -10 774.42 12.84
 -3 1 -10 794.77 13
 3 1 10 754.19 14.59
 3 -1 -10 805.08 17.58
 3 1 10 763.61 16.64
 -3 -1 11 312.68 7.12
 3 1 11 307.55 7.19
 -3 1 -11 318.95 10.41
 -3 -1 11 305.62 11.18
 -3 -1 11 304.11 7.1
 -3 1 -11 304.98 7.41
 -3 -1 11 308.91 7.43
 3 -1 -11 325.32 11.07
 3 -1 -11 300.45 7.24
 -3 1 -11 305.85 10.43
 3 1 11 307.46 9.7
 -3 1 -11 316.77 9.91
 3 1 11 288.15 8.28
 -3 1 -11 315.7 7.24
 -3 1 -11 304.7 7.3
 3 -1 -11 283.13 10.72
 3 1 11 287.89 10.73
 -3 -1 11 309.54 7.06
 3 1 11 317.27 10.07
 3 -1 -11 309.33 7.42
 3 1 11 297.1 6.62
 3 1 12 803.62 13.64
 3 1 12 812.51 13.44
 -3 -1 12 809.74 13.16
 -3 -1 12 789.73 19.19
 -3 1 -12 795.12 17.79
 -3 -1 12 782.55 13.18
 -3 1 -12 807.45 13.76
 -3 -1 12 793.14 13.68
 3 -1 -12 784.61 13.54
 3 -1 -12 828.03 19.08
 3 1 12 802.97 16.96
 -3 1 -12 805.49 18.32
 -3 1 -12 787.77 17.36
 -3 1 -12 791.97 13.19
 -3 1 -12 790.52 13.44
 -3 -1 12 814.95 12.99
 3 -1 -12 799.71 19.38
 3 1 12 766.01 18.91
 3 1 12 769.75 12.42
 3 -1 -12 803.89 13.75
 3 1 12 782.83 17.31
 -3 -1 13 64.59 3.42
 3 1 13 64 3.3
 3 -1 -13 65.07 3.37
 3 1 13 67.52 3.38
 -3 -1 13 64.14 3.03
 -3 1 -13 61.66 4.48
 -3 -1 13 65.51 5.09
 -3 -1 13 64.24 3.14
 -3 -1 13 66.61 3.38
 3 -1 -13 63.21 3.29
 3 -1 -13 70.22 5.2
 -3 1 -13 60 4.78
 3 1 13 55.61 4.24
 -3 1 -13 61.07 3.19
 -3 -1 13 63.77 2.93
 -3 1 -13 63.9 4.63
 -3 1 -13 64.04 3.06
 -3 1 -13 66.16 3.38
 3 -1 -13 61.9 5.1
 3 1 13 63.16 5.11
 -3 -1 14 240.23 6.74
 3 1 14 248.11 6.82
 -3 1 -14 246.23 6.7
 3 1 14 244.1 6.63
 -3 -1 14 240.76 6.12
 3 -1 -14 240.39 6.63
 3 -1 -14 254.28 10.02
 -3 1 -14 225.23 8.82
 -3 1 -14 221.4 9.25
 -3 -1 14 230.92 6.57
 -3 1 -14 226.09 5.96
 -3 -1 14 236.14 6.27
 3 1 14 222.21 8.61
 -3 -1 14 231.36 9.46
 -3 -1 14 232.02 5.68
 -3 1 -14 232.23 6.35
 -3 1 -14 224.85 6.55
 3 -1 -14 226.05 10.03
 3 1 14 231.16 9.86
 -3 -1 15 4.69 1.1
 -3 1 -15 3.77 1.07
 -3 -1 15 4.17 1.12
 3 1 15 5.44 1.14
 -3 1 -15 4.51 1.16
 -3 -1 15 4.65 0.91
 3 -1 -15 3.81 1.05
 -3 1 -15 4.28 0.88
 -3 1 -15 4.98 1.52
 3 -1 -15 3.38 1.43
 3 1 15 4.1 1.23
 -3 1 -15 3.64 1.36
 3 1 15 3.91 1.05
 -3 1 -15 8.68 1.29
 3 -1 -15 4.65 1.6
 -3 1 -15 4.1 0.98
 3 1 15 5.43 1.69
 -3 -1 15 4.5 0.95
 -3 1 -16 337.45 6.93
 -3 1 -16 363.69 8.16
 -3 -1 16 362.09 8.27
 -3 1 -16 375.95 8.29
 3 1 16 375.82 8.34
 3 -1 -16 374.04 8.4
 -3 1 -16 367.94 8.39
 -3 -1 16 374.62 8.37
 -3 -1 16 360.92 7.69
 3 1 16 369.98 8.18
 -3 1 -17 86.55 3.55
 -3 1 -17 88.54 3.67
 -3 -1 17 86.82 3.6
 -3 1 -17 85.39 3.51
 3 1 17 83.65 3.58
 3 -1 -17 83.25 3.56
 -3 -1 17 88.15 3.63
 -3 -1 17 84.88 3.21
 3 1 17 87.8 3.55
 -3 1 -18 59.17 2.67
 3 1 18 58.8 2.71
 3 -1 -18 55.75 2.67
 -3 1 -18 58.52 2.62
 -3 -1 18 59.68 2.69
 -3 1 -18 58.82 2.74
 3 1 18 57.53 2.63
 -3 -1 18 58.52 2.73
 3 -1 -19 108.07 3.47
 3 1 19 103.21 3.28
 -3 1 -19 104.47 3.32
 3 1 19 107.57 3.47
 -3 1 -19 106.74 3.28
 3 -1 -19 104.64 3.5
 -3 -1 19 107.65 3.33
 -3 1 -19 106.73 3.47
 -3 -1 19 106.27 3.2
 3 1 19 103.63 3.34
 -3 -1 19 107.05 3.41
 3 -1 -20 149.09 3.68
 3 1 20 144.5 3.44
 -3 1 -20 151.99 3.59
 3 1 20 155.01 3.74
 -3 1 -20 150.08 3.37
 3 -1 -20 149.49 3.65
 -3 -1 20 140.96 3.18
 -3 1 -20 158.84 3.77
 -3 -1 20 152.85 3.6
 3 1 20 151.03 3.58
 -3 -1 20 146.88 3.38
 3 -1 -21 36.19 1.32
 -3 1 -21 38.79 1.44
 3 1 21 33.12 1.14
 3 1 21 36.67 1.3
 3 1 21 40.74 1.46
 3 -1 -21 38.63 1.42
 -3 1 -21 36.67 1.3
 3 -2 21 17.37 0.88
 -3 2 21 18.11 0.88
 -3 2 21 19.3 0.92
 3 2 -21 18.04 0.85
 -3 2 21 17.67 0.8
 -3 -2 -20 88.8 2.46
 -3 2 20 92.83 2.7
 3 -2 20 81.81 2.29
 -3 2 20 90.52 2.61
 3 2 -20 89.81 2.59
 -3 2 19 76.12 2.68
 -3 -2 -19 78.88 2.8
 3 -2 19 72.5 2.4
 -3 2 19 79.42 2.78
 3 2 -19 72.58 2.12
 3 2 -19 73.45 2.6
 -3 2 19 73.88 2.68
 -3 -2 -19 76.62 2.57
 -3 -2 -18 91.57 2.76
 -3 -2 -18 94.86 3.09
 3 -2 18 101.31 3.23
 3 2 -18 106.27 3.58
 -3 -2 -18 94.62 3.55
 -3 2 18 96.64 3.52
 3 2 -18 92.62 3.01
 3 -2 18 96.54 3.28
 -3 2 18 102.29 3.62
 -3 -2 -18 98.99 3.41
 -3 -2 -17 13.95 1.45
 -3 2 17 14.23 1.53
 3 2 -17 15.92 1.56
 3 -2 17 16.18 1.48
 -3 2 17 17.99 1.68
 -3 -2 -17 17.39 1.46
 -3 -2 -17 15.92 1.36
 3 -2 17 17.39 1.56
 -3 -2 -17 14.88 1.24
 3 2 -17 17.26 1.43
 -3 2 16 2.89 0.97
 -3 -2 -16 3.35 0.85
 3 2 -16 3.92 0.88
 -3 2 16 2.41 0.91
 3 -2 16 3.21 0.85
 3 -2 16 2.89 0.95
 -3 -2 -16 3.83 0.85
 -3 -2 -16 3.8 0.86
 -3 -2 -16 3.29 0.91
 3 -2 16 3.52 0.93
 -3 2 16 3.38 0.84
 -3 -2 -15 4.68 1.02
 3 2 -15 4.68 1.57
 -3 2 15 5.04 1.15
 -3 -2 -15 6.39 1.11
 -3 -2 -15 3.37 1
 -3 2 15 4.72 1.64
 3 2 -15 4.68 0.97
 3 -2 15 3.37 0.97
 3 -2 15 5.63 1.16
 -3 2 15 6.22 1.22
 3 -2 15 3.57 0.99
 -3 2 15 5.66 1.04
 3 -2 14 578.43 11.1
 -3 2 14 584.36 11.27
 -3 2 14 568.02 11.16
 3 2 -14 588.83 10.5
 3 2 -14 573.41 15.99
 -3 2 14 589.46 10.84
 3 -2 14 566.58 10.76
 -3 -2 -14 553.28 9.84
 -3 -2 -14 562.13 10.78
 3 -2 14 569.38 10.91
 -3 2 14 578.8 11.17
 -3 -2 -14 559.11 11.2
 -3 -2 -14 557.55 10.79
 -3 -2 -14 566.42 10.39
 -3 2 14 564.88 15.56
 3 -2 13 129.93 4.69
 3 -2 13 131.07 4.73
 -3 2 13 128.21 4.74
 3 2 -13 119.02 6.06
 3 2 -13 125.11 4.27
 3 -2 13 130.16 4.55
 -3 2 13 135.82 4.72
 -3 2 13 123.74 6.88
 -3 -2 -13 124.71 4.61
 -3 -2 -13 124.15 4.27
 -3 -2 -13 123.67 4.2
 -3 -2 -13 123.13 4.84
 -3 2 13 125.27 4.72
 -3 -2 -13 129.75 4.81
 -3 2 13 135.11 4.8
 -3 -2 -13 125.08 4.51
 -3 2 12 57.24 3.04
 3 -2 12 55.76 2.78
 3 -2 12 53.35 2.95
 3 -2 12 51.73 2.89
 -3 2 12 56.61 3.07
 -3 2 12 55.58 3.08
 3 2 -12 53.29 2.72
 3 2 -12 49.59 4.43
 -3 -2 -12 53.84 2.98
 -3 -2 -12 52.97 2.7
 -3 -2 -12 53.97 2.79
 -3 -2 -12 52.61 3.13
 -3 2 12 60.75 4.7
 -3 2 12 51.07 2.88
 3 -2 12 54.35 2.89
 -3 -2 -12 59.79 3.17
 -3 -2 -12 56.22 2.92
 3 -2 11 69.97 3.14
 3 -2 11 68.62 3.29
 3 -2 11 66.17 3.22
 -3 2 11 71.1 3.36
 -3 -2 -11 60.26 3.86
 -3 2 11 68.96 4.13
 -3 2 11 67.99 3.32
 3 2 -11 70.35 3.05
 3 2 -11 73.36 5.26
 -3 -2 -11 70.07 3.38
 -3 -2 -11 66.52 2.92
 -3 -2 -11 62.24 3.08
 -3 2 11 65.84 3.21
 -3 -2 -11 66.58 3.12
 -3 2 11 69.63 3.3
 -3 -2 -11 79.6 3.55
 -3 2 11 61.91 4.66
 3 -2 10 821.78 13.41
 3 -2 10 816.22 13.19
 -3 2 10 809.97 13.32
 -3 -2 -10 763.68 14.98
 -3 2 10 789.8 16
 -3 2 10 826.98 13.51
 3 2 -10 802.43 12.48
 3 2 -10 812.18 18.38
 -3 -2 -10 749.62 14.6
 3 -2 10 817.37 18.22
 -3 -2 -10 794.62 13.31
 -3 -2 -10 795.95 13.5
 3 -2 10 799.57 12.84
 -3 -2 -10 768.57 12.97
 -3 2 10 803.35 13.18
 -3 2 10 814.12 17.77
 -3 -2 -10 788.3 12.82
 -3 -2 -9 1045.32 17.6
 -3 2 9 1118.48 19.85
 -3 2 9 1112.16 16.43
 -3 2 9 1077.97 15.97
 -3 2 9 1107.95 16.27
 3 2 -9 1148.04 21.82
 -3 -2 -9 1005.05 17.34
 3 -2 9 1129.93 21.72
 3 -2 9 1132.4 16.16
 3 -2 9 1098.12 16.33
 -3 -2 -9 1128.2 16.65
 -3 -2 -9 1073.86 16.63
 -3 -2 -9 1083.79 16.22
 3 -2 9 1069.68 15.85
 -3 -2 -9 1066.9 15.67
 -3 2 9 1101.13 20.88
 3 -2 8 46.24 2.48
 3 -2 8 43.28 2.3
 -3 -2 -8 40.47 2.57
 -3 2 8 44.27 2.6
 -3 2 8 43.55 3.35
 -3 2 8 46.12 2.48
 -3 -2 -8 43.55 2.37
 -3 2 8 52.3 2.59
 3 -2 8 41.04 3.6
 3 2 -8 47.89 3.83
 -3 -2 -8 42.48 2.67
 -3 -2 -8 41.49 2.35
 3 -2 8 50.08 2.48
 -3 -2 -8 43.41 2.5
 -3 2 8 38.86 3.28
 -3 -2 -8 43.13 3.03
 3 -2 8 58.9 3.53
 -3 -2 -8 46.36 2.58
 -3 2 8 43.89 2.31
 3 2 -7 1352.49 20.35
 -3 2 7 1394.22 22.62
 3 -2 7 1376.82 18.67
 3 -2 7 1357.59 18.54
 3 2 -7 1383.25 23.44
 -3 -2 -7 1277.42 19.05
 -3 2 7 1359.85 18.56
 -3 2 7 1359.06 22.54
 3 -2 7 1383.24 23.8
 -3 2 7 1318.21 19.82
 -3 -2 -7 1332.63 21.57
 3 2 -7 1377.1 20.75
 -3 2 6 311.05 8.77
 3 2 -6 328.04 9.44
 -3 -2 -6 311.66 6.83
 -3 2 6 311.5 7.85
 -3 2 6 323.62 9.21
 3 2 -6 320.29 7.67
 3 2 -6 316.35 8.43
 -3 -2 -6 322.69 8.93
 3 2 -6 317.47 7.93
 -3 -2 -5 498.26 11.43
 3 2 -5 472.92 9.8
 -3 2 5 484.19 10.7
 3 2 -5 479.05 11.26
 -3 -2 -5 451.85 8.08
 -3 -2 -5 490.61 11.99
 -3 2 5 476.06 10.19
 -3 2 5 464.52 11.29
 3 2 -5 473.42 11.58
 3 -2 5 458.53 8.22
 3 2 -5 471.1 10.17
 -3 -2 -4 2102.11 29.68
 3 2 -4 2076.99 27.24
 -3 2 4 2078.2 29.73
 3 2 -4 2036.06 29.88
 3 -2 4 2100.96 30.06
 -3 -2 -4 2094.1 30.15
 -3 2 4 2003.3 27.97
 -3 2 4 2022.99 27.81
 3 2 -4 2032.88 27.32
 3 2 -4 2058.77 29.03
 -3 -2 -3 877.52 16.18
 3 2 -3 856.68 14.13
 3 -2 3 849.13 15.89
 -3 -2 -3 833.74 15.8
 -3 2 3 825.7 14.88
 -3 2 3 839.62 14.05
 3 2 -3 853.01 13.89
 3 2 -3 859.81 15.07
 3 -2 2 143 5.56
 -3 -2 -2 145.52 5.53
 -3 2 2 139.01 5.26
 -3 -2 -2 150.64 5.86
 3 2 -2 150.82 4.93
 3 2 -2 146.55 4.6
 3 -2 2 142.15 6
 3 2 -2 141.01 5
 -3 -2 -1 329.05 8.34
 -3 2 1 317.58 8.43
 3 2 -1 338.36 7.67
 3 2 -1 346.52 7.35
 3 -2 1 338.41 9.56
 3 -2 1 332.49 8.6
 -3 2 1 321.4 8.79
 3 2 -1 325.73 9
 3 2 0 4.99 1.18
 3 -2 0 4.16 0.99
 -3 2 0 9.34 1.48
 -3 -2 0 4.8 1
 -3 2 0 5.89 1.23
 -3 -2 0 5.44 1.36
 -3 -2 0 8.3 1.43
 3 -2 0 3.92 1.01
 3 2 0 4.67 0.83
 3 -2 0 3.95 1.22
 -3 -2 1 274.9 8.09
 -3 2 -1 242.07 7.45
 -3 -2 1 239.16 8.11
 3 -2 -1 240.68 8.08
 3 2 1 257.73 7.75
 -3 2 -1 248.25 7.54
 3 -2 -1 259.92 7.07
 3 -2 -1 251.01 7.53
 3 2 1 255.76 5.74
 -3 -2 2 196.04 6.84
 3 -2 -2 208.93 6.92
 -3 -2 2 200.12 7.49
 3 -2 -2 190.54 7.11
 -3 2 -2 192.81 6.55
 3 2 2 201.43 6.78
 3 -2 -2 199.63 5.97
 -3 -2 3 893.27 16.36
 3 -2 -3 861.96 16.24
 -3 -2 3 860.06 17.51
 3 -2 -3 840.82 14.18
 3 2 3 865.56 16.01
 -3 2 -3 849.78 15.68
 3 -2 -3 870.11 16.91
 3 -2 -3 819.04 16.87
 -3 2 -3 827.6 14.2
 -3 -2 4 2180.88 30.43
 3 -2 -4 2071.59 30.33
 3 -2 -4 2179.55 31.12
 -3 -2 4 2049.37 32.28
 -3 2 -4 2097.62 30.55
 -3 2 -4 2093.74 29.59
 3 2 4 2155.96 30.27
 3 -2 -4 2070.75 27.37
 3 -2 -4 2099.21 31.37
 3 -2 -4 2045.22 31.67
 -3 2 -4 2126.67 28.46
 -3 -2 5 546.92 12.24
 3 -2 -5 512.58 12.25
 3 -2 -5 533.46 12.8
 -3 2 -5 533.63 11.27
 -3 2 -5 553.01 12.73
 3 -2 -5 519.75 12.98
 3 -2 -5 520.58 13.33
 3 -2 -5 517.11 9.92
 3 2 5 558.67 12.29
 -3 2 -5 537.23 11.77
 -3 -2 6 317.85 8.95
 3 -2 -6 308.96 9.36
 -3 2 -6 303.94 8.48
 3 2 6 317.39 9.03
 3 -2 -6 306.2 6.9
 -3 2 -6 315.84 8.73
 3 -2 -6 308.09 9.95
 3 -2 -6 299.7 10.08
 -3 2 -7 1380.28 21.8
 3 2 7 1431.32 22.97
 -3 -2 7 1381.16 25.63
 -3 2 -7 1410.56 23.99
 3 -2 -7 1353.92 18.85
 -3 -2 7 1376.28 18.76
 3 -2 -7 1372.38 24.86
 -3 2 -7 1410.06 22.55
 -3 -2 7 1415.95 22.32
 3 -2 -7 1409.36 24.02
 3 -2 -7 1386.14 19
 3 -2 -8 29.66 3.3
 3 -2 -8 29.28 2.02
 3 -2 -8 25.67 2.35
 -3 -2 8 32.3 2.66
 3 -2 -8 29.56 3.08
 -3 -2 8 33.47 2.12
 -3 2 -8 30.09 2.02
 -3 -2 8 30.31 2.02
 3 -2 -8 34.34 3.37
 3 -2 -8 33.06 2.11
 -3 2 -8 29.22 3.06
 -3 -2 8 32.9 3.61
 -3 2 -8 32.7 3.14
 -3 2 -8 26.29 2.37
 3 2 8 30.26 2.78
 3 2 8 30.06 2.97
 -3 2 -8 27.96 2.72
 3 2 8 32.72 2.87
 -3 2 -8 28.09 1.91
 -3 -2 8 30.17 2
 -3 2 -8 32.58 2.08
 3 2 9 1126.09 20.05
 3 -2 -9 1136.74 22.15
 -3 -2 9 1119.74 16.65
 3 2 9 1125.88 15.96
 -3 2 -9 1137.28 16.71
 -3 -2 9 1100.16 16.51
 -3 -2 9 1138.8 23.28
 -3 2 -9 1147.42 21.55
 3 -2 -9 1137.96 22.28
 3 -2 -9 1125.95 16.68
 -3 2 -9 1107.68 21.74
 3 2 9 1119.45 19.97
 -3 -2 9 1099.56 15.99
 -3 -2 9 1126.38 16.34
 -3 -2 9 1119.05 16.41
 3 2 9 1116.08 21.45
 -3 2 -9 1099.2 16.23
 3 -2 -9 1151.62 23.09
 -3 2 -9 1103.94 20.45
 -3 2 -9 1126.5 16.47
 -3 2 -10 743.21 16.38
 3 2 10 753.28 12.28
 -3 -2 10 766.41 12.9
 -3 2 -10 765.4 12.91
 -3 -2 10 755.01 12.8
 -3 -2 10 790.67 18.76
 -3 2 -10 795.57 17.28
 3 -2 -10 770.06 17.9
 3 -2 -10 757.38 12.87
 -3 2 -10 771.31 17.67
 3 2 10 760.54 15.75
 3 2 10 764.05 17.31
 3 2 10 766.09 15.8
 3 -2 -10 733.18 11.84
 -3 -2 10 761.29 12.63
 -3 -2 10 767.01 12.39
 3 2 10 737.45 17.17
 3 -2 -10 745.66 18.41
 -3 2 -10 766.6 12.68
 -3 2 -10 764.9 12.56
 -3 -2 10 750.82 12.27
 -3 -2 10 758.69 13.13
 3 2 11 43.93 2.47
 -3 -2 11 44.83 2.66
 -3 -2 11 44.92 4.25
 -3 2 -11 41.74 3.72
 -3 -2 11 45.39 2.48
 -3 2 -11 44.3 2.65
 -3 -2 11 43.23 2.62
 3 -2 -11 42.35 2.62
 3 -2 -11 46.7 4.16
 -3 2 -11 45.63 4.11
 3 2 11 41.41 3.33
 -3 2 -11 42.34 3.72
 3 2 11 47.29 3.58
 3 -2 -11 42.35 2.32
 -3 -2 11 44.26 2.53
 -3 -2 11 48.46 2.53
 3 2 11 37.24 3.71
 3 -2 -11 46.04 4.38
 -3 -2 11 43.93 2.72
 -3 2 -11 43.36 2.52
 -3 2 -11 42.97 2.51
 3 2 11 41.81 3.84
 3 -2 -12 84.8 3.36
 -3 -2 12 90.2 3.81
 -3 2 -12 89.29 5.41
 -3 -2 12 85.5 5.77
 -3 -2 12 88.77 3.54
 -3 2 -12 87.42 3.79
 -3 -2 12 81.16 3.65
 3 -2 -12 95.95 4.03
 3 -2 -12 89.15 5.81
 -3 2 -12 85.52 5.71
 -3 2 -12 82.6 5.29
 3 2 12 76.74 4.58
 -3 2 -12 86.25 3.54
 -3 -2 12 87.02 3.36
 -3 -2 12 90.03 3.98
 3 2 12 91.64 5.82
 3 -2 -12 87.65 6.17
 3 2 12 80.85 5.38
 -3 2 -12 89.86 3.64
 3 2 13 124.46 4.62
 -3 2 -13 116.07 4.4
 3 2 13 122.6 4.52
 -3 -2 13 120.4 4.43
 -3 2 -13 105.68 5.84
 -3 -2 13 108.2 6.38
 3 -2 -13 113.99 6.58
 3 -2 -13 116.95 4.51
 -3 2 -13 117.03 6.37
 -3 2 -13 102.85 6.36
 -3 -2 13 114.57 4.39
 -3 -2 13 114.21 4.04
 -3 -2 13 120.29 4.63
 -3 2 -13 113.41 4.15
 3 -2 -13 112.58 3.91
 3 2 13 111.87 6.52
 3 -2 -13 112.49 7.09
 3 2 13 114.92 6.39
 -3 2 -13 109.93 4.01
 3 2 14 583.77 11.09
 3 -2 -14 576.84 11.29
 3 2 14 586.31 11
 -3 -2 14 571.41 10.77
 3 -2 -14 568.15 15.2
 3 -2 -14 586.5 11.27
 -3 2 -14 552.45 10.01
 -3 2 -14 560.27 10.32
 -3 2 -14 543.75 15.27
 -3 -2 14 549.74 10.08
 3 2 14 507.44 14.29
 -3 2 -14 576 11.22
 3 -2 -14 543.47 9.87
 -3 -2 14 580.39 11.22
 -3 2 -14 540.41 14.6
 3 2 14 514.13 14.65
 3 -2 -14 535.5 16.13
 -3 2 -14 574.81 10.87
 -3 -2 14 560.88 10.87
 -3 -2 15 5.63 1.2
 -3 -2 15 3.58 0.96
 3 -2 -15 2.57 0.95
 3 -2 -15 2.27 0.92
 -3 2 -15 1.44 1.19
 -3 2 -15 1.38 0.93
 -3 2 -15 2.71 0.72
 -3 -2 15 3.58 0.81
 -3 -2 15 2.87 0.95
 -3 2 -15 1.92 0.87
 3 2 15 1.71 0.91
 3 2 15 2.24 0.94
 3 -2 -15 1.47 1.12
 3 -2 -15 2.64 0.76
 3 -2 -16 7.55 0.99
 -3 2 -16 7.99 1.28
 -3 -2 16 9.11 1.32
 3 -2 -16 9.59 1.4
 3 2 16 6.08 1.13
 -3 2 -16 6.72 1.1
 -3 -2 16 9.48 1.3
 -3 -2 16 7.25 1.11
 3 2 16 7.39 1.22
 3 -2 -16 6.22 1.22
 -3 2 -16 8.35 1.3
 3 -2 -17 22.83 1.91
 -3 -2 17 24.53 1.86
 3 2 17 30.87 2.02
 -3 2 -17 26.62 1.86
 3 -2 -17 23.81 1.92
 -3 -2 17 22.92 1.79
 3 -2 -17 20.42 1.4
 -3 2 -17 23.77 1.91
 3 2 17 22.74 1.83
 -3 2 -17 22.39 1.85
 3 -2 -18 96.56 3.53
 -3 2 -18 90.66 3.35
 -3 -2 18 93.95 3.26
 3 2 18 88.98 3.16
 -3 2 -18 93.54 3.13
 3 -2 -18 87.73 3.38
 -3 -2 18 94.69 3.27
 3 2 18 95.94 3.4
 -3 2 -18 92.8 3.38
 3 -2 -19 82.9 2.95
 -3 -2 19 81.71 2.82
 -3 2 -19 81.71 2.85
 -3 -2 19 77.91 2.58
 3 2 19 78.22 2.59
 3 2 19 81.84 2.8
 3 -2 -19 79.76 2.8
 -3 -2 19 78.11 2.59
 -3 2 -19 79.52 2.81
 -3 2 -19 74.08 2.41
 3 2 20 75.78 2.08
 3 -2 -20 84.92 2.56
 -3 -2 20 81.64 2.36
 -3 2 -20 81.46 2.43
 3 -2 -20 79.44 2.33
 -3 2 -20 79.65 2.41
 3 2 20 79.78 2.38
 -3 -2 21 18.72 0.94
 3 -2 -21 16.77 0.87
 -3 2 -21 16.72 0.79
 -3 2 -21 15.96 0.79
 3 3 -20 85.91 2.16
 -3 3 20 93.67 2.42
 -3 3 20 89.89 2.24
 3 -3 20 88.3 2.32
 3 -3 19 130.95 3.44
 3 3 -19 134.59 3.37
 -3 -3 -19 127.25 3.06
 -3 3 19 136.07 3.6
 -3 3 19 131.02 3.52
 -3 3 19 138.48 3.48
 -3 3 18 117.58 3.59
 3 -3 18 105.43 2.85
 -3 -3 -18 107.15 2.81
 3 3 -18 110.8 3.3
 3 -3 18 106.84 3.21
 -3 3 18 109.43 3.44
 3 -3 18 109.3 3.35
 -3 -3 -18 102.04 2.55
 -3 -3 -18 105.55 3.05
 -3 3 18 111 3.36
 -3 -3 -18 111.32 3.5
 -3 -3 -17 259.14 5.66
 3 3 -17 268.88 6.03
 3 -3 17 255.83 5.99
 -3 3 17 256.86 6.14
 3 -3 17 255.3 6.04
 -3 -3 -17 259.68 6.28
 -3 3 17 254.24 5.55
 3 -3 17 244.28 5.42
 -3 -3 -17 260.4 5.54
 -3 -3 -17 257.72 5.75
 -3 3 17 253.61 6.03
 -3 3 17 258.1 6.23
 -3 -3 -16 13.99 1.46
 3 -3 16 14.11 1.51
 -3 3 16 15.31 1.64
 3 -3 16 14.11 1.52
 -3 3 16 15.84 1.67
 -3 3 16 14.55 1.52
 -3 -3 -16 15.29 1.45
 -3 -3 -16 13.54 1.41
 -3 -3 -16 14.33 1.57
 -3 3 16 14.62 1.44
 3 -3 16 14.21 1.36
 -3 3 15 303.44 7.26
 -3 -3 -15 288.79 6.44
 -3 -3 -15 301.46 7.16
 -3 3 15 307.6 7.43
 3 -3 15 308.83 7.3
 -3 3 15 301.02 7.05
 3 -3 15 291.83 6.68
 3 -3 15 293.01 6.24
 -3 3 15 305.34 7.31
 3 -3 15 303.51 7.33
 3 -3 15 282.95 6.23
 -3 -3 -15 292.48 7.32
 -3 -3 -15 297.34 6.85
 3 -3 14 69.67 3.34
 -3 -3 -14 64.02 3.05
 3 -3 14 65.5 2.91
 -3 3 14 71.26 3.39
 3 3 -14 57.54 4.33
 -3 3 14 70.6 3.48
 -3 3 14 65.11 4.94
 -3 -3 -14 66.9 3.4
 -3 3 14 68.68 3.37
 -3 3 14 69.7 3.31
 3 -3 14 67.41 3.07
 3 -3 14 59.26 5.06
 3 -3 14 72.88 3.5
 -3 -3 -14 67.64 2.96
 -3 -3 -14 61.02 3.21
 3 -3 13 67.22 3.39
 3 -3 13 61.87 3.16
 -3 -3 -13 62.89 3.03
 -3 3 13 70.57 3.39
 -3 -3 -13 60.82 3.05
 3 3 -13 70.5 5.33
 -3 3 13 67.85 3.43
 3 -3 13 62.01 2.95
 3 -3 13 59.64 5.09
 -3 -3 -13 60.19 2.82
 -3 -3 -13 69.64 3.47
 -3 -3 -13 60.74 3.25
 3 -3 13 66.16 3.09
 -3 3 13 66.6 3.31
 -3 3 13 64.03 3.27
 -3 3 13 63.2 4.89
 3 -3 12 74.6 3.39
 3 -3 12 66.87 3.41
 3 -3 12 72.08 3.41
 3 -3 12 62.92 3.28
 -3 -3 -12 68.5 3.46
 -3 -3 -12 69.76 2.99
 -3 3 12 72.2 3.43
 3 3 -12 63.83 5.09
 -3 3 12 69 3.34
 -3 3 12 71.02 5.06
 -3 -3 -12 74.68 3.31
 3 -3 12 68.43 3.17
 -3 -3 -12 70.4 3.43
 3 -3 12 67.71 5.43
 3 -3 12 67.64 3.12
 -3 -3 -12 68.65 3.32
 -3 3 12 68.31 3.45
 -3 -3 -11 330.83 8.21
 -3 3 11 351.55 7.85
 3 -3 11 330.47 7.7
 3 -3 11 331.5 8.01
 3 -3 11 337.67 7.73
 3 -3 11 339.59 8.03
 -3 -3 -11 337.53 8.14
 -3 3 11 340.05 7.8
 3 3 -11 355.63 11.92
 -3 3 11 349.94 8.09
 -3 3 11 347.14 11.22
 -3 -3 -11 329.97 7.33
 -3 -3 -11 336.81 7.93
 3 -3 11 311.32 11.78
 3 -3 11 333.95 7.39
 -3 -3 -11 323.04 7.78
 -3 3 11 343.35 10.25
 -3 -3 -10 530.21 10.66
 -3 3 10 547.1 10.21
 3 -3 10 540.73 10.3
 3 -3 10 553.63 10.67
 3 -3 10 553.62 10.18
 3 -3 10 556.31 10.56
 -3 3 10 552.45 10.28
 3 -3 10 521.16 15.21
 -3 -3 -10 513.57 9.63
 3 3 -10 552.46 14.93
 -3 3 10 563.12 10.61
 -3 -3 -10 555.92 10.81
 -3 -3 -10 531.43 10.53
 -3 -3 -10 535.96 9.71
 -3 3 10 553.86 14.16
 -3 -3 -10 545.95 10.41
 3 -3 10 527.03 9.75
 -3 3 10 536.54 13.49
 3 -3 9 235.29 6.14
 -3 -3 -9 231.07 6.06
 3 -3 9 233.81 5.91
 3 -3 9 230.46 6.17
 -3 3 9 236.57 6
 -3 -3 -9 223.39 5.82
 -3 3 9 229.12 5.88
 3 3 -9 232.4 9.1
 -3 3 9 235.41 6.18
 -3 3 9 231.9 8.52
 -3 -3 -9 228.41 6.26
 -3 -3 -9 228.33 5.54
 -3 3 9 227.27 8.36
 -3 -3 -9 232.7 6.38
 -3 -3 -9 228.48 6.32
 3 -3 8 189.79 5.04
 3 -3 8 189.28 5.35
 3 -3 8 193.06 5.37
 -3 -3 -8 190.77 5.48
 -3 3 8 183.03 5.06
 3 3 -8 185.08 7.76
 -3 3 8 181.87 7.39
 -3 3 8 188.23 5.31
 -3 3 8 180.37 4.97
 -3 -3 -8 188.98 5.47
 -3 3 8 174.37 6.22
 -3 3 8 179.72 7.14
 3 -3 8 184.55 6.78
 -3 -3 -8 183.26 6.75
 -3 -3 -8 181.78 5.1
 3 -3 7 237.74 6.07
 3 -3 7 238.52 5.95
 -3 -3 -7 255.37 6.31
 -3 3 7 231.86 5.64
 3 -3 7 238.93 6.04
 -3 -3 -7 243.99 5.99
 3 3 -7 245.31 8.62
 -3 3 7 236.18 8.42
 -3 3 7 247.45 6.02
 -3 3 7 240.16 7.48
 -3 -3 -7 236.8 6.08
 -3 3 7 238.29 5.57
 -3 -3 -7 247.22 5.81
 -3 3 7 247.94 8.04
 3 -3 7 240.09 7.93
 -3 -3 -7 228.1 7.75
 3 -3 6 424.82 8.31
 3 -3 6 412.01 8.07
 -3 -3 -6 427.84 8.56
 3 3 -6 434.87 11.33
 3 -3 6 428.55 11.85
 -3 3 6 423.04 8.09
 -3 3 6 412.73 11.28
 -3 3 6 416.02 10.34
 -3 -3 -6 393.84 8.13
 3 -3 6 409.86 8.18
 -3 -3 -6 423.96 8.46
 -3 -3 -6 413.74 8.12
 3 -3 6 435.66 11.15
 -3 -3 -6 432.7 11.07
 -3 3 6 418.42 10.33
 -3 3 5 372.86 10.55
 -3 3 5 381.84 9.35
 -3 -3 -5 388.71 10.52
 3 -3 5 411.58 10.77
 3 3 -5 397.31 10.42
 3 -3 5 401.01 11
 -3 3 5 374.18 9.79
 -3 3 4 261.28 7.11
 -3 3 4 269.43 8.14
 -3 -3 -4 273.7 8.67
 3 3 -4 275.98 8.12
 3 -3 4 263.66 8.47
 3 3 -3 804.06 16.42
 3 -3 3 815.19 15.87
 -3 3 3 789.76 13.35
 -3 3 3 799.11 15.52
 -3 -3 -3 833.6 16.57
 3 3 -3 812.43 14.82
 -3 3 2 931.67 17.29
 3 3 -2 948.2 18.09
 3 -3 2 956.95 17.24
 -3 3 2 940.22 17.77
 3 3 -2 969.97 14.67
 -3 -3 -2 978.97 18.39
 3 3 -2 959.68 15.92
 -3 3 1 229.92 7.58
 3 3 -1 234.54 7.9
 -3 3 1 234.46 7.76
 3 -3 1 230.35 7.12
 3 -3 1 223.81 7.44
 3 3 -1 233.64 6.05
 3 3 -1 235.01 6.33
 -3 3 0 423.36 10.77
 3 -3 0 441.11 10.86
 -3 -3 0 463.62 11.6
 3 3 0 436.24 8.59
 -3 3 0 429.71 10.83
 3 -3 0 431.64 9.89
 3 3 0 457.87 11.28
 3 -3 -1 257.72 8
 -3 -3 1 240.66 8.1
 3 -3 -1 221.59 6.58
 -3 3 -1 229.21 7.55
 3 3 1 237.89 7.75
 3 -3 -1 237.28 7.86
 -3 -3 2 904.55 17.33
 3 -3 -2 838.33 16.41
 3 -3 -2 865.15 16.89
 -3 3 -2 857.61 16.23
 3 -3 -2 834.54 14.25
 3 3 2 877.6 16.53
 -3 -3 3 892.83 17.19
 3 -3 -3 837 16.44
 -3 3 -3 831.04 15.9
 3 3 3 836.7 16.13
 3 -3 -3 815.81 13.54
 3 -3 -3 840.45 16.92
 -3 -3 3 852.53 18.12
 -3 3 -3 830.61 16.67
 -3 3 -4 319.81 9.63
 -3 3 -4 321.83 8.97
 3 -3 -4 310.32 6.9
 3 3 4 335.42 9.35
 -3 3 -4 311.75 8.86
 -3 -3 4 330.45 9.64
 3 -3 -4 314.91 9.42
 3 -3 -4 324.35 9.56
 3 -3 -4 328.6 9.89
 3 -3 -4 335.71 10.36
 -3 3 -5 398.71 11.07
 -3 3 -5 408.44 10.2
 3 3 5 405.71 10.46
 3 -3 -5 406.48 10.8
 -3 -3 5 409.27 10.89
 3 -3 -5 393.72 10.9
 3 -3 -5 397.51 11.7
 -3 3 -5 386.14 10.29
 -3 3 -6 465.8 11.7
 3 3 6 485.81 11.6
 -3 3 -6 463.03 10.95
 -3 -3 6 448.38 8.67
 -3 -3 6 455.59 8.9
 -3 -3 6 452.65 9
 3 -3 -6 463.18 8.75
 3 -3 -6 471.2 11.71
 -3 -3 6 475.34 11.77
 3 -3 -6 459.81 12.22
 -3 3 -6 466.31 12.26
 -3 -3 6 462.31 13.47
 3 -3 -6 469.77 13.17
 3 -3 -7 272.95 8.53
 -3 -3 7 277.85 8.64
 -3 -3 7 278.83 6.66
 3 -3 -7 257.58 6.02
 -3 3 -7 277.59 9.33
 -3 -3 7 269.06 10.19
 3 -3 -7 276.01 9.65
 3 -3 -7 269.39 6.44
 -3 -3 7 265.55 6.26
 -3 3 -7 278.27 8.01
 3 3 7 279.72 8.56
 -3 -3 7 277.12 6.41
 -3 -3 7 273.38 6.51
 -3 3 -7 258.19 6.05
 -3 -3 7 273.49 6.73
 3 -3 -7 267.34 6.5
 3 -3 -7 277.69 10.16
 -3 3 -7 278.47 9.01
 3 -3 -7 285.79 6.3
 -3 -3 7 264.47 6.16
 -3 -3 8 228.74 6.12
 3 -3 -8 216.93 5.52
 3 3 8 222.82 8.32
 -3 3 -8 259.7 9.11
 -3 -3 8 232.28 9.59
 3 -3 -8 249.08 9.26
 3 -3 -8 226.46 5.97
 -3 3 -8 233.79 5.99
 -3 -3 8 221.53 5.78
 3 3 8 219.55 7.5
 -3 -3 8 225.32 5.75
 -3 -3 8 228.04 5.94
 -3 3 -8 232.04 8.48
 -3 3 -8 217.21 5.55
 -3 -3 8 231.5 6.21
 3 -3 -8 215.21 5.48
 3 -3 -8 216.74 5.95
 -3 -3 8 215.1 5.57
 3 -3 -8 233.6 9.5
 3 -3 -9 186.81 5.56
 -3 -3 9 197.81 5.78
 3 3 9 195.7 7.83
 3 -3 -9 186.82 5.19
 3 -3 -9 204.92 8.54
 3 -3 -9 190.59 5.56
 3 3 9 191.14 8.24
 -3 3 -9 192.59 5.48
 -3 -3 9 185.08 5.35
 3 3 9 191.18 6.97
 -3 3 -9 201.46 5.54
 -3 -3 9 186.13 5.17
 -3 3 -9 202.43 8.1
 -3 -3 9 198.81 8.82
 3 -3 -9 189.31 5.1
 -3 -3 9 194.73 5.53
 -3 -3 9 191.81 5.23
 -3 3 -9 201.24 8.04
 3 -3 -9 192.33 8.83
 3 3 9 192.63 7.61
 -3 3 -9 181.69 5.11
 -3 -3 9 199.67 5.82
 -3 3 -10 540.61 14.16
 -3 -3 10 539.38 10.59
 -3 -3 10 540.05 10.26
 -3 -3 10 527.29 9.57
 3 -3 -10 554.62 14.9
 3 -3 -10 532.31 10.4
 -3 3 -10 526.49 13.9
 -3 -3 10 554.41 15.37
 -3 3 -10 529.32 10.02
 -3 -3 10 517.69 9.72
 -3 3 -10 522.92 9.69
 -3 3 -10 547.35 10.27
 -3 -3 10 525.39 10.07
 3 3 10 551.38 14.84
 3 -3 -10 527.33 9.48
 3 3 10 524.18 13.64
 3 -3 -10 505.19 9.69
 3 -3 -10 537.44 10.52
 3 3 10 526.94 13.45
 3 -3 -10 526.1 15.5
 -3 -3 10 547.29 10.73
 -3 3 -11 346.2 11.24
 -3 -3 11 337.49 8.12
 -3 -3 11 356.05 7.98
 3 -3 -11 351.39 11.64
 3 -3 -11 342.94 8.07
 3 -3 -11 325.86 12.26
 -3 3 -11 335.73 11.69
 -3 3 -11 330.36 7.75
 -3 -3 11 350.15 7.85
 -3 3 -11 346.61 10.92
 -3 -3 11 348.87 11.87
 3 3 11 342.67 11.64
 3 -3 -11 339.33 7.09
 -3 -3 11 332.78 7.36
 -3 3 -11 345.81 7.66
 -3 3 -11 342.73 7.39
 3 3 11 336.46 10.67
 3 -3 -11 332.38 7.49
 -3 -3 11 355.14 8.33
 3 -3 -11 343.17 8.11
 3 -3 -12 77.72 3.36
 -3 -3 12 83.05 3.79
 -3 -3 12 79.14 3.25
 -3 3 -12 85.35 3.47
 -3 3 -12 79.88 3.29
 3 -3 -12 83.71 5.51
 3 -3 -12 77.03 3.66
 -3 -3 12 84.11 3.64
 -3 3 -12 77.09 5.55
 -3 3 -12 79.79 3.54
 -3 -3 12 80.43 3.56
 -3 3 -12 78.97 5.02
 3 3 12 79.22 3.54
 3 3 12 75.47 5.41
 3 -3 -12 77.01 5.92
 3 -3 -12 83.68 3.82
 -3 -3 12 83.15 3.85
 3 3 12 82.97 5.12
 -3 3 -12 81.95 5.4
 -3 -3 13 36.11 2.15
 -3 3 -13 38.19 2.21
 -3 -3 13 40.43 2.69
 3 3 13 37.59 2.51
 -3 -3 13 33.85 2.44
 3 3 13 37.54 2.46
 3 -3 -13 35.91 3.61
 3 -3 -13 36.17 2.54
 -3 3 -13 35.72 2.19
 -3 3 -13 37.72 3.94
 3 3 13 38.69 3.47
 -3 3 -13 38.87 3.77
 3 -3 -13 36.23 2.29
 3 -3 -13 35.03 2.5
 -3 -3 13 39.35 2.47
 3 -3 -13 37.05 4.17
 -3 3 -13 36.03 2.35
 -3 -3 13 36.43 2.37
 3 3 13 34.5 3.69
 3 3 14 54.06 2.89
 -3 -3 14 50.58 2.91
 3 -3 -14 64.56 3.28
 3 -3 -14 53.37 4.22
 3 -3 -14 49.01 2.91
 -3 3 -14 58.15 2.91
 -3 3 -14 51.52 4.52
 -3 3 -14 50.2 2.92
 3 -3 -14 51.19 2.7
 3 -3 -14 52.15 4.82
 -3 3 -14 51.25 2.47
 3 3 14 49.86 2.78
 -3 3 -14 43.19 3.95
 -3 -3 14 53.34 3
 -3 -3 14 47.52 2.71
 3 3 14 53.52 4.45
 -3 -3 15 309.13 7.07
 3 3 15 313.78 7.25
 -3 -3 15 317 7.48
 -3 -3 15 318.77 7.48
 -3 3 -15 310.13 7.02
 3 -3 -15 305.83 6.83
 -3 3 -15 315.84 7.49
 3 -3 -15 315.35 7.54
 3 -3 -15 319.6 7.64
 3 3 15 311.41 7.16
 -3 -3 16 23.34 1.74
 3 3 16 20.37 1.72
 -3 -3 16 20.84 1.76
 -3 -3 16 22.09 1.81
 -3 3 -16 24.93 1.78
 3 -3 -16 25.02 1.95
 3 3 16 24.32 1.83
 3 -3 -16 24.1 1.98
 3 -3 -16 22.73 1.66
 -3 3 -16 21.23 1.82
 -3 3 -17 258.04 5.84
 3 -3 -17 249.39 5.12
 3 -3 -17 266.48 6.11
 -3 -3 17 261.05 5.67
 -3 3 -17 255.05 5.26
 3 -3 -17 273.38 5.97
 3 3 17 261.02 5.69
 3 3 17 258.83 5.5
 -3 3 -18 106.47 3.34
 3 -3 -18 96.04 2.66
 3 -3 -18 104.42 3.45
 3 3 18 111.58 3.29
 -3 -3 18 108.56 3.62
 -3 3 -18 99.65 2.77
 3 3 18 111.78 3.52
 3 3 18 105.49 3.05
 3 -3 -18 106.13 3.31
 -3 -3 19 131.73 3.56
 3 3 19 128.62 3.13
 3 -3 -19 126.84 3.14
 3 -3 -19 135.55 3.52
 3 3 19 136.13 3.52
 -3 3 -19 130.73 3.3
 3 -3 -20 98.05 2.43
 -3 -3 20 93.7 2.52
 -3 -3 20 96.45 2.42
 3 3 20 96.28 2.41
 3 -4 19 8.01 0.57
 -3 4 19 8.07 0.61
 -3 -4 -19 10.94 0.92
 3 -4 19 10.12 0.77
 3 4 -19 9.07 0.66
 -3 4 19 12.31 0.92
 -3 4 19 10.92 0.9
 -3 4 18 11.61 1.1
 -3 -4 -18 9.31 0.79
 3 4 -18 10.77 0.91
 3 -4 18 11.3 1.01
 3 -4 18 11.53 0.96
 -3 4 18 10.24 1.06
 -3 4 18 9.55 0.9
 -3 4 17 24.43 1.73
 -3 4 17 23.81 1.66
 3 -4 17 24.44 1.63
 3 -4 17 24.87 1.63
 -3 4 17 23.88 1.55
 -3 -4 -17 22.76 1.5
 -3 -4 -17 23.45 1.53
 -3 4 17 22.81 1.52
 3 -4 17 24.34 1.71
 3 4 -17 23.2 1.5
 -3 4 16 224.93 5.73
 -3 4 16 230.05 5.53
 3 -4 16 219.23 5.67
 3 -4 16 226.31 5.48
 3 -4 16 210.82 4.74
 -3 4 16 219.62 5.3
 -3 -4 -16 215.85 5.44
 -3 -4 -16 219.25 5.45
 -3 4 16 218.32 5.52
 -3 -4 -16 218.89 5.6
 3 -4 15 59.13 2.65
 -3 4 15 59.36 2.91
 3 -4 15 58.51 2.81
 -3 4 15 60.23 3
 -3 -4 -15 59.07 2.93
 3 -4 15 59.38 2.64
 -3 4 15 61.56 2.96
 -3 -4 -15 58.05 2.91
 3 -4 15 60.77 3.06
 -3 4 15 58.83 2.78
 -3 -4 -15 58.99 2.94
 -3 -4 -14 45.66 2.72
 -3 4 14 44.88 2.47
 -3 4 14 43.68 2.54
 3 -4 14 38.56 2.33
 -3 4 14 43.7 2.62
 -3 -4 -14 45.02 2.26
 -3 4 14 45.67 2.68
 3 -4 14 45.47 2.74
 -3 -4 -14 43.04 2.62
 3 -4 14 42.29 2.36
 -3 -4 -14 44.33 2.61
 3 -4 13 154.47 5.28
 3 -4 13 152.99 4.87
 3 -4 13 161.21 4.99
 -3 4 13 153.96 4.84
 3 -4 13 151.74 4.33
 3 4 -13 152.43 7.71
 -3 4 13 150.63 7.29
 -3 4 13 160.36 5.21
 -3 -4 -13 153.53 5.25
 -3 -4 -13 151.91 4.47
 -3 4 13 154.69 4.99
 -3 -4 -13 152.77 5.05
 3 -4 13 140.38 7.55
 -3 -4 -13 161.35 5.17
 3 -4 12 347.95 12.34
 3 -4 12 398.23 8.78
 3 -4 12 407.34 9.09
 3 -4 12 390.89 8.37
 3 -4 12 375.87 7.56
 -3 4 12 397.19 8.37
 3 4 -12 403.14 13
 -3 4 12 399.38 8.81
 -3 4 12 373.27 11.14
 -3 -4 -12 396.36 8.86
 -3 -4 -12 381.63 7.7
 -3 -4 -12 403.3 8.74
 3 -4 12 403.87 8.65
 -3 -4 -12 407.5 9.15
 -3 4 12 387.6 12.03
 -3 4 12 409.68 8.59
 3 -4 11 425.37 9.2
 3 -4 11 436.54 8.78
 3 -4 11 417.42 8.96
 -3 4 11 429.27 8.72
 3 -4 11 430.59 9.1
 -3 -4 -11 432.04 9.01
 -3 -4 -11 409.08 8.31
 3 4 -11 438.82 13.46
 -3 4 11 434.07 9.14
 -3 4 11 427.65 12.49
 -3 4 11 450 8.98
 -3 -4 -11 430.35 9.55
 -3 4 11 392.52 11.78
 -3 -4 -11 426.77 9.37
 3 -4 11 362.67 12.63
 3 -4 11 403.97 7.93
 -3 -4 -10 281.23 7
 3 -4 10 293.16 6.84
 3 -4 10 293.95 7.23
 -3 4 10 292.63 6.84
 -3 -4 -10 289.14 6.92
 3 4 -10 295.16 10.75
 -3 4 10 290.19 9.92
 -3 4 10 299.98 7.26
 -3 -4 -10 295.06 7.61
 -3 -4 -10 305.04 7.75
 -3 4 10 293.18 10.13
 3 -4 10 299.34 7.49
 -3 4 10 296.07 6.96
 3 -4 10 279.36 10.79
 -3 4 9 1062.98 15.71
 3 -4 9 1066.78 16.59
 3 -4 9 1071.89 16.67
 3 -4 9 1050.42 15.54
 3 -4 9 1055.55 16.15
 -3 4 9 1056.32 15.51
 -3 4 9 1073.29 20.48
 -3 -4 -9 1010.7 16.03
 3 4 -9 1073.8 21.9
 -3 4 9 1074.96 16.19
 -3 4 9 1058.85 21.25
 -3 -4 -9 1043.95 15.86
 -3 -4 -9 1044.82 16.87
 3 -4 9 983.31 21.78
 -3 -4 -9 1043.54 16.87
 -3 4 9 991.93 18.83
 -3 -4 -9 1071.18 16.59
 3 -4 8 928.6 14.99
 3 -4 8 902.87 13.71
 3 -4 8 916.71 14.47
 -3 4 8 898.43 17.78
 -3 -4 -8 911.44 14.77
 -3 -4 -8 958.63 15.02
 3 4 -8 940.66 19.75
 -3 4 8 930 19.55
 -3 4 8 924.53 14.4
 -3 4 8 945.79 18.31
 -3 -4 -8 914.34 15.23
 -3 -4 -8 923.27 14.83
 -3 4 8 929.82 13.96
 3 -4 8 943.83 14.98
 -3 -4 -8 898.88 14.03
 -3 4 7 85.28 4.62
 3 -4 7 82.69 3.4
 -3 -4 -7 92.89 3.89
 3 -4 7 88.76 5.03
 -3 -4 -7 89.06 5.04
 -3 -4 -7 84.34 3.63
 -3 -4 -7 84.06 3.57
 3 4 -7 88.31 5.27
 -3 4 7 97.66 5.66
 -3 4 7 85.2 3.38
 3 -4 7 80.78 3.51
 -3 -4 -7 82.86 3.48
 -3 -4 -7 79.07 3.11
 -3 -4 -7 83.45 3.71
 -3 4 7 84.21 4.81
 3 -4 7 82.01 3.59
 3 -4 6 315.63 6.99
 -3 -4 -6 319.2 7.58
 -3 -4 -6 320.84 7.46
 -3 -4 -6 314.94 7.46
 -3 -4 -6 327.43 7.44
 3 4 -6 361.42 10.49
 -3 4 6 317 10.41
 -3 4 6 319.53 9.8
 -3 4 6 315.9 6.86
 3 -4 6 321.26 7.31
 3 -4 6 319.74 10.02
 -3 -4 -6 330.21 10.25
 -3 -4 -6 325.59 7.17
 -3 4 6 316 8.86
 3 -4 6 317.63 7.36
 3 -4 5 40 3.47
 -3 -4 -5 39.43 3.48
 3 -4 5 41.54 2.28
 -3 -4 -5 37.43 2.41
 -3 -4 -5 37.91 2.37
 -3 4 5 40.43 3.39
 3 4 -5 57.44 3.86
 3 -4 5 43.89 3.64
 -3 -4 -5 41.21 2.42
 -3 -4 -5 59.63 2.67
 -3 4 5 49.38 2.36
 -3 -4 -5 47.88 2.66
 3 -4 5 44.67 2.52
 -3 4 5 34.8 2.64
 3 -4 5 40.44 2.34
 3 -4 5 38.9 2.29
 3 4 -4 228.78 7.62
 3 -4 4 230.3 8.22
 3 -4 4 222.18 5.83
 3 -4 4 240.78 8.69
 -3 -4 -4 236.74 8.59
 -3 -4 -4 232.18 5.86
 3 -4 4 238.84 5.82
 3 -4 4 238.98 5.8
 3 -4 4 226.72 5.51
 -3 -4 -4 222.75 5.98
 3 -4 4 230 5.55
 -3 -4 -4 226.73 5.91
 -3 4 4 227.76 8.15
 3 4 -3 249.37 8.83
 -3 4 3 255.67 8.93
 3 -4 3 261.7 9.06
 3 -4 3 248.82 8.15
 -3 -4 -3 265.48 9.15
 -3 -4 -3 249.54 6.18
 3 -4 3 245.61 5.67
 -3 -4 -3 242.73 5.99
 3 -4 3 243.78 5.89
 3 -4 3 239.03 6
 3 -4 3 237.94 6.01
 3 4 -3 256.58 7.66
 3 -4 3 253.65 8.37
 -3 4 3 249.88 8.62
 -3 -4 -3 243.99 6.22
 3 -4 2 1618.11 25.07
 3 4 -2 1654.37 23.55
 3 -4 2 1714.69 27.44
 3 -4 2 1544.3 25.11
 -3 -4 -2 1708.37 27.4
 -3 -4 -2 1585.86 21.12
 -3 4 2 1624.32 26.29
 3 4 -2 1621.62 26.65
 -3 4 2 1645.93 26.71
 -3 -4 -2 1567.45 21.48
 3 -4 2 1568.49 21.18
 3 -4 2 1545.95 21.1
 -3 -4 -2 1528.68 21.43
 3 -4 2 1550.14 20.83
 -3 -4 -2 1599.47 21.39
 -3 -4 -1 181.41 4.98
 3 -4 1 180.26 6.89
 3 -4 1 189.74 5.12
 -3 -4 -1 180.05 5.12
 3 4 -1 192.14 7.49
 -3 4 1 195.91 7.52
 -3 4 1 195.3 7.53
 3 -4 1 191.61 6.62
 3 4 -1 192.24 5.8
 3 -4 1 180.98 7.65
 -3 -4 0 2768.1 33.27
 3 -4 0 2801.6 40.19
 -3 -4 0 2690.64 33.63
 -3 -4 0 2717.68 33.63
 3 -4 0 3001.54 40.72
 3 -4 0 2835.83 38.31
 -3 -4 0 2985.93 40.72
 3 4 0 2831.53 39.13
 -3 4 0 2789.25 38.87
 -3 -4 0 2652 33.57
 3 -4 0 2803.53 36.25
 3 -4 -1 204.77 7.97
 3 -4 -1 185.74 7.04
 -3 -4 1 199.62 7.88
 3 -4 -1 183.59 7.76
 -3 -4 1 194.34 5.29
 -3 -4 1 187.72 5.26
 3 -4 -1 184.57 5.9
 -3 -4 1 181.71 4.99
 -3 4 -1 189.07 7.24
 3 4 1 191.72 7.31
 -3 -4 1 178.32 5.13
 3 4 2 1699.73 26.23
 -3 4 -2 1649.2 25.98
 -3 4 -2 1644.38 26.93
 3 -4 -2 1563.45 22.19
 3 -4 -2 1647.64 27.88
 -3 -4 2 1618.26 21.75
 -3 -4 2 1587.13 21.8
 -3 -4 2 1598.7 21.66
 3 -4 -2 1592.42 21.44
 -3 -4 2 1607.92 21.38
 3 -4 -2 1748.54 27.92
 3 -4 -2 1608.76 25.86
 -3 -4 2 1711.14 27.69
 -3 4 -3 261.33 9.02
 -3 4 -3 267.2 8.46
 3 4 3 264.7 8.49
 3 -4 -3 251.31 6.14
 -3 -4 3 245.04 6.05
 3 -4 -3 242.88 9.23
 3 -4 -3 239.18 5.88
 -3 -4 3 245.45 5.88
 -3 -4 3 249.11 6.19
 -3 -4 3 253.8 6.3
 -3 -4 3 240.26 6.26
 3 -4 -3 270.49 9.3
 3 -4 -3 257.5 8.58
 -3 -4 3 268.22 9.22
 3 -4 -4 288.79 6.55
 3 -4 -4 281.72 6.35
 -3 4 -4 297.98 9.76
 -3 4 -4 300.22 8.9
 3 4 4 308.68 9.11
 3 -4 -4 279.97 6.66
 -3 -4 4 288.91 6.9
 -3 -4 4 286.13 6.65
 3 -4 -4 273.63 10.03
 -3 -4 4 293.08 6.77
 -3 -4 4 289.43 6.58
 -3 -4 4 276.87 6.77
 -3 -4 4 282.22 6.92
 3 -4 -4 278.02 6.35
 3 -4 -4 304.78 9.87
 3 -4 -4 289.44 9.35
 -3 -4 4 306.97 9.93
 -3 -4 5 44.32 2.59
 -3 -4 5 45.1 2.65
 3 -4 -5 41.76 2.37
 3 -4 -5 42.67 3.75
 3 -4 -5 41.22 2.43
 -3 4 -5 43.3 3.59
 3 -4 -5 45.1 2.33
 3 -4 -5 49.02 4.23
 3 -4 -5 40.62 3.85
 -3 4 -5 46.33 3.34
 3 4 5 48.12 3.47
 -3 -4 5 41.88 2.38
 -3 -4 5 44.12 2.43
 -3 4 -5 42.52 2.22
 -3 -4 5 41.09 2.5
 -3 -4 5 40.22 2.37
 -3 4 -5 40.26 3.58
 3 -4 -5 41.61 2.3
 3 -4 -5 39.84 3.49
 3 -4 -5 53.11 3.98
 -3 -4 5 47.7 3.8
 -3 4 -6 319.95 10.34
 3 4 6 309.47 9.1
 -3 4 -6 312.46 8.82
 3 -4 -6 307.75 7.18
 3 -4 -6 294.26 6.92
 3 -4 -6 316.8 10.6
 -3 4 -6 296.2 9.87
 3 -4 -6 306.11 10.87
 3 -4 -6 288.36 10.72
 3 -4 -6 296.28 6.56
 -3 -4 6 315.59 7.06
 3 -4 -6 313.48 6.89
 -3 -4 6 303.52 7.04
 -3 4 -6 306.07 6.56
 -3 -4 6 302.14 7.37
 3 -4 -6 315.26 9.91
 3 -4 -6 300.76 10.06
 -3 -4 6 309.41 9.96
 3 -4 -6 297.08 6.87
 -3 -4 7 78.6 3.57
 -3 4 -7 68.13 2.87
 3 -4 -7 69.78 2.95
 3 -4 -7 70.29 3.31
 3 -4 -7 69.21 5.29
 3 -4 -7 77.63 5.57
 -3 4 -7 73.15 4.91
 3 4 7 77.69 4.33
 3 -4 -7 83.62 5.39
 3 -4 -7 73.06 3.28
 3 -4 -7 70.48 3.19
 -3 -4 7 78.03 3.36
 3 -4 -7 74.29 3.16
 -3 4 -7 78.86 5.07
 3 -4 -7 67.33 4.4
 3 -4 -7 76.85 5.1
 -3 -4 7 73.43 4.63
 3 4 7 76.52 5.17
 -3 -4 7 77.94 3.25
 -3 -4 7 75.43 3.36
 3 -4 -8 828.08 20.21
 -3 -4 8 861.6 14.49
 3 4 8 888.56 19.28
 3 -4 -8 898.1 19.56
 3 -4 -8 879.84 14.19
 3 4 8 934.5 20.11
 -3 4 -8 879.98 19.8
 -3 4 -8 899.21 14.06
 -3 4 -8 892.86 18.98
 -3 4 -8 909.8 19.36
 -3 -4 8 898.55 14.82
 3 -4 -8 861.95 13.18
 3 -4 -8 869.77 14.36
 -3 -4 8 857.18 13.57
 -3 -4 8 885.81 14.41
 3 -4 -8 856.97 13.77
 -3 4 -9 1042.54 21.42
 -3 -4 9 1051.47 16.52
 -3 -4 9 1013.63 15.03
 -3 -4 9 1065.67 16.31
 3 -4 -9 1037.28 21.57
 3 -4 -9 1007.49 15.91
 3 -4 -9 1001.32 15.39
 -3 4 -9 1042.62 22.08
 -3 4 -9 1044.57 15.69
 -3 -4 9 966.51 15.19
 -3 4 -9 1028.58 20.76
 3 4 9 1026.81 21.84
 3 -4 -9 1025.91 16.17
 -3 -4 9 1030.81 16.48
 3 -4 -9 1018.29 15.76
 3 4 9 1010.85 21.09
 -3 -4 9 1016.88 15.79
 3 -4 -9 962.59 22.5
 -3 -4 10 331.92 8.06
 -3 -4 10 315.85 7.66
 3 -4 -10 306.33 10.81
 3 -4 -10 308.08 7.52
 3 -4 -10 301.12 7.08
 -3 4 -10 304.95 11.26
 -3 4 -10 311.81 7.26
 -3 -4 10 304.25 7.04
 -3 4 -10 313.01 10.42
 3 -4 -10 298.96 11.78
 3 -4 -10 317.84 7.74
 -3 4 -10 306.02 10.86
 3 -4 -10 316.91 7.44
 3 4 10 310.57 10.8
 -3 -4 10 328.69 7.96
 -3 -4 10 305.04 7.31
 -3 4 -10 316.37 7.3
 -3 4 -11 447.12 13.45
 -3 -4 11 463.65 9.95
 -3 -4 11 471.6 9.7
 3 -4 -11 439.54 13.24
 3 -4 -11 464.67 9.64
 3 -4 -11 446.75 8.99
 -3 4 -11 457.01 14.01
 -3 4 -11 456.27 9.14
 -3 -4 11 447.66 8.92
 -3 4 -11 445.24 12.57
 3 -4 -11 467.51 9.72
 3 -4 -11 456.63 9.33
 3 4 11 451.84 13.17
 3 -4 -11 412.08 14.25
 -3 -4 11 458.96 9.27
 -3 4 -11 463.1 9.05
 -3 -4 11 463.18 9.8
 3 4 11 461.39 9.09
 -3 -4 12 392.43 8.95
 -3 -4 12 380.27 8.18
 -3 4 -12 384.16 7.92
 3 -4 -12 391.92 8.7
 3 -4 -12 378.87 11.96
 -3 -4 12 393.79 8.67
 -3 4 -12 388.55 12.8
 -3 4 -12 378.99 8.09
 -3 -4 12 376.37 7.92
 -3 4 -12 380.66 12.27
 3 4 12 373.06 11.73
 3 -4 -12 367.51 7.94
 3 -4 -12 393 8.44
 3 -4 -12 351.34 13.09
 3 -4 -12 386.34 8.71
 3 4 12 394.29 8.21
 -3 -4 12 407.9 8.97
 -3 4 -13 161.05 4.54
 -3 -4 13 166.22 4.93
 3 -4 -13 176.23 5.46
 3 4 13 169.17 5.1
 -3 -4 13 169.03 5.56
 -3 -4 13 175.79 5.47
 3 -4 -13 171.63 5.42
 3 -4 -13 167.6 5.13
 -3 4 -13 166.3 8.14
 3 4 13 154.32 7.2
 -3 4 -13 160.25 7.69
 3 4 13 149.14 7.65
 -3 -4 13 156.41 4.67
 -3 4 -13 167.74 4.93
 3 4 13 177.45 5.08
 -3 -4 13 169.73 5.25
 3 -4 -13 165.13 4.82
 3 -4 -13 153.02 8.38
 -3 -4 14 34.77 2.37
 3 -4 -14 30.64 1.92
 3 -4 -14 33.06 2.17
 -3 4 -14 32.94 2.25
 -3 -4 14 30.38 1.93
 3 4 14 33.94 2.09
 -3 -4 14 36.45 2.33
 3 -4 -14 32.3 2.23
 3 4 14 33.3 2.13
 -3 4 -14 32.39 2
 3 -4 -14 34.13 2.34
 3 -4 -15 50.76 2.34
 -3 -4 15 50.43 2.31
 -3 4 -15 49.37 2.63
 3 -4 -15 52.95 2.62
 3 -4 -15 51.8 2.75
 -3 -4 15 50.99 2.93
 3 4 15 50.86 2.48
 -3 -4 15 54.25 2.69
 3 -4 -15 52.72 2.73
 3 4 15 53.45 2.55
 -3 4 -15 49.06 2.32
 -3 -4 15 54.07 2.86
 3 4 16 233.82 5.24
 -3 -4 16 236.82 5.43
 3 -4 -16 233.27 5.57
 -3 4 -16 232.1 4.89
 3 4 16 232.82 5.21
 3 -4 -16 225.3 4.76
 3 -4 -16 236.7 5.82
 -3 4 -16 230.98 5.55
 3 -4 -16 236.25 5.43
 -3 -4 16 239.25 6.15
 3 -4 -17 23.73 1.53
 -3 -4 17 26 1.87
 3 4 17 22.07 1.36
 3 -4 -17 24.56 1.67
 3 4 17 24.18 1.66
 3 4 17 19.97 1.27
 -3 4 -17 24.74 1.58
 3 -4 -17 22.47 1.44
 3 4 18 9.65 0.76
 -3 4 -18 9.91 0.92
 3 4 18 10.78 1.01
 3 -4 -18 9.9 0.99
 -3 -4 18 9.88 1.1
 3 4 18 7.25 0.62
 3 -4 -19 7.45 0.7
 -3 4 -19 6.41 0.59
 -3 -4 19 8.08 0.83
 -3 -4 19 7.42 0.82
 3 4 19 6.8 0.68
 -3 5 18 24.73 1.08
 3 -5 18 28.23 1.3
 -3 5 18 28.88 1.3
 -3 -5 -18 28.45 1.43
 -3 5 18 26.73 1.24
 3 -5 18 28.36 1.27
 -3 5 17 151.01 3.28
 -3 5 17 146.24 3.23
 -3 -5 -17 150.76 3.27
 -3 5 17 150.5 3.37
 -3 -5 -17 150.48 3.69
 3 -5 17 150.32 3.44
 3 -5 16 81.84 2.63
 -3 -5 -16 85.8 3.04
 -3 5 16 83.44 2.89
 3 -5 16 84.37 3.1
 -3 -5 -16 86.39 3.05
 -3 5 16 86.89 3.04
 3 5 -16 77.99 2.38
 3 -5 16 87.72 3.21
 3 -5 16 78.74 2.64
 -3 5 16 87.49 3.04
 3 -5 15 546.75 9.09
 -3 5 15 568.66 9.68
 -3 -5 -15 564.6 9.91
 -3 5 15 551.01 9.4
 3 -5 15 561.83 9.34
 3 5 -15 544.58 8.55
 3 -5 15 551.93 10
 3 -5 15 565.05 9.36
 -3 -5 -15 548.39 9.82
 -3 5 15 556.33 9.76
 -3 5 14 68.7 3.03
 -3 5 14 61.69 3.02
 -3 5 14 65.53 2.87
 3 -5 14 63.56 2.72
 3 -5 14 61.33 2.88
 -3 -5 -14 63.05 3.12
 3 -5 14 65.72 2.95
 -3 -5 -14 61.34 3.08
 -3 5 13 533.13 9.87
 3 -5 13 516.75 9.28
 -3 -5 -13 519.38 9.59
 -3 -5 -13 521.81 10.45
 -3 5 13 518.81 9.56
 -3 -5 -13 527.37 10.41
 3 -5 13 517.15 9.89
 3 -5 12 17.12 1.75
 -3 -5 -12 20.26 1.75
 -3 5 12 18.73 1.67
 -3 -5 -12 15.77 1.79
 -3 5 12 16.15 1.63
 3 -5 12 18.29 1.87
 -3 -5 -12 16.45 1.43
 -3 -5 -12 18.37 1.89
 3 -5 12 16.39 1.5
 -3 -5 -12 18.76 1.94
 3 -5 11 13.69 1.7
 3 -5 11 11.79 2.12
 3 5 -11 14.47 2.47
 3 -5 11 13.5 1.37
 3 -5 11 14.7 1.77
 -3 5 11 14.15 1.47
 -3 -5 -11 19.69 1.98
 -3 5 11 12.04 2.2
 -3 -5 -11 14.53 1.49
 -3 -5 -11 15.65 1.82
 3 -5 11 12.44 1.6
 -3 -5 -11 19.64 1.71
 -3 5 11 16.48 1.64
 3 -5 10 836.06 14.27
 3 -5 10 804.52 12.63
 3 -5 10 797.87 13.25
 -3 -5 -10 845.15 14.58
 3 5 -10 818.54 19.02
 -3 -5 -10 833.99 13.17
 -3 5 10 840.73 13.52
 -3 -5 -10 835.23 14.61
 -3 5 10 819.12 13.04
 3 -5 10 816.03 14.2
 -3 5 10 806.13 18.53
 -3 -5 -10 818.02 13.51
 -3 -5 -9 267.55 6.89
 -3 -5 -9 264.09 7.31
 -3 -5 -9 266.42 6.27
 3 5 -9 284.45 10.37
 -3 5 9 262.09 10.06
 -3 5 9 268.25 6.56
 -3 5 9 243.89 8.8
 3 -5 9 274.4 7.24
 3 -5 9 261.16 6.49
 -3 5 9 269.1 6.29
 3 -5 9 276.54 7.22
 3 -5 9 248.68 9.66
 -3 -5 -8 255.14 6.81
 -3 -5 -8 266.03 7.16
 3 -5 8 252.92 6.31
 3 5 -8 266.68 9.87
 -3 5 8 254.73 6.27
 -3 5 8 262.62 10.03
 -3 -5 -8 260.98 7.25
 3 -5 8 260.58 7.02
 3 -5 8 254.14 6.78
 3 -5 8 248.71 5.99
 3 -5 8 238.28 9.34
 -3 5 8 257.99 9.18
 -3 5 7 1381.15 25.92
 -3 -5 -7 1378.73 20.16
 3 -5 7 1331.52 18.77
 3 -5 7 1399.57 19.73
 3 -5 7 1324.61 18.6
 -3 -5 -7 1358.08 20.03
 -3 -5 -7 1373.28 19.94
 3 5 -7 1396.81 24.97
 -3 5 7 1326.48 24.45
 3 -5 7 1261.48 24.27
 -3 5 7 1290.34 18.44
 3 -5 6 347.04 7.42
 -3 -5 -6 353.8 8.21
 -3 5 6 344.06 11.02
 3 -5 6 359.37 7.96
 3 -5 6 350.01 7.62
 3 5 -6 362.59 10.91
 -3 -5 -6 349.5 8.36
 -3 -5 -6 370.8 8.35
 3 5 -5 571.12 13.65
 3 -5 5 572.78 10.39
 -3 -5 -5 559.77 11.03
 3 -5 5 572.39 10.83
 3 -5 5 538.54 9.76
 -3 -5 -5 564.53 11.04
 -3 -5 -5 576.77 10.91
 -3 -5 -5 567.16 10.78
 3 -5 5 541.92 10.16
 -3 5 5 566.09 14.55
 3 5 -4 17.92 2.22
 3 -5 4 16.52 1.63
 3 5 -4 15.03 2.37
 -3 5 4 14.43 2.38
 3 -5 4 14.72 2.37
 -3 -5 -4 14.57 2.32
 3 -5 4 12.4 1.35
 3 -5 4 32.57 2.26
 -3 -5 -4 14.57 1.61
 3 -5 4 36.84 2.23
 -3 -5 -4 15.35 1.69
 -3 -5 -4 14.49 1.64
 -3 -5 -4 16.91 1.65
 -3 5 4 11.16 2.03
 3 -5 4 13.52 1.33
 -3 -5 -3 376.36 7.8
 3 -5 3 377.43 7.52
 -3 -5 -3 393.05 8.7
 -3 -5 -3 382.94 8.73
 3 -5 3 391.17 8.01
 3 -5 3 395.85 8.36
 3 5 -3 403.47 12.05
 -3 5 3 414.93 12.3
 3 -5 3 396.81 8.46
 3 -5 3 394.81 7.61
 3 -5 3 386.44 7.81
 -3 5 3 408.93 12.09
 3 5 -3 383.5 10.04
 -3 -5 -3 400.91 8.23
 3 -5 3 386.98 10.56
 3 -5 3 413.79 12.41
 -3 -5 -3 414.38 12.58
 3 -5 2 380.24 7.57
 3 -5 2 391.21 8.34
 3 -5 2 377.55 7.47
 3 -5 2 387.71 7.92
 3 5 -2 395.21 11.79
 -3 5 2 395.33 11.85
 -3 -5 -2 386.53 8.57
 -3 -5 -2 390.56 7.91
 3 -5 2 376.57 10.43
 3 -5 2 391.68 12.13
 -3 -5 -2 399.37 12.28
 3 -5 2 375.4 7.39
 3 -5 2 386.11 8.24
 -3 5 2 402.17 11.98
 -3 -5 -2 374.1 7.51
 3 -5 2 388.69 8.23
 3 -5 1 115.76 4.15
 -3 -5 -1 98.96 4.04
 3 -5 1 104.15 3.93
 3 -5 1 102.9 3.7
 -3 -5 -1 102.92 3.55
 -3 -5 -1 105.01 4.12
 3 5 -1 106.45 5.77
 -3 5 1 102.44 5.76
 3 -5 1 100.31 3.84
 -3 -5 -1 100.34 3.91
 3 -5 1 101.93 3.41
 3 -5 1 108.09 3.66
 -3 -5 -1 102.43 4.05
 3 -5 1 95.07 5.01
 -3 -5 0 336.2 7.87
 -3 -5 0 354.04 7.79
 3 -5 0 341.33 7.23
 3 -5 0 342.35 7.7
 -3 -5 0 353.48 8.03
 -3 5 0 353.85 10.81
 3 5 0 358.31 10.84
 3 -5 0 353.29 7.65
 3 -5 0 339.1 7.25
 3 -5 0 336.36 7.61
 3 -5 0 356.23 7.06
 -3 -5 0 336.3 7.85
 3 -5 0 360.71 11.48
 3 -5 0 334.52 9.88
 3 -5 0 365.21 11.65
 -3 -5 0 369.35 11.77
 -3 -5 1 83.11 3.62
 -3 -5 1 87.69 3.62
 3 -5 -1 85.64 3.39
 3 -5 -1 90.81 3.46
 3 -5 -1 88.15 3.56
 3 -5 -1 89.49 3.38
 -3 5 -1 90.9 5.25
 3 5 1 90.69 5.15
 -3 -5 1 84.2 3.21
 -3 -5 1 87.94 3.72
 -3 5 -1 86.86 5.39
 3 -5 -1 85.18 3.45
 3 -5 -1 86.15 3.11
 3 -5 -1 86.05 3.6
 3 -5 -1 80.52 4.69
 3 -5 -1 104.93 6.07
 -3 -5 1 90.24 5.69
 3 -5 -1 86.77 5.49
 -3 -5 2 398.94 8.57
 -3 -5 2 396.57 8.54
 -3 -5 2 388.33 8.7
 3 -5 -2 394.21 8.07
 3 -5 -2 396.24 12.25
 3 -5 -2 395.26 7.9
 3 5 2 405.53 11.18
 -3 5 -2 403.36 11.32
 -3 -5 2 393.63 8.41
 -3 -5 2 410.65 8.68
 -3 -5 2 414.42 8.1
 3 -5 -2 402.35 8.19
 3 -5 -2 397.11 8.48
 -3 5 -2 415.17 12.28
 3 -5 -2 398.09 11.16
 3 -5 -2 424.99 12.66
 -3 -5 2 418.11 12.68
 3 -5 -2 410.88 8.41
 -3 -5 3 346.31 7.81
 -3 -5 3 363.11 8.12
 -3 5 -3 359.78 7.31
 -3 -5 3 364.1 8.33
 3 -5 -3 363.25 7.68
 3 -5 -3 362.28 11.81
 3 -5 -3 347.07 7.35
 -3 5 -3 379.3 10.7
 3 5 3 377.7 10.55
 -3 -5 3 365.32 8.06
 -3 -5 3 359.71 7.69
 -3 -5 3 358.4 8.02
 3 -5 -3 378.6 7.73
 3 -5 -3 370.55 8.06
 -3 5 -3 367 11.47
 3 -5 -3 343.36 10.58
 3 -5 -3 386.67 12.01
 -3 -5 3 374.38 11.91
 3 -5 -3 368.82 7.91
 3 -5 -4 14.34 1.55
 3 -5 -4 10.59 2.04
 3 -5 -4 6.83 1.54
 -3 -5 4 9.51 1.92
 -3 -5 4 6.62 1.17
 -3 -5 4 6.55 1.07
 3 -5 -4 11.28 1.25
 3 -5 -4 8.91 1.18
 3 -5 -4 5.42 0.94
 3 5 4 16.63 2.13
 -3 -5 4 11.06 1.43
 -3 -5 4 9.26 1.28
 3 -5 -4 8.63 1.22
 -3 5 -4 7.55 1.54
 -3 5 -4 5.54 1.61
 -3 -5 4 12.73 1.4
 -3 -5 4 23.49 1.87
 -3 5 -5 551.24 14.56
 -3 5 -5 529.09 12.56
 3 5 5 543.58 12.72
 3 -5 -5 532.64 9.31
 3 -5 -5 544.65 10.09
 3 -5 -5 547.71 10.45
 3 -5 -5 541.01 9.62
 -3 -5 5 551.6 10.69
 -3 -5 5 534.19 9.81
 3 -5 -5 542.21 9.64
 -3 -5 5 561.58 10.39
 -3 -5 5 547.82 10.27
 3 -5 -5 537.63 15.13
 -3 -5 5 554.44 10.92
 -3 -5 5 552.85 10.55
 3 -5 -5 544.26 10.29
 -3 5 -5 552.18 14.53
 -3 -5 6 394.14 8.86
 3 5 6 411.68 12.63
 3 -5 -6 393.09 8.31
 -3 5 -6 404.86 12.24
 3 -5 -6 399.04 8.64
 -3 -5 6 387.8 8.53
 -3 -5 6 390.07 8.26
 3 -5 -6 398.94 8.47
 -3 5 -6 393.04 12.25
 3 -5 -6 373.37 12.58
 -3 -5 6 404.09 8.73
 3 -5 -6 397.12 7.88
 -3 -5 6 405.85 9
 3 -5 -7 1303.58 26.14
 3 -5 -7 1245.57 25.63
 3 -5 -7 1314.91 19.12
 3 5 7 1270.83 25.12
 -3 -5 7 1302.07 19.36
 -3 -5 7 1269.81 19.41
 -3 -5 7 1245.3 19.57
 3 -5 -7 1284.52 18.64
 -3 5 -7 1344.08 24.7
 3 -5 -7 1261.25 17.75
 -3 -5 7 1283.8 19.06
 -3 -5 7 1291.76 18.23
 3 -5 -7 1303.57 18.86
 -3 5 -7 1356.35 25.35
 -3 -5 7 1298.65 19.54
 -3 -5 7 1297.21 19.17
 3 5 7 1306.24 25.36
 3 -5 -8 214.8 9.7
 3 -5 -8 221.61 9.75
 3 -5 -8 215.62 6.15
 3 5 8 233.27 9.51
 3 -5 -8 219.56 6.23
 -3 -5 8 218.08 6.38
 3 -5 -8 218.78 6.04
 -3 5 -8 213.66 8.66
 3 -5 -8 213.45 5.43
 -3 5 -8 229.07 9.66
 3 5 8 216.76 9.33
 -3 5 -8 224.06 5.88
 -3 -5 8 218.42 5.56
 3 -5 -8 217.3 6.09
 -3 -5 8 216.3 6.5
 -3 -5 8 222.6 6.67
 -3 5 -8 221.76 9.24
 -3 -5 8 223.51 6.29
 -3 -5 8 237.51 6.68
 3 -5 -9 321.56 7.71
 -3 -5 9 318.16 8.25
 -3 -5 9 315.11 8.05
 -3 -5 9 324.2 7.78
 3 -5 -9 320.36 7.52
 3 -5 -9 318.38 7.57
 -3 5 -9 326.83 11.71
 -3 5 -9 328.22 7.27
 -3 5 -9 316.36 10.59
 3 5 9 337.21 11.77
 -3 -5 9 322.72 7.86
 -3 5 -9 312.76 11.2
 3 -5 -9 321.35 12.04
 3 -5 -9 289.85 11.45
 -3 -5 9 324.53 7.98
 3 5 9 319.02 11.34
 3 -5 -9 316.5 7.68
 3 -5 -10 842.47 14.09
 -3 -5 10 822.7 14.68
 -3 -5 10 839.71 14.16
 -3 5 -10 857.8 13.58
 3 -5 -10 844.76 13.91
 3 -5 -10 831.23 13.81
 -3 5 -10 838.87 19.81
 -3 5 -10 846.97 13.36
 -3 5 -10 821.4 18.02
 3 5 10 845.57 19.87
 -3 -5 10 861.94 14.46
 -3 -5 10 864.91 14.44
 3 -5 -10 827.6 20.52
 3 -5 -10 759.02 19.72
 3 5 10 813.09 19.1
 3 -5 -10 844.35 14.18
 -3 5 -10 830.97 19.43
 -3 -5 11 32.54 2.37
 -3 -5 11 32.05 2.54
 -3 -5 11 30.17 2.27
 3 -5 -11 29.14 2.16
 -3 5 -11 32.2 3.62
 -3 5 -11 27.36 3.28
 3 -5 -11 35.37 2.35
 -3 5 -11 30.19 2
 3 5 11 26.57 3.33
 3 -5 -11 28.6 3.61
 3 -5 -11 25.13 3.37
 3 5 11 36.48 3.67
 3 -5 -11 30.54 2.29
 -3 -5 11 31.73 2.28
 -3 5 -11 29.15 2
 3 -5 -11 32.36 2.29
 -3 -5 12 18.83 1.83
 -3 5 -12 19.11 1.55
 3 -5 -12 17.45 1.77
 -3 -5 12 17.76 1.7
 -3 5 -12 20.16 1.56
 3 -5 -12 18.91 1.76
 -3 -5 12 15.2 1.78
 3 -5 -12 19.05 1.74
 -3 -5 12 21.79 1.91
 3 -5 -12 19.28 1.72
 -3 -5 12 18.8 1.91
 -3 -5 13 523.72 9.98
 3 -5 -13 513.85 9.65
 -3 -5 13 491.04 10.2
 -3 -5 13 522.5 10.31
 3 -5 -13 511.95 9.59
 3 5 13 505.92 9.11
 3 -5 -13 499.4 9.72
 -3 -5 13 498.66 9.46
 -3 -5 13 512.62 9.61
 3 -5 -13 507.5 9.41
 3 -5 -14 63.44 2.87
 -3 -5 14 58.63 3.13
 -3 -5 14 60.55 3.1
 3 -5 -14 58.31 2.72
 -3 -5 14 56.1 2.63
 3 -5 -14 56.94 2.63
 3 5 14 57.64 2.49
 -3 -5 14 58.82 2.68
 3 -5 -14 62.48 2.92
 -3 5 -14 64.37 2.84
 3 -5 -15 520.59 9.03
 -3 -5 15 512.02 8.6
 3 5 15 493.47 8.13
 3 -5 -15 523.33 8.75
 3 -5 -15 522.49 8.57
 -3 -5 15 530.62 9.84
 3 -5 -15 530.99 9.19
 -3 5 -15 529.26 8.9
 3 -5 -16 90.85 2.95
 -3 -5 16 93.68 3.41
 3 -5 -16 88.26 2.59
 -3 -5 16 86.29 2.61
 -3 5 -16 91.89 2.87
 3 5 16 93.04 2.97
 -3 5 -17 157.18 3.9
 -3 5 -17 148.6 3.23
 3 -5 -17 146.14 3.39
 3 5 17 146.84 3.43
 -3 -5 17 155.42 3.97
 -3 -5 18 29.72 1.4
 -3 5 -18 29.44 1.39
 -3 5 -19 130.81 2.42
 -3 6 17 9.39 0.72
 -3 -6 -17 9.31 0.83
 -3 -6 -17 9.71 0.69
 3 -6 17 10.75 0.82
 3 -6 16 18.59 1.08
 -3 6 16 24.06 1.4
 -3 6 16 18.64 1.04
 -3 -6 -16 21.65 1.27
 -3 -6 -16 24.97 1.52
 3 -6 16 23.15 1.19
 3 -6 16 25.43 1.47
 -3 6 16 20.78 1.08
 -3 -6 -16 23 1.36
 -3 6 15 25.61 1.4
 3 -6 15 24.32 1.45
 -3 6 15 23.84 1.34
 3 -6 15 25.68 1.69
 -3 -6 -15 26.07 1.7
 3 -6 15 27.27 1.73
 3 -6 15 24.48 1.51
 3 -6 14 30.51 1.9
 3 -6 14 30.68 1.88
 -3 -6 -14 30.84 1.99
 3 -6 14 29.01 1.95
 -3 6 14 27.56 1.63
 -3 6 14 28.68 1.6
 3 -6 13 75.4 3.18
 -3 6 13 75.48 2.75
 -3 6 13 76.12 2.85
 3 -6 13 78.33 3.31
 -3 -6 -13 75.47 3.33
 -3 -6 -13 74.73 3.31
 3 -6 13 72.41 3.17
 -3 -6 -13 77.08 3.44
 3 -6 12 276.21 6.69
 -3 -6 -12 263.68 6.84
 -3 -6 -12 261.51 5.7
 3 -6 12 264.23 6.68
 -3 6 12 267.17 5.96
 -3 6 12 256.32 5.67
 -3 -6 -12 265.76 6.84
 3 -6 12 271.25 6.69
 -3 -6 -12 274.47 6.96
 3 -6 11 511.13 10.09
 -3 6 11 508.89 8.81
 -3 6 11 499.61 9.02
 -3 -6 -11 530.78 10.51
 -3 -6 -11 503.91 9.27
 3 -6 11 522.5 10.14
 3 -6 10 96.26 4.1
 -3 6 10 88.19 3.31
 3 -6 10 86.37 3.9
 3 -6 10 93.56 3.91
 -3 -6 -10 100.63 4.28
 -3 -6 -10 93.59 3.74
 -3 6 9 29.89 3.41
 -3 -6 -9 36.65 2.65
 3 6 -9 36.66 3.64
 -3 -6 -9 34.22 2.38
 -3 -6 -9 39.31 2.74
 3 -6 9 39.54 2.53
 -3 -6 -9 44.28 2.87
 -3 6 9 31.3 3.17
 3 -6 9 34.68 2.07
 3 6 -8 34.93 3.53
 -3 6 8 32.82 3.42
 3 -6 8 38.37 2.47
 -3 -6 -8 36.14 2.59
 -3 -6 -8 31.7 2.44
 3 -6 8 32.97 1.99
 -3 6 8 36.14 3.79
 -3 -6 -8 35.81 2.55
 -3 -6 -8 33.77 2.46
 3 -6 8 33.96 2.15
 -3 -6 -7 334.11 8.19
 -3 -6 -7 345.39 8.12
 -3 6 7 322.14 11.52
 -3 6 7 313.52 10.81
 3 -6 7 321.45 6.73
 3 -6 7 322.62 7.34
 -3 -6 -7 321 8.19
 3 -6 7 332.58 7.63
 3 6 -7 317.13 10.59
 3 -6 7 321.48 8.04
 -3 -6 -7 326.6 8.11
 -3 -6 -6 62.76 3.39
 -3 -6 -6 59.38 3.17
 3 -6 6 58.57 2.98
 3 6 -6 64.31 4.49
 3 -6 6 63.91 3.38
 3 -6 6 59.23 3.03
 -3 -6 -6 66.18 3.5
 3 -6 6 58.19 2.66
 -3 6 6 62.64 4.79
 -3 -6 -6 59.61 3.26
 -3 -6 -5 1461.07 20.82
 3 6 -5 1433.22 27.35
 -3 6 5 1458.98 27.6
 3 -6 5 1449.67 20.69
 -3 6 5 1466.5 27.11
 3 -6 5 1464.01 21.29
 -3 -6 -5 1441.73 21.48
 3 -6 5 1429.65 19.6
 -3 -6 -5 1470.9 21.71
 -3 -6 -5 1515 21.26
 3 -6 5 1461 20.12
 -3 -6 -4 245.04 7
 -3 -6 -4 241.6 6.76
 3 -6 4 258.81 6.62
 3 -6 4 255.01 6.81
 -3 -6 -4 244.43 6.85
 -3 -6 -4 242.71 6.36
 3 6 -4 246.58 9.77
 -3 6 4 245.74 9.9
 3 -6 4 236.73 6.5
 -3 6 4 251.25 9.91
 3 -6 4 250.35 6.77
 3 -6 4 248.49 6.04
 3 -6 4 238.51 5.93
 -3 -6 -4 239.37 6.48
 -3 -6 -4 236 6.76
 -3 -6 -3 459.01 9.12
 -3 -6 -3 476.1 9.95
 3 -6 3 482.86 9.57
 3 -6 3 488.16 9.92
 -3 -6 -3 472.02 10.03
 3 -6 3 458.43 8.94
 -3 6 3 484.93 14.01
 3 6 -3 477.46 13.78
 3 -6 3 466.28 9.73
 -3 -6 -3 479.28 9.88
 -3 -6 -3 462.98 9.83
 -3 -6 -3 472.09 9.43
 3 -6 3 466.22 9.7
 -3 6 3 472.2 13.94
 -3 -6 -2 560.26 10.97
 -3 -6 -2 569.73 11.15
 3 -6 2 561.2 10.27
 3 -6 2 592.34 10.78
 3 6 -2 591.23 15.2
 -3 6 2 580.09 15.37
 -3 -6 -2 580.19 11.28
 -3 -6 -2 578.46 11.14
 3 -6 2 585.7 11.18
 3 -6 2 577.63 10.92
 3 -6 2 571.18 11.04
 -3 -6 -2 570.33 10.42
 -3 -6 -2 564.71 10.13
 -3 6 2 554.8 15.28
 3 -6 1 146.25 4.81
 -3 -6 -1 144.75 4.35
 3 -6 1 154.39 5.17
 -3 -6 -1 148.78 5.14
 3 -6 1 155.11 4.83
 -3 -6 -1 149.66 4.98
 3 -6 1 161.28 5.06
 3 -6 1 151.4 5.1
 -3 -6 -1 149.07 4.47
 3 6 -1 151.8 7.18
 -3 6 1 149.83 7.33
 -3 -6 -1 151.03 5.2
 -3 -6 -1 149.36 5.28
 -3 -6 -1 153.55 4.59
 -3 6 0 2075.2 32.99
 3 6 0 2067.92 32.31
 -3 -6 0 1995.12 26.37
 -3 -6 0 1992.95 26.94
 -3 -6 0 1970.37 27.14
 -3 -6 0 2027.28 27.37
 3 -6 0 1990.36 26.33
 3 -6 0 2003.21 26.92
 3 -6 0 2083.3 26.49
 3 -6 0 2056.1 26.53
 3 -6 0 2022.29 27.04
 3 -6 0 2070.9 26.02
 -3 6 0 2018.66 33.8
 3 -6 -1 212.66 5.77
 3 -6 -1 204.97 8.76
 -3 6 -1 197.45 8.18
 3 6 1 211.3 8.08
 -3 -6 1 204.04 6.09
 -3 -6 1 200.11 5.53
 3 -6 -1 205.22 5.83
 3 -6 -1 204.36 5.97
 3 -6 -1 213.33 6.16
 3 -6 -1 203.31 5.37
 -3 6 -1 197.65 8.74
 -3 -6 1 221.54 6.36
 -3 -6 1 204.6 6.1
 3 -6 -1 205.91 5.65
 -3 -6 1 196.09 5.87
 -3 -6 2 546.63 10.95
 -3 -6 2 556.52 10.72
 3 -6 -2 551.61 10.2
 3 -6 -2 552.88 10.04
 3 6 2 541.54 13.37
 -3 6 -2 552.87 13.89
 -3 -6 2 520.51 9.64
 -3 -6 2 546.82 10.72
 -3 -6 2 539.52 9.88
 -3 -6 2 554.48 10.82
 3 -6 -2 530.22 10.67
 3 -6 -2 539.14 9.62
 -3 -6 2 546.01 10.55
 3 -6 -2 555.27 14.98
 3 -6 -2 556.6 10.69
 3 -6 -2 540.23 10.44
 3 -6 -2 558.91 10.75
 -3 6 -2 548.39 15
 -3 -6 3 490.64 10.28
 -3 -6 3 491.56 9.77
 3 -6 -3 473.2 13.86
 -3 -6 3 493.36 9.77
 3 -6 -3 483.96 9.25
 3 -6 -3 499.93 9.55
 3 -6 -3 479.81 9.12
 -3 6 -3 478.84 12.58
 -3 -6 3 499.46 10.15
 3 -6 -3 487.85 8.88
 3 -6 -3 496.2 9.99
 3 -6 -3 478.55 9.86
 3 -6 -3 497.81 10.03
 -3 -6 3 490.23 9.47
 -3 -6 3 503.66 9.98
 -3 6 -3 496.18 14.1
 -3 -6 4 223.63 6.33
 -3 -6 4 213.33 5.83
 -3 -6 4 220.89 6.52
 3 -6 -4 204.91 5.34
 3 -6 -4 216.57 5.8
 -3 -6 4 209.99 5.88
 -3 -6 4 208.66 5.94
 -3 6 -4 209.36 7.74
 -3 -6 4 213.13 6.22
 3 -6 -4 214.35 6.13
 3 -6 -4 224.59 6.29
 -3 6 -4 221.17 9.08
 3 -6 -4 210.98 5.65
 3 -6 -4 209.52 9.06
 -3 -6 4 212.01 5.88
 -3 6 -4 211.14 9
 3 -6 -5 1439.21 20.12
 -3 6 -5 1463.96 26.92
 3 -6 -5 1469.98 20.28
 -3 -6 5 1495.12 21.45
 3 -6 -5 1427.83 27.23
 -3 -6 5 1444.68 20.29
 3 -6 -5 1501.3 21.17
 -3 -6 5 1463.62 20.06
 -3 -6 5 1468.9 21.3
 -3 -6 5 1450.81 21.69
 -3 -6 5 1483.4 21.57
 3 -6 -5 1511.74 21.08
 -3 6 -5 1444.47 27.26
 3 6 5 1438.81 27.14
 -3 -6 5 1431 20.39
 -3 -6 5 1497.97 20.91
 3 -6 -6 82.11 3.66
 -3 -6 6 77.54 3.27
 3 -6 -6 73.29 5.36
 -3 -6 6 78.9 3.75
 -3 -6 6 79.71 3.91
 -3 6 -6 87.33 5.58
 3 -6 -6 77.5 3.31
 3 -6 -6 77.85 3.33
 -3 -6 6 78.09 3.74
 3 6 6 72.19 5.26
 -3 -6 6 83.33 3.84
 -3 -6 6 79.09 3.58
 -3 -6 6 73.1 3.22
 -3 6 -6 79.65 5.56
 3 6 6 81.66 5.78
 3 -6 -6 81.84 3.72
 3 -6 -7 264.55 10.41
 -3 -6 7 295.04 7.54
 -3 -6 7 288.06 7.68
 -3 6 -7 265.49 9.86
 3 -6 -7 288.6 6.67
 -3 6 -7 286.38 6.58
 3 -6 -7 270.79 6.61
 -3 6 -7 279.1 10.82
 -3 -6 7 281.76 7.33
 -3 -6 7 287.79 7.43
 3 -6 -7 287.16 7.12
 3 -6 -7 272.49 7.11
 -3 -6 7 290.11 7.27
 -3 6 -7 273.38 10.52
 3 6 7 287.16 10.74
 3 -6 -8 43.74 4.17
 -3 -6 8 40.15 2.79
 -3 -6 8 36.39 2.55
 -3 6 -8 38.15 3.61
 3 -6 -8 40.65 2.32
 -3 6 -8 42.27 2.33
 -3 6 -8 44.75 4.29
 3 -6 -8 41.65 2.58
 -3 -6 8 41.56 2.68
 -3 6 -8 34.02 3.7
 -3 -6 8 40.79 2.68
 3 -6 -8 41.76 2.45
 -3 -6 8 39.12 2.6
 3 6 8 47.76 4.32
 3 -6 -8 38.04 2.55
 -3 -6 9 16.15 1.78
 -3 -6 9 20.61 2.04
 -3 6 -9 18.76 2.48
 3 -6 -9 16.69 1.58
 -3 6 -9 20.14 2.85
 -3 6 -9 19.05 2.86
 3 -6 -9 16.6 1.69
 3 6 9 16.98 2.65
 -3 -6 9 17.22 1.77
 3 -6 -9 21.31 1.82
 3 -6 -9 18.71 1.57
 -3 -6 9 17.87 1.84
 3 -6 -9 19.04 2.79
 3 6 9 22.05 3.01
 3 -6 -10 86.22 3.19
 -3 -6 10 84.61 3.95
 -3 -6 10 91.47 3.99
 -3 6 -10 87.2 3.36
 -3 -6 10 90.57 3.88
 3 -6 -10 94.26 3.68
 -3 -6 10 99.81 3.88
 3 -6 -10 86.03 3.41
 3 -6 -10 90.47 3.76
 3 -6 -11 493.53 8.55
 3 -6 -11 508.63 9.4
 -3 -6 11 520.12 9.61
 -3 -6 11 520.88 10.5
 -3 -6 11 525.25 10.36
 3 -6 -11 506.75 9.21
 -3 6 -11 499.03 8.77
 -3 -6 11 526.54 10.05
 -3 -6 11 537.48 10.2
 3 -6 -11 518.11 9.79
 3 -6 -12 275.31 6.42
 -3 -6 12 268.11 6.5
 3 -6 -12 264.77 5.94
 -3 -6 12 276.51 6.9
 -3 -6 12 273.6 6.96
 3 -6 -12 267.24 6.02
 3 6 12 267.1 5.62
 -3 -6 12 286.64 6.78
 -3 -6 13 74.13 2.98
 3 -6 -13 79.93 3.01
 -3 -6 13 77.84 3.28
 -3 -6 13 79.25 3.28
 -3 6 -13 76.33 2.75
 -3 -6 13 82.93 3.25
 3 -6 -13 0.05 0.26
 3 -6 -13 0.05 0.22
 -3 6 -14 34.62 1.72
 3 6 14 32.88 1.61
 3 -6 -14 33.02 1.85
 -3 -6 14 35.77 2.13
 -3 -6 14 35.74 2.13
 -3 -6 14 33.74 1.9
 -3 6 -15 32.98 1.43
 3 -6 -15 37.28 1.71
 3 6 15 31.04 1.37
 -3 -6 15 36.63 1.95
 -3 -6 15 36.14 1.96
 -3 -6 15 34.62 1.71
 -3 -6 16 20.05 1.27
 -3 -6 16 19.74 1.32
 3 -6 -16 16.88 0.94
 -3 -6 16 19.5 1.03
 -3 -6 17 10.45 0.8
 -3 -6 17 9.03 0.68
 -3 6 -17 11.71 0.84
 -3 7 16 23.37 0.98
 3 -7 15 18.23 1.04
 -3 7 14 95.67 2.96
 3 -7 14 97.29 2.9
 -3 -7 -14 100.84 3.09
 -3 7 13 53.43 2.32
 -3 -7 -13 54.39 2.41
 -3 -7 -13 52.53 2.37
 3 -7 13 49.66 2.28
 3 -7 13 52.76 2.31
 3 -7 13 51.62 2.25
 -3 -7 -12 150.73 3.35
 -3 -7 -12 158.67 4.34
 3 -7 12 154.18 4.23
 3 -7 12 156.61 3.99
 -3 7 12 153.86 4.15
 3 -7 12 152.64 4.17
 -3 -7 -11 88.59 3.51
 3 -7 11 92.69 3.27
 -3 -7 -11 93.13 3.54
 -3 -7 -11 86.19 2.95
 3 -7 11 83.23 3.4
 3 -7 11 97.4 3.59
 3 -7 10 17.43 1.73
 -3 -7 -10 19.18 1.77
 -3 -7 -10 16.05 1.52
 -3 -7 -10 17.86 1.78
 3 -7 10 17.01 1.52
 3 -7 10 16.14 1.7
 3 -7 10 14.44 1.23
 -3 -7 -9 344.68 7.13
 -3 -7 -9 357.93 7.22
 -3 -7 -9 337.79 6.74
 3 -7 9 324.39 6.95
 3 -7 9 327.18 5.76
 -3 -7 -9 348.44 7.27
 3 -7 9 330.54 6.3
 -3 -7 -8 88.92 3.8
 3 -7 8 81.2 3.6
 -3 -7 -8 83.29 3.62
 -3 -7 -8 89.85 3.71
 -3 -7 -8 88.84 3.67
 -3 -7 -8 89.08 3.83
 3 -7 8 82.23 2.81
 3 -7 8 86.28 3.21
 3 -7 8 87.25 3.29
 -3 -7 -7 156.32 4.99
 3 -7 7 151.87 4.89
 -3 -7 -7 151.99 4.77
 -3 -7 -7 148.93 4.9
 3 -7 7 151.98 4.46
 -3 -7 -7 155.52 4.9
 -3 -7 -7 151.22 4.98
 3 -7 7 148.63 4.23
 3 -7 7 146.57 3.92
 -3 -7 -6 33.44 2.4
 -3 -7 -6 35.37 2.51
 -3 -7 -6 34.54 2.37
 3 7 -6 33.73 3.61
 -3 7 6 36.03 3.82
 -3 7 6 30.58 3.43
 3 -7 6 38.42 2.58
 -3 -7 -6 36.96 2.45
 -3 -7 -6 32.18 2.45
 3 -7 6 36.24 2.35
 3 -7 6 34.13 2.05
 3 -7 6 33.01 2.01
 -3 -7 -5 45.58 2.72
 3 7 -5 45.07 4.15
 -3 7 5 42.96 4.13
 -3 7 5 45.44 4.19
 -3 -7 -5 43.89 2.76
 -3 -7 -5 46.63 2.71
 -3 -7 -5 50.65 2.96
 3 -7 5 31.66 1.92
 -3 -7 -5 46.99 2.94
 -3 -7 -5 46.89 2.7
 3 -7 5 45.01 2.41
 3 -7 5 45.54 2.68
 3 -7 5 48.39 2.84
 -3 -7 -4 31.36 2.35
 3 -7 4 31.08 2.32
 3 7 -4 32.08 3.51
 -3 7 4 30.83 3.51
 -3 7 4 27.24 3.34
 3 -7 4 28.71 2.02
 -3 -7 -4 29.33 2.12
 -3 -7 -4 31.41 2.51
 -3 -7 -4 29.61 2.3
 3 -7 4 33.07 2.37
 -3 -7 -4 31.5 2.22
 3 7 -3 545.97 14.92
 -3 7 3 553.85 15.28
 3 -7 3 584.71 11.34
 -3 -7 -3 577.84 10.98
 3 -7 3 576.8 11.24
 -3 -7 -3 554.74 10.24
 -3 -7 -3 571.48 10.39
 3 -7 3 593.41 11.04
 -3 -7 -3 583.92 11.29
 3 -7 3 579.23 10.44
 3 -7 3 573.72 10.9
 -3 7 3 541.82 15.41
 -3 -7 -2 158.06 4.61
 3 -7 2 167.84 5.28
 -3 -7 -2 166.74 5.47
 3 -7 2 159.4 5.11
 -3 -7 -2 167.43 5.47
 -3 -7 -2 162.52 5.19
 3 -7 2 168.58 5.55
 3 -7 2 162.64 5
 3 -7 2 157.79 5.45
 -3 7 2 149.44 7.51
 3 7 -2 157.22 7.42
 -3 -7 -2 164.09 5.62
 -3 -7 -2 158.58 4.73
 -3 -7 -1 296.38 7.5
 3 -7 1 286.07 6.93
 3 -7 1 289.84 6.94
 3 -7 1 284.07 7.09
 -3 7 1 254.57 9.78
 3 7 -1 264.81 9.54
 -3 -7 -1 283.02 7.35
 -3 -7 -1 273.98 6.76
 3 -7 1 290.38 7.48
 -3 -7 -1 282.01 7.18
 3 -7 1 283.72 7.53
 -3 -7 -1 273.35 6.27
 -3 -7 -1 284.29 7.55
 -3 7 1 272.46 10.53
 3 -7 0 20.17 1.88
 3 -7 0 25.49 2.25
 -3 7 0 16.67 2.44
 -3 7 0 18.27 2.79
 3 -7 0 19.02 1.69
 -3 -7 0 25.19 2.15
 -3 -7 0 19.29 1.67
 -3 -7 0 20.39 1.85
 -3 -7 0 17.37 1.84
 -3 -7 0 24.33 2.1
 3 -7 0 19.14 1.79
 3 -7 -1 260.32 6.29
 3 -7 -1 266.47 6.92
 3 -7 -1 264.53 6.83
 3 -7 -1 273.04 6.83
 -3 7 -1 247.82 9.95
 -3 -7 1 262.44 6.65
 3 -7 -1 268.22 7.21
 3 -7 -1 273.32 6.48
 -3 -7 1 274.99 7.13
 -3 7 -1 243.51 9.13
 -3 -7 1 256.95 6.07
 -3 -7 1 281.08 7.3
 3 -7 -2 158.98 4.57
 3 -7 -2 164.67 5.23
 3 -7 -2 160.76 5.45
 3 -7 -2 158.25 4.7
 -3 -7 2 164.12 5.28
 3 -7 -2 161.03 5.23
 -3 -7 2 156.67 5.34
 -3 -7 2 157.18 4.9
 3 -7 -2 164.01 5.11
 3 7 2 159.94 7.43
 -3 7 -2 146.27 6.75
 -3 7 -2 155.25 7.74
 3 -7 -3 525.25 9.42
 3 -7 -3 527.85 10.72
 -3 -7 3 521.3 10.06
 3 -7 -3 522.79 10.44
 3 7 3 511.65 14.04
 -3 -7 3 507.32 9.55
 -3 7 -3 493.44 14.23
 -3 -7 3 525.39 10.68
 3 -7 -3 520.45 10.01
 3 -7 -3 530.41 10.25
 -3 -7 4 26.76 1.84
 3 -7 -4 27.34 2.02
 3 -7 -4 26.7 2.06
 -3 -7 4 27.66 2.27
 3 -7 -4 32.71 2.41
 3 -7 -4 31.92 2.38
 -3 -7 4 26.14 1.97
 -3 7 -4 26.16 3.25
 -3 -7 4 26.67 1.97
 3 -7 -4 29.79 2.38
 3 -7 -4 24.94 1.76
 3 7 4 28.87 3.24
 -3 -7 4 30.19 2.36
 -3 7 -4 27.3 3.2
 -3 -7 5 30.24 2.35
 -3 -7 5 30.18 2.13
 -3 7 -5 28.56 3.25
 3 -7 -5 28.05 2.08
 3 -7 -5 30.59 2.12
 3 7 5 30.86 3.35
 -3 7 -5 38.77 3.87
 3 7 5 29.83 3.5
 -3 -7 5 32.66 2.43
 3 -7 -5 30.7 2.37
 3 -7 -5 32.55 2.38
 3 -7 -5 31.69 1.89
 -3 -7 5 29.97 1.94
 3 -7 -6 48.03 2.58
 -3 7 -6 41.76 3.74
 3 -7 -6 44.54 2.81
 3 -7 -6 47.56 2.84
 3 7 6 48.66 4.39
 -3 -7 6 48.54 2.7
 -3 -7 6 51.4 2.99
 3 -7 -6 42.99 2.51
 -3 7 -6 39.63 3.95
 -3 -7 6 44.67 2.79
 -3 7 -6 45.19 4.22
 -3 -7 7 188.79 5.56
 -3 -7 7 188.72 5.82
 -3 -7 7 184.24 5.72
 -3 -7 7 179.86 5.39
 3 -7 -7 179.49 5.05
 3 -7 -7 179.1 5.13
 3 -7 -7 185.76 5.61
 -3 -7 8 94.87 3.82
 -3 -7 8 97.93 4.06
 -3 -7 8 101.04 4.08
 -3 -7 8 91.26 3.77
 3 -7 -8 94.71 3.47
 3 -7 -8 90.73 3.45
 3 -7 -8 97.51 3.92
 -3 -7 9 314.99 7.44
 -3 -7 9 318 7.25
 -3 -7 9 310.68 7.39
 -3 -7 9 315.75 7.26
 3 -7 -9 296.85 6.42
 3 -7 -9 297.61 6.42
 3 -7 -9 317.47 7.3
 -3 -7 10 9.53 1.33
 -3 -7 10 10.53 1.3
 -3 7 -10 8.99 0.98
 -3 -7 10 9 1.27
 3 -7 -10 9.71 1.07
 3 -7 -10 7.63 1.16
 -3 -7 11 103.01 3.72
 -3 -7 11 106.91 3.68
 -3 7 -11 101.24 3.03
 3 -7 -11 99.88 3.59
 3 -7 -11 95.32 2.91
 -3 -7 11 104.73 3.74
 3 -7 -12 131.24 3.92
 -3 -7 12 138.73 4.01
 -3 -7 12 140.15 4.11
 -3 -7 12 134.5 4.06
 3 -7 -13 46.12 2.06
 -3 -7 13 47.28 2.11
 -3 -7 13 46.48 2.12
 -3 -7 13 42.83 2.07
 3 -7 -14 105.21 3.19
 3 -7 -14 103.82 2.82
 -3 -7 14 106.07 2.89
 -3 -7 14 98.51 2.79
 -3 -7 14 107.97 2.95
 3 -7 -15 18.64 1.18
 -3 -7 15 18.78 0.97
 -3 7 -16 27.32 1.02
 3 -7 -16 28.9 1.13
 -3 -8 -14 29.34 1.05
 3 -8 14 28.44 1.04
 -3 8 14 28.34 1.07
 -3 -8 -13 35.52 1.46
 3 -8 13 33.83 1.47
 3 -8 13 32.01 1.32
 -3 8 13 31.35 1.41
 -3 8 12 16.02 1.14
 -3 -8 -12 17.28 1.18
 3 -8 12 15.64 1.19
 3 -8 12 16.46 1.2
 3 -8 12 15.86 1.09
 -3 -8 -11 53.31 2.25
 -3 -8 -11 51.62 1.91
 3 -8 11 51.84 2.08
 -3 8 11 51.17 2.16
 -3 8 10 16.65 1.34
 -3 -8 -10 17.64 1.43
 -3 -8 -10 14.62 1.21
 3 -8 10 16.46 1.27
 -3 -8 -10 18.51 1.48
 3 -8 10 14.95 0.99
 3 -8 9 225.8 5.62
 -3 8 9 224 5.19
 -3 -8 -9 236.14 5.5
 -3 -8 -9 228.82 5.38
 3 -8 9 225.75 5.14
 3 -8 9 220.47 4.72
 -3 -8 -9 233.25 5.5
 -3 -8 -8 165.06 4.62
 3 -8 8 159.39 4.75
 3 -8 8 153.57 3.7
 -3 -8 -8 166.04 4.65
 -3 -8 -8 166.02 4.76
 3 -8 8 157.94 4.2
 3 -8 8 160.12 4.79
 -3 -8 -7 482.89 8.8
 3 -8 7 454.37 7.79
 -3 -8 -7 485.44 9.28
 -3 -8 -7 485.16 8.9
 3 -8 7 480.3 9.24
 3 -8 7 466.22 8.56
 3 -8 7 464.98 9.11
 -3 -8 -6 61.26 2.76
 3 -8 6 61.34 2.54
 -3 -8 -6 65.71 3.18
 -3 -8 -6 67.15 2.96
 3 -8 6 64.11 3.04
 3 -8 6 64.15 3.09
 3 -8 6 67.53 2.99
 3 -8 5 64.75 2.73
 -3 -8 -5 70.45 3.37
 -3 -8 -5 68.13 2.97
 3 -8 5 72.26 3.31
 3 -8 5 68.79 3.16
 -3 -8 -5 69.58 2.88
 -3 8 5 65.05 2.64
 3 -8 4 86.15 3.53
 3 -8 4 84.11 3.29
 -3 -8 -4 84.3 3.15
 -3 -8 -4 89.32 3.51
 3 -8 4 85.36 3.13
 -3 -8 -3 106.5 3.62
 -3 -8 -3 112.87 4.13
 3 -8 3 97.75 3.63
 3 -8 3 103.7 4.14
 -3 -8 -2 54.44 3.04
 -3 -8 -2 51.22 2.41
 3 -8 2 54.55 2.72
 -3 -8 -2 53.37 2.85
 3 -8 2 55.81 2.92
 3 -8 2 49.98 2.52
 3 -8 2 53.13 3.02
 3 -8 1 268.01 5.92
 3 -8 1 273.94 6.63
 -3 -8 -1 268.32 6.37
 3 -8 1 270.7 6.47
 3 -8 1 276.83 6.21
 -3 -8 -1 275.26 6.23
 -3 -8 0 247.17 6.05
 3 -8 0 263.37 6.01
 3 -8 0 254.11 6.3
 3 -8 0 250.29 5.82
 3 -8 0 253.18 6.39
 -3 -8 0 255.31 6.02
 -3 -8 0 256.24 6.17
 -3 -8 1 276.31 6.78
 3 -8 -1 279.22 6.74
 3 -8 -1 261.29 7
 3 -8 -1 274.17 6.75
 3 -8 -1 269.25 7.16
 -3 -8 1 283.28 7.06
 -3 -8 1 272.48 6.82
 -3 -8 2 60.2 3.03
 -3 -8 2 63.26 3.22
 3 -8 -2 62.51 3.09
 -3 -8 2 57.1 2.85
 3 -8 -2 58.5 2.94
 -3 -8 3 125.92 4.4
 -3 -8 3 122.63 4.46
 3 -8 -3 122.45 4.39
 -3 -8 3 123.77 4.02
 3 -8 -3 116.22 4.1
 -3 -8 4 92.33 3.69
 3 -8 -4 89.34 3.85
 3 -8 -4 86.82 3.66
 3 -8 -4 92.66 3.53
 3 -8 -5 52.39 2.85
 3 -8 -5 54.78 2.97
 3 -8 -5 53.49 2.64
 -3 -8 5 53.33 2.77
 3 -8 -6 71.85 3.3
 3 -8 -6 66.17 3.17
 3 -8 -6 70.21 2.94
 -3 -8 6 70.69 3.11
 -3 -8 7 472.91 8.8
 3 -8 -7 457.21 8.94
 3 -8 -7 470.51 9.22
 -3 -8 7 476.17 9.24
 3 -8 -7 459.86 8.34
 -3 -8 8 149.6 4.31
 3 -8 -8 148.66 4.38
 3 -8 -8 142.88 4.53
 3 -8 -8 148.99 4.52
 -3 -8 8 150.93 4.59
 3 -8 -8 138.48 3.9
 -3 -8 9 218.43 5.09
 3 -8 -9 214.29 5.02
 3 -8 -9 217.36 5.48
 3 -8 -9 223.46 5.41
 -3 8 -9 204.18 4.22
 -3 -8 9 222.38 5.51
 3 -8 -9 212.29 4.65
 -3 -8 10 11.32 1.08
 3 -8 -10 11.98 1.25
 3 -8 -10 12.92 1.23
 -3 -8 10 11.8 1.23
 3 -8 -10 11.53 0.95
 3 -8 -11 53.49 2.26
 -3 -8 11 56.59 2.27
 3 -8 -12 19.48 1.32
 -3 -8 12 20.48 1.28
 3 -8 -13 36.48 1.55
 -3 -8 13 37.2 1.49
 3 -8 -14 35.07 1.21
 3 -9 11 35.81 1.21
 3 -9 10 13.12 0.89
 -3 -9 -10 13.18 0.77
 -3 -9 -10 13.56 0.82
 -3 9 9 74.49 1.97
 3 -9 9 93.02 2.61
 3 -9 9 74.46 1.85
 -3 -9 -9 91.46 2.39
 -3 -9 -9 97.61 2.58
 3 -9 9 94.64 2.6
 3 -9 8 65.85 2.3
 3 -9 8 64.62 2.03
 -3 -9 -8 67.57 2.39
 -3 -9 -8 68.23 2.16
 3 -9 8 64.81 2.25
 3 -9 7 13.16 1.12
 3 -9 7 12.09 1.03
 3 -9 7 12.39 1.07
 -3 -9 -7 12.98 1.2
 -3 -9 -7 12.36 0.99
 3 -9 6 18.93 1.15
 3 -9 6 20.29 1.42
 3 -9 6 20.51 1.41
 3 -9 6 19.49 1.34
 -3 -9 -6 21.25 1.57
 -3 -9 -6 17.47 1.19
 3 -9 5 15.63 1.29
 3 -9 5 16.96 1.17
 3 -9 5 17.76 1.42
 3 -9 5 13.06 1.09
 -3 -9 -5 16.54 1.46
 3 -9 4 99.32 3.02
 3 -9 4 97.74 3.17
 3 -9 4 106 3.54
 3 -9 3 90.29 2.97
 3 -9 3 88.77 3
 -3 -9 -3 91.24 3.42
 3 -9 3 91.75 3.37
 3 -9 2 55.7 2.34
 3 -9 2 60.52 2.74
 -3 -9 -2 57.99 2.64
 -3 -9 -1 111.97 3.75
 3 -9 1 108.49 3.51
 3 -9 1 113.6 3.91
 -3 -9 -1 114.55 3.51
 -3 -9 0 7.03 1.02
 3 -9 0 6.79 1.02
 3 -9 0 9.03 1.25
 -3 -9 0 6.85 0.96
 3 -9 0 6.76 1.04
 -3 -9 1 116.45 3.54
 3 -9 -1 116.3 3.74
 3 -9 -1 115.71 3.73
 -3 -9 1 116.04 3.59
 3 -9 -2 63.61 2.71
 -3 -9 2 64.03 2.53
 -3 -9 2 60.95 2.43
 3 -9 -2 62.28 2.71
 -3 -9 3 105.98 3.63
 3 -9 -3 103.05 3.41
 -3 -9 3 101.78 3.18
 3 -9 -3 105.38 3.56
 3 -9 -3 102.66 3.68
 -3 -9 4 105.03 3.42
 3 -9 -4 101.76 3.13
 3 -9 -4 101.02 3.3
 3 -9 -4 104.78 3.44
 3 -9 -5 24.99 1.58
 3 -9 -5 25.44 1.71
 -3 -9 5 22.33 1.65
 3 -9 -5 24.14 1.67
 3 -9 -6 24.99 1.67
 3 -9 -6 24.28 1.47
 -3 -9 6 24.61 1.67
 3 -9 -6 24.76 1.69
 3 -9 -6 23.58 1.54
 3 -9 -7 11.14 1.14
 3 -9 -7 10.34 0.95
 -3 9 -7 9.31 0.77
 3 -9 -7 9.73 0.97
 3 -9 -7 11.6 1.17
 3 -9 -8 61.13 2.29
 3 -9 -8 58.89 1.86
 3 -9 -8 64.16 2.33
 3 -9 -9 99.94 2.79
 3 -9 -9 96.69 2.73
 -3 -9 10 23.73 1.24
 3 -9 -10 23.44 1.21
 3 -9 -10 23.1 1.18
 -3 -9 11 33.1 1.23
 3 -9 -11 31.35 1.2
 3 -9 -11 31.28 1.15
 3 -10 6 163.1 2.91
 -3 -10 -6 193.56 3.44
 3 -10 5 58.47 1.77
 3 -10 4 128.6 2.89
 -3 -10 -4 123.62 2.9
 3 -10 3 39.91 1.69
 -3 -10 -3 40.02 1.64
 3 -10 2 287.08 5.16
 -3 -10 -2 281.88 4.91
 3 -10 1 25.37 1.25
 3 -10 1 27.74 1.5
 -3 -10 -1 26.86 1.33
 3 -10 0 251.41 4.54
 -3 -10 0 256.55 4.38
 3 -10 -1 22.43 1.25
 3 -10 -2 294.59 5.29
 3 -10 -2 285.5 5.01
 3 -10 -3 33.72 1.52
 3 -10 -3 35.38 1.49
 3 -10 -4 130.8 2.89
 3 -10 -4 131.96 2.98
 3 -10 -5 50.06 1.49
 3 -10 -5 53.91 1.75
 3 -10 -6 177.62 3.24
 3 -10 -7 33.77 1.1
 -4 0 0 1189.83 21.64
 -4 0 0 1219.88 20.72
 4 0 0 1208.09 21.58
 4 0 0 1233.05 21.49
 4 0 0 1193.31 19.64
 4 0 0 1181.52 16.67
 -4 0 0 1203.38 17.23
 -4 0 -1 1.24 0.62
 4 0 1 0.56 0.55
 4 0 -1 3.62 1.04
 4 0 -1 1.57 0.97
 -4 0 1 3.73 0.8
 4 0 -1 0.78 0.78
 4 0 1 3.46 0.77
 4 0 -1 1.06 0.59
 -4 0 -1 0.87 0.89
 -4 0 1 0.65 0.7
 -4 0 -1 3.05 1.19
 -4 0 1 1.02 0.98
 4 0 1 1.16 0.93
 4 0 -1 1.56 0.91
 -4 0 -1 2.6 0.75
 -4 0 1 1.32 0.67
 -4 0 -1 0.87 0.95
 -4 0 1 6.68 1.57
 -4 0 2 279.1 6.51
 -4 0 -2 281.94 6.51
 -4 0 -2 295.71 9.28
 -4 0 2 279.13 8.02
 -4 0 2 288.6 9.87
 -4 0 -2 286.1 8.64
 -4 0 -2 309.97 9.91
 4 0 -2 286.14 9.1
 -4 0 2 287.27 9.47
 4 0 -2 296.81 8.83
 4 0 -2 283.58 9.12
 4 0 2 276.9 6.29
 -4 0 -2 275.28 6.62
 -4 0 2 274.72 6.55
 4 0 -2 273.49 8.9
 -4 0 3 349.96 7.6
 -4 0 -3 366.92 11.01
 4 0 -3 364.74 10.34
 -4 0 3 388.53 11.08
 -4 0 -3 357.8 10.61
 -4 0 3 353.24 8.78
 -4 0 3 345.65 11.24
 -4 0 -3 362.23 9.44
 -4 0 -3 367 7.58
 -4 0 -3 353.86 7.59
 4 0 -3 367.45 10.33
 4 0 -3 337.44 7.05
 4 0 3 365.43 7.42
 4 0 -3 341.46 10.34
 -4 0 3 348.82 7.53
 4 0 -3 357.48 10.32
 4 0 -4 324.58 10.21
 4 0 4 320.06 7
 4 0 -4 324.34 9.97
 4 0 -4 316.43 6.78
 -4 0 4 311.58 7.22
 4 0 -4 306.24 6.56
 4 0 4 325.93 10.26
 -4 0 -4 331.38 10.4
 4 0 -4 326.68 9.68
 -4 0 4 332.75 10.23
 -4 0 -4 325.41 7.21
 -4 0 -4 313.74 7.14
 -4 0 4 299.22 6.67
 4 0 4 317.2 6.64
 -4 0 -4 327.26 10.28
 -4 0 4 306.21 7.67
 -4 0 4 297.37 10.69
 -4 0 4 328 7.29
 4 0 -4 342.2 10.02
 -4 0 -4 335.22 10.32
 4 0 5 178.43 4.74
 4 0 5 185.15 5.19
 4 0 5 186.03 5.16
 -4 0 5 174.17 4.74
 4 0 -5 176.42 4.85
 4 0 -5 194.9 7.75
 4 0 -5 174.81 4.92
 -4 0 -5 171.82 6.39
 4 0 5 186.37 7.74
 4 0 -5 188.58 7.19
 -4 0 5 198.32 7.69
 -4 0 5 183.37 5.38
 -4 0 -5 180.56 5.27
 4 0 -5 185.67 7.34
 -4 0 5 197.97 7.85
 -4 0 -5 194.34 7.69
 4 0 -5 173.74 7.52
 -4 0 -5 182.6 7.76
 -4 0 5 179.66 8.36
 -4 0 5 171.31 4.95
 -4 0 5 184 5.33
 4 0 6 267.93 6.49
 4 0 6 262.74 6.42
 -4 0 6 250.32 5.94
 4 0 -6 265.39 9.49
 4 0 -6 249.93 6.18
 -4 0 -6 263.55 8.2
 -4 0 6 255.43 6.63
 -4 0 -6 267.08 6.58
 4 0 6 263.36 9.39
 -4 0 6 265.15 8.98
 4 0 -6 270.91 8.74
 -4 0 6 255.47 6.3
 -4 0 6 284.13 9.45
 -4 0 -6 258.75 8.91
 4 0 -6 252.83 8.84
 4 0 6 258.32 5.85
 4 0 -6 251.2 6.11
 4 0 -6 257.48 9.43
 -4 0 6 254.65 10.27
 4 0 -7 1003.83 15.18
 4 0 7 1010.6 15.39
 4 0 7 996.86 15.44
 -4 0 7 963.9 14.66
 -4 0 -7 975.18 15.55
 -4 0 7 996.54 15.9
 4 0 -7 1076.98 21.26
 4 0 -7 977.33 15.16
 -4 0 -7 970.63 18.29
 -4 0 7 974.91 15.59
 4 0 7 1013.86 20.59
 -4 0 7 1060.41 19.65
 4 0 -7 995.99 18.8
 4 0 7 959.43 18.27
 -4 0 7 1032.86 19.64
 -4 0 -7 995.21 19.16
 4 0 -7 995.26 19.75
 -4 0 7 970.86 22.2
 -4 0 7 971.21 15.6
 4 0 -7 987.19 20.82
 4 0 -7 1052.62 20.4
 -4 0 -7 1012.31 15.81
 -4 0 7 998.89 15.34
 -4 0 8 69.42 3.36
 4 0 -8 72.18 3.23
 4 0 8 68.92 3.23
 4 0 8 66.28 3.21
 -4 0 8 69.15 3.05
 -4 0 -8 67.4 3.32
 -4 0 8 72.16 3.45
 4 0 -8 66.53 3.15
 4 0 -8 73.61 5.13
 -4 0 -8 65.31 4.17
 -4 0 8 72.73 3.43
 4 0 8 65.31 4.74
 -4 0 8 74.13 4.47
 4 0 -8 65.62 4.15
 -4 0 -8 69.02 3.42
 -4 0 8 68.57 3.28
 -4 0 -8 69.42 3.38
 -4 0 -8 69.46 5.1
 -4 0 8 62.18 5.29
 4 0 -8 74.03 4.93
 4 0 -8 75.27 5.26
 4 0 8 69.72 4.27
 -4 0 9 146.43 4.99
 4 0 -9 138.73 4.69
 4 0 9 140.6 4.71
 4 0 9 143.98 4.85
 -4 0 9 140.76 4.53
 -4 0 9 140.57 5.01
 -4 0 -9 149.05 5.06
 4 0 -9 141.67 4.72
 4 0 -9 145.2 7.45
 -4 0 -9 133.43 6.19
 -4 0 9 140.11 4.9
 4 0 9 141.74 7.12
 -4 0 9 133.57 5.89
 4 0 -9 135.02 5.89
 -4 0 -9 142.31 5.06
 -4 0 9 139.45 4.82
 -4 0 -9 148.69 5.05
 -4 0 -9 143.83 7.41
 4 0 -9 144.84 7.06
 4 0 -9 131.92 7.23
 4 0 9 141.35 6.16
 -4 0 10 13.29 1.56
 4 0 -10 12.43 1.44
 4 0 10 13.47 1.48
 4 0 10 15.44 1.66
 -4 0 10 11.43 1.31
 -4 0 -10 12.8 1.61
 -4 0 10 12.47 1.59
 4 0 -10 14.98 2.55
 4 0 -10 17.01 1.7
 -4 0 -10 11.97 1.91
 -4 0 10 14.9 1.65
 4 0 10 13.55 2.32
 -4 0 -10 12.77 1.59
 -4 0 10 13.52 1.59
 4 0 -10 16.69 2.48
 4 0 -10 12.87 2.42
 -4 0 -10 13.45 1.63
 -4 0 -10 12.61 2.35
 -4 0 10 11.13 2.4
 4 0 10 12.34 1.87
 4 0 -11 41.69 2.65
 4 0 11 43.62 2.61
 4 0 11 43.87 2.69
 4 0 11 42.19 2.69
 -4 0 11 47.97 2.58
 4 0 -11 43.53 4.21
 4 0 -11 45.14 2.69
 4 0 11 42.46 3.91
 -4 0 -11 37.79 3.36
 -4 0 11 42.7 2.69
 -4 0 11 43.73 2.75
 -4 0 -11 43.1 2.75
 -4 0 -11 42.45 2.32
 -4 0 -11 43.52 4.11
 -4 0 11 43.96 4.55
 -4 0 -11 41.97 2.76
 -4 0 11 41.71 2.69
 4 0 -11 44.38 4.02
 4 0 -11 40.94 4.15
 -4 0 11 48.02 2.96
 -4 0 -12 7.4 1.25
 -4 0 -12 7.16 1.26
 -4 0 12 4.33 1.03
 4 0 -12 4.19 1.06
 4 0 12 4.55 0.99
 4 0 12 5.81 1.16
 4 0 12 6.27 1.21
 -4 0 12 6.4 1.03
 4 0 -12 5.16 1.1
 -4 0 12 8.5 1.38
 -4 0 -12 5.02 0.93
 4 0 12 6.75 1.68
 4 0 -12 6.75 1.74
 -4 0 12 4.18 1.01
 -4 0 12 4.46 1.06
 -4 0 -12 3.9 1.02
 -4 0 12 7.04 2.01
 4 0 12 4.03 1.58
 4 0 -12 4.22 1.62
 4 0 13 310.7 7.57
 4 0 13 316.5 7.66
 4 0 -13 306.31 11.39
 4 0 -13 321.42 7.57
 -4 0 13 333.53 7.55
 -4 0 13 328.14 8.02
 -4 0 13 323.88 7.75
 4 0 -13 330.55 7.76
 4 0 13 314.78 7.16
 -4 0 13 313.87 7.02
 -4 0 13 296.18 11.65
 -4 0 -13 318.6 7.62
 -4 0 -13 302.03 6.76
 4 0 13 286.94 11.37
 4 0 -13 303.93 11.37
 -4 0 -13 317.54 7.63
 -4 0 -13 323.11 7.95
 -4 0 13 324.2 7.85
 -4 0 14 82.82 3.71
 -4 0 14 79.34 3.32
 4 0 -14 79.45 3.47
 -4 0 -14 78.51 3.67
 4 0 -14 85.71 3.68
 4 0 14 73.61 3.11
 -4 0 -14 78.07 3.44
 -4 0 -14 79.2 3.11
 -4 0 14 74.81 3.07
 -4 0 -14 80.94 3.58
 -4 0 -14 77.35 3.63
 -4 0 15 285.49 6.97
 -4 0 15 270.38 6.57
 -4 0 15 266.03 6
 -4 0 -15 271.06 6.4
 -4 0 -15 255.8 5.79
 4 0 -15 282.46 6.62
 -4 0 -15 285.19 6.95
 -4 0 -15 270.99 6.76
 -4 0 -15 274.93 6.68
 -4 0 15 269.87 5.87
 4 0 -15 284.42 6.83
 4 0 15 273.27 5.95
 4 0 16 52.25 2.08
 4 0 -16 59.01 2.74
 -4 0 -16 55.39 2.64
 -4 0 16 56.49 2.6
 -4 0 -16 54.86 2.4
 -4 0 16 54.7 2.12
 4 0 -16 52.47 2.5
 -4 0 -16 56.08 2.78
 -4 0 16 58.19 2.8
 -4 0 17 482.63 8.69
 -4 0 17 477.46 8.19
 -4 0 -17 482.44 8.69
 4 0 -17 484.86 8.58
 -4 0 -17 479.28 8.43
 4 0 17 474.34 8.43
 4 0 -17 496.87 8.32
 4 0 18 4.77 0.72
 -4 0 -18 5.68 0.88
 4 0 18 4.57 0.81
 -4 0 -18 5.41 0.84
 4 0 -18 5.84 0.87
 4 0 -18 5.39 0.78
 -4 0 18 5.45 0.73
 4 0 -19 223.11 4.12
 -4 0 -19 215.42 3.98
 -4 0 -19 219.81 4.13
 4 0 19 218.24 4.06
 -4 -1 -19 12.52 0.94
 -4 -1 -19 10.55 0.77
 4 -1 19 11.31 0.84
 4 1 -19 11.23 0.85
 -4 1 19 9.84 0.77
 -4 1 19 12.62 0.95
 -4 -1 -18 39.74 1.76
 -4 -1 -18 43.55 2.03
 -4 1 18 44.05 2.01
 4 1 -18 41.78 1.62
 -4 1 18 40.35 1.85
 4 1 -18 43.1 1.91
 4 -1 18 42.09 1.87
 -4 1 18 43.52 2.05
 -4 -1 -17 61.75 2.48
 -4 1 17 64.84 2.78
 -4 1 17 66.51 2.76
 -4 -1 -17 62.51 2.33
 4 1 -17 62.21 2.33
 -4 1 17 63.37 2.65
 4 -1 17 59.75 2.19
 4 1 -17 63.29 2.6
 4 -1 17 64.24 2.63
 4 -1 17 63.39 2.58
 4 -1 16 208.81 5.34
 -4 -1 -16 210.14 5.25
 -4 -1 -16 207.65 5.13
 4 -1 16 211.53 5.39
 -4 1 16 206.56 4.82
 4 1 -16 216.49 5.42
 4 -1 16 209.53 4.97
 -4 1 16 212.55 5.65
 -4 1 16 209.71 5.48
 4 1 -16 218.16 5.1
 -4 1 16 209.97 5.54
 -4 -1 -15 35.3 2.21
 -4 1 15 35.17 2.32
 4 1 -15 40.83 2.41
 4 -1 15 36.35 2.17
 -4 1 15 37.23 2.45
 -4 1 15 35 2.34
 4 -1 15 35.48 2.28
 4 -1 15 37.57 2.33
 -4 1 15 36.41 2.15
 -4 -1 -15 34.97 2.23
 4 1 -15 38.89 2.2
 4 1 -14 182.55 4.81
 -4 1 14 177.68 5.2
 -4 -1 -14 182.4 5.12
 4 1 -14 183.97 5.06
 4 -1 14 175.15 4.82
 -4 -1 -14 178.5 4.92
 -4 -1 -14 186.2 5.5
 -4 1 14 180.4 5.38
 4 -1 14 184 5.1
 -4 1 14 174.5 5.14
 -4 1 14 185.18 4.98
 4 -1 14 183.81 5.12
 4 -1 13 88.4 3.68
 4 -1 13 85.57 3.78
 -4 1 13 86.79 3.88
 4 1 -13 87.88 3.48
 -4 -1 -13 91.45 3.82
 4 1 -13 88.33 3.65
 4 -1 13 88.7 3.63
 -4 1 13 82.61 6.01
 -4 -1 -13 84.4 3.52
 -4 -1 -13 86.26 3.87
 4 -1 13 80.35 5.94
 -4 -1 -13 83.45 3.77
 -4 1 13 82.48 3.66
 -4 1 13 87.28 3.67
 4 -1 13 81.74 3.59
 4 -1 12 606.02 11.24
 4 -1 12 587.75 11.46
 -4 1 12 602.66 11.69
 4 -1 12 598.24 11.12
 4 1 -12 599.64 11.06
 4 1 -12 593.45 16.27
 4 1 -12 603.3 10.84
 4 -1 12 549.52 15.15
 -4 1 12 555.68 16.78
 -4 -1 -12 575.43 11.38
 -4 1 12 591.44 11.29
 -4 -1 -12 607.17 11.83
 -4 -1 -12 588.85 11.46
 -4 1 12 607.99 11.37
 4 -1 12 541.26 16.47
 -4 -1 -12 591.39 10.97
 4 1 -11 112.37 4.2
 4 -1 11 116.16 4.38
 4 -1 11 119.52 4.41
 4 -1 11 118.02 4.56
 -4 1 11 118.25 4.64
 4 1 -11 123.86 7.05
 4 1 -11 119.67 4.25
 4 -1 11 110.37 6.46
 -4 -1 -11 117.18 4.73
 -4 -1 -11 112.72 4.22
 -4 -1 -11 116.89 4.55
 -4 1 11 118.29 4.47
 4 1 -11 115.51 6.56
 -4 1 11 117.22 4.52
 -4 -1 -11 112.41 4.47
 -4 -1 -11 110.11 3.99
 4 -1 10 47.27 2.45
 4 1 -10 47.17 2.68
 4 -1 10 47.98 2.8
 4 -1 10 49.68 2.78
 4 -1 10 51.68 2.98
 -4 1 10 48.19 2.94
 4 1 -10 49.13 4.45
 4 1 -10 50.33 2.69
 4 -1 10 46.41 4.19
 -4 1 10 51.02 2.88
 -4 -1 -10 49.76 2.98
 4 1 -10 50.53 3.82
 -4 -1 -10 54.02 2.83
 -4 -1 -10 48.98 2.88
 4 1 -10 46.86 4.19
 -4 -1 -10 49.33 3.03
 -4 1 10 53.3 3.03
 4 -1 9 5.79 1.04
 4 -1 9 6.59 1.14
 4 -1 9 6.83 1.2
 -4 -1 -9 6.07 1.14
 -4 1 9 6.8 1.23
 4 1 -9 6.27 1.01
 4 1 -9 6.46 1.78
 4 1 -9 7.74 1.13
 -4 -1 -9 6.37 1.18
 4 -1 9 5.52 0.95
 -4 1 9 6.77 1.11
 4 1 -9 3.88 1.28
 -4 1 9 4.81 1.08
 4 -1 9 5.8 1.68
 4 1 -9 6.41 1.46
 -4 1 9 4.48 1.27
 -4 1 9 8.93 1.31
 -4 1 8 277.53 7.08
 -4 1 8 266.37 6.63
 -4 -1 -8 272.42 6.88
 -4 -1 -8 258.88 6.27
 -4 1 8 268.29 6.99
 4 -1 8 275.41 10.09
 4 1 -8 272.59 9.24
 -4 1 8 272.27 9.16
 4 -1 8 260.56 6.27
 4 1 -8 270.25 6.43
 4 1 -8 281.9 10.13
 4 1 -8 267.92 6.41
 4 -1 8 268.26 6.84
 4 1 -8 250.99 9.38
 4 -1 8 278.41 6.98
 4 -1 7 423.66 8.8
 4 -1 7 425.02 8.81
 -4 -1 -7 407.3 8.87
 4 1 -7 432.86 12.48
 4 1 -7 407.83 8.16
 -4 1 7 421.72 8.93
 -4 1 7 397.24 8.32
 -4 -1 -7 400.41 8.21
 -4 -1 -7 414.2 8.67
 -4 1 7 429.73 8.99
 -4 -1 -7 431.61 11.62
 4 1 -7 407.22 11.25
 -4 1 7 412.97 11.6
 4 -1 7 435.13 12.66
 4 1 -7 421.87 11.72
 4 1 -7 408.23 8.17
 4 -1 7 422.41 8.29
 -4 1 7 405.15 8.78
 4 1 -7 404.98 11.8
 4 -1 6 1403.25 19.42
 4 1 -6 1399.37 19.06
 4 -1 6 1460.93 20.11
 4 -1 6 1465.39 20.14
 -4 -1 -6 1365.9 19.03
 4 1 -6 1480.5 25.43
 4 1 -6 1422.77 19.17
 -4 -1 -6 1468.23 24.81
 4 1 -6 1427.5 23.94
 -4 1 6 1431.21 20.3
 -4 1 6 1486.22 25.1
 4 -1 6 1424.6 25.71
 4 1 -6 1414.69 24.64
 -4 -1 -6 1431.94 19.87
 -4 -1 -6 1381.38 19.45
 -4 1 6 1424.89 20.24
 -4 -1 -6 1512.78 26.54
 -4 -1 -6 1444.74 20.32
 4 -1 6 1348.52 21.6
 4 1 -6 1413.98 24.52
 -4 -1 -6 1415.7 20.25
 -4 1 6 1411.8 19.41
 -4 1 6 1454.82 20.25
 4 1 -5 329.66 6.73
 4 -1 5 339.15 7.46
 4 -1 5 344.19 7.5
 -4 -1 -5 345 7.63
 -4 1 5 328.58 6.96
 4 1 -5 353.06 10.51
 4 1 -5 335.5 6.9
 -4 1 5 334.35 7.52
 -4 1 5 343.02 7.61
 -4 1 5 334.95 10.43
 4 1 -5 337.33 10.32
 -4 -1 -5 339 7.3
 -4 1 5 326.16 7.48
 -4 -1 -5 355.06 11.1
 -4 1 5 332.18 8.27
 -4 -1 -5 335.76 7.58
 -4 -1 -5 324.43 10.31
 4 1 -5 309.38 9.43
 -4 -1 -5 324.86 7
 -4 -1 -5 330.4 7.24
 4 1 -5 330.83 9.92
 4 -1 5 324.28 7.09
 4 -1 4 1418.36 19.71
 4 -1 4 1437.79 19.77
 4 -1 4 1415.26 19.4
 4 1 -4 1380.45 18.74
 4 1 -4 1502.23 24.45
 -4 1 4 1441.96 19.93
 -4 1 4 1438.1 19.93
 -4 1 4 1514.32 25.31
 4 1 -4 1468.23 24.81
 -4 -1 -4 1423.01 19.4
 -4 1 4 1419.27 19.86
 -4 -1 -4 1488.66 25.5
 -4 1 4 1447.58 22.05
 -4 -1 -4 1365.19 19.23
 4 1 -4 1450.63 23.85
 -4 -1 -4 1457.69 19.95
 -4 -1 -4 1503.12 25.4
 4 1 -4 1413.76 23.59
 -4 -1 -4 1466.21 20
 4 -1 3 204.78 5.4
 4 1 -3 202.83 7.21
 -4 1 3 195.38 5.41
 -4 -1 -3 199.24 5.36
 -4 1 3 206.66 7.94
 4 -1 3 197.01 7.78
 4 1 -3 199.18 7.7
 -4 -1 -3 211.07 7.98
 -4 1 3 191.93 6.63
 -4 -1 -3 195.85 5.22
 -4 -1 -3 196.71 5.33
 4 1 -3 205.58 7.35
 -4 -1 -3 220.18 8.33
 4 1 -3 200.94 7.32
 4 -1 3 201.29 5.26
 -4 1 3 190.26 5.28
 4 1 -2 1867.01 27.12
 4 1 -2 1747.35 26.83
 -4 -1 -2 1840.64 29.43
 4 1 -2 1816.84 28.6
 4 -1 2 1822.23 28.62
 -4 1 2 1805.77 28.81
 -4 -1 -2 1826.1 28.27
 -4 1 2 1796.4 26.7
 -4 1 2 1745.23 23.19
 -4 -1 -2 1695.71 22.9
 -4 -1 -2 1731.36 22.98
 -4 -1 -2 1863.73 29.47
 4 1 -2 1784.14 27.4
 4 -1 2 1781.55 23.1
 -4 1 2 1747.16 23
 4 -1 2 1764.74 22.95
 -4 -1 -1 297.16 8.95
 -4 1 1 280.61 8.57
 -4 -1 -1 282.55 9.23
 -4 1 1 276.02 9.25
 4 -1 1 291.76 9.25
 4 1 -1 281.97 9.35
 -4 1 1 283.25 6.58
 4 -1 1 278.23 6.4
 4 1 -1 293 8.6
 4 -1 1 299.54 9.78
 4 -1 1 292.58 6.52
 -4 -1 -1 278.48 6.51
 4 -1 1 278.65 6.44
 4 1 -1 291.01 8.2
 4 -1 1 283.11 8.32
 -4 1 0 508.35 9.44
 -4 1 0 526.71 9.49
 -4 -1 0 516.29 13.29
 4 -1 0 500.16 12.5
 -4 1 0 526.86 13.31
 -4 -1 0 529.05 12.07
 -4 1 0 514.94 12.4
 -4 1 0 487.29 12.37
 -4 -1 0 518.01 13.32
 -4 -1 0 568.16 13.93
 4 -1 0 495.29 12.84
 4 -1 0 513.93 11.98
 4 -1 0 494.92 9.18
 4 1 0 514.85 10.98
 4 -1 0 508.37 9.29
 -4 -1 0 493.33 9.34
 4 -1 0 510.99 13.22
 4 1 0 533.79 12.05
 4 -1 0 507.62 9.31
 -4 -1 1 242.73 8.7
 4 -1 -1 235.81 8.08
 -4 1 -1 237.64 8.58
 4 -1 -1 222.29 8.44
 -4 -1 1 243.56 7.45
 -4 1 -1 225.88 7.74
 -4 1 -1 240.08 8.2
 -4 -1 1 230.17 8.74
 -4 -1 1 234.39 8.65
 4 -1 -1 227.52 8.35
 4 1 1 224.13 6.42
 4 -1 -1 235.03 7.9
 4 -1 -1 220.59 5.59
 4 -1 -1 228.14 5.67
 -4 -1 1 228.11 5.82
 -4 1 -1 215.4 5.67
 -4 -1 1 218.68 5.81
 4 -1 -1 229.8 5.73
 -4 -1 2 1912.75 29.72
 4 -1 -2 1860.08 28.24
 4 1 2 1837.65 29.32
 -4 1 -2 1879.02 29.77
 4 -1 -2 1830.04 29.82
 4 1 2 1778.37 23.08
 -4 -1 2 1797.21 23.92
 -4 -1 2 1798.64 30.34
 -4 1 -2 1773.71 26.9
 -4 -1 2 1850.87 26.06
 -4 1 -2 1852.86 28.93
 -4 -1 2 1966 30.38
 4 -1 -2 1821.21 29.15
 4 -1 -2 1849.51 23.83
 -4 1 -2 1764.19 23.71
 -4 -1 2 1820.83 23.93
 4 -1 -2 1856.8 28.5
 4 -1 -2 1830.4 23.55
 4 1 3 189.27 4.96
 -4 -1 3 185.63 5.05
 -4 1 -3 184.46 5.2
 -4 -1 3 185 5.25
 4 -1 -3 189.56 7.93
 -4 -1 3 198.56 7.73
 4 1 3 199.76 7.89
 4 -1 -3 195.19 7.14
 -4 1 -3 199.56 7.91
 -4 -1 3 182.02 8.24
 -4 -1 3 187.74 5.78
 -4 1 -3 202.1 7.82
 -4 1 -3 197.17 5.28
 -4 -1 3 178.28 5.01
 -4 1 -3 200.94 5.44
 -4 -1 3 192.03 5.4
 4 -1 -3 182.66 4.97
 4 -1 -3 188.81 5.14
 4 -1 -3 185.83 7.39
 -4 -1 3 208.31 8.09
 4 -1 -3 196.72 7.75
 4 1 4 1444.1 19.51
 -4 -1 4 1456.5 19.79
 -4 -1 4 1406.19 19.33
 -4 -1 4 1394.13 19.98
 4 -1 -4 1454.09 26.12
 -4 -1 4 1549.48 25.35
 4 1 4 1493.83 25.61
 -4 1 -4 1470.87 25.44
 4 -1 -4 1461.31 23.61
 -4 -1 4 1468.32 27.39
 -4 1 -4 1502.26 25.8
 -4 1 -4 1443.17 20.06
 -4 -1 4 1422.57 19.82
 -4 1 -4 1453.32 20.24
 -4 -1 4 1429 20.31
 4 -1 -4 1461.33 19.69
 -4 -1 4 1560.61 25.98
 4 -1 -4 1493.58 25.4
 4 -1 -4 1465.4 19.9
 4 -1 -4 1532.87 25.6
 4 -1 -5 299.14 6.95
 4 -1 -5 316.91 10.29
 -4 -1 5 299.24 6.87
 -4 -1 5 300.66 7.06
 4 -1 -5 298.95 10.51
 -4 1 -5 313.11 10.03
 4 1 5 316.1 10.19
 -4 -1 5 315.06 9.74
 4 -1 -5 314.45 9.04
 -4 1 -5 294.65 7.04
 -4 1 -5 320.83 7.32
 -4 -1 5 295.19 6.92
 -4 -1 5 296.26 11.08
 4 1 5 301.44 6.73
 -4 -1 5 316.6 10.15
 4 -1 -5 303.31 9.97
 4 -1 -5 297.57 6.84
 4 1 6 1352.83 18.92
 -4 -1 6 1337.68 19.1
 4 -1 -6 1332.73 25.56
 4 -1 -6 1378.72 19.28
 4 -1 -6 1427.26 25.48
 -4 1 -6 1309.25 23.42
 -4 1 -6 1336.92 24.08
 4 1 6 1390.45 24.79
 -4 -1 6 1414.88 23.62
 4 -1 -6 1349 22.11
 -4 -1 6 1339.53 19.34
 -4 -1 6 1384 24.24
 4 -1 -6 1329.52 24.41
 -4 1 -6 1367.09 19.57
 -4 -1 6 1342.02 19.34
 4 -1 -6 1358.88 19.14
 -4 -1 6 1395.31 19.73
 4 1 6 1380.51 19.08
 -4 -1 6 1370.33 27.05
 4 -1 -7 413.83 8.59
 4 1 7 405.96 8.41
 4 1 7 420.17 8.45
 -4 -1 7 404.02 8.52
 4 -1 -7 414.19 12.54
 4 -1 -7 406.26 12.97
 4 -1 -7 437.88 12.9
 4 -1 -7 416.65 8.69
 -4 1 -7 401.01 11.52
 4 1 7 439.32 12.44
 -4 -1 7 415.62 11.03
 4 -1 -7 404.33 10.2
 -4 -1 7 411.27 8.68
 -4 1 -7 411.48 8.87
 -4 -1 7 403.93 11.47
 4 1 7 392.58 9.84
 -4 -1 7 425.06 8.96
 -4 1 -7 413.59 8.89
 -4 -1 7 415.88 8.78
 -4 -1 7 395.85 13.54
 -4 1 -7 417.65 12.64
 4 -1 -8 279.52 6.94
 4 1 8 268.53 6.59
 4 1 8 284.15 6.81
 -4 -1 8 278.98 6.87
 4 -1 -8 281.9 10.43
 4 -1 -8 274.56 6.9
 -4 1 -8 275.62 9.49
 -4 -1 8 261.96 6.79
 4 1 8 291.69 10.06
 -4 -1 8 271.6 8.41
 -4 1 -8 273.59 7.08
 -4 -1 8 267.86 6.97
 -4 -1 8 281.65 7.13
 -4 1 -8 283.24 7.13
 4 -1 -8 290.56 10.51
 4 -1 -8 264.99 10.56
 -4 1 -8 287.1 10.47
 4 1 8 279.76 9.49
 4 -1 -9 13.33 2.46
 4 -1 -9 13 1.54
 4 1 9 13.45 1.46
 4 1 9 13.88 1.48
 -4 -1 9 14.13 1.51
 -4 -1 9 14.31 1.67
 4 -1 -9 21.35 2.99
 4 -1 -9 13.24 1.51
 -4 1 -9 12.71 2.12
 -4 -1 9 16.56 1.68
 4 1 9 15.48 2.39
 4 1 9 12.29 2.03
 -4 -1 9 13.25 1.55
 -4 1 -9 11.6 2.25
 -4 -1 9 14.1 2.76
 -4 -1 9 13.4 1.59
 -4 1 -9 16.18 1.73
 -4 1 -9 14.45 1.59
 4 -1 -9 11.94 2.26
 4 -1 -10 43.79 4.13
 4 -1 -10 44.56 4.44
 4 -1 -10 46.11 2.77
 4 1 10 45.24 2.55
 4 1 10 48.81 2.75
 -4 -1 10 46.71 2.72
 -4 1 -10 45.56 2.84
 -4 -1 10 48.64 2.95
 4 -1 -10 47.58 2.81
 -4 1 -10 42.79 3.81
 -4 -1 10 46.05 2.72
 4 1 10 45.27 3.96
 -4 1 -10 48.06 2.87
 -4 1 -10 45.01 2.8
 4 1 10 51.93 4
 -4 -1 10 43.84 2.78
 -4 -1 10 46.48 4.67
 -4 1 -10 47.42 4.26
 -4 -1 10 47.9 2.82
 4 1 11 114.51 6.09
 4 1 11 133.94 4.64
 -4 -1 11 131.25 4.62
 -4 -1 11 123.24 7.57
 -4 1 -11 139.66 7.28
 4 -1 -11 129.28 4.72
 4 1 11 127.82 6.63
 -4 1 -11 124.21 6.53
 -4 -1 11 125.65 4.61
 -4 1 -11 132.76 4.91
 -4 -1 11 129.9 4.9
 -4 1 -11 134.7 4.82
 4 -1 -11 134.51 7.3
 4 -1 -11 127.35 7.53
 4 1 11 123.3 7.21
 -4 -1 11 132.22 4.9
 4 -1 -11 132.2 4.79
 4 1 11 135.7 4.43
 -4 -1 11 136.65 4.78
 -4 1 -11 133.18 4.87
 4 -1 -12 594.78 11.33
 4 1 12 579.7 10.3
 -4 1 -12 595.84 11.5
 4 1 12 585.38 10.87
 4 -1 -12 591.18 11.22
 4 -1 -12 567.9 16
 -4 -1 12 556.99 16.58
 -4 1 -12 557.94 15.24
 4 1 12 562.75 14.55
 -4 1 -12 550.51 14.58
 4 1 12 530.98 13.69
 -4 -1 12 567.41 10.86
 -4 1 -12 588.34 11.13
 -4 -1 12 580.49 11.47
 4 -1 -12 565.86 15.74
 4 1 12 510.54 15.35
 4 -1 -12 547.42 16.33
 -4 1 -12 594.43 11.36
 -4 -1 12 585.87 10.96
 -4 -1 12 609.79 11.03
 -4 -1 12 578.38 11.43
 4 1 13 72.14 3.48
 -4 -1 13 77.04 3.43
 -4 1 -13 75.99 3.57
 4 -1 -13 77.01 3.55
 4 -1 -13 71.87 5.34
 -4 -1 13 77.92 3.35
 -4 -1 13 76.25 3.65
 -4 -1 13 72.67 3.37
 -4 1 -13 78.18 3.5
 -4 1 -13 76.12 3.26
 -4 -1 13 72.78 3.61
 4 1 13 74.39 3.56
 -4 1 -13 79.67 3.71
 -4 1 -13 76.59 3.63
 4 1 13 76.7 3.08
 4 -1 -13 79.53 3.68
 4 -1 -13 66.85 5.44
 -4 -1 14 170.54 5.07
 -4 -1 14 171.5 5.49
 4 -1 -14 176.22 5.38
 -4 -1 14 178.97 5.17
 -4 -1 14 179 5.57
 -4 1 -14 174.64 5.45
 -4 1 -14 173.76 5.3
 4 1 14 181.81 5.54
 -4 -1 14 173.11 4.8
 4 1 14 179.61 5.4
 -4 1 -14 181.27 5.54
 -4 1 -14 174.1 5.13
 -4 1 -14 173.3 4.93
 4 1 14 161.54 4.39
 4 -1 -14 177.87 5.48
 -4 -1 15 24.76 2.05
 -4 -1 15 28.77 1.95
 -4 1 -15 29.56 2.13
 -4 1 -15 30.47 1.96
 -4 1 -15 27.57 1.84
 4 -1 -15 28.02 2.11
 -4 1 -15 27.02 1.99
 -4 -1 15 27.26 1.89
 4 -1 -15 26.66 2.03
 -4 1 -15 30.65 2.23
 4 1 15 29.38 2.15
 4 1 15 31.14 2.16
 -4 1 -16 217.16 4.96
 -4 1 -16 216.13 5.05
 4 1 16 227.04 5.64
 -4 -1 16 214.66 5.11
 4 1 16 220.34 5.63
 4 -1 -16 226.41 5.76
 -4 -1 16 220.61 5.72
 4 -1 -16 222.43 5.61
 -4 1 -16 219.26 5.64
 -4 -1 16 221.57 5.19
 -4 -1 17 61.45 2.19
 4 1 17 66.86 2.61
 4 1 17 65.7 2.62
 -4 -1 17 60.83 2.59
 4 -1 -17 68.65 2.73
 -4 1 -17 63.85 2.25
 -4 1 -17 56.85 1.88
 4 -1 -17 64.47 2.58
 -4 1 -17 66.55 2.65
 -4 -1 18 27.42 1.23
 4 1 18 32.28 1.69
 4 1 18 33.17 1.73
 4 1 18 34 1.68
 -4 -1 18 31.02 1.7
 4 -1 -18 31.62 1.72
 4 -1 -18 34.27 1.73
 -4 1 -18 33.7 1.72
 -4 -1 19 10.72 0.77
 4 -1 -19 12.05 0.92
 -4 1 -19 10.03 0.8
 4 1 19 11.84 0.9
 4 1 19 13 0.91
 4 -1 -19 11.25 0.86
 4 1 19 10.58 0.81
 -4 -1 19 11.84 0.88
 -4 2 19 169.82 3.28
 -4 2 19 166.75 3.21
 -4 -2 -18 83.76 2.16
 4 -2 18 87.77 2.3
 4 2 -18 101.31 2.67
 -4 2 18 104.87 2.98
 4 -2 18 98.02 2.73
 4 -2 18 95.39 2.49
 -4 -2 -18 97.46 2.89
 -4 2 18 100.98 2.91
 -4 2 17 252.28 5.48
 4 -2 17 252.4 5.3
 4 -2 17 243.1 5.02
 -4 -2 -17 237.95 4.82
 4 -2 17 251.92 5.08
 4 2 -17 257 5.22
 -4 2 17 251.73 5.54
 -4 -2 -17 238.42 4.51
 -4 -2 -17 252.62 5.56
 -4 -2 -17 250.2 5.04
 -4 2 16 41.87 2.3
 4 -2 16 42.27 2.22
 -4 2 16 41.78 2.07
 4 -2 16 39.81 2.08
 -4 -2 -16 41.24 2.02
 4 2 -16 42.45 2.16
 4 -2 16 40.99 2.15
 -4 2 16 44.26 2.4
 -4 -2 -16 43.02 2.07
 -4 -2 -16 43.05 2.36
 -4 -2 -16 42.78 2.2
 4 2 -16 37.21 1.73
 -4 2 15 98.68 3.55
 4 -2 15 95.87 3.47
 -4 -2 -15 95.85 3.34
 4 2 -15 89.81 3.38
 4 -2 15 94.21 3.54
 -4 -2 -15 100.25 3.79
 -4 -2 -15 93.57 3.6
 -4 2 15 95.35 3.64
 4 -2 15 92.8 3.52
 -4 2 15 98.72 3.8
 4 2 -15 94.73 3.07
 -4 2 14 136.88 4.71
 4 -2 14 131.61 4.4
 -4 2 14 129.14 4.47
 -4 2 14 129.93 4.43
 4 -2 14 134.46 4.35
 -4 2 14 134.88 4.72
 -4 -2 -14 126.15 4.1
 4 2 -14 132.04 3.95
 4 2 -14 133.53 4.31
 4 -2 14 129.62 4.43
 -4 -2 -14 132.74 4.57
 -4 -2 -14 133.81 4.62
 4 2 -13 52.55 2.54
 -4 -2 -13 56.98 3.11
 4 -2 13 56.72 3.13
 -4 2 13 53.8 3.02
 4 -2 13 55.05 2.89
 -4 2 13 56.39 2.97
 -4 2 13 62.49 3.22
 -4 -2 -13 55.28 2.73
 4 -2 13 55.39 2.97
 4 2 -13 60.03 2.89
 -4 -2 -13 54.27 2.64
 -4 -2 -13 56.9 3.06
 -4 2 13 54.85 2.96
 4 -2 13 56.33 2.86
 4 2 -12 14.22 1.51
 4 -2 12 13.47 1.6
 4 -2 12 13.39 1.66
 -4 -2 -12 15.14 1.76
 4 2 -12 15.4 1.45
 4 2 -12 14.55 2.53
 -4 2 12 15.47 1.76
 4 -2 12 14.02 1.56
 -4 2 12 13.8 1.57
 -4 2 12 16.44 1.77
 -4 -2 -12 18.03 1.64
 -4 -2 -12 14.21 1.65
 -4 -2 -12 16.4 1.57
 -4 2 12 13.36 1.6
 4 -2 12 17.4 1.69
 4 -2 12 13.8 1.4
 4 2 -11 58.65 2.89
 4 -2 11 60.42 3.25
 4 -2 11 64.86 3.13
 4 -2 11 58.77 3.21
 -4 -2 -11 59.19 3.28
 4 2 -11 69.28 5.2
 4 2 -11 62.3 2.82
 -4 2 11 66.34 3.4
 -4 2 11 61.55 3.13
 -4 2 11 61.73 3.3
 4 2 -11 56.16 4.25
 -4 -2 -11 56.8 3.09
 -4 -2 -11 57.3 2.84
 4 -2 11 59.12 2.89
 -4 2 11 61.31 3.26
 -4 -2 -11 63.1 3.13
 4 2 -10 14.89 1.48
 4 -2 10 16.58 1.73
 4 -2 10 16.42 1.6
 4 -2 10 14.27 1.66
 4 2 -10 16.82 2.64
 4 2 -10 15.12 1.42
 -4 2 10 16.94 1.66
 4 -2 10 14.69 2.48
 -4 -2 -10 17.94 1.86
 -4 -2 -10 14.98 1.61
 -4 2 10 16.93 1.78
 -4 2 10 13.19 2.05
 4 2 -10 14.18 2.26
 -4 -2 -10 13.93 1.68
 -4 -2 -10 17.09 1.74
 -4 2 10 17.85 1.81
 4 -2 10 15.73 1.55
 4 2 -9 361.89 11.9
 -4 2 9 348.17 7.84
 4 -2 9 367.23 12.15
 4 2 -9 352.37 7.56
 -4 2 9 364.74 8.44
 -4 -2 -9 368.18 8.22
 -4 2 9 355.03 10.89
 4 2 -9 350.32 11.25
 -4 -2 -9 358.16 8.54
 -4 2 9 361.03 8.32
 4 -2 9 353.64 7.82
 4 -2 9 364.57 8.4
 -4 -2 -9 358.96 7.56
 4 -2 9 354.46 7.84
 4 -2 8 490.97 9.94
 4 -2 8 478.11 9.21
 -4 -2 -8 479.49 9.59
 -4 2 8 481.66 9.83
 -4 2 8 477.48 9.31
 4 2 -8 513.82 14.09
 4 -2 8 497.16 14.23
 -4 -2 -8 475.57 10.03
 -4 -2 -8 491.47 9.65
 -4 -2 -8 461.19 8.83
 -4 2 8 502.14 10.07
 -4 2 8 492.23 13.15
 4 2 -8 495.17 13.58
 -4 2 8 492.6 10
 4 -2 8 490.14 9.52
 4 2 -8 491.13 9
 4 2 -7 148.53 7
 -4 2 7 145.75 4.51
 -4 2 7 142.83 4.87
 4 -2 7 136.7 4.59
 -4 -2 -7 136.38 4.69
 -4 -2 -7 140.44 4.61
 -4 2 7 136.98 4.69
 -4 -2 -7 142.41 4.95
 -4 -2 -7 140.91 4.53
 -4 2 7 149.3 6.96
 4 2 -7 141.73 6.92
 -4 -2 -7 141.72 4.92
 4 -2 7 146.94 4.91
 4 -2 7 139.54 4.37
 -4 2 7 142.99 4.86
 4 -2 6 153.51 4.43
 -4 -2 -6 154 4.54
 -4 2 6 146.13 4.4
 4 2 -6 149.99 6.9
 -4 2 6 154.79 4.98
 4 -2 6 150.04 4.75
 -4 -2 -6 145.33 4.59
 -4 2 6 146.97 4.8
 -4 -2 -6 155.96 4.95
 -4 -2 -6 145.91 6.83
 -4 -2 -6 146.59 4.67
 -4 2 6 150.07 4.92
 4 -2 6 154.61 7.45
 -4 2 6 156.82 7.16
 4 2 -6 167.23 7.48
 -4 -2 -6 159.57 5.07
 -4 -2 -6 159.43 5.12
 4 -2 5 162.34 4.44
 -4 -2 -5 163.34 4.71
 -4 2 5 173.55 5.22
 4 -2 5 167.64 5.04
 4 2 -5 175.21 7.17
 -4 2 5 178.78 5.26
 -4 -2 -5 172.13 4.85
 -4 2 5 163.13 4.99
 4 -2 5 168.88 7.59
 -4 2 5 172.29 7.51
 4 2 -5 172.28 7.61
 -4 -2 -5 180.05 7.69
 -4 -2 -5 159.96 4.95
 -4 2 5 166.38 6.2
 -4 -2 -5 175.95 5.23
 -4 -2 -5 173.7 5.26
 -4 -2 -5 171.82 5.24
 4 -2 4 68.59 3.1
 4 -2 4 67.4 3.13
 -4 -2 -4 63.91 2.83
 -4 -2 -4 71.78 3.19
 4 -2 4 70.22 3.05
 4 2 -4 67.53 4.25
 -4 2 4 69.06 3.13
 4 -2 4 77.14 4.94
 -4 2 4 76.95 4.92
 4 2 -4 65.49 4.57
 -4 -2 -4 69.19 2.87
 -4 -2 -4 70.65 4.85
 -4 -2 -4 67.39 3.08
 -4 2 4 71.45 3.16
 -4 2 4 71.43 4.07
 -4 -2 -4 69.63 3.23
 -4 -2 -4 62.67 2.99
 4 -2 3 231.68 5.9
 -4 -2 -3 217.77 5.46
 4 -2 3 218.31 5.77
 4 2 -3 226.55 7.58
 -4 2 3 224.27 5.8
 -4 2 3 209.45 8.33
 4 -2 3 225.1 8.43
 4 2 -3 231.27 8.66
 -4 -2 -3 224.59 5.76
 -4 -2 -3 235.5 8.85
 4 2 -3 232.12 7.54
 -4 -2 -3 226.89 5.79
 -4 2 3 222.36 7.59
 4 -2 3 225.83 5.67
 -4 2 3 219.34 5.74
 -4 -2 -3 222.26 5.86
 4 -2 2 199.38 5.37
 4 2 -2 189.98 4.83
 4 2 -2 216.54 7.03
 4 -2 2 193.78 5.37
 -4 2 2 188.23 5.23
 -4 -2 -2 198.13 5.25
 -4 -2 -2 194.59 5.09
 4 -2 2 197.54 7.71
 -4 -2 -2 207.79 8.35
 4 2 -2 202.79 7.04
 -4 -2 -2 199.94 5.21
 -4 2 2 184.41 5.14
 4 -2 2 194.6 5.2
 -4 -2 -2 199.01 5.49
 -4 2 2 216.85 7.58
 -4 -2 -1 24.64 1.73
 4 -2 1 24.22 1.77
 -4 2 1 21.95 1.7
 4 -2 1 22.67 1.77
 -4 2 1 30.06 3.11
 4 -2 1 22.88 2.55
 -4 2 1 24.22 1.73
 4 2 -1 28.3 2.59
 -4 2 1 24.42 2.62
 -4 -2 -1 23.99 1.86
 -4 -2 -1 24.73 1.73
 -4 -2 -1 26.59 1.88
 4 -2 1 21.09 1.71
 4 2 -1 24.63 2.24
 4 -2 1 24.47 2.98
 -4 -2 0 115.65 3.85
 4 -2 0 116.8 3.93
 4 -2 0 118.12 4.06
 -4 -2 0 119.9 4.2
 -4 2 0 117.23 3.96
 -4 2 0 126.13 6.26
 4 -2 0 117.4 5.65
 4 2 0 120.03 6.13
 4 -2 0 117.9 4.08
 -4 -2 0 124.93 6.43
 -4 2 0 120.47 5.79
 4 -2 0 117.7 6.34
 -4 -2 0 128.33 4.32
 -4 -2 0 114.53 3.99
 -4 2 0 110.35 3.7
 4 -2 -1 27.49 1.91
 -4 -2 1 22.81 1.7
 4 -2 -1 19 2.66
 4 -2 -1 20.21 1.67
 4 -2 -1 24.08 2.66
 -4 -2 1 19.8 1.69
 -4 2 -1 21.22 1.66
 -4 2 -1 28.83 3.02
 4 -2 -1 23.48 2.46
 4 2 1 19.1 2.55
 4 -2 -1 35.67 2.12
 -4 -2 1 21.63 1.79
 -4 -2 1 19.3 1.65
 -4 2 -1 18.39 1.66
 4 -2 -1 20.82 1.7
 -4 -2 1 18.54 1.45
 -4 2 -1 19.59 2.46
 -4 -2 1 22.43 2.88
 -4 2 -1 22.64 2.39
 -4 -2 1 20.23 2.67
 4 -2 -1 18.87 2.51
 4 -2 -2 205.62 7.9
 4 -2 -2 196.92 5.41
 -4 -2 2 191.56 5.4
 -4 -2 2 186.59 5.14
 4 -2 -2 199.07 8.46
 -4 2 -2 208.49 5.38
 -4 -2 2 198.12 5.51
 4 -2 -2 193.2 6.99
 4 2 2 201.37 8.02
 -4 2 -2 211.25 8.13
 4 -2 -2 192.02 5.25
 -4 -2 2 199.59 5.65
 -4 -2 2 185.58 5.31
 -4 2 -2 192.87 5.4
 -4 -2 2 210.18 8.38
 4 -2 -2 190.61 7.89
 -4 -2 2 187.72 4.81
 -4 2 -2 209.44 8.01
 -4 -2 2 202.71 8.72
 4 -2 -2 191.58 5.3
 -4 -2 3 224.58 5.91
 4 -2 -3 225.63 5.81
 4 -2 -3 232.65 7.56
 4 2 3 227.03 8.61
 -4 2 -3 242.58 8.77
 -4 2 -3 231.48 8.62
 -4 -2 3 232.57 9.57
 4 2 3 221.4 5.33
 -4 -2 3 232.39 6.02
 -4 -2 3 218.17 5.74
 -4 -2 3 221.08 5.93
 -4 2 -3 236.57 6.07
 4 -2 -3 226.74 9.15
 4 -2 -3 230.68 8.6
 4 -2 -3 240.5 6.05
 4 -2 -3 217.82 5.85
 -4 -2 3 242.49 9.03
 4 -2 -3 230.43 8.75
 4 -2 -4 70.34 4.78
 4 -2 -4 72.07 3.22
 -4 -2 4 70.73 3.24
 -4 -2 4 74.11 3.22
 4 -2 -4 67.27 4.99
 -4 -2 4 67.26 3.1
 4 -2 -4 70.59 3.96
 4 2 4 68.41 4.66
 -4 2 -4 64.45 4.48
 4 -2 -4 67.75 3.1
 -4 -2 4 72.22 3.36
 -4 2 -4 72.82 3.27
 -4 -2 4 66.99 3.16
 4 -2 -4 67.56 3.14
 -4 -2 4 69.08 5.31
 -4 -2 4 71.1 4.86
 4 -2 -4 71.01 4.77
 4 2 4 69.15 2.83
 4 -2 -5 171.89 7.67
 4 -2 -5 169.56 5.13
 -4 -2 5 169.21 5.2
 -4 -2 5 166.82 5.07
 4 -2 -5 166.86 8.05
 -4 -2 5 172.32 5.13
 4 -2 -5 164.21 5.94
 4 2 5 174.64 7.54
 -4 2 -5 164.79 7.2
 4 -2 -5 168.18 5.08
 -4 -2 5 177.29 5.4
 -4 2 -5 169.17 5.18
 -4 -2 5 162.82 5.12
 -4 -2 5 166.07 8.4
 4 2 5 171.32 4.7
 4 -2 -5 164.71 5.08
 -4 -2 5 165.97 7.45
 4 -2 -5 175.93 7.72
 4 -2 -6 156.69 4.96
 4 2 6 160.63 4.73
 4 2 6 149.34 4.45
 -4 -2 6 151.67 5
 4 -2 -6 152.16 7.45
 4 -2 -6 154.65 4.94
 -4 -2 6 155.44 4.88
 4 2 6 162.92 7.28
 -4 2 -6 154.28 6.91
 -4 2 -6 151.48 4.96
 -4 -2 6 153.53 7.08
 -4 -2 6 154.33 5.1
 4 -2 -6 148.39 7.74
 -4 2 -6 162.09 7.54
 -4 -2 6 156.75 8.21
 -4 2 -6 159.5 5.04
 -4 -2 6 149.48 4.99
 4 2 7 158.45 4.78
 4 2 7 157.66 4.7
 -4 -2 7 160.41 5.21
 -4 -2 7 165.6 5.3
 4 -2 -7 167.75 7.95
 4 -2 -7 162.87 5.22
 -4 2 -7 159 7.43
 -4 -2 7 161.52 5.02
 -4 2 -7 158.88 6.94
 4 2 7 174.23 7.58
 4 -2 -7 165.56 5.21
 -4 2 -7 170.29 5.28
 -4 -2 7 159.73 5.27
 -4 2 -7 163.16 5.24
 -4 2 -7 169.28 7.88
 -4 -2 7 174.86 5.43
 4 -2 -7 153.89 8.09
 4 -2 -7 169.08 8.12
 4 2 8 444.91 11.64
 4 -2 -8 444.03 9.43
 4 2 8 449.01 8.78
 4 2 8 448.59 8.75
 -4 -2 8 468.45 9.72
 -4 2 -8 460.32 9.68
 -4 -2 8 436.01 9.45
 4 -2 -8 480.91 14.13
 4 -2 -8 458.92 9.56
 -4 2 -8 450.68 13.16
 -4 -2 8 436.4 9.09
 4 2 8 456.29 12.77
 -4 2 -8 455.9 9.49
 -4 -2 8 453.83 9.74
 4 2 8 463.44 13.2
 -4 2 -8 465.08 9.64
 -4 2 -8 463.56 13.64
 -4 -2 8 457.92 14.87
 -4 -2 8 467.24 9.63
 4 -2 -8 461.69 14.14
 4 -2 -8 443.36 14.29
 4 2 9 355.2 10.2
 4 -2 -9 388.2 8.71
 4 2 9 371.86 7.8
 4 2 9 383.31 8
 -4 -2 9 389.18 8.78
 -4 2 -9 392.65 8.85
 -4 -2 9 366.45 8.61
 4 -2 -9 380.13 8.67
 -4 2 -9 371.19 12.02
 -4 -2 9 381.89 8.34
 4 2 9 375.4 11.48
 4 2 9 378.14 11.95
 -4 2 -9 403.83 12.73
 -4 -2 9 400.8 13.85
 -4 2 -9 383.44 8.58
 -4 2 -9 401.08 8.8
 -4 -2 9 378.25 8.83
 4 -2 -9 377.99 12.84
 4 -2 -9 369.82 13.12
 -4 -2 9 378.2 8.53
 4 -2 -10 21.15 1.96
 4 2 10 20.83 1.65
 4 2 10 20.42 1.73
 -4 -2 10 22.82 2.01
 -4 2 -10 20.26 1.95
 -4 -2 10 20.63 1.94
 4 -2 -10 22.43 2.01
 -4 2 -10 17.38 2.58
 -4 -2 10 19.76 1.76
 4 2 10 21.91 2.7
 4 2 10 15.92 2.4
 -4 -2 10 22.73 1.94
 -4 -2 10 21.05 1.99
 -4 2 -10 21.77 1.98
 -4 2 -10 21.4 1.95
 -4 2 -10 26.19 3.21
 -4 -2 10 19.92 3.12
 4 -2 -10 25.34 3.3
 4 -2 -10 19.91 3.1
 4 2 10 17.82 2.63
 4 2 11 44.2 2.5
 4 -2 -11 42.92 4.16
 4 -2 -11 41.54 2.72
 -4 2 -11 38.4 3.86
 -4 -2 11 36.15 4.08
 -4 -2 11 47.55 2.67
 -4 2 -11 46.68 2.84
 -4 -2 11 40.46 2.7
 -4 2 -11 53.82 4.44
 4 2 11 42.08 3.64
 -4 -2 11 46.67 2.67
 -4 -2 11 45.27 2.79
 -4 2 -11 47.65 2.82
 -4 2 -11 40.46 2.6
 4 -2 -11 45.1 2.81
 4 -2 -11 47.23 4.45
 4 -2 -11 34.17 4.01
 4 2 11 44.07 4.13
 -4 -2 11 43.09 2.84
 4 2 11 42.28 3.85
 4 -2 -12 25.2 3.23
 4 -2 -12 26.12 2.19
 -4 2 -12 28.41 3.22
 -4 -2 12 24.37 3.31
 -4 2 -12 26.37 3.13
 -4 -2 12 22.31 2.13
 -4 2 -12 26.28 2.2
 -4 2 -12 25.41 2.05
 -4 -2 12 25.13 1.94
 4 -2 -12 31.95 3.74
 4 2 12 24.42 3.07
 4 -2 -12 23.37 3.34
 -4 2 -12 25.94 2.1
 4 2 12 23.64 2.88
 4 -2 -12 28 2.27
 -4 -2 12 33.08 2.16
 -4 -2 12 27.37 2.19
 4 -2 -13 38.99 2.59
 4 2 13 38.55 2.51
 4 -2 -13 37.74 2.56
 -4 -2 13 36.76 2.51
 -4 -2 13 37.38 2.26
 -4 2 -13 37.91 2.37
 -4 2 -13 38.66 2.41
 -4 -2 13 38.51 2.54
 4 -2 -13 35.06 2.16
 4 2 13 40.44 2.59
 -4 2 -13 37.77 2.52
 -4 -2 13 35.62 2.12
 -4 -2 14 126.46 4.46
 -4 2 -14 130.02 4.17
 4 2 14 128.51 4.45
 -4 -2 14 127.19 3.97
 4 -2 -14 106.77 3.56
 4 -2 -14 126.93 4.57
 -4 2 -14 126.25 4.19
 -4 2 -14 127.08 4.47
 4 -2 -14 125.8 4.52
 -4 -2 14 132.75 4.53
 4 2 14 128.7 4.47
 -4 2 -15 96.41 3.62
 -4 2 -15 87.96 3.01
 -4 2 -15 94.69 3.31
 4 -2 -15 96.62 3.63
 -4 -2 15 93.11 3.61
 4 2 15 96.32 3.54
 4 2 15 97.8 3.56
 -4 2 -15 94.91 3.51
 -4 -2 15 92.15 3.49
 -4 -2 15 95.6 3.5
 -4 -2 16 52.27 2.47
 -4 -2 16 56.16 2.73
 -4 2 -16 57.05 2.59
 4 2 16 54.56 2.57
 4 2 16 56.43 2.61
 -4 -2 16 52.95 2.53
 -4 2 -16 51.49 2.56
 -4 2 -16 48.06 2
 -4 2 -16 49.57 2.32
 4 -2 -16 51.39 2.57
 -4 2 -17 252.49 5.3
 4 2 17 253.52 5.42
 4 2 17 257.39 5.43
 -4 2 -17 250.72 5.08
 -4 -2 17 247.06 5.51
 -4 2 -17 250.66 5.54
 -4 -2 17 251.68 5.24
 4 -2 -17 256.12 5.57
 -4 2 -18 89.6 2.54
 4 2 18 92.25 2.66
 -4 -2 18 85.82 2.43
 -4 -2 18 92.92 2.76
 -4 2 -18 94.02 2.79
 -4 -2 18 89.17 2.68
 4 -2 -18 93.28 2.81
 -4 2 -18 87.5 2.38
 4 2 18 93.4 2.69
 4 2 19 150.76 2.93
 -4 -2 19 159.84 3.1
 4 -2 -19 166.38 3.21
 -4 2 -19 171.38 3.27
 4 -2 -19 172.6 3.3
 4 2 19 155.29 3.03
 -4 -2 19 145.57 2.84
 -4 3 19 16.1 0.78
 -4 3 18 11.35 0.87
 -4 3 18 11.63 0.94
 4 -3 18 11.37 0.79
 -4 -3 -17 154.21 3.63
 -4 3 17 149.58 3.45
 -4 -3 -17 149.93 3.35
 4 -3 17 160.32 3.81
 4 3 -17 149.52 3.31
 -4 3 17 160.4 3.83
 -4 3 17 162.74 3.82
 -4 3 17 159.86 4.01
 4 -3 17 154.69 3.59
 -4 -3 -17 156.92 3.83
 4 -3 17 150.91 3.31
 -4 -3 -16 30.05 1.8
 4 -3 16 29.93 1.69
 -4 -3 -16 32.74 1.8
 -4 3 16 32.32 1.96
 -4 3 16 32.54 1.85
 -4 -3 -16 32.26 1.87
 4 -3 16 32.57 1.88
 4 3 -16 30.12 1.59
 -4 3 16 31.69 1.83
 -4 3 16 31.17 1.78
 -4 3 15 169.69 4.67
 -4 3 15 166.9 4.59
 -4 -3 -15 167.81 4.69
 4 -3 15 158.66 4.34
 4 3 -15 165.83 4.23
 4 -3 15 165.69 4.69
 -4 3 15 168.35 4.65
 -4 -3 -15 161.97 4.69
 -4 3 15 164.52 4.82
 -4 3 14 182.26 5.21
 4 -3 14 165.13 4.47
 4 3 -14 178.93 4.65
 4 -3 14 172.41 5.15
 -4 3 14 182.77 5.34
 4 -3 14 172.7 4.79
 -4 -3 -14 176.28 5.06
 -4 3 14 171.06 4.99
 -4 3 14 171.5 4.92
 -4 -3 -14 181.09 5.28
 4 -3 13 55.2 2.55
 -4 3 13 54.42 2.89
 -4 3 13 59.89 2.92
 -4 -3 -13 58.96 3.04
 -4 -3 -13 59.8 2.77
 4 -3 13 52.34 2.59
 -4 -3 -13 57.27 2.84
 4 3 -13 56.74 2.56
 4 -3 13 54.21 2.87
 -4 3 13 54.82 2.74
 -4 3 13 58.37 3.01
 4 -3 13 53.52 2.33
 4 -3 12 62.78 2.93
 4 -3 12 66.25 3.27
 4 3 -12 67.22 2.83
 4 -3 12 68.01 3
 4 -3 12 69.19 3.34
 -4 3 12 64.38 3.11
 -4 -3 -12 68.89 3.42
 -4 -3 -12 68.43 3.17
 -4 -3 -12 70.28 3.43
 -4 3 12 70.79 3.13
 4 -3 12 63.09 2.81
 -4 3 12 66.36 3.27
 -4 -3 -12 70.36 3.21
 4 -3 12 66.35 2.79
 -4 3 12 72.23 3.44
 -4 3 11 241.73 6.21
 4 -3 11 236.03 6.22
 4 3 -11 235.68 5.77
 4 -3 11 240.41 6.67
 4 -3 11 243.53 6.08
 4 -3 11 236.71 6.59
 -4 -3 -11 225.04 5.67
 -4 -3 -11 246.88 6.9
 4 3 -11 236.13 9.64
 -4 3 11 238.39 6.38
 -4 3 11 255.04 6.82
 -4 -3 -11 211.59 5.28
 4 3 -11 230.78 9.14
 -4 -3 -11 244.68 6.43
 -4 -3 -11 241.7 6.52
 4 -3 11 211.48 9.74
 4 -3 11 235.52 5.96
 -4 -3 -11 248.31 6.92
 4 -3 10 108.75 4.16
 4 3 -10 106.67 3.69
 4 -3 10 106.77 4.32
 4 -3 10 115.07 4
 4 -3 10 110.28 4.36
 -4 -3 -10 104.63 3.93
 4 3 -10 99.73 6.2
 -4 -3 -10 105.58 4.42
 -4 3 10 112.25 4.41
 -4 -3 -10 109.12 4.39
 4 3 -10 102.46 6.1
 -4 3 10 104.87 5.8
 -4 -3 -10 106.47 4.1
 -4 3 10 106.49 4.14
 -4 -3 -10 100.1 4.34
 -4 3 10 109.61 4.03
 -4 3 10 106.62 4.33
 4 -3 10 109.82 3.93
 4 -3 9 348.59 8.23
 -4 3 9 351.65 7.99
 -4 3 9 349.59 7.64
 -4 -3 -9 340.39 7.82
 4 3 -9 345.77 11.62
 -4 3 9 360.29 8.32
 -4 -3 -9 355.97 8.47
 -4 -3 -9 350.73 8.4
 4 3 -9 369.39 11.98
 -4 3 9 346.07 11.1
 4 -3 9 339.92 7.39
 -4 -3 -9 353.07 7.88
 4 -3 9 354.13 8.07
 -4 3 9 357.84 8.39
 4 -3 8 5.14 0.93
 4 -3 8 6.9 1.29
 -4 -3 -8 5.66 1.05
 4 3 -8 8.64 1.93
 4 -3 8 6.45 1.21
 -4 -3 -8 7.91 1.3
 -4 3 8 9.01 1.21
 4 -3 8 7.6 2.03
 -4 3 8 5.26 1.59
 -4 -3 -8 8.01 1.35
 -4 3 8 5.11 1.14
 -4 3 8 7.29 1.28
 -4 -3 -8 5.72 1.27
 4 -3 7 1889.63 25.66
 -4 3 7 1874.51 25.13
 -4 -3 -7 1939.49 26.09
 -4 -3 -7 1886.92 25.19
 4 3 -7 1967.73 31.57
 4 -3 7 1931.53 32.67
 -4 3 7 1950.62 25.95
 -4 3 7 1969.1 25.77
 -4 -3 -7 1967.35 26.31
 4 3 -7 1913.77 32.43
 -4 3 7 1894.45 31.66
 4 -3 7 1904.79 25.59
 4 -3 7 1933.22 25.96
 -4 -3 -7 1873.03 24.75
 -4 -3 -7 1888.54 25.72
 4 -3 6 5.83 1.12
 -4 -3 -6 3.55 1.05
 4 -3 6 6.71 1.2
 4 -3 6 3.41 0.97
 -4 -3 -6 3.12 0.92
 4 3 -6 5.26 1.48
 -4 -3 -6 2.89 0.76
 -4 3 6 2.21 0.78
 4 -3 6 2.43 1.31
 4 3 -6 5.46 1.68
 -4 3 6 3.46 1.17
 -4 3 6 2.16 1.21
 -4 -3 -6 2.72 0.94
 -4 3 6 2.43 0.88
 -4 -3 -6 2.53 0.9
 -4 3 6 6.79 1.18
 -4 -3 -6 3.69 0.97
 4 -3 5 759.4 12.95
 4 -3 5 737.26 12.74
 -4 -3 -5 749.13 12.61
 -4 -3 -5 761.59 13.28
 4 3 -5 764.94 16.4
 4 -3 5 761.98 17.62
 -4 3 5 757.1 17.53
 4 3 -5 784.28 18.12
 -4 -3 -5 749.53 12.66
 -4 -3 -5 725.38 12.84
 -4 3 5 726.86 15.5
 4 -3 5 753.74 12.89
 -4 3 5 754.37 12.8
 -4 3 5 748.63 12.6
 -4 -3 -5 754.6 13.01
 4 -3 4 318.93 7.41
 4 -3 4 319.76 7.35
 -4 -3 -4 309.15 7.18
 -4 3 4 320.25 7.36
 4 3 -4 315.47 9.45
 -4 3 4 321.07 7.21
 4 -3 4 324.29 10.64
 -4 3 4 311.5 10.64
 -4 -3 -4 320.69 7.4
 -4 -3 -4 328.87 11.02
 -4 -3 -4 320.19 7.24
 -4 -3 -4 315.12 7.7
 4 -3 4 302.62 7.25
 4 -3 4 328.45 7.56
 -4 3 4 315.35 9.63
 -4 -3 -4 313.09 7.52
 4 -3 3 730.97 12.3
 4 -3 3 719.57 12.19
 4 -3 3 706.21 12.13
 -4 -3 -3 711.1 12.11
 -4 3 3 712.98 11.98
 4 3 -3 741.97 14.87
 -4 3 3 699.14 11.83
 4 -3 3 733.12 16.48
 -4 -3 -3 741.89 12.2
 -4 -3 -3 740.82 17.55
 -4 -3 -3 703.52 11.78
 -4 3 3 713.88 15.72
 -4 -3 -3 706.15 12.7
 4 -3 3 714 12.37
 -4 -3 -3 705.29 12.48
 4 -3 2 46.74 2.61
 -4 3 2 46.15 2.5
 4 -3 2 54.14 2.84
 -4 -3 -2 49.49 2.67
 -4 3 2 48.57 2.53
 4 -3 2 53 3.96
 -4 3 2 53.55 4.23
 4 3 -2 55.94 4.32
 -4 -3 -2 52 2.61
 4 -3 2 57.31 4.37
 -4 -3 -2 55.67 4.47
 -4 -3 -2 50.86 2.5
 -4 3 2 53.58 3.97
 4 -3 2 50.61 2.72
 4 -3 2 52.81 2.71
 4 -3 1 344.13 7.58
 -4 -3 -1 352.81 7.9
 -4 -3 -1 349.75 7.67
 -4 3 1 350.22 10.66
 -4 3 1 344.89 7.33
 -4 3 1 338.74 7.23
 -4 -3 -1 357.49 7.21
 -4 -3 -1 348.96 8.01
 4 -3 1 348.06 7.68
 4 -3 1 344.04 10.23
 -4 3 1 356.03 11.2
 4 3 -1 351.76 11.22
 4 -3 1 361.33 7.63
 4 -3 1 370.28 12.09
 4 -3 1 348.57 11.11
 4 -3 0 583.19 10.42
 -4 3 0 552.41 9.69
 -4 -3 0 585.72 10.57
 4 -3 0 577.42 10.54
 -4 3 0 561.56 9.97
 4 -3 0 567.25 13.26
 -4 3 0 587.1 14.72
 4 3 0 606.76 15.01
 -4 -3 0 592.13 10.36
 -4 -3 0 553.63 10.66
 -4 3 0 575.51 14.31
 4 -3 0 594.53 15.72
 -4 -3 0 578.26 10.95
 4 -3 0 564.69 10.13
 4 -3 0 585.78 14.8
 -4 -3 0 623.89 15.77
 4 -3 -1 433.3 8.71
 4 -3 -1 444.46 8.96
 -4 -3 1 455.65 9.08
 4 -3 -1 450.6 13.53
 -4 -3 1 437.16 8.9
 -4 3 -1 423.94 8.32
 -4 3 -1 466.2 12.81
 4 -3 -1 436.9 11.1
 4 3 1 454.83 12.81
 -4 -3 1 448.1 8.64
 4 -3 -1 442.58 8.5
 -4 -3 1 446.26 9.18
 -4 -3 1 444.19 9.32
 -4 -3 1 482.7 13.68
 4 -3 -1 452.74 12.83
 4 -3 -1 436.45 8.97
 -4 3 -1 446.54 12.5
 4 -3 -2 67.46 2.9
 4 -3 -2 66.61 3.06
 4 -3 -2 74.4 5.34
 -4 -3 2 68.18 3.19
 -4 -3 2 68.66 3.28
 -4 3 -2 64.39 2.82
 -4 -3 2 68 3.15
 -4 3 -2 66.55 4.65
 4 -3 -2 68.64 3.97
 4 3 2 74.86 4.96
 -4 -3 2 69.91 3.03
 -4 3 -2 62.4 3.56
 4 -3 -2 73.06 3.31
 4 -3 -2 77.07 3.36
 -4 -3 2 68.84 3.3
 -4 3 -2 67.66 3.17
 -4 3 -2 69.03 4.8
 -4 -3 2 72.57 5.14
 4 -3 -2 67.48 4.77
 4 -3 -3 627.48 11.3
 4 -3 -3 644.6 15.84
 -4 -3 3 643.72 11.65
 -4 -3 3 623.74 11.38
 4 -3 -3 625.04 11.09
 -4 -3 3 624.94 11.15
 -4 3 -3 617.18 12.87
 -4 -3 3 626.01 11.56
 -4 3 -3 643.01 11.36
 -4 -3 3 640.98 11.74
 4 -3 -3 596.99 12.6
 4 3 3 661.88 15.69
 -4 3 -3 639.87 15.28
 -4 -3 3 616.8 10.75
 4 -3 -3 617.74 16.52
 4 -3 -3 628.32 11.33
 -4 -3 3 675.77 16.5
 4 -3 -3 631.6 15.68
 4 -3 -4 285.36 10.93
 4 -3 -4 296.3 10.43
 -4 3 -4 266 8.07
 -4 -3 4 290.15 6.9
 -4 -3 4 281.86 7.04
 -4 -3 4 285.22 7.17
 -4 -3 4 276.08 7.12
 -4 3 -4 285.93 6.96
 -4 -3 4 291.08 7.33
 4 -3 -4 281.95 6.98
 -4 -3 4 279.84 6.49
 4 3 4 291.8 9.97
 -4 3 -4 282.47 9.69
 4 -3 -4 287.86 7.02
 4 -3 -4 285.48 10.21
 -4 -3 5 833.19 14.11
 -4 -3 5 803.69 13.85
 -4 3 -5 783.91 15.67
 4 -3 -5 850.59 19.14
 -4 -3 5 818.49 13.41
 4 -3 -5 834.38 13.83
 4 3 5 841.64 18.17
 -4 3 -5 862.34 18
 -4 -3 5 862.45 14.28
 -4 -3 5 798.6 14.03
 -4 3 -5 837.19 13.68
 -4 -3 5 803.99 12.92
 4 -3 -5 814.09 19.74
 -4 3 -5 859.31 18.98
 -4 -3 5 844.58 20.61
 4 -3 -5 815.03 13.61
 4 3 6 7.53 1.07
 -4 -3 6 7.49 1.28
 -4 -3 6 8.49 1.16
 -4 3 -6 5.93 1.35
 -4 3 -6 6.98 1.61
 4 -3 -6 11.02 2.2
 -4 -3 6 7.88 1.2
 4 3 6 7.73 1.79
 -4 3 -6 7.86 1.27
 4 -3 -6 7.03 1.18
 -4 -3 6 7.72 1.34
 4 -3 -6 7.7 1.31
 -4 3 -6 10.33 2.16
 4 -3 -6 5.72 1.95
 -4 -3 6 6.62 1.22
 4 3 7 1892.39 24.19
 -4 -3 7 1910.79 26.17
 -4 -3 7 1867.8 25.9
 -4 3 -7 1789.33 28.44
 -4 -3 7 1865.78 24.92
 4 -3 -7 1935.89 25.35
 4 3 7 1898.6 30.77
 -4 3 -7 1850.54 29.62
 -4 -3 7 1904.93 24.41
 -4 3 -7 1936.69 32.51
 -4 -3 7 1982.64 35.24
 4 -3 -7 1960.3 25.95
 -4 -3 7 1899.4 26.2
 -4 3 -7 1880.13 25.34
 -4 -3 7 1971.32 26.01
 4 -3 -7 1862.25 33.97
 4 -3 -8 7.05 1.2
 -4 -3 8 8.04 1.48
 4 -3 -8 6.89 1.26
 4 -3 -8 7.86 2.08
 -4 -3 8 6.66 1.29
 4 3 8 9.35 2.13
 -4 3 -8 7.17 1.31
 -4 3 -8 6.59 1.94
 4 3 8 8.13 1.76
 -4 -3 8 7.73 1.15
 -4 3 -8 8.34 2.05
 -4 -3 8 7.78 2.13
 -4 3 -8 5.58 1.14
 4 3 8 5.45 1.49
 -4 -3 8 7.56 1.32
 4 -3 -8 9.08 2.33
 -4 3 -8 7.7 1.35
 -4 -3 8 10.5 1.24
 -4 3 -9 366.83 12.11
 -4 -3 9 363.82 13.2
 4 3 9 346 10.64
 -4 -3 9 365.88 8.68
 4 3 9 345.11 10.75
 4 -3 -9 365.93 12.45
 -4 3 -9 349.57 11.97
 -4 3 -9 369.43 8.45
 -4 3 -9 361.41 8.08
 -4 3 -9 355.39 8.36
 4 -3 -9 352.04 12.72
 4 -3 -9 340.1 12.78
 -4 -3 9 351.25 7.74
 4 -3 -9 355.12 7.92
 4 -3 -9 355.38 8.45
 4 3 9 358.66 12
 -4 -3 9 370.99 8.27
 4 -3 -10 104.58 6.44
 4 3 10 92.44 5.26
 -4 3 -10 88.98 5.88
 -4 3 -10 96.51 4.11
 -4 3 -10 100.29 4.11
 -4 3 -10 97.09 3.87
 -4 -3 10 95.32 3.66
 4 3 10 93.7 5.98
 -4 -3 10 97.14 4.25
 -4 -3 10 99.79 3.91
 -4 3 -10 92.3 5.94
 4 -3 -10 96.4 3.77
 4 -3 -10 92.72 6.37
 4 -3 -10 90.42 6.49
 -4 3 -11 199.15 8.84
 -4 3 -11 190.77 5.79
 4 -3 -11 184.1 8.98
 4 -3 -11 183.76 9.29
 4 3 11 186.69 8.4
 -4 3 -11 184.91 8.31
 4 -3 -11 181.39 5.15
 -4 3 -11 198.42 5.76
 -4 3 -11 188.2 5.46
 -4 -3 11 193.19 6.06
 4 -3 -11 187.3 8.63
 -4 -3 11 190.3 5.35
 -4 -3 11 188.14 5.14
 -4 3 -12 75.55 3.21
 -4 -3 12 79.97 3.69
 -4 3 -12 82.05 3.46
 4 3 12 79.95 3.49
 -4 -3 12 79.76 3.73
 4 -3 -12 74.12 2.97
 -4 3 -12 78.6 3.52
 -4 -3 12 73.37 2.97
 -4 3 -13 81.32 3.1
 4 3 13 84.66 3.4
 4 3 13 81.17 3.43
 -4 -3 13 80.98 3.58
 -4 -3 13 86.42 3.72
 -4 3 -13 82.05 3.23
 -4 3 -13 82.55 3.42
 -4 3 -14 175 4.49
 -4 -3 14 175.26 5.27
 -4 3 -14 163.52 4.51
 -4 3 -14 176.41 5
 4 3 14 171.87 4.91
 -4 -3 14 177.98 5.32
 4 3 14 177.11 5.07
 -4 3 -14 175.44 5.22
 -4 3 -15 180.5 4.98
 -4 -3 15 179.56 5.05
 -4 3 -15 172.43 4.64
 4 3 15 182.81 4.77
 4 -3 -15 172.96 4.96
 -4 -3 15 174.19 5
 4 3 15 180.04 4.84
 -4 3 -15 171.06 4.12
 -4 3 -16 27.69 1.77
 -4 -3 16 29.92 1.87
 -4 -3 16 25.92 1.81
 -4 3 -16 26.95 1.63
 4 3 16 28.18 1.69
 4 -3 -16 30.42 1.86
 -4 -3 16 28.43 1.81
 4 3 16 29.89 1.77
 -4 3 -16 28.06 1.7
 -4 3 -17 160.86 3.94
 -4 -3 17 158.12 3.83
 -4 -3 17 162.7 3.96
 -4 -3 17 163.15 4.09
 -4 3 -17 157.9 3.54
 -4 3 -17 157.9 3.7
 4 -3 -17 161.41 3.96
 4 3 17 157.22 3.65
 4 3 17 152.8 3.68
 -4 -3 18 11.58 0.8
 4 3 18 12.06 0.81
 4 3 18 11.24 0.77
 4 3 18 13.16 0.98
 -4 -3 18 12.69 0.99
 -4 -3 18 13.26 0.91
 -4 3 -18 12.42 0.83
 -4 3 -18 11.94 0.91
 4 -3 -18 12.66 0.92
 4 3 19 16.48 0.75
 -4 4 18 221.18 3.61
 -4 4 17 5.24 0.6
 -4 4 17 5.74 0.72
 -4 -4 -17 4.84 0.57
 4 -4 17 5.44 0.61
 4 -4 17 6.17 0.73
 -4 -4 -17 5.92 0.66
 -4 4 17 5.38 0.61
 -4 4 16 125.78 3.38
 4 -4 16 125.84 3.53
 -4 -4 -16 126.33 3.38
 -4 4 16 131.38 3.55
 -4 -4 -16 130.09 3.49
 -4 4 16 118.95 3.13
 -4 -4 -15 13.7 1.34
 -4 4 15 11.62 1.11
 -4 4 15 13.18 1.12
 -4 -4 -15 11.9 1.13
 -4 4 15 14.37 1.32
 4 -4 15 11.93 0.98
 -4 -4 -15 12.48 1.29
 -4 4 15 12.74 1.27
 4 -4 15 12 1.23
 -4 4 14 65.71 2.54
 4 -4 14 62.47 2.46
 -4 -4 -14 63.03 2.58
 -4 4 14 64.27 2.54
 -4 -4 -14 63.85 2.89
 4 -4 14 64.43 2.88
 -4 -4 -14 63.46 2.86
 -4 4 14 64.1 2.8
 4 -4 14 64.25 2.29
 -4 4 14 66.23 2.86
 -4 -4 -13 44.56 2.43
 -4 4 13 40.92 2.16
 -4 -4 -13 43.77 2.57
 -4 4 13 40.76 2.18
 4 -4 13 42.95 2.5
 4 -4 13 39.25 2.08
 -4 -4 -13 42.62 2.26
 -4 4 13 45.31 2.53
 -4 -4 -12 250.65 6.64
 -4 4 12 252.37 5.97
 -4 4 12 246.69 5.83
 4 -4 12 249.07 5.92
 -4 -4 -12 245.18 5.91
 -4 4 12 249.01 6.35
 4 -4 12 237.9 6.22
 4 -4 12 238.3 6.1
 -4 -4 -12 250.89 6.41
 4 -4 11 133.83 4.44
 -4 4 11 130.45 4.06
 -4 -4 -11 129.97 3.9
 -4 4 11 135.77 4.03
 -4 -4 -11 135.87 4.79
 -4 -4 -11 133.36 4.08
 4 -4 11 134.32 4.26
 -4 4 11 138.21 4.5
 4 -4 11 123.66 3.63
 -4 -4 -11 133.43 4.59
 4 -4 11 137.33 4.49
 -4 4 11 136.9 4.62
 4 -4 10 184.12 4.8
 4 -4 10 189.48 5.64
 -4 4 10 187.5 5.25
 -4 -4 -10 190.57 5.42
 4 4 -10 193.83 8.47
 4 -4 10 192.62 5.73
 -4 4 10 193.52 5.68
 4 4 -10 175.39 8.26
 -4 4 10 176.94 7.76
 -4 4 10 184.22 5.05
 -4 -4 -10 186.35 5.9
 4 -4 10 163.25 8.29
 -4 -4 -10 198.57 5.34
 -4 4 10 202.65 5.99
 -4 -4 -9 226.38 5.76
 4 -4 9 232.53 6.36
 -4 4 9 223.16 5.82
 4 -4 9 231.1 6.55
 -4 -4 -9 232.24 6.32
 4 4 -9 231.5 9.28
 -4 4 9 238.4 6.36
 -4 -4 -9 234.71 6.78
 4 4 -9 228.97 9.6
 -4 4 9 226.87 9.04
 -4 -4 -9 221.28 6.35
 -4 4 9 242.05 6.67
 4 -4 9 243.22 6.59
 -4 -4 -9 226.68 6.69
 -4 4 9 231.59 5.68
 -4 -4 -8 843.65 14.4
 -4 -4 -8 777.37 13.75
 -4 4 8 781.23 12.79
 4 -4 8 805.27 13.62
 4 4 -8 800.3 18.18
 -4 4 8 831.74 14.04
 -4 4 8 826.24 13.61
 4 4 -8 806.58 19.33
 -4 4 8 777.1 18.39
 4 -4 8 800.83 13.91
 4 -4 8 828.85 14.1
 -4 -4 -8 812.77 13.76
 -4 -4 -8 822.08 14.51
 -4 -4 -8 789.38 12.61
 -4 -4 -7 20.69 1.96
 -4 -4 -7 18.11 1.84
 -4 -4 -7 22.37 2.12
 4 4 -7 21.58 2.73
 4 -4 7 21.76 2
 -4 4 7 19.06 1.74
 4 4 -7 18.59 2.83
 -4 4 7 18.34 2.72
 -4 -4 -7 21.03 2.02
 -4 -4 -7 22.44 1.93
 4 -4 7 20.55 1.97
 -4 4 7 19.45 1.91
 4 -4 7 18.7 1.79
 -4 -4 -6 57.37 3.06
 -4 -4 -6 53.64 3.17
 4 -4 6 49.02 2.92
 4 4 -6 47.75 3.88
 -4 4 6 54.22 4.52
 -4 4 6 51.33 2.74
 -4 4 6 49.22 3.81
 -4 -4 -6 50.83 2.98
 -4 -4 -6 48.07 2.74
 4 -4 6 63.36 3.23
 -4 4 6 56.54 3.05
 4 -4 6 49.78 2.83
 4 -4 5 102.23 4
 -4 -4 -5 102.65 4.39
 4 -4 5 103.28 4.2
 -4 -4 -5 104.97 4.18
 4 4 -5 102.72 5.45
 4 -4 5 103.29 6.09
 -4 4 5 99.04 3.79
 -4 4 5 100.74 6.14
 -4 4 5 100.62 5.57
 -4 -4 -5 100.72 4.24
 -4 -4 -5 99.87 3.84
 -4 4 5 104.58 4.06
 4 -4 5 103.92 4.11
 -4 -4 -5 100.82 4.09
 4 -4 4 121.63 4.36
 -4 -4 -4 126.85 4.9
 -4 -4 -4 131.16 4.67
 -4 -4 -4 125.55 4.46
 4 -4 4 128.85 6.65
 4 4 -4 126.67 7.01
 -4 4 4 120.07 4.11
 -4 4 4 123.92 6.3
 -4 -4 -4 133.86 4.3
 -4 4 4 127.06 4.42
 4 -4 4 125.76 4.65
 4 -4 4 133.46 4.78
 4 -4 4 128.36 4.53
 -4 -4 -4 123.39 4.73
 -4 -4 -3 210.61 6.04
 -4 -4 -3 199.82 5.61
 4 -4 3 211.22 6.07
 4 -4 3 219.7 8.45
 -4 4 3 204.61 8.78
 4 4 -3 213.78 9.04
 -4 4 3 205.6 5.45
 -4 4 3 197.71 8.3
 -4 -4 -3 208.23 6.24
 -4 -4 -3 208.66 6.33
 4 -4 3 207.45 5.74
 -4 4 3 206.32 5.63
 4 -4 3 220.15 5.64
 4 -4 3 203.99 5.73
 -4 -4 -2 39.27 2.56
 -4 -4 -2 41.51 2.36
 4 -4 2 41.04 2.58
 4 -4 2 46.87 3.73
 -4 4 2 37.82 3.77
 4 4 -2 40.49 3.9
 -4 4 2 39.24 2.22
 -4 4 2 44.41 3.89
 -4 -4 -2 44.52 2.82
 4 -4 2 41.79 2.37
 -4 4 2 39.95 2.32
 -4 -4 -2 45.9 2.9
 4 -4 2 38.84 2.34
 4 -4 2 40.78 2.44
 4 -4 1 18.61 2.32
 -4 -4 -1 26.07 1.79
 -4 4 1 21.05 2.83
 4 4 -1 21.11 2.8
 -4 4 1 17.2 2.54
 4 -4 1 16.8 1.54
 -4 4 1 18.51 1.54
 4 -4 1 16.6 1.71
 4 -4 1 18.42 1.77
 4 -4 1 17.51 1.6
 4 -4 1 17.17 1.57
 -4 -4 -1 17.13 1.73
 -4 -4 -1 17.56 1.83
 4 -4 0 520.47 12.46
 -4 4 0 564.86 14.76
 4 4 0 544.2 14.53
 4 -4 0 531.41 10.43
 -4 -4 0 555.69 10.35
 -4 4 0 539.19 14.43
 4 -4 0 537.83 10.45
 4 -4 0 523.95 9.91
 4 -4 0 520.9 9.58
 4 -4 0 529.24 9.73
 -4 -4 0 523.47 10.43
 -4 -4 1 18.18 1.83
 -4 4 -1 18.24 2.58
 4 4 1 18.31 2.62
 4 -4 -1 21.54 1.89
 -4 -4 1 20.06 1.77
 -4 4 -1 18.37 2.62
 4 -4 -1 20.09 1.84
 4 -4 -1 24.35 2
 -4 -4 1 20.48 1.87
 4 -4 -1 18.84 1.53
 4 -4 -1 19.22 1.67
 4 -4 -1 17.69 1.59
 4 -4 -2 45.51 2.56
 -4 -4 2 48.06 2.85
 4 -4 -2 42.54 2.64
 -4 -4 2 46.63 2.9
 -4 -4 2 42.66 2.55
 -4 4 -2 43.56 3.89
 4 4 2 40.44 3.83
 -4 4 -2 48.91 2.72
 -4 -4 2 46 2.83
 4 -4 -2 45.37 2.68
 4 -4 -2 44.5 2.67
 -4 4 -2 44.89 3.47
 4 -4 -2 43.43 2.45
 4 -4 -3 214.77 6.08
 -4 -4 3 211.67 6.29
 -4 -4 3 217.27 6.3
 -4 4 -3 227.9 8.79
 4 4 3 221.98 8.74
 -4 -4 3 222 6
 -4 4 -3 221.99 6
 -4 -4 3 217.36 6.43
 -4 -4 3 220.17 6.43
 4 -4 -3 222.34 6.14
 4 -4 -3 224.18 6.28
 -4 4 -3 195.59 7.45
 4 -4 -3 217.95 5.83
 4 -4 -4 144.14 4.9
 -4 -4 4 141.31 5.08
 -4 -4 4 140.07 5.04
 4 -4 -4 149.64 5.09
 4 4 4 144.72 6.92
 -4 4 -4 145.55 6.85
 -4 -4 4 153.31 5.23
 -4 -4 4 155.79 5.39
 -4 4 -4 140.95 4.67
 4 -4 -4 149.36 4.89
 4 -4 -4 143.91 4.68
 -4 4 -4 146.19 7.37
 -4 -4 4 141.56 4.71
 -4 4 -4 133.58 6.17
 -4 -4 5 94.89 3.63
 -4 -4 5 100.09 4.2
 4 4 5 100.64 5.72
 -4 4 -5 100.21 5.58
 -4 -4 5 94.77 3.8
 -4 -4 5 97.93 4.27
 -4 4 -5 102.23 3.93
 4 -4 -5 99.75 3.96
 4 -4 -5 96.27 3.81
 -4 4 -5 91.88 5.17
 -4 -4 5 102.99 4.34
 -4 -4 5 99.93 4.25
 4 -4 -5 99.04 4.06
 -4 4 -5 100.84 6.19
 4 -4 -6 35.1 4.02
 -4 -4 6 37.24 2.22
 4 4 6 36.54 3.45
 -4 4 -6 32.11 3.09
 4 -4 -6 36.9 2.53
 -4 4 -6 37.37 3.83
 -4 4 -6 32.88 3.16
 -4 -4 6 36.97 2.36
 -4 4 -6 33.73 2.28
 -4 -4 6 54.44 3.12
 -4 -4 6 32.79 2.49
 4 -4 -6 36.01 2.37
 -4 -4 6 50.57 2.93
 4 -4 -6 36.39 2.14
 -4 -4 7 17.57 1.9
 -4 -4 7 19.72 2.04
 -4 4 -7 15.9 2.63
 4 4 7 20.36 2.54
 -4 4 -7 17.94 2.36
 4 -4 -7 19.21 1.88
 4 -4 -7 18.25 2.81
 -4 4 -7 21.28 1.85
 4 -4 -7 24.26 1.75
 -4 -4 7 23.07 1.98
 -4 -4 7 18.95 1.75
 4 -4 -7 21.96 3.26
 4 -4 -7 17.87 1.7
 4 -4 -8 843.03 14.29
 4 -4 -8 819.35 19.7
 4 4 8 820.65 18.6
 -4 -4 8 859.31 14.05
 -4 4 -8 806.86 19.49
 -4 4 -8 853.48 14.18
 -4 4 -8 829.09 19.28
 -4 -4 8 856.99 14.8
 -4 -4 8 831.1 14.72
 4 -4 -8 831.39 13.44
 -4 4 -8 797.09 17.37
 4 -4 -8 783.21 20.34
 -4 4 -8 881.88 14.41
 -4 -4 8 837.25 13.52
 -4 4 -8 827.58 13.47
 4 -4 -9 246.51 6.72
 4 -4 -9 234.09 9.83
 -4 -4 9 245.92 6.34
 -4 4 -9 227.8 9.65
 4 4 9 240.96 9.86
 -4 4 -9 247.95 6.59
 4 -4 -9 226.42 10.27
 -4 4 -9 242.95 9.66
 -4 -4 9 248.89 7.05
 4 -4 -9 233.49 5.92
 4 4 9 230.78 9.05
 -4 -4 9 238.83 6.91
 -4 -4 9 243.82 6.99
 -4 4 -9 249.99 6.67
 -4 4 -9 239.23 6.07
 -4 -4 9 247.27 6.13
 -4 -4 10 175.52 5.79
 -4 -4 10 170.28 5.72
 -4 -4 10 169.46 4.93
 4 -4 -10 174.61 5.51
 4 -4 -10 164.03 8.02
 -4 4 -10 171.65 4.91
 -4 4 -10 177.27 5.39
 -4 -4 10 169.4 4.83
 -4 4 -10 166.22 8.14
 -4 4 -10 176.42 5.38
 4 -4 -10 159.65 8.54
 4 -4 -10 165.09 4.66
 -4 4 -10 159.59 7.61
 4 4 10 164.04 8
 4 4 10 166.71 7.44
 -4 -4 10 186.05 5.93
 4 -4 -10 175.56 5.6
 -4 -4 11 140.98 4.86
 4 -4 -11 129.71 4.54
 -4 -4 11 131.27 4.73
 -4 -4 11 138.19 4.81
 -4 4 -11 145.05 4.51
 4 -4 -11 136.19 4.56
 -4 4 -11 141.67 4.42
 -4 4 -11 137.67 3.96
 -4 -4 11 134.92 3.84
 -4 -4 11 -0.16 0.25
 4 4 11 140.34 4.25
 -4 -4 12 237.74 6.47
 -4 4 -12 224.56 5.84
 4 -4 -12 231.74 6.25
 -4 -4 12 218.57 6.39
 -4 -4 12 234.2 6.47
 -4 4 -12 221.5 5.69
 4 -4 -12 232.12 6.21
 4 4 12 228.26 5.71
 4 4 13 47.19 2.36
 -4 -4 13 49.45 2.8
 -4 -4 13 48.83 2.79
 4 4 13 47.64 2.52
 4 -4 -13 48.12 2.64
 4 -4 -13 52.05 2.75
 -4 4 -13 45.97 2.28
 -4 -4 13 46.91 2.67
 -4 4 -13 54.48 2.59
 -4 -4 14 68.43 3.01
 4 4 14 63.83 2.58
 -4 4 -14 66.88 2.68
 -4 -4 14 64.76 3.03
 -4 -4 14 65.55 3.09
 4 4 14 69.53 2.84
 4 -4 -14 66.87 2.96
 -4 4 -14 67.3 2.93
 -4 4 -14 64.97 2.41
 4 -4 -14 69.08 2.97
 -4 -4 15 9.17 1.12
 4 4 15 8.77 0.93
 -4 -4 15 9.43 1.19
 -4 -4 15 9.08 1.15
 4 4 15 9.92 1.08
 4 -4 -15 9.51 1.12
 -4 4 -15 9.91 1.14
 4 -4 -15 9.21 1.12
 -4 4 -15 9.34 0.97
 -4 -4 16 121.76 3.25
 -4 4 -16 122.21 3.34
 -4 4 -16 115.05 2.75
 4 4 16 117.71 3.07
 -4 -4 16 128.57 3.61
 -4 -4 16 121.47 3.58
 4 -4 -16 125.2 3.45
 4 -4 -16 124.01 3.35
 4 4 16 112.96 2.78
 -4 4 -16 122.05 3.31
 4 4 17 5.19 0.55
 4 -4 -17 6.59 0.73
 4 -4 -17 5.49 0.65
 -4 4 -17 6.07 0.7
 -4 4 -17 6.26 0.71
 4 4 17 6.82 0.73
 -4 -4 17 6.88 0.82
 -4 -4 17 7.68 0.84
 4 -4 -18 208.92 3.31
 -4 -4 18 226.35 3.68
 -4 -5 -17 4.31 0.45
 4 -5 16 8.02 0.76
 -4 5 16 7.69 0.68
 -4 -5 -16 8.46 0.8
 -4 -5 -16 8.19 0.78
 4 -5 16 7.4 0.79
 -4 5 16 8.73 0.79
 -4 5 15 28.02 1.59
 -4 5 15 28.17 1.49
 -4 5 15 23.04 1.11
 -4 -5 -15 30.51 1.64
 -4 -5 -15 29.11 1.65
 -4 -5 -15 29.29 1.63
 4 -5 15 27.6 1.31
 -4 5 14 35.54 1.84
 -4 5 14 31.87 1.48
 -4 -5 -14 36.7 2.07
 4 -5 14 37.32 1.71
 4 -5 14 34.84 1.78
 -4 -5 -14 36.03 2.05
 -4 -5 -13 164.13 4.76
 -4 5 13 151.6 3.7
 -4 5 13 167.52 4.37
 -4 -5 -13 158.73 4.73
 -4 5 13 152.87 4.65
 4 -5 13 158.95 4.18
 4 -5 12 37.17 2.17
 -4 5 12 34.18 1.75
 -4 -5 -12 38.42 2.43
 4 -5 12 35.67 2.27
 -4 5 12 38.56 2.17
 -4 -5 -12 41.83 2.43
 -4 -5 -12 37.93 2.4
 -4 -5 -12 35.1 1.76
 -4 5 12 36.48 2.29
 4 -5 11 110.99 4.11
 4 -5 11 112.12 4.16
 4 -5 11 108.89 3.95
 -4 5 11 112.48 3.84
 -4 -5 -11 114.63 4.25
 -4 -5 -11 108.14 3.6
 -4 5 11 109.77 4.19
 4 -5 10 364.15 8.2
 4 -5 10 353.99 7.6
 4 -5 10 368.88 8.19
 -4 -5 -10 360.86 8.38
 -4 5 10 365.52 7.63
 -4 -5 -10 364.2 8.43
 -4 -5 -10 354.09 7.62
 -4 5 10 367.98 8.21
 -4 5 9 185.08 5.18
 4 -5 9 175.63 5.54
 -4 -5 -9 186.58 5.52
 4 -5 9 184.63 5.58
 -4 -5 -9 183.82 5.88
 -4 -5 -9 191.88 5.91
 4 -5 9 177.19 5.2
 -4 5 9 191.68 5.7
 -4 5 8 181.39 5.15
 4 -5 8 188.87 5.82
 -4 -5 -8 188.43 5.79
 -4 5 8 168.14 7.98
 4 -5 8 192.08 5.74
 -4 -5 -8 186.73 6.07
 -4 -5 -8 193.98 5.96
 4 -5 8 188.59 5.42
 -4 5 8 193.52 5.75
 -4 5 7 256.88 6.26
 -4 -5 -7 274.97 7.22
 -4 -5 -7 270.84 7.51
 -4 5 7 267.89 6.92
 4 -5 7 273.23 7.25
 4 -5 7 266.85 6.61
 -4 5 7 248.2 9.95
 -4 -5 -7 264.98 7.19
 -4 -5 -7 264.62 7.08
 4 -5 7 265.83 6.86
 -4 -5 -6 366.34 8.52
 -4 -5 -6 358.37 8.7
 -4 5 6 333.31 10.76
 4 5 -6 354.86 12.41
 -4 5 6 336.79 11.85
 -4 -5 -6 365.85 8.85
 -4 5 6 351.16 7.4
 -4 -5 -6 365.29 8.42
 4 -5 6 337.5 7.17
 4 -5 6 355.28 8.47
 -4 5 6 353.12 8.07
 4 -5 6 356.43 8.07
 4 -5 6 354.17 7.81
 -4 -5 -5 1992.48 27.24
 4 5 -5 1982.3 34.06
 4 -5 5 2017.87 26.04
 -4 -5 -5 2013.36 26.41
 -4 -5 -5 1868.69 26.97
 4 -5 5 1951.44 25.59
 -4 5 5 2052.27 26.13
 -4 -5 -5 1965.83 27.27
 -4 -5 -5 2033.35 26.9
 -4 5 5 1903.25 31.65
 4 -5 5 1897.2 25.09
 -4 -5 -5 1871.65 24.9
 -4 5 4 219.37 8.91
 -4 5 4 224.67 9.53
 4 5 -4 213.78 9.38
 4 -5 4 214.3 5.82
 -4 5 4 220.36 5.97
 -4 -5 -4 217.84 6.08
 4 -5 4 229.42 6.09
 -4 -5 -4 225.39 6.85
 -4 -5 -4 234.6 6.6
 -4 5 3 972.05 21.46
 4 5 -3 980.99 21.43
 -4 5 3 957.32 20.73
 -4 -5 -3 985.91 15.19
 -4 -5 -3 959.98 16.29
 -4 5 3 960.23 14.85
 4 -5 3 1007.44 15.46
 4 -5 3 963.29 14.96
 4 -5 3 959.49 15.96
 4 -5 3 980.65 16.02
 4 -5 3 974.24 14.97
 -4 -5 -3 975.15 16.52
 -4 -5 -3 982.13 16.07
 -4 5 2 534.99 15.05
 4 5 -2 529.06 14.87
 -4 5 2 527.14 14.66
 4 -5 2 540.91 9.81
 -4 -5 -2 525.63 9.78
 4 -5 2 551.54 10.85
 4 -5 2 529.9 10.77
 4 -5 2 557.58 10.42
 -4 5 2 527.44 9.63
 4 -5 2 537.23 9.94
 -4 -5 -2 534.63 10.84
 -4 -5 -2 536.94 11.18
 -4 -5 -2 524.3 11.03
 4 -5 1 36.85 2.4
 -4 5 1 33.16 3.59
 4 5 -1 40 3.82
 4 -5 1 35.36 2.24
 4 -5 1 36.97 2.16
 4 -5 1 37.47 2.6
 -4 5 1 36.25 3.77
 -4 -5 -1 36.85 2.7
 -4 -5 -1 37.16 2.61
 -4 -5 -1 37.39 2.7
 4 -5 1 36.05 2.54
 -4 -5 0 269.15 7.41
 4 -5 0 265.06 6.99
 4 -5 0 268.64 6.74
 -4 -5 0 272.03 7.1
 -4 -5 0 261.27 7.3
 -4 5 0 254.74 9.85
 4 5 0 263.91 9.9
 -4 -5 0 272.51 7.27
 4 -5 0 267.08 6.21
 -4 5 0 263.3 10.18
 4 -5 0 255.96 6.33
 -4 5 -1 49.58 4.39
 -4 -5 1 44.3 2.96
 4 -5 -1 42.1 4.24
 -4 5 -1 41.92 2.56
 4 -5 -1 43.23 2.7
 4 -5 -1 40.3 2.36
 4 -5 -1 42.33 2.6
 -4 -5 1 43.21 2.73
 -4 -5 1 43.8 2.86
 4 -5 -1 43.35 2.31
 -4 5 -1 41.1 3.88
 4 5 1 47.62 4.12
 -4 -5 1 42.98 2.87
 4 -5 -2 601.48 10.65
 -4 -5 2 622.25 11.91
 -4 -5 2 606.54 11.7
 4 -5 -2 600.82 10.14
 -4 5 -2 590.31 15.25
 4 5 2 602.14 15.25
 4 -5 -2 598.36 16.8
 -4 5 -2 569.64 14.28
 -4 5 -2 602.74 10.95
 4 -5 -2 581.27 10.27
 -4 -5 2 631.06 11.61
 4 -5 -2 596.3 11.13
 -4 -5 2 609.84 11.96
 4 -5 -2 617.71 11.38
 4 -5 -3 1015.37 15.36
 -4 -5 3 1031.94 16.77
 -4 -5 3 1041.64 16.47
 4 -5 -3 1019.53 22.95
 4 -5 -3 1039.06 16.24
 -4 5 -3 1042.17 22.23
 -4 5 -3 962.76 19.81
 -4 -5 3 1068.71 16.47
 -4 5 -3 1020.61 15.65
 4 -5 -3 1040.65 16.1
 -4 5 -3 1021.02 20.68
 4 5 3 1020.19 20.71
 4 -5 -3 1017.61 15.96
 -4 -5 3 1043.01 16.87
 4 -5 -3 987.12 15.14
 4 -5 -4 217.03 6.2
 -4 -5 4 226.17 6.68
 -4 -5 4 221.08 6.19
 4 -5 -4 223.28 9.97
 -4 5 -4 243.73 9.81
 -4 5 -4 207.54 8.26
 -4 -5 4 221.95 6.5
 4 -5 -4 219.04 6.42
 4 -5 -4 215.3 6.01
 -4 5 -4 219.37 5.86
 4 5 4 213.51 8.42
 -4 5 -4 239.3 8.8
 4 -5 -4 218.91 5.75
 -4 -5 4 223.33 6.31
 4 -5 -5 1950.34 25.9
 -4 -5 5 1944.76 26.7
 -4 -5 5 1895.19 25.31
 4 -5 -5 1883.65 34.03
 -4 5 -5 1936.7 33.03
 -4 5 -5 1818.02 30.53
 -4 -5 5 1959.83 26.29
 4 5 5 1813.96 30.12
 4 -5 -5 1921.32 26.25
 -4 5 -5 1925.84 24.99
 -4 -5 5 1995.75 26.04
 4 -5 -5 1923.49 25.26
 4 -5 -5 1927.19 24.84
 4 -5 -6 336.42 12.44
 4 -5 -6 344.31 7.47
 -4 -5 6 334.75 7.39
 -4 -5 6 363 8.74
 4 -5 -6 349.05 8.13
 -4 5 -6 351.62 11.93
 4 5 6 366.43 12.39
 -4 5 -6 346.17 10.92
 -4 -5 6 362.78 8.27
 4 -5 -6 367.14 7.75
 -4 5 -6 365.47 7.64
 -4 -5 6 364.83 8.88
 4 -5 -6 344.62 7.61
 4 -5 -6 348.66 8.39
 -4 -5 6 359.28 8.13
 4 -5 -7 292.66 7.5
 4 -5 -7 275.98 11.19
 4 -5 -7 282.34 6.58
 -4 -5 7 288.34 7.78
 4 5 7 285.15 10.56
 4 -5 -7 290.76 7.25
 -4 5 -7 291.81 10.66
 -4 5 -7 270.43 9.57
 -4 5 -7 291.7 7.1
 -4 -5 7 305.5 7.26
 -4 -5 7 293.15 7.11
 4 -5 -7 275.76 6.49
 -4 5 -7 286.78 6.55
 -4 -5 7 291.34 7.8
 4 5 7 291.86 10.94
 4 -5 -7 299.93 6.78
 4 5 8 197.37 8.85
 4 -5 -8 189.09 5.13
 -4 -5 8 197.43 6.16
 -4 5 -8 192.27 5.03
 -4 -5 8 193.22 5.54
 4 -5 -8 187.75 5.63
 -4 5 -8 184.49 8.25
 -4 5 -8 190.62 5.52
 4 -5 -8 179.63 8.86
 4 -5 -8 194.34 5.87
 -4 -5 8 180.87 5.32
 4 -5 -8 179.5 4.84
 -4 -5 8 187.54 6.03
 4 5 8 179.61 8.15
 4 -5 -8 189.86 5.15
 4 -5 -9 169.33 5.39
 4 -5 -9 166.46 4.67
 -4 -5 9 168.66 4.73
 -4 5 -9 169.22 5.06
 -4 5 -9 174.35 5.26
 -4 -5 9 164.95 4.97
 -4 -5 9 172.15 5.64
 -4 -5 9 170.72 5.7
 4 -5 -9 167.23 4.71
 4 -5 -9 165.52 5.21
 4 -5 -10 308.23 6.59
 -4 -5 10 325.08 7.96
 4 5 10 314.75 6.5
 4 -5 -10 323.44 7.57
 -4 5 -10 325.47 7.12
 4 -5 -10 318.1 6.56
 -4 -5 10 330.96 7.9
 -4 5 -10 314.13 7.14
 -4 -5 10 317.32 6.96
 4 -5 -10 324.19 7.44
 -4 -5 11 119.23 4.48
 4 5 11 110.25 3.38
 4 -5 -11 121.66 4.21
 -4 5 -11 122.57 3.89
 -4 5 -11 122.85 3.93
 -4 -5 11 117.1 3.72
 -4 -5 11 122.54 4.38
 4 -5 -11 116.66 4.07
 4 -5 -11 111.15 3.36
 -4 5 -12 35.94 1.93
 -4 -5 12 35.39 1.86
 4 -5 -12 34.92 2.15
 4 5 12 38.04 2.14
 -4 -5 12 36.44 2.28
 4 5 12 35.16 1.72
 4 -5 -12 34.6 2.1
 -4 -5 12 39.8 2.47
 -4 5 -12 37.52 1.97
 -4 5 -13 169.45 4.54
 -4 -5 13 168.08 4.63
 4 5 13 169.97 4.32
 4 -5 -13 166.89 4.52
 4 -5 -13 161.8 4.47
 -4 -5 13 152.27 3.68
 -4 5 -13 154.63 3.79
 -4 5 -13 155.27 3.92
 -4 -5 13 168.45 4.86
 -4 -5 13 161.64 4.84
 -4 -5 14 31.41 1.96
 -4 -5 14 34.93 2.05
 4 5 14 29.8 1.58
 4 -5 -14 34.05 1.81
 -4 5 -14 29.8 1.4
 -4 5 -14 32.96 1.8
 -4 -5 14 32.09 1.78
 4 -5 -14 33.28 1.81
 4 -5 -15 31.53 1.49
 4 5 15 26.36 1.22
 4 -5 -15 29.62 1.51
 -4 -5 15 32.34 1.75
 -4 5 -15 30.42 1.49
 -4 5 -16 7.81 0.69
 -4 -5 16 10.06 0.91
 4 -5 -16 8.99 0.72
 -4 5 -16 9.71 0.81
 4 5 16 7.11 0.61
 -4 5 -17 7.19 0.52
 4 -6 15 92.79 2.39
 -4 -6 -15 89 2.18
 4 -6 14 35.85 1.54
 4 -6 14 33.91 1.63
 -4 -6 -14 35.37 1.71
 -4 6 14 34.95 1.68
 -4 -6 -14 34.86 1.59
 4 -6 13 255.32 5.06
 4 -6 13 263.6 5.33
 4 -6 13 257.41 5.33
 -4 -6 -13 269.25 5.64
 -4 -6 -13 260.98 5.29
 -4 -6 -13 269.5 5.66
 -4 6 13 269.75 5.52
 4 -6 12 46.9 2.26
 -4 6 12 44.9 1.79
 -4 -6 -12 48.54 2.25
 -4 -6 -12 45.75 1.74
 4 -6 12 44.83 2.27
 4 -6 12 49.38 2.26
 -4 6 12 50.2 2.38
 4 -6 11 12.17 1.3
 -4 6 11 10.71 1
 -4 6 11 13.69 1.39
 -4 -6 -11 12.34 1.27
 4 -6 11 11.61 1.26
 4 -6 10 356.19 7.4
 -4 -6 -10 369.77 7.98
 -4 -6 -10 348.72 7.27
 -4 -6 -10 348.26 7.1
 -4 -6 -10 360.97 7.83
 -4 6 10 358.59 7.54
 4 -6 10 365.15 7.78
 4 -6 10 353.03 7.56
 -4 -6 -10 348.28 7.79
 -4 -6 -9 18.9 1.85
 4 -6 9 18.91 1.66
 -4 -6 -9 18.19 1.74
 -4 6 9 20.47 1.77
 4 -6 9 18.42 1.76
 -4 -6 -9 19.89 1.86
 -4 -6 -9 19.3 1.64
 -4 -6 -9 18.33 1.65
 4 -6 8 22.33 1.78
 -4 -6 -8 20.95 1.88
 -4 6 8 20.96 1.8
 4 -6 8 24.58 2.02
 -4 -6 -8 23.43 1.77
 -4 -6 -8 23.46 1.96
 -4 -6 -7 242.76 5.92
 -4 -6 -7 252.73 6.73
 -4 -6 -7 262.1 6.67
 -4 6 7 250.49 6.28
 4 -6 7 241.38 6.05
 4 -6 7 245.47 5.48
 -4 -6 -6 359.8 8.54
 4 -6 6 344.74 7.47
 -4 -6 -6 365.84 8.37
 -4 -6 -6 351.21 8.43
 -4 -6 -6 347.5 7.32
 -4 -6 -6 360.76 8.07
 -4 6 6 349.16 7.65
 4 -6 6 346.18 7.23
 4 -6 6 336.98 7
 -4 -6 -5 162.28 5.57
 -4 -6 -5 162.92 5.37
 -4 6 5 153.24 7.7
 4 6 -5 154.25 7.74
 -4 6 5 152.43 4.7
 -4 -6 -5 156.36 4.97
 4 -6 5 151.45 5.19
 4 -6 5 147.02 4.53
 -4 -6 -5 141.93 5.18
 -4 -6 -5 146.29 4.32
 4 -6 5 145.23 4.32
 4 -6 5 149.21 4.63
 -4 -6 -4 44.18 2.93
 -4 -6 -4 45.4 2.6
 -4 6 4 44.85 2.45
 -4 6 4 44.74 4.21
 4 6 -4 45.5 4.19
 4 -6 4 45.03 2.82
 4 -6 4 41.78 2.32
 4 -6 4 45.45 2.61
 4 -6 4 42.82 2.26
 -4 6 4 37.51 3.75
 -4 -6 -4 47.74 3.02
 -4 -6 -4 45.12 2.86
 -4 -6 -4 47.71 2.95
 -4 -6 -3 75.6 3.78
 -4 6 3 68.72 5.16
 4 6 -3 75.88 5.31
 -4 6 3 79.76 3.14
 4 -6 3 76.05 3.63
 -4 -6 -3 77.06 3.75
 4 -6 3 69.94 2.9
 -4 -6 -3 84.54 4.05
 -4 -6 -3 75.61 3.67
 -4 6 3 74.03 5.26
 4 -6 3 71.57 2.94
 -4 -6 -3 71.68 3.15
 4 -6 3 78.15 3.52
 -4 -6 -2 4.93 1.16
 4 6 -2 3.33 1.37
 -4 -6 -2 6.52 0.98
 -4 6 2 6.04 1.77
 4 -6 2 4.28 1.08
 -4 -6 -2 7.92 1.42
 4 -6 2 5.55 1.1
 -4 6 2 6.53 1.84
 4 -6 2 6.94 0.96
 -4 -6 -2 4.69 1.2
 -4 6 1 92.15 5.88
 4 6 -1 87.3 5.59
 4 -6 1 92.09 3.89
 4 -6 1 92.28 3.31
 -4 6 1 85.15 5.75
 -4 -6 -1 96.62 4.28
 -4 -6 -1 90.67 4.1
 -4 -6 -1 95.12 4.03
 -4 -6 -1 95.58 4.25
 4 -6 1 92.56 3.92
 -4 -6 0 34.79 2.59
 4 -6 0 37.85 2.24
 -4 -6 0 36.9 2.61
 -4 6 0 34.43 3.71
 -4 6 0 33.43 2.2
 -4 -6 0 42.33 2.8
 4 -6 0 33.67 1.97
 -4 6 0 37.6 3.68
 4 6 0 34.28 3.44
 4 -6 0 33.32 2.35
 4 -6 0 33.2 1.99
 -4 -6 0 36.53 2.43
 -4 -6 0 37.59 2.58
 4 -6 0 38.3 2.51
 4 -6 0 34.6 2.51
 4 -6 -1 89.06 3.21
 -4 -6 1 96.71 4.17
 -4 -6 1 95 4.2
 4 -6 -1 92.3 3.48
 -4 6 -1 89.17 5.58
 4 6 1 88.27 5.45
 -4 -6 1 85.95 3.99
 4 -6 -1 92.69 3.82
 -4 -6 1 87.82 4.06
 -4 -6 1 88.87 3.72
 4 -6 -1 94.55 3.48
 4 -6 -1 92.83 4.07
 -4 6 -1 92.8 3.62
 -4 -6 1 94.46 4.05
 4 -6 -1 94.03 3.95
 4 -6 -2 6.02 1.22
 4 -6 -2 8.97 1.32
 -4 -6 2 5.3 1.08
 -4 -6 2 5.47 1.25
 -4 6 -2 6.99 1.62
 4 -6 -2 5.83 1.08
 -4 6 -2 9.09 1.98
 4 -6 -2 4.82 0.94
 -4 -6 2 7.42 1.33
 -4 -6 2 5.12 1
 -4 -6 2 6.79 1.26
 -4 -6 2 9.86 1.43
 -4 6 -2 3.66 1.32
 4 6 2 3.35 1.19
 -4 6 -2 4.98 0.97
 4 -6 -2 5.33 0.99
 -4 -6 3 84.68 3.95
 -4 -6 3 83.61 3.68
 4 -6 -3 84.6 3.2
 4 -6 -3 83.13 3.82
 -4 6 -3 76.54 5.45
 -4 6 -3 79.33 4.96
 -4 6 -3 77.62 5.02
 4 -6 -3 81.23 3.65
 -4 -6 3 79.23 3.69
 -4 6 -3 77.93 3.21
 -4 -6 3 84.86 3.83
 4 -6 -3 83.2 5.88
 4 -6 -3 78.58 3.37
 -4 -6 3 78.28 3.19
 -4 -6 3 83.19 3.84
 4 -6 -3 79.74 3.31
 4 -6 -4 41.96 2.71
 -4 -6 4 39.56 2.43
 4 -6 -4 41.04 2.61
 -4 6 -4 41.91 3.68
 4 -6 -4 40.4 2.16
 4 -6 -4 39.73 2.34
 -4 -6 4 41.4 2.64
 4 -6 -4 45.39 4.31
 4 -6 -4 43.93 2.53
 -4 -6 4 46.08 2.8
 -4 -6 4 39.53 2.63
 -4 6 -4 38.35 3.87
 4 6 4 44.24 4.2
 -4 6 -4 41.44 2.27
 4 -6 -5 150.22 4.8
 -4 -6 5 152.83 4.99
 4 6 5 154.03 7.7
 4 -6 -5 153.6 5.07
 -4 -6 5 154.56 5.1
 -4 6 -5 143.04 7.32
 4 -6 -5 141.54 4.33
 -4 -6 5 150.5 4.97
 4 -6 -5 151.74 5.13
 4 -6 -5 147.01 4.71
 -4 -6 5 147.52 4.57
 4 -6 -6 353.43 6.87
 -4 -6 6 374.26 7.43
 -4 -6 6 355.58 6.89
 4 -6 -6 355.83 7.35
 4 -6 -6 344.49 6.78
 -4 -6 6 350.93 6.92
 -4 6 -7 280.18 6.44
 4 -6 -7 263.29 6.74
 -4 -6 7 268.08 6.7
 4 -6 -7 265.8 6.43
 -4 -6 7 247.89 6.16
 -4 -6 7 255.29 6.11
 4 -6 -8 19.22 1.65
 -4 -6 8 19.21 1.72
 -4 -6 8 20.66 1.88
 4 -6 -8 19.25 1.75
 -4 6 -8 22.12 1.69
 -4 6 -9 25.77 1.85
 -4 -6 9 22.86 1.8
 -4 -6 9 22.16 1.94
 4 -6 -9 22 1.7
 4 -6 -9 25.86 1.95
 -4 6 -9 21.5 1.6
 -4 6 -10 342.09 6.86
 -4 -6 10 350.94 7.12
 -4 -6 10 351.41 7.75
 4 -6 -10 340.92 6.93
 -4 6 -10 345.07 6.56
 4 -6 -10 344.74 7.25
 4 -6 -11 7.65 0.97
 -4 6 -11 9.41 0.92
 -4 6 -11 9.1 1.02
 -4 -6 11 8.85 1.05
 4 -6 -11 11.08 1.2
 -4 -6 11 9.44 1.27
 4 -6 -12 41.43 1.99
 -4 -6 12 41.14 2.24
 4 -6 -12 40.43 1.88
 -4 -6 12 40.78 1.87
 4 6 12 41.14 1.81
 -4 6 -12 36.3 1.61
 -4 6 -12 39.11 1.96
 -4 -6 13 245.81 5.31
 4 -6 -13 231.62 4.56
 -4 -6 13 226.38 4.25
 4 6 13 216.63 4.1
 -4 6 -13 241.27 4.71
 -4 -6 14 28.38 1.55
 -4 6 -14 25.1 1.17
 -4 6 -15 90.57 2.26
 4 -6 -15 87.36 2.28
 -4 -6 15 92.97 2.4
 4 -6 -15 90.6 2.23
 -4 7 13 21.73 1.12
 4 -7 13 21.26 1.1
 4 -7 13 21.71 1.12
 -4 -7 -12 144.22 3.53
 4 -7 12 142.07 3.38
 -4 -7 -12 134.99 3.04
 -4 7 12 144.43 3.42
 4 -7 12 142.4 3.43
 4 -7 12 147.65 3.52
 4 -7 11 67.93 2.59
 4 -7 11 72.7 2.58
 -4 -7 -11 69.18 2.26
 -4 -7 -11 66.25 2.06
 -4 7 11 69.7 2.47
 -4 -7 -11 72.06 2.6
 4 -7 10 146.22 3.9
 -4 7 10 145.98 3.62
 -4 -7 -10 150.57 3.85
 -4 -7 -10 140.67 3.29
 -4 -7 -10 146.71 3.43
 4 -7 10 147.82 3.82
 4 -7 9 67.32 2.8
 -4 7 9 63.7 2.52
 -4 -7 -9 67.72 2.64
 -4 -7 -9 69.06 2.77
 4 -7 8 259.75 5.64
 -4 -7 -8 262.6 5.53
 4 -7 8 254.52 5.54
 -4 -7 -8 275.76 5.89
 -4 -7 -8 275.79 5.56
 -4 7 8 265.84 5.15
 4 -7 7 94.8 2.82
 -4 -7 -7 104.45 3.73
 4 -7 7 99.93 3.65
 -4 -7 -7 100.93 3.72
 -4 -7 -7 111.19 3.62
 -4 7 7 100.65 3.24
 4 -7 6 213.72 5.09
 -4 -7 -6 220.74 6.05
 4 -7 6 217.11 5.83
 -4 -7 -6 227.91 6.05
 -4 -7 -6 219.4 5.52
 -4 7 6 212.57 5.14
 4 -7 5 14.15 1.38
 -4 -7 -5 18.34 1.82
 4 -7 5 13.63 1.57
 -4 -7 -5 14.07 1.58
 -4 -7 -5 14.42 1.39
 -4 7 5 13.62 1.26
 4 -7 4 217.11 5.43
 -4 -7 -4 217.69 6.07
 -4 -7 -4 219.12 5.81
 4 -7 4 204.28 5.56
 4 -7 3 11.97 1.43
 -4 -7 -3 11.23 1.4
 4 -7 3 12.95 1.5
 4 -7 2 460.81 9.14
 -4 -7 -2 473.48 9.85
 4 -7 2 459.26 9.32
 -4 -7 -2 469.02 9.16
 -4 7 2 454.8 8.54
 4 -7 1 29.4 1.77
 -4 7 1 29.76 1.91
 -4 -7 -1 30.28 2.23
 4 -7 1 36.01 2.28
 -4 -7 -1 34.62 2.47
 4 -7 1 31.1 2.27
 -4 -7 -1 34.24 2.19
 4 -7 1 31.86 2.28
 4 -7 0 207.47 5.08
 -4 7 0 210.85 5.18
 -4 -7 0 219.57 6.22
 4 -7 0 213.38 6.1
 4 -7 0 214.68 5.97
 4 -7 0 213.17 5.61
 -4 -7 0 209.49 5.42
 -4 -7 0 220.3 6.04
 -4 -7 1 29.45 2.25
 4 -7 -1 29.46 2.19
 -4 -7 1 27.82 2.15
 4 -7 -1 25.47 1.81
 4 -7 -1 28.99 1.9
 -4 -7 1 28.71 2.09
 4 -7 -1 26.67 1.77
 4 -7 -2 453.83 8.36
 4 -7 -2 436.4 8.3
 4 -7 -2 452.54 9.25
 4 -7 -2 449.32 8.39
 -4 -7 2 454.72 9.09
 4 -7 -2 459 9.31
 -4 -7 2 462.39 9.41
 -4 -7 2 461.5 9.04
 4 -7 -3 9.07 1.11
 -4 -7 3 9.21 1.46
 4 -7 -3 11.56 1.46
 -4 -7 3 10.44 1.31
 4 -7 -3 10.04 1.39
 -4 -7 3 9.67 1.42
 -4 -7 3 8.37 1.18
 4 -7 -3 8.51 1.17
 4 -7 -4 229.73 5.66
 4 -7 -4 234.96 6.11
 4 -7 -4 230.07 5.25
 -4 -7 4 231.49 6.38
 -4 -7 4 244.92 6.38
 -4 -7 4 225.74 5.58
 4 -7 -4 228.09 6.11
 -4 -7 4 233.54 5.59
 4 -7 -5 12.8 1.34
 4 -7 -5 13.66 1.48
 -4 -7 5 16.16 1.71
 4 -7 -5 12.73 1.15
 4 -7 -5 12.47 1.51
 -4 -7 5 13.65 1.55
 -4 7 -5 13.23 1.32
 -4 7 -6 231.58 5.2
 4 -7 -6 232.51 5.98
 4 -7 -6 233.63 5.81
 4 -7 -6 222.18 5.57
 -4 -7 6 233.22 5.99
 -4 -7 6 232.18 6.21
 4 -7 -6 218.08 4.69
 -4 7 -7 90.66 2.91
 4 -7 -7 89.76 3.52
 -4 -7 7 95.74 3.59
 -4 -7 7 93.86 3.73
 4 -7 -7 93.22 3.42
 4 -7 -7 96.96 3.46
 4 -7 -8 240.11 5.84
 -4 7 -8 230.26 5.33
 -4 -7 8 243.47 5.77
 -4 -7 8 242.83 6.07
 4 -7 -8 241.34 5.48
 4 -7 -8 236.45 5.56
 4 -7 -9 61.03 2.69
 -4 7 -9 63.06 2.42
 -4 -7 9 65.69 2.7
 -4 -7 9 66.99 2.91
 4 -7 -9 64.05 2.49
 4 -7 -9 67.04 2.7
 4 -7 -10 136.81 3.64
 4 7 10 128.75 2.77
 4 -7 -10 137.08 3.54
 -4 -7 10 142 3.81
 -4 7 -10 124.32 2.91
 -4 -7 10 131.11 3.39
 -4 -7 11 77 2.46
 4 -7 -11 74.9 2.62
 -4 -7 11 75.43 2.7
 -4 7 -11 71.38 2.14
 4 -7 -11 75.16 2.56
 -4 -7 12 121.73 2.91
 4 -7 -12 122.01 2.81
 4 -7 -12 123.08 2.9
 4 -7 -13 20.52 1.05
 -4 -7 13 21.06 1.09
 4 -7 -13 21.48 1.12
 -4 8 10 1.14 0.35
 -4 -8 -10 1.95 0.37
 4 -8 10 2.42 0.52
 -4 8 10 1.89 0.37
 -4 8 9 19.76 1.02
 4 -8 9 22.2 1.33
 -4 8 9 21.99 1.09
 -4 -8 -9 22.6 1.24
 -4 -8 -8 2.45 0.64
 4 -8 8 2.14 0.63
 -4 8 8 2.92 0.53
 -4 8 8 2.01 0.44
 -4 8 7 8.73 0.75
 -4 8 7 8.7 0.82
 -4 -8 -7 10.73 1.12
 4 -8 7 10.7 1.13
 4 -8 7 8.4 0.74
 4 -8 7 10.1 1.09
 -4 8 6 9.76 0.9
 -4 -8 -6 11.18 1.2
 4 -8 6 10.12 1.15
 4 -8 6 8.7 0.87
 4 -8 6 8.52 1.02
 -4 -8 -5 80.21 3.13
 4 -8 5 76.91 2.98
 4 -8 5 75.82 2.65
 -4 8 5 71.56 2.36
 4 -8 4 53.56 2.35
 -4 8 4 48.67 1.91
 4 -8 4 51.28 2.31
 4 -8 3 16.04 1.4
 -4 -8 -3 17.9 1.56
 4 -8 3 16.1 1.32
 -4 -8 -2 43.33 2.37
 4 -8 2 36.61 1.89
 -4 -8 -2 43.64 2.42
 4 -8 2 41.88 2.28
 -4 -8 -1 17.94 1.56
 -4 -8 -1 19.74 1.67
 4 -8 1 18.29 1.2
 4 -8 1 18.36 1.6
 4 -8 0 0.8 0.49
 4 -8 0 0.42 0.67
 -4 -8 0 1.01 0.67
 -4 -8 0 0.53 0.69
 -4 -8 1 17.08 1.55
 4 -8 -1 15.17 1.48
 4 -8 -1 15.71 1.2
 -4 -8 1 16.88 1.45
 4 -8 -1 17.99 1.63
 -4 -8 2 45.2 2.42
 4 -8 -2 43.61 2.38
 4 -8 -2 40.3 1.95
 -4 -8 2 45.2 2.19
 4 -8 -2 41.76 2.43
 4 -8 -3 14.79 1.22
 4 -8 -3 17.47 1.52
 4 -8 -3 17.32 1.6
 -4 -8 3 16.63 1.5
 4 -8 -4 53.29 2.24
 4 -8 -4 56.54 2.65
 -4 -8 4 58.67 2.68
 -4 -8 4 56.25 2.64
 4 -8 -5 83.93 2.8
 4 -8 -5 83.17 3.12
 -4 -8 5 87.02 3.19
 -4 -8 5 84.27 3.14
 -4 -8 6 8.09 1.03
 4 -8 -6 8.68 1.07
 4 -8 -6 8.14 0.94
 -4 -8 6 9.39 1.11
 4 -8 -6 8.18 1.08
 -4 -8 7 11.64 1.14
 4 -8 -7 11.17 1.14
 4 -8 -7 9.33 0.96
 4 -8 -7 11.71 1.16
 -4 8 -7 9.23 0.93
 -4 -8 7 9.69 1.09
 -4 8 -8 1.55 0.46
 -4 -8 8 2.49 0.65
 -4 -8 8 2.48 0.62
 4 -8 -8 2.28 0.57
 4 -8 -8 1.62 0.56
 4 -8 -8 3 0.69
 -4 -8 9 21.85 1.25
 4 -8 -9 23.17 1.37
 4 -8 -9 21.55 1.21
 4 -8 -9 21.46 1.23
 -4 -8 9 25.18 1.37
 -4 -8 10 3.61 0.53
 -4 -8 10 3.32 0.5
 4 -8 -10 3.17 0.51
 4 -8 -10 2.83 0.54
 4 -8 -10 1.65 0.38
 4 -8 -11 45.48 1.47
 4 -8 -11 39.28 1.2
 4 -9 7 90.02 2.05
 -4 -9 -7 103.2 2.29
 4 -9 6 44.07 1.49
 -4 -9 -6 49.65 1.73
 4 -9 5 49.51 1.67
 4 -9 5 45.5 1.45
 -4 -9 -5 51.79 1.94
 4 -9 4 222.1 4.11
 4 -9 4 233.25 4.18
 -4 -9 -3 175.8 3.96
 4 -9 3 174.89 3.72
 -4 -9 -2 75.16 2.49
 4 -9 2 74.33 2.43
 -4 -9 -1 150.85 3.59
 4 -9 1 147.26 3.67
 -4 -9 0 103.86 2.79
 4 -9 0 103.79 3.06
 -4 -9 1 152.41 3.3
 4 -9 -1 156.63 3.61
 -4 -9 2 64.08 2.15
 4 -9 -2 62.62 2.33
 -4 -9 3 183.59 3.68
 4 -9 -3 146.98 2.96
 -4 -9 4 222.9 3.99
 4 -9 -4 186.97 3.43
 -4 9 -5 42.45 1.52
 -4 -9 5 42.5 1.47
 4 -9 -5 38.31 1.3
 -4 9 -6 37.78 1.2
 4 -9 -6 38.44 1.19
 4 -9 -7 90.85 2
 5 0 0 -0.17 0.91
 -5 0 0 1.56 0.87
 -5 0 0 4.15 0.98
 5 0 0 -0.07 0.67
 -5 0 0 2.76 0.77
 -5 0 0 0.29 0.69
 -5 0 0 2.13 1.02
 -5 0 0 1.49 1.05
 -5 0 -1 660.48 17.14
 -5 0 1 686.46 17.31
 5 0 1 655.7 16.51
 5 0 -1 685.98 16.56
 -5 0 -1 668.65 12.51
 -5 0 1 666.57 12.49
 -5 0 1 678.88 12.15
 -5 0 -1 643.33 11.76
 5 0 1 682.98 11.88
 5 0 -1 690.58 12.09
 5 0 -1 666.56 14.75
 -5 0 -1 682.44 11.65
 -5 0 1 666.72 11.05
 -5 0 -1 677.66 12.18
 -5 0 1 663.94 12.01
 5 0 1 660.22 11.89
 5 0 -1 706.25 12.12
 -5 0 1 666.08 14.89
 -5 0 -1 684.06 15.88
 -5 0 -1 663.68 15.71
 -5 0 1 633.04 16.42
 -5 0 -2 45.45 4.21
 5 0 2 49.32 4.31
 -5 0 2 44.98 4.18
 5 0 -2 43.87 3.91
 5 0 -2 51.83 4.19
 -5 0 2 45.78 2.87
 -5 0 -2 42.93 2.55
 -5 0 2 42 2.67
 5 0 2 46.52 2.64
 5 0 -2 47.32 2.75
 5 0 -2 45.26 3.63
 5 0 -2 43.88 2.53
 -5 0 -2 47.27 2.68
 -5 0 -2 42.89 2.73
 -5 0 2 46.52 2.72
 5 0 -2 47.26 2.74
 5 0 2 44.34 2.67
 -5 0 -2 43.83 3.87
 -5 0 2 46.99 4.36
 5 0 -3 743.24 16.78
 5 0 -3 752.09 12.66
 -5 0 -3 783.68 13.12
 -5 0 3 753.73 13.57
 5 0 3 721.31 17.8
 -5 0 3 799.9 18.54
 5 0 -3 747.27 17.29
 5 0 -3 776.23 17.62
 5 0 -3 737.02 11.98
 5 0 3 759.75 12.62
 5 0 -3 769.45 13.22
 5 0 -3 760.71 13.07
 5 0 3 762.32 13.02
 -5 0 3 782.5 13.48
 -5 0 -3 741.55 12.55
 -5 0 3 741.04 12.32
 -5 0 -3 757.97 13.34
 -5 0 3 763.38 12.88
 -5 0 3 747.27 18.77
 -5 0 -3 764.07 17.77
 5 0 4 131.64 4.75
 5 0 -4 127.43 4.39
 5 0 -4 132 6.59
 -5 0 -4 128.19 4.55
 5 0 4 124.69 4.51
 5 0 -4 125.11 4.52
 -5 0 4 130.08 4.89
 5 0 -4 124.18 6.58
 -5 0 -4 124.32 4.25
 -5 0 4 125.02 6.8
 5 0 -4 125.61 6.48
 -5 0 -4 148.58 4.93
 5 0 -4 133.8 4.78
 5 0 4 130.3 4.34
 -5 0 -4 124.03 4.21
 -5 0 4 131.95 4.85
 -5 0 4 120.64 4.23
 -5 0 -4 133.97 4.86
 -5 0 4 121.57 4.33
 5 0 -4 125.32 4.14
 -5 0 4 123.88 7.3
 -5 0 -4 141.05 7.15
 5 0 5 687.29 12.32
 5 0 -5 656.26 16.41
 5 0 5 693.35 12.21
 -5 0 -5 676.93 12.1
 5 0 -5 666.75 11.76
 5 0 -5 673.31 16.28
 5 0 5 671.87 17.06
 -5 0 5 680.58 16.65
 5 0 -5 667.86 15.77
 -5 0 -5 677.04 12.32
 5 0 5 663.08 11.32
 -5 0 5 678.03 12.53
 -5 0 -5 681.75 12.56
 -5 0 5 666.19 11.7
 -5 0 5 659.35 11.66
 5 0 -5 659.69 11.31
 -5 0 5 658.54 18.02
 -5 0 -5 679.32 17.03
 5 0 6 49.97 2.89
 5 0 -6 49.9 4.26
 5 0 6 46.4 2.76
 -5 0 -6 52.8 2.94
 5 0 -6 51.42 2.79
 5 0 -6 50.34 4.25
 5 0 6 51.83 4.47
 -5 0 6 49.35 4.15
 5 0 -6 46.67 3.81
 -5 0 -6 48.68 2.94
 5 0 6 47.97 2.5
 -5 0 6 49.47 2.99
 5 0 -6 48.18 2.59
 -5 0 6 45.88 2.66
 -5 0 6 46.41 2.57
 -5 0 6 46.29 4.65
 -5 0 -6 49.17 4.39
 5 0 7 274.4 6.99
 -5 0 -7 272.37 7.06
 5 0 -7 264.27 10.06
 5 0 -7 269.09 6.71
 5 0 -7 272.87 10.26
 5 0 7 265.55 10.28
 -5 0 7 259.48 9.37
 -5 0 -7 267.3 7.19
 5 0 -7 263.59 6.49
 -5 0 -7 273.74 10.52
 -5 0 7 263.84 11.26
 5 0 7 272.81 7.06
 -5 0 7 270.36 6.84
 -5 0 7 258.23 6.4
 5 0 7 264.92 6.09
 5 0 -8 2.64 0.88
 -5 0 -8 2.16 0.9
 5 0 -8 3.06 1.34
 5 0 -8 3.37 1.29
 5 0 8 3.28 1.44
 5 0 8 1.2 0.83
 -5 0 8 2.36 0.77
 5 0 8 2.53 0.96
 5 0 -8 5.4 1.02
 -5 0 8 3.36 1
 -5 0 8 2.48 1.56
 5 0 -9 648.02 11.41
 5 0 -9 633.32 16.48
 -5 0 -9 648.44 11.92
 -5 0 9 631.99 11.94
 5 0 9 599.16 15.95
 -5 0 9 634.82 11.59
 -5 0 9 611.94 10.5
 -5 0 9 644.23 12
 5 0 -9 641.2 11.25
 5 0 9 647.64 11.69
 5 0 9 636.11 11.37
 5 0 9 657.48 11.75
 -5 0 -9 660.13 12.35
 -5 0 9 585.5 17.38
 -5 0 10 652.89 9.95
 -5 0 10 656.19 10.3
 5 0 -10 644.71 9.42
 -5 0 -10 652.77 9.47
 -5 0 -10 666.3 10.42
 5 0 10 663.61 9.8
 5 0 10 651.82 9.66
 5 0 10 667.8 10.01
 -5 0 -10 666.18 10.69
 5 0 -10 675.69 9.7
 -5 0 10 663.82 10.36
 -5 0 -10 659.12 10.26
 -5 0 11 262.95 6.65
 -5 0 11 256.24 6.72
 5 0 11 262.97 6.41
 5 0 -11 268.9 6.44
 -5 0 -11 260.42 6.3
 -5 0 -11 272.4 6.9
 5 0 11 255.42 6.4
 5 0 11 255.87 6.53
 -5 0 -11 265.11 7.04
 5 0 -11 271.72 6.45
 -5 0 11 258.64 6.7
 -5 0 -11 279.25 6.94
 -5 0 12 156.84 4.9
 -5 0 12 155.85 4.92
 5 0 -12 162.55 4.73
 5 0 12 165.96 4.7
 -5 0 -12 155.73 4.59
 -5 0 -12 165.46 5.1
 5 0 12 154.72 4.71
 5 0 12 162.05 4.85
 -5 0 -12 165.78 5.19
 5 0 -12 164.59 4.7
 -5 0 -12 160.83 5.02
 -5 0 12 164.36 4.95
 -5 0 -13 263.39 5.93
 -5 0 13 266.53 6.35
 5 0 -13 281.87 6.12
 5 0 13 267.54 5.84
 5 0 -13 276.85 6.14
 -5 0 -13 273.78 6.43
 5 0 13 273.07 6.2
 -5 0 13 267.11 6.33
 -5 0 -13 283.29 6.7
 -5 0 13 275.12 6.22
 -5 0 -13 259.73 6.38
 -5 0 -14 56.52 2.4
 5 0 -14 61.69 2.58
 -5 0 14 55.74 2.63
 -5 0 -14 63.19 2.7
 -5 0 -14 62.93 2.82
 -5 0 14 56.83 2.41
 -5 0 14 60.46 2.66
 5 0 14 59.16 2.29
 5 0 -14 57.82 2.5
 5 0 -14 60.91 2.47
 5 0 14 57.47 2.53
 -5 0 -15 32.87 1.63
 5 0 -15 32.65 1.65
 5 0 15 33.43 1.74
 -5 0 15 36.65 1.91
 5 0 15 29.47 1.31
 5 0 -15 31.23 1.66
 -5 0 15 31.29 1.71
 -5 0 -15 34.66 1.78
 5 0 -15 32.85 1.6
 -5 0 -16 5.67 0.67
 5 0 16 5.22 0.72
 -5 0 -16 4.47 0.61
 -5 0 16 4.64 0.68
 -5 0 16 5.7 0.78
 5 0 -16 4.58 0.57
 5 0 -16 4.97 0.69
 5 0 -16 5.39 0.62
 5 0 17 0.56 0.38
 -5 0 17 0.81 0.4
 -5 0 17 0.56 0.26
 5 0 -17 0.62 0.35
 5 0 17 0.38 0.32
 5 0 -17 0.32 0.3
 -5 -1 -17 18.03 0.97
 -5 1 17 17.59 0.93
 5 -1 17 15.34 0.8
 5 1 -17 16.8 0.83
 5 -1 17 16.04 0.83
 -5 1 17 16.86 0.93
 -5 1 16 99.25 2.75
 5 1 -16 99.36 2.59
 -5 1 16 99.62 2.8
 -5 -1 -16 100.9 2.82
 5 -1 16 97.48 2.62
 5 -1 16 94.83 2.54
 -5 -1 -16 100.79 2.66
 5 1 -16 93.27 2.38
 5 1 -15 119.83 2.81
 -5 1 15 134.66 3.63
 5 -1 15 126.92 3.24
 5 1 -15 122.75 3.23
 -5 -1 -15 131.67 3.61
 5 -1 15 128.51 3.4
 -5 -1 -15 132.18 3.67
 5 -1 15 132.47 3.52
 -5 1 15 136.39 3.76
 -5 1 15 131.09 3.36
 -5 -1 -14 220.18 4.82
 5 -1 14 210.23 4.35
 5 -1 14 213.36 4.39
 5 1 -14 213.39 4.25
 -5 1 14 207.3 4.76
 5 -1 14 205.86 4.49
 -5 1 14 213.84 4.64
 -5 -1 -14 211.13 4.71
 -5 1 14 219.09 4.59
 5 1 -14 211.75 3.88
 5 -1 13 9.32 1.2
 -5 -1 -13 9.49 1.29
 -5 -1 -13 7.04 0.89
 5 1 -13 10.25 1.08
 -5 1 13 9.89 1.23
 5 -1 13 10.29 1.21
 5 1 -13 10.56 1.15
 -5 -1 -13 8.37 1.2
 5 -1 13 9.97 1.16
 -5 -1 -13 10.27 1.36
 -5 1 13 10.97 1.31
 5 -1 12 146.53 4.56
 -5 -1 -12 145.8 4.77
 5 -1 12 146.58 4.55
 5 1 -12 144.37 4.23
 -5 -1 -12 141.19 4.05
 -5 1 12 148.87 4.56
 5 -1 12 142.27 4.29
 -5 -1 -12 146.98 4.66
 -5 -1 -12 146.34 4.88
 5 -1 12 144.76 4.7
 5 1 -12 145.71 4.12
 -5 1 12 146.4 4.66
 -5 -1 -11 44.63 2.72
 -5 -1 -11 43.32 2.27
 -5 1 11 44.7 2.52
 5 -1 11 41.65 2.53
 5 1 -11 45.03 2.37
 -5 -1 -11 45.76 2.64
 5 -1 11 43.91 2.4
 -5 1 11 42.57 2.63
 5 -1 11 44.3 2.65
 5 1 -11 46.4 2.37
 -5 -1 -11 45.52 2.32
 5 1 -10 153.27 4.53
 5 -1 10 151.96 4.65
 5 -1 10 153.05 5.08
 -5 -1 -10 144.22 4.57
 -5 -1 -10 146.14 4.37
 -5 1 10 152.11 4.79
 -5 -1 -10 149.63 4.91
 -5 1 10 146.33 5.13
 -5 -1 -10 147.14 5.07
 5 -1 10 152.82 4.97
 5 1 -10 143.73 4.41
 5 -1 9 86.09 3.76
 5 -1 9 80.08 3.35
 5 -1 9 78.45 3.6
 5 1 -9 79.44 3.25
 5 1 -9 74.79 5.23
 5 -1 9 76.25 5.36
 -5 1 9 79.06 3.75
 -5 -1 -9 79.35 3.18
 -5 1 9 81.17 3.46
 5 -1 9 80.93 3.15
 -5 1 9 76.49 5.91
 5 1 -9 76.79 3.18
 -5 -1 -9 79.62 3.58
 5 1 -8 77.54 3.19
 5 -1 8 85.27 3.78
 5 -1 8 77.75 3.3
 5 -1 8 76.62 3.63
 -5 -1 -8 77.95 3.55
 -5 1 8 83.42 3.49
 5 1 -8 80.92 3.3
 5 1 -8 83.33 5.48
 5 -1 8 82.64 5.65
 -5 1 8 75.32 4.92
 5 1 -8 79.23 4.96
 -5 -1 -8 82.26 3.78
 -5 -1 -8 76.12 3.73
 -5 1 8 82.99 3.85
 5 -1 8 75 3.16
 -5 1 8 74.68 5.88
 -5 -1 -8 79.76 3.21
 -5 1 8 83.14 3.86
 5 -1 7 29.02 2.27
 -5 -1 -7 27.73 2.12
 -5 -1 -7 30.54 2.06
 5 1 -7 25.37 1.81
 5 1 -7 28.99 1.98
 5 1 -7 41.02 3.84
 -5 1 7 30.75 2.41
 -5 1 7 29.94 3.23
 5 1 -7 29.63 3.16
 5 -1 7 28.55 2.01
 -5 -1 -7 29.94 2.31
 -5 -1 -7 31 2.39
 5 -1 7 26.81 1.92
 5 -1 7 30.29 2.32
 -5 1 7 32.04 2.14
 -5 1 7 25.89 3.49
 -5 1 7 27.93 2.28
 5 1 -6 212.42 5.58
 5 1 -6 212.61 8.67
 -5 -1 -6 212.93 5.92
 -5 -1 -6 212.4 5.76
 5 -1 6 222.37 6.3
 -5 1 6 213.48 6.37
 -5 1 6 215.45 8.85
 5 1 -6 208.4 8.47
 -5 1 6 204.41 9.62
 -5 -1 -6 208.28 6.25
 -5 1 6 205.63 5.59
 5 -1 6 211.34 5.75
 -5 -1 -6 222.34 6.35
 -5 -1 -6 199.56 5.49
 -5 1 6 220.51 6.4
 5 -1 6 227.85 6.39
 -5 1 5 44.67 2.84
 -5 -1 -5 44.94 4.1
 -5 1 5 40.12 4.25
 5 -1 5 43.35 2.76
 -5 -1 -5 44.81 2.71
 -5 -1 -5 39.74 2.41
 -5 1 5 41.74 2.73
 -5 -1 -5 39.93 2.64
 -5 1 5 42.19 2.36
 5 -1 5 43.38 4.07
 -5 1 5 43.02 4
 5 1 -5 38.2 3.68
 5 -1 5 45.57 2.78
 5 1 -5 43.5 2.58
 -5 -1 -5 40.94 2.5
 -5 -1 -5 42.59 2.54
 5 -1 5 44.07 2.57
 5 1 -5 43.04 2.39
 5 1 -5 42.85 3.75
 -5 1 4 169.37 5.61
 -5 -1 -4 175.19 5.41
 5 -1 4 177.66 8.2
 5 1 -4 162.01 7.63
 -5 1 4 169.45 8.04
 5 -1 4 174.55 5.29
 -5 -1 -4 165.54 5.15
 -5 1 4 173.96 5.51
 -5 -1 -4 172.79 5.53
 -5 1 4 166.45 5.32
 -5 -1 -4 169.16 7.88
 -5 1 4 153.05 8.12
 5 1 -4 173.13 5.21
 5 -1 4 171.42 5.44
 -5 -1 -4 165.52 5.07
 -5 -1 -4 157.88 5.12
 5 1 -4 161.8 4.79
 5 1 -4 172.74 7.37
 5 -1 3 300.68 10.77
 5 1 -3 310.74 10.76
 -5 1 3 316.71 11.21
 5 -1 3 306.13 7.35
 -5 -1 -3 311.62 7.38
 -5 1 3 304.9 7.53
 -5 -1 -3 316.66 7.62
 -5 1 3 308.34 7.51
 5 1 -3 293.81 6.73
 5 1 -3 303.01 9.63
 -5 -1 -3 294.8 6.95
 -5 -1 -3 306.21 10.53
 -5 1 3 297.55 11.13
 -5 -1 -3 309.94 7.34
 -5 1 3 316.06 7.84
 5 1 -3 307.4 7.23
 5 -1 3 315.63 7.59
 -5 -1 -2 200.85 5.44
 5 -1 2 197.52 5.91
 -5 1 2 212.65 6.25
 5 -1 2 194.6 5.21
 5 -1 2 206.55 8.72
 5 1 -2 188.92 8.39
 -5 1 2 213.36 9.16
 -5 -1 -2 205.65 5.66
 -5 1 2 197.89 5.18
 -5 -1 -2 212.87 6.01
 -5 1 2 204.08 5.99
 5 -1 2 202.36 5.86
 5 1 -2 207.69 5.84
 -5 -1 -2 208.12 8.32
[truncated: 152,063 more chars]
