# Supplementary material for: A quantum crystallographic protocol for general use
Source: Sci Rep. 2025 Apr 19;15:13584. doi: 10.1038/s41598-025-96400-0 (PMC12009286; doi:10.1038/s41598-025-96400-0)
Supplement: Supplementary file 1 — Supplementary Information 1. [file 41598_2025_96400_MOESM1_ESM.zip › Dataset_23_HAR.cif]

data_Ylide_RSY_Cu_295K
_audit_creation_date               2023-11-24
_audit_creation_method
;
Olex2 1.5
(compiled 2023.08.24 svn.re1ec1418 for OlexSys, GUI svn.r6817)
;
_audit_contact_author_address      ?
_audit_contact_author_email        ?
_audit_contact_author_name         ''
_audit_contact_author_phone        ?
_publ_contact_author_id_orcid      ?
_publ_section_references
;
Bourhis, L.J., Dolomanov, O.V., Gildea, R.J., Howard, J.A.K., Puschmann, H.
 (2015). Acta Cryst. A71, 59-75.

Dolomanov, O.V., Bourhis, L.J., Gildea, R.J, Howard, J.A.K. & Puschmann, H.
 (2009), J. Appl. Cryst. 42, 339-341.

Kleemiss, F., Dolomanov, O.V., Bodensteiner, M., Peyerimhoff, N., Midgley, M.,
Bourhis, L.J., Genoni, A., Malaspina, L.A., Jayatilaka, D., Spencer, J.L.,
White, F., Grundkoetter-Stock, B, Steinhauer, S., Lentz, D., Puschmann, H.,
Grabowsky, S. (2021), Chem. Sci., 12, 1675-1692.
;
_chemical_formula_moiety           'C11 H10 O2 S'
_chemical_formula_sum              'C11 H10 O2 S'
_chemical_formula_weight           206.267
_chemical_absolute_configuration   unk
_chemical_oxdiff_formula           C11H10O2S
loop_
  _atom_type_symbol
  _atom_type_scat_dispersion_real
  _atom_type_scat_dispersion_imag
  _atom_type_scat_source
  _atom_type_scat_dispersion_source
 C 0.01788 0.00908 'NoSpherA2: Chem.Sci. 2021, DOI:10.1039/D0SC05526C'
 'Brennan, Cowan, Rev. Sci. Instrum., 1992, 63, 850'
 H 0.00000 0.00000 'NoSpherA2: Chem.Sci. 2021, DOI:10.1039/D0SC05526C'
 'Brennan, Cowan, Rev. Sci. Instrum., 1992, 63, 850'
 O 0.04960 0.03234 'NoSpherA2: Chem.Sci. 2021, DOI:10.1039/D0SC05526C'
 'Brennan, Cowan, Rev. Sci. Instrum., 1992, 63, 850'
 S 0.33376 0.55840 'NoSpherA2: Chem.Sci. 2021, DOI:10.1039/D0SC05526C'
 'Brennan, Cowan, Rev. Sci. Instrum., 1992, 63, 850'

_space_group_crystal_system        'orthorhombic'
_space_group_IT_number             19
_space_group_name_H-M_alt          'P 21 21 21'
_space_group_name_Hall             ' P 2ac 2ab'
loop_
  _space_group_symop_id
  _space_group_symop_operation_xyz
 1 x,y,z
 2 x+1/2,-y+1/2,-z
 3 -x,y+1/2,-z+1/2
 4 -x+1/2,-y,z+1/2

_symmetry_Int_Tables_number        19
_cell_length_a                     5.96351(2)
_cell_length_b                     9.04006(3)
_cell_length_c                     18.39659(5)
_cell_angle_alpha                  90
_cell_angle_beta                   90
_cell_angle_gamma                  90
_cell_volume                       991.768(5)
_cell_formula_units_Z              4
_cell_measurement_reflns_used      78651
_cell_measurement_temperature      294.96(12)
_cell_measurement_theta_max        79.7410
_cell_measurement_theta_min        2.4140
_exptl_absorpt_coefficient_mu      2.652
_exptl_absorpt_correction_T_max    1.00000
_exptl_absorpt_correction_T_min    0.79866
_exptl_absorpt_correction_type     multi-scan
_exptl_absorpt_process_details
;
CrysAlisPro 1.171.42.81a (Rigaku Oxford Diffraction, 2023)
Empirical absorption correction using spherical harmonics,
implemented in SCALE3 ABSPACK scaling algorithm.
;
_exptl_crystal_colour              yellow
_exptl_crystal_colour_primary      yellow
_exptl_crystal_density_diffrn      1.381
_exptl_crystal_description         block
_exptl_crystal_F_000               434.643
loop_
  _exptl_crystal_face_index_h
  _exptl_crystal_face_index_k
  _exptl_crystal_face_index_l
  _exptl_crystal_face_perp_dist
 -2 2 1 0.1526
 -1 0 -1 0.1354
 -2 1 0 0.1448
 2 -2 -1 0.1315
 2 -1 0 0.1291
 1 1 2 0.1405
 1 0 1 0.1487
 -1 2 -1 0.1576
 -1 -2 -2 0.1511
 1 6 3 0.1294
 1 3 -10 0.1284
 -1 1 -11 0.1299
 3 4 -5 0.1285
 1 -3 -10 0.1296
 4 0 -4 0.1230
 -4 0 4 0.1420
 -2 2 9 0.1322
 0 -3 -10 0.1266
 3 -2 -8 0.1231
 -4 -2 -2 0.1375
 -2 -3 -9 0.1330
 -1 5 4 0.1456
 0 -5 -5 0.1290
 3 -3 0 0.1263
 2 -5 -2 0.1295
 4 -2 2 0.1325
 0 -6 0 0.1120
 3 -3 6 0.1217
 -3 3 -6 0.1579
 -1 -5 3 0.1231
 0 -5 7 0.1071
 2 -3 9 0.1149
 -2 -4 7 0.1177
 0 -3 11 0.0989
 1 -2 11 0.1040
 -3 -3 -2 0.1442
 -2 -1 -9 0.1359
 -1 -1 -11 0.1168
 -3 -2 8 0.1144
 0 0 12 0.1003
 -2 -1 10 0.1044
 -3 0 7 0.1263
 -1 1 11 0.1131
 0 2 11 0.1073
 0 4 9 0.1209
 -4 2 3 0.1384
 -2 4 7 0.1341
 -3 0 -6 0.1332
 1 6 1 0.1296
 -1 5 -6 0.1554
 -1 3 -10 0.1369
 1 1 -12 0.1010
 -1 0 -11 0.1177
 3 3 -6 0.1270
 -1 -1 -12 0.1113
 2 0 -11 0.1074
 1 -1 -12 0.1082

_exptl_crystal_size_max            0.28
_exptl_crystal_size_mid            0.26
_exptl_crystal_size_min            0.21
loop_
  _exptl_oxdiff_crystal_face_indexfrac_h
  _exptl_oxdiff_crystal_face_indexfrac_k
  _exptl_oxdiff_crystal_face_indexfrac_l
  _exptl_oxdiff_crystal_face_x
  _exptl_oxdiff_crystal_face_y
  _exptl_oxdiff_crystal_face_z
 -1.9995 1.9987 1.0005 0.1503 0.5553 0.2425
 -0.9998 -0.0002 -0.9998 0.0170 0.1160 0.2449
 -1.9995 0.9991 0.0003 0.1292 0.3983 0.3470
 1.9995 -1.9987 -1.0005 -0.1503 -0.5553 -0.2425
 1.9995 -0.9991 -0.0003 -0.1292 -0.3983 -0.3470
 0.9999 0.9997 2.0001 0.0041 0.0411 -0.3494
 0.9998 0.0002 0.9998 -0.0170 -0.1160 -0.2449
 -0.9997 1.9991 -0.9986 -0.0885 0.4115 0.1121
 -0.9999 -1.9994 -2.0007 0.0487 -0.1888 0.4158
 0.5773 5.6405 2.7638 -0.1462 0.7871 -0.5993
 1.0262 3.0531 -9.6943 -0.9716 0.2326 -0.0446
 -1.4935 0.5587 -10.9581 -0.7040 0.1679 0.6901
 2.5940 3.7365 -4.5548 -0.7703 0.1849 -0.6103
 0.7510 -2.7083 -10.3366 -0.6896 -0.5905 0.4192
 3.6947 -0.0810 -3.5625 -0.5953 -0.5081 -0.6224
 -3.6973 0.0733 3.5372 0.5941 0.5071 0.6244
 -2.4529 1.7732 8.5050 0.7584 0.6486 0.0646
 -0.4824 -2.9724 -10.1870 -0.5524 -0.4736 0.6860
 2.6997 -1.5568 -7.9511 -0.7513 -0.6424 -0.1512
 -3.6735 -1.5163 -2.1603 0.2546 0.2162 0.9426
 -1.6346 -2.9337 -9.0281 -0.3639 -0.3127 0.8774
 -1.0091 5.2761 4.1963 0.1233 0.9453 -0.3018
 -0.0031 -5.2751 -5.2281 -0.1076 -0.8279 0.5504
 3.2094 -3.2817 0.0245 -0.1168 -0.8871 -0.4466
 2.2823 -4.6105 -2.2378 -0.1295 -0.9883 -0.0803
 3.6299 -1.8116 1.9097 -0.0933 -0.7049 -0.7031
 -0.1119 -5.8610 0.4432 0.3526 -0.8482 0.3952
 2.8778 -2.8069 5.5840 0.2994 -0.7237 -0.6218
 -2.8767 2.8103 -5.5823 -0.2995 0.7240 0.6213
 -1.4422 -5.2840 2.6754 0.6083 -0.5754 0.5467
 0.3321 -4.7991 6.7948 0.7258 -0.6878 -0.0096
 2.0160 -2.6611 8.6376 0.5959 -0.5657 -0.5700
 -2.1161 -3.6406 6.7153 0.8815 -0.2105 0.4227
 -0.3852 -2.5543 10.6850 0.9601 -0.2300 -0.1588
 0.6723 -1.5362 11.3370 0.8583 -0.2060 -0.4699
 -3.2159 -3.1657 -1.6354 0.3389 -0.0801 0.9374
 -2.4736 -0.8861 -9.0064 -0.3941 0.0953 0.9141
 -1.0522 -1.0395 -11.2951 -0.6846 -0.1268 0.7178
 -2.7894 -1.7028 7.5206 0.8999 0.1678 0.4025
 -0.0717 0.2859 11.9251 0.8733 0.1621 -0.4595
 -1.8171 -0.9557 10.3637 0.9822 0.1828 0.0433
 -3.2238 -0.2278 6.5955 0.7931 0.4317 0.4297
 -1.3860 1.3007 10.8311 0.8583 0.4666 -0.2134
 -0.3812 1.8126 11.2960 0.7742 0.4207 -0.4728
 -0.0150 4.0838 8.5736 0.4196 0.6852 -0.5953
 -3.5145 1.8860 3.2178 0.4581 0.7491 0.4785
 -2.0872 3.5458 7.0056 0.5206 0.8508 -0.0714
 -3.4036 0.0418 -5.6892 -0.1132 0.3799 0.9181
 1.1112 5.5759 1.4366 -0.2895 0.6983 -0.6547
 -1.2526 4.7983 -5.6852 -0.5600 0.8134 0.1576
 -0.6962 3.3942 -9.5016 -0.8186 0.5007 0.2814
 0.5392 1.3464 -11.5034 -0.9708 0.0245 0.2384
 -1.4378 -0.4139 -11.0550 -0.6648 0.0163 0.7468
 2.8388 2.9027 -5.5694 -0.8235 0.0215 -0.5669
 -0.5666 -1.2391 -11.5402 -0.7364 -0.2194 0.6400
 1.6250 0.1372 -10.8351 -0.9563 -0.2841 0.0687
 0.6081 -0.5464 -11.7406 -0.8947 -0.2661 0.3589

_diffrn_reflns_av_R_equivalents    0.0287
_diffrn_reflns_av_unetI/netI       0.0051
_diffrn_reflns_Laue_measured_fraction_full  1.0000
_diffrn_reflns_Laue_measured_fraction_max  1.0000
_diffrn_reflns_limit_h_max         7
_diffrn_reflns_limit_h_min         -7
_diffrn_reflns_limit_k_max         11
_diffrn_reflns_limit_k_min         -11
_diffrn_reflns_limit_l_max         23
_diffrn_reflns_limit_l_min         -23
_diffrn_reflns_number              84313
_diffrn_reflns_point_group_measured_fraction_full  1.0000
_diffrn_reflns_point_group_measured_fraction_max  1.0000
_diffrn_reflns_theta_full          67.6840
_diffrn_reflns_theta_max           79.50
_diffrn_reflns_theta_min           4.81
_diffrn_ambient_environment        air
_diffrn_ambient_temperature        294.96(12)
_diffrn_detector                   'Hybrid Pixel Array Detector'
_diffrn_detector_area_resol_mean   10.0000
_diffrn_detector_type              HyPix
_diffrn_measured_fraction_theta_full  1.0000
_diffrn_measured_fraction_theta_max  1.0000
_diffrn_measurement_details
;
List of Runs (angles in degrees, time in seconds):

  # Type    Start    End  Width  t~exp~   \w     \q     \k     \f   Frames
--------------------------------------------------------------------------
  1  \w    -74.00  25.00   0.50    0.10    --  -47.91  86.00  66.00  198
  2  \w    -21.00  75.00   0.50    0.10    --   47.91 -86.00 -51.00  192
  3  \w   -118.00 -19.00   0.50    0.33    --  -91.75  86.00  66.00  198
  4  \w   -163.00 -79.00   0.50    0.33    --  -91.75 -86.00 -51.00  168
  5  \w     42.00 140.00   0.50    0.33    --  113.25 -86.00 -51.00  196
  6  \w    101.00 178.00   0.50    0.33    --  113.25  86.00  66.00  154
  7  \w    -56.00 -29.00   0.50    0.10    --   10.00 156.00  99.34   54
  8  \w    -13.00  28.00   0.50    0.10    --   18.00  97.00 -50.61   82
  9  \w     -2.00  27.00   0.50    0.10    --   30.00  98.00  41.18   58
 10  \w      7.00  34.00   0.50    0.10    --   38.00  94.00-129.20   54
 11  \w     13.00  43.00   0.50    0.10    --   42.00  90.00 -58.36   60
 12  \w     13.00  43.00   0.50    0.10    --   42.00  90.00-131.80   60
 13  \w     17.00  43.00   0.50    0.10    --   46.00  90.00-109.76   52
 14  \w   -121.00 -36.00   0.50    0.10    --  -47.91 -38.00-180.00  170
 15  \w   -119.00 -25.00   0.50    0.10    --  -47.91 -77.00  30.00  188
 16  \w   -119.00 -25.00   0.50    0.10    --  -47.91 -77.00 150.00  188
 17  \w   -119.00 -25.00   0.50    0.10    --  -47.91 -77.00  60.00  188
 18  \w   -119.00 -25.00   0.50    0.10    --  -47.91 -77.00 -90.00  188
 19  \w     35.00 122.00   0.50    0.10    --   47.91  19.00-120.00  174
 20  \w     25.00 120.00   0.50    0.10    --   47.91  77.00  90.00  190
 21  \w    -26.00  26.00   0.50    0.10    --   47.91 -19.00   0.00  104
 22  \w   -126.00 -31.00   0.50    0.10    --  -54.00 -76.00-114.45  190
 23  \w     32.00 126.00   0.50    0.10    --   54.00  75.00 147.44  188
 24  \w     31.00 126.00   0.50    0.10    --   54.00  77.00  34.89  190
 25  \w   -135.00 -41.00   0.50    0.10    --  -62.00 -73.00 100.23  188
 26  \w     39.00 135.00   0.50    0.10    --   62.00  77.00   0.90  192
 27  \w     39.00 135.00   0.50    0.10    --   62.00  77.00-151.45  192
 28  \w     39.00 135.00   0.50    0.10    --   62.00  77.00 -45.80  192
 29  \w   -139.00 -46.00   0.50    0.10    --  -66.00 -71.00  21.58  186
 30  \w   -139.00 -47.00   0.50    0.10    --  -66.00 -68.00 143.73  184
 31  \w   -139.00 -48.00   0.50    0.10    --  -66.00 -66.00  33.19  182
 32  \w   -146.00 -57.00   0.50    0.10    --  -74.00 -62.00-112.75  178
 33  \w   -146.00 -53.00   0.50    0.10    --  -74.00 -72.00  14.53  186
 34  \w   -146.00 -51.00   0.50    0.10    --  -74.00 -76.00 -44.57  190
 35  \w   -146.00 -53.00   0.50    0.10    --  -74.00 -72.00 161.90  186
 36  \w   -146.00 -56.00   0.50    0.10    --  -74.00 -66.00-128.33  180
 37  \w   -146.00 -55.00   0.50    0.10    --  -74.00 -67.00  66.73  182
 38  \w   -146.00 -55.00   0.50    0.10    --  -74.00 -68.00 -85.16  182
 39  \w   -151.00 -57.00   0.50    0.10    --  -78.00 -72.00 123.78  188
 40  \w   -151.00 -61.00   0.50    0.10    --  -78.00 -61.00 176.10  180
 41  \w   -151.00 -56.00   0.50    0.10    --  -78.00 -75.00 164.87  190
 42  \w   -151.00 -55.00   0.50    0.10    --  -78.00 -76.00  89.33  192
 43  \w   -151.00 -57.00   0.50    0.10    --  -78.00 -73.00   1.22  188
 44  \w   -154.00 -63.00   0.50    0.33    --  -82.00 -68.00-125.75  182
 45  \w   -154.00 -60.00   0.50    0.33    --  -82.00 -74.00 129.89  188
 46  \w   -159.00 -63.00   0.50    0.33    --  -86.00 -77.00 -28.57  192
 47  \w   -159.00 -64.00   0.50    0.33    --  -86.00 -74.00 104.66  190
 48  \w   -159.00 -64.00   0.50    0.33    --  -86.00 -75.00  -1.91  190
 49  \w   -159.00 -65.00   0.50    0.33    --  -86.00 -72.00-162.70  188
 50  \w   -162.00 -68.00   0.50    0.33    --  -90.00 -75.00-113.99  188
 51  \w   -162.00 -67.00   0.50    0.33    --  -90.00 -76.00-130.57  190
 52  \w   -162.00 -67.00   0.50    0.33    --  -90.00 -76.00-137.69  190
 53  \w   -163.00 -74.00   0.50    0.33    --  -91.75 -65.00 170.86  178
 54  \w   -163.00 -69.00   0.50    0.33    --  -91.75 -77.00  60.00  188
 55  \w   -163.00 -70.00   0.50    0.33    --  -91.75 -74.00 -12.72  186
 56  \w   -163.00 -72.00   0.50    0.33    --  -91.75 -69.00 159.19  182
 57  \w   -163.00 -70.00   0.50    0.33    --  -91.75 -75.00 -87.63  186
 58  \w   -163.00 -71.00   0.50    0.33    --  -91.75 -73.00 154.86  184
 59  \w   -163.00 -71.00   0.50    0.33    --  -91.75 -73.00  40.10  184
 60  \w   -163.00 -69.00   0.50    0.33    --  -91.75 -77.00 -60.00  188
 61  \w   -163.00 -71.00   0.50    0.33    --  -91.75 -73.00 -51.40  184
 62  \w   -163.00 -70.00   0.50    0.33    --  -91.75 -75.00 137.52  186
 63  \w   -163.00 -70.00   0.50    0.33    --  -91.75 -75.00 171.92  186
 64  \w   -163.00 -73.00   0.50    0.33    --  -91.75 -68.00  96.08  180
 65  \w   -163.00 -70.00   0.50    0.33    --  -91.75 -74.00-159.69  186
 66  \w   -163.00 -69.00   0.50    0.33    --  -91.75 -77.00  30.00  188
 67  \w    100.00 178.00   0.50    0.33    --  113.25  15.00-150.00  156
 68  \w     91.00 178.00   0.50    0.33    --  113.25  77.00 -60.00  174
 69  \w     44.00 111.00   0.50    0.33    --  113.25-125.00  30.00  134
 70  \w     42.00 141.00   0.50    0.33    --  113.25 -88.00  70.36  198
 71  \w     91.00 178.00   0.50    0.33    --  113.25  77.00   0.00  174
 72  \w    100.00 178.00   0.50    0.33    --  113.25  15.00 -30.00  156
 73  \w     97.00 178.00   0.50    0.33    --  113.25  61.00-180.00  162
 74  \w     42.00 105.00   0.50    0.33    --  113.25 -77.00-120.00  126
 75  \w     97.00 178.00   0.50    0.33    --  113.25  60.00 113.92  162
 76  \w     91.00 178.00   0.50    0.33    --  113.25  77.00 120.00  174
 77  \w     42.00 106.00   0.50    0.33    --  113.25 -94.00 -60.00  128
 78  \w     42.00 105.00   0.50    0.33    --  113.25 -77.00  90.00  126
 79  \w     91.00 178.00   0.50    0.33    --  113.25  77.00 -90.00  174
 80  \w     42.00  71.00   0.50    0.33    --  113.25 -61.00   0.00   58
 81  \w     97.00 178.00   0.50    0.33    --  113.25  61.00 -30.00  162
 82  \w     91.00 178.00   0.50    0.33    --  113.25  77.00-150.00  174
 83  \w     41.00 168.00   0.50    0.33    --  113.25  -2.00-123.02  254
 84  \w     42.00 105.00   0.50    0.33    --  113.25 -77.00  30.00  126
 85  \w     97.00 178.00   0.50    0.33    --  113.25  61.00  90.00  162
 86  \w    101.00 178.00   0.50    0.33    --  113.25  45.00   0.00  154
 87  \w     44.00 111.00   0.50    0.33    --  113.25-125.00 -90.00  134
 88  \w     42.00 105.00   0.50    0.33    --  113.25 -77.00-180.00  126
 89  \w     42.00 140.00   0.50    0.33    --  113.25 -86.00 -78.33  196
 90  \w     97.00 178.00   0.50    0.33    --  113.25  61.00 120.00  162
 91  \w     97.00 178.00   0.50    0.33    --  113.25  61.00   0.00  162
 92  \w     97.00 178.00   0.50    0.33    --  113.25  61.00 -90.00  162
 93  \w     91.00 178.00   0.50    0.33    --  113.25  77.00 150.00  174
 94  \w     42.00  71.00   0.50    0.33    --  113.25 -61.00 -60.00   58
 95  \w     95.00 178.00   0.50    0.33    --  113.25 125.00-120.00  166
 96  \w     42.00  71.00   0.50    0.33    --  113.25 -61.00 -90.00   58
 97  \w     91.00 178.00   0.50    0.33    --  113.25  77.00  90.00  174
 98  \w     91.00 178.00   0.50    0.33    --  113.25  77.00-120.00  174
 99  \w    101.00 178.00   0.50    0.33    --  113.25  45.00  30.00  154
100  \w     42.00 105.00   0.50    0.33    --  113.25 -77.00 150.00  126
101  \w     43.00 116.00   0.50    0.33    --  113.25-131.00-125.80  146
102  \w    101.00 178.00   0.50    0.33    --  113.25  30.00 120.00  154
103  \w     97.00 178.00   0.50    0.33    --  113.25  61.00  60.00  162
104  \w     97.00 178.00   0.50    0.33    --  113.25  61.00-120.00  162
105  \w     91.00 178.00   0.50    0.33    --  113.25  77.00  30.00  174
106  \w     42.00 106.00   0.50    0.33    --  113.25 -94.00 -90.00  128
107  \w    101.00 178.00   0.50    0.33    --  113.25  30.00  60.00  154
108  \w     91.00 178.00   0.50    0.33    --  113.25  77.00 -30.00  174
109  \w     42.00 106.00   0.50    0.33    --  113.25 -94.00   0.00  128
110  \w     42.00 105.00   0.50    0.33    --  113.25 -77.00   0.00  126
111  \w    101.00 178.00   0.50    0.33    --  113.25  30.00-120.00  154
112  \w    101.00 178.00   0.50    0.33    --  113.25  45.00 150.00  154
113  \w     44.00 111.00   0.50    0.33    --  113.25-125.00   0.00  134
114  \w     97.00 178.00   0.50    0.33    --  113.25  61.00-150.00  162
115  \w     91.00 178.00   0.50    0.33    --  113.25  77.00-180.00  174
116  \w     44.00 111.00   0.50    0.33    --  113.25-125.00 -60.00  134
117  \w     42.00 106.00   0.50    0.33    --  113.25 -94.00  30.00  128
118  \w     44.00 111.00   0.50    0.33    --  113.25-125.00  90.00  134
119  \w     42.00 106.00   0.50    0.33    --  113.25 -94.00-180.00  128
120  \w    101.00 178.00   0.50    0.33    --  113.25  30.00 -30.00  154
121  \w    101.00 178.00   0.50    0.33    --  113.25  30.00   0.00  154
122  \w     95.00 178.00   0.50    0.33    --  113.25 125.00 -30.00  166
123  \w     42.00 105.00   0.50    0.33    --  113.25 -77.00 -30.00  126
124  \w     42.00 105.00   0.50    0.33    --  113.25 -77.00-150.00  126
125  \w     95.00 178.00   0.50    0.33    --  113.25 125.00 -90.00  166
126  \w     91.00 178.00   0.50    0.33    --  113.25  77.00  60.00  174
127  \w     42.00 106.00   0.50    0.33    --  113.25 -94.00 150.00  128
128  \w     42.00 106.00   0.50    0.33    --  113.25 -94.00  60.00  128
129  \w     97.00 178.00   0.50    0.33    --  113.25  61.00 150.00  162
130  \w     42.00 106.00   0.50    0.33    --  113.25 -94.00  90.00  128
131  \w    -24.00 120.00   0.50    0.10    --   47.91   0.00 -90.00  288
132  \w    -24.00 120.00   0.50    0.10    --   47.91   0.00-180.00  288
133  \w    -24.00 120.00   0.50    0.10    --   47.91   0.00-120.00  288
134  \w    -24.00 120.00   0.50    0.10    --   47.91   0.00-150.00  288
135  \w    -24.00 120.00   0.50    0.10    --   47.91   0.00 -60.00  288
136  \w    -24.00 120.00   0.50    0.10    --   47.91   0.00 -30.00  288
137  \w     27.00 122.00   0.50    0.10    --   50.00  77.00-152.59  190
138  \w     32.00 126.00   0.50    0.10    --   54.00  76.00-139.77  188
139  \w     37.00 131.00   0.50    0.10    --   58.00  73.00-154.53  188
140  \w   -135.00 -44.00   0.50    0.10    --  -62.00 -64.00-156.79  182
141  \w   -139.00 -48.00   0.50    0.10    --  -66.00 -65.00-139.06  182
142  \w     43.00 139.00   0.50    0.10    --   66.00  77.00  98.12  192
143  \w     48.00 143.00   0.50    0.10    --   70.00  76.00  48.63  190
144  \w     47.00 143.00   0.50    0.10    --   70.00  77.00  99.57  192
;
_diffrn_measurement_device         'four-circle diffractometer'
_diffrn_measurement_device_type    'XtaLAB Synergy, Dualflex, HyPix'
_diffrn_measurement_method         '\w scans'
_diffrn_orient_matrix_type        
 'CrysAlisPro convention (1999,Acta A55,543-557)'
_diffrn_orient_matrix_UB_11        -0.0909888000
_diffrn_orient_matrix_UB_12        -0.0528365000
_diffrn_orient_matrix_UB_13        0.0739478000
_diffrn_orient_matrix_UB_21        -0.1253256000
_diffrn_orient_matrix_UB_22        0.1478127000
_diffrn_orient_matrix_UB_23        0.0092941000
_diffrn_orient_matrix_UB_31        -0.2067314000
_diffrn_orient_matrix_UB_32        -0.0663762000
_diffrn_orient_matrix_UB_33        -0.0381852000
_diffrn_radiation_monochromator    mirror
_diffrn_radiation_probe            x-ray
_diffrn_radiation_type             'Cu K\a'
_diffrn_radiation_wavelength       1.54184
_diffrn_source                     'micro-focus sealed X-ray tube'
_diffrn_source_type                'PhotonJet (Cu) X-ray Source'
_reflns_Friedel_coverage           1.000
_reflns_limit_h_max                7
_reflns_limit_h_min                -7
_reflns_limit_k_max                11
_reflns_limit_k_min                -11
_reflns_limit_l_max                23
_reflns_limit_l_min                -23
_reflns_number_gt                  2160
_reflns_number_total               2161
_reflns_threshold_expression       I>=2u(I)
_computing_cell_refinement         'CrysAlisPro 1.171.42.81a (Rigaku OD, 2023)'
_computing_data_collection         'CrysAlisPro 1.171.42.81a (Rigaku OD, 2023)'
_computing_data_reduction          'CrysAlisPro 1.171.42.81a (Rigaku OD, 2023)'
_computing_molecular_graphics      'Olex2 1.5 (Dolomanov et al., 2009)'
_computing_publication_material    'Olex2 1.5 (Dolomanov et al., 2009)'
_computing_structure_refinement    'olex2.refine 1.5 (Bourhis et al., 2015)'
_computing_structure_solution      'SHELXS  (Sheldrick, 2008)'
_refine_diff_density_max           0.0768
_refine_diff_density_min           -0.0531
_refine_diff_density_rms           0.0146
_refine_ls_abs_structure_details  
 'Hooft, R.W.W., Straver, L.H., Spek, A.L. (2010). J. Appl. Cryst., 43, 665-668.'
_refine_ls_abs_structure_Flack     -0.0003(14)
_refine_ls_d_res_high              0.7841
_refine_ls_d_res_low               9.1983
_refine_ls_extinction_coef         0.0087(2)
_refine_ls_extinction_expression   Fc^*^=kFc[1+0.001xFc^2^\l^3^/sin(2\q)]^-1/4^
_refine_ls_goodness_of_fit_ref     1.1647
_refine_ls_hydrogen_treatment      refall
_refine_ls_matrix_type             full
_refine_ls_number_constraints      0
_refine_ls_number_parameters       243
_refine_ls_number_reflns           2161
_refine_ls_number_restraints       9
_refine_ls_R_factor_all            0.0108
_refine_ls_R_factor_gt             0.0108
_refine_ls_restrained_S_all        1.1620
_refine_ls_shift/su_max            0.0007
_refine_ls_shift/su_mean           0.0000
_refine_ls_structure_factor_coef   Fsqd
_refine_ls_weighting_details      
 'w=1/[\s^2^(Fo^2^)+(0.0062P)^2^+0.0543P] where P=(Fo^2^+2Fc^2^)/3'
_refine_ls_weighting_scheme        calc
_refine_ls_wR_factor_gt            0.0251
_refine_ls_wR_factor_ref           0.0251
_olex2_refinement_description
;
1. Rigid body (RIGU) restrains
 S1, C1
 with sigma for 1-2 distances of 0.0004 and sigma for 1-3 distances of 0.0004
 S1, C11
 with sigma for 1-2 distances of 0.0008 and sigma for 1-3 distances of 0.0008
 S1, C10
 with sigma for 1-2 distances of 0.0003 and sigma for 1-3 distances of 0.0003
;
_olex2_refine_details
;
Refinement using NoSpherA2, an implementation of
NOn-SPHERical Atom-form-factors in Olex2.
Please cite:
F. Kleemiss et al. Chem. Sci. DOI 10.1039/D0SC05526C - 2021
NoSpherA2 implementation of HAR makes use of
tailor-made aspherical atomic form factors calculated
on-the-fly from a Hirshfeld-partitioned electron density (ED) - not from
spherical-atom form factors.

The ED is calculated from a gaussian basis set single determinant SCF
wavefunction - either Hartree-Fock or DFT using selected funtionals
 - for a fragment of the crystal.
This fragment can be embedded in an electrostatic crystal field by employing cluster charges
or modelled using implicit solvation models, depending on the software used.
The following options were used:
   SOFTWARE:       ORCA
   PARTITIONING:   NoSpherA2
   INT ACCURACY:   Normal
   METHOD:         B3LYP
   BASIS SET:      def2-TZVP
   CHARGE:         0
   MULTIPLICITY:   1
   DATE:           2023-09-25_12-52-18
;
loop_
  _atom_site_label
  _atom_site_type_symbol
  _atom_site_fract_x
  _atom_site_fract_y
  _atom_site_fract_z
  _atom_site_U_iso_or_equiv
  _atom_site_adp_type
  _atom_site_occupancy
  _atom_site_refinement_flags_posn
  _atom_site_refinement_flags_adp
 S1 S 0.80959(7) 0.68131(4) 0.74036(2) 0.03594(16) Uani 1.000000 . U
 O2 O 0.84257(11) 0.41118(6) 0.62927(3) 0.05156(15) Uani 1.000000 . .
 O1 O 0.33631(9) 0.80207(6) 0.67698(3) 0.04936(14) Uani 1.000000 . .
 C5 C 0.68941(13) 0.50118(7) 0.62542(3) 0.03634(14) Uani 1.000000 . .
 C2 C 0.43332(11) 0.69531(8) 0.64971(4) 0.03573(15) Uani 1.000000 . .
 C3 C 0.35795(12) 0.61459(7) 0.58272(4) 0.03682(15) Uani 1.000000 . .
 C7 C 0.14876(18) 0.54993(10) 0.47731(5) 0.0569(2) Uani 1.000000 . .
 C6 C 0.17612(16) 0.64093(9) 0.53832(4) 0.04797(18) Uani 1.000000 . .
 C11 C 0.6498(2) 0.67552(13) 0.82281(5) 0.0599(2) Uani 1.000000 . U
 C1 C 0.63588(12) 0.62371(7) 0.67223(4) 0.03572(16) Uani 1.000000 . U
 C10 C 0.83530(18) 0.87681(9) 0.72880(6) 0.04894(19) Uani 1.000000 . U
 C9 C 0.48557(18) 0.41196(9) 0.50750(4) 0.0507(2) Uani 1.000000 . .
 C4 C 0.51039(13) 0.50167(8) 0.56786(4) 0.03773(17) Uani 1.000000 . .
 C8 C 0.3017(2) 0.43774(10) 0.46214(4) 0.0579(2) Uani 1.000000 . .
 H10a H 0.671(2) 0.9224(10) 0.7278(6) 0.077(3) Uani 1.000000 . .
 H9 H 0.6076(19) 0.3248(11) 0.4968(5) 0.079(3) Uani 1.000000 . .
 H10b H 0.925(2) 0.8917(13) 0.6796(6) 0.097(4) Uani 1.000000 . .
 H11a H 0.634(3) 0.5567(12) 0.8348(6) 0.101(5) Uani 1.000000 . .
 H6 H 0.0594(17) 0.7282(12) 0.5496(5) 0.075(3) Uani 1.000000 . .
 H11b H 0.743(3) 0.7351(13) 0.8619(5) 0.111(5) Uani 1.000000 . .
 H7 H 0.0031(19) 0.5654(12) 0.4420(6) 0.091(4) Uani 1.000000 . .
 H11c H 0.492(2) 0.7257(15) 0.8123(6) 0.087(4) Uani 1.000000 . .
 H8 H 0.274(2) 0.3679(12) 0.4148(5) 0.095(4) Uani 1.000000 . .
 H10c H 0.930(2) 0.9145(12) 0.7739(7) 0.104(5) Uani 1.000000 . .

loop_
  _atom_site_anharm_GC_C_label
  _atom_site_anharm_GC_C_111
  _atom_site_anharm_GC_C_112
  _atom_site_anharm_GC_C_113
  _atom_site_anharm_GC_C_122
  _atom_site_anharm_GC_C_123
  _atom_site_anharm_GC_C_133
  _atom_site_anharm_GC_C_222
  _atom_site_anharm_GC_C_223
  _atom_site_anharm_GC_C_233
  _atom_site_anharm_GC_C_333
 S1 -0.0000008(4) -0.00000100(12) 0.00000010(6) -0.00000059(8) 0.00000029(5)
 0.00000011(2) 0.00000015(9) 0.00000009(2) -0.000000025(13) -0.000000054(11)

loop_
  _atom_site_anharm_GC_D_label
  _atom_site_anharm_GC_D_1111
  _atom_site_anharm_GC_D_1112
  _atom_site_anharm_GC_D_1113
  _atom_site_anharm_GC_D_1122
  _atom_site_anharm_GC_D_1123
  _atom_site_anharm_GC_D_1133
  _atom_site_anharm_GC_D_1222
  _atom_site_anharm_GC_D_1223
  _atom_site_anharm_GC_D_1233
  _atom_site_anharm_GC_D_1333
  _atom_site_anharm_GC_D_2222
  _atom_site_anharm_GC_D_2223
  _atom_site_anharm_GC_D_2233
  _atom_site_anharm_GC_D_2333
  _atom_site_anharm_GC_D_3333
 S1 -0.00000017(5) -0.000000033(18) -0.000000014(9) -0.000000039(7)
 0.000000004(3) -0.0000000136(19) -0.000000020(8) -0.000000000(2)
 -0.0000000017(11) -0.0000000009(9) -0.000000044(9) -0.000000004(2)
 -0.0000000064(7) -0.0000000006(6) -0.0000000058(5)

loop_
  _atom_site_aniso_label
  _atom_site_aniso_U_11
  _atom_site_aniso_U_22
  _atom_site_aniso_U_33
  _atom_site_aniso_U_12
  _atom_site_aniso_U_13
  _atom_site_aniso_U_23
 S1 0.0392(3) 0.0327(2) 0.0359(2) 0.00418(19) -0.0087(2) -0.00423(17)
 O2 0.0610(4) 0.0434(3) 0.0503(3) 0.0172(3) -0.0094(3) -0.0095(2)
 O1 0.0431(3) 0.0498(3) 0.0553(3) 0.0110(3) -0.0039(2) -0.0136(3)
 C5 0.0447(4) 0.0308(3) 0.0336(3) 0.0033(3) -0.0021(3) -0.0016(2)
 C2 0.0345(3) 0.0356(3) 0.0371(3) 0.0006(3) -0.0015(3) -0.0025(3)
 C3 0.0386(4) 0.0367(3) 0.0351(3) -0.0043(3) -0.0049(3) 0.0013(3)
 C7 0.0677(6) 0.0565(5) 0.0466(4) -0.0104(5) -0.0231(4) 0.0025(4)
 C6 0.0458(4) 0.0509(4) 0.0472(4) -0.0031(4) -0.0128(4) 0.0020(3)
 C11 0.0875(8) 0.0545(5) 0.0376(4) -0.0039(6) 0.0043(4) -0.0044(4)
 C1 0.0385(4) 0.0337(3) 0.0350(3) 0.0021(3) -0.0046(2) -0.0040(2)
 C10 0.0490(5) 0.0374(3) 0.0604(5) -0.0028(3) -0.0109(5) -0.0015(3)
 C9 0.0760(6) 0.0400(4) 0.0360(4) -0.0006(4) -0.0091(4) -0.0060(3)
 C4 0.0493(4) 0.0325(3) 0.0314(3) -0.0024(3) -0.0041(3) -0.0009(3)
 C8 0.0850(7) 0.0490(4) 0.0397(4) -0.0103(5) -0.0192(5) -0.0022(3)
 H10a 0.068(7) 0.045(6) 0.120(10) 0.011(6) -0.005(8) 0.007(6)
 H9 0.118(10) 0.063(6) 0.055(6) 0.029(7) -0.015(6) -0.015(6)
 H10b 0.125(11) 0.094(9) 0.072(8) -0.025(8) 0.018(8) 0.010(7)
 H11a 0.177(14) 0.058(7) 0.069(7) -0.013(9) -0.003(9) 0.018(6)
 H6 0.058(7) 0.089(8) 0.078(7) 0.010(6) -0.019(6) -0.003(6)
 H11b 0.169(15) 0.111(10) 0.052(6) -0.023(10) -0.006(8) -0.031(6)
 H7 0.085(9) 0.101(9) 0.087(8) 0.006(7) -0.047(7) -0.013(7)
 H11c 0.081(9) 0.121(11) 0.060(7) 0.011(8) 0.021(7) -0.014(7)
 H8 0.123(10) 0.091(8) 0.071(7) -0.012(8) -0.036(8) -0.015(6)
 H10c 0.133(12) 0.079(8) 0.101(10) -0.030(8) -0.057(9) -0.006(7)

loop_
  _geom_bond_atom_site_label_1
  _geom_bond_atom_site_label_2
  _geom_bond_distance
  _geom_bond_site_symmetry_2
  _geom_bond_publ_flag
 S1 C11 1.7921(11) . ?
 S1 C1 1.7074(8) . ?
 S1 C10 1.7866(9) . ?
 O2 C5 1.2253(9) . ?
 O1 C2 1.2321(8) . ?
 C5 C1 1.4390(9) . ?
 C5 C4 1.5036(10) . ?
 C2 C3 1.5011(9) . ?
 C2 C1 1.4317(10) . ?
 C3 C6 1.3783(10) . ?
 C3 C4 1.3939(10) . ?
 C7 C6 1.4011(12) . ?
 C7 C8 1.3923(14) . ?
 C7 H7 1.094(10) . ?
 C6 H6 1.073(10) . ?
 C11 H11a 1.101(10) . ?
 C11 H11b 1.057(11) . ?
 C11 H11c 1.060(13) . ?
 C10 H10a 1.065(12) . ?
 C10 H10b 1.060(12) . ?
 C10 H10c 1.059(11) . ?
 C9 C4 1.3830(10) . ?
 C9 C8 1.3974(13) . ?
 C9 H9 1.090(10) . ?
 C8 H8 1.089(9) . ?

loop_
  _geom_angle_atom_site_label_1
  _geom_angle_atom_site_label_2
  _geom_angle_atom_site_label_3
  _geom_angle
  _geom_angle_site_symmetry_1
  _geom_angle_site_symmetry_3
  _geom_angle_publ_flag
 C1 S1 C11 106.84(5) . . ?
 C10 S1 C11 100.10(6) . . ?
 C10 S1 C1 105.45(4) . . ?
 C1 C5 O2 129.94(6) . . ?
 C4 C5 O2 124.89(6) . . ?
 C4 C5 C1 105.17(6) . . ?
 C3 C2 O1 125.07(6) . . ?
 C1 C2 O1 129.23(6) . . ?
 C1 C2 C3 105.69(6) . . ?
 C6 C3 C2 129.65(7) . . ?
 C4 C3 C2 108.76(6) . . ?
 C4 C3 C6 121.56(7) . . ?
 C8 C7 C6 120.79(9) . . ?
 H7 C7 C6 119.6(6) . . ?
 H7 C7 C8 119.6(6) . . ?
 C7 C6 C3 117.70(9) . . ?
 H6 C6 C3 121.5(5) . . ?
 H6 C6 C7 120.8(5) . . ?
 H11a C11 S1 104.2(7) . . ?
 H11b C11 S1 106.2(7) . . ?
 H11b C11 H11a 114.0(9) . . ?
 H11c C11 S1 107.7(6) . . ?
 H11c C11 H11a 112.1(11) . . ?
 H11c C11 H11b 111.9(10) . . ?
 C5 C1 S1 122.65(5) . . ?
 C2 C1 S1 125.91(5) . . ?
 C2 C1 C5 111.22(6) . . ?
 H10a C10 S1 107.8(5) . . ?
 H10b C10 S1 105.7(6) . . ?
 H10b C10 H10a 113.7(9) . . ?
 H10c C10 S1 105.7(6) . . ?
 H10c C10 H10a 112.3(9) . . ?
 H10c C10 H10b 111.1(9) . . ?
 C8 C9 C4 117.75(9) . . ?
 H9 C9 C4 119.8(5) . . ?
 H9 C9 C8 122.4(5) . . ?
 C3 C4 C5 109.10(6) . . ?
 C9 C4 C5 129.76(7) . . ?
 C9 C4 C3 121.13(7) . . ?
 C9 C8 C7 121.05(8) . . ?
 H8 C8 C7 118.8(7) . . ?
 H8 C8 C9 120.1(7) . . ?

loop_
  _geom_torsion_atom_site_label_1
  _geom_torsion_atom_site_label_2
  _geom_torsion_atom_site_label_3
  _geom_torsion_atom_site_label_4
  _geom_torsion
  _geom_torsion_site_symmetry_1
  _geom_torsion_site_symmetry_2
  _geom_torsion_site_symmetry_3
  _geom_torsion_site_symmetry_4
  _geom_torsion_publ_flag
 S1 C1 C5 O2 8.46(8) . . . . ?
 S1 C1 C5 C4 -172.47(6) . . . . ?
 S1 C1 C2 O1 -6.05(8) . . . . ?
 S1 C1 C2 C3 173.01(6) . . . . ?
 O2 C5 C1 C2 -176.64(8) . . . . ?
 O2 C5 C4 C3 176.86(8) . . . . ?
 O2 C5 C4 C9 -3.91(10) . . . . ?
 O1 C2 C3 C6 1.06(10) . . . . ?
 O1 C2 C3 C4 179.30(7) . . . . ?
 O1 C2 C1 C5 179.25(8) . . . . ?
 C5 C1 C2 C3 -1.69(6) . . . . ?
 C5 C4 C3 C2 1.29(6) . . . . ?
 C5 C4 C3 C6 179.70(6) . . . . ?
 C5 C4 C9 C8 -179.54(9) . . . . ?
 C2 C3 C6 C7 178.10(8) . . . . ?
 C2 C3 C4 C9 -178.01(6) . . . . ?
 C3 C6 C7 C8 -0.48(9) . . . . ?
 C3 C4 C9 C8 -0.39(9) . . . . ?
 C7 C8 C9 C4 -0.04(10) . . . . ?

loop_
  _diffrn_refln_index_h
  _diffrn_refln_index_k
  _diffrn_refln_index_l
  _diffrn_refln_intensity_net
  _diffrn_refln_intensity_u
  _diffrn_refln_scale_group_code
 0 0 1 41.767 10.3609 14
 0 0 -1 15.8942 7.67251 15
 0 0 2 116373 2118.42 14
 0 0 -2 118240 2114.73 17
 0 0 2 112752 2103.04 132
 0 0 2 115291 2101.88 134
 0 0 2 118327 2099.85 131
 0 0 2 117623 2102.29 135
 0 0 2 116041 2098.81 133
 0 0 2 113170 2061.02 18
 0 0 2 115462 2094.91 22
 0 0 2 111258 2107.48 23
 0 0 2 112855 2038.46 20
 0 0 3 36.6028 25.9493 140
 0 0 3 37.3648 11.1751 20
 0 0 -3 12.2678 12.4617 24
 0 0 3 15.7341 20.7461 23
 0 0 3 92.804 27.2968 22
 0 0 3 4.88045 11.7686 18
 0 0 3 41.2469 22.348 131
 0 0 3 56.6521 28.1252 14
 0 0 -3 51.6622 25.1808 17
 0 0 3 186.692 34.5704 135
 0 0 4 171058 3329.74 23
 0 0 4 180592 3231.81 18
 0 0 4 176864 3301.22 22
 0 0 4 178028 3181.14 20
 0 0 4 176381 3315.36 134
 0 0 4 178065 3322.72 132
 0 0 4 178898 3312.12 133
 0 0 4 178102 3315.51 135
 0 0 4 179452 3310.45 131
 0 0 -4 179512 3239.08 24
 0 0 -4 178580 3316.02 26
 0 0 -4 185328 3348.66 17
 0 0 4 182625 3356.57 14
 0 0 4 177779 3348.04 140
 0 0 5 22.8136 35.2492 140
 0 0 5 31.2592 35.004 141
 0 0 5 108.934 41.7752 134
 0 0 5 4.83874 29.9067 135
 0 0 5 81.5356 39.9687 133
 0 0 5 127.612 42.002 132
 0 0 5 31.099 29.8511 22
 0 0 -5 14.2884 17.6682 24
 0 0 5 7.86747 18.9328 18
 0 0 5 108.902 41.8344 23
 0 0 5 -10.664 30.626 19
 0 0 -5 73.5977 39.8526 26
 0 0 -5 32.5556 31.9746 29
 0 0 5 23.5139 29.0667 131
 0 0 5 34.4287 34.6485 14
 0 0 -5 67.318 40.4856 17
 0 0 6 44517.5 1082.2 14
 0 0 -6 44067.3 1074.33 17
 0 0 -6 45421.5 1078.17 15
 0 0 -6 43740.8 1037.51 26
 0 0 -6 42269.5 924.615 24
 0 0 -6 42472.8 1062.18 28
 0 0 -6 44624.8 1065.85 29
 0 0 -6 44427.9 1074.86 31
 0 0 6 44236.1 1032.79 133
 0 0 6 43985.8 1048.69 132
 0 0 6 44586.8 1033.32 131
 0 0 6 43218.1 1037.23 134
 0 0 6 44822.3 918.389 18
 0 0 6 45683.1 1022.31 22
 0 0 6 48764.5 1084.79 19
 0 0 6 42701.7 1058.64 23
 0 0 6 42930.3 1045.35 141
 0 0 6 44009.1 1075.45 140
 0 0 6 42313.8 1048.04 137
 0 0 6 43421.5 1035.95 135
 0 0 -6 44649.7 1086.99 37
 0 0 7 41.7204 42.9822 131
 0 0 7 202.835 70.4302 14
 0 0 -7 67.0126 48.1168 17
 0 0 7 95.7255 18.759 9
 0 0 -7 24.8215 53.4128 15
 0 0 -7 116.914 51.3554 33
 0 0 7 85.1092 51.9887 137
 0 0 7 33.6597 42.9513 140
 0 0 7 22.8314 43.7184 141
 0 0 7 7.03544 35.9148 133
 0 0 7 14.1937 39.683 135
 0 0 7 44.9318 43.0189 132
 0 0 7 58.5363 40.9134 134
 0 0 -7 33.0259 44.8631 28
 0 0 -7 8.03048 38.1618 29
 0 0 -7 172.932 62.2599 26
 0 0 -7 57.403 41.8571 42
 0 0 7 32.2138 46.2616 23
 0 0 7 211.078 66.7586 19
 0 0 7 6.41081 39.6303 22
 0 0 -7 83.8402 28.862 24
 0 0 7 59.869 28.2427 18
 0 0 -7 8.75994 44.7112 37
 0 0 7 -7.16339 35.3285 36
 0 0 8 90079.9 1965.13 14
 0 0 -8 86219.2 1952.49 17
 0 0 -8 84594.4 1939.08 15
 0 0 8 85723.1 1885.31 36
 0 0 -8 83895.6 1954.74 37
 0 0 8 87676.8 1935.08 23
 0 0 8 85832.7 1680.47 18
 0 0 8 84574.2 1838.1 22
 0 0 8 85358.6 1921.12 19
 0 0 -8 87253.7 1891.43 26
 0 0 -8 82718.9 1689.5 24
 0 0 -8 86543.6 1936.3 29
 0 0 -8 86256.2 1940.89 28
 0 0 8 85968.4 1800.19 32
 0 0 -8 85603.8 1946.25 31
 0 0 -8 87245.9 1924.94 33
 0 0 -8 84256.1 1927.09 42
 0 0 -8 86931.2 1869.99 43
 0 0 8 84995.5 1947.63 140
 0 0 8 86638.3 1911.81 141
 0 0 8 83835.9 1879.96 133
 0 0 8 85748.6 1874.29 131
 0 0 8 82008.3 1878.21 134
 0 0 8 84075.7 1881.39 135
 0 0 8 82861.9 1903.95 137
 0 0 9 19.8663 27.2393 44
 0 0 -9 11.3053 55.7396 42
 0 0 -9 139.186 63.5312 43
 0 0 -9 412.097 106.647 28
 0 0 -9 -22.3676 57.0754 29
 0 0 -9 58.9391 57.8868 26
 0 0 9 118.03 72.0903 19
 0 0 9 42.6875 46.3877 22
 0 0 9 980.685 150.571 23
 0 0 -9 97.6806 34.1238 24
 0 0 9 90.4463 34.2712 18
 0 0 -9 242.875 91.9145 37
 0 0 9 1037.83 142.302 36
 0 0 -9 80.5874 67.839 15
 0 0 9 186.29 88.1257 14
 0 0 9 33.6603 47.0478 10
 0 0 9 117.705 63.1295 12
 0 0 9 9.5265 50.2142 131
 0 0 -9 184.519 46.5515 59
 0 0 -9 22.8215 32.1027 54
 0 0 9 329.805 91.6095 139
 0 0 9 32.368 56.8683 137
 0 0 9 -20.8261 54.8856 141
 0 0 9 -11.5745 69.8881 140
 0 0 9 -10.0261 47.6371 134
 0 0 9 9.75977 51.4434 133
 0 0 9 19.5022 48.0795 135
 0 0 -9 -10.7821 51.2276 33
 0 0 9 81.5853 49.8357 32
 0 0 -9 -11.6933 61.6314 31
 0 0 10 279111 4905.33 44
 0 0 -10 274884 5275.23 43
 0 0 -10 263151 5358.74 42
 0 0 -10 272652 5310.12 26
 0 0 -10 248823 4947.08 24
 0 0 -10 276578 5385.66 29
 0 0 -10 277363 5409.3 28
 0 0 10 276108 5369.62 19
 0 0 10 283390 5383.76 23
 0 0 10 283519 5238.55 22
 0 0 10 270115 5353.53 137
 0 0 10 270917 5295.7 135
 0 0 10 266017 5368.45 139
 0 0 10 283036 5311.63 36
 0 0 -10 265073 5414.2 37
 0 0 -10 236370 4920.26 64
 0 0 -10 277598 4960.13 66
 0 0 -10 279818 5367.47 33
 0 0 10 275995 5161.34 32
 0 0 -10 274597 5415.22 31
 0 0 -10 279676 4970.52 59
 0 0 -10 275230 4964.3 54
 0 0 10 279431 5348.95 141
 0 0 10 283418 5428.11 140
 0 0 10 270046 4943.86 52
 0 0 10 275079 4932.04 51
 0 0 10 264890 5301.02 134
 0 0 10 272070 5291.63 131
 0 0 10 267989 5292.4 133
 0 0 10 281368 5426.42 14
 0 0 10 280852 5276.35 12
 0 0 -10 269507 5396.1 15
 0 0 10 274460 5221.44 10
 0 0 11 4.52662 42.1745 52
 0 0 11 212.25 55.6504 51
 0 0 -11 43.6055 31.873 48
 0 0 11 204.351 48.7965 44
 0 0 -11 74.1153 80.5235 42
 0 0 -11 71.3449 66.4681 43
 0 0 -11 -14.835 67.7084 29
 0 0 11 219.157 101.859 27
 0 0 -11 38.4288 53.3716 26
 0 0 -11 45.8597 69.7693 28
 0 0 11 14.2407 72.6673 23
 0 0 11 10.851 53.4944 22
 0 0 11 13.4486 68.6258 138
 0 0 11 -14.7313 75.1709 139
 0 0 11 26.6071 67.8858 136
 0 0 11 14.4412 71.1918 137
 0 0 -11 16.2323 88.1787 37
 0 0 11 212.856 93.3188 36
 0 0 -11 14.0122 36.4102 64
 0 0 -11 4.87726 37.473 66
 0 0 11 25.2673 70.6201 131
 0 0 11 13.6 64.6068 141
 0 0 11 61.3395 94.7651 140
 0 0 -11 80.7194 48.8467 54
 0 0 11 74.0522 78.0528 16
 0 0 -11 -46.1942 90.7275 15
 0 0 11 -10.9881 54.1703 10
 0 0 11 47.7005 68.4864 12
 0 0 11 107.304 92.5518 14
 0 0 -11 5.08798 37.9246 59
 0 0 11 26.4942 69.8143 134
 0 0 11 -25.6272 63.1688 133
 0 0 11 25.6022 63.1072 135
 0 0 -11 -14.1715 61.9272 33
 0 0 -11 110.044 92.6277 31
 0 0 -12 107732 2477.01 26
 0 0 12 102177 2539.02 27
 0 0 -12 108104 2583.11 29
 0 0 -12 112159 2625.89 28
 0 0 -12 100658 2555.6 15
 0 0 12 98711.9 2528.43 16
 0 0 12 107492 2593.43 14
 0 0 12 103569 2381.13 10
 0 0 12 106714 2437.51 12
 0 0 12 107517 2032.68 44
 0 0 -12 97139.8 2003.46 48
 0 0 -12 98655 2397.35 43
 0 0 12 110330 2387.98 22
 0 0 12 105996 2542.4 19
 0 0 12 106073 2525.8 23
 0 0 -12 103317 2612.52 37
 0 0 12 107060 2468.63 36
 0 0 -12 105830 2116.17 54
 0 0 -12 106968 2108.53 66
 0 0 -12 104647 2111.13 59
 0 0 12 107431 2482.71 135
 0 0 12 104381 2561.51 139
 0 0 12 98170.4 2524.86 137
 0 0 12 100635 2497.81 138
 0 0 12 102303 2481.37 136
 0 0 12 108394 2530.03 141
 0 0 12 105229 2592.52 140
 0 0 12 104878 2068.42 51
 0 0 12 108064 2088.9 52
 0 0 12 105136 2486.04 134
 0 0 12 106546 2464.74 131
 0 0 12 105359 2475.69 133
 0 0 -12 104323 2536.8 33
 0 0 -12 101002 2585.6 31
 0 0 13 63.442 83.5944 131
 0 0 -13 17.1096 42.5249 122
 0 0 13 742.508 102.125 52
 0 0 13 249.188 78.0763 49
 0 0 -13 29.4687 45.9563 108
 0 0 13 102.076 97.7088 141
 0 0 -13 82.3 50.617 68
 0 0 -13 37.7756 51.1492 66
 0 0 13 15.3412 70.028 36
 0 0 -13 268.046 127.423 37
 0 0 13 -12.9049 63.6291 22
 0 0 13 108.252 100.857 19
 0 0 13 34.8647 76.1839 23
 0 0 13 38.8285 76.7454 14
 0 0 13 75.3969 81.9238 12
 0 0 13 262.107 132.837 16
 0 0 13 27.4491 72.3394 10
 0 0 -13 19.6806 82.0048 15
 0 0 -13 425.668 121.157 43
 0 0 13 -4.45087 34.7159 44
 0 0 -13 819.734 102.792 81
 0 0 -13 336.197 73.9507 70
 0 0 -13 19.4674 46.0579 59
 0 0 13 97.6923 77.3553 133
 0 0 13 133.11 90.3936 134
 0 0 13 16.1263 87.6103 135
 0 0 -13 15.908 66.2897 26
 0 0 -13 18.9035 86.284 29
 0 0 -13 78.1817 106.182 28
 0 0 13 -18.8272 89.4438 27
 0 0 -13 6.55132 53.2227 54
 0 0 -13 71.2975 90.9604 33
 0 0 -13 20.0932 95.457 31
 0 0 13 58.26 92.2597 140
 0 0 13 18.6463 104.234 137
 0 0 13 18.8892 89.7386 139
 0 0 13 103.504 93.7174 138
 0 0 13 -16.706 76.2558 136
 0 0 14 66377.1 1962.45 140
 0 0 14 66216.3 1873.28 141
 0 0 -14 64101.4 1439.29 66
 0 0 14 67818.8 1811.72 36
 0 0 14 68093.5 1894.18 23
 0 0 14 64343.2 1901.33 19
 0 0 14 65102.3 1947.81 139
 0 0 14 64310.2 1823.46 135
 0 0 14 62297.3 1853.21 138
 0 0 14 62916.3 1825.6 136
 0 0 14 62183.8 1905.07 137
 0 0 14 65564.9 1847.61 134
 0 0 14 68020.3 1848.97 133
 0 0 14 65271.8 1818.42 131
 0 0 14 59136.2 1337.62 129
 0 0 -14 63260.2 1395.55 120
 0 0 -14 62336.2 1384.64 121
 0 0 -14 67157.2 1422.96 122
 0 0 14 65794.2 1392.75 51
 0 0 14 67795.7 1422.18 52
 0 0 14 66520.4 1454.15 49
 0 0 -14 65472.8 1427.91 108
 0 0 -14 65038.4 1386.58 100
 0 0 -14 62370 1374.62 91
 0 0 14 61725.3 1365.27 83
 0 0 -14 63077.7 1387.58 86
 0 0 14 67255.8 2039.51 40
 0 0 -14 61299.7 1700.77 43
 0 0 -14 63795.6 1351.02 79
 0 0 -14 63469.6 1416.03 81
 0 0 -14 60643.5 1358.42 78
 0 0 -14 64288.4 1396.25 68
 0 0 -14 62826.6 1363.9 71
 0 0 -14 61181.1 1397.78 70
 0 0 -14 61201.2 1384.45 72
 0 0 14 65905.6 1789.11 12
 0 0 14 63930.4 1940.37 14
 0 0 14 62047.7 1701.04 10
 0 0 14 62111.2 1885.1 16
 0 0 -14 66927 1458.88 59
 0 0 -14 65459.5 1816.48 26
 0 0 14 63175.4 1921.11 27
 0 0 -14 63080.1 1907.36 29
 0 0 -14 65309.8 1456.82 54
 0 0 -14 63400.4 1866.72 33
 0 0 -14 64185.6 1973.76 31
 0 0 14 67193.4 1354.28 44
 0 0 15 156.158 128.115 137
 0 0 15 77.8217 105.688 136
 0 0 15 -20.6447 101.773 138
 0 0 15 69.3696 113.991 140
 0 0 15 68.4814 99.7492 139
 0 0 15 58.4876 96.1101 134
 0 0 15 207.291 111.035 135
 0 0 15 57.0972 93.8255 133
 0 0 15 36.0038 46.9546 129
 0 0 15 130.861 95.3939 131
 0 0 -15 281.137 77.0485 120
 0 0 -15 33.5213 49.9719 122
 0 0 -15 24.639 51.9699 121
 0 0 15 15.29 64.4983 49
 0 0 15 127.672 61.5297 51
 0 0 15 39.7747 59.8811 52
 0 0 -15 -21.0574 51.4945 108
 0 0 -15 94.472 56.6383 100
 0 0 -15 23.5432 53.7303 91
 0 0 -15 -12.2532 51.6901 86
 0 0 15 85.2142 53.4564 83
 0 0 15 76.0897 120.485 40
 0 0 15 19.7627 42.6913 44
 0 0 15 21.6854 94.7603 19
 0 0 15 237.349 127.664 23
 0 0 -15 41.9556 54.5086 81
 0 0 -15 -5.7662 47.4491 78
 0 0 -15 33.7127 56.8857 70
 0 0 -15 24.9706 56.3906 72
 0 0 -15 -16.5767 43.6861 71
 0 0 15 17.2175 71.7371 36
 0 0 -15 19.3608 52.4192 68
 0 0 -15 171.36 71.4651 66
 0 0 15 250.441 88.8729 65
 0 0 -15 7.89696 62.4299 59
 0 0 15 22.9017 95.4179 14
 0 0 15 154.246 119.701 16
 0 0 15 -19.7182 93.6704 141
 0 0 -15 24.1474 100.608 31
 0 0 -15 103.096 101.647 33
 0 0 -15 171.612 80.926 54
 0 0 15 -22.546 107.103 27
 0 0 -15 66.6346 101.375 29
 0 0 -15 72.6891 79.4099 26
 0 0 16 37032.2 1334.5 134
 0 0 16 36890.2 1310.25 131
 0 0 16 36120.9 1317.58 133
 0 0 -16 38046.8 1009.74 54
 0 0 -16 38273.3 965.859 122
 0 0 -16 35811.4 927.683 121
 0 0 -16 36907.8 946.025 120
 0 0 16 38520.4 1005.64 49
 0 0 16 39998.6 969.099 52
 0 0 16 39727.2 940.532 51
 0 0 -16 37868.4 976 108
 0 0 -16 38964.3 931.385 100
 0 0 -16 36491.9 915.313 91
 0 0 16 38319.4 938.376 93
 0 0 16 36379.5 908.255 83
 0 0 -16 37816.7 933.052 86
 0 0 16 36834 1513.38 40
 0 0 16 37750.9 1418.74 19
 0 0 16 38248.2 1356.85 23
 0 0 -16 36834.9 967.007 81
 0 0 -16 38415.1 954.195 68
 0 0 -16 35420.4 926.295 72
 0 0 -16 36391.3 898.097 71
 0 0 -16 36425.1 953.442 70
 0 0 16 38618.8 1492.7 35
 0 0 16 39948.1 1011.05 65
 0 0 -16 38804.2 998.653 66
 0 0 16 38407.7 1458.32 14
 0 0 16 37823.2 1415.34 16
 0 0 -16 37899.3 1009.65 59
 0 0 16 37734.2 1356.8 141
 0 0 16 38412.6 1468.85 140
 0 0 -16 35746.3 1449.93 31
 0 0 -16 36801.3 1357.5 33
 0 0 16 35650.5 1319.23 136
 0 0 16 37010.8 1379.73 138
 0 0 16 38588.3 1468.28 139
 0 0 16 37330.3 1429.39 137
 0 0 16 37166.8 1321.3 135
 0 0 16 36992.3 1426.63 27
 0 0 -16 37525.3 1417.67 29
 0 0 -16 37053.1 1293.63 26
 0 0 -17 126.793 79.534 54
 0 0 -17 -13.7405 63.3638 120
 0 0 -17 -18.747 56.4463 121
 0 0 -17 182.835 72.3628 122
 0 0 17 30.5198 51.4974 51
 0 0 17 -13.7529 61.4491 52
 0 0 17 -8.17137 68.0915 49
 0 0 -17 424.866 94.7059 108
 0 0 -17 313.711 74.8018 100
 0 0 17 80.8821 61.3445 93
 0 0 -17 23.4363 44.3485 91
 0 0 -17 26.5949 44.8758 87
 0 0 -17 -18.55 48.8831 86
 0 0 17 62.8851 54.317 83
 0 0 17 27.2349 113.47 40
 0 0 17 25.3911 115.885 41
 0 0 17 39.8247 78.7059 23
 0 0 17 185.909 118.58 19
 0 0 -17 -14.9063 58.0965 81
 0 0 -17 6.43751 56.8985 72
 0 0 -17 112.641 55.1974 71
 0 0 -17 21.5019 66.1031 70
 0 0 17 -6.39113 51.2225 67
 0 0 17 -24.3557 76.3886 65
 0 0 -17 7.93335 54.3146 66
 0 0 -17 -13.5785 59.3367 68
 0 0 17 127.833 130.459 35
 0 0 17 -48.659 101.366 14
 0 0 17 22.9663 80.0574 16
 0 0 -17 -25.5969 89.2269 31
 0 0 -17 -20.3961 89.1256 33
 0 0 -17 23.0038 104.99 29
 0 0 -17 444.054 132.381 26
 0 0 17 72.3686 123.092 27
 0 0 17 20.0686 95.3341 141
 0 0 -17 167.793 81.976 59
 0 0 17 73.5012 125.018 140
 0 0 17 219.981 126.333 138
 0 0 17 71.9371 104.782 137
 0 0 17 -24.4137 106.681 139
 0 0 18 9930.9 383.771 52
 0 0 18 9284.52 353.621 51
 0 0 18 9349.3 407.252 49
 0 0 -18 9261.11 391.828 108
 0 0 -18 9461.03 350.459 100
 0 0 18 9220.43 353.98 93
 0 0 -18 8931.01 350.61 86
 0 0 -18 9484.9 394.887 81
 0 0 -18 8845.75 351 119
 0 0 -18 8848.69 367.346 120
 0 0 -18 9554.78 385.697 122
 0 0 -18 9197.02 354.649 121
 0 0 -18 9045.43 369.111 68
 0 0 -18 8836.2 373.929 70
 0 0 -18 8922.3 356.741 72
 0 0 18 9139.09 672.531 35
 0 0 18 9090.41 583.763 141
 0 0 18 9818.79 678.953 140
 0 0 -18 9285.2 414.382 59
 0 0 18 8986.8 642.356 30
 0 0 -18 8190.32 392.926 54
 0 0 18 9327.84 679.455 41
 0 0 18 9442.19 716.254 40
 0 0 -18 7605.98 576.18 29
 0 0 18 9828.16 672.109 27
 0 0 18 9412.27 409.677 65
 0 0 -18 9604.61 400.595 66
 0 0 18 8862.08 355.983 67
 0 0 18 7973.09 581.527 138
 0 0 18 9730.51 677.34 139
 0 0 -19 -26.7036 62.1988 108
 0 0 19 91.6534 52.8292 93
 0 0 19 89.4008 121.413 41
 0 0 19 7.36614 60.6124 49
 0 0 19 22.1176 64.4359 53
 0 0 -19 61.0965 48.3671 100
 0 0 -19 -6.99724 63.8753 101
 0 0 -19 6.63707 62.4523 81
 0 0 -19 18.8987 58.1035 70
 0 0 19 22.6382 103.323 35
 0 0 19 21.0354 59.158 63
 0 0 -19 159.247 76.7455 59
 0 0 -19 7.65233 57.922 54
 0 0 19 41.7016 91.1141 30
 0 0 19 148.147 111.536 27
 0 0 19 87.1689 118.382 140
 0 0 -19 29.9414 57.4425 120
 0 0 -19 140.97 65.6078 122
 0 0 -19 93.4854 52.5654 119
 0 0 19 27.2343 52.7407 67
 0 0 19 21.8972 66.63 65
 0 0 -19 35.648 59.1035 68
 0 0 -19 -20.8508 64.1039 66
 0 0 20 16941.6 830.644 41
 0 0 -20 17150.5 527.619 81
 0 0 20 17014.2 468.524 93
 0 0 20 17378.5 521.19 73
 0 0 -20 16823.6 498.065 68
 0 0 20 17419.1 497.193 52
 0 0 20 18097.6 555.699 49
 0 0 20 17283.5 841.672 35
 0 0 -20 17321.6 537.686 101
 0 0 20 19621.6 571.736 65
 0 0 -20 17548.9 528.728 66
 0 0 20 17300.1 484.996 67
 0 0 20 18181.9 544.779 63
 0 0 -20 17372.8 529.965 108
 0 0 20 17350.8 550.895 53
 0 0 -20 15711.6 535.16 54
 0 0 -20 17060.4 469.412 119
 0 0 -20 16550.6 497.704 120
 0 0 -20 17210.9 507.225 122
 0 0 -20 17019.7 545.103 59
 0 0 21 2.80045 31.7418 93
 0 0 -21 46.3806 44.9057 81
 0 0 21 138.795 54.6096 63
 0 0 -21 -5.32769 45.4916 59
 0 0 -21 37.741 49.7254 54
 0 0 -21 53.4358 53.549 101
 0 0 -21 -3.96939 43.4428 68
 0 0 21 36.4883 48.563 65
 0 0 21 35.4078 33.125 67
 0 0 -21 51.5312 47.81 108
 0 0 -21 56.6961 42.3513 122
 0 0 -21 22.3474 31.8754 119
 0 0 21 -5.25258 52.7047 53
 0 0 21 84.2309 56.774 49
 0 0 -21 -9.26062 42.267 88
 0 0 21 -19.6927 56.1743 115
 0 0 21 -4.44248 44.1908 73
 0 0 22 1330.45 105.047 115
 0 0 -22 1442.55 101.554 88
 0 0 22 1362.88 108.374 65
 0 0 22 1396.07 110.143 53
 0 0 -22 1264.58 98.9855 108
 0 0 -22 1296.23 99.0941 81
 0 0 -22 1154.04 98.7032 59
 0 0 -22 1371.19 104.421 101
 0 0 22 1398.23 100.282 73
 0 0 23 25.9027 21.9411 73
 0 0 -23 12.0244 22.8574 88
 0 0 -23 9.89601 24.1824 108
 0 0 -23 12.2946 24.1474 101
 0 0 23 -17.9431 28.1893 115
 0 1 0 183.447 24.0314 138
 0 1 0 364.854 28.3578 137
 0 1 0 686.527 52.1642 135
 0 1 0 685.414 52.4102 136
 0 -1 0 743.937 56.8719 16
 0 1 0 339.681 21.5165 15
 0 1 0 650.538 50.9174 131
 0 1 1 123688 2311.64 137
 0 1 1 127820 2324.77 136
 0 1 1 125587 2322.59 138
 0 1 1 132052 2325.13 135
 0 1 -1 125719 2278.87 138
 0 1 1 120533 2336.04 18
 0 1 1 129243 2320.83 19
 0 -1 1 119650 2313.72 23
 0 -1 -1 125789 2304.77 20
 0 1 1 133498 2315.66 21
 0 -1 -1 130437 2340.66 16
 0 -1 1 126929 2341.88 8
 0 -1 -1 125404 2284.96 17
 0 1 -1 125676 2302.47 15
 0 -1 1 128663 2342.13 14
 0 1 1 129660 2323.56 131
 0 1 2 482465 8557.64 137
 0 1 2 483745 8540.41 135
 0 1 2 483620 8554.13 139
 0 1 2 498278 8545.76 136
 0 1 2 473001 8561.85 138
 0 1 2 488295 8539.69 131
 0 1 2 488840 8542.75 133
 0 -1 -2 497386 8550.12 132
 0 1 2 467102 8559.92 18
 0 1 2 482415 8543.42 19
 0 -1 2 468253 8549.08 20
 0 1 2 502512 8528.85 21
 0 -1 -2 470447 8480.69 20
 0 1 -2 466342 8551.28 15
 0 -1 -2 477632 8481.41 15
 0 -1 -2 474904 8535.07 17
 0 -1 2 494262 8573.23 14
 0 1 2 472547 8522.85 7
 0 -1 3 207925 3767.97 14
 0 1 -3 212711 3766.26 15
 0 -1 -3 204047 3718.74 7
 0 -1 -3 210986 3692.77 15
 0 -1 -3 207774 3739.86 17
 0 -1 3 206910 3753.58 140
 0 1 3 201872 3751.84 139
 0 1 3 205686 3731.66 136
 0 1 3 211551 3727.02 135
 0 1 3 203595 3758.55 137
 0 -1 -3 201059 3753.18 25
 0 -1 -3 201956 3731.79 24
 0 1 3 201488 3732.4 19
 0 -1 3 205318 3675.8 22
 0 1 3 199049 3667 23
 0 1 3 200277 3764.33 22
 0 -1 -3 207313 3607.92 20
 0 -1 3 196092 3715.66 20
 0 1 3 201806 3742.45 18
 0 -1 3 193769 3670.15 2
 0 -1 -3 194340 3670.43 2
 0 1 3 204476 3720.35 131
 0 1 3 204333 3725.27 133
 0 1 3 208437 3729.88 134
 0 -1 4 60583.6 1260.26 131
 0 1 4 58508.8 1228.03 133
 0 -1 4 60612.4 1261.51 133
 0 -1 4 59959.6 1265.1 134
 0 -1 4 59874.8 1272.63 132
 0 1 4 59997.5 1229.82 131
 0 1 4 58556 1235.22 134
 0 1 4 57673.3 1190.92 23
 0 -1 4 60491.4 1207.23 20
 0 1 4 59058.5 1243.84 19
 0 1 4 59578.9 1271.91 22
 0 -1 4 60736.5 1181.28 22
 0 1 4 60420.7 1236.76 18
 0 -1 -4 58236.3 1233.87 7
 0 -1 4 59570.7 1280.13 14
 0 -1 -4 61523.1 1260.76 17
 0 -1 4 56528.3 1267.1 16
 0 1 -4 66144.6 1299.76 15
 0 -1 -4 61398.6 1217.17 15
 0 -1 4 59564.2 1263.63 140
 0 1 4 57456.5 1260.25 139
 0 1 4 60908.6 1232.36 135
 0 1 4 59332.1 1234.4 136
 0 1 -4 60309.4 1279.38 31
 0 1 -4 59979 1282.24 29
 0 -1 -4 63166 1279.37 25
 0 -1 -4 59772 1228.45 24
 0 1 -4 57635.4 1206.1 26
 0 -1 4 56896.1 1140.04 2
 0 -1 -4 55485.5 1135.78 2
 0 1 5 112685 2201.87 134
 0 -1 5 115918 2231.87 131
 0 -1 5 115115 2230.69 133
 0 -1 5 108759 2237.76 132
 0 1 5 111795 2194.65 133
 0 -1 5 114011 2238.01 134
 0 1 5 112363 2192.97 131
 0 -1 -5 109867 2042.96 2
 0 -1 5 111689 2048.77 2
 0 1 5 109652 2240.73 139
 0 1 5 109501 2240.48 137
 0 1 5 110339 2201.48 136
 0 1 5 112932 2198.58 135
 0 -1 -5 113902 2172.64 29
 0 -1 -5 112419 2199.88 31
 0 1 -5 110823 2254.41 31
 0 1 -5 114496 2267.3 29
 0 1 5 112409 2240.9 12
 0 -1 -5 114967 2195.83 15
 0 -1 5 105392 2238.63 16
 0 1 -5 114448 2262.25 15
 0 1 5 114586 2237.85 10
 0 -1 -5 112433 2211.61 7
 0 1 5 116669 2273.68 14
 0 -1 5 113400 2255.83 14
 0 1 5 112754 2216.73 19
 0 -1 5 109426 2261.29 23
 0 1 5 111367 2179.6 18
 0 1 5 110428 2240.78 22
 0 1 5 110281 2160.74 23
 0 -1 5 113735 2139.84 20
 0 1 -5 106862 2045.71 24
 0 -1 5 113082 2133.93 22
 0 -1 5 106868 2154.07 142
 0 -1 5 112240 2199.11 141
 0 -1 5 110733 2240.06 140
 0 1 -5 109946 2174.03 26
 0 1 -5 110596 2246.01 28
 0 -1 -5 115374 2251.08 25
 0 -1 -5 109709 2172.63 24
 0 -1 -5 113194 2241.84 28
 0 -1 6 276559 5308.23 132
 0 -1 6 283960 5299.92 134
 0 1 6 283275 5253.59 133
 0 -1 6 289038 5296.24 133
 0 1 6 277934 5258.26 134
 0 1 6 285046 5248.22 131
 0 -1 6 288068 5297.67 135
 0 -1 6 286818 5288.01 131
 0 -1 -6 273751 5013.71 2
 0 -1 6 277393 5020.34 2
 0 -1 -6 289912 5332.06 42
 0 -1 6 286272 5358.61 40
 0 -1 6 277858 5194.17 144
 0 -1 6 279696 5186.97 142
 0 1 6 281466 5315.35 141
 0 -1 6 291036 5267.58 141
 0 -1 6 285836 5312.54 140
 0 -1 6 289521 5180.73 22
 0 -1 6 289069 5159.16 20
 0 1 6 283107 5227.5 23
 0 1 6 282517 5297.17 22
 0 1 6 285194 5280.09 19
 0 1 6 287389 5216.77 18
 0 -1 6 282290 5344.1 23
 0 1 6 288429 5320.24 137
 0 1 6 282813 5264.18 136
 0 1 6 288958 5254.94 135
 0 1 6 283602 5317.07 139
 0 1 -6 275680 5057.92 24
 0 -1 -6 281597 5305.51 28
 0 -1 -6 285028 5235.67 29
 0 -1 -6 296620 5327.95 25
 0 -1 -6 277914 5207.84 24
 0 -1 -6 286025 5305.47 26
 0 1 -6 288931 5328.1 28
 0 1 -6 283173 5231.65 26
 0 1 -6 277560 5307 37
 0 1 6 281579 5305.1 36
 0 -1 -6 286819 5274.28 31
 0 1 -6 291003 5344.73 31
 0 1 6 292827 5317.85 12
 0 -1 6 274851 5308.71 16
 0 1 -6 287662 5343.39 15
 0 1 6 287611 5295.93 10
 0 -1 6 293692 5338.82 14
 0 -1 -6 281376 5279.43 7
 0 1 6 294941 5351.77 14
 0 -1 -6 289070 5264.16 15
 0 -1 7 151767 3113.82 16
 0 1 7 158242 3156.6 14
 0 1 -7 158022 3152.8 15
 0 1 7 156863 3097.16 10
 0 -1 -7 160836 3083.48 15
 0 1 7 157665 3115.46 12
 0 -1 7 156772 3137.95 14
 0 -1 -7 153827 3087.74 7
 0 -1 -7 155847 3140.33 42
 0 1 -7 159370 3132.33 43
 0 -1 7 158302 3122.03 140
 0 -1 7 148997 2951.7 142
 0 1 7 161771 3161.33 140
 0 -1 7 152050 3066 141
 0 1 7 151969 3112.1 141
 0 -1 7 151296 2963.51 144
 0 1 7 157519 3055.34 135
 0 1 7 149488 3117.09 137
 0 1 7 149955 3057 136
 0 1 7 149435 3116.04 139
 0 1 -7 153717 3032.05 26
 0 -1 -7 157939 3053.51 29
 0 -1 -7 156828 3124.2 28
 0 -1 -7 151274 3103.5 26
 0 1 -7 160462 3146.98 28
 0 -1 -7 153785 2986.72 24
 0 1 -7 147706 2813.12 24
 0 1 7 158422 2990.63 18
 0 -1 7 160304 2920.97 20
 0 -1 7 153243 3150.87 23
 0 -1 7 155893 2970.39 22
 0 1 7 152265 3033.8 23
 0 1 7 152538 3091.98 22
 0 1 7 154075 3081.83 19
 0 1 -7 149370 3117.34 37
 0 -1 7 156808 3035.7 36
 0 1 7 152170 3105.02 36
 0 1 -7 160753 3157.44 33
 0 1 -7 160323 3158.06 31
 0 1 7 152922 3045.04 32
 0 -1 -7 157296 3088.23 31
 0 1 7 152703 3056.72 134
 0 -1 7 157569 3089.44 131
 0 -1 7 152707 3107.43 132
 0 -1 7 158980 3100.01 135
 0 -1 7 154211 3096.41 134
 0 -1 7 157114 3089.71 133
 0 1 7 152613 3042.36 131
 0 1 7 153183 3049.38 133
 0 -1 8 32347.9 752.198 20
 0 -1 8 33120.8 832.405 22
 0 1 8 32977.7 829.7 18
 0 1 8 32289.9 928.145 19
 0 -1 8 31298.6 970.644 23
 0 1 8 30911.9 879.183 23
 0 1 8 32217.9 928.591 22
 0 -1 -8 31593.8 702.645 47
 0 1 8 32266.8 690.789 44
 0 1 8 32291.6 940.436 36
 0 1 -8 30572.2 945.819 37
 0 -1 8 33122.8 890.167 36
 0 -1 -8 33063.5 950.811 26
 0 1 -8 31329 876.5 26
 0 -1 -8 31160.8 819.021 24
 0 1 -8 33589.1 975.491 28
 0 1 -8 28708.5 650.726 24
 0 -1 -8 31930.2 951.936 28
 0 -1 -8 33591.8 912.385 29
 0 -1 8 32378.9 903.215 137
 0 1 8 32213.4 895.305 135
 0 1 8 32347 958.954 139
 0 1 8 31359.3 900.304 136
 0 1 8 31707.7 880.812 32
 0 -1 -8 32276.5 932.033 31
 0 1 -8 33595.6 984.255 33
 0 -1 -8 32609.1 881.551 33
 0 1 -8 32460.8 978.118 31
 0 -1 8 31227.6 710.141 49
 0 -1 -8 30664.1 918.276 7
 0 1 8 32243.8 937.376 12
 0 1 -8 32300.7 969.685 15
 0 -1 -8 32588.8 919.59 15
 0 1 8 32613.3 974.668 14
 0 -1 8 29652.8 933.197 16
 0 1 8 32305.8 919.641 10
 0 -1 8 33519.9 974.954 14
 0 1 -8 33290.6 957.733 43
 0 -1 -8 32484.6 967.613 42
 0 -1 8 31442.7 981.612 40
 0 -1 8 32299.7 921.747 133
 0 1 8 32798.2 904.863 133
 0 -1 8 32560.9 921.813 131
 0 -1 8 32062.7 930.941 134
 0 1 8 31917.6 888.301 131
 0 -1 8 32638.9 946.151 132
 0 1 8 32186.6 906.014 134
 0 -1 8 32355.5 926.94 135
 0 -1 8 33864.8 920.98 141
 0 -1 8 31189.8 790.246 142
 0 1 8 31961.3 973.315 140
 0 -1 8 31400.3 802.464 144
 0 -1 8 32356.8 953.698 140
 0 1 8 32875.4 957.605 141
 0 1 9 8247.71 458.321 14
 0 -1 9 8062.92 444.426 16
 0 1 9 8630.08 443.58 12
 0 -1 -9 8962.55 447.122 15
 0 -1 9 8886.43 467.281 14
 0 1 9 8923.44 438.368 10
 0 -1 -9 8610.11 463.668 42
 0 1 -9 8593.46 450.758 43
 0 -1 9 9192.99 495.527 40
 0 1 -9 8342.06 269.095 48
 0 -1 -9 7791.48 275.109 47
 0 1 9 8241.3 266.98 44
 0 -1 9 8124.65 244.661 44
 0 1 9 8072.97 402.777 23
 0 1 9 8647.59 435.062 22
 0 1 9 8179.79 426.942 19
 0 -1 9 8838.37 373.388 22
 0 1 9 10308.5 383.537 18
 0 -1 9 8292.69 458.94 23
 0 1 9 8134.26 447.355 141
 0 -1 9 8086.35 327.318 142
 0 -1 9 8798.61 430.654 141
 0 -1 9 7828.59 329.6 144
 0 1 9 7999.63 456.485 140
 0 -1 9 8353.05 451.948 140
 0 1 -9 8145.22 451.502 37
 0 1 9 8031.89 434.178 36
 0 -1 9 8067.07 398.052 36
 0 1 -9 8269.55 399.997 26
 0 -1 -9 7983.02 347.662 24
 0 -1 -9 8723.12 451.27 26
 0 1 -9 8273.15 460.929 29
 0 -1 -9 8293.46 419.701 29
 0 1 -9 8835.38 466.221 28
 0 1 -9 7641.83 274.451 54
 0 1 -9 8274.86 285.674 59
 0 -1 9 8259 285.441 49
 0 1 -9 7939.44 461.279 31
 0 1 -9 8660.54 470.756 33
 0 -1 -9 8137.2 435.073 31
 0 -1 -9 8259.48 404.794 33
 0 1 9 8734.48 408.323 32
 0 -1 9 8460.15 434.338 131
 0 1 9 7687.9 399.693 133
 0 -1 9 7983.86 430.179 134
 0 -1 9 8450.4 444.221 132
 0 -1 9 9238.25 455.384 135
 0 -1 9 8603.78 439.222 133
 0 1 9 8312.59 417.707 134
 0 1 9 8174.14 411.165 131
 0 1 9 8354.41 418.126 136
 0 1 9 7972.23 447.729 139
 0 1 9 7913.06 435.854 138
 0 -1 9 8336.75 420.343 137
 0 1 9 7781.81 400.762 135
 0 -1 -9 9082.41 293.23 64
 0 -1 10 2728.28 274.189 14
 0 -1 10 2698.26 269.677 16
 0 -1 -10 3219.31 278.91 15
 0 1 10 3113.94 276.897 12
 0 1 10 3475.63 308.346 14
 0 1 10 3290.73 272.527 10
 0 -1 10 2445.62 276.508 40
 0 1 -10 2546.14 252.995 43
 0 -1 -10 2607.22 271.968 42
 0 1 10 2646.22 145.483 44
 0 1 -10 2866.57 151.525 48
 0 -1 10 2831.56 133.923 44
 0 -1 -10 2503.32 149.816 47
 0 -1 10 2797.15 269.725 19
 0 1 10 3692.28 226.226 18
 0 1 10 2782.76 242.316 23
 0 -1 10 2745.31 276.872 23
 0 1 10 2811.5 257.612 22
 0 -1 10 2609.73 206.348 22
 0 1 10 3806.64 301.131 19
 0 -1 10 2707.99 272.042 140
 0 -1 10 2742.32 252.624 141
 0 1 10 2822.12 286.858 140
 0 1 10 2648.12 266.936 141
 0 1 10 2877.27 266.592 36
 0 1 -10 2496.19 267.19 37
 0 -1 10 2788.39 237.883 36
 0 -1 -10 2751.24 262.843 26
 0 -1 -10 2571.31 246.804 29
 0 1 -10 2689.77 281.235 29
 0 1 -10 2389.46 222.53 26
 0 1 -10 2553.61 264.089 28
 0 -1 -10 2679.74 194.633 24
 0 1 -10 2678.14 159.066 54
 0 -1 -10 2783.26 160.304 59
 0 1 -10 2768.75 164.779 59
 0 -1 10 3667.93 183.065 49
 0 -1 10 2807.71 145.8 51
 0 1 10 2663.95 142.842 50
 0 -1 10 2627.39 146.811 52
 0 1 10 3583.1 264.815 32
 0 -1 -10 2444.38 252.205 31
 0 1 -10 2956.21 288.408 33
 0 -1 -10 2717.35 241.437 33
 0 -1 10 3110.92 280.335 132
 0 1 10 2627.74 239.417 131
 0 -1 10 2803.34 264.135 134
 0 1 10 2407.35 233.626 134
 0 -1 10 2702.23 257.485 131
 0 -1 10 2913.68 263.682 133
 0 1 10 2529.75 234.936 133
 0 1 10 2365.16 232.892 136
 0 -1 10 2832.25 259.208 139
 0 -1 10 2671.56 249.701 137
 0 1 10 2926.23 276.529 138
 0 -1 10 3378.07 286.897 135
 0 1 10 2835.89 250.678 135
 0 1 10 2293.03 254.189 139
 0 -1 -10 2560.21 154.464 64
 0 -1 -10 2674.93 150.987 66
 0 -1 11 32823 1130.29 16
 0 1 11 34676.8 1175.19 14
 0 -1 11 34739 1001.66 12
 0 -1 11 33136.8 951.077 10
 0 1 11 33770.6 1110.96 12
 0 1 11 34116.4 1091.31 10
 0 -1 -11 32921.4 1108.85 15
 0 -1 11 36538 1179.61 14
 0 1 -11 35010.4 1136.09 43
 0 -1 11 34144.5 1200.75 40
 0 -1 -11 33371.9 1156.96 42
 0 1 11 34021.1 783.473 44
 0 1 -11 34068.4 786.404 48
 0 -1 11 34016.2 750.641 44
 0 -1 -11 30373.3 787.633 47
 0 1 11 34910.8 1122.84 19
 0 1 11 34075.4 1053.67 23
 0 -1 11 36716 1164.42 19
 0 1 11 34145.9 1083.37 22
 0 -1 11 34832 1183.78 23
 0 -1 11 33613.3 956.49 22
 0 1 11 34165.3 1135.29 141
 0 -1 11 35939 1163.37 140
 0 1 11 35233.4 1188.32 140
 0 -1 11 34809.8 1093.78 141
 0 -1 11 34971.8 1051.41 36
 0 1 -11 31877.4 1144.41 37
 0 1 11 35384.3 1134.57 36
 0 1 -11 36916.9 1193.11 28
 0 -1 -11 35080 1103.51 29
 0 -1 -11 34132.3 1123.44 26
 0 -1 -11 32120.5 889.938 24
 0 1 -11 35572.8 1052.15 26
 0 1 -11 33857.4 1167.8 29
 0 1 -11 33211.9 754.543 55
 0 1 -11 34113.5 823.427 54
 0 -1 -11 34331.8 818.353 59
 0 1 -11 34483.9 831.742 59
 0 1 11 35747.4 816.034 51
 0 -1 11 34747.7 828.663 49
 0 -1 11 34046.8 793.194 52
 0 -1 11 34870.1 783.861 51
 0 1 11 34306.7 776.43 50
 0 1 11 35688.8 1032.58 32
 0 -1 -11 33819.4 1063.05 33
 0 -1 -11 35565.4 1154.14 31
 0 1 -11 35012.1 1180.6 33
 0 -1 11 34641.3 1127.32 132
 0 -1 11 34969.2 1106.05 133
 0 1 11 34273.1 1077.96 134
 0 1 11 34823.6 1074.41 133
 0 -1 11 34976.5 1106.32 131
 0 -1 11 34086 1112.03 134
 0 1 11 34503.6 1063.25 131
 0 -1 11 32415.4 1076.79 137
 0 1 11 34043.8 1077.95 136
 0 1 11 33587.9 1135.99 138
 0 -1 11 31902.1 1090.28 139
 0 -1 11 34258.1 1109.12 135
 0 1 11 34601.1 1071.22 135
 0 -1 11 34583.5 824.429 65
 0 -1 -11 34852.5 808.412 66
 0 -1 -11 31931.7 805.416 64
 0 1 12 62216.2 1708.37 10
 0 -1 12 59399.5 1758.65 16
 0 -1 12 64335.9 1602.09 12
 0 -1 12 61862.1 1543.26 10
 0 -1 -12 63819.1 1774.89 15
 0 1 12 62358.1 1748.07 12
 0 1 12 65550.1 1836.91 14
 0 -1 12 63965.9 1810.7 14
 0 1 -12 62889.2 1327.23 48
 0 -1 12 64880.1 1291.52 44
 0 1 12 66708.9 1334.98 44
 0 1 12 61802 1816.67 27
 0 -1 -12 64920.6 1745.15 29
 0 1 -12 66742.4 1843.69 28
 0 1 -12 60764.4 1812.33 29
 0 -1 12 61641.5 1725.92 27
 0 -1 -12 65148.4 1775.89 26
 0 1 -12 62864.3 1645.4 26
 0 -1 -12 60292.8 1796.49 42
 0 -1 12 64476.2 1886.72 40
 0 1 -12 65052.1 1768.39 43
 0 1 12 65471.2 1707.69 22
 0 1 12 65582.3 1775.05 19
 0 -1 12 65127.9 1799.67 19
 0 -1 12 62811.7 1820.65 23
 0 1 12 64443.2 1681.2 23
 0 1 12 66072 1772.67 36
 0 -1 -12 60180.6 1826.69 37
 0 -1 12 64100.1 1655.97 36
 0 1 -12 63660.8 1384.29 54
 0 -1 12 64299.9 1382.21 65
 0 1 -12 63107 1384.5 66
 0 -1 -12 57733.5 1351.29 64
 0 -1 -12 62694.9 1360.11 66
 0 1 -12 64574.3 1395.47 59
 0 -1 -12 63961.8 1376.7 59
 0 1 12 66106.1 1808.97 141
 0 -1 12 65005 1813.56 140
 0 -1 12 64338.9 1714.79 141
 0 1 12 64702.1 1850.96 140
 0 -1 -12 63032.5 1790.04 31
 0 1 12 63354.9 1615.93 32
 0 -1 -12 61437.8 1672.24 33
 0 1 -12 64028.1 1833.38 33
 0 1 12 64106.9 1362.2 51
 0 -1 12 65060.6 1349.27 52
 0 -1 12 63791 1325.18 51
 0 -1 12 64172.8 1386.39 49
 0 1 12 64375.8 1317.98 50
 0 -1 12 66751.1 1766.92 135
 0 1 12 60244 1788.71 137
 0 -1 12 62232.1 1724.72 137
 0 1 12 63184.5 1702.61 136
 0 -1 12 63562.2 1752.58 139
 0 1 12 63160.8 1783.12 138
 0 1 12 62604.2 1688.47 135
 0 -1 12 61106.3 1676.72 138
 0 1 12 61022.9 1675.14 131
 0 -1 12 63044.4 1750.3 134
 0 -1 12 61983.6 1717.48 131
 0 -1 12 63622.4 1743.1 133
 0 1 12 61788.7 1695.32 134
 0 1 12 63516.3 1703.25 133
 0 1 13 73570.2 1950.2 133
 0 1 13 73374.3 1957.24 134
 0 -1 13 74247.1 2016.95 133
 0 -1 13 76640.7 2024.48 131
 0 -1 13 72955.7 2022.73 134
 0 1 13 76176.6 1954.97 131
 0 1 -13 74595.9 1611.46 54
 0 -1 -13 69205.5 1555.02 120
 0 1 -13 75109.6 1568.93 120
 0 -1 -13 77836.9 1600.16 122
 0 -1 13 77904.7 1618.63 49
 0 1 13 76599.7 1602.58 52
 0 1 13 77376.9 1590.51 51
 0 -1 13 77362 1546.21 51
 0 -1 13 75856.3 1566 52
 0 1 13 76966.5 1531.19 50
 0 1 -13 75230.2 1581.65 108
 0 1 13 78640.8 1554.07 44
 0 -1 13 73921.4 1494.62 44
 0 1 -13 76529.9 1545.5 48
 0 1 -13 74290.4 1541.3 92
 0 -1 -13 68021.9 2044.56 42
 0 1 -13 74607.2 2005.37 43
 0 -1 13 76181.6 2177.63 40
 0 1 13 74216 1929.63 23
 0 -1 13 77613.7 2092.31 19
 0 -1 13 79502 2125.04 23
 0 1 13 78131.7 1968.11 22
 0 1 13 71980.3 2017.91 19
 0 -1 -13 68638.9 1538.15 78
 0 1 -13 74605.6 1581.93 81
 0 1 -13 71447.6 1557.99 72
 0 -1 -13 72048.7 1574.95 70
 0 -1 -13 73028.1 1559.43 68
 0 1 13 78321.2 2039.47 36
 0 -1 13 76397.5 2154.04 35
 0 -1 13 76923 1918.04 36
 0 -1 -13 71661.6 2112.06 37
 0 -1 -13 63466.9 1556.52 64
 0 1 -13 75119.7 1619.46 66
 0 1 -13 75715.1 1573.25 68
 0 -1 -13 75097.6 1582.7 66
 0 -1 13 77235.4 1617.07 65
 0 -1 13 74645.9 2074.67 16
 0 1 13 72493 2016.42 12
 0 1 13 77148.5 2132.08 14
 0 -1 13 73808 1839.05 12
 0 1 -13 72353.3 2112.33 15
 0 1 13 70338.1 1947.41 10
 0 -1 13 74733 2097.86 14
 0 1 13 77631.9 2077.24 141
 0 -1 13 77221.1 2110.26 140
 0 1 13 76580.2 2144.93 140
 0 -1 13 75543.7 1982.03 141
 0 -1 -13 71087.7 2041.03 31
 0 1 -13 76330.6 2116.5 33
 0 -1 -13 75743.9 1953.72 33
 0 -1 -13 75804.4 1602.6 59
 0 1 -13 73813.5 1617.88 59
 0 -1 13 78976.5 2045.63 135
 0 -1 13 75176.4 2015.53 137
 0 1 13 70732.1 2046.48 138
 0 -1 13 74692 1957.86 138
 0 1 13 74228.5 1964.24 136
 0 -1 13 73243 2033.19 139
 0 1 13 72878.6 1945.01 135
 0 1 13 73519.5 2099.88 137
 0 1 13 73560 2102.34 27
 0 1 -13 78841 2132.6 28
 0 -1 13 73095.7 2011.03 27
 0 1 -13 74858.8 2131.38 29
 0 -1 -13 73244.8 1992.57 29
 0 -1 -13 78175.3 2058.58 26
 0 1 -13 72508.3 1893.92 26
 0 -1 14 3852.46 400.291 14
 0 1 14 3208.98 335.68 10
 0 1 14 3590.38 384.592 16
 0 -1 14 3172.76 363.342 16
 0 1 14 3394.24 357.837 12
 0 1 14 3579.45 332.26 13
 0 1 14 3917.69 414.744 14
 0 -1 14 3813.18 360.474 141
 0 1 14 3350.68 362.196 141
 0 -1 14 3076.02 361.36 140
 0 1 14 3661.38 403.285 140
 0 1 -14 3348.75 228.256 66
 0 1 14 3210.48 195.426 67
 0 1 -14 3390.22 208.164 68
 0 -1 -14 3540.72 215.48 66
 0 -1 14 3677.5 234.234 65
 0 -1 14 3393.73 314.568 36
 0 1 14 3244.36 346.535 36
 0 -1 -14 3484.96 400.781 37
 0 -1 14 3355.14 389.544 35
 0 1 14 3563.45 371.493 19
 0 -1 14 3227.57 370.245 23
 0 1 14 4267.68 364.412 22
 0 1 14 2985.39 321.87 21
 0 -1 14 3859.2 395.771 19
 0 1 14 3085.49 311.67 23
 0 -1 14 2955.06 320.455 138
 0 1 14 3142.92 364.405 138
 0 -1 14 3343.79 357.706 137
 0 1 14 3681.91 350.674 136
 0 -1 14 3652.65 372.058 136
 0 1 14 3121.64 326.321 135
 0 -1 14 3465.91 369.282 139
 0 -1 14 3475.81 356.517 135
 0 1 14 3447.76 388.299 137
 0 1 14 3208.57 327.876 131
 0 -1 14 3496.45 360.939 133
 0 -1 14 2839.37 323.944 131
 0 1 14 3275.05 332.109 133
 0 -1 14 3382.39 359.507 134
 0 -1 14 3321.26 199.723 129
 0 1 -14 3361.84 205.055 122
 0 -1 -14 3173.26 201.52 121
 0 -1 -14 3408.69 219.855 122
 0 -1 -14 3252.78 206.951 120
 0 1 -14 3490.38 206.642 121
 0 1 -14 3228.79 206.619 120
 0 -1 14 3207.55 188.465 112
 0 1 -14 3212.95 208.521 108
 0 -1 -14 3500.95 204.995 100
 0 -1 -14 3524.11 211.076 91
 0 1 -14 3335.87 194.87 91
 0 -1 14 3431.73 202.265 83
 0 -1 -14 3288.75 206.613 86
 0 1 -14 3232.04 196.539 86
 0 1 -14 3567.43 355.137 43
 0 -1 14 3083.55 384.687 40
 0 -1 14 3032.24 379.734 41
 0 1 -14 3383.77 214.374 81
 0 1 -14 3135.33 183.75 78
 0 1 -14 3193.03 185.692 79
 0 -1 -14 3211.45 198.847 78
 0 -1 -14 3466.57 209.264 68
 0 1 -14 3277.92 205.157 70
 0 -1 -14 3508.74 208.997 71
 0 -1 -14 3145.3 200.15 72
 0 1 -14 3212.98 205.124 72
 0 -1 -14 3323.25 214.59 70
 0 1 14 2940.29 365.374 27
 0 1 -14 3348.45 317.669 26
 0 -1 14 3869.29 387.871 27
 0 1 -14 3277.09 378.768 28
 0 -1 -14 3370.46 349.316 29
 0 -1 -14 3485.54 365.343 26
 0 1 -14 3493.68 397.209 29
 0 1 -14 3558.69 237.41 59
 0 -1 -14 3577.34 225.817 59
 0 -1 14 3279.64 190.582 51
 0 1 14 3647.41 221.903 51
 0 -1 14 3523.82 230.267 49
 0 -1 14 3456.26 208.776 52
 0 1 14 3625.32 191.947 50
 0 1 14 3352.64 220.771 52
 0 1 -14 3297.49 225.945 54
 0 -1 -14 3356.44 329.12 33
 0 1 -14 3034.45 363.718 33
 0 -1 -14 3594.63 382.424 31
 0 1 14 3424.6 195.397 44
 0 1 -14 3291.48 190.061 48
 0 -1 15 100455 2724.39 14
 0 1 15 105433 2769.64 14
 0 -1 15 95381.7 2661.77 16
 0 1 15 98736.9 2680.01 16
 0 1 15 97904.4 2608.65 12
 0 1 15 98186 2477.26 13
 0 -1 15 103739 2578.66 141
 0 1 15 108533 2813.55 140
 0 -1 15 106995 2761 140
 0 1 15 107762 2710.27 141
 0 -1 15 108255 2161.55 65
 0 -1 -15 105739 2125.68 66
 0 1 -15 105431 2100.65 68
 0 1 -15 104802 2162.5 66
 0 1 15 101800 2067.47 67
 0 1 15 108114 2631.36 36
 0 -1 15 100642 2791.76 35
 0 -1 15 108010 2751.22 23
 0 -1 15 101096 2711.55 19
 0 1 15 100238 2656.94 19
 0 1 15 99216.6 2483.17 23
 0 1 15 99631.4 2754.48 137
 0 1 15 97351.7 2529.94 136
 0 -1 15 100292 2631.49 136
 0 -1 15 104428 2695.22 139
 0 -1 15 100024 2614.67 135
 0 1 15 102571 2544.35 135
 0 -1 15 97801 2549.47 138
 0 1 15 102204 2712.29 138
 0 -1 15 100843 2640.05 137
 0 -1 15 101709 2621.4 133
 0 -1 15 103763 2622.39 131
 0 1 15 99005.2 2524.39 131
 0 -1 15 102712 2646.26 134
 0 1 15 98246.3 2532.98 133
 0 -1 15 97485.2 2057.96 129
 0 -1 -15 106700 2140.06 122
 0 1 -15 103357 2090.34 122
 0 -1 -15 98254 2088.43 120
 0 -1 -15 100295 2081.54 121
 0 1 -15 100227 2077.51 121
 0 1 -15 99455.4 2087.02 120
 0 -1 15 98876.2 2036.63 112
 0 1 -15 104469 2117.57 108
 0 -1 -15 104613 2077.7 100
 0 1 15 99395.1 2040.12 93
 0 1 -15 98823.6 2043.28 91
 0 -1 -15 102305 2091.78 91
 0 1 -15 100195 2067.47 86
 0 -1 15 102909 2075.24 83
 0 -1 -15 100281 2087.82 86
 0 -1 15 108090 2874.18 40
 0 -1 15 101112 2783.38 41
 0 1 -15 99104.3 2562.88 43
 0 1 -15 101337 2030.69 79
 0 1 -15 102115 2115.83 81
 0 1 -15 94709.8 2019.41 78
 0 1 -15 99640.8 2081.84 72
 0 -1 -15 99078.5 2108.39 70
 0 -1 -15 101634 2076.1 71
 0 1 -15 99774 2081.19 70
 0 -1 -15 96260.6 2067.15 72
 0 -1 -15 100818 2087.83 68
 0 1 -15 99326.1 2750.49 29
 0 1 15 100687 2771.79 27
 0 1 -15 100244 2464.23 26
 0 -1 -15 99517.2 2593.59 29
 0 -1 15 102210 2659.38 27
 0 -1 -15 105231 2651.82 26
 0 1 -15 111254 2822.38 28
 0 -1 -15 104363 2150.87 59
 0 -1 15 105196 2157.98 49
 0 1 15 108421 2142.66 52
 0 1 15 106409 2171.28 49
 0 1 15 109384 2121.43 51
 0 -1 15 108329 2064.01 51
 0 -1 15 107917 2097.46 52
 0 1 -15 101209 2150.1 54
 0 1 -15 97369.7 2782.45 31
 0 -1 -15 95013.4 2478.82 33
 0 1 -15 101467 2718.04 33
 0 -1 -15 98517.2 2689.16 31
 0 -1 15 97547.3 2695.39 30
 0 1 15 106170 2059.58 44
 0 1 -15 99389.1 2031 48
 0 -1 16 3292.04 392.035 16
 0 1 16 3238.42 397.31 14
 0 -1 16 3402.65 402.443 14
 0 1 16 3291.93 388.16 16
 0 1 16 3020.85 390.884 140
 0 -1 16 3499.18 357.334 141
 0 -1 16 3307.89 392.034 140
 0 1 16 3540.46 391.601 141
 0 -1 16 3563.89 245.46 65
 0 1 16 3084.27 201.089 67
 0 1 -16 3401.11 245.808 66
 0 -1 -16 3659.04 232.754 66
 0 1 16 3162 345.884 36
 0 -1 16 2768.24 388.073 35
 0 1 16 3341.87 380.51 19
 0 -1 16 3705.27 408.327 23
 0 -1 16 3301.85 393.794 19
 0 -1 16 3500.24 379.778 136
 0 1 16 3420.94 412.508 139
 0 1 16 3013.2 380.644 138
 0 1 16 3494.82 416.305 137
 0 -1 16 3433.65 397.324 139
 0 -1 16 3158.49 350.812 138
 0 -1 16 3389.07 368.012 135
 0 -1 16 3004.82 359.724 137
 0 -1 16 2815.77 344.999 133
 0 -1 16 3627.11 377.77 131
 0 -1 16 2349.6 345.129 134
 0 -1 -16 3261.9 354.566 132
 0 -1 16 3253.84 203.396 129
 0 1 -16 3448.3 217.95 122
 0 1 -16 3170.49 208.815 121
 0 -1 -16 3292.05 212.268 121
 0 -1 -16 3561.71 213.95 119
 0 1 -16 3289.68 217.701 120
 0 -1 -16 3459.15 232.654 122
 0 -1 -16 3091.15 213.706 120
 0 -1 16 3927.41 210.33 112
 0 1 -16 3808.22 238.914 108
 0 1 -16 3429.5 209.694 100
 0 -1 -16 3222.43 206.628 100
 0 -1 -16 3304.84 213.369 91
 0 1 -16 3367.11 198.955 91
 0 1 16 3282 197.313 93
 0 -1 16 3264.69 206.543 83
 0 1 -16 4068.83 225.292 86
 0 -1 -16 3247.86 213.498 86
 0 -1 16 3548.68 443.495 40
 0 -1 16 3127.08 405.32 41
 0 1 -16 2918.17 327.465 43
 0 1 -16 4186.01 248.024 81
 0 1 -16 3011.99 185.765 79
 0 1 -16 3773.3 230.55 68
 0 -1 -16 3316.47 227.66 70
 0 -1 -16 3547.13 222 68
 0 -1 -16 3058.31 206.508 72
 0 1 -16 3858.75 229.959 72
 0 1 -16 3100.03 212.664 70
 0 -1 -16 3133.34 204.279 71
 0 -1 16 3393.09 387.153 27
 0 -1 -16 3097.19 356.474 26
 0 1 -16 3119.56 402.105 29
 0 -1 -16 3255.34 356.323 29
 0 1 16 3610.02 427.432 27
 0 -1 -16 3447.26 238.143 59
 0 1 16 3605.81 234.968 52
 0 1 16 3660.08 227.45 51
 0 -1 16 3416.61 201.029 51
 0 1 16 3556.66 250.719 49
 0 -1 16 3345.17 213.335 52
 0 -1 16 3469.07 239.446 49
 0 1 -16 3721.33 250.179 54
 0 1 -16 3680.61 416.884 33
 0 1 -16 3420.61 426.235 31
 0 -1 -16 3032.43 377.892 31
 0 -1 16 3218.16 389.161 30
 0 1 16 3490.7 202.853 44
 0 1 17 10049.6 652.903 141
 0 1 17 9733.38 699.464 140
 0 -1 17 9526.16 670.951 140
 0 -1 -17 9681.35 394.967 66
 0 1 17 9457.29 363.226 67
 0 1 17 10379.5 433.194 65
 0 1 -17 9760.31 427.66 66
 0 -1 17 9594.22 418.322 65
 0 1 17 9272.75 587.323 36
 0 -1 17 9612.01 703.691 35
 0 -1 17 9372.53 669.862 19
 0 1 17 8684.82 627.227 19
 0 -1 17 9443.26 651.533 23
 0 1 17 8838.04 673.3 139
 0 1 17 8215.42 648.994 137
 0 -1 17 10075.6 670.915 139
 0 -1 17 9396.81 638.507 137
 0 -1 17 8671.5 597.948 135
 0 1 17 10076.4 691.662 138
 0 -1 17 8901.86 593.285 138
 0 -1 17 9258.23 623.995 136
 0 -1 17 8484.2 596.352 133
 0 -1 17 8515.57 595.023 131
 0 -1 17 8460.52 598.986 134
 0 -1 17 9290.01 357.757 129
 0 -1 -17 10601.6 418.796 122
 0 1 -17 9409.18 376.039 122
 0 -1 -17 9353.07 370.802 121
 0 -1 -17 8527.35 370.197 120
 0 -1 -17 9262.35 359.589 119
 0 1 -17 9050.07 362.027 121
 0 1 -17 9507.4 384.738 120
 0 -1 17 9390.87 343.19 112
 0 1 -17 9774.86 402.496 108
 0 -1 -17 9586.13 363.917 100
 0 -1 -17 9461.3 406.241 101
 0 1 -17 9508.85 363.341 100
 0 -1 17 9488.9 387.91 93
 0 1 -17 9250.79 343.133 91
 0 -1 -17 9530.33 372.823 91
 0 -1 17 8910.72 357.672 83
 0 1 -17 9180.98 359.176 86
 0 -1 -17 8964.97 367.799 86
 0 -1 17 9162.07 693.811 41
 0 -1 17 9311.23 720.063 40
 0 1 -17 9617.49 400.364 81
 0 -1 -17 9103.73 397.751 81
 0 -1 -17 9208.54 377.526 68
 0 1 -17 9187.01 373.202 72
 0 1 -17 9464.62 384.956 68
 0 1 -17 8699.77 367.365 70
 0 -1 -17 9527.15 400.63 70
 0 -1 -17 9859.2 370.254 71
 0 1 -17 8660.78 633.707 33
 0 -1 17 10216.3 694.815 30
 0 1 -17 8766.21 686.195 31
 0 -1 -17 8962.85 404.242 59
 0 -1 17 8946.04 648.285 16
 0 -1 17 10045.5 695.326 14
 0 1 17 9409.98 679.179 14
 0 1 17 8470.86 624.617 16
 0 -1 17 10102.8 423.28 49
 0 1 17 9895.37 427.986 49
 0 1 17 10396.5 397.707 51
 0 -1 17 9720.74 375.996 52
 0 1 17 10077.8 405.105 52
 0 1 -17 9446.03 417.375 54
 0 -1 17 9873.65 655.664 27
 0 -1 -17 8683.2 582.317 29
 0 1 17 9391.67 691.433 27
 0 1 -17 10390.1 712.001 29
 0 -1 18 27445.8 722.757 129
 0 -1 -18 29897.4 806.008 122
 0 -1 -18 27388.8 761.967 120
 0 1 -18 28635.4 741.932 121
 0 -1 -18 28116.8 730.232 119
 0 -1 -18 28291.4 744.943 121
 0 1 -18 29819.1 764.615 122
 0 1 -18 27306.7 760.335 120
 0 -1 18 29425.9 758.553 52
 0 -1 18 30492.8 832.907 49
 0 1 18 30772.9 803.885 52
 0 1 18 30309.3 835.576 49
 0 1 18 30353.7 773.027 51
 0 1 -18 29838.2 798.931 108
 0 1 -18 29455.4 736.199 100
 0 -1 -18 28896.6 735.769 100
 0 -1 -18 28355.7 799.328 101
 0 -1 -18 28157.6 742.263 91
 0 -1 18 29176.7 775.076 93
 0 -1 18 27409.4 732.471 83
 0 -1 -18 27731.2 734.838 87
 0 -1 -18 27882.3 746.173 86
 0 1 18 28417.9 1226.03 41
 0 -1 18 28803.6 1292.89 40
 0 -1 18 29146.7 1254.88 41
 0 -1 18 27163.8 1142.87 23
 0 -1 -18 28232 796.506 81
 0 1 -18 27994.7 785.06 81
 0 -1 -18 27634.8 726.519 71
 0 -1 -18 28943.3 767.469 68
 0 -1 -18 27703.2 784.211 70
 0 1 -18 27515 753.753 70
 0 1 -18 27294.5 748.946 72
 0 1 -18 29122.2 774.967 68
 0 1 -18 29226.1 826.356 66
 0 -1 18 30351.5 779.714 67
 0 1 18 29007.2 739.942 67
 0 -1 -18 29948.3 789.685 66
 0 -1 18 29966.6 823.125 63
 0 -1 18 30168.3 825.444 65
 0 1 18 29875.6 832.28 65
 0 1 18 28362.2 1229.4 35
 0 -1 18 30402.3 1282.73 35
 0 -1 18 27357.1 1181.57 30
 0 1 -18 26637.1 1145.39 33
 0 1 -18 27353.5 1200.97 29
 0 -1 18 28512 1157.67 27
 0 1 18 27840.6 1234.77 27
 0 -1 18 29177.4 826.136 53
 0 1 -18 26674.7 800.043 54
 0 1 18 27057.6 1178.05 138
 0 1 18 27238.7 1231.67 139
 0 -1 18 27670.4 1168.89 139
 0 1 18 29199.1 1250.31 140
 0 1 18 28244.4 1142.94 141
 0 -1 18 27998.3 1198.58 140
 0 -1 -18 29045.3 815.684 59
 0 -1 19 19039.5 542.555 52
 0 -1 19 20513.8 622.726 49
 0 1 19 20231.7 623.32 49
 0 1 19 19638 555.654 51
 0 1 19 20574.1 589.057 52
 0 1 -19 19339.9 586.782 108
 0 -1 -19 18640.7 522.711 100
 0 1 -19 18904.4 523.088 100
 0 -1 -19 19383.4 594.188 101
 0 -1 19 20068.3 571.774 93
 0 -1 19 19286.2 532.365 83
 0 1 19 19086 942.232 41
 0 -1 19 18592 940.288 41
 0 -1 19 20638.1 1027.47 40
 0 -1 -19 19356.7 529.012 119
 0 1 -19 19827.7 559.329 122
 0 1 -19 18693.2 563.205 120
 0 -1 -19 20060 594.127 122
 0 -1 -19 19161.8 594.422 81
 0 1 -19 18978.5 583.062 81
 0 1 -19 18048.6 544.234 72
 0 1 -19 17705.1 546.449 70
 0 1 -19 19385.6 570.892 68
 0 1 19 19031.4 563.673 73
 0 -1 -19 18920.1 558.632 68
 0 -1 -19 17926.1 575.604 70
 0 -1 19 19853.1 568.847 67
 0 -1 19 19750.1 611.914 63
 0 1 19 18512.2 527.322 67
 0 1 -19 19907.1 617.683 66
 0 1 19 20691.5 628.085 65
 0 -1 19 19855.1 614.313 65
 0 -1 19 18494.5 946.114 35
 0 1 19 18379.9 931.006 35
 0 -1 19 19461.8 926.733 140
 0 1 19 20831.7 981.778 140
 0 -1 -19 18983.4 599.473 59
 0 -1 19 18838.2 524.863 129
 0 1 19 18269.6 901.813 30
 0 -1 19 18801.5 901.371 30
 0 -1 19 19722.9 620.868 53
 0 -1 -19 17967.5 604.808 54
 0 1 -19 17168.5 587.176 54
 0 -1 19 19341.2 596.76 56
 0 1 19 18867.2 952.872 27
 0 -1 20 105.106 54.6097 93
 0 -1 -20 211.148 71.429 88
 0 -1 20 190.212 117.589 41
 0 -1 20 341.969 154.268 40
 0 1 -20 156.561 70.1426 101
 0 -1 -20 271.662 74.2643 101
 0 1 -20 143.059 61.5992 81
 0 -1 -20 230.402 74.4276 81
 0 1 20 178.488 62.7401 73
 0 -1 20 173.199 110.565 35
 0 1 20 130.753 101.521 35
 0 -1 -20 184.057 68.7199 59
 0 -1 20 193.264 70.3511 63
 0 1 20 190.809 69.4798 63
 0 1 -20 212.922 72.0028 54
 0 -1 -20 112.31 69.1639 54
 0 -1 20 201.002 67.3304 56
 0 -1 -20 209.011 51.4601 119
 0 1 -20 114.305 49.2579 119
 0 -1 -20 252.206 68.2254 122
 0 1 -20 274.618 68.126 120
 0 1 -20 131.816 59.3214 108
 0 -1 20 183.29 50.4406 129
 0 -1 20 245.648 74.228 65
 0 -1 -20 154.465 59.4093 68
 0 1 20 231.485 53.2487 67
 0 1 20 164.982 64.8405 65
 0 -1 20 164.003 58.3379 67
 0 1 -20 197.115 61.8395 68
 0 1 -20 220.053 71.3321 66
 0 1 20 118.343 57.2152 52
 0 1 20 236.648 76.3764 49
 0 -1 20 211.247 72.3696 49
 0 1 20 300.543 65.806 51
 0 -1 20 223.222 76.6225 53
 0 -1 -21 9324.57 322.663 101
 0 1 -21 9123.63 331.462 101
 0 1 -21 8781.87 313.863 81
 0 -1 -21 9437.25 328.489 81
 0 -1 21 9062.51 572.891 40
 0 1 21 9048.06 301.106 73
 0 1 -21 9001.04 303.449 68
 0 -1 21 9486.11 329.015 73
 0 -1 -21 9337.74 318.834 88
 0 -1 21 9233.51 297.03 67
 0 1 21 9277.21 342.957 65
 0 -1 21 9737.25 341.568 65
 0 1 -21 8447.5 321.161 66
 0 -1 21 9376.36 331.27 63
 0 -1 21 9130.88 294.158 93
 0 -1 -21 8092.39 328.006 54
 0 -1 21 9332.03 343.071 53
 0 1 21 9186.84 337.305 53
 0 1 21 9174.71 329.427 115
 0 -1 21 9015.35 328.243 115
 0 1 -21 8535.31 338.244 59
 0 1 -21 8919.88 314.451 108
 0 1 21 9536.26 345.671 49
 0 -1 21 9617.67 342.25 49
 0 1 21 9532.86 308.395 52
 0 1 -21 8612.76 272.857 119
 0 -1 -21 9151.65 317.524 122
 0 -1 22 79.1979 30.1337 93
 0 1 -22 59.4392 40.3634 88
 0 -1 -22 80.6434 41.1007 88
 0 1 -22 79.8193 46.4533 59
 0 1 22 43.3614 30.8225 73
 0 -1 22 81.0392 44.7247 73
 0 -1 22 34.4002 42.0469 115
 0 1 22 78.052 44.0504 115
 0 -1 -22 73.2293 38.9966 81
 0 1 -22 87.3037 39.8457 81
 0 -1 -22 73.0143 39.6967 122
 0 -1 22 63.9059 29.6519 67
 0 1 -22 57.5823 34.6712 68
 0 -1 22 57.8744 43.6934 65
 0 1 22 95.5157 46.1496 65
 0 1 -22 56.1137 42.1031 108
 0 1 22 84.6381 45.4964 53
 0 -1 22 75.8544 44.7094 53
 0 -1 -22 83.3216 37.9417 101
 0 1 -22 42.5109 42.7933 101
 0 1 -23 7830.05 210.733 88
 0 -1 -23 8048.64 220.15 108
 0 1 23 7876.14 218.997 115
 0 -1 23 8107.58 221.337 115
 0 1 -23 8313.61 227.19 101
 0 -2 0 1745.43 127.683 16
 0 -2 0 1377.01 103.04 8
 0 2 0 1403.14 105.869 8
 0 -2 0 1263.7 54.3053 17
 0 2 0 1332.26 109.124 11
 0 -2 0 1564.71 80.9669 23
 0 -2 0 1253.28 103.439 142
 0 -2 0 1833.94 120.388 24
 0 -2 0 1280.56 97.5347 25
 0 2 0 1451.95 112.709 136
 0 2 0 1374.82 79.918 137
 0 2 0 1287.56 88.3984 138
 0 2 0 1340.74 109.178 135
 0 2 -1 208413 3944.9 138
 0 2 1 227216 4041.85 135
 0 2 -1 229272 4055.79 136
 0 2 1 216467 4007.42 138
 0 2 1 214975 3976.68 137
 0 2 1 225416 4039.12 136
 0 2 1 214129 3966.39 139
 0 2 -1 227343 4061.82 135
 0 -2 -1 227685 4065.1 16
 0 2 1 220462 4024.14 8
 0 -2 1 215004 4035.22 8
 0 2 -1 214437 3943.32 15
 0 -2 -1 217229 3911.02 17
 0 -2 -1 221260 4064.31 30
 0 -2 -1 230075 4053.15 132
 0 -2 -1 219554 4038.53 134
 0 2 1 224675 4041.74 131
 0 2 1 223179 4030.02 19
 0 -2 1 209260 3977.74 23
 0 -2 -1 220016 4028.28 20
 0 -2 -1 213592 4019.49 25
 0 -2 -2 980190 16662.8 25
 0 -2 2 829290 16579.5 25
 0 2 -2 830759 16648.3 28
 0 2 2 983414 16648.4 27
 0 2 2 990884 16641.5 137
 0 2 2 993197 16625.7 139
 0 2 2 946909 16643.7 136
 0 2 2 951730 16644.5 135
 0 2 2 979320 16664.3 138
 0 2 2 989041 16721.3 12
 0 2 -2 925499 16600.7 15
 0 -2 2 889686 16670.5 8
 0 -2 -2 977815 16565.3 17
 0 2 2 916151 16685.4 18
 0 2 2 918859 16636.6 19
 0 -2 -2 944042 16613.8 20
 0 2 2 982162 16621.3 21
 0 -2 2 909660 16636.3 23
 0 -2 -2 999999 16696 30
 0 2 2 940844 16643.2 131
 0 -2 -2 948107 16663.4 132
 0 -2 -2 910503 16643.1 134
 0 -2 -2 918744 16659.9 2
 0 -2 2 928242 16653.8 140
 0 2 -3 1786.86 137.112 29
 0 2 3 2035.98 147.302 27
 0 -2 -3 2565.66 169.506 26
 0 2 3 1621.26 124.648 135
 0 2 3 1806.58 131.703 136
 0 2 3 1499.73 127.22 137
 0 2 3 1741.3 139.848 138
 0 2 -3 1513.81 119.963 15
 0 -2 -3 1646.49 113.468 17
 0 2 3 2020.48 123.719 7
 0 2 3 1405.81 136.208 12
 0 -2 3 1464.71 133.112 14
 0 -2 3 1585.64 132.361 20
 0 -2 3 1859.25 142.973 23
 0 2 3 1460.06 112.012 21
 0 2 3 1654.55 140.284 18
 0 2 3 1746.1 131.069 19
 0 -2 -3 1404.29 96.9652 20
 0 -2 -3 1542.68 133.949 30
 0 -2 3 1616.88 142.74 30
 0 2 -3 1622.2 124.498 31
 0 2 3 1618.44 123.278 131
 0 -2 -3 1682.62 130.051 132
 0 2 3 1529.69 122.286 133
 0 -2 3 1640.74 125.427 2
 0 -2 -3 1420.61 119.006 2
 0 -2 3 1541.89 128.166 140
 0 -2 3 1617.9 123.853 141
 0 -2 3 2054.44 151.144 144
 0 -2 3 1743.51 140.181 142
 0 -2 -3 1560.12 127.156 143
 0 -2 4 45689.9 1070.13 142
 0 -2 4 47193.8 1040.27 141
 0 -2 -4 43839.7 1037.85 143
 0 -2 4 45966.9 1069.8 140
 0 -2 4 45241.3 1071.71 144
 0 -2 4 45046.5 1103.63 30
 0 2 -4 46548.2 1099.45 33
 0 2 -4 45219.9 1065.69 31
 0 -2 4 44970.6 1090.96 23
 0 2 4 45457.8 1011.1 21
 0 -2 4 46345.3 1064.84 20
 0 2 4 45633.9 1050.11 19
 0 2 4 44491 1078.56 18
 0 -2 -4 45306.5 922.638 20
 0 2 4 44116.4 871.279 23
 0 2 4 45334.1 1097.82 22
 0 -2 4 46631.9 1084.45 131
 0 -2 -4 45668.2 1071.73 24
 0 2 -4 46572.5 1086.41 29
 0 -2 -4 46782.1 1090.23 26
 0 2 -4 43066 983.143 26
 0 2 4 44970.8 1079.55 27
 0 -2 -4 44064 1008.7 2
 0 -2 4 44167.2 1005.31 2
 0 2 4 44300.5 1101.45 10
 0 2 -4 45996.8 1067.31 15
 0 -2 4 45640.9 1093.72 14
 0 -2 -4 45367.3 928.77 15
 0 -2 4 45864.4 1109.39 16
 0 2 4 45767.1 1114.94 12
 0 2 4 46464.3 1013.59 7
 0 -2 -4 50429.8 1044.51 17
 0 -2 4 47326 1097.17 134
 0 -2 4 46819.3 1101.57 132
 0 -2 -4 46451.1 1051.04 132
 0 2 4 47617.9 1045.97 131
 0 -2 4 47715.9 1090.19 133
 0 2 4 47485.2 1048.35 133
 0 2 4 44801.8 1073.18 137
 0 2 4 45173.7 1083.47 138
 0 2 -4 46520.4 1086.74 136
 0 2 4 46188.3 1039.79 136
 0 2 4 45173.4 1066.25 139
 0 2 4 47135.7 1043.41 135
 0 -2 -5 184762 3536.83 37
 0 -2 -5 181973 3563.97 39
 0 2 5 181606 3502.89 38
 0 -2 5 186814 3550.13 140
 0 -2 5 187143 3500.19 141
 0 -2 5 180211 3529.19 144
 0 -2 -5 181794 3488.83 143
 0 -2 5 179129 3518.72 142
 0 -2 5 177863 3579.1 30
 0 2 -5 187583 3597.59 33
 0 2 -5 183763 3563.06 31
 0 -2 -5 183282 3425.88 31
 0 2 5 186371 3467.94 21
 0 -2 5 184755 3507.22 20
 0 2 5 179346 3515.11 19
 0 2 5 180919 3336.55 23
 0 2 5 184153 3552.28 18
 0 2 5 182852 3589.64 22
 0 -2 5 190032 3569.25 131
 0 -2 5 192896 3596.15 14
 0 -2 -5 187528 3518.38 17
 0 -2 5 183081 3598.42 16
 0 -2 -5 186831 3403.44 15
 0 2 -5 187608 3563.37 15
 0 -2 5 185465 3609.21 40
 0 2 -5 188930 3606.97 43
 0 -2 -5 184660 3564.72 42
 0 2 5 183743 3496.54 135
 0 2 5 178999 3567.16 138
 0 2 5 178957 3549.77 139
 0 2 5 181405 3499.1 136
 0 2 5 178671 3560.52 137
 0 -2 5 174901 3419.65 2
 0 -2 -5 175385 3419.85 2
 0 2 -5 185617 3580.1 29
 0 2 5 179523 3573.59 27
 0 -2 -5 184461 3570.29 26
 0 -2 -5 184144 3534.37 24
 0 2 -5 174628 3438.74 26
 0 -2 -5 182733 3511.36 132
 0 2 5 182922 3494.33 131
 0 -2 5 190742 3583.62 134
 0 2 5 179723 3496.62 133
 0 -2 5 189312 3569.09 133
 0 -2 5 183208 3580.78 132
 0 -2 -6 6553.48 341.317 39
 0 2 6 5752.95 285.979 38
 0 -2 -6 6188.32 322.409 37
 0 -2 -6 6058.29 329.444 25
 0 -2 -6 5860.1 303.628 24
 0 2 6 6119.81 335.446 27
 0 2 -6 5913.83 274.081 26
 0 2 -6 6111.55 337.062 29
 0 -2 -6 5815.17 243.016 29
 0 2 6 5599.64 300.117 19
 0 2 6 6271.3 320.488 18
 0 2 6 5737.12 229.97 23
 0 2 6 5737.71 282.061 21
 0 -2 6 5696.43 284.49 20
 0 2 6 6416.05 345.178 22
 0 -2 6 6132.23 335.81 14
 0 -2 6 6012.85 340.288 16
 0 2 -6 6063.83 329.991 15
 0 -2 -6 5821.98 261.729 15
 0 -2 -6 5644.94 302.639 17
 0 -2 -6 5805.45 300.4 132
 0 -2 6 6331.69 335.799 134
 0 2 6 6082.85 297.555 131
 0 2 6 5771.7 292.785 133
 0 -2 6 6058.63 324.472 131
 0 -2 6 6017.2 336.971 132
 0 -2 6 6188.98 329.503 133
 0 -2 -6 5918.47 199.937 45
 0 -2 6 6190.03 348.575 40
 0 -2 6 8346.87 348.517 142
 0 -2 6 6483.06 331.748 140
 0 -2 6 5866.08 293.65 141
 0 -2 6 5931.71 304.803 144
 0 -2 -6 6031.03 282.299 143
 0 -2 6 6017.13 244.91 2
 0 -2 -6 5772.2 240.076 2
 0 -2 6 5769.71 330.096 30
 0 2 -6 6809.76 348.201 31
 0 -2 -6 6063.77 275.927 31
 0 2 -6 6466.8 349.204 33
 0 2 6 6281.57 327.071 32
 0 2 6 5535.13 317.337 139
 0 2 6 6338.71 304.682 135
 0 2 6 5558.88 322.807 137
 0 2 6 5883.5 326.399 138
 0 2 6 5899.23 296.849 136
 0 -2 7 7723.65 275.013 2
 0 -2 -7 7514.86 269.159 2
 0 -2 7 7419.52 413.908 40
 0 -2 7 7335.3 415.026 41
 0 -2 7 7737.03 252.325 49
 0 2 -7 8404.67 346.513 34
 0 2 7 7450.65 340.104 38
 0 -2 -7 6956.92 384.039 39
 0 -2 7 7155.26 409.49 35
 0 -2 -7 7996.96 399.66 37
 0 -2 7 7285.8 341.008 36
 0 2 7 7130.8 396.554 27
 0 2 -7 7939.68 418.105 29
 0 -2 -7 7354.15 392.01 25
 0 -2 -7 7579.04 315.656 29
 0 -2 -7 7465.52 363.361 24
 0 2 -7 8021.9 344.132 26
 0 2 -7 7377.45 220.105 24
 0 2 7 7248.09 338.808 21
 0 2 7 7432.33 297.923 23
 0 2 7 7228.58 369.022 19
 0 -2 7 7882.11 345.783 20
 0 2 7 8418.3 423.593 22
 0 2 7 7868.34 374.264 18
 0 -2 7 8077.6 406.965 134
 0 2 7 7452.35 360.472 133
 0 -2 7 7669.13 392.107 131
 0 -2 -7 7379.19 362.762 132
 0 -2 7 7272.32 394.119 132
 0 2 7 7633.12 359.567 131
 0 -2 7 7836.26 397.775 133
 0 -2 -7 7644.86 249.854 47
 0 2 -7 7879.04 254.641 48
 0 2 7 7288.81 399.469 138
 0 2 7 7883.15 405.05 139
 0 2 7 7455.5 362.107 136
 0 2 7 8719.03 429.739 137
 0 2 7 7142.53 350.211 135
 0 -2 -7 7075.99 323.805 143
 0 -2 7 7926.81 367.469 144
 0 -2 7 7727.7 356.623 142
 0 -2 7 8148.71 402.543 140
 0 -2 7 8004.29 369.13 141
 0 -2 -7 7482.03 344.937 31
 0 2 -7 7607.83 404.584 31
 0 2 -7 7928.21 419.249 33
 0 -2 7 8266.53 419.521 30
 0 2 7 7689.48 384.983 32
 0 -2 7 7458.01 402.115 16
 0 -2 -7 7415.87 332.093 15
 0 2 7 7218.74 398.019 10
 0 -2 -7 7840.2 385.989 17
 0 -2 7 10661.4 469.709 14
 0 2 -7 7573.46 402.464 15
 0 -2 -8 4465.88 179.224 2
 0 -2 8 4752.82 348.646 41
 0 -2 -8 5167.87 346.383 42
 0 2 -8 5232.86 354.735 43
 0 -2 8 5159.6 362.23 40
 0 -2 -8 4669.99 263.709 29
 0 2 -8 5435.75 362.04 29
 0 -2 -8 4612.6 329.969 26
 0 2 8 4911.69 347.4 27
 0 2 -8 5216.37 287.426 26
 0 -2 -8 5339.5 307.561 24
 0 2 -8 4854.02 256.916 34
 0 2 8 5072 278.811 38
 0 -2 8 4718.56 284.099 36
 0 2 8 5102.24 346.232 36
 0 -2 8 4934.49 353.101 35
 0 -2 -8 5202.64 339.495 37
 0 2 8 5034.88 317.18 19
 0 2 8 4439.04 276.905 21
 0 2 8 4898.09 300.939 18
 0 2 8 4323.69 241.149 23
 0 -2 8 5021.85 349.392 23
 0 2 8 5136.1 347.334 22
 0 -2 8 5156.23 278.247 20
 0 -2 -8 4782.58 198.055 47
 0 2 -8 4950.88 201.68 48
 0 2 -8 4698.73 200.999 66
 0 -2 -8 4623.66 195.216 64
 0 -2 8 4773.06 322.058 133
 0 -2 8 5063.38 334.132 134
 0 -2 8 5041.52 326.362 131
 0 2 8 4574.78 290.035 133
 0 -2 8 4989.08 337.238 132
 0 2 8 4695.63 290.878 131
 0 -2 -8 4686.55 289.716 31
 0 2 8 4912.81 317.578 32
 0 2 -8 5085.57 350.029 31
 0 2 -8 4440.06 337.293 33
 0 -2 8 4840.05 338.332 30
 0 2 8 5395.23 354.431 139
 0 2 8 5052.29 345.634 137
 0 2 8 5165.98 306.14 135
 0 2 8 5113.22 309.683 136
 0 2 8 4875.65 339.7 138
 0 -2 8 4844.35 201.3 49
 0 -2 8 5180.01 308.863 141
 0 -2 8 5056.74 290.633 142
 0 -2 8 4818.07 288.053 144
 0 -2 8 5191.72 335.597 140
 0 2 8 5110.18 346.599 141
 0 -2 -8 4804.76 261.232 143
 0 2 -8 4910.15 342.334 15
 0 2 8 4667.14 333.613 10
 0 2 8 5015.21 351.32 12
 0 -2 -8 5518.13 341.525 17
 0 -2 -8 4746.85 281.872 15
 0 2 8 4934.54 352.156 14
 0 -2 8 4434.29 329.224 16
 0 -2 8 4723.6 332.407 14
 0 2 9 1837.47 223.665 141
 0 -2 9 2232.84 193.047 142
 0 -2 9 1644.57 202.392 140
 0 2 9 2070.09 240.998 140
 0 -2 9 1729.46 189.925 141
 0 -2 -9 1437.12 142.106 143
 0 -2 9 1597.16 170.227 144
 0 -2 -9 1682.82 120.791 64
 0 2 -9 1852.25 129.055 66
 0 -2 9 1650.89 119.694 65
 0 2 9 2629.23 220.988 18
 0 2 9 1523.41 187.817 19
 0 2 9 1598.78 156.465 23
 0 -2 9 1951.65 167.809 20
 0 2 9 1387.31 164.277 21
 0 -2 9 1662.52 222.877 23
 0 2 9 1975.31 226.603 22
 0 -2 9 1685.45 122.867 49
 0 -2 9 1595.58 106.586 52
 0 2 -9 1857.31 222.215 43
 0 -2 -9 2123.06 236.079 42
 0 -2 9 1834.39 229.303 40
 0 -2 9 1807.88 240.963 41
 0 2 9 1517.23 206.146 27
 0 -2 -9 1617.67 174.909 24
 0 2 -9 1571.66 213.691 29
 0 2 -9 1689.61 169.051 26
 0 -2 -9 1578.26 162.637 29
 0 -2 -9 1808.31 214.775 26
 0 -2 -9 2016.05 226.189 37
 0 2 9 1941.55 172.379 38
 0 -2 9 1612.03 214.717 35
 0 -2 9 1914.16 185.405 36
 0 2 9 1379.72 191.742 36
 0 -2 -9 2053.14 130.489 47
 0 2 -9 1578.15 115.788 48
 0 -2 9 2318.95 111.321 44
 0 2 -9 1573.73 119.019 59
 0 2 9 1572.49 187.654 32
 0 -2 9 1603.9 210.227 30
 0 -2 -9 2007.5 202.304 31
 0 2 -9 1775.31 223.762 31
 0 -2 9 1469.79 194.15 135
 0 2 9 1502.11 177.972 133
 0 -2 9 1692.75 212.209 132
 0 -2 9 2132.63 224.911 133
 0 -2 9 1598.71 203.727 134
 0 -2 9 2263.45 232.056 131
 0 2 9 1634.56 182.027 131
 0 2 9 1651.73 182.775 135
 0 2 9 1733.47 218.37 137
 0 -2 9 1409.3 166.897 137
 0 2 9 1609.01 209.423 138
 0 2 9 1653.62 185.339 136
 0 2 9 1447.18 200.13 139
 0 -2 -9 1821.02 188.4 15
 0 2 9 1593.08 212.074 14
 0 -2 -9 1637.51 203.222 17
 0 2 9 1732.42 219.692 12
 0 2 -9 1746.26 223.861 15
 0 -2 9 1465.61 201.587 16
 0 -2 9 1537.59 204.102 14
 0 2 9 1509.49 196.987 10
 0 2 -9 1400.98 108.014 54
 0 2 -9 1599.37 112.686 55
 0 -2 -9 1630.94 118.689 54
 0 2 10 39043.4 1266.11 140
 0 -2 10 38700.5 1038.21 142
 0 -2 10 38397 1130.94 141
 0 -2 10 39652 1217.28 140
 0 2 10 39624.2 1244.23 141
 0 -2 10 37423.1 1044.49 144
 0 -2 10 38992.9 887.825 65
 0 2 -10 38380.4 893.238 66
 0 -2 -10 37740.6 882.471 64
 0 -2 10 39400.4 1269.62 23
 0 2 10 37309.2 1020.94 23
 0 2 10 37889.2 1198.63 22
 0 2 10 36748.3 1082.15 21
 0 2 10 39118.7 1081.14 18
 0 2 10 36966 1156.62 19
 0 -2 10 38308.4 829.728 51
 0 -2 10 38756 850.137 52
 0 -2 10 39533.6 890.378 49
 0 -2 10 38519.4 1272.07 40
 0 2 -10 39187.3 1241.71 43
 0 -2 -10 37141.7 1224.95 42
 0 -2 10 37300.8 1253.52 41
 0 -2 -10 39280 1234.09 26
 0 2 10 37365.6 1242.88 27
 0 2 -10 38679.1 1255.59 29
 0 -2 -10 38325.7 1072.42 24
 0 2 -10 37363.9 1057.8 26
 0 -2 -10 37916.6 1072.6 29
 0 -2 10 36847.9 1247.06 35
 0 -2 10 37884.3 1074.48 36
 0 -2 -10 38282.1 1230.97 37
 0 2 10 39352.1 1235.72 36
 0 -2 -10 37703.4 876.346 47
 0 2 -10 39823.1 882.308 48
 0 2 10 39427.6 869.736 44
 0 2 -10 37103.3 811.432 46
 0 2 -10 38000.7 892.201 59
 0 -2 -10 38173.8 861.572 59
 0 2 -10 37963.6 1248.69 31
 0 -2 -10 38523.8 1142.45 31
 0 -2 10 37789.6 1220.7 30
 0 2 10 39881.6 1160.96 32
 0 2 10 38583.3 1117.8 131
 0 -2 10 41013.6 1210.55 133
 0 -2 10 37814.9 1205.2 132
 0 -2 10 39413 1192.1 131
 0 2 10 38371.1 1122.38 133
 0 -2 10 39017.7 1203.45 135
 0 -2 10 41149.7 1230.57 134
 0 -2 10 36905.9 1089.91 137
 0 2 10 37322.1 1109.25 135
 0 2 10 37108.5 1116.11 136
 0 2 10 37185.4 1218.52 139
 0 2 10 38753.4 1241.84 137
 0 -2 10 38117.6 1119.48 139
 0 2 10 37277.6 1203.44 10
 0 -2 10 35619.5 1198.14 16
 0 2 10 39952.5 1253.72 14
 0 2 -10 38011.6 1237.82 15
 0 -2 10 39764.7 1236.89 14
 0 2 10 38457.9 1235.94 12
 0 2 -10 38956.9 862.433 55
 0 -2 -10 38020.8 879.338 54
 0 2 -10 37761.8 874.083 54
 0 2 11 168315 3654.27 141
 0 2 11 167317 3691.8 140
 0 -2 11 157906 3279.29 142
 0 -2 11 160091 3306.41 144
 0 -2 11 164604 3477.31 141
 0 -2 11 166694 3608.7 140
 0 -2 11 168117 3132.75 65
 0 -2 -11 158622 3068.8 66
 0 -2 -11 158972 3117.99 64
 0 2 -11 161926 3136.93 66
 0 2 11 169360 3605.94 22
 0 -2 11 170888 3700.49 23
 0 2 11 159910 3416.08 21
 0 -2 11 168956 3649.41 19
 0 2 11 165888 3362.5 18
 0 2 11 164370 3545.06 19
 0 2 11 158097 3315.85 23
 0 -2 11 166749 3078.66 52
 0 -2 11 168049 3134.73 49
 0 2 11 165475 3095.29 50
 0 -2 11 163838 3052.14 51
 0 -2 11 157765 3671.25 41
 0 -2 11 169362 3726.32 40
 0 -2 -11 162696 3658.55 42
 0 2 -11 167889 3653.49 43
 0 -2 -11 160752 3398.23 29
 0 2 11 163315 3661.93 27
 0 -2 -11 165039 3362.77 24
 0 2 -11 161177 3372.35 26
 0 -2 -11 168860 3643.4 26
 0 -2 11 160883 3387.61 36
 0 -2 11 158735 3678.69 35
 0 2 11 165850 3631.97 36
 0 -2 -11 167403 3663.91 37
 0 -2 -11 156532 3107.53 47
 0 2 11 170034 3103.38 44
 0 2 -11 169246 3116.21 48
 0 -2 -11 163290 3099.38 59
 0 2 -11 163494 3138.64 59
 0 2 -11 159610 3676.73 33
 0 2 11 168717 3506.47 32
 0 2 -11 156362 3663.7 31
 0 -2 -11 163147 3508.03 31
 0 -2 11 160035 3620.17 30
 0 -2 11 170089 3583.91 131
 0 -2 11 164973 3590.19 134
 0 -2 11 162146 3575.79 135
 0 -2 -11 152234 3462.82 132
 0 2 11 159956 3446.29 131
 0 -2 11 167978 3619.75 132
 0 -2 11 172770 3598.37 133
 0 2 11 163325 3472.84 133
 0 2 11 159152 3451.87 135
 0 2 11 162138 3468.93 136
 0 -2 11 161406 3440.13 137
 0 -2 11 156769 3466.96 139
 0 2 11 162594 3657.04 137
 0 2 11 162525 3642.88 139
 0 2 11 165156 3541.51 13
 0 -2 11 157743 3602.52 16
 0 2 11 172068 3693.21 14
 0 2 -11 161396 3661.58 15
 0 2 11 157844 3626.26 12
 0 2 11 159540 3592.42 10
 0 -2 11 167130 3648.49 14
 0 -2 -11 163546 3124.67 54
 0 2 -11 161173 3113.74 54
 0 2 -11 166135 3086.34 55
 0 -2 12 116146 2803.86 140
 0 2 12 119070 2887.36 140
 0 2 12 115364 2828.66 141
 0 -2 12 114708 2657.92 141
 0 -2 12 118040 2303.02 65
 0 2 -12 116071 2321.69 66
 0 -2 -12 111241 2238.53 66
 0 -2 -12 111337 2289.91 64
 0 -2 12 112754 2864.19 35
 0 -2 -12 111546 2834.02 37
 0 2 12 118016 2807.96 36
 0 -2 12 112236 2559.46 36
 0 2 12 109819 2712.79 19
 0 -2 12 122132 2854.85 19
 0 2 12 121047 2780.5 22
 0 -2 12 119051 2895.76 23
 0 2 12 110691 2591.64 21
 0 2 12 118324 2261.46 50
 0 -2 12 118474 2307.58 49
 0 -2 12 117658 2247.9 52
 0 -2 12 115322 2216.62 51
 0 2 12 115597 2857.66 27
 0 2 -12 115838 2549.25 26
 0 -2 12 111586 2632.71 27
 0 -2 -12 116052 2820.42 26
 0 -2 -12 112216 2583.39 29
 0 2 -12 117469 2276.89 48
 0 2 12 117309 2264.92 44
 0 -2 -12 103397 2263.91 47
 0 2 -12 120369 2849.86 43
 0 -2 -12 111458 2832.67 42
 0 -2 12 112860 2874.99 41
 0 -2 12 117706 2914.67 40
 0 2 -12 113670 2313.43 59
 0 -2 -12 115438 2274.91 59
 0 -2 12 110307 2627.88 137
 0 2 12 118501 2864.65 139
 0 2 12 115749 2859.3 137
 0 -2 12 116222 2775.93 135
 0 2 12 111512 2630.41 135
 0 -2 12 114921 2685.8 139
 0 2 12 113262 2644.58 136
 0 2 -12 114340 2239.56 55
 0 -2 -12 116193 2299.29 54
 0 2 -12 111176 2285 54
 0 2 -12 111812 2867.02 31
 0 2 -12 116957 2885.72 33
 0 2 12 121268 2675.24 32
 0 -2 -12 113513 2702.95 31
 0 -2 12 112363 2804.48 30
 0 2 12 109327 2614.11 131
 0 2 12 116049 2661.86 133
 0 -2 -12 109178 2659 132
 0 -2 12 116513 2788.2 134
 0 -2 12 119602 2820.3 132
 0 -2 12 118316 2770.05 131
 0 -2 12 119501 2777.57 133
 0 2 12 110752 2768.15 10
 0 -2 12 110024 2781.8 16
 0 2 12 117636 2853.5 14
 0 2 12 113167 2820.19 12
 0 2 12 113402 2704.54 13
 0 2 -12 112291 2848.81 15
 0 -2 12 116786 2832.49 14
 0 2 13 65606.3 1967.83 14
 0 -2 13 61460.1 1900.36 16
 0 2 13 66684.5 1845.85 13
 0 2 13 61135.5 1903.11 12
 0 -2 13 64152.4 1930.92 14
 0 -2 13 66881.3 1926.76 140
 0 2 13 69891.7 1969.8 141
 0 -2 13 65306.2 1786.68 141
 0 2 13 68621.8 2011.6 140
 0 -2 13 67745 1456.3 65
 0 2 -13 66467.8 1415.28 68
 0 -2 -13 58623.6 1416.34 64
 0 -2 -13 63341.9 1384.3 66
 0 2 -13 65418.1 1467.8 66
 0 -2 -13 64184.3 1956.71 37
 0 2 13 69661.5 1937.81 36
 0 -2 13 64747.1 1979.66 35
 0 2 13 65264.5 1859.89 22
 0 2 13 66912.3 1870.52 19
 0 -2 13 67599.5 1996.6 23
 0 -2 13 69662.5 1963.1 19
 0 -2 13 62394.3 1710.76 138
 0 2 13 63955.9 1765.21 136
 0 2 13 66495 1972.37 139
 0 -2 13 65551.2 1822.84 139
 0 -2 13 67947.8 1897.81 135
 0 2 13 67056 1991.3 137
 0 -2 13 63835.4 1775.83 137
 0 2 13 67610.5 1967.17 138
 0 2 13 65018.5 1768.61 135
 0 -2 13 65899.2 1923.73 132
 0 -2 -13 62343 1784.32 132
 0 -2 13 67017.8 1881.27 131
 0 2 13 61911.8 1746.29 131
 0 -2 13 64021.6 1890.04 134
 0 2 13 60649.4 1747.5 133
 0 -2 13 65942.2 1881.59 133
 0 2 -13 64241.2 1368.95 125
 0 -2 -13 62327.6 1377.69 119
 0 -2 -13 63564.2 1405.71 121
 0 -2 -13 67665.5 1447.94 122
 0 -2 -13 61383.9 1397.23 120
 0 2 -13 64505.7 1400.5 121
 0 2 -13 65920.7 1411.44 120
 0 -2 13 61723.4 1386.41 112
 0 -2 -13 66010.7 1439.94 108
 0 2 -13 66109.7 1419 108
 0 -2 -13 66602.4 1404.25 100
 0 -2 -13 64985.3 1426.03 91
 0 2 -13 66279.4 1383.42 92
 0 -2 -13 63082 1413 86
 0 2 -13 63073.8 1384.09 86
 0 -2 13 65724.1 1407.62 83
 0 -2 13 64103.1 1982.19 41
 0 -2 -13 63924.1 1956.66 42
 0 2 -13 67222.7 1933.23 43
 0 -2 13 67318.3 2024.61 40
 0 2 -13 66371.2 1423.26 81
 0 2 -13 64624 1359.25 79
 0 -2 -13 64992.3 1419.9 71
 0 -2 -13 63711.7 1397.97 68
 0 2 -13 64723.5 1410.84 72
 0 2 13 63134.5 1959.52 27
 0 -2 13 63631.3 1782.14 27
 0 -2 -13 61270.3 1703.52 29
 0 -2 -13 68672.5 1951.46 26
 0 2 -13 62550.2 1655.29 26
 0 2 -13 68009.1 1477.62 59
 0 -2 -13 65868.3 1428.59 59
 0 2 13 67006.9 1446.64 51
 0 -2 13 68493.2 1461.38 49
 0 2 13 67084.3 1401.67 50
 0 -2 13 67248.2 1391.05 52
 0 -2 13 66289.1 1359.81 51
 0 -2 -13 67723.8 1465.7 54
 0 2 -13 66396 1380.17 55
 0 2 -13 65753.8 1444.42 54
 0 -2 -13 61719.4 1813.67 31
 0 2 -13 60812.8 1972.24 31
 0 2 13 67748.3 1775.43 32
 0 -2 13 62482.7 1919.1 30
 0 2 -13 66187 1990.62 33
 0 2 -13 64721.7 1408.14 48
 0 2 13 69433.1 1417.83 44
 0 -2 -13 57940.1 1402.07 47
 0 -2 14 39482.6 1459.54 16
 0 2 14 41942.2 1519.03 14
 0 2 14 41307 1491.66 12
 0 -2 14 42149.9 1501.47 14
 0 2 14 38901.6 1368.13 13
 0 -2 14 42807 1484.11 140
 0 -2 14 42442.2 1356.03 141
 0 2 14 44523.2 1569.33 140
 0 2 14 42437.8 1501.34 141
 0 -2 -14 37111.6 1012.16 64
 0 -2 14 42508.1 1056.44 63
 0 2 -14 41975.9 1012.48 68
 0 -2 -14 42499.8 995.421 66
 0 -2 14 44408.6 1055.14 65
 0 2 -14 41884.9 1064 66
 0 -2 -14 40606.6 1525.46 37
 0 2 14 44831.8 1490.17 36
 0 -2 14 42542.3 1562.06 35
 0 2 14 42224.3 1437.6 19
 0 2 14 43972.8 1432.69 22
 0 -2 14 42415.1 1500.74 19
 0 -2 14 44334.5 1558.18 23
 0 2 14 39197.9 1318.82 136
 0 2 14 41286 1332.26 135
 0 -2 14 40364.2 1298.88 138
 0 -2 14 41054.4 1361.03 137
 0 2 14 42030.5 1532.65 139
 0 2 14 41640.9 1513.13 138
 0 -2 14 43964.1 1475.32 135
 0 -2 14 43478.8 1420.43 139
 0 -2 -14 38829.8 1339.56 132
 0 2 14 41306.4 1343.71 133
 0 -2 14 44556.3 1464.95 131
 0 2 14 40079.2 1321.99 131
 0 -2 14 42775.9 1455.08 133
 0 -2 14 42675.3 1466.78 134
 0 2 -14 40656.5 962.5 125
 0 -2 -14 39480.6 998.835 120
 0 2 -14 42227.5 1014.09 120
 0 -2 -14 40891.2 980.232 119
 0 2 -14 42051.6 1000.72 121
 0 2 -14 41134.8 977.462 122
 0 -2 -14 41231.7 1005.41 121
 0 -2 -14 43905.1 1051.4 122
 0 -2 14 40242.6 986.228 112
 0 2 -14 42633.8 1021.07 108
 0 -2 -14 42441.6 1041.18 108
 0 -2 -14 42429.4 997.501 100
 0 -2 -14 42580 1023.7 91
 0 2 -14 43007 986.095 92
 0 -2 14 41535 1001.77 83
 0 2 -14 40290.9 977.207 86
 0 -2 -14 41263.8 1016.35 86
 0 -2 14 42545.6 1562.15 41
 0 -2 -14 39229.6 1481.63 42
 0 2 -14 39871.3 1446.03 43
 0 -2 14 41991.1 1577.26 40
 0 2 -14 41672.3 959.017 79
 0 2 -14 41800.4 1021.65 81
 0 2 -14 39774.5 968.761 70
 0 -2 -14 42083.2 1020.6 71
 0 2 -14 41084.2 1005.95 72
 0 -2 -14 41192.7 998.041 68
 0 2 -14 39269.9 1522.03 29
 0 2 -14 45483.2 1553.46 28
 0 -2 -14 43173.7 1490.07 26
 0 -2 14 40253.4 1357.28 27
 0 -2 -14 42638.2 1031 59
 0 2 -14 42503.8 1072.14 59
 0 2 14 43582.8 1046.92 51
 0 2 14 43823 992.822 50
 0 2 14 42559.1 1049.04 52
 0 -2 14 43353.9 991.899 52
 0 -2 14 44085.6 1061.16 49
 0 2 -14 41605.9 1039.58 54
 0 -2 -14 43231.9 1059.64 54
 0 2 -14 41473.9 957.253 55
 0 -2 -14 41789.3 1421.9 31
 0 2 -14 41361.3 1558.11 31
 0 2 -14 42490.7 1545.04 33
 0 -2 14 40934.1 1489.65 30
 0 2 -14 42914 1008.05 48
 0 2 14 43236.6 1003.5 44
 0 2 15 15599.8 863.874 16
 0 2 15 16830.7 914.665 14
 0 -2 15 15725.3 879.162 14
 0 2 15 16605.2 816.925 13
 0 -2 15 16190.9 880.515 16
 0 2 15 18038.8 960.584 140
 0 -2 15 16868.7 791.887 141
 0 2 15 17007.3 894.54 141
 0 -2 15 15944.7 869.24 140
 0 -2 15 17289.7 582.034 63
 0 2 -15 16535.7 540.051 68
 0 2 15 15613.7 498.292 67
 0 -2 -15 16286.6 519.426 66
 0 -2 15 18019.6 584.284 65
 0 2 15 18275.3 893.272 36
 0 -2 -15 16045.5 914.141 37
 0 -2 15 17387.1 954.297 35
 0 2 15 17794 845.192 22
 0 2 15 15490.2 827.777 19
 0 -2 15 16882.1 917.954 23
 0 -2 15 16700.4 902.401 19
 0 2 15 15772 895.13 138
 0 2 15 17023.8 930.507 139
 0 -2 15 16257.3 764.014 138
 0 -2 15 17263.4 847.722 139
 0 -2 15 15413.7 834.996 135
 0 -2 15 16561.8 873.201 136
 0 -2 15 15556.6 788.039 137
 0 -2 15 15889.2 853.36 134
 0 -2 -15 15487.3 783.51 132
 0 -2 15 16633.5 853.363 131
 0 -2 15 17846.9 879.749 133
 0 2 -15 16304.4 496.257 125
 0 -2 15 16441.5 532.804 129
 0 -2 -15 15594.8 528.755 120
 0 -2 -15 16090.5 529.592 121
 0 2 -15 15872.4 504.935 122
 0 -2 -15 17709.2 576.941 122
 0 2 -15 16651.2 538.69 120
 0 2 -15 16535 529.182 121
 0 -2 -15 16226.4 511.753 119
 0 -2 15 16584.2 520.179 112
 0 -2 -15 16809 565.903 108
 0 2 -15 16194.5 539.273 108
 0 -2 -15 17221.3 531.348 100
 0 -2 -15 16517.3 550.304 101
 0 2 -15 16768.3 514.962 92
 0 -2 -15 16883.9 548.316 91
 0 2 -15 16588.1 514.781 86
 0 -2 -15 16467.6 542.204 86
 0 -2 15 17016.4 535.68 83
 0 -2 15 17078.3 948.216 41
 0 2 -15 16714.6 869.285 43
 0 -2 15 17839.1 983.676 40
 0 2 -15 16635.9 495.545 79
 0 2 -15 16992.4 551.102 81
 0 -2 -15 16796.5 543.176 71
 0 2 -15 16541.8 538.618 72
 0 -2 -15 15655.3 522.717 68
 0 2 -15 16048.6 508.257 70
 0 -2 15 16496.1 810.411 27
 0 -2 -15 16246 875.892 26
 0 2 -15 17251.9 920.328 28
 0 2 -15 16400.7 935.684 29
 0 2 -15 17282 596.057 59
 0 -2 -15 17998 567.217 59
 0 2 15 17475.3 575.045 52
 0 2 15 17249.6 563.791 51
 0 -2 15 17809.1 527.244 52
 0 2 15 17696.1 518.744 50
 0 -2 15 17149.9 576.225 49
 0 -2 -15 17331.6 584.166 54
 0 2 -15 16114.1 559.925 54
 0 -2 -15 17310.2 857.971 31
 0 2 -15 16544.8 943.446 31
 0 2 -15 15904.2 909.136 33
 0 -2 15 15550.5 871.235 30
 0 2 15 17889.9 537.521 44
 0 2 -15 16865 527.13 48
 0 2 16 70.0405 106.569 16
 0 2 16 98.8477 107.997 14
 0 -2 16 23.4023 106.822 16
 0 -2 16 145.544 123.79 14
 0 2 16 46.1657 100.88 141
 0 2 16 77.3067 101.867 140
 0 -2 -16 99.2843 55.8671 68
 0 -2 -16 80.2647 50.8318 66
 0 2 16 163.066 62.8866 67
 0 2 -16 144.057 64.568 68
 0 -2 16 725.743 114.502 65
 0 -2 16 131.012 146.474 35
 0 2 16 126.509 114.551 36
 0 2 16 43.5254 75.881 19
 0 -2 16 96.7913 95.6584 19
 0 -2 16 -24.4484 111.596 23
 0 -2 16 92.2375 109.554 140
 0 -2 16 90.6118 99.0014 136
 0 -2 16 165.94 102.268 139
 0 2 16 49.7077 98.251 138
 0 2 16 127.78 121.412 139
 0 -2 16 192.777 104.735 137
 0 -2 16 174.191 114.762 135
 0 -2 16 157.626 111.02 134
 0 -2 16 108.886 103.464 133
 0 -2 16 107.362 102.016 131
 0 2 -16 160.508 52.8705 125
 0 -2 16 45.9815 57.4347 129
 0 -2 -16 41.5056 54.7131 120
 0 2 -16 122.515 57.032 122
 0 -2 -16 106.693 66.6255 122
 0 -2 -16 85.368 57.4171 121
 0 2 -16 87.668 61.2113 121
 0 -2 -16 75.5695 51.4074 119
 0 2 -16 88.6516 58.9426 120
 0 -2 16 78.8931 54.8439 112
 0 2 -16 138.925 66.018 108
 0 -2 -16 68.9578 58.8888 108
 0 -2 -16 129.217 58.4869 100
 0 -2 -16 181.165 72.733 101
 0 -2 -16 48.0866 52.0227 91
 0 -2 16 97.2477 61.0255 83
 0 -2 -16 164.247 60.5109 86
 0 2 -16 52.3484 48.4998 86
 0 2 -16 151.97 117.946 43
 0 -2 16 314.04 165.364 41
 0 2 16 36.8611 46.5317 44
 0 -2 16 162.644 133.641 40
 0 2 -16 204.387 71.3459 81
 0 2 -16 83.5523 46.6971 79
 0 -2 -16 114.577 58.9285 71
 0 -2 -16 -22.2408 71.1305 70
 0 2 -16 53.6777 54.5233 72
 0 2 -16 94.5712 55.0942 70
 0 2 -16 53.188 105.128 29
 0 -2 16 250.534 119.106 27
 0 2 -16 73.9919 107.788 28
 0 2 -16 171.847 81.6524 59
 0 -2 -16 117.417 64.159 59
 0 -2 16 209.848 78.8816 63
 0 -2 16 89.1407 49.5509 52
 0 2 16 530.215 83.3042 50
 0 2 16 92.4453 70.3422 52
 0 2 16 109.146 65.0447 51
 0 -2 16 118.152 66.4738 49
 0 2 -16 38.9513 57.1739 54
 0 -2 -16 141.994 70.4862 54
 0 2 -16 77.0495 107.019 33
 0 2 -16 109.199 113.753 31
 0 -2 16 119.848 118.175 30
 0 2 -16 104.123 57.0884 48
 0 2 17 1298.55 246.905 16
 0 -2 17 1589.96 279.588 14
 0 -2 17 1303.21 249.606 16
 0 2 17 1299.12 265.477 14
 0 2 17 1777.01 289.893 141
 0 -2 17 1554.12 166.685 63
 0 -2 17 1828.83 174.996 65
 0 2 -17 1395.82 143.272 68
 0 2 17 1365.1 240.759 36
 0 -2 17 1194.27 254.861 35
 0 2 17 1099.01 223.097 19
 0 -2 17 1387.58 261.714 19
 0 -2 17 1369.24 265.928 23
 0 -2 17 1645.78 265.717 133
 0 -2 17 1416.95 250.429 134
 0 -2 17 1075.71 220.185 131
 0 -2 17 1436.32 142.365 129
 0 2 -17 1392.61 133.985 121
 0 -2 -17 1375.2 139.005 121
 0 -2 -17 1370.89 126.85 119
 0 2 -17 1357.7 127.548 122
 0 2 -17 1524.01 149.365 120
 0 -2 17 1443.09 133.142 112
 0 2 -17 1497.41 148.36 108
 0 -2 -17 1376.44 149.956 108
 0 -2 -17 1543.14 138.6 100
 0 -2 -17 1575.94 154.043 101
 0 -2 17 1353.94 150.534 93
 0 -2 -17 1517.5 145.546 91
 0 2 -17 1358.32 126.505 86
 0 -2 17 1362.78 137.412 83
 0 -2 -17 1379.47 140.212 86
 0 2 -17 1203.61 224.606 43
 0 -2 17 1298.67 286.221 40
 0 -2 17 1217.08 263.205 41
 0 2 -17 1288.17 144.106 81
 0 2 -17 1240.52 114.941 79
 0 -2 -17 1335.95 138.106 68
 0 2 -17 1325.74 127.997 70
 0 2 17 1704.19 145.404 73
 0 -2 -17 1738.04 152.429 71
 0 2 -17 1357.51 140.408 72
 0 -2 -17 1117.61 141.19 70
 0 2 -17 1845.51 182.998 59
 0 -2 -17 1189 137.588 59
 0 2 17 1342.94 129.597 44
 0 2 -17 1438.84 131.016 48
 0 2 -17 1024.82 238.613 29
 0 2 17 1377.94 277.25 27
 0 -2 17 1513.14 161.73 56
 0 2 -17 1163.64 141.714 54
 0 -2 -17 1470.16 160.099 54
 0 -2 17 1261.87 125.033 52
 0 2 17 1873.4 166.341 51
 0 -2 17 1676.13 170.395 49
 0 2 17 1444.25 157.227 52
 0 2 17 1282.44 155.883 49
 0 2 17 1528.7 285.888 140
 0 2 17 1483.9 281.371 138
 0 -2 17 1386.12 241.459 139
 0 2 17 1480.13 284.365 139
 0 -2 17 1469.88 255.292 136
 0 -2 17 1631.58 267.961 135
 0 -2 17 1001.64 229.731 140
 0 2 17 1461.17 277.536 137
 0 2 -17 1280.61 269.882 33
 0 -2 17 1719.63 293.819 30
 0 -2 -18 218.376 75.3639 59
 0 -2 18 250.844 87.9992 63
 0 2 -18 339.218 91.9638 59
 0 2 -18 266.033 74.7831 120
 0 -2 -18 241.363 62.4166 119
 0 2 -18 365.614 73.8136 121
 0 -2 18 217.699 65.0368 112
 0 2 -18 287.101 75.5756 108
 0 -2 -18 318.972 85.0155 108
 0 -2 -18 175.519 57.5426 100
 0 -2 -18 287.167 81.7246 101
 0 2 -18 203.725 63.9885 100
 0 -2 -18 367.65 79.9344 91
 0 -2 18 310.116 83.4483 93
 0 -2 18 270.665 72.9193 83
 0 -2 -18 342.902 84.8846 88
 0 -2 -18 318.047 71.3036 86
 0 -2 -18 222.489 68.2797 87
 0 2 18 252.019 63.008 44
 0 -2 18 284.447 163.453 40
 0 -2 18 293.287 154.496 41
 0 -2 18 330.21 77.8235 129
 0 2 -18 331.092 84.2592 81
 0 2 -18 337.175 77.6068 72
 0 2 18 213.607 63.4434 73
 0 -2 -18 230.055 76.4325 70
 0 2 -18 247.735 66.4055 70
 0 -2 -18 328.786 77.8743 71
 0 -2 -18 187.685 64.9652 68
 0 2 -18 275.08 75.994 68
 0 2 18 241.525 85.3896 65
 0 -2 18 220.627 86.7846 65
 0 -2 18 342.697 167.639 35
 0 2 18 247.538 142.231 27
 0 2 -18 222.989 134.669 29
 0 2 18 333.011 142.559 141
 0 -2 18 269.074 77.9047 58
 0 -2 -18 236.719 85.8498 54
 0 -2 18 153.175 73.3309 56
 0 2 -18 454.882 95.3121 54
 0 2 18 261.973 87.6281 52
 0 -2 18 290.408 87.3191 49
 0 2 18 255.176 79.6084 51
 0 2 18 180.274 84.6511 49
 0 -2 18 171.396 109.418 140
 0 -2 18 305.875 123.475 139
 0 2 18 169.396 127.613 140
 0 -2 18 284.631 135.378 30
 0 2 -18 443.417 162.764 33
 0 -2 19 21292 580.755 129
 0 -2 19 21621.3 560.031 112
 0 -2 -19 21281.2 628.576 108
 0 2 -19 21305.9 605.533 108
 0 2 -19 20983.8 549.617 100
 0 -2 -19 20048 547.784 100
 0 -2 -19 21878.4 610.904 101
 0 -2 19 22047.3 617.584 93
 0 -2 -19 20677.3 582.823 87
 0 -2 -19 21054.6 611.559 88
 0 -2 19 20542 567.228 83
 0 2 19 19906.1 936.757 41
 0 -2 19 21018.5 990.646 41
 0 -2 19 22264.5 1054.47 40
 0 2 -19 19687.6 583.815 120
 0 2 -19 20511.5 603.032 81
 0 2 19 20231.9 564.344 73
 0 2 -19 20710.6 583.752 72
 0 2 -19 21112 599.138 68
 0 -2 19 21971.8 644.421 63
 0 -2 19 21807.2 608.135 67
 0 2 -19 21137.3 646.896 66
 0 -2 19 22603 642.093 65
 0 2 19 22016.5 652.111 65
 0 2 19 20135.5 953.142 35
 0 -2 19 20943.9 987.77 35
 0 2 -19 19740.7 939.155 33
 0 2 19 21327.8 1010.48 27
 0 2 19 20846.5 997.609 140
 0 2 19 21485.9 924.581 141
 0 2 -19 20917.1 652.519 59
 0 -2 19 20981.1 603.086 58
 0 -2 19 21635.3 638.094 49
 0 2 19 22385.7 629.348 52
 0 2 19 22013.6 604.806 51
 0 2 19 22003.8 654.235 49
 0 2 -19 17981.3 593.611 54
 0 -2 -19 20259.4 636.066 54
 0 -2 19 21133.2 624.44 56
 0 2 20 10129.3 358.991 115
 0 -2 20 9620.86 299.786 112
 0 -2 20 10366.2 357.634 93
 0 -2 -20 10150.6 355.298 88
 0 -2 20 9467.32 309.696 83
 0 -2 20 9797.45 639.809 40
 0 -2 20 10225.4 616.312 41
 0 2 -20 9499.87 347.898 81
 0 -2 -20 10121 349.774 101
 0 2 -20 10183.9 350.672 68
 0 2 20 10061.2 322.279 73
 0 -2 20 9807.17 604.651 35
 0 -2 20 10330.9 377.98 63
 0 2 20 10851.5 394.984 65
 0 -2 20 10514.8 376.897 65
 0 -2 20 10495.3 354.768 67
 0 2 -20 9423.31 379.396 66
 0 2 -20 9554.73 338.146 120
 0 2 20 10121.9 383.884 49
 0 2 20 10123 361.456 52
 0 -2 20 10268.4 376.084 49
 0 2 20 10265.4 341.625 51
 0 2 -20 9611.33 381.987 59
 0 -2 20 9803.74 325.736 129
 0 -2 -20 10256.5 370.725 108
 0 2 -20 10004.7 351.619 108
 0 -2 -20 9269.55 372.114 54
 0 -2 20 9665.31 360.242 56
 0 -2 20 9948.04 380.974 53
 0 2 -21 1363.93 107.439 108
 0 -2 -21 1343.23 114.476 108
 0 -2 21 1271.71 113.263 49
 0 2 21 1320.8 107.387 52
 0 2 21 1377.12 123.438 49
 0 -2 21 1295.17 105.052 93
 0 2 -21 1348.81 125.124 59
 0 -2 -21 1265.71 105.183 88
 0 -2 21 1414.33 119.244 73
 0 2 -21 1332.04 106.747 68
 0 2 21 1296.8 88.0843 73
 0 -2 21 1278.25 89.4357 129
 0 -2 -21 1384.66 106.139 101
 0 2 -21 1338.2 96.9853 119
 0 -2 -21 1149.27 112.547 54
 0 2 21 1366.32 117.028 53
 0 -2 21 1468.21 125.813 53
 0 2 -21 1225.28 103.986 81
 0 -2 21 1351.76 107.142 67
 0 -2 21 1362.36 114.732 65
 0 -2 21 1378.13 117.851 63
 0 2 21 1268 118.653 65
 0 2 -21 1370.42 122.192 66
 0 2 21 1445.08 113.323 115
 0 -2 21 1507.86 117.191 115
 0 -2 -22 609.275 55.844 101
 0 -2 -22 859.262 78.2668 122
 0 2 -22 786.89 81.5356 59
 0 2 -22 771.853 69.0115 68
 0 -2 22 898.316 81.4573 73
 0 2 22 823.607 81.6677 65
 0 -2 22 717.782 61.6458 67
 0 2 22 891.829 73.3618 115
 0 -2 -22 753.506 66.1428 88
 0 -2 22 863.331 72.3735 93
 0 -2 23 4792.81 144.973 73
 0 -2 -23 4005.76 133.719 124
 0 -2 -23 4320.18 133.773 122
 0 2 23 4529.84 141.022 114
 0 3 0 902.934 111.12 18
 0 -3 0 33.5157 18.4584 23
 0 -3 0 16.6651 31.9361 25
 0 3 0 329.071 49.9109 27
 0 3 0 99.8526 45.8033 8
 0 -3 0 250.602 64.4312 16
 0 3 0 230.566 71.3181 11
 0 -3 0 -13.0492 33.3258 143
 0 -3 0 6.43312 31.7475 142
 0 -3 0 97.0449 45.1278 144
 0 3 0 333.014 85.8539 34
 0 -3 0 14.7536 38.9038 2
 0 -3 0 34.1208 37.0997 132
 0 -3 0 126.458 52.6337 134
 0 3 0 33.7199 18.1225 139
 0 3 0 118.203 32.406 137
 0 3 0 173.82 44.3573 138
 0 -3 0 66.6235 51.6288 35
 0 -3 -1 37771.9 946.301 20
 0 3 -1 37346.3 937.526 18
 0 -3 1 38085.5 856.538 23
 0 -3 1 36287.1 891.242 25
 0 -3 -1 37761.6 956.284 24
 0 3 1 38041 861.259 27
 0 -3 -1 38066.5 922.093 25
 0 -3 1 37255.9 950.594 133
 0 -3 1 38213.9 971.933 132
 0 -3 1 38377.7 967.12 134
 0 -3 -1 37763.8 958.959 132
 0 -3 -1 39458.8 957.22 134
 0 3 1 39797.7 959.588 131
 0 3 1 37780.4 958.318 11
 0 3 1 39568.7 938.978 8
 0 -3 1 37543.6 933.736 8
 0 -3 -1 37558.9 744.478 17
 0 3 -1 38351 979.732 11
 0 -3 -1 39551.6 983.048 16
 0 -3 -1 38333.9 960.114 143
 0 -3 1 37372.8 955.6 142
 0 -3 1 38180.6 934.859 143
 0 -3 -1 38408.1 921.811 144
 0 -3 -1 36185.1 912.833 142
 0 -3 1 37131.6 954.814 144
 0 -3 1 35944.9 962.876 2
 0 -3 -1 38435.8 974.697 30
 0 3 1 39449.1 953.812 135
 0 3 1 39615.5 954.002 136
 0 3 -1 38729.4 964.85 136
 0 3 -1 40702.6 978.184 135
 0 3 1 37085.3 891.466 138
 0 3 -1 36873.1 839.079 138
 0 3 1 37313.7 833.96 139
 0 3 1 37323.6 849.411 137
 0 -3 1 38794.9 990.816 35
 0 -3 -1 36850.3 966.667 35
 0 3 -1 37414.6 976.576 34
 0 3 1 36503.2 950.616 34
 0 3 -2 14784.3 484.408 18
 0 -3 2 15065.7 469.971 23
 0 -3 -2 15085 490.567 20
 0 3 2 15536.3 498.944 19
 0 -3 2 15226.3 530.64 20
 0 3 2 13143.7 506.126 18
 0 3 -2 14561.9 452.959 29
 0 -3 2 13831.7 450.004 25
 0 -3 -2 15133.6 525.2 24
 0 3 2 15146.9 469.551 27
 0 -3 -2 14558.3 488.024 25
 0 3 -2 14273.6 507.152 28
 0 3 2 15292.9 502.864 131
 0 -3 -2 15135.5 509.622 132
 0 -3 -2 15083.5 501.633 134
 0 3 2 14638.4 489.037 8
 0 -3 2 14891.9 509.831 8
 0 3 2 14647 548.985 13
 0 -3 -2 15197.2 383.551 17
 0 3 -2 14658.6 428.415 15
 0 -3 -2 15036 517.179 39
 0 -3 2 14553.9 528.911 40
 0 -3 2 15114.5 546.184 41
 0 -3 -2 15552.3 531.051 41
 0 -3 -2 14420.3 455.761 142
 0 -3 2 15257.7 488.404 143
 0 -3 -2 14684.9 454.59 144
 0 -3 -2 14627 517.149 2
 0 -3 2 13836.2 505.094 2
 0 -3 -2 14991.7 525.336 30
 0 3 2 15486.2 504.952 135
 0 3 -2 16186.1 539.991 135
 0 3 2 14787 444.609 139
 0 3 2 15334.5 500.707 136
 0 3 2 14865.5 488.297 138
 0 3 -2 15230.6 525.973 136
 0 3 -2 15168.7 413.555 138
 0 3 2 14431.4 452.595 137
 0 -3 -2 14620.6 521.694 35
 0 -3 2 15498.1 550.915 35
 0 3 2 14199 493.952 34
 0 -3 3 10215.9 400.19 23
 0 -3 3 9937.57 424.094 20
 0 -3 -3 10005 365.262 20
 0 3 3 9272.48 419.894 18
 0 3 3 10274 399.386 19
 0 -3 -3 10456.7 407.048 25
 0 3 -3 10149.2 388.742 29
 0 -3 3 8617.17 343.54 25
 0 -3 -3 10000.9 421.604 24
 0 3 -3 9858.31 416.553 28
 0 3 3 10072.5 392.448 27
 0 3 3 9938.36 394.551 131
 0 -3 -3 9749.31 394.383 134
 0 -3 -3 9874.17 398.437 132
 0 3 3 10097.9 448.164 13
 0 -3 -3 9833.08 323.085 17
 0 3 -3 9822.34 363.117 15
 0 3 3 10068.2 397.08 8
 0 3 3 11515.1 364.25 7
 0 -3 3 9434.74 411.528 8
 0 3 -3 10689.5 429.361 43
 0 -3 3 9997.11 435.769 40
 0 -3 3 10134.8 447.852 41
 0 -3 -3 10347.9 427.78 41
 0 -3 3 9927.39 404.937 140
 0 -3 3 10002.3 372.782 143
 0 -3 3 10676.2 432.194 142
 0 -3 3 10339.1 429.692 144
 0 -3 -3 9432.11 330.796 142
 0 -3 -3 8958.25 392.427 143
 0 -3 -3 9580.17 404.816 2
 0 -3 3 9076.77 392.761 2
 0 -3 -3 9918.49 421.563 30
 0 -3 3 10073.6 439.135 30
 0 3 -3 9331.37 357.064 31
 0 3 -3 10268.9 405.788 33
 0 -3 3 9948.51 443.697 35
 0 -3 -3 10341.1 430.949 35
 0 3 -3 9448.14 415.848 34
 0 3 3 9658.43 381.019 34
 0 3 3 10067.1 374.359 139
 0 3 3 9915.29 384.601 137
 0 3 3 9943.54 391.387 135
 0 3 -3 9802.08 416.841 136
 0 3 3 9488.14 398.036 138
 0 3 3 10218.9 399.624 136
 0 -3 4 59062.5 1430.65 40
 0 3 -4 58175.8 1400.73 43
 0 -3 4 56404.7 1429.37 41
 0 -3 4 54598.5 1346.04 39
 0 -3 -4 57829.9 1352.41 42
 0 -3 -4 58333 1395.99 41
 0 -3 -4 57478.6 1357.52 143
 0 -3 4 59300.4 1276.77 143
 0 -3 4 57673.1 1388.15 144
 0 -3 4 57136.5 1377.53 142
 0 -3 -4 55224.4 1179.82 142
 0 -3 4 61559.7 1380.18 140
 0 3 4 60446.9 1344.04 19
 0 -3 4 58796.6 1374.64 23
 0 -3 4 57652.5 1375.31 20
 0 3 4 59430.6 1292.22 21
 0 -3 -4 58176.7 1238.59 20
 0 3 4 56925.1 1401 18
 0 -3 -4 58512.3 1292.48 37
 0 3 -4 56238.9 1374.9 34
 0 3 -4 57946.9 1374.19 33
 0 3 -4 56079.4 1311.66 31
 0 -3 4 58386 1424.06 30
 0 3 4 55956.5 1355.15 27
 0 -3 4 50700.8 1241.97 25
 0 -3 -4 58650.2 1361.49 25
 0 3 -4 57708.1 1352.39 29
 0 3 -4 56384.7 1373.77 28
 0 -3 4 55513.1 1369.49 131
 0 -3 4 60086.6 1438.91 16
 0 -3 -4 59120.9 1254.85 17
 0 3 4 59473.9 1450.67 12
 0 3 -4 57416.6 1320.19 15
 0 3 4 57604.4 1259.14 7
 0 -3 -4 54946.1 1319.08 134
 0 -3 4 58316.1 1396.01 134
 0 -3 4 57602.1 1381.47 133
 0 -3 4 56398.3 1392.83 132
 0 3 4 58455.7 1330.91 131
 0 -3 -4 56888.9 1341.61 132
 0 -3 -4 57116.4 1129.98 45
 0 -3 -4 55564.7 1332.01 2
 0 -3 4 55188.8 1322.4 2
 0 3 -4 58541.4 1393.87 136
 0 3 4 56653 1319.44 136
 0 3 4 57235.5 1329.93 139
 0 3 4 57786.3 1349.51 137
 0 3 4 58091.4 1377.42 138
 0 3 4 58248.3 1329.9 135
 0 -3 5 382.195 98.1389 40
 0 -3 -5 365.869 86.6536 42
 0 3 -5 194.97 76.7706 43
 0 -3 5 342.922 78.0565 141
 0 -3 5 584.781 107.881 142
 0 -3 -5 277.342 75.3957 143
 0 -3 5 139.992 66.5528 144
 0 3 5 665.043 121.503 22
 0 -3 5 495.108 98.3779 20
 0 3 5 368.69 71.8679 21
 0 -3 -5 259.225 75.4872 24
 0 -3 -5 418.986 59.7212 20
 0 3 5 280.76 87.7008 18
 0 -3 5 244.935 78.7825 23
 0 3 5 160.83 63.9192 19
 0 -3 -5 1556.24 167.866 39
 0 3 5 212.467 69.326 38
 0 -3 -5 242.071 67.9264 37
 0 3 -5 202.836 68.0602 31
 0 -3 5 281.916 88.3378 30
 0 3 -5 267.177 78.1183 34
 0 3 -5 981.33 140.969 33
 0 3 -5 272.615 62.3345 26
 0 -3 -5 415.838 99.7353 26
 0 3 -5 274.574 82.057 29
 0 3 -5 314.967 86.4677 28
 0 -3 -5 324.844 85.1631 25
 0 3 5 613.3 114.388 27
 0 -3 5 206.453 72.4019 131
 0 3 5 340.433 79.2424 131
 0 -3 -5 253.475 62.5014 17
 0 -3 5 219.782 79.2543 14
 0 3 5 313.54 103.488 12
 0 3 -5 394.508 86.6305 15
 0 -3 5 363.544 100.826 16
 0 3 -5 311.716 49.3639 48
 0 -3 -5 922.202 73.9549 45
 0 -3 -5 382.4 78.3985 2
 0 -3 5 392.133 83.1249 2
 0 3 5 663.862 107.177 139
 0 3 -5 257.007 78.6035 136
 0 3 5 974.984 128.725 136
 0 -3 5 362.986 85.18 140
 0 3 5 240.791 82.51 138
 0 3 5 476.666 101.46 137
 0 -3 5 609.278 116.056 132
 0 -3 5 505.412 104.246 134
 0 -3 5 413.889 97.8126 133
 0 3 5 338.292 77.4336 135
 0 3 -6 42434.6 884.53 48
 0 3 -6 41005.9 866.146 46
 0 -3 -6 41162.4 865.607 45
 0 -3 -6 38132.2 919.521 31
 0 -3 6 40413.5 1169.71 30
 0 3 -6 43182.9 1178.96 33
 0 3 -6 40480 1117.76 31
 0 -3 6 43787.1 1208.89 40
 0 3 -6 43637.4 1199.41 43
 0 -3 -6 41045.5 1129.18 42
 0 -3 6 41377.8 872.503 49
 0 -3 6 37886.4 1024.72 36
 0 3 -6 40011.6 1092.54 34
 0 3 6 40150.8 1097.46 38
 0 -3 -6 41489.2 1145.68 39
 0 -3 -6 41551.3 1091.22 37
 0 3 -6 38712 986.827 26
 0 3 6 41443.7 1150.29 27
 0 3 -6 41262.3 1148.13 29
 0 3 -6 42959 1158.26 28
 0 -3 -6 41754.2 1132.45 24
 0 -3 -6 41176.6 1151.42 26
 0 3 6 40963.7 1084.75 19
 0 3 6 40009.9 1134.24 18
 0 -3 6 42276.1 1111.01 20
 0 3 -6 37589.9 901.759 18
 0 3 6 40817 1012.74 21
 0 3 6 41185.2 1178.13 22
 0 -3 6 40479.5 1152.87 23
 0 -3 6 41742.4 1146.74 131
 0 3 6 40661.4 1115.53 139
 0 3 6 41094.3 1132.82 137
 0 3 -6 43140.3 1163.51 136
 0 3 6 40503.1 1146.17 138
 0 3 6 40291.8 1060.8 135
 0 3 6 39753 1062.31 136
 0 -3 6 40051.2 1113.4 144
 0 -3 -6 40135.8 1079.02 143
 0 -3 6 40763.9 1113.61 142
 0 -3 6 40969.6 1118.79 140
 0 -3 6 40178.9 1062.57 141
 0 -3 6 41283.7 1026.23 2
 0 -3 -6 40033.6 1017.39 2
 0 -3 6 42995.1 1156.35 133
 0 3 6 40296.4 1062.43 131
 0 -3 6 41830.6 1171.31 132
 0 3 6 41393.8 1075.09 133
 0 -3 -6 39170.3 1073.74 132
 0 -3 6 42020.5 1162.26 134
 0 3 6 39339.4 1197.11 12
 0 -3 6 40691.4 1152.1 14
 0 -3 -6 42346.7 1064.14 17
 0 -3 6 41474.5 1189.36 16
 0 3 -6 40104.1 1117.47 15
 0 3 6 40212.6 1173.39 13
 0 3 -7 120058 2673.57 31
 0 -3 -7 116179 2430.45 31
 0 -3 7 122231 2727.16 30
 0 3 7 124873 2693.17 32
 0 3 -7 126679 2744.27 33
 0 -3 -7 123694 2320.83 45
 0 3 -7 122748 2312.23 46
 0 3 -7 127135 2342.49 48
 0 -3 7 124368 2329.87 49
 0 -3 7 125722 2759.24 40
 0 3 -7 126967 2762.85 43
 0 -3 -7 128904 2706.6 42
 0 -3 -7 123810 2659.43 24
 0 3 7 120288 2697.04 27
 0 -3 -7 125481 2716.34 26
 0 3 -7 116803 2475.92 26
 0 3 -7 124299 2694.2 28
 0 3 -7 122497 2704.72 29
 0 3 7 121124 2605 38
 0 -3 -7 124421 2701.15 39
 0 -3 -7 125573 2642.85 37
 0 -3 7 115849 2524.62 36
 0 3 -7 122141 2590.68 34
 0 3 7 122160 2674.76 18
 0 -3 7 122778 2719.53 23
 0 -3 7 126872 2618.78 20
 0 3 7 120662 2730.52 22
 0 3 7 121978 2616.7 19
 0 3 7 120236 2505.24 21
 0 3 -7 106156 2294.1 18
 0 3 -7 119952 2671.34 15
 0 -3 7 122801 2708.44 14
 0 -3 7 124884 2746.9 16
 0 3 7 118817 2710.01 13
 0 -3 -7 125897 2599.55 17
 0 -3 7 123479 2345.14 63
 0 -3 -7 123935 2319.29 64
 0 -3 -7 122813 2321.33 62
 0 3 -7 125569 2336.77 55
 0 -3 7 122453 2340.32 56
 0 -3 7 123956 2344.69 53
 0 -3 -7 123523 2586.15 143
 0 -3 7 122305 2638.14 144
 0 -3 7 123348 2577.25 141
 0 -3 7 124036 2659.31 140
 0 -3 7 122197 2631.59 142
 0 3 7 123340 2586.92 133
 0 -3 7 127739 2742.03 132
 0 -3 -7 118791 2592.21 132
 0 3 7 120434 2569.63 131
 0 -3 7 129482 2712.22 133
 0 -3 7 126363 2692.38 131
 0 -3 7 127458 2720.72 134
 0 -3 7 122692 2480.19 2
 0 -3 -7 120623 2464.98 2
 0 3 7 123410 2675.64 139
 0 3 7 120627 2686.56 137
 0 3 7 123379 2578.29 135
 0 3 7 119642 2574.81 136
 0 3 7 123897 2710.06 138
 0 3 8 9729.54 511.879 32
 0 3 -8 9723.85 539.298 33
 0 3 -8 9597.36 522.858 31
 0 -3 8 9647.34 529.255 30
 0 -3 -8 9197.87 401.326 31
 0 -3 -8 9810.69 322.107 47
 0 -3 -8 11274.1 336.293 45
 0 3 -8 10228.5 314.334 46
 0 -3 8 10460.7 332.028 49
 0 3 -8 9925.72 547.12 43
 0 -3 -8 11258.5 555.599 42
 0 -3 8 10242 555.805 40
 0 3 8 9645.45 528.846 27
 0 3 -8 9771.08 416.843 26
 0 3 -8 10118.5 542.684 29
 0 -3 -8 9492.82 487.333 24
 0 3 -8 9554.59 450.421 34
 0 3 8 9583.35 463.468 38
 0 -3 -8 9922.6 502.169 37
 0 -3 8 9733.16 440.735 36
 0 -3 -8 9519.72 516.454 39
 0 3 8 10218.5 505.721 18
 0 3 8 9848.39 428.148 21
 0 3 8 9742.22 540.442 22
 0 -3 8 10336.7 544.648 23
 0 -3 8 10033.7 465.339 20
 0 3 8 9155.31 470.688 19
 0 -3 8 10264.2 538.24 14
 0 3 -8 9250.03 514.964 15
 0 -3 -8 9520.13 475.951 17
 0 -3 8 9361.16 527.067 16
 0 3 8 10098.6 534.042 13
 0 3 -8 9695.18 324.318 66
 0 -3 8 9770.16 322.92 65
 0 3 -8 9328.22 316.054 59
 0 -3 -8 9353.77 317.761 62
 0 -3 8 9862.54 333.529 56
 0 3 -8 9638.97 327.616 55
 0 -3 8 9721.19 334.522 53
 0 -3 -8 9520.66 306.716 54
 0 -3 8 10023.7 510.84 140
 0 -3 -8 9484.84 447.531 143
 0 -3 8 9856.55 464.326 141
 0 -3 8 9808.44 481.998 142
 0 -3 8 10156 492.717 144
 0 3 8 9580.42 457.35 131
 0 -3 8 9410.16 517.483 134
 0 -3 8 10860.8 556.67 132
 0 -3 8 10037.8 521.096 131
 0 -3 -8 9150.35 463.186 132
 0 3 8 9271.33 455.438 133
 0 -3 8 10209 529.827 133
 0 -3 8 10022.9 387.583 2
 0 -3 -8 9484.08 373.504 2
 0 3 8 9374.37 507.451 139
 0 3 8 9070.71 451.148 136
 0 3 8 10019.8 466.181 135
 0 3 8 8312.95 499.946 138
 0 -3 8 9796.37 401.371 137
 0 3 8 9167.43 508.614 137
 0 3 -9 12136.9 637.748 31
 0 3 9 13534.1 636.743 32
 0 -3 9 13457.5 667.161 30
 0 -3 -9 12795.4 520.552 31
 0 3 -9 13990.3 691.341 33
 0 3 -9 13449.6 389.685 46
 0 3 -9 14123.4 425.291 48
 0 -3 -9 13276.8 411.04 47
 0 -3 9 13541.6 380.975 52
 0 -3 9 14157.4 422.292 49
 0 -3 9 13391 685.631 40
 0 -3 9 13010.6 686.813 41
 0 3 9 13270.5 668.906 27
 0 3 -9 13201.2 522.816 26
 0 -3 -9 14007.8 616.267 24
 0 3 -9 14244.6 687.126 29
 0 -3 -9 13634.3 642.839 37
 0 -3 9 14179 708.692 35
 0 3 9 13594.9 569.522 38
 0 3 -9 14907.1 571.99 34
 0 -3 9 12842 537.499 36
 0 3 9 13524.8 673.419 22
 0 3 9 13230.1 604.276 19
 0 -3 9 14613.1 581.141 20
 0 3 9 13105.4 610.341 18
 0 3 9 13097.1 530.846 21
 0 3 -9 12664.8 650.179 15
 0 3 9 13479.3 657.951 13
 0 3 9 14436 690.585 14
 0 -3 9 13997.3 685.114 16
 0 -3 9 13875.3 669.958 14
 0 -3 9 13592.7 414.648 65
 0 3 -9 13240.7 416.955 66
 0 -3 -9 12283.6 399.656 62
 0 3 -9 12973.8 411.691 59
 0 3 9 14085.1 390.157 57
 0 -3 -9 13811.2 404.929 54
 0 3 -9 13620.8 416.323 55
 0 -3 9 14015.4 432.236 53
 0 -3 9 13867.3 429.854 56
 0 3 -9 12715 385.518 54
 0 -3 9 13002.1 572.985 141
 0 3 9 14269.6 686.18 141
 0 -3 9 13611.6 594.222 144
 0 -3 9 13876.7 589.621 142
 0 -3 -9 13403.1 551.863 143
 0 -3 9 14191.1 647.977 140
 0 -3 9 13221.2 644.538 133
 0 -3 9 13143.9 656.93 132
 0 3 9 12755.8 570.769 131
 0 -3 -9 13014.7 584.497 132
 0 -3 9 13450 662.681 134
 0 -3 9 13556.7 648.151 131
 0 3 9 13363.4 587.323 133
 0 -3 -9 12909.6 424.85 2
 0 3 9 13936.4 679.372 138
 0 3 9 13196.6 578.284 135
 0 -3 9 12916.6 509.14 137
 0 3 9 12658.1 645.635 137
 0 3 9 13322.4 653.345 139
 0 3 9 13096.1 577.521 136
 0 -3 10 118751 2294.36 49
 0 -3 10 113855 2223.61 52
 0 3 10 115892 2804.35 27
 0 3 -10 114734 2812.14 29
 0 -3 -10 119884 2649.32 24
 0 3 -10 110868 2459.87 26
 0 -3 10 116272 2850.88 41
 0 3 -10 116292 2820.51 43
 0 -3 10 123094 2875.19 40
 0 3 10 115386 2838.56 12
 0 3 10 120639 2834.61 14
 0 -3 10 121296 2799.01 14
 0 3 10 115406 2762.31 13
 0 -3 10 116598 2788.96 16
 0 3 -10 113920 2781.14 15
 0 3 10 119498 2826.45 36
 0 3 10 120216 2552.86 38
 0 -3 10 115294 2849.65 35
 0 -3 -10 116161 2738.17 37
 0 3 -10 106800 2454.81 34
 0 3 10 116514 2791.89 22
 0 3 10 120298 2651.83 18
 0 3 10 111064 2491.61 21
 0 3 10 116912 2668.59 19
 0 -3 10 120117 2545.16 20
 0 3 -10 118749 2296.81 48
 0 3 -10 117063 2233.32 46
 0 -3 -10 116873 2286.7 47
 0 -3 10 121038 2293.02 65
 0 3 -10 116660 2305.65 66
 0 -3 -10 111321 2218.77 59
 0 3 -10 113126 2284.91 59
 0 -3 -10 113547 2486.69 143
 0 -3 10 116936 2724.78 140
 0 -3 10 118886 2604.29 144
 0 -3 10 119754 2596.74 142
 0 -3 10 115450 2600.5 141
 0 3 10 116152 2818.18 141
 0 3 -10 109845 2243.19 54
 0 3 10 115428 2221.08 57
 0 -3 -10 116702 2272.88 54
 0 -3 10 118279 2310.86 53
 0 3 -10 121317 2286.4 55
 0 -3 10 118581 2791.1 132
 0 -3 10 118662 2767.89 134
 0 -3 -10 109717 2600.99 132
 0 -3 10 121105 2773.66 135
 0 3 10 113897 2588.33 131
 0 -3 10 124564 2776.07 133
 0 -3 10 124921 2768.36 131
 0 3 10 113913 2601.19 133
 0 3 10 111875 2584.85 136
 0 3 10 115351 2791.25 138
 0 3 10 111366 2581.84 135
 0 3 10 116568 2799.49 137
 0 3 10 116921 2765.91 139
 0 -3 10 115293 2533.94 139
 0 -3 10 111051 2476.79 137
 0 -3 -10 115308 2524.28 31
 0 -3 10 114507 2777.92 30
 0 3 10 118294 2725.32 32
 0 3 -10 116606 2839.31 33
 0 3 -10 118485 2803.45 31
 0 -3 11 25022.8 667.311 49
 0 -3 11 23194.1 602.474 52
 0 -3 -11 25080.2 1022.67 26
 0 3 -11 21946.2 766.321 26
 0 -3 11 22523.1 806.894 27
 0 3 -11 23370.9 1025.05 29
 0 3 11 23781.6 1020.95 27
 0 3 11 24209.3 992.753 13
 0 3 11 23766.4 1035.97 12
 0 3 -11 22221.8 990.279 15
 0 -3 11 23094.2 995.252 16
 0 3 11 24953.5 1028.82 14
 0 -3 11 23882.9 993.203 14
 0 3 11 25798.6 661.908 44
 0 -3 -11 22971.5 649.725 47
 0 3 -11 23518 596.025 46
 0 3 -11 24210.6 662.885 48
 0 3 -11 25150.8 1043.13 43
 0 -3 11 25046.8 1058.98 40
 0 -3 11 23493.6 1041.61 41
 0 -3 11 23460.5 1029.36 35
 0 -3 -11 23286 972.934 37
 0 3 11 24072.2 1007.77 36
 0 3 11 24827.4 1010.15 22
 0 3 11 23856.2 928.011 19
 0 3 11 24763.1 898.802 18
 0 -3 11 25393.2 666.03 65
 0 -3 -11 23351.5 653.113 64
 0 3 -11 23773.1 672.047 66
 0 3 -11 23548.9 664.882 59
 0 -3 -11 22806.4 608.3 59
 0 3 11 25049.3 1041.69 140
 0 -3 11 23498.8 955.028 140
 0 -3 11 23699.2 876.255 141
 0 -3 11 24739.7 869.163 144
 0 3 11 24395.4 1028.91 141
 0 -3 11 23656.7 845.396 142
 0 -3 -11 22576.6 832.623 31
 0 3 11 24309.2 948.105 32
 0 3 -11 24475.4 1035.11 31
 0 3 -11 24066 1040.69 33
 0 -3 11 23067.4 993.929 30
 0 3 -11 22954 626.92 54
 0 3 -11 24879 650.926 55
 0 -3 -11 24131.6 650.162 54
 0 -3 11 24135.1 674.961 53
 0 -3 11 22841 986.176 132
 0 -3 11 26368.2 1009.44 131
 0 3 11 24301.2 892.351 133
 0 -3 11 25510.6 1021.54 134
 0 -3 -11 23062.6 886.292 132
 0 -3 11 24948.2 994.572 135
 0 3 11 23393.5 870.39 131
 0 -3 11 26436 1015.85 133
 0 3 11 23823.5 1014.31 137
 0 -3 11 23207.7 843.499 139
 0 3 11 24300.3 1022.41 138
 0 -3 11 23509.8 816.286 137
 0 3 11 23201 873.848 136
 0 3 11 22734.1 859.758 135
 0 3 11 23875.1 996.064 139
 0 3 12 22657.2 1030.86 138
 0 3 12 24417.1 1043.99 139
 0 -3 12 22343.8 835.306 137
 0 -3 12 22448.4 867.116 139
 0 3 12 22216.3 877.902 135
 0 3 12 23698.4 1054.82 137
 0 3 12 22166.8 882.343 136
 0 -3 12 22828.9 1022.99 132
 0 3 12 22791.6 894.454 133
 0 -3 12 24559.5 1016.06 131
 0 -3 12 22350.1 999.777 134
 0 3 12 23394.1 894.89 131
 0 -3 -12 22878.8 912.263 132
 0 -3 12 25495.5 1040.21 133
 0 -3 12 24457.1 1023.63 135
 0 -3 12 23726.4 681.474 56
 0 -3 12 24003.8 692.991 53
 0 -3 -12 24236 671.595 54
 0 3 -12 24191 652.686 55
 0 3 -12 22570.2 640.148 54
 0 3 -12 23479.3 649.31 120
 0 -3 -12 24402.4 671.095 122
 0 -3 -12 22345.3 644.954 121
 0 -3 12 24410 623.037 52
 0 -3 12 24533.9 679.776 49
 0 3 12 24392.3 663.5 50
 0 -3 -12 23185.7 662.866 108
 0 3 -12 23984.9 648.499 108
 0 -3 -12 22933.5 637.755 100
 0 -3 12 23943.1 632.293 102
 0 -3 -12 22842.9 661.765 91
 0 -3 12 23485.3 619.876 90
 0 3 -12 24582.5 627.15 92
 0 -3 -12 23214.1 661.069 88
 0 -3 -12 23254.6 661.75 86
 0 -3 12 24621.3 663.806 83
 0 -3 -12 24531.9 1069.48 42
 0 -3 12 24328.3 1088.79 41
 0 3 -12 24473.9 1063.48 43
 0 -3 12 25568.1 1100.89 40
 0 3 12 23525.6 958.503 19
 0 -3 12 25826.9 1094.66 23
 0 3 12 24695.6 899.586 18
 0 3 12 25017.5 1037.75 22
 0 -3 12 23418.1 634.013 76
 0 3 -12 23424.6 650.915 81
 0 -3 -12 23362 667.164 81
 0 -3 -12 22464.5 643.721 70
 0 -3 -12 22611.7 631.182 68
 0 3 -12 22738.7 645.332 72
 0 -3 -12 23382.6 665.777 71
 0 -3 -12 24231.7 1037.9 37
 0 3 12 24933.2 1061.17 36
 0 -3 12 23179.7 1068.56 35
 0 -3 -12 23129.3 669.391 64
 0 -3 12 23894.4 674.058 65
 0 3 -12 24371 654.534 68
 0 3 -12 23169.5 684.108 66
 0 3 -12 23366.4 1070.16 29
 0 3 12 23848.9 1061.73 27
 0 -3 -12 24231.9 1048.11 26
 0 -3 12 22058.1 838.603 27
 0 -3 12 23860.8 1035.28 14
 0 3 12 22338.5 1046.12 12
 0 3 12 22458.2 988.076 13
 0 3 12 24804.4 1072.89 14
 0 -3 12 22470.7 1010.76 16
 0 3 -12 22590.6 1038.01 31
 0 -3 12 24295.9 1047.85 30
 0 3 -12 23683.8 1069.37 33
 0 3 12 26173.8 993.289 32
 0 -3 -12 22559.4 865.039 31
 0 -3 -12 23996.3 632.817 59
 0 3 -12 24075.7 688.705 59
 0 -3 12 24398.1 850.557 142
 0 -3 12 24872.3 916.402 141
 0 -3 12 23002.1 984.9 140
 0 3 12 26029.7 1085.41 141
 0 -3 12 24921.6 872.174 144
 0 3 12 24942.8 1089.43 140
 0 3 -12 23486.7 591.768 46
 0 3 12 25229.3 671.351 44
 0 -3 -12 23043.5 666.989 47
 0 3 -12 24706.8 678.588 48
 0 -3 13 509.872 165.303 14
 0 -3 13 376.253 172.592 16
 0 3 13 319.131 153.228 14
 0 3 13 761.472 189.876 13
 0 -3 13 204.175 113.461 141
 0 3 13 469.843 166.832 141
 0 3 13 188.471 135.399 140
 0 -3 -13 214.17 69.4274 68
 0 3 -13 354.948 87.4715 66
 0 -3 -13 339.369 83.485 64
 0 3 -13 173.501 66.0336 68
 0 -3 13 429.36 89.047 65
 0 -3 -13 155.504 117.193 37
 0 -3 13 215.859 148.309 35
 0 3 13 629.791 187.696 36
 0 -3 13 504.937 163.705 19
 0 3 13 263.495 119.039 19
 0 -3 13 369.995 158.399 23
 0 3 13 252.586 130.182 22
 0 3 13 209.104 97.2587 136
 0 -3 13 258.35 96.5678 137
 0 -3 13 267.22 107.741 139
 0 3 13 670.457 190.293 138
 0 3 13 449.251 170.089 139
 0 -3 13 425.865 146.436 140
 0 3 13 324.188 146.409 137
 0 -3 13 396.06 147.991 135
 0 -3 13 234.282 131.723 134
 0 3 13 206.572 98.3386 135
 0 -3 -13 271.671 109.721 132
 0 -3 13 131.607 108.26 132
 0 3 13 244.158 105.194 133
 0 -3 13 371.67 133.378 133
 0 3 13 318.004 116.757 131
 0 3 -13 291.684 70.8721 125
 0 -3 13 283.579 130.846 131
 0 -3 -13 384.842 79.469 121
 0 3 -13 329.02 79.0537 120
 0 -3 -13 353.535 78.7799 122
 0 -3 -13 376.835 69.7791 119
 0 3 -13 179.38 66.5918 121
 0 -3 13 326.554 72.3467 112
 0 3 -13 429.014 84.7927 108
 0 -3 -13 326.65 83.3156 108
 0 -3 -13 225.101 65.5133 101
 0 -3 -13 319.528 72.0709 100
 0 -3 13 243.62 64.0177 102
 0 -3 13 298.24 67.9551 90
 0 -3 -13 570.586 97.8305 91
 0 3 -13 224.714 60.8711 92
 0 -3 -13 251.251 75.6277 88
 0 -3 -13 317.926 77.2526 86
 0 -3 13 251.739 72.4802 83
 0 3 13 282.413 79.0546 44
 0 -3 -13 228.686 156.647 42
 0 3 -13 386.917 158.76 43
 0 -3 13 434.035 176.961 41
 0 -3 13 362.757 168.682 40
 0 3 -13 303.378 67.3529 79
 0 3 -13 336.732 78.1215 81
 0 -3 13 201.442 61.9093 76
 0 -3 -13 323.791 83.8495 81
 0 -3 -13 251.235 78.4287 70
 0 3 -13 336.672 80.6575 72
 0 -3 -13 261.056 78.565 71
 0 3 -13 340.201 160.164 29
 0 3 13 259.762 149.304 27
 0 -3 13 287.044 105.415 27
 0 3 -13 253.084 81.6362 59
 0 -3 -13 250.246 64.6776 59
 0 3 13 447.528 87.2139 50
 0 -3 13 303.351 90.5547 53
 0 -3 13 455.396 91.965 49
 0 -3 13 343.02 69.0208 52
 0 3 -13 384.557 81.9751 54
 0 3 -13 288.134 73.5345 55
 0 -3 -13 276.156 73.5258 54
 0 -3 13 279.084 83.9664 56
 0 -3 -13 311.786 108.811 31
 0 3 -13 362.304 155.987 31
 0 -3 13 309.864 151.615 30
 0 3 13 265.192 116.585 32
 0 3 -13 414.257 89.4983 48
 0 -3 -13 821.904 115.683 47
 0 -3 14 73798.9 2228.43 14
 0 -3 14 75718.6 2229.98 16
 0 3 14 74659.5 2157.6 13
 0 3 14 78979.7 2299.55 14
 0 3 14 77604.9 2320.08 140
 0 -3 14 76396.5 2190.67 140
 0 3 14 80469.9 2305.57 141
 0 3 -14 78795.6 1645.77 68
 0 -3 14 78730.6 1705.22 63
 0 -3 14 80871.6 1687.29 65
 0 3 -14 76610 1701.59 66
 0 -3 -14 70183.2 1653.73 64
 0 -3 14 76320.5 2310.19 35
 0 3 14 81178.5 2271.64 36
 0 -3 -14 73218.1 2231.54 37
 0 -3 14 80029.3 2285.28 19
 0 3 14 78370.8 2213.9 22
 0 3 14 74602.8 2114.17 19
 0 -3 14 78460.7 2310.31 23
 0 3 14 76281 2285.45 137
 0 -3 14 76650 2209.82 135
 0 -3 14 74563.7 2009.89 139
 0 3 14 76728.9 2282.1 139
 0 -3 14 77978.8 2203.47 131
 0 -3 14 76399.5 2203.72 133
 0 -3 14 77908 2238.62 134
 0 -3 14 76241.9 2242.03 132
 0 -3 -14 70642.8 2008.82 132
 0 3 -14 74378.7 1600.04 125
 0 -3 -14 74082.2 1633.35 121
 0 -3 -14 73603.7 1586.68 119
 0 3 -14 76965 1629.75 121
 0 -3 -14 79228.8 1683.21 122
 0 3 -14 76876.5 1640.34 120
 0 -3 -14 70222.2 1548.7 116
 0 -3 14 75247.3 1633.56 112
 0 3 -14 76732.2 1636.04 108
 0 -3 -14 76366.6 1673.44 108
 0 -3 14 78082.6 1600.47 102
 0 -3 -14 77111.8 1626.12 100
 0 -3 -14 73661.7 1621.91 101
 0 3 -14 77754.8 1602.11 92
 0 -3 14 74494.4 1575.38 90
 0 -3 -14 77525.6 1668.37 91
 0 3 -14 73811.8 1595.36 86
 0 -3 14 78242.3 1649.12 83
 0 -3 -14 74383.2 1652.58 88
 0 -3 -14 76164.2 1655.46 86
 0 -3 -14 73231.1 2241.89 42
 0 3 -14 76853.7 2260.31 43
 0 -3 14 78195.9 2335.15 41
 0 -3 14 80343.9 2366.06 40
 0 -3 -14 74368.5 1666.61 81
 0 3 -14 77715.6 1581.21 79
 0 -3 14 74769.6 1600.88 76
 0 3 -14 77635.6 1648.02 81
 0 3 -14 74655.9 1636.46 72
 0 -3 -14 78089.1 1668.82 71
 0 -3 -14 73842.9 1616.49 68
 0 -3 -14 72154.8 1637.71 70
 0 3 14 78165.2 2324.74 27
 0 3 -14 76800.6 2329.29 29
 0 -3 -14 77381.3 1620.01 59
 0 3 -14 77265.8 1704.02 59
 0 3 14 78617.7 1640.7 50
 0 3 14 79191.8 1696.97 51
 0 -3 14 79865.9 1689.35 49
 0 -3 14 75859.4 1586.03 52
 0 3 -14 78352.1 1620.2 55
 0 -3 14 77355 1689.05 56
 0 -3 -14 78648.7 1683.34 54
 0 3 -14 71185.2 1626.43 54
 0 -3 14 74411.6 2218.57 30
 0 3 -14 75224.3 2302.55 31
 0 3 14 81237.6 2101.53 32
 0 3 -14 79017.8 1666.99 48
 0 -3 -14 66995 1633.41 47
 0 3 14 78708.3 1651.88 44
 0 3 15 4397 434.806 13
 0 -3 15 4751.68 476.267 14
 0 3 15 4938.67 491.564 14
 0 -3 15 4669.56 464.934 16
 0 3 15 5248.01 515.967 140
 0 3 15 5022.96 490.229 141
 0 -3 15 4677.52 447.435 140
 0 -3 15 5328.1 301.387 63
 0 3 -15 4605.89 291.435 66
 0 -3 15 4975.13 283.301 65
 0 -3 -15 4438.46 274.14 64
 0 3 -15 4736.33 261.662 68
 0 -3 -15 4390.51 464.514 37
 0 3 15 4994.4 475.534 36
 0 -3 15 5105.96 521.367 35
 0 -3 15 5125.6 491.964 19
 0 -3 15 6001.99 546.99 23
 0 3 15 4187.99 411.204 19
 0 3 15 4641.37 445.544 22
 0 3 15 4689.73 481.86 139
 0 -3 15 5684.43 440.279 139
 0 3 15 5219.98 519.452 137
 0 -3 15 4574.67 458.803 135
 0 -3 15 4866.09 460.558 131
 0 -3 15 4439.52 456.294 134
 0 -3 15 4710.27 458.713 133
 0 3 -15 4688.14 241.18 125
 0 -3 15 4728.26 266.252 129
 0 3 -15 4531.58 257.607 120
 0 3 -15 4459.79 250.246 121
 0 -3 -15 5048.06 270.106 121
 0 -3 -15 4838.58 240.881 119
 0 -3 -15 5058.68 284.071 122
 0 -3 15 5039.61 268.264 112
 0 -3 -15 4578.07 217.477 116
 0 -3 -15 5064.2 286.039 108
 0 3 -15 4763.44 261.238 108
 0 -3 -15 4967.16 257.882 100
 0 -3 15 4960.64 243.07 102
 0 -3 -15 4772.44 258.674 101
 0 3 -15 4955.74 247.263 92
 0 -3 -15 5681.6 293.602 91
 0 -3 15 5446.62 245.167 90
 0 -3 -15 4977.99 273.015 86
 0 -3 -15 4944.58 277.211 88
 0 3 -15 4607.94 241.034 86
 0 -3 15 4698.22 262.158 83
 0 -3 15 5181.11 530.326 40
 0 3 -15 5029.55 490.853 43
 0 -3 15 4542.87 490.912 41
 0 -3 15 4884.82 246.09 76
 0 -3 -15 4614.81 274.486 81
 0 3 -15 4972.41 237.074 79
 0 3 -15 4712.25 263.916 81
 0 -3 -15 5122.64 279.392 70
 0 -3 -15 4525.28 253.888 68
 0 3 -15 4597.52 261.179 72
 0 -3 -15 5128.66 279.92 71
 0 3 -15 5562.16 543.895 29
 0 3 15 5039.17 511.575 27
 0 -3 -15 5896.42 279.779 59
 0 -3 15 4780.56 276.885 58
 0 3 -15 5075.09 299.379 59
 0 3 15 4890.46 291.876 52
 0 -3 15 5236.49 292.193 49
 0 3 15 5004.17 286.071 51
 0 3 15 5163.97 265.723 50
 0 -3 15 5270.33 293.045 56
 0 3 -15 4494.5 259.811 54
 0 3 -15 4850.94 248.763 55
 0 -3 -15 4655.06 279.153 54
 0 3 -15 4598.69 493.509 31
 0 -3 15 4451.29 461.607 30
 0 3 -15 4859.85 508.744 33
 0 3 -15 5213.34 277.221 48
 0 3 15 4990.59 266.645 44
 0 -3 16 7042.87 564.14 16
 0 3 16 7235.1 594.609 14
 0 -3 16 6900.3 575.469 14
 0 3 16 6100.76 532.702 16
 0 3 16 6848.51 576.151 141
 0 -3 16 7207.98 562.05 140
 0 3 16 7165.07 615.169 140
 0 -3 16 7201.51 344.848 65
 0 -3 16 6872.64 352.894 63
 0 3 -16 7427.88 331.097 68
 0 3 -16 6614.97 355.091 66
 0 3 16 7415.23 569.739 36
 0 -3 16 6992.23 603.714 35
 0 3 16 7276.36 547.046 22
 0 -3 16 7773.38 616.51 23
 0 -3 16 6962.59 583.154 19
 0 3 16 6645.42 578.446 139
 0 -3 16 6504.83 553.696 136
 0 3 16 6657.26 580.925 138
 0 -3 16 7139.09 564.357 135
 0 3 16 6807.62 596.639 137
 0 -3 16 7635.63 587.21 134
 0 -3 16 7083.35 558.354 131
 0 -3 16 7273.06 569.712 133
 0 3 -16 7137.41 297.601 125
 0 -3 16 7409.04 335.382 129
 0 -3 -16 7028.78 341.621 122
 0 -3 -16 7018.19 320.055 121
 0 3 -16 7059.47 322.504 120
 0 -3 -16 6882.98 290.839 119
 0 3 -16 6666.18 304.492 121
 0 -3 16 7209.9 323.228 112
 0 -3 -16 7380.97 351.18 108
 0 3 -16 7061.92 321.516 108
 0 -3 -16 7510.96 316.234 100
 0 -3 -16 7371.95 324.335 101
 0 -3 -16 6802.17 327.375 91
 0 3 -16 7307.92 305.526 92
 0 -3 -16 7370.73 338.257 88
 0 3 -16 6604.41 291.174 86
 0 -3 -16 7219.65 332.237 86
 0 -3 16 6833.42 320.485 83
 0 -3 16 6832.01 603.987 40
 0 3 -16 7199.78 576.003 43
 0 -3 16 6773.67 598.057 41
 0 -3 -16 7047.74 344.847 81
 0 3 -16 7204.69 288.907 79
 0 3 -16 7209.38 330.205 81
 0 -3 16 6990.51 293.625 76
 0 3 -16 7190.98 325.917 72
 0 -3 -16 6768.91 330.145 70
 0 -3 -16 7032.91 331.248 71
 0 3 16 6246.85 573.38 27
 0 3 -16 7278.53 623.18 33
 0 -3 16 6900.18 566.43 30
 0 3 16 7380.65 359.359 52
 0 3 16 7593.8 320.944 50
 0 -3 16 7648.1 355.643 49
 0 3 16 7424.07 350.294 51
 0 3 -16 6982.66 295.807 55
 0 3 -16 5905.86 307.463 54
 0 -3 16 6536.96 337.822 56
 0 -3 -16 7052.84 349.943 54
 0 -3 -16 6994.43 312.859 59
 0 -3 16 6748.51 329.886 58
 0 3 -16 7718.52 376.484 59
 0 3 16 7870.17 334.599 44
 0 3 -16 6557.6 313.948 48
 0 3 17 6064.88 540.616 139
 0 3 17 5116.12 509.166 138
 0 3 -17 5699.07 316.775 59
 0 -3 17 5638.83 292.648 58
 0 3 -17 5632.48 251.832 125
 0 -3 17 5492.85 282.248 129
 0 -3 -17 6015.54 308.001 122
 0 -3 -17 5566.11 274.102 121
 0 3 -17 5580 281.322 120
 0 3 -17 5388.96 262.43 121
 0 -3 17 6020.88 283.113 112
 0 -3 -17 5835.93 304.281 108
 0 3 -17 5678.37 280.388 108
 0 -3 -17 5477.88 262.908 100
 0 -3 -17 5638.64 274.527 101
 0 -3 17 5991.87 303.777 93
 0 -3 -17 5520.36 282.515 91
 0 -3 17 5784.28 284.032 83
 0 -3 -17 5451.38 287.104 87
 0 -3 -17 5686.88 282.246 86
 0 -3 -17 5933.49 296.465 88
 0 -3 17 5669.57 549.196 40
 0 3 -17 5513.67 488.322 43
 0 -3 17 5097.32 511.665 41
 0 -3 17 5923.16 530.83 23
 0 3 -17 5491.33 283.585 81
 0 3 -17 4493.89 236.438 79
 0 -3 17 5849.18 249.081 76
 0 -3 -17 5324.07 286.513 70
 0 -3 -17 5630.39 284.439 71
 0 3 -17 5467.98 278.105 72
 0 3 -17 5614.93 282.897 68
 0 -3 17 5627.25 307.642 63
 0 -3 17 5347.1 291.954 65
 0 3 -17 5972.59 325.625 66
 0 -3 17 5287.81 516.149 35
 0 3 17 5591.22 481.433 36
 0 3 -17 5352.55 272.298 48
 0 3 17 5910.79 278.565 44
 0 3 17 5530.25 528.375 27
 0 -3 -17 5547.53 302.555 54
 0 3 -17 4996.01 270.734 54
 0 -3 17 5839.03 307.591 56
 0 3 17 6081.48 306.207 51
 0 3 17 5454.42 301.671 52
 0 -3 17 5695.63 300.976 49
 0 3 17 5821.36 265.559 50
 0 -3 17 5345.52 477.064 140
 0 3 17 5448.63 496.947 141
 0 3 17 5598.5 535.612 140
 0 -3 17 4958.84 470.45 30
 0 3 -17 5620.51 529.773 33
 0 3 18 3147.99 384.543 139
 0 -3 18 3530.38 218.462 58
 0 3 -18 3558.44 242.636 59
 0 -3 -18 3840.22 234.619 122
 0 3 -18 3577.33 214.607 120
 0 3 18 3558.58 211.322 115
 0 -3 18 3530.48 206.149 112
 0 -3 -18 4027.12 241.014 108
 0 3 -18 3543.46 211.532 108
 0 -3 -18 3288.78 191.027 100
 0 -3 -18 3512.07 204.82 101
 0 3 -18 3777.6 198.813 100
 0 -3 18 3780.12 232.696 93
 0 -3 -18 3713.36 217.326 91
 0 -3 -18 3925.59 228.573 87
 0 -3 18 3781.87 216.495 83
 0 -3 -18 3524.11 216.881 88
 0 -3 -18 3481.84 207.445 86
 0 3 -18 3293.78 353.986 43
 0 -3 18 3673.46 415.785 41
 0 3 18 4319.09 455.368 40
 0 -3 18 3337.87 412.594 40
 0 -3 18 3351.4 210.099 129
 0 3 -18 3625.28 184.133 125
 0 3 -18 3692.69 219.361 81
 0 3 -18 3537.77 214.655 68
 0 -3 -18 3741.19 217.682 71
 0 3 -18 3698.89 214.906 72
 0 -3 18 3379.42 233.189 63
 0 -3 18 3620.06 229.673 65
 0 3 -18 3991.87 255.463 66
 0 3 18 3295.34 347.085 36
 0 -3 18 3642.32 418.637 35
 0 3 18 3665.13 203.166 44
 0 3 -18 3376.56 404.993 29
 0 3 18 3495.65 409.765 27
 0 3 18 3610.71 224.343 51
 0 3 18 3817.8 239.055 52
 0 -3 18 3719.99 233.461 49
 0 -3 18 3531.59 227.926 56
 0 -3 -18 3523.94 230.523 54
 0 -3 18 3161.03 355.968 30
 0 3 -18 3487.86 400.199 33
 0 3 18 3750.05 394.951 141
 0 -3 18 3466.88 365.46 140
 0 3 18 4186.08 440.281 140
 0 3 -19 113.924 54.624 120
 0 -3 -19 136.285 71.1565 122
 0 -3 -19 121.366 46.5175 100
 0 -3 -19 133.642 52.6263 101
 0 3 -19 96.2274 47.3517 100
 0 -3 19 63.3052 65.2616 93
 0 -3 19 123.68 55.3941 83
 0 -3 -19 160.404 62.6505 88
 0 -3 -19 123.245 63.1826 87
 0 3 19 64.2825 109.359 40
 0 -3 19 120.663 118.511 41
 0 -3 19 282.389 151.453 40
 0 3 -19 106.853 55.3238 108
 0 -3 -19 120.124 68.107 108
 0 3 -19 121.684 60.4047 81
 0 3 -19 116.04 57.9893 72
 0 -3 -19 152.564 56.1955 71
 0 -3 19 40.3518 92.1076 35
 0 -3 19 209.97 76.8615 63
 0 3 -19 148.734 70.7321 59
 0 -3 19 165.659 62.92 129
 0 -3 19 171.458 66.5895 65
 0 3 -19 27.842 54.2973 66
 0 3 -19 186.29 65.8195 68
 0 3 -19 163.336 114.145 33
 0 3 19 159.454 63.3485 115
 0 -3 19 93.2908 49.5953 112
 0 3 19 217.039 72.3974 52
 0 -3 19 114.628 59.5215 49
 0 3 19 189.465 67.723 51
 0 -3 -19 63.5543 57.4461 54
 0 -3 19 162.138 67.1689 56
 0 3 20 21156 554.627 115
 0 -3 20 22431.6 545.858 112
 0 -3 -20 22305.2 571.636 87
 0 -3 20 21351.3 540.209 83
 0 -3 -20 22766.8 574.712 88
 0 -3 20 23084.9 961.513 40
 0 3 20 22136 949.293 40
 0 3 -20 22551.9 576.718 81
 0 3 -20 22948.8 582.23 68
 0 -3 20 24039.5 606.627 73
 0 -3 -20 21335.8 535.309 101
 0 3 -20 22090.8 593.922 101
 0 3 -20 22307 567.551 108
 0 -3 -20 22930.6 601.818 108
 0 -3 20 22747.2 572.223 129
 0 -3 -20 23667.9 609.51 122
 0 3 -20 21181.8 563.068 120
 0 -3 20 23422.4 594.34 67
 0 -3 20 22690 608.857 63
 0 -3 20 22798.6 595.981 65
 0 3 -20 21945.8 624.658 66
 0 3 -20 21079.2 615.042 59
 0 -3 20 23494.6 600.512 93
 0 -3 20 22344.6 598.113 49
 0 3 20 23447.1 605.77 52
 0 3 20 23891 586.722 51
 0 -3 -20 19845 584.861 54
 0 -3 20 21969.4 590.472 56
 0 3 21 6163.52 214.035 115
 0 -3 21 5688.56 187.498 112
 0 -3 21 6822.03 244.148 93
 0 3 -21 6961.97 237.276 68
 0 -3 21 7228.45 253.649 73
 0 3 -21 7023.98 249.183 101
 0 -3 -21 6788.56 249.398 108
 0 3 -21 6611.46 217.249 119
 0 -3 -21 7189.47 253.773 122
 0 3 -21 5899.48 248.758 59
 0 -3 21 6814.98 251.729 63
 0 -3 21 6955.52 240.378 67
 0 -3 21 6630.62 239.518 65
 0 -3 21 6557.44 258.161 53
 0 -3 -21 6598.02 222.637 88
 0 -3 21 6798.03 224.601 129
 0 3 21 6642.84 242.903 52
 0 -3 22 9597.17 258.959 67
 0 -3 22 11436.7 292.422 73
 0 3 -22 10201.8 268.499 68
 0 3 22 10633 285.255 82
 0 -3 22 11075.9 284.014 93
 0 3 -22 10893.2 286.668 101
 0 -3 -22 10967.5 290.219 122
 0 3 22 10726.1 281.899 114
 0 -4 0 242686 4599.11 134
 0 -4 0 233518 4563.25 133
 0 -4 0 244069 4608.44 132
 0 -4 0 235700 4494.1 25
 0 4 0 227442 4337.74 27
 0 -4 0 235967 4268.41 45
 0 4 0 229511 4603.2 11
 0 -4 0 243461 4644.81 16
 0 4 0 250091 4597.99 136
 0 4 0 256418 4616.95 135
 0 4 0 231281 4411.67 138
 0 4 0 229930 4308.1 139
 0 4 0 226534 4320.73 137
 0 -4 0 228729 4259.46 23
 0 -4 0 248093 4619.93 20
 0 4 0 232608 4586.99 18
 0 -4 0 227282 4626.07 2
 0 -4 0 236028 4627.6 41
 0 -4 0 242173 4651.23 40
 0 -4 0 240485 4598.76 39
 0 -4 0 233184 4626.26 35
 0 4 0 233991 4620.76 34
 0 -4 0 245627 4590.72 143
 0 -4 0 241538 4571.42 144
 0 -4 0 238006 4573.62 142
 0 -4 1 388191 7045.74 132
 0 -4 1 372059 6990.04 133
 0 -4 1 384383 7028.14 134
 0 -4 -1 379863 7009.05 132
 0 -4 -1 379870 6995.77 134
 0 -4 -1 363718 6952.28 133
 0 4 -1 354050 6978.66 28
 0 -4 -1 382917 6936.39 25
 0 4 1 359285 6787.26 27
 0 4 -1 365832 6715.07 27
 0 -4 1 370898 6889.28 25
 0 -4 -1 375674 6673.91 45
 0 -4 1 369933 6672.54 45
 0 4 -1 366488 6676.26 46
 0 4 1 373006 7023.73 11
 0 4 1 369168 6960.1 8
 0 -4 -1 387778 7061 16
 0 -4 1 369081 7053.24 35
 0 4 1 370397 7019.87 34
 0 4 -1 361257 7036.86 34
 0 -4 -1 385505 7056.51 35
 0 -4 -1 401400 7020.15 20
 0 4 -1 356312 6977.63 18
 0 4 1 365741 7028.84 18
 0 -4 1 370462 6765.13 23
 0 -4 1 357458 7020.68 2
 0 -4 1 368777 7053.65 41
 0 -4 1 362215 7044.54 40
 0 -4 -1 379164 7014.64 39
 0 -4 -1 384318 7073.51 40
 0 4 -1 371751 6904.67 43
 0 -4 -1 381157 7051.29 41
 0 -4 1 366987 6999.49 39
 0 4 1 369729 6868.44 138
 0 4 -1 356943 6786.47 138
 0 4 1 358175 6747.92 139
 0 4 -1 405375 7050.01 135
 0 4 1 398884 7006.15 136
 0 4 1 359392 6771.42 137
 0 4 1 397995 7010.45 135
 0 4 -1 401204 7036.23 136
 0 -4 1 372908 7004.12 144
 0 -4 1 375966 7014.07 142
 0 -4 1 383615 6984.05 143
 0 -4 -1 378213 6954.39 142
 0 -4 -1 384241 7022.93 143
 0 -4 -1 385341 6955.75 144
 0 -4 2 25364 850.99 35
 0 4 -2 24850 836.807 34
 0 -4 -2 25414.7 833.569 35
 0 4 2 25826.7 811.741 34
 0 -4 2 24886 725.594 25
 0 4 2 25287.5 709.16 27
 0 4 -2 24921.6 691.752 29
 0 4 -2 24471.9 806.475 28
 0 -4 -2 26086.8 778.138 25
 0 -4 -2 25536.4 794.065 134
 0 -4 2 26314.8 845.086 132
 0 -4 2 25965.3 818.278 133
 0 -4 2 26111.1 829.634 134
 0 -4 -2 25303.7 802.208 132
 0 -4 2 25000.4 829.908 2
 0 -4 -2 24325.5 826.196 2
 0 4 2 25685.9 757.095 138
 0 4 2 26793.9 808.763 135
 0 4 2 24492.6 672.987 139
 0 4 -2 25140.2 656.893 138
 0 4 -2 26614.8 827.796 136
 0 4 2 24858.6 694.093 137
 0 4 2 26591.8 799.317 136
 0 4 -2 26614.2 835.71 135
 0 -4 -2 25043 581.576 45
 0 4 -2 24751.1 589.319 46
 0 -4 2 24830.7 584.168 45
 0 4 -2 24945.4 729.469 33
 0 -4 -2 25992.6 838.11 30
 0 -4 -2 26098.5 788.057 20
 0 -4 2 25476 711.505 23
 0 4 -2 23712.3 771.681 18
 0 -4 -2 25509.9 829.234 41
 0 -4 -2 25277.4 737.828 42
 0 -4 -2 25036.3 811.055 39
 0 -4 2 26186.7 821.874 39
 0 -4 2 25516.3 847.345 40
 0 4 -2 24905.9 777.63 43
 0 -4 2 25675.9 853.874 41
 0 -4 -2 25117.4 740.753 144
 0 -4 -2 24911.9 741.999 142
 0 -4 2 25529.6 782.852 143
 0 -4 -2 25898 820.598 143
 0 -4 2 24806.6 812.432 144
 0 4 2 25809.2 819.332 11
 0 4 2 25433.2 786.809 8
 0 -4 -3 93612 2014.99 42
 0 -4 -3 95667 2127.54 41
 0 -4 -3 94072.1 2104.39 39
 0 4 -3 95811.9 2095.78 43
 0 -4 3 92988.4 2148.15 40
 0 -4 3 97030.8 2179.43 41
 0 -4 3 91531 2082.65 39
 0 -4 3 90680.2 1775.37 49
 0 -4 3 95875.4 2007.93 23
 0 4 3 91838.3 2131.08 18
 0 -4 3 96980.5 2141.01 20
 0 -4 -3 95928.1 2013.75 20
 0 4 -3 85732 1995.25 18
 0 4 3 90909.1 2053.37 34
 0 -4 -3 93735.4 2126.02 35
 0 -4 3 92945.4 2164.33 35
 0 -4 -3 95747.9 2128.39 24
 0 4 3 91308.6 1987.71 27
 0 4 -3 90771.5 2089.17 28
 0 4 -3 92084.1 1975.11 29
 0 -4 -3 95261.1 2054.8 25
 0 -4 3 89005.4 1953.38 25
 0 -4 -3 94068 2065.07 132
 0 -4 -3 88780.7 2037.37 134
 0 4 3 94332.6 2056.39 131
 0 4 -3 96871.5 2134.78 136
 0 4 3 92599.1 2042.04 138
 0 4 3 90226.7 1938.1 139
 0 4 3 92298 2044.09 135
 0 4 3 88890.2 1967.35 137
 0 4 3 92716 2045.35 136
 0 -4 3 94868.8 2161.13 30
 0 4 -3 91044.3 2016.31 33
 0 -4 -3 94972.1 2127.73 30
 0 -4 -3 93236.4 1762.2 47
 0 4 -3 93662.1 1775.37 48
 0 -4 3 91427.1 1778.25 45
 0 4 -3 92078.4 1791.23 46
 0 -4 -3 89148.2 1938.74 142
 0 -4 3 95593.6 2027.59 143
 0 -4 -3 90330 1932.31 144
 0 4 3 93175.3 1911.08 7
 0 4 3 95032.7 2045.51 8
 0 4 3 91588.5 2086.24 11
 0 -4 3 88266.5 2081.17 2
 0 -4 -3 88626.1 2090.42 2
 0 -4 -4 52404 1074.23 47
 0 -4 4 52584.7 1086.33 45
 0 4 -4 50822 1094.66 46
 0 4 -4 53808.6 1095.95 48
 0 4 4 52313.4 1214.15 7
 0 4 4 52507.9 1468.5 13
 0 -4 4 52531.5 1446.59 16
 0 4 4 53677.7 1345.11 8
 0 -4 -4 52796.3 1160.28 17
 0 -4 -4 52338.7 1329.46 42
 0 4 -4 54042.9 1409.73 43
 0 -4 -4 54499.9 1417.97 41
 0 -4 4 51259.3 1366.08 39
 0 -4 4 52210.7 1431.61 40
 0 -4 4 53668.1 1454.87 41
 0 -4 -4 50971.8 1095.29 53
 0 -4 4 52755.6 1087.07 49
 0 -4 -4 54635.8 1264.58 20
 0 -4 4 54707.7 1412 20
 0 -4 4 55345.3 1346.3 23
 0 4 -4 48795.4 1255.08 18
 0 4 4 51189.8 1420.28 18
 0 4 4 53514.6 1337.22 19
 0 -4 -4 49312.4 1350.57 2
 0 -4 4 50210.7 1341.86 2
 0 4 4 49391.3 1377.13 38
 0 4 4 51947.1 1312.2 34
 0 -4 -4 53408.4 1237.75 37
 0 -4 4 53904.6 1464.89 35
 0 4 -4 52374 1409.48 34
 0 -4 4 53845.3 1108.91 63
 0 -4 -4 52115.5 1343.93 132
 0 -4 -4 51809.6 1331.59 134
 0 4 4 54167.8 1337 131
 0 4 -4 52748.2 1099.87 55
 0 -4 4 53183.5 1108.94 53
 0 -4 -4 54567.7 1096.79 58
 0 -4 -4 53135.8 1096.73 56
 0 4 -4 52771.7 1351.87 33
 0 -4 -4 52819.5 1406.41 30
 0 -4 4 52785.1 1441.87 30
 0 -4 -4 52299.8 1382.92 143
 0 -4 4 54968.8 1303.02 143
 0 -4 -4 51121.7 1189.77 142
 0 -4 4 52842.2 1405.45 142
 0 -4 -4 49740.7 1175.94 144
 0 -4 4 51917.8 1397.32 144
 0 4 4 54440.7 1316.24 137
 0 4 4 53302.3 1283.46 139
 0 4 -4 55881.1 1421.67 136
 0 4 4 52715.6 1362.49 138
 0 4 4 53847.5 1334.66 135
 0 4 4 52971.1 1327.77 136
 0 4 -4 51995.5 1312.38 29
 0 -4 -4 54157.4 1359.47 25
 0 -4 -4 51943.4 1398.86 24
 0 4 -4 50181.1 1369.3 28
 0 4 4 52353.7 1321.24 27
 0 -4 4 50466 1240.78 25
 0 -4 -4 53759 1089.84 62
 0 -4 -5 63158.3 1277.43 47
 0 -4 5 62268.7 1281.27 45
 0 -4 -5 65318.9 1289.35 45
 0 4 -5 64992.5 1300.38 48
 0 4 -5 63347.2 1519.83 15
 0 -4 5 65164 1691.89 16
 0 4 5 62096.5 1553.71 8
 0 4 -5 65601.2 1663.45 43
 0 -4 5 63934.4 1676.88 40
 0 -4 5 65242.6 1703.63 41
 0 -4 -5 63479.8 1579.64 42
 0 -4 5 60098.4 1576.29 39
 0 -4 5 62926.6 1286.92 49
 0 -4 5 66778.3 1609.23 23
 0 4 5 63072.5 1652.76 18
 0 -4 5 64771.3 1632.77 20
 0 4 -5 59962.6 1433.62 18
 0 -4 -5 66646.2 1428.94 20
 0 4 5 62083.6 1540.61 19
 0 -4 -5 60623.4 1555.65 2
 0 -4 5 60733.6 1544.23 2
 0 4 -5 61232.1 1614.49 34
 0 4 5 62482.4 1492.75 34
 0 4 5 64315.6 1623.81 38
 0 -4 -5 63062.4 1481.44 37
 0 -4 -5 62587.2 1270.02 64
 0 -4 5 64366.6 1312.54 63
 0 4 5 62658.8 1543.93 131
 0 -4 -5 60441.8 1532.75 134
 0 -4 -5 64558.1 1567.71 132
 0 4 -5 65685.2 1638.22 28
 0 4 -5 62361.1 1572.16 29
 0 -4 5 60182 1441.5 25
 0 -4 -5 64545.4 1598.48 25
 0 4 5 64222.4 1580.77 27
 0 4 -5 60833.9 1509.29 31
 0 -4 5 63904.5 1679.2 30
 0 4 -5 63177.8 1605.19 33
 0 4 5 62653.1 1540.36 135
 0 4 5 63314 1529.6 139
 0 4 5 62505.3 1536.31 136
 0 4 -5 67461.9 1660.04 136
 0 4 5 63598.8 1613.61 138
 0 4 5 63672.2 1564.39 137
 0 -4 -5 64736.9 1294.85 58
 0 -4 5 63894.6 1311.65 53
 0 4 -5 66269.7 1311.85 55
 0 -4 -5 63299.3 1295.15 56
 0 -4 -5 59752 1326 142
 0 -4 5 61951.5 1584.85 140
 0 -4 5 65569.8 1635.7 142
 0 -4 -5 64524 1612.5 143
 0 -4 5 65064 1639 144
 0 -4 -5 64008.7 1288.27 62
 0 -4 5 63801.8 1307.96 58
 0 -4 -5 60456.2 1287.22 63
 0 -4 5 61693 1286.84 62
 0 4 -6 93.497 46.2111 55
 0 -4 6 49.9522 39.2604 58
 0 -4 -6 209.949 53.3705 58
 0 -4 -6 86.0112 40.4902 56
 0 -4 -6 459.287 65.0261 47
 0 4 -6 87.3272 39.4661 48
 0 -4 -6 12.0092 32.545 45
 0 4 -6 33.865 37.8549 46
 0 -4 6 321.474 58.6466 45
 0 -4 6 223.895 104.07 16
 0 4 -6 44.8117 55.2459 15
 0 4 6 115.589 62.8073 8
 0 -4 6 58.9917 70.0726 40
 0 4 -6 228.094 97.6057 43
 0 -4 -6 73.4965 66.5574 42
 0 -4 6 59.5342 40.5013 53
 0 -4 6 126.893 44.8214 49
 0 -4 6 25.3868 66.9103 23
 0 -4 -6 105.797 71.8536 24
 0 4 6 930.738 140.619 19
 0 4 6 28.8 78.2373 22
 0 4 6 82.8157 81.3387 18
 0 4 -6 41.414 37.5239 18
 0 -4 6 87.4353 69.8347 20
 0 -4 6 41.5604 51.2406 2
 0 -4 -6 10.5378 50.0794 2
 0 -4 -6 89.0731 62.5516 37
 0 -4 -6 995.104 165.842 39
 0 -4 6 216.875 84.0103 39
 0 4 6 12.5584 57.3348 38
 0 -4 6 96.1311 40.9037 65
 0 -4 -6 11.4023 29.6618 64
 0 4 6 21.0537 48.0666 135
 0 -4 -6 77.6291 65.3584 132
 0 -4 6 328.635 111.38 132
 0 -4 6 656.519 141.897 134
 0 -4 -6 21.6912 51.541 134
 0 -4 6 516.234 130.513 133
 0 -4 6 279.242 76.5273 25
 0 4 -6 24.9768 54.5899 29
 0 4 -6 841.574 148.715 28
 0 4 -6 23.3319 41.0129 26
 0 -4 -6 639.53 129.043 25
 0 4 6 37.3714 61.4267 27
 0 4 6 63.7567 67.1573 131
 0 -4 6 105.624 75.8368 131
 0 4 6 71.9796 61.2322 137
 0 4 -6 201.837 90.4071 136
 0 -4 6 36.863 66.7651 140
 0 4 6 56.2246 59.279 139
 0 4 6 52.5884 55.4478 136
 0 4 6 53.0003 74.0781 138
 0 -4 6 115.952 83.2497 30
 0 4 -6 44.8086 51.1473 31
 0 4 -6 53.143 60.6533 33
 0 4 -6 101.469 72.8549 34
 0 -4 6 77.1739 88.0666 144
 0 -4 6 127.845 80.792 142
 0 -4 -6 119.628 73.9398 143
 0 -4 6 55.4458 39.9456 63
 0 -4 -6 188.444 49.7823 62
 0 -4 6 28.8269 36.8281 62
 0 -4 7 137064 2598.71 53
 0 -4 -7 125924 2557.06 58
 0 -4 -7 137243 2566.67 47
 0 4 -7 137259 2574.27 46
 0 -4 7 130536 2548.88 45
 0 4 -7 142086 2597.28 48
 0 -4 -7 136493 2568.84 45
 0 4 -7 134643 2943 15
 0 4 7 137868 3111.01 13
 0 -4 7 139566 3092.9 16
 0 4 7 133728 2931.69 8
 0 -4 7 135444 3087.68 40
 0 -4 -7 139223 3003.86 42
 0 4 -7 137914 3088 43
 0 -4 7 129281 2926.31 39
 0 -4 7 135628 2567.41 49
 0 4 7 136094 3085.21 22
 0 4 7 134153 3020.07 18
 0 -4 7 145494 2988.58 20
 0 4 7 133782 2896.88 19
 0 -4 7 143528 3038.09 23
 0 4 -7 121361 2600.1 18
 0 -4 -7 135687 2823.82 2
 0 -4 7 135090 2833.71 2
 0 -4 -7 137245 2896.96 37
 0 4 -7 132234 2949.94 34
 0 -4 -7 137947 3027.12 39
 0 4 7 135761 2964.23 38
 0 -4 -7 136927 2561.96 64
 0 4 -7 130218 2551.07 66
 0 -4 7 140007 2604.47 63
 0 -4 7 133929 2563.25 65
 0 -4 7 142424 3075 134
 0 -4 -7 126456 2861.89 134
 0 -4 7 140298 3044.75 133
 0 -4 -7 136072 2910.77 132
 0 4 7 135328 2875.93 131
 0 -4 7 134777 3069.75 132
 0 4 -7 135577 3004.69 29
 0 4 7 131721 2987.72 27
 0 -4 -7 144314 3031.73 24
 0 -4 -7 136080 3000.49 25
 0 4 -7 127254 2717.34 26
 0 -4 7 123643 2729.67 25
 0 4 -7 135596 3012.78 28
 0 -4 7 138758 3038.9 131
 0 4 7 133409 2868.51 135
 0 4 7 130697 2856.35 136
 0 4 7 133248 2970.32 137
 0 4 7 139486 2956.88 139
 0 4 -7 143672 3059.91 136
 0 -4 7 124163 2579.47 137
 0 4 7 134058 3030.39 138
 0 -4 7 135025 2978.37 142
 0 -4 7 132940 2960.5 140
 0 -4 -7 135140 2937.6 143
 0 -4 7 134983 2985.76 144
 0 -4 7 136266 2591.62 58
 0 -4 -7 137214 2570.53 62
 0 -4 7 131111 2558.18 62
 0 4 -7 128894 2528.15 59
 0 4 -7 129996 2929.69 31
 0 -4 7 138777 3082.3 30
 0 4 -7 134389 3037.06 33
 0 -4 8 7336.92 287.388 49
 0 4 -8 6653.66 449.312 15
 0 -4 8 7162.91 503.474 16
 0 4 8 7117.22 512.276 13
 0 -4 8 6704.71 433.109 39
 0 4 -8 7339.18 507.36 43
 0 -4 8 7387.35 515.818 40
 0 -4 -8 7480.76 482.688 42
 0 -4 -8 7410.88 472.532 24
 0 4 -8 6717.17 471.863 29
 0 4 -8 6999.39 471.248 28
 0 4 -8 6773.69 353.692 26
 0 -4 8 6472.57 358.058 25
 0 4 8 7515.2 491.678 27
 0 -4 -8 7526.58 485.377 25
 0 -4 8 7614.01 451.868 20
 0 4 8 7057.39 503.529 22
 0 -4 8 7518.89 490.561 23
 0 4 8 7212.02 477.305 18
 0 4 8 6469.45 417.031 19
 0 -4 8 7181.41 382.88 2
 0 -4 -8 7345.2 382.25 2
 0 -4 -8 7881.74 458.55 37
 0 4 8 7223.21 447.245 38
 0 4 -8 7168.48 443.141 34
 0 -4 -8 7476.05 491.725 39
 0 -4 -8 7513.38 287.604 64
 0 4 -8 7012.55 280.891 66
 0 -4 8 7201.67 301.396 63
 0 -4 8 7072.95 282.132 65
 0 -4 8 7603.54 493.83 131
 0 -4 8 7565.43 494.316 133
 0 -4 -8 6487.04 411.911 132
 0 4 8 6763.59 409.441 131
 0 -4 -8 6654.29 409.032 134
 0 -4 8 7719.95 506.06 134
 0 -4 8 6770.56 485.705 132
 0 -4 8 7260.43 300.87 56
 0 -4 8 7120.13 298.352 53
 0 -4 -8 6965.75 256.208 54
 0 4 -8 7040.65 462.118 31
 0 4 -8 7450.99 503.523 33
 0 4 8 6904.47 477.513 32
 0 -4 8 7037.07 498.106 30
 0 -4 8 8007.66 480.894 144
 0 -4 -8 7306.29 437.299 143
 0 -4 8 7215.91 461.52 140
 0 -4 8 7174.57 452.985 142
 0 4 8 6618.38 470.401 138
 0 4 -8 7535.71 492.652 136
 0 4 8 6952.86 413.4 135
 0 4 8 6586.77 404.753 136
 0 4 8 7204.46 462.904 139
 0 4 8 6903.74 461.546 137
 0 -4 -8 6885.95 280.066 45
 0 4 -8 7183.6 295.846 48
 0 4 -8 7173.25 281.751 46
 0 -4 8 6934.89 271.355 45
 0 -4 -8 6670.74 279.142 62
 0 -4 8 6877.25 291.915 58
 0 -4 8 7128.02 280.652 62
 0 4 -8 7110.5 273.658 59
 0 4 -8 6672.22 248.344 61
 0 -4 9 255682 4664.47 49
 0 4 -9 252696 5257.3 29
 0 4 9 260486 5249.97 27
 0 4 -9 240925 4810.14 26
 0 4 -9 265889 5240.39 28
 0 -4 9 219167 4819.28 25
 0 4 -9 257951 4647.01 46
 0 4 -9 259556 4690.45 48
 0 -4 -9 241736 4647.33 45
 0 -4 9 239484 4618.52 45
 0 4 9 250147 5297.34 13
 0 -4 9 251150 5284.29 16
 0 -4 -9 260024 5245.54 42
 0 -4 9 232143 5051.39 39
 0 -4 9 258561 5325.32 40
 0 4 -9 261699 5337.97 43
 0 -4 9 269715 5290.94 23
 0 4 9 247584 5071.19 19
 0 4 9 251874 5187.78 18
 0 4 9 261350 5319.64 22
 0 -4 9 268345 5103 20
 0 4 -9 257129 5042.52 34
 0 4 9 260319 5102.23 38
 0 -4 -9 256619 5121.2 37
 0 -4 -9 248628 5230.26 39
 0 -4 9 275483 5279.51 133
 0 4 9 245247 5003.02 131
 0 -4 9 266660 5307.13 132
 0 -4 9 274009 5269.28 131
 0 -4 -9 241399 5024.23 132
 0 -4 9 271602 5294.67 134
 0 -4 -9 229127 4972.85 134
 0 -4 -9 258017 4664.81 64
 0 -4 9 252563 4660.37 65
 0 4 -9 247025 4661.54 66
 0 -4 9 262206 4702.85 63
 0 -4 9 259620 5145.08 144
 0 -4 -9 263480 5056.75 143
 0 -4 9 262126 5127.7 142
 0 -4 9 250955 5148.44 140
 0 4 9 254978 5220.96 137
 0 -4 9 238041 4795.7 139
 0 4 9 253136 5267.37 138
 0 4 9 240625 5000.28 135
 0 4 9 251326 5175.63 139
 0 4 9 240927 4992.64 136
 0 -4 9 257838 4699.44 53
 0 4 -9 260257 4689.13 55
 0 -4 -9 252355 4613.68 54
 0 -4 9 252526 4690.83 56
 0 -4 -9 239633 4801.88 2
 0 4 -9 246565 5180.8 31
 0 4 9 258089 5237.78 32
 0 -4 9 256615 5282.7 30
 0 4 -9 255984 5307.87 33
 0 4 -9 243835 4570.96 61
 0 -4 9 252083 4682.79 58
 0 4 -9 243939 4639.51 59
 0 -4 -9 240974 4650.89 62
 0 -4 10 242.243 130.399 132
 0 -4 -10 460.096 125.316 132
 0 -4 10 310.039 135.191 134
 0 -4 10 188.055 118.937 133
 0 4 10 997.708 169.762 131
 0 -4 10 221.836 121.89 131
 0 4 -10 168.27 60.4861 120
 0 -4 10 339.503 75.7424 49
 0 -4 10 362.553 83.3016 53
 0 4 10 469.321 174.816 27
 0 4 -10 426.065 154.446 28
 0 4 -10 364.573 148.666 29
 0 4 -10 261.203 62.7943 46
 0 -4 10 271.108 62.9685 45
 0 -4 -10 247.066 72.5189 91
 0 4 -10 272.681 135.485 43
 0 -4 10 482.331 165.857 40
 0 -4 10 300.168 157.364 41
 0 -4 -10 614.373 169.763 42
 0 -4 10 402.593 125.765 20
 0 4 10 263.383 141.342 22
 0 -4 10 428.156 162.25 23
 0 4 10 375.431 123.768 19
 0 4 10 172.056 117.904 18
 0 -4 10 346.594 74.456 76
 0 -4 -10 171.658 61.1332 81
 0 4 -10 250.691 69.8264 72
 0 -4 -10 203.887 112.047 37
 0 4 10 558.275 139.964 38
 0 -4 10 264.5 110.513 39
 0 4 10 201.899 155.192 36
 0 -4 10 171.071 132.247 35
 0 -4 -10 486.011 87.4611 64
 0 4 -10 411.506 75.3396 68
 0 4 -10 334.755 78.3332 66
 0 -4 10 265.561 70.3188 65
 0 -4 -10 242.196 101.97 143
 0 -4 10 280.819 123.437 144
 0 -4 10 307.311 112.835 142
 0 4 10 140.51 121.303 141
 0 4 10 181.805 122.247 139
 0 4 10 688.223 150.424 136
 0 -4 10 311.791 120.872 140
 0 4 10 284.794 139.372 137
 0 4 10 299.061 141.551 138
 0 4 10 1228.03 185.758 135
 0 4 10 272.638 67.7809 57
 0 -4 -10 270.758 64.7696 54
 0 -4 10 273.33 78.6755 58
 0 -4 10 370.255 84.2676 56
 0 4 -10 247.992 72.7891 55
 0 4 -10 146.407 123.345 33
 0 4 -10 287.024 123.615 31
 0 4 -10 328.625 105.474 34
 0 4 10 218.937 133.937 32
 0 -4 10 278.383 148.289 30
 0 -4 -10 228.819 68.4692 62
 0 4 -10 444.675 82.1022 59
 0 -4 10 181.519 124.744 16
 0 4 10 391.122 151.094 13
 0 4 10 363.994 146.019 14
 0 -4 -11 17924.1 731.444 143
 0 4 11 19265.1 934.851 141
 0 -4 11 17785.5 845.166 140
 0 -4 11 18543.6 799.87 142
 0 -4 11 19494 822.139 144
 0 -4 11 18483.1 561.081 65
 0 -4 -11 18038.5 563.285 64
 0 4 -11 17933.7 541.804 68
 0 4 -11 18120.8 572.249 66
 0 -4 11 17670.7 927.99 35
 0 4 11 18701.5 767.42 38
 0 -4 -11 17021.5 829.682 37
 0 4 11 18327.6 918.286 36
 0 4 11 19262.2 851.818 18
 0 -4 11 19906 947.032 23
 0 4 11 18363.4 926.546 22
 0 4 11 17641.3 805.025 19
 0 4 11 16157.3 731.982 136
 0 4 11 18325.1 877.235 139
 0 4 11 17533.6 754.063 135
 0 4 11 18239.5 896.846 137
 0 4 11 18980.9 937.334 138
 0 -4 11 19879.9 920.981 133
 0 4 11 18016.9 764.853 131
 0 -4 11 18054 888.854 135
 0 -4 -11 17441.8 772.68 132
 0 -4 11 18527.6 908.853 134
 0 -4 11 18608.7 889.655 131
 0 -4 11 19153.1 936.832 132
 0 -4 -11 16644.6 497.269 127
 0 4 -11 17936.8 542.56 120
 0 -4 -11 16789.8 538.866 121
 0 -4 -11 18087.8 547.154 122
 0 -4 11 18776.8 567.341 49
 0 -4 -11 17605.9 527.309 105
 0 4 -11 18713.5 538.16 108
 0 -4 -11 17429.1 547.98 108
 0 -4 -11 17493.5 533.863 99
 0 -4 11 18089.2 541.698 102
 0 -4 -11 17299.4 533.126 100
 0 4 -11 18823.7 521.549 92
 0 -4 -11 17574 559.051 91
 0 -4 11 17901.1 532.211 90
 0 -4 -11 17922.1 549.184 88
 0 -4 -11 17293.1 552.476 86
 0 -4 11 18003.6 556.279 83
 0 -4 -11 19405.4 923.506 42
 0 -4 11 17299.9 786.021 39
 0 -4 11 19136.5 955.219 40
 0 -4 11 18703.6 950.034 41
 0 4 -11 18391.9 510.666 79
 0 -4 -11 18645.9 565.858 81
 0 -4 11 17860.1 539.806 76
 0 4 -11 17650.5 538.823 81
 0 -4 11 18310.2 529.179 75
 0 4 -11 18583.9 553.309 72
 0 -4 -11 15595.4 508.934 70
 0 4 11 19393.2 948.572 14
 0 -4 11 17182.7 879.11 14
 0 4 11 17780.5 902.308 13
 0 -4 11 18098.4 913.734 16
 0 4 -11 18107 558.798 59
 0 -4 11 18045.1 570.588 58
 0 4 11 18009.3 897.802 27
 0 4 -11 17536.4 912.103 29
 0 4 -11 19434.4 907.017 28
 0 4 11 18939.7 521.108 57
 0 -4 -11 19058.2 547.184 54
 0 -4 11 18437.8 586.896 53
 0 4 -11 18361.1 563.981 55
 0 -4 11 18376 577.927 56
 0 4 11 18063 867.444 32
 0 -4 11 17717 891.254 30
 0 4 -11 17648.2 891.744 31
 0 4 -11 18267.9 940.343 33
 0 4 -11 19140.8 533.694 46
 0 -4 11 17254.9 514.785 45
 0 -4 -11 18137.4 564.02 47
 0 -4 12 22528.8 987.982 140
 0 -4 12 22921.5 910.819 144
 0 4 12 23089.7 1084.4 140
 0 -4 12 22809.2 891.915 142
 0 4 12 22557 1061.5 141
 0 4 -12 21845.6 671.911 66
 0 4 -12 22464 635.651 68
 0 -4 12 23173.8 660.994 65
 0 4 12 22829.1 1056.82 36
 0 -4 12 22435.1 1088.15 35
 0 -4 -12 22407.2 1002.2 37
 0 4 12 21557.8 926.178 19
 0 -4 12 22764.2 1054.93 23
 0 4 12 22405.8 937.078 18
 0 4 12 23054 1057.37 22
 0 4 12 21751.8 1029.35 137
 0 4 12 21700.3 1046.8 138
 0 4 12 22340.8 1024.28 139
 0 -4 12 23252.9 1040.69 131
 0 -4 12 21702.8 1017.54 135
 0 -4 12 22498.9 1024.55 133
 0 -4 -12 21532.5 890.441 132
 0 -4 12 24036.6 1068.07 134
 0 -4 12 23357.8 1071.19 132
 0 -4 -12 20372.7 581.491 127
 0 -4 -12 22121.2 645.608 122
 0 -4 -12 21545.1 639.694 121
 0 4 -12 22328.1 635.983 120
 0 -4 12 22959.7 663.315 49
 0 4 -12 21586.6 621.009 108
 0 -4 -12 21542 609.108 105
 0 -4 -12 21693.3 646.657 108
 0 -4 -12 20750.7 620.366 100
 0 -4 -12 21388.2 619.749 99
 0 -4 12 22511.1 634.243 102
 0 4 -12 22537.6 606.654 92
 0 -4 -12 21917 656.278 91
 0 -4 12 21442.7 615.221 90
 0 -4 -12 22810.9 661.944 86
 0 -4 -12 21514.9 639.503 88
 0 -4 12 23304.2 658.814 83
 0 -4 12 18917.4 863.479 39
 0 -4 12 21957.3 1088.85 41
 0 -4 -12 23011.8 1058.09 42
 0 -4 12 22023.6 1074.34 40
 0 -4 12 21805.5 611.177 75
 0 -4 -12 21200.7 648.629 81
 0 4 -12 21800.8 595.124 79
 0 -4 12 22082.8 632.804 76
 0 4 -12 22052.4 632.139 81
 0 -4 -12 22164.6 659.437 71
 0 4 -12 22033.2 640.084 72
 0 -4 -12 19938.3 609.846 70
 0 4 -12 20750.9 1040.13 29
 0 4 -12 22207.2 1027.75 28
 0 4 12 23358.5 1069.1 27
 0 -4 12 20243 1005.8 16
 0 4 12 24920.1 1112.8 14
 0 -4 12 20794.3 1008.63 14
 0 4 12 23051 1060.35 13
 0 -4 12 22581.9 677.78 56
 0 4 12 22791.5 595.499 57
 0 -4 12 22658.3 682.911 53
 0 -4 -12 22731.6 642.132 54
 0 4 -12 22141.2 649.952 55
 0 4 12 23551.5 1009.59 32
 0 4 -12 21142.4 1053.64 33
 0 -4 12 23528.1 1062.69 30
 0 4 -12 21730.2 1038.5 31
 0 -4 12 21749.7 663.354 58
 0 4 -12 22570.3 662.344 59
 0 4 -12 22200.4 601.604 46
 0 4 -12 23045 674.418 48
 0 -4 -12 22599.5 666.114 47
 0 -4 12 20871.3 598.15 45
 0 4 12 23528.5 669.887 44
 0 4 13 14797.7 865.375 14
 0 4 13 14063.9 831.6 13
 0 -4 13 15392.3 859.483 16
 0 4 13 15116.7 872.996 141
 0 -4 13 15320 713.756 144
 0 -4 13 14768.6 696.69 142
 0 4 13 16254.2 910.012 140
 0 -4 13 13270.5 767.924 140
 0 -4 13 15367.6 519.586 65
 0 4 -13 14852.3 495.701 68
 0 4 -13 14859.1 534.505 66
 0 -4 -13 14714.2 818.147 37
 0 4 13 16675.2 902.211 36
 0 -4 13 15054 891.11 35
 0 4 13 13871.6 741.27 19
 0 -4 13 16461.7 894.44 23
 0 4 13 14897.4 854.589 22
 0 4 13 15067.7 859.421 137
 0 4 13 15603.8 854.956 139
 0 4 13 15588.3 883.396 138
 0 -4 13 15489.5 849.648 133
 0 -4 13 16672.5 870.191 131
 0 -4 13 15138.5 863.341 132
 0 -4 13 17056.9 899.327 134
 0 -4 13 15546.4 862.97 135
 0 -4 -13 13324.4 439.446 127
 0 4 -13 15476.6 505.571 120
 0 -4 -13 14271.9 496.55 121
 0 -4 -13 14818.4 509.539 122
 0 -4 13 14640.3 502.601 112
 0 -4 -13 14587.4 466.843 105
 0 4 -13 14231.3 481.686 108
 0 -4 -13 14605.8 509.922 108
 0 -4 -13 13988.2 469.17 99
 0 -4 -13 14740.9 490.14 100
 0 -4 13 15120.9 490.753 102
 0 -4 13 14621.4 476.982 90
 0 -4 -13 14249.5 510.181 91
 0 4 -13 14914.1 469.601 92
 0 -4 -13 14791.8 504.578 88
 0 -4 -13 14753.5 513.071 86
 0 -4 13 14861.8 511.483 83
 0 -4 13 14495.9 879.783 40
 0 -4 13 14579.6 874.955 41
 0 -4 13 13116.3 702.559 39
 0 4 -13 14255 857.822 43
 0 4 -13 14974.4 497.023 81
 0 -4 13 14957.8 471.076 75
 0 -4 13 14690 489.751 76
 0 -4 -13 14348.6 512.311 81
 0 4 -13 15103.6 460.861 79
 0 -4 -13 13401.3 477.221 70
 0 4 -13 14782.9 502.541 72
 0 -4 -13 15403.9 526.692 71
 0 4 -13 15501.3 852.813 28
 0 4 -13 14877.9 891.488 29
 0 4 13 15649.6 884.203 27
 0 -4 13 14057.5 472.363 62
 0 -4 13 14792.6 518.97 58
 0 4 -13 13758.1 511.037 59
 0 4 13 15303.4 517.077 50
 0 -4 13 15775.2 528.922 49
 0 -4 13 15589.5 547.172 53
 0 -4 13 15399.2 538.319 56
 0 4 -13 15022.3 509.657 55
 0 -4 -13 15230.7 504.2 54
 0 -4 13 13895.4 822.683 30
 0 4 -13 13098 815.85 31
 0 4 13 14865 788.353 32
 0 4 -13 14253.2 880.522 33
 0 4 -13 14521.6 449.248 46
 0 4 13 15759.4 523.309 44
 0 4 -13 15190.9 527.499 48
 0 -4 -13 13251.4 500.706 47
 0 -4 13 13730.9 456.003 45
 0 4 14 4764.17 496.139 14
 0 -4 14 5706.05 515.176 16
 0 4 14 4857.21 484.628 13
 0 4 14 5662.52 543.089 140
 0 4 14 6256.98 568.602 141
 0 -4 14 5703.78 492.319 140
 0 4 -14 6147.4 328.52 66
 0 -4 14 6022.13 308.393 65
 0 4 -14 6190.52 298.175 68
 0 -4 14 6511.42 583.848 35
 0 4 14 5979.3 544.507 36
 0 -4 -14 5879.85 519.502 37
 0 4 14 5864.53 528.747 22
 0 4 14 4772.3 492.769 137
 0 4 14 5631.65 538.434 138
 0 -4 14 5588.77 515.608 135
 0 4 14 5811.14 528.281 139
 0 -4 14 6097.17 528.23 133
 0 -4 14 6214.81 529.655 131
 0 -4 14 6311.69 544.436 134
 0 -4 14 5730.15 525.314 132
 0 4 -14 5632.67 277.028 125
 0 4 -14 5325.86 276.619 121
 0 -4 -14 5441.09 285.985 121
 0 -4 -14 5850.75 300.64 122
 0 4 -14 5648.51 287.783 120
 0 -4 14 5868.3 296.187 112
 0 -4 -14 5334.11 257.258 116
 0 4 -14 5705.94 279.923 108
 0 -4 -14 6081.02 266.047 105
 0 -4 -14 6020.39 307.744 108
 0 -4 14 5541.15 274.111 102
 0 -4 -14 5859.8 284.708 100
 0 -4 -14 5135.4 256.912 99
 0 -4 -14 5500.07 297.539 91
 0 4 -14 5967.9 272.654 92
 0 -4 14 5905 273.491 90
 0 -4 -14 5685.26 298.665 86
 0 -4 14 6308.74 307.769 83
 0 4 -14 5483.12 263.542 86
 0 -4 -14 5893.03 299.996 88
 0 -4 14 5822.73 550.548 41
 0 4 -14 5220.74 518.073 43
 0 -4 14 5480.23 536.381 40
 0 -4 14 5394.58 256.936 75
 0 4 -14 5799.69 259.621 79
 0 4 -14 5584.93 284.714 81
 0 -4 14 5422.57 276.121 76
 0 -4 -14 5339.72 297.082 81
 0 -4 -14 6205.56 313.853 71
 0 4 -14 5627.13 291.599 72
 0 -4 -14 4916.61 270.597 70
 0 4 -14 5978.35 527.552 28
 0 4 14 6165.42 559.605 27
 0 4 -14 5075.04 522.69 29
 0 -4 14 5321.7 295.898 58
 0 4 -14 5526.05 307.322 59
 0 -4 14 5365.24 266.014 62
 0 4 14 5747.93 296.897 50
 0 -4 14 5486.42 298.537 49
 0 -4 14 5938.53 326.524 53
 0 -4 -14 6024.63 298.296 54
 0 4 -14 5738.55 289.698 55
 0 -4 14 7033.65 341.538 56
 0 4 -14 5909.95 558.928 33
 0 4 14 6711.03 507 32
 0 -4 14 6204.95 547.937 30
 0 4 -14 5579.5 303.415 48
 0 4 14 5889.63 301.367 44
 0 -4 -14 4861.88 288.005 47
 0 -4 14 5373.82 257.714 45
 0 4 15 1726.78 303.236 14
 0 -4 15 1876.25 300.641 16
 0 4 15 2115.52 346.758 140
 0 -4 15 2067.29 297.018 140
 0 4 15 1857.48 317.507 141
 0 -4 15 2055.43 179.673 65
 0 4 -15 2051.56 190.963 66
 0 -4 -15 2124.44 187.166 64
 0 4 -15 2238.03 181.566 68
 0 4 15 1935.35 309.456 36
 0 -4 15 1883.24 322.288 35
 0 4 15 2132.18 316.848 22
 0 4 15 2726.7 371.81 138
 0 4 15 1824.2 302.742 139
 0 -4 15 2086.62 319.074 135
 0 4 15 2480.56 353.173 137
 0 -4 15 1880.19 295.519 131
 0 -4 15 1708.26 293.348 134
 0 -4 15 1672.16 298.1 132
 0 -4 15 2183.18 318.946 133
 0 -4 15 2230.22 182.823 129
 0 4 -15 2153.98 164.114 125
 0 4 -15 2047.69 173.34 120
 0 -4 -15 1899.89 163.338 121
 0 4 -15 2126.54 168.328 121
 0 -4 -15 2409.68 191.498 122
 0 -4 -15 1878.06 144.97 116
 0 -4 15 1976.74 172.663 112
 0 -4 -15 2243.5 185.893 108
 0 4 -15 1876.88 159.625 108
 0 -4 -15 1667.83 131.087 105
 0 -4 15 1946 157.059 102
 0 -4 -15 1991.59 163.7 100
 0 -4 15 2564.5 171.57 90
 0 4 -15 1958.08 152.2 92
 0 -4 -15 1906.31 174.675 91
 0 4 -15 2004.29 152.597 86
 0 -4 -15 1975.1 169.355 88
 0 -4 -15 3079.55 212.21 86
 0 -4 15 2086.31 175.528 83
 0 4 -15 1882 318.841 43
 0 -4 15 2421.21 366.057 41
 0 -4 15 2023.74 335.415 40
 0 -4 15 2519.62 180.072 76
 0 4 -15 2204.44 176.958 81
 0 4 -15 1744.63 140.225 79
 0 -4 15 1981.51 147.318 75
 0 -4 -15 1841.86 176.78 81
 0 -4 -15 1720.22 161.363 70
 0 -4 -15 1916.61 177.914 71
 0 4 -15 2219.97 182.346 72
 0 4 -15 2052.1 311.696 28
 0 4 15 2560.57 360.803 27
 0 4 -15 1760.3 315.869 29
 0 4 15 3033.48 330.339 32
 0 -4 15 1987.4 306.336 30
 0 4 -15 2403.96 363.995 33
 0 4 15 2157.36 195.158 51
 0 4 15 2093.33 173.404 50
 0 -4 15 2106.8 180.038 49
 0 -4 15 1860.73 177.598 56
 0 4 -15 2073.2 168.55 55
 0 -4 15 3540.52 241.398 53
 0 -4 -15 2259.99 187.064 54
 0 -4 15 2043.51 180.836 58
 0 4 -15 1992.69 182.681 59
 0 -4 15 1820.43 150.533 62
 0 4 15 1955.77 175.067 44
 0 4 -15 1959.1 175.454 48
 0 4 16 4117.33 445.483 137
 0 4 16 4261.5 462.632 138
 0 4 16 4476.48 455.967 139
 0 -4 16 4161.78 250.951 58
 0 4 -16 3887.31 255.51 59
 0 4 -16 4196.01 224.622 125
 0 -4 16 4122.13 249 129
 0 -4 -16 3939.89 232.479 121
 0 4 -16 4200.4 244.308 120
 0 4 -16 4065.51 228.315 121
 0 -4 -16 4400.39 258.158 122
 0 4 16 4255.97 222.116 115
 0 -4 16 4297.2 247.784 112
 0 -4 -16 3836.77 246.143 108
 0 4 -16 4297.73 234.873 108
 0 -4 -16 4088.28 229.499 100
 0 -4 16 4287.28 224.309 102
 0 -4 16 4404.31 220.724 90
 0 -4 -16 4202.98 250.137 91
 0 4 -16 4138.78 220.796 92
 0 -4 16 4400.5 251.846 83
 0 -4 -16 4088.2 239.8 88
 0 -4 -16 4425.48 252.293 86
 0 -4 16 4322.21 472.648 40
 0 4 -16 3616.38 420.013 43
 0 -4 16 4424.46 476.287 41
 0 4 16 4320.86 432.881 22
 0 -4 16 4141.92 225.045 76
 0 -4 -16 4009.41 251.654 81
 0 4 -16 4106.88 237.371 81
 0 4 -16 4043.67 205.827 79
 0 -4 -16 3609.81 227.578 70
 0 -4 -16 4267.12 256.078 71
 0 4 -16 4222.16 245.232 72
 0 -4 16 4261.8 268.335 63
 0 -4 16 4183.92 250.377 65
 0 4 -16 3983.19 238.31 68
 0 4 -16 4333.89 275.91 66
 0 -4 16 3824.53 449.306 35
 0 4 16 4316.3 443.172 36
 0 4 16 4236.65 245.876 44
 0 4 -16 3989.73 245.159 48
 0 4 -16 4329.12 445.113 28
 0 4 -16 3849.04 455.676 29
 0 4 16 4473.52 466.971 27
 0 -4 16 4376.86 274.387 53
 0 4 -16 3851.77 222.369 55
 0 -4 -16 3927.62 242.845 54
 0 -4 16 3865.72 249.876 56
 0 4 16 4094.39 265.038 52
 0 4 16 4187.84 239.282 50
 0 4 16 3842.03 254.602 51
 0 -4 16 3742.51 242.345 49
 0 -4 16 3828.57 394.134 140
 0 4 16 4329.11 455.209 141
 0 4 16 3650.01 438.305 140
 0 -4 16 3861.3 412.245 30
 0 4 17 20346.4 988.433 139
 0 4 -17 19789 633.738 59
 0 -4 17 20539.3 617.868 58
 0 4 -17 20380.5 577.915 121
 0 4 -17 20419.8 603.307 120
 0 -4 -17 21903.8 634.535 122
 0 4 17 19383.4 554.839 115
 0 -4 17 22114 619.744 112
 0 -4 -17 20560.6 625.136 108
 0 4 -17 20500 586.932 108
 0 -4 -17 19944 574.776 100
 0 -4 17 20974.2 560.064 102
 0 -4 17 21090.2 548.425 90
 0 -4 -17 21228.6 621.282 91
 0 -4 17 21833.1 615.117 83
 0 -4 -17 21657.5 613.9 88
 0 -4 -17 21165.6 611.6 86
 0 -4 17 20975.8 1050.66 40
 0 -4 17 20895.2 1027.66 41
 0 4 -17 20199.8 987.478 43
 0 -4 17 21351.6 621.433 129
 0 4 -17 20259.1 562.295 125
 0 -4 -17 20901.8 631.119 81
 0 4 -17 21003 602.479 81
 0 -4 17 20454.3 567.4 76
 0 4 -17 19644.6 532.271 79
 0 4 -17 19752.6 599.029 72
 0 -4 -17 20807.8 620.967 71
 0 4 -17 21140.8 661.403 66
 0 -4 17 21336.7 653.272 63
 0 -4 17 20362.5 619.036 65
 0 4 -17 20383.8 606.359 68
 0 4 17 20448.3 959.068 36
 0 -4 17 21016.1 1028.63 35
 0 4 -17 19772.8 606.694 48
 0 4 17 21339.2 607.45 44
 0 4 17 18828.5 980.983 27
 0 4 -17 19437.9 969.124 28
 0 4 -17 19976.3 1033.17 29
 0 -4 17 18735.4 923.892 30
 0 -4 17 21549.5 633.906 49
 0 4 17 21434 643.717 51
 0 4 17 21509.1 595.936 50
 0 4 17 21065.3 649.88 52
 0 4 17 21013.4 1042.73 140
 0 4 17 21478.3 1013.27 141
 0 -4 17 20983.6 639.75 56
 0 -4 -17 19789.2 611.169 54
 0 -4 18 -17.1007 55.1902 129
 0 4 -18 62.278 44.7782 125
 0 -4 18 26.9294 51.662 112
 0 4 18 4.24855 37.9683 115
 0 4 -18 79.2411 49.6963 108
 0 -4 -18 12.1562 51.9 108
 0 -4 -18 27.1012 42.0837 100
 0 -4 -18 -5.56204 57.7034 91
 0 -4 -18 83.7684 62.0749 87
 0 -4 18 -16.088 49.4605 83
 0 -4 -18 42.2593 51.1454 86
 0 -4 -18 21.466 45.276 88
 0 4 18 66.8245 48.368 44
 0 -4 18 -20.9801 99.6634 41
 0 4 -18 38.6519 84.4493 43
 0 -4 18 22.2665 97.2984 40
 0 -4 -18 65.7645 57.3467 122
 0 4 -18 53.9481 51.2573 120
 0 -4 18 8.24112 40.9909 76
 0 4 -18 121.986 61.7161 81
 0 4 -18 48.6937 50.4074 72
 0 -4 -18 44.993 52.9194 71
 0 4 -18 35.54 52.1441 66
 0 4 -18 22.1583 53.1362 68
 0 -4 18 29.4969 47.9159 65
 0 -4 18 -21.0514 91.9886 35
 0 4 18 105.954 109.128 36
 0 4 -18 201.469 121.603 33
 0 4 -18 -5.465 46.1069 48
 0 -4 18 52.7973 55.6784 63
 0 4 -18 60.0465 60.2648 59
 0 4 18 12.9383 59.6644 52
 0 4 18 74.0025 57.4542 51
 0 -4 18 24.1968 49.1325 49
 0 4 18 4.5875 39.6376 50
 0 4 18 66.6668 63.3401 49
 0 4 18 39.0958 106.189 141
 0 -4 18 67.7095 53.6099 58
 0 -4 18 87.7411 58.9699 56
 0 -4 -18 41.4616 50.5768 54
 0 4 -19 664.107 69.7097 125
 0 -4 19 698.508 92.2324 129
 0 4 -19 728.115 93.4171 101
 0 -4 -19 566.03 68.0862 100
 0 -4 19 867.852 103.751 93
 0 -4 -19 887.756 102.313 87
 0 -4 -19 610.911 82.4826 88
 0 -4 19 471.775 75.3597 83
 0 -4 19 683.433 177.208 40
 0 4 19 633.157 177.271 40
 0 -4 19 609.153 159.253 41
 0 4 -19 641.893 83.6757 81
 0 4 -19 571.122 81.3645 72
 0 4 -19 687.395 88.9065 68
 0 -4 -19 609.066 81.3905 71
 0 4 19 630.478 77.2152 111
 0 4 19 579.632 68.1316 115
 0 -4 19 667.808 85.1652 112
 0 -4 -19 599.193 92.8496 124
 0 -4 -19 593.016 88.5395 122
 0 4 -19 620.554 83.8931 120
 0 4 -19 789.865 182.413 33
 0 4 19 690.007 91.5944 51
 0 4 19 650.665 94.356 49
 0 4 19 568.526 92.3042 52
 0 -4 19 649.428 90.411 49
 0 -4 -19 696.8 93.7066 108
 0 4 19 595.098 99.0306 65
 0 4 -19 596.424 97.5213 66
 0 -4 19 637.61 87.6913 65
 0 -4 19 627.75 90.5869 56
 0 4 19 696.521 80.2985 44
 0 4 -19 608.809 93.1629 59
 0 -4 19 594.095 92.039 63
 0 -4 -20 56.3918 45.9598 108
 0 4 -20 22.126 47.3556 101
 0 -4 20 40.2081 47.3825 93
 0 4 20 25.3412 45.2072 52
 0 4 20 35.8128 44.9182 49
 0 4 20 -3.8329 40.7144 51
 0 -4 20 14.8454 40.6181 129
 0 -4 20 32.9408 33.4794 83
 0 -4 -20 15.0216 41.1002 87
 0 -4 -20 37.5262 36.3888 88
 0 4 20 -31.5175 42.0349 114
 0 4 20 36.568 32.2839 111
 0 -4 20 13.0624 37.7549 112
 0 -4 20 7.39032 41.8805 73
 0 -4 20 -3.95516 44.5232 67
 0 -4 20 25.4862 37.466 65
 0 4 20 -4.44458 43.0318 65
 0 4 -20 28.5944 44.8409 66
 0 4 -20 14.7382 38.8365 68
 0 4 -20 47.4524 45.469 59
 0 -4 20 26.1597 41.0232 63
 0 -4 -20 46.6927 48.4334 124
 0 4 -20 3.42963 39.393 120
 0 -4 -20 11.7852 40.7542 122
 0 4 21 4596.75 176.695 82
 0 4 21 4408.31 157.34 114
 0 -4 21 3788.36 136.532 112
 0 -4 -21 4654.02 179.886 124
 0 -4 21 4456.96 164.436 129
 0 -4 21 4503.96 175.153 93
 0 -4 -21 4688.51 165.99 87
 0 -4 21 4729.92 174.304 67
 0 4 -21 4544.51 167.343 68
 0 -4 -21 4521.89 172.187 122
 0 4 -21 4101.76 148.249 119
 0 -4 22 3514.67 114.648 93
 0 -4 -22 3408.06 115.35 124
 0 4 22 3239.55 111.441 82
 0 -5 0 183.635 96.7046 16
 0 -5 0 59.8133 31.8616 47
 0 5 0 31.483 37.3914 46
 0 -5 0 -15.9633 36.4308 45
 0 -5 0 -17.3286 35.647 58
 0 -5 0 17.5455 34.1925 56
 0 -5 0 43.3934 66.0166 40
 0 -5 0 -14.1521 61.8415 41
 0 -5 0 4.42611 33.5021 53
 0 -5 0 4.11217 32.5101 49
 0 -5 0 51.1079 73.3775 39
 0 -5 0 28.52 72.7651 35
 0 -5 0 -13.0511 64.3385 20
 0 5 0 13.4117 58.6061 18
 0 -5 0 383.734 92.0158 25
 0 5 0 258.511 94.8164 28
 0 -5 0 8.20208 38.5888 65
 0 -5 0 33.2558 35.4969 62
 0 -5 0 4.32623 34.202 63
 0 5 0 154.342 92.4308 34
 0 -5 0 28.2994 64.5801 2
 0 -5 0 -25.1338 66.2289 143
 0 -5 0 -11.9247 52.1088 142
 0 -5 0 83.5964 72.1037 144
 0 5 0 113.229 75.9597 135
 0 -5 0 388.436 120.624 132
 0 5 0 15.4437 39.4047 138
 0 5 0 99.0108 78.2011 136
 0 5 -1 51058.2 1065.01 48
 0 -5 -1 52878.7 1108.41 45
 0 -5 1 52748.3 1108.52 45
 0 5 1 52210.9 1092.14 46
 0 5 -1 53706.8 1116.8 46
 0 -5 -1 51592.9 1072.34 47
 0 -5 1 51195.1 1058.85 47
 0 -5 1 52831.6 1125.3 56
 0 -5 -1 52785.5 1119.48 58
 0 5 -1 52236.5 1090.43 55
 0 -5 -1 53711.3 1125.89 56
 0 -5 1 52536.6 1444.84 39
 0 -5 1 53895.8 1502 41
 0 5 -1 51640.9 1329.74 43
 0 -5 -1 51994.4 1444.51 39
 0 -5 -1 51443.5 1270.58 42
 0 -5 1 54014.6 1510.69 40
 0 -5 -1 52929.4 1500.13 40
 0 -5 -1 53624.7 1488.05 41
 0 -5 1 53198 1129.02 53
 0 -5 1 52528.9 1114.2 49
 0 -5 -1 54476.1 1130.89 53
 0 5 1 52419.1 1469.95 34
 0 -5 -1 52617.6 1489.57 35
 0 -5 1 53341.4 1506.59 35
 0 5 -1 50804.8 1481.95 34
 0 5 -1 49700.9 1423.55 18
 0 -5 -1 54947 1448.82 20
 0 -5 1 54990.4 1484.54 20
 0 5 1 51086.6 1468.24 18
 0 -5 1 51011.8 1306.42 25
 0 -5 -1 53612.7 1351.43 25
 0 5 -1 48287.8 1419.3 28
 0 -5 1 51196.8 1104.66 65
 0 -5 -1 47526.7 1096.84 65
 0 -5 1 52898.9 1124.15 63
 0 -5 -1 52104 1110.87 62
 0 -5 -1 53032 1122.11 63
 0 -5 1 52382.1 1121.83 58
 0 -5 1 52426 1114.07 62
 0 -5 1 48750.2 1454.65 2
 0 5 1 50908.4 1458.8 11
 0 -5 1 52742.9 1465.57 132
 0 -5 1 54747.3 1466.99 134
 0 -5 -1 52393.8 1437.41 132
 0 -5 1 52547.8 1428.16 133
 0 -5 -1 50760.2 1395.37 133
 0 -5 -1 53967.3 1434.87 134
 0 -5 1 53965.2 1446.6 142
 0 -5 -1 54743.3 1401.17 144
 0 -5 1 52491.6 1435.9 144
 0 -5 -1 54596 1460.16 143
 0 -5 1 55593.1 1444.49 143
 0 -5 -1 52537.5 1388.36 142
 0 5 1 54590.3 1435.1 135
 0 5 -1 56485 1473.99 136
 0 5 1 49528.3 1170.07 137
 0 5 1 52187.3 1287.06 138
 0 5 1 53643.6 1420.36 136
 0 5 -1 52633.4 1227.13 138
 0 5 -1 55663.5 1473.85 135
 0 5 2 12922.1 584.668 8
 0 5 2 12476.2 466.706 7
 0 5 2 13019.1 625.046 11
 0 5 -2 13337.5 402.437 46
 0 -5 2 12652.6 349.17 47
 0 -5 -2 13391.7 373.521 47
 0 -5 -2 12901.9 388.586 45
 0 -5 2 13280.3 392.23 45
 0 5 -2 13279.1 373.804 48
 0 5 2 14118.7 379.241 46
 0 5 -2 13533.6 391.248 55
 0 -5 -2 13520.3 401.965 58
 0 -5 2 13226.4 407.286 56
 0 -5 -2 12923.4 397.715 56
 0 -5 -2 12517.1 515.734 42
 0 5 -2 12948.5 566.216 43
 0 -5 -2 12660.4 602.233 39
 0 -5 2 13324.8 612.032 39
 0 -5 -2 13897.8 646.462 41
 0 -5 2 12988.8 643.161 40
 0 -5 2 14179.6 664.96 41
 0 -5 2 13657.9 410.589 53
 0 -5 2 12697.3 388.672 49
 0 -5 -2 13593.4 408.113 53
 0 -5 -2 13924.5 651.124 35
 0 5 -2 12233.7 627.983 34
 0 5 2 13066.9 614.779 34
 0 -5 2 13268.1 649.512 35
 0 -5 2 13325.1 470.845 23
 0 5 -2 12574.3 584.752 18
 0 -5 -2 14157 602.511 20
 0 5 2 12291.2 620.942 18
 0 5 -2 12490.8 601.997 28
 0 -5 -2 13768.6 570.562 25
 0 -5 2 12035.7 502.296 25
 0 5 2 12718.7 479.158 27
 0 -5 2 12517.1 399.238 63
 0 -5 2 12689.5 387.74 65
 0 -5 2 12848.4 393.949 62
 0 -5 -2 13263.8 401.665 63
 0 -5 2 12941 641.763 30
 0 -5 -2 13491.7 636.595 30
 0 -5 2 13551.6 628.666 142
 0 -5 -2 13505.1 624.841 143
 0 -5 -2 13226.2 547.519 144
 0 -5 2 12804.9 610.969 144
 0 -5 2 14274.6 606.769 143
 0 -5 -2 13176.3 552.288 142
 0 -5 2 13486.7 625.291 134
 0 -5 2 14226.3 645.695 132
 0 -5 -2 13101.6 590.853 134
 0 -5 2 13419.7 616.059 133
 0 -5 -2 12962.5 595.846 132
 0 -5 -2 12175 566.936 133
 0 -5 -2 12626.2 625.753 2
 0 -5 2 12011.3 605.324 2
 0 5 2 13934.1 605.183 135
 0 5 -2 13540.4 623.435 136
 0 5 2 13552.8 541.346 138
 0 5 2 12065.7 457.803 137
 0 5 2 13038.6 586.706 136
 0 5 -2 14127.1 642.729 135
 0 5 3 7002.59 445.772 11
 0 5 3 6942.21 414.345 8
 0 5 3 6800.33 326.937 7
 0 -5 -3 7048.55 255.292 47
 0 5 -3 7182.31 262.239 48
 0 -5 3 7867.4 279.151 45
 0 -5 -3 7219.67 270.074 45
 0 -5 3 7066.48 232.91 47
 0 5 3 7312.93 244.109 46
 0 5 -3 7428.16 283.352 46
 0 -5 -3 7408.12 281.212 56
 0 -5 3 7534.91 288.097 56
 0 -5 -3 7192.69 276.148 58
 0 5 -3 7482.44 276.793 55
 0 -5 3 7070.31 436.373 39
 0 -5 3 7351.43 479.87 41
 0 5 -3 7328.38 435.624 43
 0 -5 -3 7075.57 447.292 39
 0 -5 -3 7119.27 390.644 42
 0 -5 3 7629.3 483.787 40
 0 -5 -3 7472.39 470.45 41
 0 -5 -3 7201.15 281.874 53
 0 -5 3 7454.81 287.611 53
 0 -5 3 7091.63 268.571 49
 0 -5 -3 6972.75 455.45 35
 0 -5 3 6773.11 464.311 35
 0 5 3 7135.08 463.056 38
 0 5 3 6723.26 422.432 34
 0 -5 3 7487.29 370.218 23
 0 5 3 6504.56 439.213 22
 0 5 -3 6435.83 401.415 18
 0 -5 3 7922.98 479.903 20
 0 -5 -3 6961.18 399.831 20
 0 -5 3 7387.81 369.925 25
 0 -5 -3 6938.77 409.751 25
 0 5 3 7387.3 372.458 27
 0 5 -3 7572.79 459.175 28
 0 -5 3 7192.57 282.071 63
 0 -5 -3 7035.18 247.159 64
 0 -5 3 7206.72 269.792 65
 0 -5 3 6898.17 270.841 62
 0 -5 -3 7303.81 278.477 63
 0 5 3 6904.5 258.937 61
 0 -5 3 8352.03 505.085 30
 0 -5 -3 7097.55 458.382 30
 0 5 -3 7341.64 394.916 33
 0 -5 -3 6671.41 359.63 144
 0 -5 -3 6875.46 370.566 142
 0 -5 3 7782.25 430.17 143
 0 -5 -3 6484.51 418.684 132
 0 -5 3 7730.69 476.736 132
 0 -5 -3 6996.68 420.65 134
 0 -5 3 7583.61 456.817 133
 0 -5 3 8006.69 475.345 134
 0 -5 -3 6666.47 441.486 2
 0 -5 3 6775.47 438.187 2
 0 5 3 6760.91 345.98 137
 0 5 3 7110.39 419.369 135
 0 5 -3 7980.65 471.217 136
 0 5 3 7237.85 406.126 138
 0 5 3 6881.8 412.647 136
 0 5 3 6663.1 328.762 139
 0 -5 4 19411.6 802.281 131
 0 -5 4 20286.2 852.599 30
 0 5 -4 18758.9 731.742 33
 0 -5 -4 19999.9 823.736 30
 0 5 -4 20345 532.459 48
 0 5 -4 20089.5 547.962 46
 0 -5 -4 20012.4 516.752 47
 0 -5 4 19624 526.784 45
 0 -5 4 20126.4 552.866 53
 0 -5 4 19693.2 529.473 49
 0 -5 -4 18812.2 537.574 53
 0 -5 4 19299.1 782.875 39
 0 -5 -4 20518.8 840.279 41
 0 -5 4 19532.2 848.196 41
 0 -5 -4 20869 751.633 42
 0 5 -4 20266.6 802.325 43
 0 -5 4 19490.6 841.514 40
 0 5 -4 19208 792.151 28
 0 5 -4 19604.1 699.423 29
 0 5 4 20294 712.292 27
 0 -5 -4 19396.7 761.094 25
 0 -5 4 18576.7 643.812 25
 0 5 4 20107.1 758.097 34
 0 -5 4 20194.7 861.725 35
 0 -5 -4 20016.1 816.533 39
 0 5 -4 19296.3 828.779 34
 0 5 4 19463.8 818.029 38
 0 -5 4 20593.6 717.285 23
 0 5 4 19743.2 841.91 18
 0 -5 4 20798.5 838.074 20
 0 5 4 18807.9 812.112 22
 0 5 -4 18978 710.81 18
 0 -5 -4 20869.4 721.729 20
 0 -5 4 19956.9 796.551 2
 0 -5 -4 19597.3 802.809 2
 0 -5 4 20119.2 533.213 65
 0 -5 4 19626.8 547.227 63
 0 -5 -4 19389.1 505.306 64
 0 5 4 19627.2 509.124 61
 0 -5 -4 19457.6 537.681 63
 0 -5 -4 19715.5 533.399 62
 0 -5 4 19478.1 534.295 62
 0 -5 -4 18737.8 632.6 144
 0 -5 -4 18900.3 639.074 142
 0 5 4 19798.6 750.79 135
 0 5 4 19097 654.685 139
 0 5 -4 21036.7 837.573 136
 0 5 4 20350.7 761.359 138
 0 5 4 19811.8 751.361 136
 0 5 4 19898.3 691.222 137
 0 5 -4 19924.3 541.577 55
 0 -5 4 19099.3 544.224 56
 0 -5 -4 19548.9 536.708 58
 0 -5 -4 19378 538.892 56
 0 5 4 19166.8 790.008 11
 0 -5 4 21772.8 875.219 16
 0 5 4 18482.1 742.834 8
 0 -5 -4 20198.6 770.959 132
 0 -5 4 18889.6 819.26 132
 0 -5 4 20760.7 840.463 134
 0 -5 4 20169 814.005 133
 0 -5 -4 18774.2 743.695 134
 0 -5 5 3420.27 338.586 30
 0 5 -5 3203.9 294.908 33
 0 -5 -5 3412.97 180.562 47
 0 5 -5 3561.77 191.509 48
 0 5 -5 3434.99 194.579 46
 0 -5 5 3318.86 181.578 45
 0 -5 5 3181.31 180.881 49
 0 -5 5 3452.16 347.154 41
 0 -5 5 3630 350.506 40
 0 5 -5 3956.25 348.681 43
 0 -5 -5 3510.65 303.31 42
 0 -5 5 3018.46 291.355 39
 0 5 -5 2925.71 298.888 28
 0 -5 -5 3777.52 322.234 25
 0 5 5 3746.95 300.827 27
 0 5 -5 3138.7 272.604 29
 0 -5 5 3043.89 231.606 25
 0 5 5 3469.21 327.381 38
 0 -5 5 3788.87 367.693 35
 0 5 -5 3955.48 358.684 34
 0 5 5 3970.93 305.32 34
 0 5 -5 3237.32 260.344 18
 0 5 5 3420.41 337.949 22
 0 -5 5 3690.19 334.392 20
 0 5 5 3238.15 331.944 18
 0 -5 5 3567.81 293.679 23
 0 -5 -5 3240.07 307.788 2
 0 -5 5 3309.79 305.708 2
 0 -5 -5 3459.64 176.211 64
 0 -5 5 3451.03 184.953 65
 0 -5 5 3638.37 201.227 63
 0 -5 5 3547.77 190.959 62
 0 5 5 3534.59 172.137 61
 0 -5 -5 4116.19 203.242 62
 0 -5 -5 3154.18 183.101 63
 0 -5 5 3739.39 338.243 144
 0 -5 -5 3526.36 322.171 143
 0 -5 5 3225.62 315.923 142
 0 5 5 3666.32 304.05 135
 0 5 5 3284.62 283.42 136
 0 5 -5 3903.84 345.598 136
 0 5 5 4051.73 300.721 137
 0 5 5 3291.8 261.104 139
 0 5 5 3393.68 305.485 138
 0 -5 5 3522.72 198.717 53
 0 -5 -5 3449.52 191.981 56
 0 -5 -5 3651.27 194.372 58
 0 5 -5 3376.34 191.075 55
 0 5 5 3840.99 334.113 11
 0 5 5 3342.93 294.536 8
 0 -5 5 4047.54 368.209 16
 0 5 5 3435.93 294.351 131
 0 -5 -5 3074.05 279.443 134
 0 -5 -5 3226.72 291.582 132
 0 -5 6 6071.24 459.778 30
 0 5 -6 4983.5 395.328 33
 0 -5 -6 5574.67 252.316 45
 0 -5 6 5547.06 243.31 45
 0 -5 -6 5566.67 245.499 47
 0 5 -6 6001.2 265.233 48
 0 -5 6 5447.12 250.294 49
 0 -5 6 6088.17 471.728 41
 0 -5 -6 5633.95 403.459 42
 0 5 -6 5759.73 447.46 43
 0 -5 6 5478.63 447.035 40
 0 -5 6 5213.69 395.373 39
 0 5 -6 5236.12 314.738 26
 0 5 6 5698.56 399.186 27
 0 5 -6 6418.98 449.205 28
 0 5 -6 5299.38 383.019 29
 0 -5 -6 5330.04 406.993 25
 0 5 6 6050.64 447.694 38
 0 5 -6 5617.69 437.701 34
 0 5 6 5889.65 365.032 34
 0 -5 -6 5502.12 343.533 37
 0 -5 6 5311.6 413.784 20
 0 5 -6 5297.87 320.55 18
 0 -5 6 6148.39 410.657 23
 0 5 6 5679.92 450.921 18
 0 -5 6 6173.07 416.882 2
 0 -5 -6 5991.05 410.901 2
 0 -5 6 5513.9 247.25 65
 0 -5 -6 5524.07 239.823 64
 0 -5 6 5760.98 267.355 63
 0 -5 6 5762.35 255.106 62
 0 -5 6 5544.97 262.21 58
 0 5 6 5473.2 234.842 60
 0 -5 -6 6237.88 265.062 62
 0 -5 6 6020.33 449.387 144
 0 -5 -6 5729.29 424.756 143
 0 -5 6 5824.84 428.027 142
 0 5 6 5511.16 384.527 137
 0 5 -6 6176.18 454.605 136
 0 5 6 6861.8 402.727 139
 0 5 6 5768.71 421.905 138
 0 5 6 6006.29 394.059 136
 0 5 6 6070.3 395.699 135
 0 -5 -6 5800.97 259.301 58
 0 -5 -6 5176.2 250.311 56
 0 -5 6 6012.99 271.238 53
 0 5 -6 6024.9 268.278 55
 0 -5 6 5732 452.626 16
 0 5 6 5533.55 412.731 11
 0 5 6 4909.91 372.409 8
 0 -5 -6 5537.79 382.36 134
 0 5 6 6239.44 404.469 131
 0 -5 -6 5576.42 388.103 132
 0 5 -7 5156.41 419.128 33
 0 -5 7 5228.08 446.103 30
 0 -5 7 5158.18 246.556 49
 0 -5 -7 4874.94 399.488 25
 0 5 7 5136.37 396.87 27
 0 5 -7 5109.6 417.524 28
 0 5 -7 4770.01 391.336 29
 0 -5 7 5531.75 385.197 2
 0 -5 -7 4819.31 363.25 2
 0 -5 -7 5042.85 241.021 47
 0 -5 7 5484.4 244.528 45
 0 5 -7 5360.17 257.174 46
 0 5 -7 5465.19 261.11 48
 0 -5 -7 5132.82 247.755 45
 0 -5 -7 4999.73 399.738 42
 0 5 -7 4998.56 432.734 43
 0 -5 7 5120.91 395.319 39
 0 -5 7 4733.73 427.591 40
 0 5 7 4794 405.996 38
 0 5 -7 5165.78 418.172 34
 0 -5 -7 5957 376.929 37
 0 -5 7 4841.35 391.512 23
 0 5 7 5381.45 442.313 18
 0 -5 7 5514.87 423.256 20
 0 5 7 5056.63 373.201 19
 0 -5 7 5137.5 260.928 63
 0 -5 7 5108.59 243.181 65
 0 -5 -7 4993.8 237.727 64
 0 5 7 5348.62 227.672 60
 0 -5 7 5182.07 259.925 58
 0 5 -7 5042.67 233.41 61
 0 -5 -7 5489.77 256.735 62
 0 -5 7 5207.72 245.67 62
 0 -5 7 4884.22 404.435 142
 0 -5 -7 5507.19 420.31 143
 0 -5 7 5162.08 417.63 144
 0 -5 7 5028.27 441.155 16
 0 5 7 4558.34 374.376 8
 0 5 -7 5290.4 261.747 55
 0 -5 7 5163.48 260.546 53
 0 -5 -7 4683.81 240.999 58
 0 -5 -7 4821.23 365.421 134
 0 -5 -7 4853.19 370.123 132
 0 5 7 5471.71 382.416 131
 0 5 7 5020.59 366.926 139
 0 5 7 5210.11 420.511 138
 0 5 7 5199.91 372.051 135
 0 5 7 5283.19 395.836 137
 0 5 -7 7020.74 497.419 136
 0 5 7 5301.09 371.816 136
 0 5 8 46881.4 1507.17 138
 0 5 8 45383.1 1356.41 135
 0 5 8 45886.5 1441.26 137
 0 5 8 44645.9 1341.39 136
 0 5 8 47817.8 1415.43 139
 0 5 -8 52506.7 1600.17 136
 0 -5 8 51544.7 1569.32 133
 0 -5 8 50857 1557.44 131
 0 -5 8 47654 1547.11 134
 0 5 8 45586.4 1360.05 131
 0 -5 -8 44599.8 1365.08 132
 0 -5 8 48032.2 1582.3 132
 0 -5 -8 42198.2 1330.11 134
 0 -5 8 46832 1107.62 53
 0 5 -8 47612.3 1103.23 55
 0 5 8 45037.3 1527.89 32
 0 5 -8 45598.7 1513.38 33
 0 -5 8 46891.9 1548.17 30
 0 -5 8 44744.8 1067.87 49
 0 -5 -8 47166.8 1073.15 105
 0 -5 8 45592.7 1071.05 102
 0 -5 8 45465.3 1057.76 90
 0 -5 -8 46298.3 1083.18 91
 0 -5 -8 45837.5 1082.13 86
 0 -5 -8 47006.9 1487.3 42
 0 -5 8 47709.9 1583.37 40
 0 -5 8 44895.7 1409.18 39
 0 5 -8 48157.9 1583.68 43
 0 -5 8 51569.5 1509.04 20
 0 5 8 48076.2 1399.1 19
 0 5 8 44573.5 1551.78 22
 0 5 8 47212 1537.14 18
 0 -5 8 50115.4 1510.44 23
 0 -5 8 45063.5 1053.06 75
 0 -5 -8 44910 1069.8 71
 0 5 -8 46824.7 1075.04 72
 0 -5 -8 47405.4 1532.17 39
 0 5 -8 46830.4 1466.93 34
 0 -5 -8 47296.9 1359.7 37
 0 5 8 48316.5 1487.99 38
 0 -5 -8 48790.4 1076.57 64
 0 -5 8 47384.7 1110.11 63
 0 5 -8 44721.7 1044.47 66
 0 -5 8 46732.9 1071.69 65
 0 -5 -8 45100.4 1322.63 2
 0 -5 8 47702.5 1344.34 2
 0 -5 -8 48656.6 1468.12 143
 0 -5 8 47838.5 1491.54 144
 0 -5 8 45305.5 1454.2 140
 0 -5 8 47562.1 1478.26 142
 0 5 -8 48130.5 1509.5 28
 0 5 8 48587.6 1479.15 27
 0 5 -8 45336.7 1470.06 29
 0 -5 -8 46489.3 1496.78 25
 0 5 8 42987.7 1384.87 8
 0 -5 8 45697 1548.22 16
 0 -5 -8 45858.1 1078.84 62
 0 5 -8 45616.3 1034.17 61
 0 5 -8 44274.8 998.306 60
 0 -5 8 46929.6 1068.56 62
 0 -5 8 47734.9 1103.07 58
 0 5 8 46790.3 1013.32 60
 0 -5 -8 46514.2 1073.86 47
 0 5 -8 48601.9 1092.33 46
 0 -5 8 46813.1 1052.37 45
 0 -5 -8 47231.7 1083.29 45
 0 5 -8 47891.8 1107 48
 0 -5 9 2079.69 282.94 144
 0 -5 9 2368.46 296.201 142
 0 -5 9 2857.4 320.658 140
 0 -5 -9 2453.45 287.219 143
 0 5 -9 2116.17 160.766 66
 0 -5 9 2213.31 167.541 65
 0 -5 9 2350.36 186.423 63
 0 -5 -9 2408.08 175.818 64
 0 -5 -9 2359.79 312.148 39
 0 5 -9 2229.29 276.387 34
 0 5 9 2216.33 280.764 38
 0 -5 -9 2211.49 260.789 37
 0 -5 9 2638.18 301.927 20
 0 5 9 2058.29 292.58 18
 0 -5 9 2676.64 323.226 23
 0 5 9 2442.66 274.396 19
 0 5 9 2101.4 310.828 22
 0 5 9 2023.75 243.03 135
 0 5 9 2367.85 293.994 137
 0 5 9 2080.82 270.845 139
 0 5 9 2087.85 245.609 136
 0 5 9 2345.24 315.704 138
 0 -5 -9 1987.11 242.083 134
 0 -5 9 2572.13 330.072 134
 0 -5 9 2250.62 305.853 131
 0 -5 9 1936.4 298.16 132
 0 5 9 2263.01 260.133 131
 0 -5 9 1874.83 282.956 133
 0 -5 -9 1955.87 248.67 132
 0 -5 9 1935.51 170.673 56
 0 -5 9 2034.15 176.274 53
 0 5 -9 2013.51 158.745 120
 0 -5 9 2436.54 175.077 49
 0 -5 -9 1966.13 156.176 108
 0 -5 -9 2329.71 170.118 105
 0 -5 -9 2159.22 166.04 99
 0 -5 9 2200.03 151.522 97
 0 -5 9 2448.66 175.716 102
 0 -5 -9 2413.85 170.933 100
 0 -5 9 2180.08 163.525 90
 0 -5 -9 2247.71 173.1 91
 0 5 -9 2287.76 153.286 92
 0 -5 9 2063.37 150.018 85
 0 -5 -9 2149.34 169.935 86
 0 -5 -9 2232.22 165.998 88
 0 5 -9 2394.75 330.612 43
 0 -5 9 2289.16 274.816 39
 0 -5 -9 1937.81 282.783 42
 0 -5 9 2239.21 320.078 40
 0 -5 9 2112.45 163.749 76
 0 5 -9 2078.8 145.201 79
 0 -5 9 2231.66 163.507 75
 0 -5 -9 2101.36 165.87 71
 0 -5 -9 2280.02 233.769 2
 0 -5 -9 1925.43 164.244 62
 0 -5 9 2113.78 173.863 58
 0 -5 9 2271.7 167.608 62
 0 5 -9 2427.38 154.599 61
 0 5 9 2375.88 306.416 27
 0 5 -9 2241.75 299.678 29
 0 5 -9 2311.83 310.616 28
 0 -5 9 2289.27 318.755 30
 0 5 9 2243.08 321.974 32
 0 5 -9 2067.25 303.572 33
 0 -5 9 2128.07 307.896 16
 0 5 9 1802.83 247.942 8
 0 5 -9 2441.38 175.899 46
 0 -5 9 2257.1 158.317 45
 0 -5 -9 2281.26 174.029 47
 0 5 -9 2318.83 184.605 48
 0 -5 -9 2360.67 174.302 45
 0 5 10 76346.2 2168.48 137
 0 5 10 81876.9 2159.55 139
 0 5 10 81875.8 2281.3 138
 0 -5 10 85020.8 2290.79 131
 0 -5 10 84672.1 2320.8 134
 0 -5 -10 74460.1 2013.91 132
 0 -5 10 78660.7 2300.28 132
 0 -5 10 83802.3 2283.43 133
 0 -5 -10 72452.9 1983.69 134
 0 -5 10 80726.2 1727.45 56
 0 -5 10 80083.7 1726.33 53
 0 5 10 82164.7 1668.18 57
 0 -5 -10 75296.6 1630.02 122
 0 5 -10 78958.3 1668.49 120
 0 -5 10 79028.2 1681.38 49
 0 -5 -10 78922.3 1671.61 105
 0 -5 -10 75604.5 1663.57 108
 0 -5 -10 74122.9 1649.22 100
 0 -5 10 77564.4 1613.39 97
 0 -5 10 81525.1 1689.17 102
 0 -5 -10 79265.3 1674.22 99
 0 -5 10 77370.5 1658.66 90
 0 5 -10 80147.3 1626.96 92
 0 -5 -10 78391.2 1666.68 88
 0 -5 -10 79641.1 1697.79 86
 0 -5 10 80395.9 1624.46 85
 0 -5 10 76281.7 2056.44 39
 0 -5 10 82210.5 2342.18 40
 0 5 -10 81378.4 2338.99 43
 0 -5 -10 81091.5 2246.55 42
 0 -5 10 82726.6 2258.22 23
 0 5 10 75987 2044.51 19
 0 5 10 80902.6 2238.59 18
 0 5 10 78931.4 2304.4 22
 0 -5 10 78649 1656.02 75
 0 5 -10 77375.8 1616.48 79
 0 -5 10 78405.7 1670.56 76
 0 -5 -10 66820.2 1576.76 70
 0 -5 -10 78339.5 1689.47 71
 0 5 10 81411.8 2339.32 36
 0 5 -10 78885.4 2058.38 34
 0 5 10 83975.3 2143.69 38
 0 -5 -10 79357.1 2091.94 37
 0 -5 10 81096.8 1730.34 63
 0 5 -10 77916.3 1676.11 66
 0 -5 -10 82291.3 1696.66 64
 0 5 -10 81240.6 1667.86 68
 0 -5 10 79177.1 1680 65
 0 -5 -10 81501.8 2089.07 143
 0 5 10 85174.2 2331.49 141
 0 -5 10 80507.5 2155.62 142
 0 -5 10 77724.9 2147.16 140
 0 -5 10 83664.4 2180.83 144
 0 -5 -10 70639.9 1665.39 62
 0 5 -10 77362.8 1590.89 61
 0 5 -10 77113.3 1634.99 59
 0 -5 10 80482.3 1711.57 58
 0 -5 10 76978.4 1654.39 62
 0 5 10 80500.5 2219.65 27
 0 5 -10 77620.7 2234.1 29
 0 5 -10 80569.7 2238.78 28
 0 -5 10 78032.4 2254.8 30
 0 5 10 80882.7 2264.36 32
 0 5 -10 79426 2294.87 33
 0 5 10 85534.5 2359.68 14
 0 -5 10 79448.4 2281.22 16
 0 5 -10 82121 1678.72 46
 0 -5 -10 79577.1 1693.14 47
 0 -5 10 78578.7 1634.82 45
 0 5 -10 81241.4 1723.93 48
 0 5 11 31497.1 1299.74 138
 0 5 11 31159 1208.72 139
 0 5 11 32480.6 1264.85 137
 0 -5 11 34445.6 1326.72 131
 0 -5 -11 28940.4 1085.76 132
 0 -5 11 33283.5 1348.65 132
 0 -5 -11 29411.4 1076.14 134
 0 -5 11 32655.7 1304.32 133
 0 -5 11 32221.4 1311.6 135
 0 -5 11 33084.8 1328.63 134
 0 5 -11 33987.1 878.137 55
 0 -5 -11 31696.5 785.719 54
 0 5 11 32889.8 818.192 57
 0 -5 11 32887.4 880.687 56
 0 -5 11 32367.4 883.325 53
 0 5 -11 32476.2 835.24 120
 0 -5 -11 31019.4 839.006 121
 0 -5 -11 30517.8 805.853 122
 0 -5 11 32075.6 846.564 49
 0 -5 -11 32187.3 828.027 105
 0 5 -11 31273.8 801.173 108
 0 -5 -11 30812.4 830.603 108
 0 -5 -11 30923.2 823.58 99
 0 -5 -11 30608 818.825 100
 0 -5 11 32820.6 846.747 102
 0 -5 11 31631.2 773.591 97
 0 -5 11 31419.1 822.312 90
 0 5 -11 32689.8 795.909 92
 0 -5 11 33768.4 867.804 83
 0 -5 -11 31367 827.875 88
 0 -5 -11 32884.1 861.921 86
 0 -5 11 32267.8 781.257 85
 0 -5 11 29137.6 1107.24 39
 0 5 -11 33403.7 1372.94 43
 0 -5 11 32838.9 1354.91 40
 0 -5 -11 32023.6 1293.05 42
 0 -5 11 33589.8 1297.08 23
 0 5 11 31505.6 1238.06 18
 0 5 11 33877.9 1366.45 22
 0 -5 11 32098.2 820.789 75
 0 5 -11 31300.7 782.104 79
 0 -5 11 31194.4 828.311 76
 0 5 -11 32155.9 822.529 81
 0 -5 -11 30764.2 848.364 71
 0 -5 -11 26732.9 757.281 70
 0 5 11 33610.1 1173.85 38
 0 -5 -11 31498.5 1182.52 37
 0 5 -11 31530.2 1096.87 34
 0 -5 11 33664 1385.4 35
 0 5 11 33892.1 1361.58 36
 0 -5 11 33730.2 888.511 63
 0 -5 11 31879.3 841.905 65
 0 5 -11 31863.7 828.836 68
 0 5 -11 32069.9 851.447 66
 0 -5 -11 31979.4 853.358 64
 0 -5 11 31184.5 1206.49 140
 0 5 11 34035.6 1363.81 141
 0 -5 11 33877.9 1222.75 144
 0 -5 -11 32569.8 1132.66 143
 0 -5 11 33609.9 1204.05 142
 0 -5 11 31098.9 856.842 58
 0 -5 11 31215.8 813.38 62
 0 5 -11 30534.4 809.664 59
 0 5 -11 31222 1296.19 29
 0 5 -11 33780.2 1296.37 28
 0 5 11 31834.5 1273.73 27
 0 5 -11 31257.3 1328.11 33
 0 -5 11 31429.9 1291.81 30
 0 5 11 33244.2 1298.86 32
 0 -5 11 31402.4 1291.13 16
 0 5 11 31718.2 1326.68 14
 0 -5 11 31118.7 791.693 45
 0 5 -11 32914.3 877.379 48
 0 5 -11 32197.1 822.741 46
 0 5 12 119463 3085.76 137
 0 5 12 123932 3062.34 139
 0 5 12 118679 3152.45 138
 0 -5 12 122076 3218.02 132
 0 -5 12 127293 3225.07 134
 0 -5 12 123074 3180.4 135
 0 -5 12 125744 3170.47 131
 0 -5 12 123297 3157.64 133
 0 -5 12 123207 2530.97 53
 0 5 -12 127904 2520.22 55
 0 -5 12 124926 2526.78 56
 0 -5 -12 123456 2422.83 54
 0 5 12 128576 2434.94 57
 0 5 -12 122055 2468.48 120
 0 -5 -12 120960 2444.07 122
 0 -5 12 120995 2483.03 49
 0 -5 -12 119404 2469.46 108
 0 -5 -12 122460 2450.03 105
 0 5 -12 121251 2431.14 108
 0 -5 -12 119301 2453.98 100
 0 -5 12 126483 2479.04 102
 0 -5 -12 119817 2452.42 99
 0 -5 -12 121660 2500.64 91
 0 -5 12 123010 2455.6 90
 0 5 -12 124797 2418.04 92
 0 -5 12 129653 2514.6 83
 0 -5 -12 121139 2467.05 88
 0 -5 -12 124664 2503.93 86
 0 -5 12 122919 3250.21 40
 0 -5 12 112286 2845.45 39
 0 5 -12 118035 3213.83 43
 0 -5 -12 122849 3162.38 42
 0 -5 12 124073 3257.74 41
 0 -5 12 127875 3175.27 23
 0 5 12 128725 3068.3 18
 0 5 12 126838 3237.31 22
 0 5 -12 123735 2456.08 81
 0 -5 12 123814 2446.6 75
 0 5 -12 124093 2405.88 79
 0 -5 12 119453 2460.52 76
 0 5 -12 123890 2482.53 72
 0 -5 -12 105432 2384.42 70
 0 -5 -12 119587 2490.92 71
 0 -5 12 123341 3251.68 35
 0 -5 -12 117961 2986.59 37
 0 5 12 132392 3279 36
 0 -5 12 124091 2525.23 63
 0 5 -12 122701 2501.59 66
 0 -5 12 125198 2485.17 65
 0 -5 -12 123665 2502.14 64
 0 5 -12 124542 2464.55 68
 0 5 -12 119801 3184.24 29
 0 5 12 123892 3151.74 27
 0 5 -12 127289 3148.89 28
 0 5 12 128958 3266.7 141
 0 -5 12 114370 2981.82 140
 0 -5 12 126155 2971.39 142
 0 -5 -12 120953 2818.14 143
 0 -5 12 130153 3009.75 144
 0 5 -12 119761 3224.12 33
 0 5 12 126100 3130.52 32
 0 -5 12 125492 3177.37 30
 0 5 12 122194 3218.58 14
 0 -5 12 120298 3140.69 16
 0 -5 12 119194 2430.85 62
 0 5 -12 119305 2451.72 59
 0 -5 12 124340 2509.43 58
 0 5 12 124263 2508.63 44
 0 5 -12 122730 2435.62 46
 0 -5 12 116402 2400.24 45
 0 -5 13 4493.64 407.746 144
 0 -5 13 5030.85 456.759 140
 0 -5 13 4460.43 393.779 142
 0 5 13 4878.41 499.835 141
 0 5 -13 5321.07 294.437 66
 0 -5 13 5081.33 277.752 65
 0 -5 -13 4431.94 272.478 64
 0 5 -13 4709.67 262.278 68
 0 5 13 5131.4 512.767 36
 0 -5 -13 4475.44 429.842 37
 0 -5 13 4410.1 487.464 35
 0 5 13 4829.15 494.93 22
 0 -5 13 4166.28 447.511 23
 0 -5 13 4685.55 477.08 19
 0 5 13 4125.86 439.535 137
 0 5 13 5107.5 474.606 139
 0 5 13 4972.06 498.017 138
 0 -5 13 5006.08 495.028 133
 0 -5 13 4906.91 490.119 135
 0 -5 13 4432.61 471.992 134
 0 -5 13 4527.83 470.282 131
 0 -5 13 4770.17 494.944 132
 0 5 -13 4601.86 273.58 55
 0 -5 13 4558.07 280.899 56
 0 5 13 4967.81 242.147 57
 0 -5 13 4917.66 291.971 53
 0 -5 -13 4850.37 250.773 54
 0 5 -13 4733.47 263.417 120
 0 -5 -13 4680.23 258.326 122
 0 -5 -13 4480.31 249.816 116
 0 -5 13 4806.26 270.011 112
 0 5 -13 4989.95 254.137 108
 0 -5 -13 4443.3 244.353 105
 0 -5 -13 4850.79 271.851 108
 0 -5 13 4723.75 263.485 102
 0 -5 -13 4727.91 252.915 99
 0 -5 -13 4759.06 260.628 100
 0 -5 13 4880.5 260.63 90
 0 -5 -13 4612.16 275.547 91
 0 5 -13 4904.94 245.566 92
 0 -5 13 4781.33 276.795 83
 0 -5 -13 4611.73 271.293 86
 0 -5 -13 4848.85 267.625 88
 0 -5 13 5385.8 532.585 40
 0 -5 13 5292.55 533.654 41
 0 -5 -13 4700.14 484.576 42
 0 -5 13 4790.43 252.084 75
 0 -5 13 4967.3 270.269 76
 0 5 -13 4819.39 261.002 81
 0 5 -13 5118.88 243.251 79
 0 5 -13 5008.25 277.148 72
 0 5 13 5026.27 491.263 27
 0 5 -13 5509.08 530.996 29
 0 5 -13 4201.91 445.029 28
 0 -5 13 4611.92 474.148 16
 0 5 13 4859.5 499.366 14
 0 5 13 4933.75 282.197 50
 0 -5 13 5041.15 278.733 49
 0 5 -13 4810 510.966 33
 0 5 13 5195.33 478.111 32
 0 -5 13 4551.79 465.391 30
 0 -5 13 4699.84 280.027 58
 0 5 -13 4926.47 268.975 59
 0 -5 13 4506.29 243.878 62
 0 5 -13 4976.25 246.585 46
 0 -5 13 4432.47 229.158 45
 0 5 13 4749.56 280.447 44
 0 5 14 4964.63 504.036 14
 0 -5 14 5162.9 486.877 16
 0 -5 14 5109.57 460.376 140
 0 -5 14 5668.63 435.608 144
 0 5 14 4529.71 483.062 141
 0 5 -14 5034.6 270.844 68
 0 -5 -14 5015.52 289.066 64
 0 5 -14 5139.22 295.062 66
 0 -5 14 5684.33 291.622 65
 0 -5 14 4796.87 509.316 35
 0 5 14 5779.42 536.631 36
 0 -5 14 5193.5 502.431 19
 0 5 14 5972.39 541.798 22
 0 -5 14 5458 507.427 23
 0 5 14 5246.78 494.007 137
 0 5 14 5642.1 530.659 138
 0 5 14 5008.66 470.903 139
 0 -5 14 5170.96 499.075 135
 0 -5 14 5489.67 529.497 132
 0 -5 14 5055.97 500.756 134
 0 -5 14 5046.47 490.099 133
 0 -5 14 5355.53 500.178 131
 0 5 -14 5407.68 273.488 125
 0 5 -14 5181.96 274.763 120
 0 5 -14 5366.34 272.877 121
 0 -5 -14 5193.38 272.828 122
 0 -5 -14 5088.34 259.002 116
 0 -5 14 5334.56 285.718 112
 0 5 -14 5426.12 264.201 108
 0 -5 -14 4791.44 273.479 108
 0 -5 -14 5179.36 254.812 105
 0 -5 -14 5019.67 254.504 99
 0 -5 14 5467.16 277.933 102
 0 -5 -14 5307.4 271.797 100
 0 -5 14 5132.54 279.216 93
 0 5 -14 5417.01 256.817 92
 0 -5 14 5318.75 269.645 90
 0 -5 -14 5072.66 287.384 91
 0 -5 -14 5433.88 292.594 86
 0 -5 -14 5320.4 277.042 88
 0 -5 -14 5196.02 289.52 87
 0 -5 14 5575.43 293.721 83
 0 -5 14 5192.75 523.32 41
 0 -5 14 4926.13 519.163 40
 0 -5 -14 5281.05 509.55 42
 0 5 -14 5065.04 266.24 81
 0 5 -14 5493.5 250.761 79
 0 -5 14 5209.38 273.556 76
 0 -5 14 5407.36 263.234 75
 0 5 -14 5270.13 282.915 72
 0 5 -14 4690.27 468.004 28
 0 5 14 5586.12 515.213 27
 0 5 -14 4849.59 505.943 29
 0 5 14 5580.85 477.262 32
 0 5 -14 5304.48 544.722 33
 0 -5 14 4552.94 461.771 30
 0 5 14 5295.11 289.825 50
 0 -5 14 4591.46 270.96 49
 0 -5 14 5240.98 303.523 53
 0 5 -14 5109.69 282.371 55
 0 -5 -14 4791.45 252.125 54
 0 -5 14 5117.04 295.881 56
 0 -5 14 5203.33 289.957 58
 0 -5 14 5208.44 254.561 62
 0 5 -14 5173.37 278.176 59
 0 5 -14 5217.97 244.047 46
 0 -5 -14 4638.18 280.193 47
 0 5 14 5457.99 294.347 44
 0 5 -14 4931.9 291.177 48
 0 5 15 17081.1 938.803 138
 0 5 15 15891.6 854.094 139
 0 -5 15 16841.8 562.624 58
 0 5 -15 16936.1 557.113 59
 0 5 -15 16976.2 528.025 125
 0 5 -15 17511.9 536.597 121
 0 -5 -15 17011.8 546.283 122
 0 5 -15 18202.2 561.33 120
 0 -5 15 18127.3 565.37 112
 0 -5 -15 16887 514.674 116
 0 5 15 16763.4 508.335 111
 0 -5 -15 17035 558.85 108
 0 5 -15 17006.8 520.756 108
 0 -5 -15 17140 535.774 100
 0 -5 15 17493.4 538.619 102
 0 -5 15 18091 536.191 90
 0 -5 15 17755.5 562.887 93
 0 5 -15 17588.7 512.83 92
 0 -5 -15 17088.7 568.685 91
 0 -5 -15 17315.2 545.446 88
 0 -5 -15 16809.2 556.305 86
 0 -5 -15 17581.4 578.129 87
 0 -5 15 17469.3 564.892 83
 0 -5 15 17170.5 962.094 40
 0 -5 15 17038.2 948.117 41
 0 5 -15 17323.2 965.099 43
 0 -5 15 15728.5 887.803 23
 0 5 15 17248.6 925.962 22
 0 5 -15 17914.5 502.079 79
 0 -5 15 17671.4 518.127 75
 0 -5 15 16950.8 538.596 76
 0 5 -15 17513.2 541.161 81
 0 5 -15 17929.6 563.797 72
 0 -5 -15 17150.4 571.986 71
 0 5 -15 17373.7 585.186 66
 0 5 -15 17260.7 551.212 68
 0 -5 15 17341.7 558.657 65
 0 5 15 16966.9 923.898 36
 0 -5 15 17459.4 957.661 35
 0 5 15 18013.5 573.113 44
 0 5 -15 17412.8 583.291 48
 0 5 -15 16664.3 942.613 29
 0 5 -15 16961.8 899.111 28
 0 5 15 16836.6 914.643 27
 0 5 -15 17263.2 556.522 55
 0 -5 15 17195.1 577.956 56
 0 -5 15 17587.1 596.047 53
 0 5 15 18855.3 605.601 51
 0 5 15 17478.3 562.284 50
 0 -5 15 17365.5 561.489 49
 0 5 -15 16408.6 957.211 33
 0 -5 15 16019.3 867.812 30
 0 5 15 17665.1 849.884 32
 0 -5 15 15083.9 800.144 140
 0 5 15 17621.5 952.187 141
 0 -5 16 6739.01 311.348 58
 0 5 -16 6596.71 307.04 59
 0 -5 -16 6753.99 303.439 122
 0 5 -16 6419.88 282.72 121
 0 5 -16 6689.74 301.202 120
 0 -5 -16 6603.54 316.328 124
 0 -5 -16 6415.35 265.437 116
 0 5 16 6232.66 267.143 111
 0 -5 16 6958.48 313.608 112
 0 -5 -16 6581.22 309.602 108
 0 5 -16 6629.39 280.381 108
 0 -5 16 6586.52 284.935 102
 0 -5 -16 6619.16 288.497 100
 0 -5 16 6829.42 283.905 90
 0 -5 16 6829.31 312.197 93
 0 5 -16 6956.37 275.139 92
 0 -5 -16 6585.02 311.789 91
 0 -5 16 6668.01 310.086 83
 0 -5 -16 6650.15 295.669 88
 0 -5 -16 6687.97 306.347 86
 0 -5 -16 6675.99 317.566 87
 0 -5 16 6630.87 558.641 41
 0 -5 16 5573.86 525.017 40
 0 5 -16 6348.64 554.822 43
 0 5 -16 6367.35 279.369 125
 0 -5 16 6736.8 269.829 75
 0 5 -16 6658.44 258.961 79
 0 -5 16 6798.04 294.394 76
 0 5 -16 6622.53 292.36 81
 0 5 -16 6741.99 307.574 72
 0 -5 -16 7147.31 323.113 71
 0 5 -16 6664.46 328.408 66
 0 -5 16 6584.96 302.271 65
 0 5 -16 6510.14 299.986 68
 0 -5 16 6450.6 551.495 35
 0 5 16 6346.17 525.579 36
 0 5 16 6307.22 300.74 44
 0 5 -16 6825.96 320.961 48
 0 5 -16 6122.29 547.623 29
 0 5 16 6152.63 522.544 27
 0 5 -16 6218.04 516.746 28
 0 5 -16 6228.16 554.889 33
 0 -5 16 5588.49 477.981 30
 0 5 16 6673.9 330.596 52
 0 5 16 6784 329.13 51
 0 -5 16 6795.22 310.956 49
 0 5 16 6838.01 308.684 50
 0 5 16 6951.82 578.253 140
 0 5 16 6902.18 564.772 141
 0 -5 16 6818.85 333.815 53
 0 -5 16 6583.17 319.714 56
 0 5 -16 6587.1 297.227 55
 0 5 -17 4303.18 207.805 125
 0 -5 17 4122.24 229.509 129
 0 -5 17 4278.92 230.324 112
 0 5 17 3709.51 187.448 111
 0 5 17 4018.47 205.353 114
 0 -5 -17 4136.55 228.39 108
 0 -5 -17 3963.89 203.236 100
 0 -5 17 4128.9 202.793 102
 0 -5 -17 4194.98 228.413 91
 0 -5 17 4218.42 200.656 90
 0 -5 17 4315.94 232.122 93
 0 -5 -17 3942.76 211.44 88
 0 -5 -17 4118.6 233.403 87
 0 -5 17 4323.62 229.55 83
 0 5 -17 3974.69 410.754 43
 0 -5 17 4270.98 430.191 40
 0 -5 17 3976.59 409.777 41
 0 5 17 4409.88 420.826 141
 0 -5 17 4373.19 214.97 76
 0 -5 17 4309.37 187.46 75
 0 5 -17 4286.51 217.234 81
 0 -5 -17 3938.48 225.724 71
 0 5 -17 3923.99 220.745 72
 0 -5 17 4185.32 417.989 35
 0 5 17 4138.59 394.296 36
 0 5 -17 3903.04 218.777 59
 0 -5 17 4139.4 225.671 58
 0 -5 17 3971.62 238.83 53
 0 -5 17 4218.69 235.982 56
 0 5 -17 3999.05 229.765 48
 0 5 17 4200.37 224.549 44
 0 5 -17 3990.24 421.19 33
 0 -5 -17 3994.67 230.706 124
 0 5 -17 4076.17 220.116 120
 0 -5 -17 4072.46 220.111 122
 0 -5 17 3863.24 218.246 49
 0 5 17 4463.79 225.007 50
 0 5 17 4149.16 239.21 51
 0 5 17 4219.7 245.375 52
 0 5 -17 4236.21 244.387 66
 0 5 -17 4434.67 229.436 68
 0 -5 17 4117.72 220.768 65
 0 -5 -18 1186.81 120.262 124
 0 -5 -18 1355.6 116.923 122
 0 5 -18 1351.46 117.301 120
 0 -5 18 1416.32 98.31 90
 0 -5 18 1486.71 129.802 93
 0 -5 -18 1494.88 124.431 91
 0 -5 -18 1375.1 126.047 87
 0 -5 -18 1316.79 109.838 88
 0 -5 18 1468.3 120.931 83
 0 -5 18 1355.03 224.777 41
 0 -5 18 979.168 202.865 40
 0 5 -18 1205.11 208.379 43
 0 5 -18 1337.7 113.774 81
 0 -5 18 1383.23 108.027 76
 0 -5 18 1232.29 96.7074 102
 0 -5 -18 1270.91 101.959 100
 0 -5 -18 1231.28 116.296 71
 0 5 -18 1367.84 118.659 72
 0 5 18 1387.27 116.273 44
 0 5 -18 1371.94 122.322 48
 0 5 -18 1441.05 132.777 66
 0 5 -18 1404.27 122.266 68
 0 -5 18 1258.99 126.579 63
 0 -5 18 1148.01 106.762 65
 0 -5 18 1346.35 124.19 56
 0 -5 18 1328.39 130.959 53
 0 5 18 1277.78 106.001 114
 0 5 18 1096.49 91.9292 111
 0 -5 18 1470.11 123.147 112
 0 5 -18 1339.01 234.071 33
 0 5 -18 1119.65 109.277 59
 0 5 -18 1362.34 104.658 125
 0 -5 18 1420.85 124.377 129
 0 5 18 1306.46 128.513 49
 0 5 18 1517.93 115.116 50
 0 5 18 1310.59 125.627 51
 0 -5 18 1266.22 116.75 49
 0 5 18 1301.13 128.853 52
 0 -5 19 1752.45 124.791 93
 0 5 19 1681.58 128.311 52
 0 5 19 1626.87 124.324 51
 0 5 19 1724.31 128.737 49
 0 -5 19 1647 119.862 56
 0 -5 19 1875.11 123.867 112
 0 5 19 1312.97 97.0015 114
 0 -5 -19 1817.98 118.626 122
 0 5 -19 1616.21 112.93 120
 0 -5 -19 1551.65 122.238 124
 0 -5 19 1758.03 124.295 129
 0 5 -19 1594.13 92.9647 125
 0 5 -19 1748.38 118.301 72
 0 -5 -19 1703.84 117.902 71
 0 5 -19 1734.56 119.451 68
 0 5 -19 1614.2 127.699 66
 0 -5 19 1203.23 110.229 65
 0 -5 19 1785.32 131.276 63
 0 5 19 1542.76 122.814 65
 0 -5 19 1736.92 115.476 83
 0 -5 -19 1545.37 101.106 88
 0 -5 19 1627.29 97.6393 76
 0 5 20 2506.71 124.792 82
 0 -5 20 2684.45 123.736 112
 0 5 20 2011.83 93.245 114
 0 -5 -20 2529.57 129.932 124
 0 -5 20 2695.2 131.873 129
 0 -5 20 2626.06 130.096 93
 0 5 -20 2710.07 127.191 68
 0 -5 20 2884.97 136.944 67
 0 -5 20 2183.58 102.556 83
 0 -5 -20 2407.07 117.105 122
 0 5 21 3411.76 117.082 82
 0 -5 -21 3438.96 121.116 124
 0 -5 21 3525.55 118.545 129
 0 -5 21 3519.53 120.037 67
 0 -5 -21 3486.99 118.112 87
 0 5 -21 3485.79 115.068 68
 0 -6 0 84093 2161.56 132
 0 -6 0 81002.7 2126.66 134
 0 -6 0 80737.7 2102.65 133
 0 -6 0 80610.1 2126.81 39
 0 -6 0 86564.2 2248.94 41
 0 -6 0 82477.9 2231.57 40
 0 -6 0 82383.8 2210.15 2
 0 -6 0 85889.4 2117.79 144
 0 -6 0 87152.8 2125.07 142
 0 -6 0 86753 2175.11 143
 0 -6 0 85428.4 2253.2 35
 0 6 0 83472.9 2214.54 34
 0 -6 0 76490.3 1685.03 65
 0 6 0 78372.3 2152.85 18
 0 -6 0 88324.8 2201.82 20
 0 -6 0 81903 1639.61 47
 0 6 0 84278.7 1700.37 46
 0 -6 0 82107 1699.27 45
 0 -6 0 85848.8 1738.35 53
 0 6 0 79856.5 2139.48 28
 0 -6 0 81613 1955.53 25
 0 6 0 83318.8 1714.02 61
 0 -6 0 82659.8 1709.46 62
 0 -6 0 84985.6 1729.24 63
 0 6 0 85494.7 2148.54 135
 0 6 0 86090.2 2141.06 136
 0 -6 0 83465.2 1726.55 56
 0 -6 0 83691.2 1724.06 58
 0 -6 -1 18675 807.216 133
 0 -6 1 18788.3 830.238 133
 0 -6 -1 20006.2 850.755 132
 0 -6 -1 20778.1 851.303 134
 0 -6 1 21278.3 879.557 134
 0 -6 1 20249.9 871.688 132
 0 -6 -1 20173.6 864.278 39
 0 -6 1 19572.1 847.616 39
 0 -6 -1 19984.5 903.005 41
 0 -6 1 20377 916.024 41
 0 -6 1 20414.3 926.321 40
 0 -6 1 18742 878.549 2
 0 -6 -1 20603 875.835 143
 0 -6 1 20696.6 861.695 142
 0 -6 1 20079.5 844.037 144
 0 -6 -1 20964.9 818.484 142
 0 -6 -1 21428.8 821.98 144
 0 -6 1 21091.7 870.994 143
 0 -6 1 20642.4 925.878 35
 0 6 1 20778.1 893.091 34
 0 6 -1 21420.5 933.872 34
 0 -6 -1 20520.6 911.725 35
 0 -6 1 19963.8 579.462 63
 0 -6 -1 19032.1 503.002 64
 0 -6 1 18877.6 553.576 65
 0 -6 -1 22242.4 883.05 20
 0 6 1 18629.6 819.916 22
 0 -6 1 22497.5 915.38 20
 0 6 -1 19627.5 857.06 18
 0 6 1 19275.3 885.045 18
 0 -6 1 19617.5 578.363 58
 0 -6 -1 20433 574.121 62
 0 6 1 20537.3 571.314 61
 0 6 -1 20014.1 573.98 61
 0 -6 -1 20453.5 581.208 63
 0 -6 1 20258.2 572.281 62
 0 -6 1 20829.9 591.334 53
 0 -6 -1 20741.3 588.586 53
 0 -6 1 18629.1 553.514 49
 0 -6 1 19064.7 503.846 47
 0 6 1 21017 555.474 46
 0 -6 -1 20802.9 568.028 45
 0 -6 -1 20396.9 528.228 47
 0 -6 1 20310.8 561.209 45
 0 6 -1 20290.1 570.394 46
 0 -6 -1 20851.5 589.411 56
 0 -6 1 20165 584.069 56
 0 -6 -1 20515.5 582.824 58
 0 6 -1 19949.8 538.608 55
 0 -6 -1 20197.8 763.232 25
 0 6 1 19351.8 849.121 28
 0 -6 1 19543.5 715.419 25
 0 6 -1 19667.5 860.016 28
 0 6 -1 19770.6 849.932 136
 0 6 -1 20600.3 872.527 135
 0 6 1 21109.3 861.303 135
 0 6 1 20294.6 840.062 136
 0 -6 -2 138274 3012.12 25
 0 6 -2 130113 3134.78 28
 0 -6 2 133018 2869.45 25
 0 -6 2 131488 2573.15 47
 0 -6 -2 136317 2665.76 45
 0 6 -2 136707 2613.1 48
 0 6 -2 140298 2686.68 46
 0 -6 2 136670 2658.3 45
 0 -6 -2 135329 2614.82 47
 0 6 2 138712 2624.58 46
 0 -6 2 142837 3181.1 133
 0 -6 -2 139414 3117.57 134
 0 -6 -2 130404 3061.63 133
 0 -6 -2 138840 3140.05 132
 0 -6 2 143008 3201.06 134
 0 -6 2 145686 3238.18 132
 0 -6 -2 141928 3263.44 41
 0 -6 2 136042 3257.37 41
 0 6 -2 136108 2994.54 43
 0 -6 2 134855 3132.81 39
 0 -6 -2 137263 3175.63 39
 0 -6 2 135360 3263.86 40
 0 -6 2 138184 3243.74 30
 0 -6 -2 141767 3270.06 35
 0 6 -2 140617 3281.15 34
 0 -6 2 137464 3269.94 35
 0 6 2 138539 3183.54 34
 0 -6 -2 151585 3162.98 20
 0 6 -2 133079 3104.87 18
 0 6 2 131686 3139.39 22
 0 6 2 130650 3208.77 18
 0 -6 2 141429 3236.09 20
 0 6 2 128207 3162.86 11
 0 -6 2 137139 2691.23 63
 0 -6 2 136428 2660.68 65
 0 -6 -2 133250 2593.13 64
 0 -6 2 133781 3209.46 2
 0 -6 -2 138388 3241.12 2
 0 -6 2 140291 2701.54 53
 0 -6 -2 141361 2701.01 53
 0 -6 2 133105 2660.37 49
 0 -6 2 142511 3192.35 142
 0 -6 -2 141368 3211.49 143
 0 -6 2 145718 3152.47 143
 0 -6 -2 139893 3025.25 142
 0 -6 -2 136727 3002.19 144
 0 -6 2 143494 3182.4 144
 0 -6 2 138808 2697.51 56
 0 -6 -2 142923 2699.38 56
 0 6 -2 137604 2646.58 55
 0 -6 -2 140581 2690.46 58
 0 6 -2 147036 3211.38 136
 0 6 2 139636 3106.94 136
 0 6 2 133858 2917.16 138
 0 6 2 138330 3118.14 135
 0 -6 -2 141411 2691.36 63
 0 6 -2 136268 2681.88 61
 0 -6 2 133605 2683.82 58
 0 6 2 136499 2662.07 61
 0 -6 2 136574 2671.61 62
 0 -6 -3 72977.2 1870.39 25
 0 6 -3 70381 1968.77 28
 0 6 3 70198.8 1977.92 11
 0 6 -3 73993.7 1552.54 46
 0 -6 -3 71828.3 1525.71 45
 0 -6 -3 73799.7 1493.11 47
 0 -6 3 72567.1 1516.58 45
 0 6 -3 71384.2 1492.36 48
 0 6 3 72183.5 1464.76 46
 0 -6 3 75919.9 2023.39 134
 0 -6 -3 69469.8 1897.19 134
 0 -6 3 75789.6 2043.62 132
 0 -6 -3 68979 1863.54 133
 0 -6 3 76078.5 2007.85 133
 0 -6 -3 71830.8 1925.74 132
 0 -6 -3 72484.9 2034.13 41
 0 -6 3 70745 1926.71 39
 0 -6 -3 67719.5 1765.17 42
 0 -6 3 71607 2057.78 41
 0 6 -3 72218.6 1883.84 43
 0 -6 3 71441.3 2060.87 40
 0 -6 -3 73974.3 1996.46 39
 0 6 3 72533.2 1514.02 61
 0 -6 3 73512.1 1534.18 62
 0 -6 -3 73603.5 1546.54 63
 0 -6 -3 72056.1 2036.7 35
 0 6 3 70238.9 2023.31 38
 0 6 -3 69947.3 2031.54 34
 0 -6 3 74074.2 2094.1 35
 0 6 3 71300.2 1957.57 34
 0 -6 3 72506.4 1552.24 63
 0 -6 3 70501.5 1515.9 65
 0 -6 -3 70632.9 1467.88 64
 0 -6 -3 75087.4 1902.25 20
 0 6 -3 68719.5 1872.51 18
 0 6 3 69321.8 1974.9 22
 0 -6 -3 71575 1777.45 142
 0 -6 3 75881.7 2013.23 144
 0 -6 -3 70789.8 1763.35 144
 0 -6 3 73263.3 2000.59 142
 0 -6 -3 76638.1 2034.24 143
 0 -6 -3 72097.1 2024.26 2
 0 -6 3 73243.3 2010.88 2
 0 -6 -3 74398.8 1553.42 56
 0 -6 3 73262.3 1557.87 56
 0 6 -3 73757.6 1529.12 55
 0 -6 -3 72975.5 1544.86 58
 0 -6 3 73551.4 1558.78 53
 0 -6 3 71424.2 1522.17 49
 0 -6 -3 69446.5 1544.12 53
 0 -6 3 75999.9 2063 30
 0 -6 -3 74338.8 2041.14 30
 0 6 -3 78205.9 2032.72 136
 0 6 3 76516.3 1919.61 136
 0 6 3 75497.1 1925.05 135
 0 6 3 70222.3 1799.29 138
 0 6 4 13157.8 654.167 135
 0 6 4 13383.6 628.41 138
 0 6 4 13737.9 662.702 136
 0 6 -4 14368.4 746.033 136
 0 -6 -4 12914.4 661.813 132
 0 -6 4 13732.1 724.708 133
 0 -6 4 13379.7 739.05 132
 0 -6 4 13438.7 729.411 134
 0 -6 -4 12754.5 647.319 134
 0 -6 -4 12470.4 633.818 133
 0 -6 4 12536.9 697.35 131
 0 -6 -4 13572.3 458.067 56
 0 6 -4 13779.3 452.487 55
 0 -6 4 13539.4 466.144 56
 0 -6 -4 14470.5 467.38 58
 0 -6 -4 13222.1 455.44 53
 0 -6 4 14126.2 449.957 49
 0 -6 4 13188.5 461.013 53
 0 -6 4 14210.3 463.821 107
 0 -6 4 12600.5 425.006 97
 0 -6 4 13512 433.205 45
 0 6 -4 13698.7 434.609 48
 0 6 -4 13450.5 456.891 46
 0 -6 -4 13337.7 423.038 47
 0 -6 -4 13477.2 443.881 45
 0 -6 4 13288 434.142 85
 0 -6 4 12906.1 745.772 40
 0 -6 4 13798.8 770.578 41
 0 -6 4 14109.5 696.658 39
 0 6 -4 14189.6 696.893 43
 0 -6 -4 13492.5 622.995 42
 0 -6 -4 12810 726.083 41
 0 -6 4 13790.5 763.161 35
 0 6 4 14157.2 687.117 34
 0 -6 -4 13714.7 723.65 39
 0 6 4 13539.6 744.448 38
 0 6 -4 13515.7 642.68 18
 0 -6 4 13021.8 552.227 23
 0 6 4 13171.1 725.563 22
 0 -6 4 14004.7 736.413 20
 0 -6 4 13369.9 460.505 63
 0 -6 4 13205.8 436.921 65
 0 -6 -4 13486 413.24 64
 0 -6 -4 13171.9 548.966 144
 0 -6 -4 13348 565.492 142
 0 6 -4 13722.5 454.668 61
 0 6 4 13688.9 426.483 61
 0 -6 -4 13568.8 454.922 63
 0 6 4 13808 446.221 60
 0 -6 4 13229.6 442.852 62
 0 -6 -4 13915.3 674.408 25
 0 6 -4 13233.6 702.392 28
 0 -6 4 13421.4 749.238 30
 0 -6 -4 13530.1 723.589 2
 0 -6 4 14393.3 733.585 2
 0 6 4 12934.9 698.839 11
 0 -6 4 13970.9 755.467 16
 0 6 4 12896.2 656.942 8
 0 -6 -5 16913.4 820.968 143
 0 -6 5 16533.6 809.725 142
 0 -6 -5 15683.9 471.753 64
 0 -6 5 16094.3 521.787 63
 0 -6 5 16057.7 499.434 65
 0 6 5 15999.7 817.387 38
 0 -6 5 16057.5 848.535 35
 0 -6 -5 16020.4 819.142 39
 0 6 -5 16498.5 843.502 34
 0 6 5 16770.3 741.36 34
 0 6 5 14770.8 802.243 22
 0 -6 5 15596 660.153 23
 0 -6 5 17740.6 846.005 20
 0 6 5 15707.7 835.704 18
 0 6 -5 15427.8 672.419 18
 0 6 5 15465.4 716.274 136
 0 6 5 16023 730.772 138
 0 6 -5 17587.1 845.144 136
 0 6 5 15845.2 725.309 135
 0 -6 5 16798.4 839.781 134
 0 -6 5 17455.5 834.335 133
 0 -6 -5 15054.8 726.003 132
 0 -6 5 17070.6 858.97 132
 0 -6 -5 14625.7 694.085 133
 0 -6 -5 15845 729.701 134
 0 -6 5 16749.8 817.745 131
 0 -6 -5 15906.2 488.869 126
 0 -6 -5 15764.9 509.248 58
 0 6 -5 17017.1 526.002 55
 0 -6 -5 15375.3 509.001 56
 0 -6 5 15832.1 522.906 56
 0 -6 5 16057.9 502.718 49
 0 -6 5 15897.7 523.799 53
 0 -6 -5 15471.6 487.035 103
 0 -6 5 17836.8 532.241 107
 0 -6 -5 16156.7 499.555 105
 0 -6 5 15790.2 489.632 97
 0 -6 5 15245.4 495.384 102
 0 -6 -5 15848.2 507.382 99
 0 -6 -5 15463.7 495.76 91
 0 -6 5 15151.9 479.259 90
 0 -6 5 16036.8 493.041 85
 0 -6 -5 16662.5 731.155 42
 0 6 -5 17489.8 814.664 43
 0 -6 5 16486.5 856.826 41
 0 -6 5 16371.8 763.964 39
 0 -6 5 16386.8 859.061 40
 0 -6 5 15762.6 484.483 76
 0 6 -5 15730.5 473.485 79
 0 -6 5 14995 481.387 75
 0 -6 -5 16495.5 495.788 71
 0 6 5 15903.6 741.211 8
 0 6 5 14551.7 764.004 11
 0 -6 5 15857.6 836.536 16
 0 -6 5 16335.8 507.137 62
 0 -6 -5 16662.4 516.491 62
 0 6 5 16460.8 497.986 60
 0 6 5 16491.6 475.989 61
 0 6 -5 16174.9 505.863 61
 0 -6 -5 14868.8 500.518 63
 0 6 -5 15781.2 785.544 28
 0 6 -5 14058.6 596.704 26
 0 -6 -5 15614.3 747.828 25
 0 -6 5 16208 844.68 30
 0 6 -5 16326.1 726.391 33
 0 -6 -5 16646 800.897 2
 0 -6 5 15842.2 768.082 2
 0 -6 5 15931.4 487.772 45
 0 -6 -5 16503.3 489.75 47
 0 6 -5 16898.8 510.272 48
 0 6 -5 16598.1 524.751 46
 0 -6 6 59278.9 1771.35 142
 0 -6 6 58455.5 1764.24 144
 0 -6 -6 61803.7 1803.5 143
 0 -6 6 56740.6 1268.66 65
 0 -6 -6 59204.1 1257.84 64
 0 -6 6 57758.6 1311.85 63
 0 6 -6 52840.1 1581.05 38
 0 -6 6 58170.6 1848.47 35
 0 -6 -6 58467.7 1781.83 39
 0 6 6 59874.7 1594.91 34
 0 6 -6 56825.7 1773.85 34
 0 6 6 55551.4 1760.76 38
 0 -6 6 61329.6 1801.62 20
 0 6 6 55765.9 1808.07 18
 0 -6 6 56993.9 1574.08 23
 0 6 6 56971.1 1809.7 22
 0 6 6 57515.3 1668.9 138
 0 6 6 58159.9 1612.06 136
 0 6 -6 65390.8 1854.54 136
 0 6 6 57172.7 1612.14 135
 0 -6 6 60719.9 1798.18 133
 0 -6 6 61708.5 1829.12 134
 0 -6 -6 54464.8 1602.65 134
 0 -6 -6 57405.8 1642.78 132
 0 -6 -6 51864.6 1557.9 133
 0 -6 6 61141.3 1852.37 132
 0 -6 6 57146.4 1766.6 131
 0 -6 -6 57921.3 1254.47 126
 0 -6 -6 56972.5 1257.42 124
 0 6 -6 60416 1316.87 55
 0 -6 -6 55786.4 1289.31 58
 0 -6 -6 53300.4 1280.55 56
 0 -6 6 57938.8 1315.96 53
 0 -6 6 57073.3 1276.57 49
 0 -6 -6 55357.3 1257.04 107
 0 -6 6 58828.6 1243.76 103
 0 -6 -6 55437.7 1253.91 103
 0 -6 -6 57897.8 1279.73 105
 0 -6 6 57031.4 1279.1 102
 0 -6 -6 52824 1253.83 100
 0 -6 6 56466.2 1254.72 97
 0 -6 -6 57292.5 1287.13 99
 0 -6 6 54945.4 1252.4 90
 0 -6 -6 57080.3 1282.23 91
 0 6 -6 55922.5 1228.7 92
 0 -6 6 56537.1 1258.31 85
 0 -6 -6 55772.3 1257.66 88
 0 -6 -6 57984.4 1653.13 42
 0 6 -6 59520.8 1780.36 43
 0 -6 6 57468.1 1846.64 41
 0 -6 6 57583.3 1667.01 39
 0 -6 6 56945 1831.82 40
 0 -6 6 56398.5 1261.74 75
 0 6 -6 54776.7 1229.84 79
 0 -6 6 55921.4 1255.77 76
 0 -6 -6 54676.7 1259.49 71
 0 6 6 55708.4 1712.26 11
 0 -6 6 55361.5 1215.82 6
 0 -6 -6 56167.8 1230.03 6
 0 -6 6 60576.1 1851.95 16
 0 -6 6 57306.3 1687.88 2
 0 -6 -6 55121.4 1680.15 2
 0 6 -6 56195.7 1725.25 28
 0 -6 -6 59428.3 1715.36 25
 0 6 6 55132.5 1554.87 27
 0 6 -6 56281.1 1657.51 33
 0 -6 6 58691.7 1816.78 30
 0 6 6 59754.4 1224.42 61
 0 -6 -6 59473.8 1297.9 62
 0 -6 6 58375.7 1277.98 62
 0 -6 6 57014.6 1305.06 58
 0 6 -6 56221.9 1246.88 60
 0 6 6 58341.4 1259.61 60
 0 6 -6 57938 1277.27 61
 0 -6 -6 58928.7 1267.74 47
 0 -6 6 57671.6 1255.4 45
 0 6 -6 58350.7 1293.89 48
 0 -6 7 77344.2 2045.17 2
 0 -6 -7 76124.1 2052.14 2
 0 -6 7 77890.8 2174.61 144
 0 -6 7 81195.9 2181.95 142
 0 -6 -7 79181.3 2172.79 143
 0 -6 -7 79489.7 1620.8 64
 0 -6 7 75981.5 1666.56 63
 0 -6 7 75762.3 1623.3 65
 0 6 7 79524.3 2197.84 38
 0 6 -7 78464.2 2187.51 34
 0 6 -7 71990.9 1913.99 38
 0 -6 7 82843.1 2202.81 20
 0 -6 7 80070.4 2036.12 23
 0 6 7 73747.8 2219.99 22
 0 6 7 76615.5 2230.51 18
 0 6 7 74223.8 1965.4 136
 0 6 7 74841.4 1977.19 135
 0 6 -7 80985.2 2241.1 136
 0 6 7 78801.4 2110.7 138
 0 6 7 77712.2 1975.43 137
 0 -6 -7 71164.5 1961.54 134
 0 -6 -7 72773.5 1993.41 132
 0 -6 -7 76576.2 1595.43 126
 0 -6 -7 74745.3 1610.65 124
 0 -6 -7 70622.7 1558.02 119
 0 -6 7 76967.7 1633.2 49
 0 -6 7 76435.7 1674.73 53
 0 -6 -7 72600.5 1598.63 107
 0 -6 -7 74348.6 1598.6 103
 0 -6 7 79561.8 1582.87 103
 0 -6 -7 75510.6 1641.19 99
 0 -6 7 75487.5 1601.21 97
 0 -6 -7 71897.4 1609.82 100
 0 -6 -7 75572.6 1638.23 91
 0 -6 7 76924.1 1619.35 90
 0 6 -7 75269.2 1577.18 92
 0 -6 -7 75850.7 1615.34 88
 0 -6 -7 72655.9 1578.79 87
 0 -6 7 78818.9 1617.75 85
 0 -6 7 78161.3 2268.62 40
 0 -6 7 75101.1 2034.04 39
 0 -6 7 79454 2289.16 41
 0 -6 -7 80953.7 2106.01 42
 0 6 -7 78179.5 2215.27 43
 0 6 -7 73401.8 1575.66 79
 0 -6 7 75727.5 1617.94 76
 0 -6 -7 75022.8 1622.44 71
 0 6 -7 78178.2 1643.03 72
 0 -6 -7 73630.9 1563.63 6
 0 -6 7 73659.6 2203.48 16
 0 -6 7 75275.2 1556.55 6
 0 6 7 73645.1 2094.08 11
 0 6 7 79892.7 1598.66 60
 0 -6 -7 80301.2 1657.6 62
 0 6 -7 75966.9 1585.51 60
 0 6 -7 76945.9 1619.75 61
 0 -6 7 77366.1 1664.96 58
 0 -6 7 76921.9 1627.49 62
 0 -6 -7 77496.1 2122.11 25
 0 6 -7 70717.2 1978.67 29
 0 6 -7 77815.8 2159.6 28
 0 6 7 78194.1 2006.43 27
 0 -6 -7 71143.8 1631.35 58
 0 6 -7 79874.7 1673.98 55
 0 6 -7 75679.6 2098.01 33
 0 -6 7 77344 2219.19 30
 0 6 7 78047.6 2231.53 32
 0 -6 7 79231.2 1607.19 45
 0 -6 -7 81499.3 1639.82 47
 0 6 -7 79508.8 1661.63 48
 0 -6 -7 79463.6 1648.79 45
 0 -6 8 747.49 190.161 144
 0 -6 8 847.774 200.79 142
 0 -6 -8 1415.15 241.689 143
 0 -6 8 937.819 115.838 65
 0 -6 -8 730.586 104.567 64
 0 -6 8 886.38 126.246 63
 0 6 8 809.68 203.444 38
 0 -6 8 768.702 175.979 39
 0 6 8 716.197 197.871 18
 0 -6 8 768.999 172.231 23
 0 -6 8 496.366 161.948 20
 0 6 -8 933.087 220.88 136
 0 6 8 849.402 196.412 138
 0 6 8 745.533 164.775 137
 0 -6 -8 605.497 148.623 134
 0 -6 -8 657.521 160.925 132
 0 -6 -8 687.979 94.0493 126
 0 -6 -8 763.481 108.543 124
 0 6 -8 767.161 120.034 55
 0 -6 8 844.691 127.072 53
 0 -6 8 682.552 104.913 49
 0 -6 -8 863.803 118.859 105
 0 -6 -8 1218.26 122.259 107
 0 -6 -8 1019.44 115.835 103
 0 -6 -8 920.205 118.751 99
 0 -6 8 771.127 104.007 97
 0 -6 8 1751.06 158.277 102
 0 -6 -8 762.051 108.499 100
 0 -6 -8 926.886 120.128 91
 0 6 -8 874.602 101.417 92
 0 -6 8 873.251 110.48 85
 0 -6 -8 829.42 111.184 88
 0 -6 -8 924.776 112.123 87
 0 -6 -8 980.422 199.04 42
 0 6 -8 910.715 215.918 43
 0 -6 8 729.803 200.754 40
 0 -6 8 837.678 112.791 75
 0 6 -8 890.76 105.825 79
 0 -6 8 864.204 112.575 76
 0 6 -8 1502.86 146.898 72
 0 -6 -8 824.482 112.483 71
 0 -6 -8 997.693 100.726 6
 0 6 8 744.383 178.483 11
 0 -6 8 1311.99 256.867 16
 0 6 8 973.377 105.385 60
 0 6 -8 766.095 103.188 61
 0 -6 8 795.113 110.522 62
 0 -6 -8 933.939 122.588 62
 0 -6 8 838.738 120.742 58
 0 6 -8 1020.41 106.886 60
 0 6 -8 968.765 198.495 29
 0 -6 -8 895.94 206.01 25
 0 6 -8 964.317 209.096 28
 0 6 8 811.16 172.994 27
 0 6 -8 498.22 164.832 34
 0 -6 8 692.812 200.118 30
 0 6 8 1516.9 274.64 32
 0 6 -8 775.189 189.871 33
 0 -6 8 551.423 151.722 2
 0 6 -8 1043.26 108.809 4
 0 -6 -8 1255.07 202.662 2
 0 -6 -8 1820.61 156.478 47
 0 -6 8 853.129 105.94 45
 0 -6 -8 1499.33 147.65 45
 0 6 -8 877.839 120.539 48
 0 6 -8 806.292 118.59 46
 0 -6 9 59024.2 1796.2 144
 0 -6 9 59169.5 1804.13 142
 0 -6 -9 60024.5 1780.46 143
 0 -6 9 57357.9 1333.76 63
 0 -6 -9 56978.7 1281.22 64
 0 -6 9 55711 1277.1 65
 0 6 -9 56695.9 1740.91 34
 0 -6 -9 55034.8 1832.83 39
 0 6 9 58811.2 1785.86 38
 0 -6 9 58680.5 1739.56 23
 0 6 9 56560.8 1846.75 18
 0 6 9 55884 1670.22 137
 0 6 9 57960.9 1800.88 138
 0 -6 -9 52239.3 1595.15 132
 0 -6 -9 51228.3 1572.45 134
 0 -6 -9 54510.2 1208.89 126
 0 -6 -9 55261.3 1275.75 124
 0 6 -9 57359 1329.27 55
 0 6 9 57031.1 1291.58 57
 0 -6 9 56130.9 1285.41 49
 0 -6 9 56552.7 1329.23 53
 0 -6 -9 56650.1 1291.3 105
 0 -6 -9 55926.8 1225.27 103
 0 -6 -9 54512.7 1231.95 107
 0 -6 9 56466.8 1293.81 102
 0 -6 -9 53369.5 1265.84 100
 0 -6 9 55926.1 1243.2 97
 0 -6 -9 56194.8 1290.39 99
 0 -6 9 54008.8 1222.76 93
 0 6 -9 58645.7 1239.16 92
 0 -6 -9 53982.6 1291.24 91
 0 -6 -9 53254.5 1252.71 87
 0 -6 9 53187.5 1239.46 85
 0 -6 -9 56583.5 1272.39 88
 0 6 -9 57542.8 1893.26 43
 0 -6 -9 58301.7 1786.5 42
 0 -6 9 55556.9 1876.99 40
 0 -6 9 54442.3 1634.79 39
 0 -6 9 56147.5 1276.8 76
 0 6 -9 55863 1229.65 79
 0 -6 9 55078.2 1270.04 75
 0 -6 -9 54245.3 1284.24 71
 0 6 -9 58214 1301.78 72
 0 6 9 52337.5 1703.96 11
 0 -6 9 55527 1847.65 16
 0 -6 9 57577.7 1272.22 62
 0 -6 9 55910.1 1312.05 58
 0 -6 -9 54497.4 1299.08 62
 0 6 -9 54740.4 1234.04 61
 0 6 -9 52523 1707.56 29
 0 6 9 53366.8 1675.37 27
 0 6 -9 58609.4 1821.28 28
 0 6 9 58072.8 1878.9 32
 0 6 -9 54795 1798.66 33
 0 -6 9 58935.7 1871 30
 0 6 -9 54570.3 1190.3 4
 0 -6 -9 58677.2 1304.84 47
 0 -6 -9 53813.9 1286.4 45
 0 6 -9 57520.9 1306.22 46
 0 -6 9 56015 1237.63 45
 0 6 -9 56709.8 1323.36 48
 0 6 10 57449.9 1764.51 137
 0 6 10 58058.4 1867.37 138
 0 -6 10 63696.6 2004.81 134
 0 -6 10 58082.1 1959.02 132
 0 -6 10 61820.7 1963.91 133
 0 -6 10 61746 1956.19 131
 0 -6 -10 56655.5 1337.67 124
 0 6 10 60806 1348.25 57
 0 6 -10 60667.5 1402.34 55
 0 -6 10 59713.3 1395.84 53
 0 -6 10 59610.8 1388.09 56
 0 -6 10 58689.8 1348.09 49
 0 -6 -10 61591.3 1359.29 105
 0 -6 10 58951.1 1299.49 97
 0 -6 -10 58616.4 1349.98 99
 0 -6 -10 55180.7 1324.93 100
 0 -6 10 59995.2 1362.88 102
 0 -6 10 58248.6 1338.07 90
 0 6 -10 59446.3 1294.47 92
 0 -6 -10 58399.7 1363.5 91
 0 -6 10 56697.3 1297.79 93
 0 -6 -10 61477.7 1381.29 86
 0 -6 -10 58251.6 1334.23 87
 0 -6 -10 57107.5 1325.97 88
 0 -6 10 60432.4 1308.51 85
 0 6 -10 58727.5 1970.77 43
 0 -6 -10 61275.4 1883.68 42
 0 -6 10 58081.6 1959.57 40
 0 -6 10 57214.3 1691.55 39
 0 -6 10 62236.9 1842.94 23
 0 6 10 56982.5 1955.25 22
 0 6 10 60981.4 1922.97 18
 0 6 -10 60173.5 1295.09 79
 0 -6 10 58099.5 1332.71 75
 0 6 -10 58655.4 1358.37 72
 0 -6 -10 57800.7 1356.02 71
 0 6 -10 59692.9 1780.5 34
 0 6 10 59400.8 1977.7 36
 0 6 10 61274 1830.38 38
 0 -6 -10 61056.4 1362.77 64
 0 -6 10 58846.5 1340.76 65
 0 -6 10 61243.9 1399.24 63
 0 6 -10 54063.9 1801.62 29
 0 6 -10 62349.5 1904.99 28
 0 6 10 57845.5 1786.97 27
 0 6 10 53004.4 1750.04 11
 0 -6 10 60017.8 1936.25 16
 0 6 10 61704.8 2007.95 14
 0 6 10 58705 1926.2 32
 0 -6 10 56909.3 1904.64 30
 0 6 -10 61173.1 1941.26 33
 0 6 -10 57408.9 1274.83 61
 0 -6 10 59411.3 1379.83 58
 0 -6 10 58602.2 1318.95 62
 0 -6 -10 53354.7 1342.6 62
 0 -6 10 61846.7 1867.58 144
 0 -6 -10 62832 1818.72 143
 0 -6 10 63593.9 1869.15 142
 0 6 -10 60674.8 1360.73 46
 0 -6 -10 59619.3 1369.13 47
 0 6 -10 60857 1397.32 48
 0 -6 10 57660 1288.14 45
 0 6 11 8164.5 658.159 14
 0 -6 11 7942.64 618.507 16
 0 -6 11 7862.41 566.373 142
 0 -6 -11 7930.51 545.597 143
 0 -6 11 7686.61 570.264 144
 0 -6 11 6982.36 333.456 65
 0 6 -11 7454.94 330.972 66
 0 -6 11 8022.71 375.622 63
 0 -6 -11 7942.75 356.828 64
 0 6 11 6749.18 600.367 36
 0 6 -11 7183.82 508.835 34
 0 6 11 8288.75 564.896 38
 0 -6 11 7659.23 640.492 35
 0 6 11 7220.45 625.627 22
 0 -6 11 7840.24 576.546 23
 0 6 11 8181.49 612.875 18
 0 6 11 7363.74 550.601 137
 0 6 11 7158.77 577.146 138
 0 -6 11 8374.66 653.376 132
 0 -6 11 8549.83 653.935 134
 0 -6 11 7871.45 625.036 135
 0 -6 11 8323.95 635.563 131
 0 -6 11 7874.49 627.742 133
 0 -6 -11 7219.32 339.879 124
 0 -6 -11 7027.45 301.502 122
 0 6 -11 7831.96 349.051 120
 0 -6 11 7668.85 345.759 112
 0 -6 -11 8243.77 356.529 105
 0 6 -11 7632.8 318.095 108
 0 -6 11 8063.73 358.043 102
 0 -6 11 7862.66 316.596 97
 0 -6 -11 7027.4 333.261 100
 0 -6 -11 7449.9 342.516 99
 0 -6 11 7907.52 348.684 90
 0 -6 -11 7148.62 351.227 91
 0 6 -11 8041.59 320.991 92
 0 -6 11 7716.76 325.85 93
 0 -6 11 8206.8 324.365 85
 0 -6 -11 8218.29 354.156 87
 0 -6 -11 7732.58 358.591 86
 0 -6 -11 7700.44 339.831 88
 0 -6 11 8407.86 373.876 83
 0 -6 -11 8402.22 621.415 42
 0 -6 11 8047.36 653.861 40
 0 6 -11 7130.01 625.488 43
 0 -6 11 7499.74 338.375 75
 0 -6 11 7807.46 347.835 76
 0 6 -11 8124.73 344.594 81
 0 6 -11 8287.29 324.312 79
 0 -6 -11 7894 360.364 71
 0 6 11 7896.87 578.348 27
 0 6 -11 7768.22 598.665 29
 0 6 -11 8587.77 628.509 28
 0 -6 11 7653 364.078 58
 0 6 -11 7377.88 291.097 61
 0 -6 11 7675.05 328.846 62
 0 -6 11 7524.52 344.965 49
 0 6 11 8121.44 345.734 57
 0 -6 11 7599.75 368.032 56
 0 -6 11 7685.99 371.155 53
 0 6 -11 7409.59 612.277 33
 0 6 11 7921.51 619.539 32
 0 -6 11 8320.11 627.145 30
 0 6 -11 7914.81 376.264 48
 0 6 -11 8158.93 352.482 46
 0 -6 11 7547.04 309.204 45
 0 -6 -11 8114.88 365.905 47
 0 6 12 23648.6 1158.74 14
 0 -6 12 22251.3 1077.21 16
 0 6 12 23722.6 1154.61 141
 0 -6 12 23747.9 1026 142
 0 -6 12 25914.6 1065.87 144
 0 6 12 23651.9 1156.79 140
 0 -6 12 23869.7 731.415 63
 0 6 -12 24536.5 694.364 68
 0 6 -12 22730.7 678.652 66
 0 -6 -12 23573.9 707.646 64
 0 -6 12 23226.7 683.058 65
 0 -6 12 22333.1 1131.07 35
 0 6 12 23229.5 1142.02 36
 0 6 12 24131.4 981.134 38
 0 -6 12 22209.5 1035.96 23
 0 6 12 22779.3 1135.41 22
 0 6 12 23581.2 1066.63 18
 0 6 12 21861.9 1070.73 138
 0 6 12 22239.8 1010.63 137
 0 -6 12 25557.4 1164.63 133
 0 -6 12 23902.4 1141.85 135
 0 -6 12 24555 1168.54 134
 0 -6 12 25427.5 1194.8 132
 0 -6 12 24143.2 1131 131
 0 -6 -12 22832.5 692.157 124
 0 -6 12 24209 686.684 129
 0 6 -12 24710.6 702.179 120
 0 -6 -12 22291.5 634.191 122
 0 -6 -12 23361 682.41 116
 0 -6 12 23846.2 694.157 112
 0 6 -12 23377.1 644.969 108
 0 -6 -12 24320.2 687.212 105
 0 -6 -12 23784.6 687.871 100
 0 -6 -12 24129.1 684.971 99
 0 -6 12 25084.1 709.282 102
 0 -6 12 23354.3 628.714 97
 0 6 -12 25004 655.548 92
 0 -6 12 23353.8 683.46 90
 0 -6 12 24384.9 668.282 93
 0 -6 12 26131.7 733.879 83
 0 -6 -12 23761.9 679.07 88
 0 -6 -12 23450.1 695.744 87
 0 -6 12 24764.6 642.947 85
 0 6 -12 23514 1171.83 43
 0 -6 12 23999.9 1168.38 40
 0 -6 -12 22285.3 1076.72 42
 0 6 -12 23386.3 647.088 79
 0 -6 12 23101.7 686.618 76
 0 6 -12 23644.8 675.201 81
 0 -6 12 23581.1 677.917 75
 0 -6 -12 24027.7 709.96 71
 0 6 -12 24447.2 1106.39 28
 0 6 12 23055.4 1041.06 27
 0 6 -12 22664.5 1082.21 29
 0 6 12 24097.7 1114.08 32
 0 6 -12 23801 1147.76 33
 0 -6 12 22961 1088.34 30
 0 -6 12 22918.3 687.643 49
 0 6 12 24650.2 674.784 57
 0 -6 12 24082.4 735.232 53
 0 6 -12 22927 718.735 55
 0 -6 12 23957.4 725.507 56
 0 -6 12 23873.1 717.259 58
 0 -6 12 22962.9 649.823 62
 0 6 -12 24054 738.684 48
 0 6 -12 24156.7 681.547 46
 0 -6 -12 23795.4 719.489 47
 0 6 12 24217.2 720.102 44
 0 6 13 7311.17 585.988 138
 0 -6 13 7566.91 351.059 58
 0 -6 13 7334.99 331.065 129
 0 -6 -13 7228.77 336.939 124
 0 6 -13 7612.12 338.09 120
 0 -6 -13 7051.67 301.221 122
 0 -6 -13 7019.7 322.639 116
 0 -6 -13 7816.61 330.758 105
 0 6 -13 7275.57 301.679 108
 0 -6 -13 7777.01 336.016 100
 0 -6 -13 7495.81 322.55 99
 0 -6 13 7724.69 343.591 102
 0 -6 13 7194.29 316.786 93
 0 -6 13 7362 328.851 90
 0 6 -13 7643.73 307.351 92
 0 -6 13 8361.38 365.51 83
 0 -6 -13 7283.78 339.265 87
 0 -6 -13 7038.15 319.958 88
 0 -6 13 7014.1 604.944 41
 0 -6 13 7738.27 632.668 40
 0 6 -13 7365.91 628.852 43
 0 -6 -13 6699.26 566 42
 0 6 13 6859.8 595.511 22
 0 -6 13 7654.74 575.306 23
 0 -6 13 7739.06 329.744 75
 0 6 -13 7308.07 319.472 81
 0 -6 13 7474.11 334.636 76
 0 6 -13 7545.76 300.581 79
 0 -6 -13 7546.19 350.84 71
 0 -6 13 7285.23 330.976 65
 0 6 -13 7306.56 334.555 66
 0 -6 13 7102.67 355.414 63
 0 -6 -13 7221.47 344.173 64
 0 6 -13 7816.44 340.76 68
 0 6 13 7669.79 626.236 36
 0 -6 13 7475.77 621.656 35
 0 6 13 7801.47 359.832 44
 0 6 -13 7273.95 316.276 46
 0 -6 -13 6484.71 333.488 47
 0 6 -13 7495.57 362.752 48
 0 6 13 7040.64 549.421 27
 0 6 -13 7549.37 578.879 28
 0 6 -13 7579.74 599.798 29
 0 6 -13 7766.17 362.382 55
 0 6 13 7966.35 316.794 57
 0 -6 13 7162.77 350.559 56
 0 -6 13 7480.73 362.504 53
 0 -6 13 7531.29 338.917 49
 0 6 13 7683.56 358.305 50
 0 -6 13 7113.07 566.859 30
 0 6 13 8496.7 617.834 32
 0 6 -13 6945.99 599.73 33
 0 -6 13 7654.71 538.038 144
 0 6 13 7095.78 605.024 141
 0 6 13 7530.7 623.926 140
 0 -6 13 7491.76 525.373 142
 0 -6 14 18205.9 577.397 58
 0 -6 -14 17827.3 526.26 122
 0 6 -14 18896.6 570.902 120
 0 -6 -14 17741.1 546.029 116
 0 6 14 16443 491.225 114
 0 6 -14 18277.7 520.908 108
 0 -6 -14 18491.4 539.856 105
 0 -6 -14 17839.2 551.702 100
 0 -6 14 19087.4 570.943 102
 0 6 -14 18792 523.153 92
 0 -6 14 17951.1 544.621 93
 0 -6 14 18828.8 558.303 90
 0 -6 -14 17871.7 581.788 91
 0 -6 14 19572.9 595.208 83
 0 -6 -14 17790.3 545.974 88
 0 -6 -14 18651.1 581.199 87
 0 6 -14 18726.4 994.7 43
 0 -6 14 17949.5 970.61 40
 0 -6 14 18381.4 967.209 41
 0 6 -14 17789.7 547.69 125
 0 -6 -14 17842.3 571.662 124
 0 -6 14 18830 567.741 129
 0 -6 14 19356.1 554.643 75
 0 -6 14 18065.3 557.046 76
 0 6 -14 17869.9 505.973 79
 0 6 -14 18668.3 550.331 81
 0 6 -14 18920 579.449 72
 0 -6 -14 17951.9 579.724 71
 0 -6 14 18194.4 969.306 35
 0 6 14 18305.3 964.634 36
 0 -6 -14 16901.2 570.975 64
 0 6 -14 18061.8 562.096 68
 0 6 -14 17593.4 562.504 66
 0 -6 14 18273.9 559.931 65
 0 -6 14 17397 589.405 63
 0 -6 14 17725.2 891.717 30
 0 6 14 19870.6 920.167 32
 0 6 -14 17201.9 949.236 33
 0 6 -14 17652.5 578.99 55
 0 -6 14 17234.1 581.333 56
 0 -6 14 17412.3 556.341 49
 0 6 14 18453.5 587.555 50
 0 -6 14 17300.3 591.461 53
 0 6 -14 17119.5 892.363 28
 0 6 14 17128.9 872.694 27
 0 -6 14 18839 831.993 144
 0 6 14 17401.2 956.374 140
 0 6 14 17490.7 949.979 141
 0 6 14 18465.4 587.174 44
 0 -6 15 136.844 59.2072 49
 0 6 15 97.0218 66.4935 51
 0 6 15 152.205 68.9227 50
 0 -6 15 156.137 68.7339 53
 0 -6 -15 71.6149 55.3021 100
 0 -6 15 79.5925 57.56 102
 0 6 -15 110.855 50.2858 92
 0 -6 -15 425.391 89.0786 91
 0 -6 15 76.5964 53.4865 93
 0 -6 15 136.932 58.2058 90
 0 -6 -15 102.919 54.8455 88
 0 -6 -15 94.804 61.779 87
 0 -6 15 120.035 65.5626 83
 0 -6 15 185.695 129.758 40
 0 -6 15 90.3186 107.274 41
 0 6 -15 47.1873 107.694 43
 0 6 15 84.1714 60.9446 44
 0 6 -15 108.588 58.1395 125
 0 -6 15 194.343 70.7094 129
 0 6 -15 79.9313 50.6567 81
 0 6 -15 41.1174 42.6911 79
 0 -6 15 79.7866 61.0242 76
 0 -6 15 153.815 57.345 75
 0 6 -15 49.1164 58.9137 72
 0 6 -15 70.4059 56.3022 68
 0 6 -15 86.3791 55.7562 66
 0 -6 15 91.2875 51.5633 65
 0 -6 -15 160.38 65.9076 64
 0 -6 15 22.5915 84.2039 35
 0 6 15 21.9353 95.8652 36
 0 6 15 91.3481 116.542 140
 0 6 15 89.244 121.21 141
 0 6 -15 -47.0536 111.773 33
 0 6 15 125.094 99.9061 32
 0 -6 15 76.4597 83.5436 30
 0 6 15 72.0397 44.6989 114
 0 -6 -15 104.115 53.5957 116
 0 6 -15 100.095 102.165 28
 0 -6 15 60.6772 62.2018 56
 0 6 -15 244.664 71.9996 55
 0 -6 15 74.7572 51.9396 58
 0 -6 -15 207.354 68.788 124
 0 -6 -15 100.137 49.3949 122
 0 6 -15 64.9691 52.8058 120
 0 6 -15 101.359 53.0923 121
 0 6 16 9927.35 378.153 51
 0 6 16 10141.4 362.604 50
 0 -6 16 9001.77 338.939 49
 0 -6 16 9610.29 376.593 53
 0 -6 16 9967.54 343.257 102
 0 -6 16 10008.9 339.039 90
 0 6 -16 9757.86 305.13 92
 0 -6 16 9760.44 342.153 93
 0 -6 -16 9360.22 357.42 91
 0 -6 -16 9821.67 365.722 87
 0 -6 -16 9321.28 328.815 88
 0 -6 16 9941 363.036 83
 0 -6 16 8077.26 589.424 40
 0 -6 16 8267.23 584.863 41
 0 -6 16 9653.08 356.3 112
 0 -6 -16 9334.7 319.55 116
 0 6 16 8698.85 290.875 114
 0 6 -16 9459.22 330.621 81
 0 -6 16 9576.95 343.159 76
 0 -6 16 9931.08 325.968 75
 0 6 -16 9523.19 354.072 72
 0 -6 -16 9428.98 323 122
 0 6 -16 8979.26 339.489 120
 0 6 16 10056.5 626.265 36
 0 -6 16 8948.8 604.249 35
 0 6 -16 9507.44 636.689 33
 0 -6 -16 9590.08 358.302 124
 0 -6 16 9517.51 351.64 129
 0 6 -16 9241.96 330.728 125
 0 6 -16 9396.26 351.859 55
 0 -6 16 9322.15 361.212 56
 0 6 16 9218.48 354.166 44
 0 6 -16 9185.08 367.306 48
 0 -6 16 9137.39 333.57 65
 0 6 -16 8569.96 339.275 66
 0 6 -16 10150.3 356.494 68
 0 -6 16 9272.17 348.012 58
 0 -6 -17 62.4945 38.4594 88
 0 -6 -17 86.0113 53.4313 87
 0 -6 17 92.2853 54.7252 83
 0 6 -17 53.102 90.3271 43
 0 -6 17 17.6784 80.6909 40
 0 6 17 74.0564 46.8539 44
 0 -6 17 33.4873 82.5474 41
 0 6 17 25.1753 41.7513 82
 0 -6 17 36.9514 43.2889 76
 0 -6 17 62.6179 47.3257 93
 0 -6 17 104.208 45.221 90
 0 -6 -17 51.6017 48.2842 91
 0 -6 17 62.9091 35.9071 75
 0 6 -17 31.7977 47.1378 72
 0 -6 17 109.508 47.7324 102
 0 6 -17 83.0759 53.4401 48
 0 6 -17 122.525 54.7053 120
 0 -6 -17 43.5869 36.7753 122
 0 -6 -17 70.8495 49.406 124
 0 -6 17 69.7231 51.9762 112
 0 6 -17 87.8191 46.7884 66
 0 -6 17 89.0206 42.679 65
 0 6 -17 26.8254 46.7672 68
 0 6 -17 42.0431 43.914 125
 0 6 17 43.9774 46.3659 50
 0 -6 17 75.7929 55.7191 53
 0 6 17 88.1194 52.4686 51
 0 -6 17 66.8622 40.098 49
 0 -6 17 79.1999 48.8163 56
 0 -6 18 442.468 54.9018 102
 0 -6 -18 298.049 57.5331 74
 0 -6 -18 544.141 72.705 71
 0 6 -18 364.125 61.5238 72
 0 -6 18 458.615 64.3217 93
 0 -6 18 455.691 53.0613 90
 0 6 -18 449.113 69.4826 48
 0 6 18 473.268 73.9841 52
 0 6 18 423.143 70.7448 51
 0 -6 18 383.34 68.7835 53
 0 -6 18 403.121 64.4017 56
 0 -6 18 465.727 70.4945 112
 0 -6 -18 434.525 67.8864 124
 0 6 -18 368.046 59.3395 120
 0 -6 -18 420.676 55.0712 122
 0 -6 18 489.441 72.8331 63
 0 6 -18 421.659 65.344 68
 0 6 18 501.138 71.6654 65
 0 6 -18 408.259 57.4264 125
 0 -6 -18 415.673 67.246 87
 0 -6 18 457.605 68.1237 83
 0 -6 -18 324.904 48.8368 88
 0 -6 18 425.948 57.9896 76
 0 6 18 433.807 62.5773 82
 0 -6 19 2268.95 115.802 112
 0 -6 -19 2125.94 113.596 87
 0 -6 19 1998.12 100.071 83
 0 6 -19 2329.74 115.316 68
 0 6 -19 2150.45 106.067 72
 0 -6 -19 2234.36 111.454 71
 0 -6 19 1773.68 86.0882 76
 0 6 19 1807.55 97.6251 82
 0 -6 -19 2183.41 111.234 124
 0 6 -19 1519.05 74.0117 125
 0 6 -20 27.5036 19.7765 68
 0 -6 20 37.3515 22.472 67
 0 6 20 38.1791 19.7731 104
 0 -6 -20 42.7007 19.5083 87
 0 -6 20 56.8572 23.418 129
 0 -7 0 101.174 99.7575 132
 0 -7 0 357.623 133.548 133
 0 -7 0 272.555 117.546 134
 0 -7 0 27.8291 54.2419 58
 0 -7 0 954.475 121.1 56
 0 -7 0 50.0449 55.7381 53
 0 -7 0 100.616 57.2862 107
 0 -7 0 92.4977 52.6924 105
 0 -7 0 101.195 54.0163 103
 0 -7 0 59.8127 42.4003 102
 0 -7 0 5.69587 40.4308 97
 0 7 0 24.0157 50.6646 46
 0 -7 0 30.7149 36.583 47
 0 -7 0 625.137 91.1795 45
 0 -7 0 354.206 74.6117 85
 0 -7 0 -12.2495 45.6637 126
 0 -7 0 480.873 167.978 41
 0 -7 0 37.8503 34.7285 75
 0 7 0 -21.9822 132.724 38
 0 -7 0 370.074 149.293 35
 0 -7 0 -19.6331 77.6092 39
 0 -7 0 20.399 65.8429 20
 0 7 0 64.3014 101.824 18
 0 7 0 73.58 87.3904 22
 0 -7 0 45.0166 83.8848 2
 0 -7 0 189.972 61.5007 6
 0 7 0 341.496 129.886 136
 0 7 0 266.327 143.253 34
 0 7 0 -20.4415 85.1742 28
 0 -7 0 53.7111 81.7207 142
 0 -7 0 124.658 99.5498 144
 0 -7 0 -20.0572 83.5733 143
 0 7 0 124.598 66.4049 60
 0 -7 0 20.9318 52.8215 63
 0 7 0 33.6726 50.2068 61
 0 -7 0 19.6094 53.101 62
 0 -7 -1 5072.27 424.402 133
 0 -7 -1 3978.27 399.062 132
 0 -7 1 4908.28 448.111 132
 0 -7 1 4547.84 415.772 133
 0 -7 1 5283.21 450.699 134
 0 -7 -1 4545.22 410.409 134
 0 -7 1 4989.06 253.754 126
 0 -7 -1 4840.07 254.271 126
 0 -7 -1 4854.33 270.493 58
 0 -7 1 4969.1 271.573 58
 0 -7 -1 5187.14 278.082 56
 0 7 -1 5163.78 239.304 55
 0 -7 1 4774.92 267.769 56
 0 -7 1 5002.4 276.291 53
 0 -7 -1 5066.26 278.922 53
 0 -7 1 4606.21 250.203 103
 0 -7 -1 4824.11 256.018 103
 0 -7 1 4682.91 231.597 105
 0 -7 -1 4851.18 264.625 107
 0 -7 -1 4737.18 242.405 105
 0 -7 1 4927.53 249.354 97
 0 -7 1 4152.5 229.444 102
 0 -7 -1 4681.41 236.375 97
 0 -7 -1 4815.69 260.487 99
 0 -7 -1 4212.14 224.94 102
 0 7 1 4345.81 218.812 98
 0 7 -1 4886.03 257.881 46
 0 -7 1 4925.77 254.52 45
 0 -7 -1 4809.91 223.205 47
 0 -7 -1 5312.69 265.764 45
 0 7 1 5223.01 251.485 46
 0 -7 1 4525 243.25 85
 0 -7 -1 4991.29 248.904 85
 0 -7 -1 4814.22 443.924 39
 0 -7 1 4735.62 464.228 41
 0 -7 1 5143.46 436.762 39
 0 -7 -1 5198.4 482.366 41
 0 -7 1 4483.72 225.718 75
 0 -7 -1 5168.59 239.972 74
 0 -7 1 4885.69 450.134 20
 0 7 1 4075.74 400.116 22
 0 7 -1 4844.56 403.8 22
 0 7 1 4858.96 459.687 18
 0 7 -1 4866.65 442.782 18
 0 7 1 4887.49 462.296 38
 0 7 -1 4875.32 470.647 34
 0 7 -1 4367.11 436.404 38
 0 -7 1 4713.49 467.758 35
 0 7 1 4480.57 443.142 34
 0 -7 -1 5124.72 487.251 35
 0 7 1 5218.4 438.895 135
 0 7 1 5228.23 431.284 136
 0 7 -1 4950.6 438.774 136
 0 -7 1 5202.71 266.691 62
 0 7 -1 4922.4 267.815 61
 0 7 1 4894.55 260.373 61
 0 -7 -1 4953.26 270.383 63
 0 7 1 4775.73 267.195 60
 0 -7 1 4928.08 271.85 63
 0 -7 -1 5045.13 266.247 62
 0 7 -1 4612.54 435.274 28
 0 7 1 4928.17 444.415 28
 0 -7 -1 5140.12 373.957 25
 0 -7 1 4504.32 451.254 30
 0 -7 1 5231.78 436.226 144
 0 -7 -1 4572.47 432.166 143
 0 -7 -1 4999.88 404.993 142
 0 -7 1 4315.73 402.289 142
 0 -7 -1 5115.81 403.461 144
 0 -7 1 4718.45 248.798 6
 0 -7 1 5031.71 470.65 2
 0 7 -2 25136.6 1045.94 136
 0 7 2 24591.9 993.746 136
 0 7 2 23971.5 990.705 135
 0 -7 2 24302.6 1032.42 133
 0 -7 -2 22338.7 957.073 133
 0 -7 -2 24009.7 992.891 134
 0 -7 -2 22221.7 975.64 132
 0 -7 2 24890.5 1062.36 134
 0 -7 2 22613.3 1034.68 132
 0 -7 -2 23271 635.041 124
 0 -7 2 24418.6 663.815 126
 0 -7 2 23168.5 1008.34 131
 0 -7 -2 24458.4 701.425 58
 0 -7 -2 25229.2 709.097 56
 0 -7 2 24796.5 705.544 56
 0 -7 2 23989.1 699.923 58
 0 7 -2 24812 657.032 55
 0 -7 2 24453 710.85 53
 0 -7 -2 23582.9 699.027 53
 0 -7 2 24027.1 666.959 103
 0 -7 -2 24094.9 659.487 105
 0 -7 -2 23535.1 681.4 107
 0 -7 2 23829.4 660.15 97
 0 -7 -2 24403.5 690.882 99
 0 -7 -2 23143.4 630.929 97
 0 -7 2 21937.9 643.935 102
 0 7 -2 21866.9 632.795 92
 0 -7 -2 22912 660.348 88
 0 -7 2 22348.4 617.997 90
 0 -7 2 23975.9 667.192 85
 0 -7 -2 23243.2 641.271 85
 0 -7 2 24058.6 1101.8 41
 0 -7 2 23820.9 1001.87 39
 0 -7 2 22420.4 1083.22 40
 0 -7 -2 23167.2 1072.13 41
 0 7 2 23862.3 1034.75 22
 0 -7 2 24380.5 1077.18 20
 0 7 -2 22801.8 996.684 18
 0 7 -2 21592.4 898.814 22
 0 7 2 21875.5 1047.44 18
 0 -7 2 22423.7 631.055 75
 0 -7 -2 22690.9 632.833 74
 0 7 2 24853.4 1067.85 34
 0 7 -2 25911 1133.52 34
 0 -7 -2 23123.5 1025.22 39
 0 7 -2 21965.8 1021.8 38
 0 -7 -2 23327.4 1083.55 35
 0 -7 2 23139.3 1101.06 35
 0 -7 2 21639.1 650.09 65
 0 -7 -2 23440.3 663.48 6
 0 -7 2 22707.5 1054.29 2
 0 -7 2 23992.2 661.375 6
 0 -7 -2 24324.8 1091.41 2
 0 -7 -2 24131.8 914.253 144
 0 -7 2 26424.4 1065.19 142
 0 -7 -2 26731.3 1101.23 143
 0 -7 -2 23264.6 912.053 142
 0 -7 2 24314.5 1027.2 144
 0 7 2 23236.5 1027.05 28
 0 -7 -2 23485.9 903.516 25
 0 7 -2 23275.7 1032.53 28
 0 -7 2 23933.8 1098.29 30
 0 7 2 23941.9 672.995 61
 0 -7 2 24376.7 679.184 62
 0 -7 -2 24586.9 693.765 62
 0 -7 2 23653.9 696.614 63
 0 -7 -2 24098.3 693.377 63
 0 7 2 23727.1 690.872 60
 0 7 -2 23746.7 692.322 60
 0 7 -2 24112.4 694.324 61
 0 -7 -2 24539.9 628.164 47
 0 7 2 24147.3 634.641 46
 0 -7 2 24133.5 663.821 45
 0 7 -2 23987.3 684.2 46
 0 -7 -2 23951.2 676.659 45
 0 -7 -3 1670.3 272.125 143
 0 -7 3 1407.33 248.007 142
 0 -7 -3 1310.3 189.18 144
 0 -7 3 1108.18 217.548 144
 0 -7 -3 1344.25 196.022 142
 0 -7 -3 1433.08 116.988 64
 0 -7 3 1476.6 139.156 65
 0 -7 3 1307.36 141.584 63
 0 7 -3 1324.24 240.342 38
 0 -7 -3 1612.72 266.245 39
 0 7 3 1214.92 253.75 38
 0 -7 3 1515.1 271.714 35
 0 7 3 1416.07 263.039 18
 0 7 -3 1248.18 215.235 18
 0 7 3 1286.61 252.183 22
 0 7 -3 1441.8 247.333 136
 0 7 3 1271.64 217.978 135
 0 7 3 1392.1 225.513 136
 0 -7 3 1375.96 250.9 132
 0 -7 -3 1246.21 213.669 133
 0 -7 -3 1535.04 234.87 134
 0 -7 -3 1370.16 228.226 132
 0 -7 3 1590.87 259.282 133
 0 -7 3 1176.2 233.502 134
 0 -7 -3 1226.16 120.065 124
 0 -7 3 1325.36 128.754 126
 0 -7 -3 1284.09 132.351 126
 0 -7 3 1565.44 257.072 131
 0 -7 -3 1295.87 142.172 58
 0 -7 -3 1205.58 138.65 56
 0 -7 3 1252.18 142.06 56
 0 7 -3 1253.13 127.351 55
 0 -7 3 1410.47 150.639 53
 0 -7 -3 1432.21 149.59 53
 0 -7 3 1119.85 125.471 49
 0 -7 -3 1639.95 149.165 107
 0 -7 3 1214.38 128.096 103
 0 -7 -3 1497.11 139.468 105
 0 -7 3 1288.89 143.081 107
 0 -7 -3 1357.51 136.223 103
 0 -7 -3 1147.34 110.336 97
 0 -7 -3 1394.9 140.916 99
 0 -7 3 1082.04 120.873 102
 0 -7 3 1304.82 130.814 97
 0 -7 -3 1366.77 133.43 88
 0 7 -3 1225.7 121.634 92
 0 -7 3 1246.85 119.22 90
 0 -7 -3 1295.9 121.009 85
 0 -7 -3 1702.21 282.01 41
 0 -7 3 1218.75 248.997 41
 0 -7 3 1132.52 247.008 40
 0 -7 3 1246.9 221.057 39
 0 -7 3 1259.01 124.471 75
 0 -7 3 1797.79 133.145 76
 0 -7 -3 1427.41 128.769 74
 0 -7 3 1250.82 237.792 2
 0 -7 -3 1232.47 126.358 6
 0 -7 3 1374.05 131.328 6
 0 -7 -3 1511.56 265.212 2
 0 -7 3 1306.01 136.389 62
 0 7 3 1280.79 140.828 60
 0 -7 -3 1266.78 140.099 63
 0 7 3 1481.55 137.005 61
 0 7 -3 1210.88 138.538 60
 0 7 3 1448.59 250.022 28
 0 7 -3 1283.26 238.865 28
 0 -7 -3 1412.96 216.297 25
 0 7 3 1239.51 232.298 34
 0 -7 3 1636.83 285.877 30
 0 7 -3 1471.66 270.022 34
 0 -7 3 1408.21 265.219 16
 0 -7 3 1318.78 130.945 45
 0 7 -3 1414.27 124.293 48
 0 -7 -3 1438.68 126.817 47
 0 7 -3 1286.91 139.129 46
 0 -7 -3 1408.16 141.184 45
 0 -7 4 15334.3 826.997 142
 0 -7 4 16664.2 852.865 144
 0 -7 -4 15496.5 462.156 64
 0 -7 4 15293.7 528.799 63
 0 -7 4 14121.4 488.983 65
 0 -7 4 14853.6 861.797 35
 0 7 4 18813.5 938.843 38
 0 7 -4 15101.7 789.317 38
 0 -7 -4 15755.8 847.473 39
 0 7 4 15349.6 781.758 34
 0 7 -4 13852.4 714.158 18
 0 7 4 14153.7 833.715 18
 0 7 4 14241.5 815.683 22
 0 -7 4 14354.8 797.037 133
 0 -7 4 15896.6 867.627 132
 0 -7 -4 14878.4 750.573 134
 0 -7 -4 15295 774.254 132
 0 -7 -4 13929.8 716.076 133
 0 -7 4 15263.8 835.645 134
 0 -7 4 14514.7 804.279 131
 0 -7 4 15104.7 478.684 126
 0 -7 -4 14874.1 477.738 124
 0 -7 -4 15560.5 505.723 126
 0 -7 4 15365.2 533.225 56
 0 -7 -4 15617.6 529.293 56
 0 7 -4 14711 498.214 55
 0 -7 -4 14818.2 517.254 58
 0 -7 4 14255.6 493.067 49
 0 -7 4 15512 536.34 53
 0 -7 4 16649.9 538.442 107
 0 -7 4 15720 497.145 103
 0 7 4 13956.7 453.473 104
 0 -7 -4 15782 506.441 105
 0 -7 -4 15684.4 509.978 103
 0 -7 -4 14551.2 499.669 107
 0 -7 4 14397.2 491.577 102
 0 -7 4 14631.6 476.15 90
 0 -7 -4 14588 490.478 88
 0 7 -4 14587.3 470.853 92
 0 -7 4 15232.4 499.707 85
 0 -7 -4 14667.6 454.806 85
 0 7 -4 14311.9 734.033 43
 0 -7 4 15066.5 766.027 39
 0 -7 4 15019 871.938 41
 0 -7 4 15424.2 880.644 40
 0 7 -4 14333.6 475.265 79
 0 -7 4 14729 467.967 76
 0 -7 4 14513.7 480.033 75
 0 -7 -4 14269.4 474.706 71
 0 -7 -4 14348.6 478.962 74
 0 7 -4 16905.8 863.569 136
 0 7 4 14726.8 738.096 136
 0 7 4 14832.6 746.083 135
 0 -7 4 15160.1 824.729 2
 0 -7 -4 15522.1 848.01 2
 0 7 -4 15696.7 525.757 61
 0 7 -4 14983.2 509.167 60
 0 -7 -4 14103.9 505.623 63
 0 -7 4 15612.1 510.337 62
 0 7 4 15737.7 490.504 61
 0 7 4 15131.4 510.846 60
 0 -7 -4 15420.4 747.247 25
 0 7 -4 14667.1 799.003 28
 0 -7 4 14852.8 842.62 30
 0 -7 4 14565.7 476.66 6
 0 -7 4 14644.6 847.639 16
 0 -7 -4 14570.7 485.308 6
 0 7 4 13529.6 782.579 11
 0 -7 -4 16221.1 488.476 47
 0 7 -4 14982.2 478.81 48
 0 7 -4 15285.3 524.387 46
 0 -7 4 15360.9 490.887 45
 0 -7 -4 16398.5 521.811 45
 0 -7 5 3820.54 230.286 65
 0 -7 5 4164.33 259.652 63
 0 -7 -5 4621.61 230.228 64
 0 7 -5 3949.57 439.221 34
 0 -7 5 4576.73 473.109 35
 0 7 -5 4133.73 392.632 38
 0 7 5 4415.13 392.351 34
 0 7 5 3839.67 423.697 38
 0 -7 -5 4045.82 433.976 39
 0 7 5 4285.78 442.696 22
 0 -7 5 4076.1 437.132 20
 0 7 5 4621.2 398.45 135
 0 7 5 4797.41 398.086 136
 0 7 -5 4416.29 445.413 136
 0 -7 5 4283.23 433.995 133
 0 -7 -5 4002.98 374.542 134
 0 -7 5 4361.82 451.441 132
 0 -7 5 4543.1 454.362 134
 0 -7 -5 3901.84 362.217 133
 0 -7 -5 4641.44 409.316 132
 0 -7 -5 4426.17 244.645 126
 0 -7 -5 4263.59 232.55 124
 0 -7 5 4456.48 230.56 126
 0 -7 5 3783.41 410.541 131
 0 -7 -5 4669.48 266.614 58
 0 -7 5 4163.11 258.954 56
 0 -7 -5 4227.75 257.576 56
 0 7 -5 4243.92 250.685 55
 0 -7 5 4228.05 262.134 53
 0 -7 5 3909.11 234.59 49
 0 -7 5 4150.8 231.574 103
 0 -7 -5 4431.11 246.542 103
 0 -7 -5 4171.75 241.52 107
 0 -7 -5 4292.33 245.843 105
 0 7 5 4178.24 222.037 104
 0 -7 5 4168.71 238.25 97
 0 -7 5 4356.71 247.2 102
 0 -7 -5 3792.57 228.385 88
 0 -7 5 3983.72 227.463 90
 0 7 -5 4128.19 223.566 92
 0 -7 5 4108.38 237.805 85
 0 -7 5 3964.91 444.725 40
 0 -7 5 4049.53 452.734 41
 0 -7 5 4183.85 390.302 39
 0 7 -5 3885.46 387.013 43
 0 7 -5 3672.24 216.856 79
 0 -7 5 3900.23 230.004 75
 0 -7 5 4185.68 227.823 76
 0 -7 -5 3906.3 225.834 71
 0 -7 -5 3739.4 406.167 2
 0 -7 5 4044.27 412.028 2
 0 7 -5 4204.73 241.975 60
 0 -7 -5 4158.09 254.388 62
 0 7 5 4381.54 230.469 61
 0 7 -5 4173.55 250.045 61
 0 -7 5 4312.78 245.546 62
 0 7 5 4154.1 241.162 60
 0 7 -5 3938.44 409.637 28
 0 -7 -5 4459.51 399.379 25
 0 -7 5 4122.47 437.819 30
 0 7 5 4298.03 426.865 11
 0 -7 5 4320.69 229.901 6
 0 -7 5 4560.76 462.378 16
 0 -7 -5 4224.11 231.154 6
 0 -7 5 4132.42 230.253 45
 0 -7 -5 4536.8 239.307 47
 0 7 -5 4445.33 242.77 48
 0 -7 -5 4492.4 257.158 45
 0 7 -5 4624.07 269.041 46
 0 -7 6 17633.8 901.185 142
 0 -7 -6 19311.5 959.025 143
 0 -7 6 17048.6 549.521 65
 0 -7 -6 17549.4 529.338 64
 0 -7 6 17950.8 592.369 63
 0 7 -6 16751.7 802.594 38
 0 -7 6 17890.1 979.342 35
 0 7 6 16980.5 921.132 38
 0 7 -6 16815.5 930.18 34
 0 -7 -6 18212.7 943.704 39
 0 7 6 16544.4 936.779 18
 0 7 6 17040.2 940.861 22
 0 7 -6 18730.4 949.476 136
 0 7 6 17736 806.154 138
 0 -7 6 17433.6 916.964 133
 0 -7 6 17389 947.765 132
 0 -7 -6 15238 754.634 133
 0 -7 -6 16313.8 799.483 132
 0 -7 6 17694.3 937.361 134
 0 -7 -6 15318.4 767.612 134
 0 -7 6 17292.4 908.655 131
 0 -7 -6 17317.3 537.57 124
 0 -7 -6 17507.3 543.471 126
 0 -7 6 17307.6 512.424 126
 0 -7 -6 16270.5 564.821 56
 0 7 -6 18178.7 584.79 55
 0 -7 -6 16354 565.972 58
 0 -7 6 17608.5 556.736 49
 0 -7 6 17888.6 592.752 53
 0 -7 6 18013.3 534.236 103
 0 -7 -6 18352 570.1 105
 0 -7 -6 16354.6 539.164 107
 0 -7 -6 16792.4 545.385 103
 0 -7 6 16725.5 539.296 97
 0 -7 -6 18450.1 582.459 99
 0 -7 6 17112.9 558.679 102
 0 -7 -6 16591.2 540.544 88
 0 7 -6 16897.2 520.42 92
 0 -7 6 17547.6 544.372 90
 0 -7 6 16773.7 546.19 85
 0 -7 6 17160.7 947.119 41
 0 7 -6 16575.3 859.514 43
 0 -7 6 16602.3 805.961 39
 0 -7 -6 17622.2 796.982 42
 0 -7 6 17562.6 968.883 40
 0 -7 6 16543.6 529.749 76
 0 7 -6 16700.5 523.57 79
 0 -7 6 17033.5 543.766 75
 0 -7 -6 16845.4 541.102 71
 0 -7 6 16310.8 844.362 2
 0 -7 -6 17002.5 871.465 2
 0 7 -6 17376.4 547.038 60
 0 7 -6 17724.5 567.753 61
 0 -7 -6 18476.7 585.609 62
 0 -7 6 18299.2 561.473 62
 0 7 6 17643.4 545.665 60
 0 7 6 17696.4 515.297 61
 0 -7 -6 16497.4 832.445 25
 0 7 -6 17791.8 900.097 28
 0 -7 6 17913.7 947.868 30
 0 7 6 17117 943.795 32
 0 -7 -6 16498.6 520.865 6
 0 -7 6 16605.8 513.52 6
 0 -7 6 17963.5 956.08 16
 0 7 6 15740 852.769 11
 0 7 -6 18533 597.97 46
 0 -7 6 17227.5 530.238 45
 0 -7 -6 17825.6 548.613 47
 0 7 -6 17638 560.513 48
 0 -7 7 11133.5 712.567 142
 0 -7 -7 12884.9 767.723 143
 0 -7 7 12430.9 755.926 144
 0 -7 7 11467 427.754 65
 0 -7 7 11838.4 464.738 63
 0 -7 -7 12102.4 422.757 64
 0 -7 -7 12173.1 769.058 39
 0 -7 7 11212.9 766.918 35
 0 7 -7 10782.6 602.256 38
 0 7 7 10707.5 715.961 38
 0 7 -7 11894.5 762.097 34
 0 7 7 11203.6 759.569 18
 0 7 7 10589.1 739.079 22
 0 7 -7 12733.6 785.338 136
 0 7 7 11831.6 666.193 138
 0 -7 7 11559.7 742.953 131
 0 -7 7 12304.2 792.992 132
 0 -7 7 12701.8 779.598 133
 0 -7 7 11876.8 770.094 134
 0 -7 -7 11277.4 416.102 124
 0 -7 -7 12117.6 422.175 126
 0 -7 7 11142.9 379.013 129
 0 -7 -7 10353.5 434.231 58
 0 7 -7 11930.3 463.875 55
 0 -7 7 11748 465.05 53
 0 -7 7 11265.7 430.153 49
 0 -7 -7 11754.9 444.514 105
 0 -7 -7 11545 424.336 103
 0 -7 7 12137.7 408.762 103
 0 -7 -7 11539.9 419.869 107
 0 -7 -7 11166 439.594 99
 0 -7 7 11616.5 425.777 97
 0 -7 7 11362.4 438.455 102
 0 7 -7 11243.4 400.295 92
 0 -7 7 10702.3 415.63 90
 0 -7 -7 10974 418.49 88
 0 -7 7 11632 427.119 85
 0 -7 7 10772.2 631.235 39
 0 7 -7 10948.1 707.73 43
 0 -7 7 11187.9 767.641 40
 0 -7 7 12000.8 792.018 41
 0 -7 -7 11143.6 644.807 42
 0 -7 7 11334.6 425.803 75
 0 7 -7 11167.7 405.408 79
 0 -7 7 11760.2 424.289 76
 0 -7 -7 11397.9 426.624 71
 0 7 -7 11953.5 451.693 72
 0 7 -7 11818.4 729.175 28
 0 -7 7 10828.3 660.738 2
 0 -7 -7 10685.3 662.32 2
 0 7 -7 11206 411.659 4
 0 7 7 11666.4 414.071 4
 0 7 7 11293.2 759.705 32
 0 -7 7 11387.1 745.844 30
 0 -7 7 11308.8 393.256 6
 0 -7 -7 11342.5 397.184 6
 0 -7 7 11417.7 754.85 16
 0 7 7 9755.75 661.058 11
 0 7 -7 11931.3 439.829 61
 0 -7 7 11726.2 429.105 62
 0 7 -7 11748.9 413.963 60
 0 7 7 11919.2 417.91 60
 0 -7 -7 11281.9 450.156 62
 0 -7 7 10666 443.75 58
 0 -7 7 11157.9 402.705 45
 0 -7 -7 12091.3 439.264 47
 0 7 -7 11501.6 441.135 48
 0 7 -8 10169.6 372.807 4
 0 -7 -8 9625.38 610.427 2
 0 7 8 10530.4 376.088 4
 0 -7 8 10154.4 687.406 144
 0 -7 -8 11172.1 711.238 143
 0 -7 8 10705.8 694.848 142
 0 -7 8 9955.43 428.608 63
 0 -7 8 10154.2 398.508 65
 0 -7 -8 10729.2 401.823 64
 0 7 -8 10028.6 398.117 68
 0 7 -8 9839.06 683.391 34
 0 7 8 10924.5 708.43 38
 0 7 8 10592.8 745.319 18
 0 7 8 10002.2 725.284 22
 0 7 -8 10784.3 731.569 136
 0 7 8 9822.68 620.827 138
 0 -7 8 11183.4 769.081 132
 0 -7 8 10306.2 706.608 133
 0 -7 8 11069.2 728.82 131
 0 -7 8 11108.5 744.604 134
 0 -7 -8 9529.49 384.264 124
 0 -7 -8 10650.2 385.867 126
 0 -7 8 9740.66 358.814 129
 0 7 8 10160.9 416.91 57
 0 7 -8 10892.6 442.015 55
 0 -7 8 9667.77 375.756 112
 0 -7 8 10479.1 366.552 103
 0 -7 -8 10567.8 389.588 103
 0 -7 -8 9890.05 381.829 107
 0 -7 8 10277.4 393.75 97
 0 -7 -8 10606.9 422.857 99
 0 -7 -8 10188.2 413.873 91
 0 7 -8 10305.7 376.712 92
 0 -7 8 9657.3 391.536 90
 0 -7 -8 10096.4 396.431 88
 0 -7 -8 10021.9 364.831 87
 0 -7 8 10242.4 397.684 85
 0 -7 8 10607.5 746.013 40
 0 -7 8 10863.3 762.378 41
 0 -7 8 9672.57 582.219 39
 0 -7 -8 10544.3 636.018 42
 0 7 -8 9893.11 691.734 43
 0 -7 8 9966.58 393.521 76
 0 7 -8 10015.2 377.028 79
 0 7 -8 10868.1 426.944 72
 0 -7 -8 10298.7 407.665 71
 0 7 -8 9845.26 669.149 28
 0 7 -8 9696.51 623.217 33
 0 7 8 10274.6 728.97 32
 0 -7 8 10867.6 728.677 30
 0 -7 8 10310.8 435.286 53
 0 -7 8 9545.47 395.947 49
 0 -7 8 10180.5 355.453 6
 0 -7 8 9006.49 675.736 16
 0 -7 -8 9638.01 354.25 6
 0 -7 8 10127.6 425.374 58
 0 7 -8 10364.4 399.736 61
 0 -7 -8 10818.1 434.629 62
 0 7 -8 9775.98 364.78 60
 0 7 8 10327.4 376.844 60
 0 -7 8 10130.9 393.964 62
 0 -7 -8 10456.1 410.999 47
 0 -7 8 10267.4 376.716 45
 0 7 -8 9794.32 414.68 48
 0 -7 -8 9979.41 419.109 45
 0 7 9 20744.1 1053.9 141
 0 -7 -9 21698.7 1005.36 143
 0 -7 9 19947.9 980.717 144
 0 -7 9 21489.3 1007.83 142
 0 -7 9 20288.5 614.438 65
 0 -7 9 20084.8 657.208 63
 0 -7 -9 21003.4 621.647 64
 0 7 9 20787.6 996.897 38
 0 7 -9 18734.6 946.779 34
 0 7 9 18378.8 1023.88 22
 0 7 9 20538.6 1044.11 18
 0 7 9 20045.2 932.771 138
 0 7 -9 19974 595.6 61
 0 -7 9 20301.7 648.253 58
 0 7 -9 19374.4 547.303 60
 0 -7 9 19243.6 591.258 62
 0 -7 -9 18876.9 631.61 62
 0 -7 -9 20089.4 608.474 124
 0 -7 -9 20232 573.594 126
 0 -7 9 19990.8 575.147 129
 0 7 9 21355.1 643.7 57
 0 7 -9 20984.2 667.745 55
 0 -7 9 19574.9 592.811 112
 0 -7 -9 19934.8 580.523 107
 0 -7 -9 20039.1 580.185 103
 0 -7 9 19868 629.125 102
 0 -7 -9 19881.3 630.323 99
 0 -7 9 20950.3 605.262 97
 0 7 -9 20822.2 585.795 92
 0 -7 -9 20563.7 639.3 91
 0 -7 -9 20433.2 583.911 87
 0 -7 9 20678.8 606.718 85
 0 -7 -9 20302 609.147 88
 0 7 -9 19949.5 1025.06 43
 0 -7 -9 19606.8 922.649 42
 0 -7 9 20678.5 1072.04 40
 0 -7 9 19920.2 613.32 75
 0 -7 9 20645.4 616.221 76
 0 7 -9 20620.6 587.448 79
 0 7 -9 21879.5 651.153 72
 0 -7 -9 20316.4 626.636 71
 0 7 -9 20467.7 989.121 28
 0 -7 9 19912.7 1017 30
 0 7 9 21341.7 1065.03 32
 0 7 -9 18864.6 925.978 33
 0 -7 9 20783.8 625.055 49
 0 -7 9 20489.8 661.537 53
 0 -7 9 20000.1 1022.03 16
 0 -7 -9 19156.5 537.07 6
 0 7 -9 19815.2 555.19 4
 0 -7 9 19728.9 570.548 45
 0 7 -9 20105.8 648.297 48
 0 -7 -9 21625.6 643.529 47
 0 -7 -9 20058.9 641.304 45
 0 7 -9 20850.4 649.906 46
 0 7 10 10159.3 651.107 138
 0 -7 -10 9213.79 408.861 62
 0 -7 10 10652 432.448 58
 0 7 -10 9658.26 366.671 61
 0 -7 10 9928.38 380.85 62
 0 -7 10 10050.8 373.448 129
 0 -7 -10 10510 402.054 124
 0 -7 -10 10295.6 355.872 126
 0 7 10 10742.3 415.642 57
 0 7 -10 10168.6 433.844 55
 0 -7 10 9930.15 389.489 112
 0 -7 -10 10820.2 420.296 105
 0 -7 -10 9787.45 354.768 103
 0 7 -10 10002 362.182 108
 0 -7 10 10541.6 386.883 97
 0 -7 10 10654.3 422.386 102
 0 -7 -10 10185.2 412.412 99
 0 7 -10 10621.8 379.724 92
 0 -7 -10 10478.1 425.596 91
 0 -7 -10 10597.5 399.391 88
 0 -7 10 10790.1 435.851 83
 0 -7 10 10919.9 396.67 85
 0 -7 -10 10501.8 385.306 87
 0 7 -10 11039 751.153 43
 0 -7 10 10822.7 762.945 40
 0 -7 -10 10028.9 651.139 42
 0 7 10 10441.4 717.826 18
 0 -7 10 10040.9 400.614 75
 0 7 -10 10789 381.413 79
 0 -7 10 9942.04 398.121 76
 0 -7 -10 10198.4 410.472 71
 0 7 -10 11029.8 430.217 72
 0 7 -10 10419.5 653.076 34
 0 7 10 10589.7 673.475 38
 0 -7 10 10019.7 429.344 63
 0 -7 -10 10990.6 415.216 64
 0 -7 10 10185.8 398.603 65
 0 7 -10 10387.3 684.948 28
 0 -7 10 9736.61 688.007 30
 0 7 -10 9027.89 631.233 33
 0 7 10 10668.2 735.551 32
 0 -7 10 9777.16 396.789 49
 0 -7 10 10446.1 441.653 53
 0 7 10 11186.3 770.109 14
 0 -7 10 9870.72 692.888 16
 0 -7 10 10210.6 675.755 144
 0 -7 10 10356.1 677.417 142
 0 7 10 10853.2 746.215 141
 0 7 -10 10342.1 420.824 46
 0 7 -10 10649 439.268 48
 0 -7 -10 10293.2 417.482 47
 0 -7 11 29081.3 808.275 58
 0 -7 11 27467.3 732.023 62
 0 -7 -11 29105.5 775.374 124
 0 -7 11 27795.8 738.131 129
 0 7 11 29921.8 780.192 57
 0 -7 11 28276.9 809.428 56
 0 7 -11 29119.2 827.8 55
 0 -7 11 27914.8 761.469 112
 0 -7 -11 29115.4 787.289 105
 0 -7 -11 29405.4 784.903 99
 0 -7 11 29635 800.664 102
 0 -7 11 30490.8 749.361 97
 0 -7 -11 27961.9 803.112 91
 0 -7 11 28785.4 776.309 90
 0 7 -11 29588.5 735.345 92
 0 -7 -11 28676.6 761.599 88
 0 -7 11 29837.9 751.557 85
 0 -7 11 31312.9 826.903 83
 0 -7 -11 28281.5 751.872 87
 0 -7 11 28521.6 1274.97 40
 0 7 -11 27696.7 1246.54 43
 0 -7 -11 27095.3 1138.6 42
 0 7 11 26011.1 1226.95 22
 0 -7 11 30386.1 788.747 75
 0 7 -11 28575.9 756.582 81
 0 7 -11 29831.3 738.799 79
 0 7 11 26433.3 707.3 82
 0 7 -11 30636.2 814.808 72
 0 -7 -11 28276.9 789.07 71
 0 -7 11 28313.7 814.518 63
 0 -7 -11 27642 774.635 64
 0 -7 11 28510.8 766.235 65
 0 7 11 28424.5 1263.85 36
 0 7 11 29756 1149.32 38
 0 7 -11 27486.2 1079 34
 0 -7 -11 28158 796.358 47
 0 7 11 28951.8 809.976 44
 0 7 -11 29037.6 791.053 46
 0 7 -11 28745.2 818.298 48
 0 7 -11 28569.6 1187.39 28
 0 7 11 27787.3 1244.5 140
 0 -7 11 28463.4 1166.97 144
 0 -7 11 29953.5 1184.34 142
 0 -7 11 28333.2 820.979 53
 0 -7 11 27675.1 767.699 49
 0 7 11 27658.7 1143.07 138
 0 7 11 29864.4 1256.4 32
 0 7 -11 26552.3 1159.62 33
 0 -7 11 26815.3 1174.62 30
 0 -7 12 7847.94 351.71 58
 0 7 -12 8465.39 354.977 120
 0 -7 12 8078.51 339.161 112
 0 -7 -12 8580.43 350.881 105
 0 -7 12 8238.18 312.523 97
 0 -7 12 8060.38 353.851 102
 0 -7 -12 8227.88 340.319 99
 0 -7 -12 7841.07 353.367 91
 0 7 -12 8409.87 315.12 92
 0 -7 12 8271.59 345.142 90
 0 -7 12 8198.35 313.803 85
 0 -7 -12 8260.98 334.479 88
 0 -7 -12 8130.21 332.401 87
 0 -7 12 8933.62 375.505 83
 0 -7 12 7812.65 625.26 40
 0 7 -12 8154.42 635.002 43
 0 -7 -12 7200.76 545.507 42
 0 -7 12 7739.98 319.561 129
 0 -7 -12 8338.71 346.557 124
 0 7 12 7604.27 302.609 82
 0 7 -12 8212.34 329.957 81
 0 7 -12 8476.83 315.969 79
 0 -7 12 8518.62 347.505 75
 0 -7 -12 8061.44 352.794 71
 0 -7 12 8414.84 375.78 63
 0 -7 -12 7739 345.312 64
 0 -7 12 7687.43 327.683 65
 0 7 12 8077.65 627.219 36
 0 -7 12 7768.15 624.065 35
 0 7 -12 7749.48 336.466 46
 0 7 12 8698.05 371.82 44
 0 7 -12 8130.02 372.364 48
 0 -7 -12 8047.65 357.932 47
 0 7 -12 8550.56 599.041 28
 0 7 12 8907.56 346.665 57
 0 -7 12 8061.9 365.155 56
 0 -7 12 7920.88 337.632 49
 0 -7 12 7712.71 365.224 53
 0 7 12 8729.79 377.054 50
 0 -7 12 7537.44 569.554 30
 0 7 -12 6838.45 555.36 33
 0 7 12 8029.62 602.824 32
 0 -7 12 7821.38 559.012 144
 0 7 12 7759.27 616.122 140
 0 -7 12 8307.98 564.66 142
 0 -7 13 12410.2 446.515 58
 0 7 -13 12674 439.291 120
 0 -7 13 12674.6 433.623 112
 0 -7 -13 12504.1 434.513 116
 0 -7 -13 13672.2 438.732 105
 0 -7 -13 12876.3 423.202 99
 0 -7 13 12971.3 387.731 97
 0 -7 13 13872.2 457.954 102
 0 -7 13 12530.9 432.638 90
 0 7 -13 12929.7 396.073 92
 0 -7 -13 12801.3 420.456 88
 0 -7 13 12952.4 388.344 85
 0 -7 13 14291.3 476.072 83
 0 -7 -13 12962.1 431.471 87
 0 -7 13 12152 758.821 41
 0 7 -13 12718.6 783.323 43
 0 -7 13 11845.4 757.654 40
 0 -7 -13 12508.6 431.992 124
 0 7 -13 12727.8 431.778 125
 0 -7 13 12063.4 410.009 129
 0 7 13 11533.4 386.487 82
 0 7 -13 12972.9 393.967 79
 0 7 -13 12710.7 417.703 81
 0 -7 13 12869.3 432.781 75
 0 -7 13 12984.8 437.042 76
 0 -7 -13 12889.8 450.066 71
 0 -7 -13 11529.8 430.148 64
 0 -7 13 12172.9 414.806 65
 0 -7 13 12536.7 463.982 63
 0 -7 13 12577.9 761.908 35
 0 7 13 12404.3 765.669 36
 0 -7 -13 11539.7 440.624 47
 0 7 13 12696.4 457.705 44
 0 7 -13 12644.4 466.814 48
 0 7 -13 11864.1 414.832 46
 0 7 -13 11780.1 718.649 28
 0 7 13 11909.8 706.766 32
 0 7 -13 12371.2 731.684 33
 0 -7 13 11019.7 668.353 30
 0 -7 13 12664.3 468.748 53
 0 -7 13 11850.5 419.184 49
 0 7 13 13055.5 465.79 50
 0 -7 13 12466.1 669.503 142
 0 7 13 12245.1 753.862 140
 0 -7 13 13187.2 695.546 144
 0 7 13 13155.9 416.385 57
 0 -7 13 12330.2 455.952 56
 0 -7 14 4295.19 213.778 129
 0 7 -14 4243.98 219.218 125
 0 -7 -14 4242.37 220.451 124
 0 -7 14 4477.74 227.879 112
 0 -7 -14 4330.02 221.212 116
 0 -7 -14 4057.02 206.559 105
 0 -7 14 4159.14 223.504 102
 0 -7 14 4000.73 215.055 90
 0 7 -14 4065.29 186.507 92
 0 -7 -14 4063.66 203.749 88
 0 -7 14 4392.17 237.013 83
 0 -7 -14 4033.38 213.122 87
 0 -7 14 4142.36 416.131 40
 0 -7 14 4070.27 405.256 41
 0 7 -14 3654.52 397.904 43
 0 7 -14 3893.65 216.994 120
 0 7 -14 4049.18 209.929 121
 0 7 -14 4147.1 185.701 79
 0 -7 14 4264.78 222.542 76
 0 7 14 3590.2 184.592 82
 0 -7 14 4081.01 212.405 75
 0 7 -14 3892.89 200.274 81
 0 -7 -14 4059.58 226.567 71
 0 7 -14 4032.79 217.81 68
 0 -7 14 3637.54 194.899 65
 0 -7 -14 3553.8 212.646 64
 0 -7 14 3924.76 231.721 63
 0 -7 14 4024 409.314 35
 0 7 14 3833.7 399.479 36
 0 7 -14 3464.48 370.483 33
 0 7 14 4171.59 384.132 32
 0 7 -14 3939.19 236.019 48
 0 7 14 4083.58 229.967 44
 0 -7 14 3782.41 225.277 56
 0 7 14 4116.78 192.609 57
 0 7 -14 3790.09 227.01 55
 0 -7 14 4139.77 238.805 53
 0 -7 14 3778.19 204.26 49
 0 7 14 4012.63 229.682 50
 0 7 14 3484.22 386.381 141
 0 -7 14 4113.24 223.279 58
 0 7 -15 1376.56 121.604 120
 0 -7 15 1513.93 124.127 102
 0 7 -15 1286.39 91.6477 92
 0 -7 15 1550.73 123.391 90
 0 -7 -15 1275.32 114.768 87
 0 -7 -15 1335.98 106.138 88
 0 -7 15 1556.44 132.375 83
 0 7 -15 1410.25 235.367 43
 0 -7 15 1258.64 219.664 41
 0 -7 15 1259.7 227.552 40
 0 -7 -15 1341.86 117.185 106
 0 -7 15 1601.53 127.667 76
 0 7 15 1258.43 100.723 82
 0 -7 15 1542.32 120.063 75
 0 -7 -15 1240.1 121.14 71
 0 7 15 1298.24 224.743 36
 0 -7 15 1148.65 212.795 35
 0 -7 15 1169.88 111.624 58
 0 7 -15 1326.43 127.055 55
 0 -7 15 1241.22 121.4 56
 0 7 -15 1365.15 121.28 68
 0 -7 15 1389.82 131.996 63
 0 -7 15 1165.53 115.236 112
 0 -7 -15 1556.14 120.136 116
 0 7 -15 1432.33 133.004 48
 0 7 15 1429.24 125.79 44
 0 -7 -15 1218.54 113.348 124
 0 7 -15 1275.39 112.784 125
 0 -7 15 1133.05 106.447 129
 0 -7 15 1422.92 134.311 53
 0 7 15 1351.89 128.505 52
 0 7 15 1398.19 126.524 50
 0 -7 -16 649.118 74.4173 106
 0 -7 16 491.15 66.2682 75
 0 7 16 502.686 62.3121 82
 0 -7 16 543.894 75.5175 76
 0 7 16 415.84 69.925 44
 0 7 -16 554.125 79.0129 72
 0 -7 -16 491.873 75.2259 71
 0 -7 -16 491.08 59.6244 88
 0 -7 16 559.536 74.5064 90
 0 -7 16 396.433 65.6784 102
 0 7 -16 420.14 70.6868 120
 0 -7 -16 489.042 64.8166 116
 0 -7 -16 458.625 69.955 124
 0 -7 16 494.231 69.2459 129
 0 7 -16 419.442 65.3526 125
 0 7 16 457.166 71.6895 50
 0 7 16 581.383 83.1399 52
 0 -7 16 501.573 82.2572 53
 0 -7 -16 485.89 69.811 87
 0 -7 16 474.305 75.3379 83
 0 7 -16 449.631 72.9489 68
 0 -7 16 507.977 76.7958 56
 0 7 -16 458.101 72.9686 55
 0 -7 17 4164.43 169.88 129
 0 7 -17 4121.12 163.425 125
 0 -7 -17 4283.01 171.536 124
 0 7 -17 4491.46 176.853 120
 0 -7 17 4511.77 166.509 102
 0 -7 17 4467.71 167.751 90
 0 7 17 3484.42 138.354 82
 0 -7 17 4092.29 147.785 75
 0 -7 17 4458.16 175.56 76
 0 -7 -17 4201.63 179.068 74
 0 7 -17 4527.51 181.091 72
 0 7 -17 4499.96 181.992 68
 0 -7 17 4488.9 181.872 83
 0 -7 -17 4250.85 173.97 87
 0 -7 17 4509.49 196.495 53
 0 7 17 4286.15 188.496 51
 0 7 17 4344.07 187.311 52
 0 -7 18 168.227 32.3636 76
 0 7 -18 184.565 35.554 72
 0 -7 -18 171.251 35.7825 74
 0 -7 -18 160.121 34.4785 87
 0 -7 18 184.165 35.9903 83
 0 -7 18 190.45 36.5158 129
 0 7 -18 125.738 26.642 125
 0 -7 18 174.781 39.385 112
 0 7 18 159.528 32.1842 104
 0 -7 -18 170.107 32.8134 124
 0 7 -18 188.87 38.3776 68
 0 8 0 27456.7 1128.92 136
 0 -8 0 29024 788.373 126
 0 -8 0 25922.2 1106.49 131
 0 -8 0 29952.2 835.332 56
 0 -8 0 30120.6 832.205 58
 0 -8 0 27858.1 813.605 53
 0 -8 0 28323.8 745.217 105
 0 -8 0 28502 790.557 103
 0 -8 0 29642.2 813.293 107
 0 -8 0 26978.3 729.814 102
 0 -8 0 28768.6 760.737 97
 0 8 0 26598.3 748.537 92
 0 -8 0 28465.4 769.672 85
 0 -8 0 27407.4 1151.93 134
 0 -8 0 27426.8 1164.34 132
 0 -8 0 26191.7 1114.69 133
 0 -8 0 28490.3 1271.1 41
 0 8 0 25653.7 1089.96 22
 0 8 0 28539.6 1214.39 18
 0 -8 0 27344.9 1258.54 35
 0 -8 0 29271 1187.26 39
 0 8 0 32962 1321.57 34
 0 8 0 29161.8 1256.7 38
 0 -8 0 28371.5 1112.52 142
 0 -8 0 29982.9 1128.32 144
 0 -8 0 28625.5 781.012 45
 0 8 0 29042.6 766.941 46
 0 -8 0 27600.2 1248.83 2
 0 -8 0 28045.5 1249.34 30
 0 8 0 28163.7 1185.49 28
 0 -8 0 28830.6 783.871 6
 0 -8 0 28747 818.76 63
 0 8 0 30245.2 818.413 61
 0 -8 0 28600.4 800.1 62
 0 8 0 29261.2 814.993 60
 0 8 1 24112.9 1031.59 136
 0 8 -1 25144.3 1077.09 136
 0 -8 1 24028.2 1059.47 133
 0 -8 -1 23825.7 1035.7 133
 0 -8 1 23720.2 1074.78 134
 0 -8 -1 23097.3 1055.62 132
 0 -8 -1 24611.2 1063.37 134
 0 -8 1 23525.3 1085.63 132
 0 -8 1 24572.4 1063.86 131
 0 -8 -1 25258.5 717.649 126
 0 -8 1 25975.2 713.289 126
 0 -8 -1 25085.8 749.32 56
 0 -8 1 25457.3 745.376 58
 0 -8 1 25205.3 748.51 56
 0 -8 -1 26077.4 753.362 58
 0 -8 1 25508.9 753.792 53
 0 -8 -1 23742.1 737.916 53
 0 -8 -1 24538 683.079 105
 0 -8 1 24920.8 667.1 105
 0 -8 -1 25522.6 735.521 107
 0 -8 -1 25390.6 722.06 103
 0 -8 1 25014.5 714.311 103
 0 -8 1 24325.7 689.55 97
 0 -8 -1 23222.4 645.243 102
 0 -8 1 23331.8 667.414 102
 0 8 1 23221.6 638.262 98
 0 -8 -1 24640.4 674.857 97
 0 8 -1 24117.2 680.712 92
 0 -8 1 25380.7 704.748 85
 0 -8 -1 24530.5 686.5 85
 0 -8 1 25294.9 1075.51 39
 0 -8 -1 25836.9 1194.91 41
 0 -8 1 26435 1209.82 41
 0 -8 1 23244.5 640.336 75
 0 8 1 22617.1 1100.95 18
 0 8 -1 23820.6 1081.18 18
 0 8 1 22816.3 1034.61 22
 0 -8 1 25752.5 1069.58 144
 0 -8 -1 25616.9 997.605 144
 0 -8 1 26033.6 1079.4 142
 0 -8 -1 25138.8 1008.74 142
 0 -8 -1 24834.3 1094.51 39
 0 8 1 26290.7 1161.35 34
 0 8 -1 22552.8 1091.31 38
 0 8 -1 25531.7 1181.18 34
 0 8 1 25167 1167.96 38
 0 -8 1 24848.3 1182.57 35
 0 8 -1 23688 1079.85 28
 0 8 1 23481.7 1076.23 28
 0 -8 1 25185 1166.26 2
 0 -8 1 25171.5 1170.3 30
 0 -8 1 25011.6 710.268 6
 0 8 1 25480.9 740.68 60
 0 -8 -1 25724.1 737.951 62
 0 8 -1 25154.8 737.637 61
 0 -8 1 25138.4 724.749 62
 0 -8 1 25055.4 745.868 63
 0 8 1 26050 731.885 61
 0 -8 -1 25383.2 747.55 63
 0 -8 1 24326.4 698.3 45
 0 -8 -1 25414.7 718.79 45
 0 8 -1 24293.4 703.753 46
 0 8 1 24933.5 679.436 46
 0 -8 2 35577.1 1452.34 2
 0 -8 -2 38096.6 1506.66 2
 0 8 2 38580.9 1350.3 136
 0 8 -2 38553.2 1419.77 136
 0 -8 2 39605.6 1471.86 132
 0 -8 2 37500.9 1410.98 133
 0 -8 -2 36169.4 1328.39 133
 0 -8 -2 38771.4 1382.12 134
 0 -8 -2 36524.5 1365.63 132
 0 -8 2 39490.8 1446.78 134
 0 -8 2 37013.3 1393.21 131
 0 -8 2 40899.8 980.904 126
 0 -8 2 40905.9 1032.49 58
 0 8 -2 38972.9 933.12 55
 0 -8 -2 41602.9 1041.63 56
 0 -8 -2 39952.6 1028.53 58
 0 -8 2 40052.8 1034.87 56
 0 -8 -2 37228.2 908.129 116
 0 -8 -2 39018.6 961.816 105
 0 -8 2 40177.4 922.129 105
 0 -8 -2 40611.4 1009.47 107
 0 -8 2 41052.9 992.195 103
 0 -8 -2 37656.9 915.336 106
 0 -8 -2 39145.9 931.954 97
 0 8 2 37884.7 920.446 98
 0 -8 2 39926.8 976.173 97
 0 -8 2 38415.1 954.555 102
 0 8 -2 38268.7 951.414 92
 0 -8 2 36675.5 902.012 90
 0 -8 -2 39601.9 950.089 85
 0 -8 2 40201.2 984.493 85
 0 -8 2 38251.1 1375.06 39
 0 -8 -2 39107.2 1523.54 41
 0 -8 2 40778.5 1565.16 41
 0 -8 2 39374.8 1420.82 142
 0 -8 -2 40284.7 1273.42 144
 0 -8 2 41364.5 1433.7 144
 0 -8 -2 38231.4 1262.87 142
 0 -8 2 38090.4 930.162 75
 0 -8 -2 39012.5 930.183 74
 0 8 -2 38826.9 1460.7 38
 0 -8 -2 40885.2 1476.85 39
 0 8 2 39680.9 1461.1 34
 0 8 -2 42126.9 1567.39 34
 0 -8 2 39623.6 1547.03 35
 0 8 2 36205.3 1380.37 22
 0 8 -2 34515.4 1347.02 18
 0 8 2 38585.2 1501.51 18
 0 8 -2 37564.1 1416.01 28
 0 8 2 38879.5 1439.46 28
 0 -8 2 41209.2 1037.45 63
 0 8 -2 40420.7 1022.67 61
 0 -8 2 38995.1 988.25 62
 0 -8 -2 39578.9 1011.68 62
 0 -8 -2 37585.5 1007.33 63
 0 8 2 40543.1 1017.84 60
 0 8 2 40893.1 998.883 61
 0 8 -2 39054.9 1012.07 60
 0 -8 2 40615.9 1039.71 53
 0 -8 -2 37483 1014.36 53
 0 -8 2 40488.8 1533.34 30
 0 -8 -2 39687.7 985.517 6
 0 -8 2 38736.5 974.362 6
 0 -8 -2 40630.5 1001.11 45
 0 8 -2 40106.3 998.931 46
 0 8 2 38574.4 924.354 46
 0 -8 -2 39809.6 914.084 47
 0 -8 2 40622.1 978.605 45
 0 -8 -3 3456.46 418.828 2
 0 -8 3 4362.01 461.162 2
 0 8 -3 3519.94 397.511 136
 0 -8 -3 3936.4 395.081 132
 0 -8 3 3363.53 391.728 133
 0 -8 -3 3163.39 344.139 133
 0 -8 3 3709.32 414.901 134
 0 -8 -3 3138.3 352.122 134
 0 -8 3 3778.31 419.951 132
 0 -8 -3 3701.86 210.847 124
 0 -8 3 3898.56 229.687 126
 0 -8 3 3527.23 402.033 131
 0 -8 -3 3788.14 253.813 58
 0 -8 -3 3803.61 253.641 56
 0 -8 3 3912.77 257.118 56
 0 8 -3 3511.42 218.418 55
 0 -8 -3 4257.15 223.646 116
 0 -8 -3 3773.57 242.001 107
 0 -8 3 4563.95 272.924 107
 0 -8 3 3892.67 234.569 103
 0 -8 -3 3691.06 239.268 103
 0 -8 -3 3801.88 229.258 105
 0 -8 -3 3653.04 202.017 97
 0 -8 3 4852.19 257.387 97
 0 8 3 3680.61 213.613 98
 0 -8 3 3473.96 221.23 102
 0 8 -3 3617.8 217.126 92
 0 -8 3 3971.52 214.702 90
 0 -8 3 3617.27 233.055 85
 0 -8 -3 3884.07 214.978 85
 0 -8 3 3285.67 361.626 39
 0 -8 3 3810.99 443.059 41
 0 -8 3 3852.67 411.736 144
 0 -8 3 4023.04 420.774 142
 0 -8 3 3671.68 195.407 76
 0 -8 3 3732.75 216.716 75
 0 8 -3 3502.02 222.076 79
 0 -8 -3 3903.69 220.129 74
 0 8 -3 3821.66 444.676 34
 0 -8 3 4084.97 472.305 35
 0 8 3 4376.75 434.764 34
 0 8 -3 4188.36 431.005 38
 0 -8 -3 4052.09 432.271 39
 0 8 3 3750.22 409.673 22
 0 8 3 3652.41 433.469 18
 0 8 -3 4195.85 432.304 28
 0 8 3 2908.6 363.878 28
 0 8 3 4043.94 253.795 60
 0 -8 -3 3428.25 240.704 62
 0 -8 3 3468.25 230.01 62
 0 -8 -3 3651.55 242.792 63
 0 8 -3 3802.35 248.188 60
 0 8 3 4316.35 247.23 61
 0 -8 3 3847.85 253.52 63
 0 -8 3 3844.19 259.682 53
 0 -8 3 4083.75 451.775 30
 0 -8 -3 4121.99 243.662 6
 0 -8 3 3934.47 233.882 6
 0 -8 3 3694.76 224.166 45
 0 -8 -3 4219.37 218.957 47
 0 8 -3 4378.68 261.559 46
 0 -8 -3 4025.23 249.082 45
 0 -8 -4 47039.2 1719.94 2
 0 -8 4 49863.6 1738.34 2
 0 -8 4 54504.9 1748.83 142
 0 -8 4 55166.3 1748.17 144
 0 -8 -4 52623.3 1759.81 39
 0 -8 4 52737.4 1847.35 35
 0 8 4 52343.2 1654.8 34
 0 8 -4 49928.6 1669 38
 0 8 4 51291.2 1791.63 38
 0 8 4 50898.1 1806.04 18
 0 8 4 49352.2 1717.55 22
 0 8 -4 52190.9 1736.56 136
 0 -8 -4 47611.1 1572.69 134
 0 -8 4 50648.8 1765.19 132
 0 -8 4 49729 1731.47 134
 0 -8 -4 48980.7 1604.19 132
 0 -8 4 50252.1 1719.21 133
 0 -8 -4 46138.6 1537.4 133
 0 -8 -4 52908.7 1168.84 124
 0 -8 -4 55338 1233.97 126
 0 -8 4 51510.6 1725.38 131
 0 -8 4 54163.2 1193.32 126
 0 8 -4 51003.1 1198.42 55
 0 -8 -4 48775.7 1240.34 56
 0 -8 -4 52280 1258.33 58
 0 -8 4 53097.6 1266.26 56
 0 -8 -4 48655.7 1113.12 113
 0 -8 -4 53164.5 1214.87 105
 0 -8 -4 54120.6 1232.22 103
 0 -8 4 54991 1214.36 103
 0 -8 -4 52693.5 1228.23 107
 0 -8 -4 51108 1119.3 97
 0 -8 4 50932.4 1200.56 102
 0 8 4 49489.7 1163.1 98
 0 -8 -4 52123.3 1241.91 99
 0 8 -4 52549.4 1181.77 92
 0 -8 4 51686.8 1166.15 90
 0 -8 -4 50778.3 1137.86 85
 0 -8 4 49775.7 1590.31 39
 0 -8 4 53247.1 1850.7 40
 0 -8 4 53551.7 1852.06 41
 0 8 -4 51436.7 1192.57 79
 0 -8 4 49462.2 1134.39 76
 0 -8 4 50558.6 1177.55 75
 0 -8 -4 51845 1179.42 74
 0 -8 -4 53302.2 1211.65 6
 0 -8 4 51788.4 1190.7 6
 0 8 4 52989.3 1199.31 61
 0 -8 4 52146.2 1261.37 63
 0 8 -4 51707.7 1228.98 60
 0 8 4 52095.2 1231.65 60
 0 -8 4 51093.2 1213.87 62
 0 8 4 47321.8 1661.85 28
 0 8 -4 50698.5 1695.14 28
 0 -8 4 53879.6 1276.55 53
 0 8 4 51126.1 1790.9 32
 0 -8 4 49462.6 1767.33 30
 0 -8 4 50401.3 1181.22 45
 0 -8 -4 52970 1168.54 47
 0 8 -4 54144.9 1254.76 46
 0 -8 -4 54430.7 1246.66 45
 0 -8 5 1017.1 223.335 142
 0 -8 5 1079.4 233.758 144
 0 -8 5 996.832 136.858 63
 0 -8 5 700.997 106.473 65
 0 -8 5 849.893 182.047 39
 0 -8 5 1038.15 250.896 35
 0 8 -5 615.157 174.057 38
 0 8 5 719.543 222.209 38
 0 -8 -5 1206.35 254.731 39
 0 8 5 756.039 213.654 22
 0 8 5 1044.18 250.823 18
 0 8 -5 1007.38 227.3 136
 0 -8 5 599.778 192.56 132
 0 -8 5 763.457 209.491 133
 0 -8 5 914.182 215.483 134
 0 -8 -5 967.416 125.119 126
 0 -8 5 668.803 187.891 131
 0 -8 -5 957.032 112.773 124
 0 -8 5 779.705 106.159 126
 0 -8 -5 722.961 122.521 56
 0 -8 -5 693.433 121.538 58
 0 -8 5 660.813 119.633 56
 0 8 -5 938.357 126.028 55
 0 -8 5 859.554 131.608 53
 0 -8 -5 966.447 122.065 103
 0 -8 5 1005.86 123.192 103
 0 -8 -5 818.355 117.402 107
 0 -8 -5 756.752 114.896 105
 0 8 5 789.279 98.8377 104
 0 -8 5 860.076 117.281 102
 0 -8 5 860.163 117.819 97
 0 -8 5 806.815 106.098 90
 0 8 -5 836.933 110.489 92
 0 -8 5 954.617 125.444 85
 0 -8 5 771.548 222.187 40
 0 -8 5 925.081 249.127 41
 0 -8 5 821.629 100.32 76
 0 -8 5 854.475 115.955 75
 0 8 -5 895.855 117.958 79
 0 -8 -5 817.474 111.604 74
 0 8 -5 906.195 210.511 28
 0 8 5 894.463 212.968 28
 0 -8 -5 875.524 115.871 6
 0 -8 5 860.736 111.08 6
 0 8 5 749.912 180.942 34
 0 -8 5 1044.8 250.044 30
 0 8 5 751.328 219.373 32
 0 8 5 725.02 112.773 60
 0 8 -5 798.73 117.567 61
 0 -8 5 955.915 124.335 62
 0 8 5 1036.23 116.005 61
 0 8 -5 805.322 114.716 60
 0 -8 5 880.433 212.925 2
 0 -8 -5 722.801 197.258 2
 0 8 -5 849.128 122.755 4
 0 8 5 905.917 122.123 4
 0 -8 -5 1131.15 121.136 47
 0 8 -5 923.515 130.585 46
 0 -8 -5 902.448 125.948 45
 0 8 -5 877.156 108.217 48
 0 -8 5 715.417 103.677 45
 0 -8 6 569.847 91.5015 6
 0 -8 6 328.904 160.144 16
 0 -8 6 474.293 168.308 2
 0 8 -6 396.118 85.8349 4
 0 8 6 500.549 92.7354 4
 0 -8 -6 505.774 88.1387 6
 0 -8 -6 753.842 194 2
 0 -8 6 496.504 173.638 144
 0 -8 6 544.334 94.8116 65
 0 -8 6 477.11 194.669 35
 0 8 -6 570.937 150.817 38
 0 8 6 462.801 184.598 38
 0 -8 -6 610.911 185.191 39
 0 -8 6 392.102 129.378 39
 0 8 6 518.617 181.409 22
 0 8 -6 642.407 193.471 136
 0 -8 6 407.289 167.959 132
 0 -8 6 612.667 186.518 133
 0 -8 6 632.223 184.283 134
 0 -8 6 489.66 171.309 131
 0 -8 6 536.209 87.3347 126
 0 -8 -6 552.208 96.9282 126
 0 -8 -6 588.074 90.5262 124
 0 -8 -6 524.519 98.0205 116
 0 -8 6 515.082 79.7289 112
 0 -8 -6 537.482 98.5955 103
 0 -8 -6 612.85 105.449 105
 0 8 6 462.681 79.5357 104
 0 -8 6 551.202 90.1598 103
 0 -8 -6 641.885 102.912 107
 0 -8 -6 569.906 105.907 99
 0 -8 6 645.001 104.693 102
 0 -8 6 421.917 88.6635 97
 0 8 -6 554.922 91.5692 92
 0 -8 6 681.254 104.304 90
 0 -8 -6 623.794 100.291 88
 0 -8 6 817.231 117.801 85
 0 -8 6 318.083 156.471 40
 0 -8 6 501.254 196.852 41
 0 8 -6 594.336 95.6509 79
 0 -8 6 468.993 82.4089 76
 0 -8 6 606.775 99.3131 75
 0 -8 -6 581.071 97.1249 74
 0 8 -6 577.177 103.708 72
 0 8 -6 550.623 174.368 28
 0 8 6 464.415 162.505 28
 0 8 -6 526.321 181.111 34
 0 -8 6 613.386 196.858 30
 0 -8 6 515.298 95.4394 49
 0 -8 6 496.355 104.375 53
 0 -8 -6 468.281 99.088 58
 0 8 -6 487.702 95.8975 55
 0 -8 6 617.496 114.682 56
 0 8 6 662.459 113.051 57
 0 8 -6 513.471 96.6606 60
 0 -8 6 512.653 90.0783 62
 0 8 -6 540.7 98.1645 61
 0 8 6 535.362 85.7307 61
 0 -8 6 537.773 111.319 63
 0 8 6 667.15 104.914 60
 0 -8 -6 604.971 112.344 62
 0 8 -6 561.464 109.63 46
 0 8 -6 498.34 88.8599 48
 0 -8 6 521.731 87.6025 45
 0 -8 -6 673.889 101.135 47
 0 -8 -6 762.836 116.862 45
 0 8 -7 844.128 218.451 34
 0 -8 7 1079.95 239.271 30
 0 8 7 847.775 220.976 32
 0 -8 7 789.135 123.879 58
 0 8 -7 981.158 125.761 61
 0 8 -7 861.391 109.747 60
 0 -8 -7 894.625 127.823 62
 0 8 7 813.211 109.969 60
 0 -8 7 864.3 114.225 62
 0 -8 -7 985.881 118.213 126
 0 -8 7 1013.83 104.821 126
 0 -8 -7 977.393 115.171 124
 0 8 -7 1154.27 136.925 55
 0 8 7 878.298 126.344 57
 0 -8 7 911.277 102.704 112
 0 -8 -7 917.428 117.422 116
 0 -8 -7 1040.15 123.151 103
 0 8 7 759.927 97.4337 104
 0 -8 -7 858.878 111.33 107
 0 -8 7 917.588 107.172 103
 0 -8 -7 892.203 119.087 105
 0 -8 7 915.664 124.448 102
 0 -8 -7 1004.08 133.138 99
 0 -8 7 1253.01 134.961 97
 0 8 -7 946.447 111.787 92
 0 -8 7 957.247 116.673 90
 0 -8 -7 1190.97 128.023 88
 0 -8 7 1042.72 126.857 85
 0 -8 7 550.816 199.185 40
 0 8 -7 1033.55 209.171 43
 0 -8 7 809.326 220.847 41
 0 8 7 637.8 193.775 18
 0 8 7 847.669 230.508 22
 0 -8 7 938.723 112.934 76
 0 -8 7 821.069 115.485 75
 0 8 -7 963.79 115.554 79
 0 8 -7 1064.19 136.432 72
 0 -8 -7 906.269 116.522 74
 0 -8 -7 1104.63 248.95 39
 0 -8 7 943.448 234.745 35
 0 8 7 803.193 222.866 38
 0 -8 7 882.335 110.894 65
 0 8 -7 936.42 120.967 68
 0 -8 7 939.034 132.381 63
 0 8 -7 777.951 191.684 28
 0 8 7 1063.37 218.358 28
 0 -8 -7 947.731 109.285 6
 0 -8 7 942.171 106.454 6
 0 -8 7 853.894 128.4 53
 0 -8 7 833.734 109.596 49
 0 8 7 883.702 108.237 4
 0 8 -7 998.05 118.473 4
 0 -8 7 1053.54 221.604 142
 0 8 -7 1236.26 146.664 46
 0 -8 7 987.688 109.069 45
 0 -8 -7 1061.11 123.704 47
 0 8 -7 886.499 115.799 48
 0 8 8 28249.7 1243.74 32
 0 -8 8 29098.2 1221.79 30
 0 8 -8 29593.5 780.545 61
 0 8 8 30543.5 752.002 60
 0 -8 8 28789.1 810.272 58
 0 -8 8 28453.4 754.851 62
 0 -8 -8 27696.1 805.259 62
 0 -8 -8 28803.7 751.385 124
 0 -8 -8 30323.6 757.758 126
 0 8 -8 28335 808.468 55
 0 8 8 29007.3 802.79 57
 0 -8 8 27598.4 725.333 112
 0 -8 -8 28352.6 776.946 116
 0 -8 -8 29763.6 755.204 107
 0 -8 -8 29992 800.624 105
 0 -8 -8 29900.9 759.622 103
 0 -8 8 31475 738.746 103
 0 8 8 27411.9 726.228 104
 0 -8 -8 30361.5 809.376 99
 0 -8 8 29347.2 798.202 102
 0 -8 8 29061 770.987 97
 0 -8 8 28962.4 767.521 90
 0 -8 -8 29987.5 772.022 88
 0 8 -8 29975.9 743.815 92
 0 -8 8 29942.9 780.905 85
 0 -8 8 28535.3 1276.84 40
 0 8 -8 29223.2 1177.88 43
 0 -8 8 28010.1 1260.75 41
 0 8 8 27736.6 1238.19 22
 0 8 -8 29449 750.632 79
 0 -8 8 28610.2 755.581 76
 0 -8 8 29052.5 776.28 75
 0 -8 -8 29317.6 773.833 71
 0 -8 -8 27646.9 766.853 74
 0 8 -8 30373.6 810.317 72
 0 -8 -8 27458 1225.99 39
 0 8 8 27343.4 1234.81 36
 0 8 -8 29785.7 1227.33 34
 0 8 8 29125.8 1217.93 38
 0 8 -8 29402.6 784.014 68
 0 -8 8 29175.4 826.622 63
 0 -8 8 26564 743.855 65
 0 8 -8 29241.2 1179.8 28
 0 -8 -8 29332.2 722.865 6
 0 -8 8 29793 719.714 6
 0 -8 8 28801.6 824.795 53
 0 -8 8 27163.9 758.002 49
 0 -8 8 28981.3 1200.33 142
 0 -8 8 30792.7 1228.62 144
 0 8 8 27679.5 1213.99 141
 0 8 -8 28625.4 737.892 4
 0 8 8 29072.8 736.28 4
 0 -8 -8 27837.5 766.115 47
 0 8 -8 28537.5 784.175 48
 0 8 -9 7858.68 363.632 55
 0 8 9 8471.83 362.326 57
 0 -8 -9 8559.23 352.635 116
 0 -8 9 8165.01 318.073 112
 0 -8 -9 8308.07 319.212 103
 0 8 9 7581.19 309.213 104
 0 -8 9 8621.94 339.186 97
 0 -8 -9 8544.89 362.466 99
 0 8 -9 8657.64 321.135 92
 0 -8 9 8681.3 346.562 90
 0 -8 -9 8274.86 336.061 88
 0 -8 9 8305.29 339.446 85
 0 -8 9 8237.82 638.162 41
 0 -8 9 8782.31 659.775 40
 0 8 -9 8383.32 596.885 43
 0 -8 9 7976.23 596.071 30
 0 8 9 8618.15 638.487 32
 0 8 -9 8580.65 326.196 79
 0 -8 9 8310.04 337.674 76
 0 8 -9 8712.4 368.031 72
 0 -8 -9 8135.78 346.74 74
 0 -8 -9 8675.16 349.485 71
 0 8 -9 8140.5 347.251 68
 0 -8 9 7486.49 318.179 65
 0 -8 9 7901.61 368.325 63
 0 8 -9 8307.52 584.807 34
 0 8 9 7877.89 581.803 38
 0 8 9 8323.06 633.14 36
 0 -8 -9 7954.64 340.56 47
 0 8 -9 7914.41 351.026 48
 0 -8 -9 8470.97 333.373 124
 0 -8 -9 8581.05 318.595 126
 0 -8 -9 7411.92 355.814 62
 0 8 -9 8324.08 333.39 61
 0 -8 9 7991.19 360.239 58
 0 -8 9 7801.36 317.761 62
 0 -8 9 7494.67 324.647 49
 0 -8 9 8223.32 376.917 53
 0 -8 9 7771.82 578.043 144
 0 8 9 8367.68 619.796 141
 0 -8 9 8766.49 610.622 142
 0 8 -9 8881.75 601.374 28
 0 8 10 18644.8 567.81 57
 0 8 -10 18698.9 598.105 55
 0 -8 -10 18120.7 560.468 116
 0 -8 10 18470.6 529.765 112
 0 8 10 17227.2 516.641 104
 0 -8 -10 19198.9 572.971 99
 0 -8 10 19068.3 543.54 97
 0 8 -10 19023.6 519.397 92
 0 -8 10 18786.6 557.485 90
 0 -8 -10 18772.2 543.914 88
 0 8 -10 17640.7 478.663 95
 0 -8 10 20082.7 556.395 85
 0 -8 10 17201.2 933.355 40
 0 8 -10 18214 906.792 43
 0 -8 10 18049.7 889.087 30
 0 8 10 18787.7 947.441 32
 0 8 -10 19053.2 543.667 81
 0 -8 10 18071.2 544.869 76
 0 8 -10 19777.8 532.107 79
 0 -8 -10 18303.6 562.833 74
 0 -8 -10 17990.3 556.277 71
 0 8 -10 19812.2 587.788 72
 0 -8 10 18204.7 592.382 63
 0 -8 10 18617.1 887.473 142
 0 8 10 18024.5 929.195 141
 0 8 10 17099.7 904.828 140
 0 -8 10 20087.3 919.507 144
 0 -8 10 18147.3 578.265 58
 0 8 10 17950.4 576.893 44
 0 8 -10 18202.1 578.542 46
 0 -8 -10 17478.5 556.971 47
 0 8 -10 18932.7 581.876 48
 0 -8 -10 19166.3 545.555 124
 0 -8 10 17135.5 531.568 49
 0 -8 10 18510.5 599.876 53
 0 8 -10 18329 853.831 34
 0 8 10 18758 959.416 36
 0 8 10 18137 869.33 38
 0 8 -10 18162 871.925 28
 0 -8 11 113.152 53.0687 112
 0 -8 -11 17.2497 56.1948 116
 0 8 11 14.3849 52.8691 104
 0 -8 -11 214.93 71.8045 105
 0 -8 11 41.6939 62.7911 102
 0 -8 11 -4.83586 45.5166 97
 0 -8 -11 22.6114 47.704 99
 0 8 -11 -4.20986 44.3892 92
 0 -8 -11 135.798 49.1104 87
 0 -8 11 93.3344 58.6194 85
 0 -8 -11 234.6 67.3979 88
 0 8 -11 40.836 93.1947 43
 0 -8 11 -22.1198 100.961 40
 0 8 -11 48.6067 45.4862 79
 0 8 -11 182.62 59.9651 81
 0 -8 11 59.0986 54.8429 76
 0 8 -11 127.566 66.0081 72
 0 -8 -11 141.058 61.4743 74
 0 -8 11 66.7783 55.3669 75
 0 -8 -11 103.188 56.5331 71
 0 8 11 41.1879 93.9976 32
 0 -8 11 112.706 92.6078 30
 0 8 11 49.7233 75.6548 38
 0 -8 -11 107.506 56.2081 47
 0 8 -11 165.167 65.9816 46
 0 8 -11 77.8272 58.593 48
 0 8 -11 61.0468 64.4542 55
 0 -8 11 149.06 62.8651 58
 0 8 11 106.56 55.3084 57
 0 -8 11 52.623 56.8424 56
 0 -8 -11 56.0107 50.2174 124
 0 -8 11 30.6202 43.0704 49
 0 -8 11 6.81327 58.1873 53
 0 -8 11 127.899 67.5537 63
 0 -8 11 36.8821 76.8406 144
 0 8 11 105.155 117.563 141
 0 -8 11 127.36 95.8914 142
 0 -8 -12 9517.02 343.838 116
 0 -8 12 8526.25 313.526 112
 0 -8 -12 9019.82 337.151 105
 0 8 12 8154.94 303.144 104
 0 -8 12 9262.76 308.976 97
 0 -8 12 9413.4 347.744 102
 0 -8 -12 9095.99 313.974 88
 0 8 -12 9196.36 293.027 92
 0 -8 12 9457.92 312.277 85
 0 -8 -12 8356.59 290.294 87
 0 -8 12 8883.94 349.403 83
 0 -8 12 9473.55 619.696 40
 0 8 -12 8512.41 578.64 43
 0 8 12 8512.83 571.565 32
 0 -8 12 9213.42 334.413 76
 0 8 -12 9495.52 302.891 79
 0 -8 12 9362.51 338.496 75
 0 8 -12 9987.26 359.838 72
 0 -8 -12 8840.24 337.209 71
 0 -8 -12 8670.25 338.206 74
 0 -8 12 8334.68 350.602 63
 0 -8 12 7765.38 567.268 35
 0 -8 -12 8903.67 318.744 124
 0 8 12 9026.47 326.394 57
 0 -8 12 8694.94 351.147 56
 0 8 -12 8535.78 355.841 55
 0 -8 12 8719.01 340.091 58
 0 -8 12 9127.54 365.061 53
 0 8 12 8849.44 351.979 50
 0 8 -12 8438.71 330.859 46
 0 8 -12 8843.88 354.147 48
 0 -8 12 8502.39 534.647 144
 0 -8 13 977.438 97.9652 112
 0 -8 13 925.63 83.2269 97
 0 -8 13 1026.2 108.194 102
 0 -8 -13 974.905 89.5284 88
 0 8 -13 867.484 75.1025 92
 0 -8 13 922.062 101.204 90
 0 -8 -13 967.228 88.062 87
 0 -8 13 1103.26 115.341 83
 0 -8 13 973.489 84.7712 85
 0 -8 13 998.34 194.399 40
 0 -8 13 1075.91 205.906 41
 0 8 -13 793.352 178.249 43
 0 8 -13 925.635 80.3272 79
 0 -8 13 988.795 101.311 75
 0 8 13 871.854 88.783 104
 0 -8 -13 959.967 99.748 105
 0 8 -13 982.696 106.367 72
 0 -8 -13 994.288 104.406 71
 0 -8 -13 973.457 105.585 74
 0 -8 13 792.851 179.078 35
 0 8 13 892.677 192.28 36
 0 -8 -13 1014.86 97.7588 124
 0 8 -13 929.192 100.476 125
 0 8 -13 998.03 106.387 120
 0 8 13 837.752 103.151 50
 0 8 13 976.188 107.503 51
 0 -8 13 936.958 112.321 53
 0 8 -13 1073.16 114.352 48
 0 8 -13 921.238 96.4406 46
 0 8 13 942.465 104.903 44
 0 -8 13 966.463 102.327 58
 0 -8 13 926.814 108.548 63
 0 8 -13 1052.38 116.737 55
 0 -8 13 858.199 105.427 56
 0 8 13 1005.12 94.4246 57
 0 -8 14 15585.4 420.8 112
 0 -8 -14 16154.5 434.363 116
 0 -8 14 15895.5 429.185 75
 0 -8 14 16288.4 436.654 90
 0 -8 -14 15378.6 440.88 74
 0 -8 14 16813.2 446.963 102
 0 -8 -14 15134.5 428.515 106
 0 8 14 14373.3 397.224 104
 0 8 -14 15979.1 432.958 125
 0 -8 -14 15039.2 407.129 124
 0 8 -14 16160.1 439.043 120
 0 -8 14 15083.5 454.133 63
 0 -8 14 17600.4 462.668 83
 0 -8 -14 14889.4 389.673 87
 0 8 14 15238.3 443.359 44
 0 8 -14 15216.1 454.798 48
 0 8 14 15151.4 445.567 50
 0 -8 14 14978.4 453.753 53
 0 8 14 14661.6 430.537 52
 0 8 14 14898.9 440.414 51
 0 -8 14 14484.5 438.086 56
 0 -8 14 14781.7 424.824 58
 0 8 15 5111.6 182.988 104
 0 -8 -15 5814.02 208.702 106
 0 -8 -15 5743.56 216.467 74
 0 -8 15 5580.67 207.459 90
 0 -8 15 5931.88 212.527 102
 0 8 -15 5860.49 213.325 120
 0 -8 15 5600.31 203.16 112
 0 -8 -15 5727.47 204.367 116
 0 -8 15 5554.51 225.045 63
 0 8 -15 5733.99 206.947 125
 0 -8 -15 5498.38 188.188 124
 0 -8 15 5963.96 205.028 75
 0 -8 15 5705.41 209.497 76
 0 -8 15 6169.52 225.264 83
 0 -8 -15 4888.7 175.137 87
 0 -8 15 5357.05 222.176 53
 0 8 15 5746.51 218.172 50
 0 8 15 5456.48 215.164 51
 0 8 -15 5642.17 223.888 55
 0 -8 15 5804.68 218.253 56
 0 -8 16 273.027 42.0537 90
 0 -8 16 194.728 42.9037 83
 0 -8 16 235.666 42.806 76
 0 8 -16 235.446 41.3634 125
 0 -8 16 263.247 38.1834 75
 0 -8 -16 205.384 41.947 74
 0 8 -16 201.417 44.0398 68
 0 8 16 289.376 44.2618 98
 0 -8 16 249.488 41.6279 102
 0 8 16 182.929 30.8326 104
 0 8 -16 243.063 43.0737 120
 0 -8 16 229.653 39.6919 112
 0 -9 0 -20.0223 58.9915 103
 0 -9 0 63.7328 63.9666 107
 0 -9 0 -5.25478 45.9301 105
 0 -9 0 34.0155 42.915 97
 0 9 0 23.674 52.892 92
 0 -9 0 47.6226 53.1987 85
 0 -9 0 99.3307 72.5968 58
 0 -9 0 7.7443 61.2238 56
 0 9 0 195.55 71.8558 57
 0 -9 0 199.771 139.583 41
 0 9 0 22.9435 108.992 34
 0 9 0 63.5014 88.192 32
 0 -9 0 198.095 122.418 39
 0 9 0 116.001 114.371 38
 0 -9 0 70.9703 60.1115 126
 0 9 0 125.819 70.9927 4
 0 -9 0 305.213 78.4181 6
 0 9 0 22.8527 48.2036 46
 0 -9 0 6.44642 50.2526 45
 0 -9 0 -7.72597 61.9213 53
 0 9 0 81.2546 103.656 28
 0 -9 0 37.5221 60.9532 63
 0 9 0 36.4849 59.2686 60
 0 -9 0 -6.99663 57.5723 62
 0 9 0 28.1428 58.6311 61
 0 -9 0 171.788 101.221 142
 0 -9 1 9372.3 408.421 53
 0 -9 -1 10582.9 412.232 107
 0 -9 1 9672.97 383.708 103
 0 -9 -1 9979.58 396.227 103
 0 -9 -1 9911.96 362.118 105
 0 -9 1 9571.61 341.542 105
 0 -9 -1 9906.98 357.496 97
 0 -9 1 9893.87 372.677 97
 0 9 -1 9688.56 367.209 92
 0 9 1 9486.88 368.175 92
 0 -9 -1 9720.64 364.646 85
 0 -9 1 9921.58 380.547 85
 0 -9 1 9843.04 702.831 41
 0 9 -1 9638.4 375.75 57
 0 -9 1 9658.84 411.008 58
 0 -9 -1 9994.16 418.366 56
 0 -9 -1 10321.3 422.524 58
 0 9 1 9521.51 386.009 57
 0 -9 1 10231.8 422.304 56
 0 9 -1 9351.53 375.964 79
 0 9 1 9196.54 635.151 32
 0 -9 1 9377.67 673.396 30
 0 9 -1 8973.6 609.602 32
 0 9 -1 9100.47 653.716 38
 0 9 -1 10918.6 714.645 34
 0 9 1 9316.08 644.579 34
 0 -9 -1 10334.2 647.586 39
 0 -9 1 8729.93 581.882 39
 0 9 1 9465.47 669.784 38
 0 -9 1 9819.67 386.2 6
 0 9 1 9911.96 408.061 4
 0 -9 1 9660.07 589.869 144
 0 -9 1 9617.68 595.6 142
 0 9 1 9210.25 613.775 28
 0 9 -1 9435.61 626.859 28
 0 -9 1 9719.32 394.699 62
 0 9 1 9842.07 408.105 60
 0 9 -1 10206.8 408.751 61
 0 -9 1 9628.85 409.906 63
 0 -9 -1 10128.4 405.435 62
 0 9 1 10020.4 398.523 61
 0 -9 -1 9014.36 394.135 63
 0 -9 1 9690.54 378.544 45
 0 9 1 9646.23 349.487 46
 0 -9 -1 10003.1 392.272 45
 0 9 -1 9269.65 369.836 46
 0 -9 -1 10149.4 391.468 126
 0 -9 1 9856.15 383.624 126
 0 -9 2 27600.8 751.612 62
 0 -9 2 27327.7 779.278 63
 0 9 -2 26894.8 763.498 60
 0 -9 -2 25061.8 748.772 63
 0 -9 -2 28568.3 775.582 62
 0 9 -2 27583.2 769.679 61
 0 9 2 27379.8 744.553 61
 0 9 2 27662 766.781 60
 0 -9 2 27359.3 778.791 58
 0 -9 2 28077.1 792.082 56
 0 -9 -2 27879.8 787.272 58
 0 9 2 27731.7 757.046 57
 0 -9 -2 25912.6 770.635 56
 0 9 -2 26297.3 707.919 57
 0 -9 -2 25516.7 672.359 113
 0 -9 2 28466.5 751.267 103
 0 -9 -2 28405.6 723.713 105
 0 -9 -2 28832.3 767.771 107
 0 -9 -2 26179.2 660.861 106
 0 -9 2 26256.1 696.736 102
 0 -9 -2 27784 690.059 97
 0 -9 2 28062 734.37 97
 0 9 2 25091.1 656.272 98
 0 9 2 26120.1 715.7 92
 0 9 -2 26381.2 707.188 92
 0 -9 2 26804.3 674.319 89
 0 -9 -2 27095.2 697.675 85
 0 -9 2 27221.3 736.385 85
 0 -9 2 29220 1260.18 41
 0 9 -2 26995.7 731.032 79
 0 -9 2 25852.6 1176.57 30
 0 9 2 24581.4 1113.2 32
 0 -9 2 27610.1 734.456 126
 0 -9 -2 27939.5 751.2 126
 0 -9 -2 25240.4 1097.52 39
 0 -9 2 26219.6 1051.83 39
 0 9 -2 25039.8 1107.26 38
 0 -9 2 28058.8 1244.36 35
 0 9 2 25503.5 1160.43 38
 0 9 -2 28284.9 1223.89 34
 0 9 2 27066.9 1123.31 34
 0 -9 2 26594.5 719.243 45
 0 -9 -2 27984.9 753.117 45
 0 9 -2 26584.8 735.826 46
 0 9 -2 26148.3 1093.63 28
 0 9 2 25546.2 1090.16 28
 0 9 -2 26821.6 769.276 4
 0 9 2 27044.6 766.685 4
 0 -9 2 26535.3 780.228 53
 0 -9 2 27394.5 1086.38 144
 0 -9 2 28056.5 1101.62 142
 0 -9 -2 27600.6 748.417 6
 0 -9 2 27455.6 736.832 6
 0 9 -3 9014.58 377.896 60
 0 -9 3 9373.57 393.961 63
 0 9 3 8951.07 375.561 60
 0 9 -3 8691.61 376.802 61
 0 -9 -3 8855.22 377.865 62
 0 -9 3 8693.62 360.247 62
 0 9 3 8509.46 349.549 61
 0 -9 3 8935.62 392.637 56
 0 -9 -3 8949.4 391.705 58
 0 9 3 8297.79 363.438 57
 0 -9 -3 8461.68 380.208 56
 0 -9 -3 8078.23 304.456 116
 0 -9 -3 9424 377.121 103
 0 -9 -3 8242.54 311.757 106
 0 -9 -3 9072.23 369.95 107
 0 -9 3 8540.18 353.064 103
 0 -9 -3 8801.22 348.983 105
 0 9 3 8220.82 309.833 98
 0 -9 3 8381.83 333.831 102
 0 -9 3 8825.73 353.878 97
 0 9 -3 8661.76 337.135 92
 0 -9 3 8761.37 360.228 85
 0 -9 3 8333.51 317.555 75
 0 9 -3 9092.89 355.895 79
 0 -9 3 9178.38 352.974 126
 0 -9 -3 8876.21 321.327 74
 0 -9 3 8448.35 633.151 30
 0 9 3 8048.62 607.988 32
 0 9 -3 8668.95 375.169 4
 0 9 3 8374.13 368.033 4
 0 9 -3 8795.76 650.175 34
 0 -9 3 7780.09 634.266 35
 0 9 3 8782.15 584.659 34
 0 -9 -3 9036.22 621.689 39
 0 9 -3 8402.16 589.113 38
 0 -9 3 9402.92 682.87 41
 0 9 -3 8158.78 356.349 46
 0 -9 -3 8848.09 368.761 45
 0 -9 3 8432.93 337.044 45
 0 -9 3 8977.63 355.864 6
 0 -9 -3 8687.78 357.593 6
 0 -9 3 8754.58 390.76 53
 0 9 3 8074.7 570.101 28
 0 9 -3 8190.31 574.55 28
 0 -9 3 8783.36 587.994 144
 0 -9 3 9300.75 607.833 142
 0 -9 4 10746.5 402.991 62
 0 9 -4 11120.3 420.308 60
 0 9 4 11562.1 424.073 60
 0 9 4 11286.1 397.145 61
 0 -9 4 11508.1 447.124 63
 0 -9 4 11783.7 399.658 126
 0 -9 -4 11932.5 423.797 126
 0 9 4 10554.2 421.599 57
 0 -9 4 11716.5 447.669 56
 0 9 -4 10363.8 376.366 55
 0 -9 -4 10647.5 433.78 58
 0 -9 -4 10937.6 371.713 116
 0 -9 4 11398.4 405.623 103
 0 -9 -4 11267.7 406.264 105
 0 -9 -4 10788.9 373.749 106
 0 -9 -4 11292.7 421.314 103
 0 -9 -4 11624.9 420.289 107
 0 -9 4 10898.3 404.926 97
 0 9 4 10483.9 364.128 98
 0 -9 4 11034.6 395.838 102
 0 9 -4 10942.2 384.424 92
 0 -9 4 12222.8 776.77 41
 0 9 -4 11439 404.314 79
 0 -9 4 11108.8 381.577 75
 0 9 -4 11067 414.253 72
 0 -9 -4 11382.8 380.31 74
 0 -9 4 10709.3 707.034 30
 0 9 4 10337.7 696.026 32
 0 9 -4 10465.2 634.252 38
 0 9 -4 11147.9 732.599 34
 0 -9 4 11815.4 769.766 35
 0 -9 -4 10520.8 679.875 39
 0 9 4 11593.6 649.317 34
 0 9 4 11438.4 732.994 38
 0 9 -4 10236.6 641.469 28
 0 9 4 10714.8 653.953 28
 0 -9 4 11503 402.33 6
 0 -9 -4 11387.6 408.657 6
 0 -9 4 11484.5 450.718 53
 0 9 -4 11291.8 427.152 4
 0 9 4 10991.3 416.877 4
 0 -9 4 11903.3 693.301 144
 0 -9 4 11395.5 679.525 142
 0 -9 -4 11019.4 423.926 45
 0 9 -4 11319.9 430.182 46
 0 -9 4 10761 382.361 45
 0 -9 -5 259.077 78.2909 126
 0 -9 5 294.642 68.7085 126
 0 9 -5 361.816 76.0722 55
 0 -9 -5 481.449 98.9289 58
 0 -9 5 277.253 83.3519 56
 0 -9 -5 229.713 65.3389 116
 0 -9 -5 191.026 69.1399 107
 0 -9 -5 265.223 75.4558 105
 0 -9 -5 322.347 70.3137 106
 0 -9 -5 245.097 76.699 103
 0 -9 5 150.447 64.5537 103
 0 9 5 277.482 65.4153 98
 0 -9 5 209.07 61.9158 96
 0 -9 5 167.627 64.304 102
 0 9 -5 244.075 65.086 92
 0 -9 5 244.883 61.4756 90
 0 -9 5 182.375 72.6469 85
 0 -9 5 263.7 151.529 41
 0 9 5 380.051 171.794 32
 0 -9 5 110.955 105.496 30
 0 9 -5 285.145 71.918 79
 0 9 -5 269.271 76.6237 72
 0 -9 5 222.22 64.0243 75
 0 -9 -5 267.007 67.7784 74
 0 -9 -5 280.179 136.241 39
 0 9 5 179.006 121.62 38
 0 -9 5 96.6473 110.352 35
 0 9 -5 236.284 70.1667 68
 0 9 -5 210.05 115.364 28
 0 9 -5 260.26 81.8172 46
 0 -9 -5 244.404 77.0559 45
 0 -9 5 119.265 108.058 144
 0 -9 5 159.532 108.406 142
 0 -9 5 346.484 91.723 53
 0 -9 5 215.574 66.7384 6
 0 -9 -5 224.97 71.58 6
 0 9 5 285.557 78.5402 4
 0 9 -5 182.683 71.0327 4
 0 9 -5 243.22 80.711 61
 0 9 5 256.866 74.4044 60
 0 -9 5 464.048 96.5688 63
 0 -9 5 146.829 63.9442 62
 0 9 -5 222.218 75.533 60
 0 9 5 172.769 59.6502 61
 0 -9 -6 1283.15 126.408 126
 0 -9 6 1190.5 110.386 126
 0 -9 -6 1127.64 105.456 124
 0 9 -6 1159.76 121.328 55
 0 9 6 1112.79 131.725 57
 0 -9 6 1064.87 132.236 56
 0 -9 -6 998.036 110.726 116
 0 -9 -6 1435.89 132.777 103
 0 -9 -6 1148.15 117.795 106
 0 -9 -6 1181.71 121.067 107
 0 -9 -6 1152.61 125.734 105
 0 -9 6 1247.61 118.459 103
 0 -9 6 1186.16 123.802 97
 0 9 6 1065.81 110.111 98
 0 -9 6 1237.23 124.337 102
 0 -9 6 1244.12 106.378 96
 0 9 -6 1136.26 111.106 92
 0 -9 6 1104.9 110.723 90
 0 -9 6 1269.61 127.851 85
 0 -9 6 1069.1 238.013 41
 0 -9 6 1194.49 118.303 62
 0 9 -6 1147.88 130.046 61
 0 9 6 1059.8 117.792 60
 0 9 -6 1152.18 119.789 60
 0 -9 6 1035.59 130.792 63
 0 -9 6 1134.65 116.697 75
 0 9 -6 1029.02 110.731 79
 0 -9 -6 1211.62 117.171 74
 0 9 -6 1194.91 129.687 72
 0 9 -6 1081.18 122.056 68
 0 -9 -6 980.012 216.512 39
 0 9 6 1262.52 252.943 38
 0 9 6 1016.61 212.658 36
 0 -9 6 1286.89 260.508 35
 0 9 -6 911.13 120.938 46
 0 -9 -6 1167.96 132.216 45
 0 -9 -6 1170.03 116.347 6
 0 -9 6 1171.3 112.834 6
 0 9 6 1032.08 208.5 141
 0 -9 6 1115.98 212.069 144
 0 -9 6 999.335 200.953 142
 0 -9 6 1143.81 136.955 53
 0 -9 6 1017.52 215.44 30
 0 9 -6 922.434 209.601 34
 0 9 6 984.284 224.101 32
 0 9 6 936.955 110.476 4
 0 9 -6 1209.11 122.881 4
 0 -9 7 3375.83 372.461 30
 0 -9 -7 3598.76 184.47 124
 0 -9 7 3788.55 180.299 126
 0 -9 -7 3739.28 205.936 126
 0 9 -7 3910.36 225.904 120
 0 -9 -7 3658.34 204.079 116
 0 -9 7 4062.68 199.073 103
 0 -9 -7 3644.89 203.933 106
 0 -9 -7 3743.22 205.255 103
 0 -9 -7 3802.35 220.193 105
 0 9 7 3813.28 200.367 98
 0 -9 7 3823.53 212.747 97
 0 -9 7 3754.74 211.73 102
 0 9 -7 4084.82 197.914 92
 0 -9 7 3735.65 199.844 90
 0 -9 7 3833.79 214.598 85
 0 -9 7 3897.69 420.208 41
 0 -9 -7 3499.77 226.621 62
 0 -9 7 4010.88 239.678 63
 0 9 7 3997.76 205.877 60
 0 9 -7 3745.96 216.028 61
 0 -9 7 3902.22 209.867 75
 0 9 -7 3795.08 201.217 79
 0 -9 -7 3774.56 204.426 74
 0 9 -7 3985.33 224.045 72
 0 9 -7 3876.63 217.848 68
 0 9 7 3827.75 396.781 36
 0 -9 7 3588.25 407.271 35
 0 9 7 3571.36 383.285 38
 0 9 -7 3389.47 373.012 34
 0 9 -7 3759.07 230.394 46
 0 -9 7 3770.95 189.982 6
 0 9 -7 3713.39 216.135 55
 0 -9 7 3827.22 233.226 58
 0 9 7 3881.98 228.058 57
 0 -9 7 3803.09 237.064 53
 0 9 7 3584.45 195.799 4
 0 9 7 3004.43 345.172 141
 0 -9 7 3548.35 364.84 144
 0 9 -8 12074.2 415.439 120
 0 -9 -8 12047.8 398.296 116
 0 -9 -8 11357.3 390.564 106
 0 -9 -8 12415.8 418.303 105
 0 9 8 11179.6 377.585 98
 0 -9 8 12737 409.316 97
 0 -9 8 12148.8 409.749 102
 0 9 -8 12201.5 368.719 92
 0 -9 8 11936.5 387.156 90
 0 -9 8 12650.5 426.862 83
 0 -9 8 12747 411.734 85
 0 -9 8 11637.3 710.408 41
 0 -9 8 12199 400.549 75
 0 9 -8 12775.5 389.456 79
 0 -9 -8 12091.7 394.705 74
 0 9 -8 12698.1 424.502 72
 0 -9 -8 10526.3 413.439 62
 0 9 8 11925 370.996 60
 0 -9 8 12776 443.997 63
 0 9 -8 12106.9 402.756 61
 0 9 8 12370.7 689.571 38
 0 9 -8 11818.1 677.261 34
 0 -9 8 11684.9 711.507 35
 0 9 8 11946.3 691.24 36
 0 9 -8 11409.3 420.749 46
 0 9 8 11311.4 405.87 44
 0 -9 8 11977.4 353.976 6
 0 9 -8 11733.2 414.852 55
 0 9 8 12104.3 420.715 57
 0 -9 8 11547.5 419.64 58
 0 9 8 11893 415.31 50
 0 -9 8 12271.5 439.996 53
 0 -9 -8 11965.1 364.581 124
 0 -9 -8 12393.3 384.235 126
 0 9 -8 12411.4 411.69 68
 0 -9 -9 143.751 57.5202 116
 0 -9 -9 51.7485 52.8169 105
 0 -9 -9 19.4296 45.2593 106
 0 9 9 51.7256 37.6255 104
 0 -9 9 27.6624 48.2191 97
 0 -9 9 40.5315 52.1397 102
 0 9 9 71.0446 47.5329 98
 0 -9 9 63.4319 49.2313 90
 0 9 -9 3.25739 35.3986 95
 0 9 -9 67.0293 45.0707 92
 0 -9 9 94.3708 54.9099 85
 0 -9 9 48.2366 56.9356 83
 0 -9 9 -58.6312 102.998 41
 0 9 9 128.695 60.7788 44
 0 -9 9 29.6881 53.0629 63
 0 -9 9 108.132 46.177 76
 0 9 -9 59.7984 42.3529 79
 0 -9 -9 37.597 45.9262 74
 0 -9 9 128.008 60.5656 75
 0 9 -9 31.5927 52.3809 72
 0 9 -9 34.6685 53.0161 68
 0 9 9 115.136 94.4612 38
 0 9 9 -18.2924 96.404 36
 0 9 -9 68.6365 45.5217 48
 0 -9 9 27.865 49.261 58
 0 9 -9 27.6292 52.5049 55
 0 9 9 21.1671 50.2815 57
 0 -9 -9 47.8869 44.2216 124
 0 -9 9 90.2173 63.3976 53
 0 9 9 -10.7663 56.7438 50
 0 9 -9 -49.1103 96.4562 34
 0 9 9 -18.5551 91.4727 32
 0 -9 9 134.269 96.3887 144
 0 9 -10 6546.1 221.054 92
 0 -9 10 6308.22 251.883 90
 0 -9 10 7048.62 282.478 83
 0 -9 10 6888.47 259.541 85
 0 -9 10 7162.26 504.444 41
 0 -9 10 6148.56 240.982 76
 0 9 -10 6836.8 238.07 79
 0 -9 -10 6461.97 227.954 124
 0 -9 -10 6901.42 264.429 74
 0 9 -10 6762.61 276.095 72
 0 -9 10 6214.46 269.004 58
 0 9 -10 6747.54 279.747 55
 0 9 10 6319.03 263.333 57
 0 9 -10 6613.93 264.721 68
 0 -9 -10 6645.16 263.832 106
 0 9 10 5912.26 210.654 104
 0 9 10 5906.54 241.435 98
 0 -9 10 6812.49 256.224 97
 0 -9 -10 6678.24 264.039 116
 0 9 10 5847.03 260.312 44
 0 9 -10 6141.7 269.763 46
 0 9 -10 6007.57 248.242 48
 0 -9 10 6728.34 286.875 63
 0 9 10 6107.34 266.947 50
 0 -9 10 6671.04 288.106 53
 0 -9 11 2160.68 130.033 85
 0 -9 -11 2116 113.369 124
 0 -9 11 2276.76 133.128 76
 0 9 -11 2218.52 115.778 79
 0 -9 11 2139.55 151.588 63
 0 -9 -11 2358.17 142.204 74
 0 9 -11 2312.11 147.521 72
 0 -9 11 2062.53 146.297 56
 0 9 11 2204.05 137.033 57
 0 -9 11 2194.21 143.379 58
 0 9 -11 2105.84 146.42 55
 0 9 11 1995.14 128.245 98
 0 -9 11 2158.47 127.342 97
 0 9 11 1781.91 100.436 104
 0 -9 -11 2092.6 136.912 106
 0 9 11 2043.94 139.107 44
 0 9 -11 2204.54 144.295 46
 0 9 -11 2130.38 136.382 48
 0 -9 11 2271.71 139.352 90
 0 -9 -11 2314.92 143.12 116
 0 9 11 2097.44 144.412 50
 0 -9 11 2206.44 152.287 53
 0 9 -11 2409.03 144.515 68
 0 -9 12 4370.67 186.989 75
 0 -9 12 4696.84 183.018 76
 0 -9 -12 3646.27 141.116 124
 0 -9 -12 4454.72 187.35 74
 0 9 -12 4696.1 198.269 72
 0 -9 12 4409.78 185.45 90
 0 -9 12 4441.57 190.05 58
 0 9 12 4097.17 175.194 57
 0 -9 12 4414.12 198.064 56
 0 9 -12 4237.41 198.526 55
 0 -9 12 4483.98 203.737 63
 0 -9 12 4560.97 167.332 97
 0 -9 12 4623.25 196.778 102
 0 9 12 4212.44 175.515 98
 0 -9 -12 4538.5 188.986 116
 0 9 -12 4616.48 192.423 68
 0 9 12 4288.91 195.224 50
 0 -9 12 4512.72 205.211 53
 0 -9 12 4523.81 166.234 85
 0 -9 -12 4818.84 193.473 105
 0 -9 -12 4333.69 187.202 106
 0 9 -13 7411.65 231.899 120
 0 9 13 6454.52 211.294 98
 0 -9 13 7506.04 236.579 102
 0 -9 13 7045.04 236.033 83
 0 -9 -13 7283.41 228.183 116
 0 -9 -13 7237.92 222.078 105
 0 -9 -13 7223 228.436 106
 0 -9 13 7014.29 218.35 76
 0 -9 13 7177.74 228.417 75
 0 -9 -13 6931.04 225.297 74
 0 9 -13 7251.13 235.611 72
 0 9 -13 7275.75 229.372 125
 0 9 -14 2093.72 99.5428 125
 0 -9 14 2229.92 100.513 75
 0 -9 14 1989 94.7637 76
 0 9 -14 2134.71 100.153 120
 0 -9 14 2332 104.293 90
 0 -9 14 2270.44 107.358 83
 0 -9 -14 2147.45 99.5578 74
 0 9 -14 2130.19 103.886 72
 0 9 14 1992.3 91.1237 98
 0 -9 14 2202.64 103.371 102
 0 -10 0 46106.2 1013.01 126
 0 10 0 45285.7 1040.01 4
 0 10 0 41797.5 1399.57 38
 0 10 0 43350.3 1410.66 34
 0 10 0 45123.7 1033.79 60
 0 -10 0 44651.3 1021.95 62
 0 10 0 43647.4 1015.82 61
 0 -10 0 45407.6 1012.11 6
 0 -10 0 45378.4 979.33 85
 0 -10 0 45569.6 1018.9 103
 0 -10 0 43513.4 953.416 89
 0 10 0 44478.8 976.66 92
 0 -10 0 40976 1034.16 56
 0 -10 0 44084.4 1049.83 58
 0 10 0 43666.1 997.716 79
 0 10 1 15692.6 454.97 92
 0 -10 -1 16221.6 452.213 89
 0 -10 1 16293.5 425.239 89
 0 10 -1 16785.4 459.963 92
 0 -10 1 16945.2 470.997 85
 0 -10 -1 17149.1 495.557 103
 0 -10 1 17194.8 494.652 103
 0 10 1 15598.2 474.727 79
 0 10 -1 16118.7 474.076 79
 0 -10 1 16785.3 485.463 6
 0 10 -1 16833.5 475.374 72
 0 10 1 16233 499.075 4
 0 -10 1 17227.2 485.315 126
 0 -10 -1 16681.3 485.363 126
 0 -10 1 16437.7 458.373 97
 0 10 -1 15831 490.746 61
 0 -10 1 16535.9 490.096 62
 0 -10 -1 16253.9 496.92 62
 0 -10 1 14621.4 486.301 63
 0 10 1 15906.6 494.96 60
 0 10 1 15799.7 478.578 61
 0 10 -1 14712.8 438.924 46
 0 -10 -1 16326.9 477.925 45
 0 -10 -1 14935 502.057 56
 0 10 1 15946.5 473.597 57
 0 -10 -1 16049.7 510.602 58
 0 -10 1 15594.9 507.175 56
 0 -10 1 16333.8 513.345 58
 0 10 -1 15208 745.559 38
 0 10 -1 15829.5 783.298 34
 0 10 1 15291.5 775.947 38
 0 10 1 14996.2 730.311 34
 0 -10 1 15146.5 443.073 113
 0 -10 2 8494.23 314.512 103
 0 -10 2 8486.97 302.215 97
 0 10 -2 8342.68 289.158 92
 0 10 2 7789.43 293.51 92
 0 -10 -2 7867.92 291.624 89
 0 -10 2 8514.85 308.001 85
 0 10 2 7663.17 304.312 79
 0 10 -2 8040.07 303.1 79
 0 10 -2 8148.51 304.927 72
 0 -10 -2 8438.94 317.487 126
 0 -10 2 8794.87 312.809 126
 0 10 -2 8040.55 324.312 4
 0 10 2 7853.11 318.929 4
 0 10 2 7622.58 530.269 38
 0 10 -2 7841.34 542.845 34
 0 -10 -2 7997.3 333.32 58
 0 -10 2 8434.05 339.887 58
 0 10 2 7427.95 302.115 57
 0 -10 2 8025.84 336.114 56
 0 -10 2 8340.65 311.004 6
 0 -10 -2 8165.13 313.654 6
 0 -10 2 8607.36 319.819 62
 0 -10 2 7926.72 325.725 63
 0 10 2 7866.38 304.05 61
 0 10 -2 8052.71 320.8 60
 0 10 -2 7811.71 320.38 61
 0 -10 -2 7631.1 317.786 62
 0 10 2 8525.02 328.717 60
 0 10 -2 7681.96 290.657 46
 0 -10 -2 7868.85 308.963 45
 0 10 2 6627.74 477.411 32
 0 -10 -3 41597.3 903.354 105
 0 -10 -3 41108.2 934.154 103
 0 -10 3 43369.4 932.098 103
 0 -10 3 41428.5 917.712 97
 0 -10 3 41120.5 897.249 96
 0 10 3 39135.9 899.601 92
 0 10 -3 41683.8 888.089 92
 0 -10 3 41341.2 924.154 85
 0 -10 3 38947.3 1370.56 41
 0 -10 3 41974.4 912.438 126
 0 10 -3 41532.1 915.33 79
 0 10 3 38411.6 917.041 79
 0 -10 3 39774.7 864.373 77
 0 10 -3 41149.7 921.909 72
 0 10 -3 40148.1 1358.41 34
 0 10 3 36996.2 1315.09 38
 0 10 -3 40503.7 943.306 4
 0 10 3 39875.1 933.817 4
 0 10 -3 40417.4 915.658 68
 0 -10 -3 36878.7 945.79 58
 0 -10 3 40804.4 969.061 56
 0 10 3 39917.3 933.555 57
 0 -10 3 38749.4 947.209 63
 0 10 3 40206 937.564 60
 0 10 -3 40531.7 940.222 60
 0 10 3 39066.3 901.255 61
 0 10 -3 40034.9 947.822 61
 0 -10 -3 40673.8 955.119 62
 0 -10 3 40292.4 918.672 62
 0 -10 -3 42201.7 928.911 6
 0 -10 3 42606.3 924.374 6
 0 10 -3 38211 910.212 46
 0 -10 -3 38432.8 923.637 45
 0 10 3 36215.2 1271.17 32
 0 -10 -4 4255.86 201.064 105
 0 -10 -4 3783.57 161.62 106
 0 -10 4 4307.97 203.394 103
 0 -10 -4 4170.95 211.19 103
 0 -10 4 4356.61 208.206 97
 0 -10 4 4237.36 186.731 96
 0 10 4 4074.94 198.074 92
 0 10 -4 4128.16 183.634 92
 0 -10 4 4122.57 206.385 85
 0 -10 4 3813.19 377.849 41
 0 -10 4 4114.1 226.131 56
 0 10 4 4235.83 218.135 57
 0 -10 4 3784.14 160.847 77
 0 10 -4 4147.41 199.547 79
 0 10 -4 4327.08 210.093 72
 0 10 -4 3863.58 372.534 34
 0 10 -4 4093.3 210.325 4
 0 10 4 3841.84 200.982 4
 0 10 4 4169.02 209.649 60
 0 10 -4 4188.35 209.995 60
 0 -10 4 4102.59 221.367 63
 0 10 4 3918.94 184.253 61
 0 -10 -4 3832.13 217.254 62
 0 -10 -4 3515.09 200.33 45
 0 10 -4 4161.17 210.512 46
 0 -10 -4 4173.68 209.949 126
 0 -10 4 4403.96 196.51 126
 0 -10 4 4058 223.067 53
 0 10 -4 4080.68 202.902 68
 0 -10 4 4470.08 204.891 6
 0 -10 -4 4039.14 200.589 6
 0 10 -5 24564.3 611.597 120
 0 -10 -5 21966.3 534.938 106
 0 -10 -5 23683.2 587.781 105
 0 -10 5 24794.8 580.382 103
 0 -10 -5 24018 597.193 103
 0 10 5 21158.3 515.062 98
 0 -10 5 23643.4 536.989 96
 0 10 -5 23427.4 547.688 92
 0 10 5 21969.3 573.236 92
 0 -10 5 24794 596.269 83
 0 -10 5 22142 944.511 41
 0 -10 -5 22212.6 528.191 116
 0 10 -5 23839.6 577.107 79
 0 10 -5 24553.5 601.912 72
 0 -10 -5 23839.9 579.495 6
 0 -10 5 23933.7 574.18 6
 0 10 -5 22246.3 584.074 4
 0 10 5 23074.3 583.432 4
 0 -10 5 22867.4 619.618 63
 0 10 -5 22775.6 582.484 60
 0 10 -5 22378.1 601.278 61
 0 -10 -5 21535.7 611.952 62
 0 10 5 23161.3 587.66 60
 0 -10 -5 24000.9 596.157 126
 0 -10 5 23761.5 556.241 126
 0 -10 5 21500.6 613.125 53
 0 10 5 22294.1 602.545 57
 0 -10 5 22870.8 625.795 56
 0 10 -5 23118.8 586.647 68
 0 10 -5 22477.9 599.751 46
 0 10 -6 1258.41 113.638 120
 0 -10 -6 1039.99 99.0089 103
 0 -10 -6 1249.19 108.027 105
 0 -10 -6 1047.6 87.5533 106
 0 10 6 992.465 78.8094 98
 0 10 -6 1091.75 85.6799 92
 0 10 6 1113.14 100.567 92
 0 -10 6 1218.57 106.984 83
 0 -10 6 1287.55 110.335 85
 0 -10 6 891.458 183.056 41
 0 10 -6 1304.15 102.45 79
 0 -10 6 1178.1 114.665 63
 0 10 6 1107.79 96.3475 60
 0 10 -6 1252.24 110.485 61
 0 -10 -6 1232.67 88.1715 74
 0 10 -6 1137.92 107.806 72
 0 10 6 1072.18 93.9596 4
 0 -10 -6 1150.81 103.549 126
 0 -10 6 1105.1 82.0268 126
 0 -10 -6 953.153 83.6161 116
 0 -10 6 1155.01 115.335 53
 0 -10 6 1270.3 96.0142 6
 0 10 -6 1157.73 110.585 46
 0 10 -6 1250.84 108.877 68
 0 -10 6 1096.19 114.049 56
 0 -10 6 1174.12 116.298 58
 0 10 7 11302.7 343.351 92
 0 10 -7 11504.5 319.273 95
 0 10 -7 10973.3 298.802 92
 0 -10 7 12979.3 366.266 83
 0 -10 7 12236.9 362.124 85
 0 10 -7 11425.7 352.853 61
 0 -10 7 12194.6 381.156 63
 0 10 7 11307.4 323.495 60
 0 -10 7 12590.8 362.921 97
 0 10 7 10879.8 304.258 98
 0 -10 7 11887.1 344.246 102
 0 10 -7 12166.6 334.357 79
 0 -10 -7 11671.9 315.751 74
 0 10 -7 12227.7 365.08 72
 0 10 -7 12399.4 357.734 68
 0 -10 -7 11776.5 329.301 106
 0 -10 -7 12340.4 363.035 105
 0 -10 7 12373.8 381.681 58
 0 10 7 11325.1 365.515 57
 0 10 -7 12969.8 375.509 120
 0 10 -7 11227.6 366.526 46
 0 -10 7 11987.4 312.794 6
 0 -10 -7 11938.9 327.7 116
 0 -10 7 11190.5 372.299 53
 0 10 8 3014.2 129.019 98
 0 -10 8 3296.36 154.68 102
 0 -10 8 3638.45 164.797 97
 0 -10 8 3581.32 165.792 85
 0 -10 8 3599.76 165.907 83
 0 -10 8 3096.61 168.421 63
 0 10 -8 2836.91 121.573 95
 0 10 8 3155.41 152.467 92
 0 -10 -8 3275.46 162.975 89
 0 -10 -8 3598.28 159.867 77
 0 10 -8 3558.31 142.985 79
 0 -10 8 3290.94 150.392 75
 0 -10 -8 3178.44 137.895 74
 0 10 -8 3317.28 163.637 72
 0 10 -8 3640.19 165.12 68
 0 -10 -8 3525.83 168.192 105
 0 -10 -8 3417.7 149.96 106
 0 10 -8 3396.94 155.225 125
 0 10 -8 3591.27 172.074 120
 0 -10 8 3152.82 170.378 53
 0 10 -8 3139.89 167.077 46
 0 10 8 3222 165.531 57
 0 -10 8 3144.74 166.832 58
 0 -10 -8 3506.84 149.066 116
 0 -10 9 12837.7 339.093 83
 0 -10 9 12753.4 331.542 85
 0 10 -9 11927.4 321.774 125
 0 -10 -9 10870 294.174 74
 0 10 -9 12449.6 338.859 72
 0 -10 9 12116.1 326.508 102
 0 10 9 9925.4 279.628 98
 0 -10 9 12443.7 327.814 97
 0 10 -9 12375.9 329.64 68
 0 -10 9 11983.1 349.121 63
 0 -10 -9 12220.2 314.701 116
 0 -10 -9 12764.3 341.14 105
 0 -10 -9 11974.9 315.613 106
 0 10 -9 10636 277.95 79
 0 -10 9 11978 319.409 75
 0 10 9 12268.7 339.871 57
 0 -10 9 12195.9 342.969 58
 0 -10 9 11316.9 343.131 53
 0 10 9 11261 317.917 92
 0 10 -10 694.737 63.9667 125
 0 -10 10 666.406 61.739 75
 0 -10 -10 633.919 59.682 106
 0 -10 -10 899.987 74.1806 105
 0 -10 -10 655.493 62.7479 89
 0 10 10 601.384 58.8905 92
 0 -10 -10 714.507 61.3309 116
 0 -10 10 705.696 66.093 102
 0 -10 10 783.737 64.0887 97
 0 10 10 547.662 46.5835 98
 0 -10 10 751.008 64.3917 85
 0 -10 10 701.524 67.8501 83
 0 10 -10 707.72 67.4986 72
 0 -10 -10 621.859 52.6452 74
 0 10 -10 682.071 64.2932 68
 0 10 -11 4439.05 142.619 125
 0 10 11 3973.05 133.386 79
 0 -10 11 4233.38 140.825 75
 0 -10 -11 4326.42 138.695 106
 0 -10 11 4471.74 147.748 83
 0 10 11 4024.49 136.316 92
 0 -10 -11 4084.93 134.676 89
 0 -10 11 3982.75 136.846 113
 0 -10 -11 4338.86 137.452 116
 0 10 -11 4359.52 141.549 68
 0 10 -11 4461.94 150.829 72
 0 -10 11 4700.44 148.772 102
 0 -10 11 3926.54 123.665 97
 0 -11 0 45.9377 35.7449 96
 0 11 0 54.7764 26.7908 92
 0 11 0 -10.4901 38.0091 79
 0 -11 0 8.83617 30.8036 77
 0 11 0 42.4528 30.0179 72
 0 -11 0 16.4255 36.9607 126
 0 -11 0 25.296 37.9472 6
 0 11 0 9.38367 34.4811 4
 0 -11 0 2.87386 38.242 103
 0 -11 1 5731.91 188.574 126
 0 -11 -1 5587.66 191.872 126
 0 11 1 4526.4 153.494 92
 0 11 -1 4228.96 143.149 92
 0 11 1 5053.48 181.042 79
 0 -11 -1 5031.04 175.166 77
 0 -11 1 4559.14 154.297 77
 0 11 -1 5289.51 181.199 79
 0 11 -1 4697.61 162.097 72
 0 11 1 4461.65 149.853 72
 0 -11 -1 5471.26 186.791 96
 0 -11 1 5043.76 172.134 96
 0 -11 1 5656.53 192.36 6
 0 -11 -1 5482.54 194.031 103
 0 -11 2 4803.05 156.67 96
 0 -11 -2 5195.89 182.207 96
 0 -11 -2 4479.17 146.476 89
 0 11 2 4686.11 154.33 92
 0 11 -2 5586.27 177.022 79
 0 -11 -2 5153.39 176.4 77
 0 11 2 5322.31 182.182 79
 0 11 -2 5040.54 164.54 72
 0 -11 2 5670.4 186.334 6
 0 -11 -2 5302.07 183.654 6
 0 -11 2 5352.8 175.29 126
 0 -11 -2 5473.08 188.528 126
 0 11 -2 5354.62 186.781 120
 0 -11 3 4404.65 146.54 126
 0 -11 3 4242.58 152.916 85
 0 -11 -3 4626.92 167.219 96
 0 -11 -3 3898.89 139.349 89
 0 11 3 3846.4 136.394 92
 0 -11 -3 3987.21 155.827 77
 0 11 -3 4262.95 149.295 79
 0 11 3 4284.95 159.602 79
 0 11 -3 4089.7 146.526 72
 0 -11 -3 4376 157.856 6
 0 -11 3 4487.31 157.585 6
 0 11 -3 4453.36 165.834 120
 0 -11 -3 4325.93 163.133 103
 0 -11 -4 561.331 57.0348 126
 0 -11 4 524.97 55.1923 85
 0 -11 -4 490.482 56.2571 96
 0 -11 4 565.35 54.6487 97
 0 11 4 443.773 44.9441 92
 0 11 -4 538.381 51.248 95
 0 -11 -4 439.053 48.6015 89
 0 -11 -4 538.754 56.973 77
 0 11 4 467.971 53.6496 79
 0 11 -4 477.565 45.9556 79
 0 11 -4 396.948 47.7634 72
 0 -11 4 474.024 47.5319 6
 0 11 -4 526.971 57.3121 120
 0 -11 -4 562.071 56.2534 103
 0 -11 -5 658.76 57.4124 77
 0 11 -5 451.877 39.3709 79
 0 11 5 579.666 54.7547 79
 0 -11 5 490.863 42.0553 5
 0 11 -5 726.241 62.1476 120
 0 -11 5 611.733 56.5589 85
 0 -11 5 661.129 54.9273 97
 0 11 -5 524.154 48.2094 72
 0 -11 5 480.084 39.131 6
 0 11 5 513.949 43.802 92
 0 11 -5 593.33 45.6307 95
 0 -11 -5 552.381 50.5993 89
 0 -11 -5 597.764 53.436 126
 0 -11 -6 28.3449 23.4688 96
 0 11 -6 47.0329 28.162 120
 0 -11 -6 89.0604 26.5776 89
 0 11 -6 29.2143 20.5619 72
 0 -11 6 38.2307 21.5186 113
 0 11 6 45.7469 25.6158 79
 0 11 -7 273.343 32.9714 120
 0 -11 7 245.791 31.7315 85
 0 -11 7 270.57 32.5488 97
 0 -11 -7 250.97 30.8885 89
 -1 0 0 63.3267 24.882 22
 1 0 0 4.06866 13.9502 132
 -1 0 0 28.6804 16.6575 135
 -1 0 0 12.3663 12.4698 133
 -1 0 0 76.1778 28.6805 1
 -1 0 0 20.2391 14.3821 131
 1 0 0 8.22353 15.3435 8
 -1 0 0 -2.892 18.2909 139
 -1 0 0 25.0268 16.9574 136
 -1 0 1 114533 2177.77 137
 -1 0 -1 117579 2109.41 135
 -1 0 -1 118272 2110.24 136
 -1 0 1 115764 2177.66 136
 -1 0 1 115654 2163.21 138
 -1 0 1 111743 2177.75 139
 -1 0 1 116151 2173.02 135
 1 0 -1 110731 2181.11 26
 1 0 1 126622 2117.39 132
 -1 0 1 111980 2172.2 134
 -1 0 1 113422 2171.5 133
 1 0 1 121055 2112.44 134
 -1 0 -1 114134 2107.04 131
 -1 0 1 112802 2169.06 131
 1 0 1 117451 2196.63 9
 -1 0 1 116046 2140.21 8
 1 0 -1 108140 2200.89 17
 -1 0 1 111244 2128.67 14
 1 0 -1 117222 2114.4 11
 -1 0 1 114775 2188.62 2
 -1 0 1 117012 2191.72 1
 -1 0 1 112516 2159.93 19
 -1 0 -1 126873 2172.33 21
 -1 0 1 118350 2205.42 18
 -1 0 2 38629.9 809.297 138
 -1 0 2 37517.3 822.377 137
 -1 0 -2 37913.1 734.814 136
 -1 0 -2 38164.7 735.353 135
 -1 0 2 37904.4 828.713 139
 -1 0 2 37188.3 814.647 140
 -1 0 2 37568.4 822.195 19
 -1 0 2 37204.8 840.13 23
 -1 0 2 38490.5 846.011 18
 1 0 2 38292.9 737.375 132
 1 0 2 39188.3 737.052 134
 1 0 2 38183 733.428 133
 1 0 -2 36929.3 840.343 26
 -1 0 2 39234.7 830.903 27
 -1 0 2 38097.4 805.525 8
 1 0 -2 35916.7 849.137 17
 -1 0 2 37372.8 808.142 14
 1 0 2 37465.7 723.616 14
 -1 0 2 38947 828.796 9
 -1 0 -2 37742.2 810.845 1
 -1 0 -2 37831.4 813.868 2
 -1 0 2 37772.7 810.334 2
 -1 0 2 38408.1 812.586 1
 1 0 -3 314191 5846.47 17
 -1 0 3 311780 5808.86 14
 1 0 3 324520 5718.88 14
 -1 0 3 314891 5775.79 9
 -1 0 3 302625 5663.93 16
 1 0 3 327216 5693.07 133
 1 0 3 325907 5696.25 134
 1 0 3 318983 5698.96 132
 -1 0 3 316591 5815.41 140
 -1 0 3 315334 5839.05 22
 -1 0 3 309191 5812.33 19
 -1 0 3 331945 5835.68 23
 -1 0 3 324431 5817.37 18
 1 0 -3 312605 5842.3 31
 -1 0 -3 316644 5781.64 28
 1 0 -3 330175 5757.71 25
 -1 0 3 340479 5828.31 27
 1 0 -3 320354 5765.84 28
 -1 0 3 314401 5754.95 1
 -1 0 -3 327918 5763.46 2
 -1 0 -3 324616 5757.82 1
 -1 0 3 318186 5752.59 2
 -1 0 -3 304100 5689.72 136
 -1 0 3 337948 5828.33 139
 -1 0 3 341702 5825.19 137
 -1 0 3 334344 5794.58 138
 1 0 3 320013 5692.04 131
 -1 0 4 2498.69 165.601 27
 1 0 -4 2647.54 144.404 25
 -1 0 -4 2537.64 159.998 28
 -1 0 -4 2517.49 172.129 29
 -1 0 4 2589.78 166.56 137
 -1 0 4 2633.13 169.186 139
 -1 0 4 2659.45 158.031 138
 -1 0 4 2611.56 172.722 140
 -1 0 -4 2560.31 169.744 7
 -1 0 4 2678.42 173.891 14
 1 0 -4 2500.5 173.248 17
 -1 0 4 2529.78 102.185 13
 -1 0 4 2660.01 145.126 9
 1 0 4 3003.36 149.096 14
 1 0 4 2762.49 124.981 131
 1 0 4 2547.79 120.888 133
 1 0 4 2601.26 126.389 132
 1 0 4 2634.38 125.372 134
 -1 0 4 2747.97 175.578 23
 1 0 -4 2554.51 164.854 24
 -1 0 4 2433.68 169.694 22
 1 0 4 3135.43 155.179 20
 -1 0 4 2696.09 164.635 18
 -1 0 4 2545.2 131.094 1
 -1 0 -4 2457.51 128.413 1
 -1 0 5 211820 3890.91 23
 -1 0 5 201310 3825.6 18
 1 0 -5 203648 3851.8 24
 -1 0 5 207791 3898.65 22
 1 0 5 201829 3734.91 22
 1 0 5 197744 3663.54 18
 1 0 5 205452 3755.71 20
 -1 0 5 203904 3711.61 1
 -1 0 -5 202899 3710.07 1
 -1 0 5 204237 3881.35 32
 1 0 -5 201912 3882.21 33
 1 0 -5 207101 3897.18 29
 -1 0 -5 190335 3884.65 31
 -1 0 5 210666 3880.11 137
 -1 0 5 206702 3838.72 138
 -1 0 5 207139 3884.81 139
 -1 0 5 205597 3895.97 135
 -1 0 5 200290 3887.57 140
 -1 0 5 206834 3902.94 141
 1 0 5 204059 3820.47 140
 -1 0 -5 199194 3888.03 7
 -1 0 5 201587 3754.15 9
 -1 0 5 197702 3885.44 14
 -1 0 5 208754 3683.65 13
 1 0 5 203862 3798.82 14
 1 0 -5 211083 3904.99 17
 1 0 5 199597 3737.77 134
 -1 0 5 202540 3889.57 133
 1 0 5 197187 3742.8 132
 1 0 5 206636 3734.75 131
 -1 0 5 199053 3890.46 134
 -1 0 5 201689 3881.61 131
 1 0 5 202505 3740.68 135
 1 0 5 206328 3736.8 133
 -1 0 5 207581 3908.16 36
 1 0 -5 211207 3884.45 37
 -1 0 -5 200947 3855.91 28
 -1 0 -5 196066 3753.22 26
 -1 0 5 207531 3878.04 27
 -1 0 -5 198838 3890.89 29
 1 0 -5 209189 3800.91 25
 1 0 -5 205737 3842.43 28
 1 0 6 1382.55 77.0408 18
 -1 0 6 1470.43 152.214 22
 1 0 -6 1304.34 132.809 24
 1 0 6 1135.23 135.287 23
 1 0 6 1328.18 103.932 20
 -1 0 6 1481.63 152.917 23
 -1 0 6 1334.34 127.547 18
 1 0 6 1633.08 119.021 22
 -1 0 6 1408.53 89.2154 1
 -1 0 -6 1390.13 89.3048 1
 -1 0 6 1568.51 101.51 13
 1 0 6 1264.54 124.528 14
 1 0 -6 1540.65 156.365 17
 1 0 6 2127.42 138.814 134
 -1 0 6 1287.37 147.894 134
 -1 0 6 1512.01 154.967 131
 1 0 6 1542.97 118.575 135
 1 0 6 2072.79 140.026 132
 -1 0 6 1271.13 144.951 133
 1 0 6 1795.14 125.494 131
 1 0 6 2171.5 137.761 133
 -1 0 -6 1486.14 155.361 29
 -1 0 -6 1397.32 145.148 28
 -1 0 6 1408.07 146.071 27
 1 0 -6 1437.83 129.96 25
 1 0 -6 1784.31 155.027 28
 -1 0 -6 1375.39 117.468 26
 1 0 -6 1258.23 139.347 37
 -1 0 6 1528.51 158.82 36
 -1 0 6 1383.9 151.5 141
 1 0 6 1531.47 143.532 140
 1 0 -6 1609.92 132.566 143
 1 0 6 1278.74 112.046 142
 1 0 6 1507.99 127.311 141
 -1 0 6 1415.24 145.788 137
 -1 0 6 1329.39 134.856 138
 -1 0 6 1422.85 148.813 139
 -1 0 6 1587.45 158.891 135
 -1 0 -6 1368.8 152.076 31
 -1 0 6 1401.71 144.272 32
 1 0 -6 1477.52 152.966 29
 -1 0 -6 1286.31 143.573 33
 1 0 -6 1242 139.068 33
 -1 0 7 332021 6116.02 36
 -1 0 7 316521 5953.28 38
 1 0 -7 332618 6094.64 37
 -1 0 7 326640 5776.86 44
 1 0 7 314632 5829.81 20
 -1 0 7 334752 6099.09 23
 1 0 7 315361 5715.2 18
 1 0 7 327417 5896.45 22
 1 0 7 316719 6074.94 23
 -1 0 7 330166 6083.62 22
 -1 0 7 328991 5973.31 18
 -1 0 7 317735 5747.43 1
 -1 0 -7 318180 5746.63 1
 -1 0 7 333976 6099.39 139
 -1 0 7 324421 6083.43 137
 -1 0 7 311030 6102.53 136
 -1 0 7 321128 6095.47 135
 -1 0 7 332292 6038.95 138
 -1 0 -7 307160 6100.6 31
 1 0 -7 340824 6113.81 29
 -1 0 -7 318431 6092.88 33
 -1 0 7 324028 6059.81 32
 1 0 -7 327498 6082.59 33
 1 0 -7 329261 6032.45 42
 1 0 -7 322803 6027.23 43
 -1 0 -7 316398 6044.02 43
 1 0 7 334069 6044.39 140
 1 0 7 302722 5873.85 142
 -1 0 7 327245 6111.26 141
 1 0 7 327288 5966.2 141
 1 0 -7 311806 5927.7 143
 -1 0 7 320541 6108.94 134
 1 0 7 325124 5912.77 131
 1 0 7 328406 5918.64 133
 -1 0 7 324873 6100.36 133
 1 0 7 318126 5920.87 134
 1 0 7 323590 5935.29 132
 -1 0 7 322368 6092.42 131
 1 0 7 330181 5926.39 135
 1 0 -7 324528 6009.64 24
 -1 0 -7 309744 5934.47 26
 -1 0 -7 314407 6101.69 29
 1 0 -7 332289 6061.57 28
 1 0 -7 329352 5998.1 25
 -1 0 7 321443 6083.6 27
 -1 0 -7 334185 6096.49 28
 -1 0 7 308452 5934.77 16
 1 0 7 328249 5805.98 9
 -1 0 -7 318241 6106.53 7
 1 0 -7 337322 6129.45 15
 1 0 -7 338578 6119.14 17
 1 0 7 327792 6016.29 14
 1 0 -8 44379.9 1138.17 43
 1 0 -8 45152.2 1154.5 42
 -1 0 -8 41943.1 1144.37 43
 -1 0 8 45035.1 913.812 44
 1 0 -8 46320.1 1212.2 37
 -1 0 8 41953.5 1054.67 38
 1 0 8 41792.6 1043.96 36
 -1 0 8 45074.9 1210.2 36
 -1 0 8 44113.3 1187.46 27
 1 0 -8 45842.4 1178.48 28
 -1 0 -8 44162.8 1194.44 28
 -1 0 -8 41429.6 1066.22 26
 -1 0 -8 43465.9 1207.02 29
 1 0 -8 43529.1 1108.37 24
 1 0 -8 45503.6 1219.17 26
 -1 0 8 44785.8 1183.22 22
 1 0 8 41329.8 920.044 20
 1 0 8 43847.8 1184.14 23
 1 0 8 43723.9 1023.08 22
 -1 0 8 43889.5 1202.78 19
 -1 0 8 45899.1 1193.76 23
 -1 0 8 44309.1 1083.62 18
 1 0 8 42711.3 1060.1 134
 -1 0 8 44542.9 1211.74 134
 -1 0 8 42757.9 1186.66 133
 -1 0 8 44599.2 1194.94 131
 1 0 8 44273.4 1054.47 131
 1 0 8 42739.5 1049 133
 1 0 8 43469.4 1069.86 132
 1 0 -8 45735.1 1195.89 33
 -1 0 8 45173.2 1167.11 32
 -1 0 -8 42638.2 1210.8 31
 1 0 -8 43595.4 1190.38 29
 -1 0 -8 43882 1203.08 33
 1 0 8 43934 1059.69 135
 -1 0 8 44349.5 1190.7 137
 -1 0 8 43744.6 1199.01 139
 -1 0 8 44594.3 1201.15 135
 -1 0 8 42269.9 1196.98 136
 -1 0 8 43154.2 1143.59 138
 1 0 8 43665 902.022 9
 1 0 -8 44094 1196.76 17
 -1 0 8 42272.8 1076.31 16
 1 0 -8 45320.5 1210.85 15
 1 0 8 44379.8 1140.69 14
 -1 0 8 44123.2 1085.92 12
 -1 0 8 43335.8 927.146 52
 1 0 8 44339.3 1095.68 141
 1 0 8 41392.3 979.958 142
 1 0 -8 40845.6 1026.19 143
 -1 0 8 43265.9 1203.96 141
 1 0 8 44747.3 1163.04 140
 -1 0 9 112548 2139.7 50
 -1 0 9 112371 2168.9 52
 -1 0 9 110120 2166.77 49
 -1 0 9 113120 2165.59 51
 1 0 -9 119453 2556.4 15
 1 0 9 111365 2448.18 14
 -1 0 9 108578 2374.18 16
 1 0 -9 116047 2535.66 17
 1 0 -9 113102 2466.99 42
 -1 0 -9 109196 2453.01 43
 1 0 -9 112232 2437 43
 1 0 -9 106633 2113.13 47
 -1 0 9 115610 2149.06 44
 -1 0 9 116176 2544.71 36
 1 0 -9 114726 2539.24 37
 1 0 9 109532 2334.83 36
 -1 0 9 108394 2313.43 38
 1 0 9 113237 2292.1 22
 -1 0 9 115489 2344.07 18
 -1 0 9 116000 2499.26 22
 1 0 9 111387 2507.24 23
 -1 0 9 111509 2535.21 19
 -1 0 9 117642 2514.54 23
 1 0 9 115705 2450.51 19
 -1 0 9 112252 2512.61 27
 1 0 -9 118091 2520.05 28
 1 0 -9 113998 2532.39 26
 -1 0 -9 109125 2361.99 26
 1 0 -9 114879 2384.55 24
 -1 0 -9 114333 2542.35 28
 -1 0 -9 111283 2543.73 29
 1 0 -9 115962 2164.26 66
 -1 0 -9 112185 2182.18 66
 -1 0 -9 113032 2185.66 59
 1 0 -9 116080 2533.05 29
 -1 0 -9 112388 2531.93 33
 -1 0 -9 110232 2553.93 31
 1 0 -9 116019 2511.57 33
 -1 0 9 116081 2478.68 32
 1 0 9 111553 2350.22 134
 1 0 9 114181 2339.88 131
 -1 0 9 109385 2531.34 134
 -1 0 9 111189 2522.66 133
 -1 0 9 114545 2531.36 131
 1 0 9 113877 2348.35 133
 -1 0 9 112938 2504.23 137
 -1 0 9 113422 2528.97 135
 -1 0 9 111021 2533.59 136
 -1 0 9 115809 2534.15 139
 1 0 9 115844 2355.3 135
 -1 0 9 113912 2459.09 138
 -1 0 9 114506 2550.25 141
 1 0 -9 103244 2260.82 143
 1 0 9 110357 2388.63 141
 1 0 9 115617 2487.5 140
 1 0 -9 115283 2165.13 54
 -1 0 -9 113669 2189.57 54
 -1 0 10 524222 9292.16 52
 -1 0 10 518802 9253.17 50
 -1 0 10 521825 9283.95 51
 -1 0 10 515913 9293.44 49
 -1 0 10 518210 9799.94 14
 1 0 -10 513748 9765.85 17
 -1 0 10 488744 9552.31 16
 1 0 10 522186 9665.83 14
 1 0 -10 544966 9791.02 15
 -1 0 10 509689 9392.89 13
 1 0 -10 500293 9660.56 42
 -1 0 -10 511968 9656.01 43
 1 0 -10 538663 9642.18 43
 -1 0 10 537735 9267.11 44
 -1 0 -10 505261 9232.43 48
 1 0 -10 450401 9211.22 47
 1 0 -10 515874 9220.48 48
 -1 0 10 534413 9769.88 36
 1 0 -10 530719 9778.53 37
 1 0 10 531637 9443.22 22
 -1 0 10 546484 9738.74 23
 1 0 10 534127 9661.41 19
 -1 0 10 522362 9763.3 19
 -1 0 10 525402 9695.59 22
 1 0 10 515034 9722.08 23
 1 0 -10 534048 9732.33 28
 -1 0 -10 530702 9794.18 28
 -1 0 -10 502382 9770.51 29
 1 0 -10 525697 9754.53 26
 -1 0 10 526564 9764.86 27
 1 0 -10 521298 9524.58 24
 -1 0 -10 526432 9548.06 26
 1 0 -10 542489 9291.48 66
 -1 0 -10 520097 9309.48 66
 1 0 -10 491307 9242.91 64
 -1 0 -10 521731 9315.42 59
 1 0 -10 542586 9771.94 29
 -1 0 -10 494948 9785.2 31
 -1 0 -10 518654 9765.67 33
 1 0 -10 538874 9804.5 31
 -1 0 10 526014 9668.14 32
 1 0 -10 547694 9751.02 33
 -1 0 10 502619 9759.73 134
 1 0 10 531892 9517.4 131
 -1 0 10 513348 9737.96 131
 1 0 10 530957 9527.62 133
 -1 0 10 515777 9758.81 133
 1 0 10 527402 9536.37 134
 -1 0 10 505132 9738.21 135
 -1 0 10 533605 9782.67 139
 1 0 10 520434 9525.14 135
 -1 0 10 531813 9674.77 138
 -1 0 10 538758 9756.92 137
 -1 0 10 500187 9746.52 136
 1 0 10 537112 9720.88 140
 1 0 10 537186 9595.55 141
 -1 0 10 514570 9792.74 140
 -1 0 10 526519 9785.29 141
 -1 0 -10 512000 9314.42 54
 1 0 -10 534052 9291.08 54
 -1 0 11 16450.8 500.174 49
 -1 0 11 16597.6 464.661 50
 -1 0 11 17494.4 497.718 51
 -1 0 11 17433 501.691 52
 1 0 11 16725 452.585 51
 1 0 11 17410.6 720.737 14
 -1 0 11 16993.2 563.717 13
 -1 0 11 16711.1 669.363 16
 -1 0 11 17240.4 791.659 14
 1 0 -11 16897.1 767.54 15
 1 0 11 16893.2 795.72 16
 1 0 -11 16918.3 765.278 17
 1 0 -11 17198.2 689.71 43
 -1 0 -11 16479.6 699.071 43
 1 0 -11 16131.3 711.129 42
 -1 0 -11 16234.3 452.41 48
 1 0 -11 17337.1 446.707 48
 -1 0 11 17289.1 479.742 44
 1 0 -11 16824.6 770.041 37
 -1 0 11 17320.2 760.581 36
 1 0 11 18004 723.614 19
 -1 0 11 17921.4 754.77 23
 -1 0 11 16623.3 714.683 22
 -1 0 11 17097.1 776.774 19
 1 0 11 16826.9 748.104 23
 -1 0 -11 16876.4 654.015 26
 1 0 -11 17147.2 752.199 28
 -1 0 11 16601.8 750.589 27
 1 0 -11 16716.3 610.63 24
 1 0 -11 17697.9 764.059 26
 -1 0 -11 17321.7 780.345 29
 1 0 -11 15598.9 463.84 64
 -1 0 -11 16979.1 513.76 66
 1 0 -11 16746.2 492.928 66
 -1 0 -11 16928.8 515.883 59
 1 0 -11 17702.7 781.734 31
 -1 0 11 17722.4 717.854 32
 1 0 -11 17464.9 745.91 33
 -1 0 -11 17078.8 794.121 31
 -1 0 -11 16026.3 744.569 33
 1 0 -11 17974.6 772.713 29
 1 0 11 16413.7 633.594 133
 1 0 11 16724.7 647.474 134
 -1 0 11 16583.7 746.369 131
 -1 0 11 17421.8 774.154 134
 1 0 11 17295.5 642.007 131
 -1 0 11 17571.8 768.927 133
 -1 0 11 16893.4 751.701 137
 -1 0 11 18161.1 778.037 135
 1 0 11 16428.2 632.924 135
 -1 0 11 16639.8 757.002 139
 -1 0 11 16396.2 707.202 138
 -1 0 11 16937.3 774.203 136
 1 0 11 16996.6 653.764 136
 1 0 11 15939.3 732.795 137
 1 0 11 16678.8 668.037 141
 1 0 11 17721.7 749.605 140
 -1 0 11 18005 788.642 141
 -1 0 11 17200.8 785.401 140
 -1 0 -11 16554.2 513.509 54
 1 0 -11 17025.7 493.998 54
 -1 0 12 71372.1 1446.17 50
 1 0 12 70502.5 1424.98 51
 -1 0 12 69476.2 1501.96 49
 -1 0 12 72477.3 1499.44 52
 -1 0 12 71188 1487.27 51
 1 0 12 69601.3 1446.44 52
 1 0 -12 73186.5 1964.57 15
 -1 0 12 67945.1 1770.09 16
 1 0 12 67197.7 1839.16 14
 1 0 -12 69351.3 1935 17
 -1 0 12 73583.1 2016.35 14
 1 0 12 70044.7 1995.97 16
 1 0 -12 68639.4 1404.69 48
 -1 0 12 71870.7 1462.76 44
 -1 0 -12 66641 1414.82 48
 -1 0 -12 66648.6 1934.8 29
 1 0 -12 72395.4 1931.31 26
 -1 0 -12 67795.7 1728.62 26
 1 0 -12 73387.8 1937.4 28
 1 0 -12 65717.5 1612.17 24
 1 0 -12 69102.6 1919.4 29
 -1 0 12 70441.9 1932.18 27
 -1 0 -12 68383.2 1807.38 43
 1 0 -12 70931.9 1804.58 43
 1 0 -12 69764.5 1873.75 42
 -1 0 12 66992.3 1957.81 40
 1 0 -12 71468.7 1969.55 37
 -1 0 12 73142.1 1940.55 36
 1 0 12 72227.4 1933.87 23
 -1 0 12 73417.7 1982.44 19
 -1 0 12 73010.5 1908.92 23
 1 0 12 69768.3 1846.84 19
 -1 0 12 71243 1860.43 22
 1 0 -12 72954.8 1493.42 66
 -1 0 -12 72539.2 1523.01 66
 1 0 -12 62616.3 1433.43 64
 -1 0 -12 70513.7 1523.71 59
 -1 0 12 69256.1 1853.04 138
 1 0 12 69116.4 1726.2 135
 -1 0 12 73225.6 1943.37 137
 -1 0 12 67490.3 1932.92 136
 1 0 12 67929.8 1734.23 136
 -1 0 12 69522 1933.71 139
 -1 0 12 70689 1931.08 135
 1 0 12 70553.7 1929.63 137
 -1 0 -12 69118 1519.98 54
 1 0 -12 70765.6 1497.19 54
 -1 0 -12 69267.6 1923.76 33
 -1 0 12 73073.1 1840.76 32
 -1 0 -12 68413.3 1972 31
 1 0 -12 72680.9 1910.85 33
 1 0 -12 69194.8 1945.02 31
 -1 0 12 69252.3 1909.55 131
 1 0 12 69735.4 1721.47 131
 1 0 12 66671.6 1723.33 134
 -1 0 12 71806 1941.55 133
 1 0 12 69192.8 1726.84 133
 -1 0 12 71274.5 1951.09 134
 1 0 12 70647.7 1897.18 140
 -1 0 12 70445.8 1971.58 140
 -1 0 12 72113.4 1959.49 141
 1 0 12 70382 1774.11 141
 1 0 13 17265.4 708.854 135
 -1 0 13 17844.9 846.412 135
 -1 0 13 17554.8 841.112 137
 -1 0 13 17492.7 850.821 139
 -1 0 13 17080.7 848.202 136
 1 0 13 17400.3 723.019 136
 -1 0 13 17895.4 807.107 138
 1 0 13 16856.8 840.088 137
 1 0 13 16920.4 699.481 131
 -1 0 13 17781.7 859.351 134
 -1 0 13 19527 882.355 133
 -1 0 13 17931.9 843.584 131
 1 0 13 17172.4 709.908 133
 1 0 13 17678.9 724.463 134
 -1 0 -13 17652.9 509.711 130
 -1 0 -13 17482.9 531.377 122
 1 0 -13 17485.7 540.915 121
 -1 0 13 18095.6 509.325 50
 1 0 13 17933.6 495.933 51
 -1 0 13 18316.5 547.474 51
 1 0 13 17520.6 510.721 52
 -1 0 13 18342 556.875 52
 -1 0 -13 16894.9 526.51 108
 1 0 -13 17990.7 544.642 108
 -1 0 -13 16518 476.121 48
 -1 0 13 18371.8 525.039 44
 -1 0 13 17130.7 518.543 93
 1 0 -13 17038.3 528.536 91
 -1 0 13 17008 527.15 83
 1 0 -13 16996.9 533.495 86
 1 0 -13 17712.3 746.976 43
 1 0 -13 18613 833.84 42
 -1 0 13 17393.6 882.268 40
 -1 0 -13 16806.1 750.007 43
 -1 0 13 18807.6 810.216 22
 -1 0 13 18516.1 835.239 23
 1 0 13 16905.4 782.811 19
 -1 0 13 18712.2 883.108 19
 1 0 13 17632.8 831.366 23
 -1 0 -13 17078 526.988 81
 1 0 -13 17445.8 536.763 81
 -1 0 -13 17261.2 517.787 78
 -1 0 -13 17686.6 516.819 79
 -1 0 -13 17493 533.235 68
 1 0 -13 16045.8 510.651 70
 -1 0 -13 18178.3 544.58 70
 1 0 -13 17142.6 533.665 72
 1 0 -13 17981.9 529.586 71
 1 0 -13 16557.5 850.075 37
 -1 0 13 18484.3 858.928 36
 1 0 -13 17939.8 546.863 66
 1 0 -13 15033.2 492.758 64
 -1 0 -13 17725.7 566.554 66
 1 0 13 18028.5 802.059 10
 -1 0 13 16962.2 877.217 14
 1 0 13 16725 786.255 14
 -1 0 13 16258.1 731.814 16
 1 0 -13 18593 870.76 15
 1 0 13 15688.7 855.1 16
 1 0 13 17916.2 820.337 12
 -1 0 13 18410.4 895.069 140
 1 0 13 16879.9 808.127 140
 -1 0 13 16628.5 834.097 141
 1 0 13 17906.5 746.097 141
 1 0 -13 18291.4 556.038 54
 -1 0 -13 17693.8 570.032 54
 1 0 -13 17554.2 818.148 33
 -1 0 13 19011.5 789.026 32
 -1 0 -13 15608.7 803.692 33
 1 0 -13 18000.8 869.922 31
 -1 0 -13 17488.7 566.98 59
 1 0 -13 17794.5 551.075 59
 1 0 -13 18164.4 847.121 26
 -1 0 13 17444.2 844.121 27
 1 0 -13 17749.8 845.409 29
 1 0 -13 17395.9 840.44 28
 -1 0 -13 16172.4 835.031 29
 1 0 14 6999.23 505.499 14
 1 0 14 6536.09 496.332 12
 1 0 14 7301.84 505.767 10
 -1 0 14 6471.28 455.709 16
 1 0 14 6537.5 553.693 16
 -1 0 14 7759.45 602.295 14
 1 0 -14 7195.59 547.608 15
 -1 0 14 7087.11 545.312 141
 -1 0 14 7237.3 568.304 140
 1 0 14 7144.18 525.19 140
 1 0 14 7009.48 458.554 141
 1 0 -14 7346.37 328.244 66
 -1 0 -14 7000.64 336.502 66
 1 0 -14 6991.49 554.482 37
 -1 0 14 6559.75 515.125 36
 -1 0 14 6710.44 512.777 35
 -1 0 14 7263.41 520.136 23
 -1 0 14 6816.98 539.107 19
 1 0 14 7641.27 524.519 19
 -1 0 14 7958.36 524.713 22
 1 0 14 7583 549.372 23
 -1 0 14 6754.51 520.653 137
 -1 0 14 6628.9 490.923 138
 1 0 14 6569.45 527.704 137
 1 0 14 7274.4 555.977 139
 -1 0 14 7460.81 558.746 139
 -1 0 14 6926.54 534.387 135
 -1 0 14 7442.41 560.256 136
 -1 0 14 6956.64 540.504 134
 -1 0 14 7221.75 541.364 131
 -1 0 14 6403.99 513.018 133
 -1 0 -14 6771.66 291.46 130
 -1 0 14 7268.56 296.094 129
 -1 0 -14 7086.16 290.222 127
 -1 0 -14 6763.76 286.573 125
 -1 0 -14 7008.07 312.877 122
 1 0 -14 6846.14 318.017 121
 -1 0 -14 6628.92 287.556 120
 -1 0 14 6276.28 275.311 112
 1 0 -14 7362.59 326.757 108
 -1 0 -14 6569.93 308.124 108
 1 0 -14 6425.33 283.656 99
 1 0 -14 7351.78 320.619 91
 -1 0 14 6927.51 302.497 93
 1 0 -14 6838.88 315.779 86
 -1 0 14 6488.69 306.13 83
 -1 0 -14 6480.12 277.421 87
 1 0 -14 6566.67 443.225 43
 -1 0 14 6317.4 539.486 40
 1 0 14 6837.22 564.407 40
 -1 0 14 6906.36 516.371 41
 -1 0 -14 6549.42 451.069 43
 -1 0 -14 6830.23 298.963 79
 1 0 -14 8620.01 350.732 81
 -1 0 -14 6501.46 305.175 81
 -1 0 -14 6682 299.462 78
 1 0 -14 6997.63 291.93 68
 1 0 -14 6846.45 314.365 72
 1 0 -14 6886.2 304.449 71
 -1 0 -14 6407.84 273.815 72
 1 0 -14 6640.25 303.874 70
 -1 0 -14 7024.24 318.783 70
 -1 0 -14 6624.43 307.484 68
 1 0 -14 6487.49 514.809 29
 -1 0 14 8077.24 567.365 27
 1 0 -14 7099.19 536.358 28
 -1 0 -14 7355.65 558.828 29
 1 0 -14 7378.13 535.843 26
 1 0 -14 6730.08 325.72 59
 -1 0 -14 7026.35 344.668 59
 -1 0 14 6904.98 324.168 52
 1 0 14 7488.67 336.698 49
 1 0 14 7029.19 295.486 52
 -1 0 14 7322.6 293.537 50
 -1 0 14 7140.33 320.954 51
 1 0 -14 6831.94 326.386 54
 -1 0 -14 6797.79 336.67 54
 1 0 -14 7540.67 575.892 31
 1 0 -14 6608.36 500.489 33
 -1 0 14 6959.66 468.578 32
 -1 0 -14 6778.52 521.112 33
 -1 0 14 7120.26 301.5 44
 1 0 15 18279.2 892.551 12
 1 0 -15 18984.7 958.767 15
 1 0 15 17980.7 878.15 14
 -1 0 15 20048.7 1026.66 14
 1 0 15 18391.9 995.959 16
 1 0 15 18262 865.64 10
 1 0 15 19599.2 928.637 140
 -1 0 15 19360.1 1000.45 140
 -1 0 15 19876.5 969.164 141
 -1 0 15 18823.1 598.259 67
 -1 0 -15 19320.4 628.975 66
 1 0 -15 19950.3 616.294 66
 -1 0 15 20756.7 958.63 36
 -1 0 15 17791.8 893.436 35
 1 0 -15 19022.5 978.533 37
 1 0 15 19479.2 910.756 19
 -1 0 15 19826 917.002 23
 -1 0 15 19287.2 978.031 19
 1 0 15 19721 927.879 23
 -1 0 15 20215.7 879.13 22
 -1 0 15 19808.6 969.992 139
 -1 0 15 18712.2 954.99 136
 -1 0 15 19060.3 888.862 138
 1 0 15 19541.1 990.237 139
 -1 0 15 19649.3 944.522 137
 1 0 15 19044.1 939.102 138
 1 0 15 20098.2 989.448 137
 -1 0 15 18923.3 945.038 135
 -1 0 15 19440.1 945.315 131
 -1 0 15 18983.7 950.745 134
 -1 0 15 19351.4 952.74 133
 -1 0 15 18734.7 552.922 129
 -1 0 -15 18159.9 544.622 125
 -1 0 -15 19255.2 552.157 127
 -1 0 -15 18971.7 561.819 120
 1 0 -15 18819.9 602.197 121
 -1 0 -15 19442 598.93 122
 1 0 -15 20134.4 608.588 122
 -1 0 15 18998.9 550.668 112
 1 0 -15 20303.3 616.601 108
 -1 0 -15 19028.8 599.278 108
 1 0 -15 17737.8 544.637 99
 -1 0 -15 20271.3 607.898 100
 -1 0 15 19045.8 577.615 93
 1 0 -15 19875.3 602.634 91
 -1 0 -15 18853.5 549.163 87
 1 0 -15 19967.4 609.548 86
 -1 0 15 19830.2 601.204 83
 -1 0 15 18668.6 910.155 41
 -1 0 15 19879.4 1016.34 40
 1 0 15 18501.9 991.95 40
 -1 0 -15 18776.6 569.708 79
 -1 0 -15 19655 584.141 78
 1 0 -15 19657.9 611.985 81
 -1 0 -15 19268 594.217 81
 -1 0 -15 19220.5 600.446 68
 1 0 -15 19844.7 589.197 71
 -1 0 -15 17756.6 536.826 72
 1 0 -15 18423.2 592.971 72
 1 0 -15 19660.5 565.608 68
 -1 0 -15 19723.3 608.052 70
 1 0 -15 16895.9 567.387 70
 1 0 -15 19022.2 940.211 29
 1 0 15 19572.2 982.223 27
 1 0 -15 20626 953.34 26
 -1 0 15 21087.8 977.149 27
 -1 0 -15 19129.6 641.702 59
 1 0 -15 19619.4 626.771 59
 -1 0 15 21105.2 618.168 51
 1 0 15 19536.9 621.86 49
 -1 0 15 20650.7 628.015 52
 1 0 15 19879.1 570.437 52
 -1 0 15 20456 562.357 50
 1 0 -15 19427.3 622.863 54
 -1 0 -15 18963.1 636.232 54
 1 0 -15 18867.4 911.096 33
 1 0 -15 18919.6 978.075 31
 -1 0 -15 17184.8 891.209 33
 -1 0 15 20141 583.35 44
 1 0 -16 21230.6 1045.26 15
 -1 0 16 22491.3 1118.22 14
 1 0 16 21125.6 969.64 14
 1 0 16 20063 1063.24 16
 1 0 16 20612.9 969.561 12
 1 0 16 21683.1 999.977 140
 -1 0 16 23226.6 1115.27 140
 -1 0 16 21645.6 1041.98 141
 1 0 16 22338.4 678.157 65
 -1 0 16 22446.7 663.606 67
 1 0 -16 22375.8 678.535 66
 -1 0 -16 22350.2 694.224 66
 -1 0 16 21594.8 996.479 35
 -1 0 16 22727.4 1026.56 36
 1 0 -16 20282.9 1039.55 37
 -1 0 16 21508.8 968.776 23
 -1 0 16 20148.6 1020.04 21
 1 0 16 20341.6 957.394 19
 -1 0 16 20971.8 1048.84 19
 1 0 16 21240.4 981.309 23
 1 0 16 21246.9 1058.15 139
 -1 0 16 21103.8 1024 136
 -1 0 16 20718.6 1011.5 135
 -1 0 16 22412.8 1049.66 139
 -1 0 16 22781.8 981.561 138
 1 0 16 21490.5 1052.9 137
 -1 0 16 21859.9 1022.8 137
 1 0 16 21733.6 1031.21 138
 -1 0 16 21183.4 1027.85 133
 -1 0 16 20108.2 992.162 131
 -1 0 16 21534.4 1039.24 134
 -1 0 16 21348 602.355 129
 -1 0 -16 21464.8 595.897 127
 -1 0 -16 20332 589.624 125
 -1 0 -16 21850.8 651.856 122
 1 0 -16 21570 659.584 121
 -1 0 -16 20621 608.299 120
 1 0 -16 22817.2 667.324 122
 -1 0 16 21764 599.017 112
 -1 0 -16 22231.3 665.123 108
 1 0 -16 22520.4 672.416 108
 -1 0 -16 22734.4 662.345 100
 1 0 -16 20042.9 587.777 99
 -1 0 -16 21010.4 680.712 101
 1 0 -16 21967.1 652.633 91
 -1 0 16 20934.5 623.577 93
 -1 0 -16 19384.4 577.414 87
 -1 0 16 22214 652.513 83
 1 0 -16 22021.6 661.889 86
 1 0 16 21939.5 1105.07 40
 -1 0 16 21643 1092.55 40
 -1 0 16 19598.3 957.512 41
 -1 0 -16 21365.5 628.713 78
 1 0 -16 21850.2 668.188 81
 -1 0 -16 22061.9 655.4 81
 1 0 -16 21784 635.509 71
 1 0 -16 21712.7 616.218 68
 1 0 -16 20244.8 644.626 72
 -1 0 -16 20514.8 588.896 72
 1 0 -16 19624.9 627.046 70
 -1 0 -16 22667.4 670.322 70
 -1 0 -16 22041 659.15 68
 -1 0 -16 22270.4 706.846 59
 1 0 -16 22577.9 691.899 59
 -1 0 -16 21863.9 995.038 33
 1 0 -16 21853.9 1072.76 31
 1 0 -16 22554.2 997.704 33
 -1 0 16 20053.6 927.627 30
 1 0 -16 21655.7 998.497 26
 1 0 16 22473.2 1079.28 27
 1 0 -16 21695.6 1023.25 29
 -1 0 16 22553.4 1040.53 27
 1 0 16 23073.5 626.225 52
 -1 0 16 23157.7 682.919 52
 -1 0 16 23703.3 674.905 51
 -1 0 16 22178.2 601.197 50
 1 0 16 23371.6 693.009 49
 -1 0 -16 20052.8 684.75 54
 1 0 -16 22391.4 687.263 54
 -1 0 16 22248 629.611 44
 -1 0 17 7474.42 578.167 141
 -1 0 17 6162.98 565.178 140
 1 0 17 6287.66 516.631 140
 1 0 17 6416.28 325.703 65
 1 0 -17 6593.72 326.537 66
 -1 0 -17 6230.84 330.787 66
 -1 0 17 6542.03 320.273 67
 -1 0 17 5927.1 299.537 63
 -1 0 17 5858.22 495.691 35
 -1 0 17 6512.58 519.565 36
 1 0 17 6632.55 605.523 35
 -1 0 17 6649.55 572.817 19
 1 0 17 6456.11 508.937 23
 -1 0 17 5597.09 515.665 21
 -1 0 17 5600.37 470.363 23
 1 0 17 5620.24 480.03 19
 -1 0 17 5196.13 499.915 136
 -1 0 17 6272.92 536.62 139
 1 0 17 6211.37 550.932 137
 1 0 17 6799.86 575.701 139
 -1 0 17 6960.07 548.449 137
 1 0 17 6081.69 528.419 138
 -1 0 17 5859.28 509.668 135
 -1 0 17 6630.67 503.851 138
 -1 0 17 6154.57 528.408 133
 -1 0 17 7003.11 550.661 131
 -1 0 -17 6084.47 283.388 120
 1 0 -17 6651.03 320.922 122
 1 0 -17 6360.68 317.627 121
 -1 0 -17 6775.48 315.286 122
 1 0 17 7256.53 343.214 49
 -1 0 17 7225.79 331.545 51
 1 0 17 6606.17 289.051 52
 -1 0 17 6891.3 336.532 52
 1 0 -17 6888.88 332.363 108
 -1 0 -17 6614.9 319.868 108
 -1 0 -17 6427.61 335.796 101
 -1 0 -17 6593.42 315.74 100
 -1 0 17 6440.43 294.057 93
 1 0 -17 6561.37 310.492 91
 -1 0 17 6148.85 302.067 83
 1 0 -17 6619.12 320.586 86
 -1 0 17 6762.07 527.309 41
 -1 0 17 6835.87 590.953 40
 1 0 17 6771.93 594.121 40
 1 0 -17 6251.05 318.668 81
 -1 0 -17 6583.85 316.164 81
 -1 0 -17 6456.7 299.58 78
 -1 0 -17 6523.13 318.235 70
 1 0 -17 6366.18 296.259 71
 -1 0 -17 6231.21 269.43 72
 1 0 -17 6230.58 313.28 72
 1 0 -17 6180.52 285.396 68
 -1 0 17 6475.01 321.627 73
 -1 0 -17 6710.4 321.939 68
 1 0 -17 5988.11 545.393 31
 1 0 -17 6606.43 510.906 33
 1 0 -17 6597.16 336.492 59
 -1 0 -17 6095.16 336.546 59
 -1 0 17 6808.76 595.645 14
 1 0 17 6047.17 557.163 16
 -1 0 17 7030.32 549.628 27
 1 0 -17 6758.22 527.738 26
 1 0 -17 6383.97 535.25 29
 1 0 17 6528.09 564.549 27
 -1 0 -17 5959.71 331.416 54
 1 0 -17 6608.45 338.105 54
 -1 0 -17 6348.62 271.327 127
 -1 0 -17 6236.14 268.784 125
 -1 0 17 6672.87 282.015 129
 -1 0 17 6488.84 293.692 44
 -1 0 18 39104.6 912.76 129
 1 0 -18 41755.3 1008.67 122
 -1 0 -18 38396.7 934.675 120
 -1 0 -18 40556.7 997.755 119
 -1 0 -18 39742 975.47 122
 1 0 -18 39801.9 993.957 121
 -1 0 18 43051.7 1029.34 52
 -1 0 18 43226.4 1007.74 51
 1 0 18 41837.2 1027.11 49
 -1 0 -18 40514 996.223 108
 1 0 -18 41377.7 1015.99 108
 -1 0 -18 42580 996.78 100
 -1 0 -18 39922.7 1031.05 101
 1 0 -18 39391.7 973.167 91
 -1 0 18 39834.2 950.088 93
 -1 0 18 39683.3 974.817 83
 1 0 -18 40435.2 992.622 86
 1 0 18 40136 1565.72 41
 1 0 18 39670 1536.98 40
 -1 0 18 38979.5 1529.09 40
 1 0 -18 40692.1 1043.43 59
 -1 0 -18 38913 1042.53 59
 1 0 -18 41417.1 1017.65 81
 -1 0 -18 39220 982.945 81
 -1 0 18 40969.4 1009.78 73
 1 0 -18 38517.1 983.689 72
 -1 0 -18 40918.5 1003.47 68
 1 0 -18 38696.2 937.23 68
 1 0 -18 39920.8 954.157 71
 -1 0 -18 38913.1 993.63 70
 1 0 18 42640.2 1029.91 65
 1 0 -18 39807.1 1009.28 66
 -1 0 18 40935 999.965 67
 -1 0 18 39332.7 976.755 63
 -1 0 -18 40090 1025.56 66
 -1 0 18 40914.4 1387.43 36
 1 0 18 39120 1553.29 35
 -1 0 18 39594.5 941.433 44
 -1 0 18 41371 1018.81 53
 1 0 -18 40864 1040.66 54
 -1 0 -18 36197.1 1017.62 54
 -1 0 18 41850.4 1473.58 141
 -1 0 18 41335.4 1547.11 140
 1 0 18 39021.6 1386.04 140
 1 0 18 38638.5 1441.72 138
 -1 0 18 37847 1429 139
 1 0 18 38545.5 1493.09 139
 1 0 18 39487.9 1494.44 27
 1 0 -18 37966.5 1353.69 26
 1 0 -18 37939.7 1403.11 29
 -1 0 18 38720.9 1403.99 27
 1 0 -18 38745.1 1492.09 31
 1 0 18 38547.6 1512.06 30
 1 0 -19 16087.7 521.2 108
 -1 0 -19 16044.4 507.88 108
 -1 0 -19 16355.6 498.746 100
 -1 0 -19 16175.4 535.5 101
 1 0 -19 15790.1 487.453 91
 1 0 19 15924.6 472.044 93
 -1 0 19 15647 468.088 93
 -1 0 19 15683.7 487.698 83
 1 0 -19 15530 495.543 86
 1 0 19 14590.3 865.349 41
 -1 0 19 15683.6 873.471 40
 1 0 19 15550.4 866.668 40
 1 0 -19 16361.9 545.429 59
 -1 0 -19 15147.8 536.782 59
 -1 0 -19 15808.5 499.161 81
 1 0 -19 15957.5 520.277 81
 -1 0 19 15868.9 514.595 73
 -1 0 -19 15743.2 510.727 68
 -1 0 -19 15235.1 504.133 70
 1 0 -19 15666.9 465.066 68
 -1 0 19 16155.9 509.178 67
 -1 0 -19 14817.4 513.626 66
 1 0 19 16536.5 528.092 65
 1 0 -19 16715 527.929 66
 1 0 19 13889.4 844.629 35
 -1 0 -19 15550 488.202 122
 -1 0 -19 16681.3 512.431 119
 1 0 -19 16115.5 515.848 120
 1 0 -19 15601.9 499.641 121
 1 0 -19 16303.1 512.845 122
 1 0 -19 14463.5 818.31 31
 1 0 19 14426.6 840.896 30
 1 0 19 15251 836.079 27
 -1 0 19 15983.3 519.495 53
 -1 0 -19 13377.1 517.652 54
 1 0 -19 15527.6 533.766 54
 -1 0 19 16679.6 505.462 51
 1 0 19 16272.3 527.745 49
 -1 0 19 16865.6 529.167 52
 -1 0 19 16294.9 877.352 140
 -1 0 19 15285.2 797.236 141
 -1 0 20 9769.55 331.807 83
 1 0 20 9352.78 635.091 41
 -1 0 20 9704.68 628.088 40
 1 0 20 9523.86 623.485 40
 -1 0 -20 9565.86 343.545 81
 1 0 -20 9609.39 364.549 81
 -1 0 20 9242.42 310.905 93
 1 0 20 9622.69 312.292 93
 -1 0 -20 9295.22 348.949 70
 -1 0 20 10682.4 372.26 73
 1 0 -20 9189.19 308.869 68
 -1 0 -20 9474.54 352.013 68
 -1 0 -20 9418.24 373.899 59
 1 0 -20 9896.97 383.423 59
 1 0 20 9970.45 650.341 35
 1 0 20 10216.2 371.395 49
 -1 0 20 10326.4 347.703 51
 -1 0 20 10319.4 368.322 52
 1 0 20 9927.13 384.517 63
 -1 0 -20 9043.48 352.685 66
 -1 0 20 10252.3 356.817 67
 1 0 20 10147.6 366.402 65
 1 0 -20 9884.07 360.566 66
 1 0 20 9537.18 379.29 53
 1 0 -20 9301.49 372.076 54
 -1 0 20 9739.11 361.466 53
 1 0 -20 9870.31 365.274 101
 -1 0 -20 10512.2 346.749 100
 -1 0 -20 10214.8 378.462 101
 -1 0 -20 10041.9 349.878 119
 1 0 -20 10228.9 359.957 122
 1 0 -20 9500.84 343.084 121
 -1 0 -20 9948.8 337.989 122
 1 0 -20 9718.3 357.842 120
 -1 0 -20 9871.31 351.988 108
 1 0 -20 9981.36 368.02 108
 1 0 21 708.219 82.0614 73
 -1 0 21 579.764 81.6563 73
 -1 0 -21 598.88 81.3545 68
 -1 0 21 575.699 60.557 93
 1 0 -21 546.014 81.4708 59
 -1 0 21 596.33 79.424 52
 1 0 21 653.61 83.1187 49
 1 0 21 497.429 85.1291 53
 1 0 21 515.013 76.5415 65
 1 0 21 596.429 89.4218 63
 -1 0 21 540.633 76.1914 67
 1 0 -21 649.71 87.9553 81
 -1 0 -21 623.504 87.7199 88
 1 0 -21 508.441 67.5785 88
 -1 0 21 591.599 66.3153 83
 -1 0 -21 636.582 73.034 100
 -1 0 -21 665.497 88.9927 101
 1 0 -21 631.592 82.6326 101
 -1 0 -21 619.087 76.5044 119
 1 0 -21 625.689 79.3292 122
 1 0 21 542.594 85.5624 56
 1 0 -21 533.338 81.2872 54
 -1 0 -21 482.561 71.9557 108
 1 0 -21 577.761 81.3093 108
 1 0 22 3307.11 162.981 63
 -1 0 22 2972.69 131.337 67
 -1 0 22 3243.25 150.758 73
 1 0 22 3415.26 142.733 73
 1 0 -22 3271.69 156.357 81
 -1 0 -22 3275.22 157.844 88
 1 0 -22 2659.48 113.144 88
 -1 0 -22 2612.13 111.129 100
 -1 0 -22 3241.41 156.039 101
 1 0 -22 3278.27 147.237 101
 1 0 -22 3341.15 156.737 108
 -1 0 -22 3064.93 127.887 119
 1 0 22 3194.51 156.805 56
 1 0 22 3293.13 164.353 53
 1 0 -22 2988.37 154.528 54
 -1 0 -23 249.655 37.261 101
 1 0 -23 248.339 36.9582 81
 -1 0 23 137.66 28.4505 73
 -1 0 -23 203.157 36.3325 88
 1 0 23 189.09 35.5818 115
 1 0 -23 219.54 36.1314 108
 1 -1 23 219.673 30.9195 73
 -1 -1 -23 270.789 35.08 88
 -1 1 23 238.792 33.0193 114
 -1 1 23 267.808 36.8316 115
 -1 1 23 261.373 36.748 111
 1 1 -23 232.252 33.8353 101
 -1 -1 -23 231.234 31.5956 101
 -1 1 22 2022.91 119.519 115
 -1 1 22 2198.73 121.679 114
 -1 1 22 1546.43 80.7401 67
 1 -1 22 1981.97 123.446 63
 -1 1 22 2211.34 129.517 65
 -1 -1 -22 2154.87 120.438 101
 -1 -1 -22 1587.01 82.4635 100
 1 1 -22 2106.32 121.884 101
 -1 -1 -22 1675.76 83.4178 119
 1 1 -22 1852.53 94.7641 88
 -1 -1 -22 2196.17 125.247 88
 1 -1 22 2158.77 117.87 73
 -1 1 22 1905.44 106.283 73
 1 -1 22 1624.36 82.536 93
 1 -1 22 2119.38 126.628 53
 1 1 -22 1955.74 126.87 59
 1 1 -21 3505.4 185.705 101
 -1 -1 -21 3827.99 193.075 101
 -1 -1 -21 3598.46 163.349 100
 -1 -1 -21 3637.24 190.961 88
 1 1 -21 3560.53 150.261 68
 -1 1 21 3597.11 176.43 73
 1 -1 21 3381.19 159.908 93
 1 -1 21 3517.02 185.16 58
 -1 1 21 3607.29 188.483 115
 -1 1 21 3727.76 199.523 65
 1 1 -21 3362.24 184.513 66
 1 -1 21 3456.71 195.869 63
 -1 1 21 3696.58 166.856 67
 1 -1 21 3644.28 176.473 65
 1 -1 21 3468.9 193.219 56
 1 1 -21 2918.65 172.799 54
 1 -1 21 3512.6 194.694 53
 -1 -1 -21 3428.27 170.535 122
 1 1 -21 3669.56 183.007 120
 -1 -1 -21 3457.89 160.843 119
 -1 1 21 3400.24 191.46 49
 -1 1 21 3386.75 168.808 51
 1 -1 21 3468 176.591 49
 -1 1 21 3580.21 186.731 52
 -1 -1 -21 3561.38 179.338 108
 -1 -1 -20 1641.97 129.046 100
 -1 -1 -20 1752.22 147.9 101
 1 -1 20 1729.19 130.669 93
 -1 1 20 1337.98 109.811 83
 -1 -1 -20 1505.94 140.759 88
 1 -1 20 1674.46 277.129 41
 -1 1 20 1923.79 279.089 40
 1 -1 20 1888.82 274.951 40
 -1 -1 -20 1584.85 132.305 81
 1 1 -20 1846.79 149.257 81
 1 1 -20 1445.75 112.229 68
 -1 -1 -20 1523.61 133.394 68
 -1 1 20 1611.61 132.444 73
 -1 -1 -20 1651.43 141.204 70
 -1 -1 -20 1380.82 129.963 59
 1 -1 20 1391.45 244.277 35
 1 -1 20 1698.51 150.15 53
 1 1 -20 1536.56 138.877 54
 -1 1 20 1662.87 138.254 53
 1 -1 20 1734.3 151.609 56
 -1 -1 -20 1708.48 130.657 119
 -1 -1 -20 1619.03 132.896 122
 1 1 -20 1521.18 127.568 121
 1 1 -20 1619.28 138.652 120
 1 1 -20 1579.82 126.938 122
 -1 1 20 1672.25 143.948 52
 -1 1 20 1764.68 139.428 51
 -1 1 20 1681.84 148.391 49
 1 -1 20 1757.72 140.888 49
 -1 -1 -20 1609.86 138.394 108
 -1 1 20 1698.09 144.03 115
 1 1 -20 1670.78 146.106 66
 1 -1 20 1636.79 136.059 65
 -1 1 20 1631.79 128.733 67
 -1 1 20 1756.79 151.554 65
 1 -1 19 2769.81 158.291 129
 1 1 -19 2953.79 188.314 122
 1 1 -19 2566.27 186.644 120
 -1 -1 -19 3126.11 194.449 119
 -1 -1 -19 3093.05 200.213 122
 1 1 -19 2960.03 190.572 121
 -1 1 19 2923.31 203.741 115
 -1 -1 -19 2818.97 194.877 108
 -1 -1 -19 3225.83 194.168 100
 -1 -1 -19 2793.37 201.299 101
 1 -1 19 2953.46 190.777 93
 -1 -1 -19 3431.39 219.332 88
 1 1 -19 3210.64 194.988 86
 -1 1 19 2872.71 179.322 83
 1 -1 19 2919.95 364.893 40
 1 -1 19 2411.82 355.515 41
 -1 1 19 3027.62 369.108 40
 -1 -1 -19 2741.46 196.711 59
 -1 -1 -19 2910.74 195.072 81
 1 1 -19 2861.97 199.109 81
 -1 -1 -19 2834.34 197.083 70
 -1 1 19 2943.28 193.775 73
 -1 -1 -19 2844.67 194.395 68
 1 1 -19 3033.75 198.067 72
 1 1 -19 3082.56 178.92 68
 1 -1 19 2743 166.005 67
 1 1 -19 2871.03 207.058 66
 -1 1 19 3106.52 215.076 65
 -1 1 19 2991.07 191.184 67
 1 -1 19 3302.06 204.854 65
 1 -1 19 2559.72 356.145 35
 -1 1 19 3265.37 335.167 36
 -1 1 19 3245.86 185.987 44
 1 1 -19 2420.47 316.204 29
 1 1 -19 2914.53 203.968 54
 1 -1 19 2951.48 212.167 53
 -1 1 19 2838.01 195.051 53
 -1 1 19 3384.74 218.062 52
 1 -1 19 2970.36 198.758 49
 -1 1 19 3156.27 202.213 51
 -1 1 19 2994.76 211.766 49
 -1 1 19 2930.3 345.883 141
 -1 1 19 2934.06 364.514 140
 1 -1 19 2724.34 355.147 30
 1 1 -19 2516.86 342.294 31
 1 -1 18 5876.08 516.399 139
 -1 1 18 6699.57 552.693 139
 -1 -1 -18 6360.79 325.567 59
 1 -1 18 6451.08 273.24 129
 -1 -1 -18 6601.95 316.096 122
 1 1 -18 6326.11 305.702 121
 -1 -1 -18 6799.64 311.191 119
 1 1 -18 6487.83 302.03 122
 -1 1 18 7118.57 332.534 115
 -1 -1 -18 6476.9 316.089 108
 1 1 -18 6870.31 324.873 108
 -1 -1 -18 6662.03 330.31 101
 -1 -1 -18 6931.18 311.279 100
 1 1 -18 6556.01 293.624 91
 -1 -1 -18 6425.65 274.188 87
 -1 1 18 6676.98 297.102 83
 1 1 -18 6291.84 299.704 86
 1 -1 18 6696.05 596.611 41
 -1 1 18 5987.51 547.716 40
 1 -1 18 6323.37 556.667 40
 -1 -1 -18 6497.34 311.941 81
 1 1 -18 6916.91 326.871 81
 1 1 -18 6299.79 308.846 72
 -1 1 18 6879.52 316.147 73
 -1 -1 -18 6512.13 312.199 68
 1 1 -18 6530.81 287.11 68
 -1 -1 -18 6095.52 311.001 70
 -1 1 18 6683.96 518.988 36
 1 -1 18 6148.2 570.001 35
 -1 -1 -18 6381.46 305.602 66
 1 -1 18 6885.75 320.473 65
 1 1 -18 6384.38 323.718 66
 -1 1 18 6694.74 335.206 65
 -1 1 18 7028.21 314.869 67
 -1 1 18 6829.08 580.185 140
 -1 1 18 5916.29 517.079 141
 1 -1 18 6510.17 573.536 30
 1 1 -18 6530.63 568.563 31
 1 1 -18 6757.78 529.543 33
 -1 1 18 6313.55 535.003 27
 1 1 -18 6969.73 559.366 29
 1 -1 18 6662.47 543.142 27
 1 -1 18 6624.39 320.084 49
 -1 1 18 6862.32 321.75 51
 -1 1 18 7112.95 346.504 49
 -1 1 18 7321.1 341.899 52
 1 1 -18 6459.44 324.425 54
 1 -1 18 6528.89 332.811 53
 -1 1 18 6956.57 300.409 44
 -1 1 17 5051.79 490.43 141
 -1 1 17 5137.37 513.561 140
 1 -1 17 4656.16 428.105 140
 1 -1 17 4834.45 274.565 65
 -1 -1 -17 4527.76 263.786 66
 -1 1 17 5161.75 295.795 65
 -1 1 17 5027.95 271.732 67
 1 1 -17 4718.99 282.589 66
 -1 1 17 5451.19 485.843 36
 -1 1 17 4660.84 438.624 35
 1 -1 17 4703.09 449.397 19
 1 -1 17 4809.39 467.453 23
 -1 1 17 4266.93 459.91 19
 1 -1 17 5312.11 503.159 139
 -1 1 17 4666.77 445.614 135
 -1 1 17 3681.44 409.451 136
 -1 1 17 4894.02 481.138 137
 1 -1 17 5017.17 479.585 137
 -1 1 17 4317.57 429.993 138
 -1 1 17 5041.94 497.117 139
 1 -1 17 4437.47 430.969 138
 -1 1 17 4414.16 444.505 133
 -1 1 17 4325.34 430.922 131
 -1 -1 -17 4330.38 221.001 127
 1 -1 17 4450.55 233.647 129
 -1 -1 -17 4534.37 239.21 120
 1 1 -17 4634.88 259.478 122
 -1 -1 -17 5019.11 272.245 119
 -1 -1 -17 4614.85 269.376 122
 1 1 -17 4737.33 267.07 121
 -1 1 17 4982.44 289.209 49
 -1 1 17 4796.84 239.358 50
 -1 1 17 5105.4 283.146 51
 1 -1 17 5472.26 289.185 49
 -1 1 17 5052.75 288.145 52
 -1 -1 -17 4779.32 273.7 108
 1 1 -17 5494.22 291.095 108
 -1 -1 -17 5143.73 292.803 101
 -1 -1 -17 5227.74 274.988 100
 1 1 -17 4830.64 256.852 91
 -1 1 17 4670.33 230.128 93
 -1 1 17 4684.34 256.266 83
 1 1 -17 4789.08 263.911 86
 -1 -1 -17 4454.84 236.959 87
 -1 1 17 4541.44 423.645 41
 -1 1 17 4852.43 499.492 40
 1 -1 17 4267.53 496.387 41
 1 -1 17 4621.02 489.334 40
 1 1 -17 4646.39 271.438 81
 -1 -1 -17 4188.93 244.142 78
 -1 -1 -17 5000.64 275.363 81
 1 1 -17 4716.97 239.698 71
 1 1 -17 5080.03 253.694 68
 1 1 -17 4517.58 264.574 72
 -1 1 17 5032.69 275.028 73
 -1 -1 -17 4888.82 277.329 70
 -1 -1 -17 4907.68 271.898 68
 -1 1 17 4559.74 483.345 14
 1 -1 17 4394.85 476.819 16
 1 1 -17 4668.72 285.714 59
 -1 -1 -17 4724.69 282.793 59
 1 -1 17 4976.78 478.195 27
 1 1 -17 4322.71 453.545 29
 1 1 -17 4814.83 423.042 26
 -1 1 17 4766.06 473.462 27
 1 1 -17 4675.64 279.094 54
 1 1 -17 4562.52 452.307 33
 1 1 -17 4872.55 498.738 31
 1 -1 17 4835.13 507.382 30
 -1 1 17 4910.02 258.854 44
 -1 1 16 76877.2 2308.42 140
 1 -1 16 74551.1 2087.2 140
 -1 1 16 76927 2245.36 141
 1 -1 16 75479.1 1630.03 65
 -1 1 16 74725 1662.43 65
 -1 -1 -16 72349.2 1623.44 66
 -1 1 16 74935.9 1612.17 67
 1 1 -16 73829.4 1658.42 66
 -1 1 16 70563.9 2090.66 35
 -1 1 16 79054.4 2214.3 36
 -1 1 16 72007 2208.66 19
 1 -1 16 70758.1 2111.92 19
 1 -1 16 73958.1 2204.69 23
 -1 1 16 69188.1 2117.1 21
 -1 1 16 74674.5 2087.41 22
 1 -1 16 69562.6 2173.07 139
 -1 1 16 72886.1 2150.1 136
 1 -1 16 68487.6 2135.93 137
 1 -1 16 71365.2 2106.45 138
 -1 1 16 71648.2 2131.63 138
 -1 1 16 73986.3 2215.12 137
 -1 1 16 74605.4 2239.43 139
 -1 1 16 71716.4 2132.7 135
 -1 1 16 70061.2 2112.84 131
 -1 1 16 69669.3 2126.92 133
 -1 -1 -16 73492.9 1540.42 127
 -1 -1 -16 75252.7 1633.24 122
 1 1 -16 75348.1 1604.46 122
 -1 -1 -16 73482.1 1615.01 119
 -1 -1 -16 69010.5 1548.98 120
 1 1 -16 72162.6 1614.35 121
 1 -1 16 75422.8 1634.67 49
 -1 1 16 75834.7 1664.68 49
 -1 1 16 77680.4 1660.81 52
 -1 1 16 79237 1651.43 51
 -1 1 16 77445.8 1574.92 50
 -1 -1 -16 74049.1 1630.63 108
 1 1 -16 74688 1633.71 108
 -1 -1 -16 77871.9 1630.94 100
 -1 -1 -16 73235.7 1653.29 101
 -1 1 16 70148.2 1534.4 93
 1 1 -16 72111.8 1586.01 91
 -1 1 16 72087.1 1592.42 83
 -1 -1 -16 70583 1559.26 87
 1 1 -16 73934.8 1613.55 86
 1 -1 16 72905.3 2262.97 40
 -1 1 16 71536.6 2080.27 41
 1 1 -16 68038.9 1978.59 43
 -1 1 16 75560.1 2290.59 40
 -1 -1 -16 70828.9 1585.55 78
 -1 -1 -16 73629.9 1621.55 81
 1 1 -16 72072.2 1623.29 81
 1 1 -16 70736.7 1607.24 72
 -1 -1 -16 73651.6 1629.2 70
 -1 1 16 74428.9 1616.72 73
 1 1 -16 72363.4 1565.4 68
 1 1 -16 72130.5 1557.03 71
 -1 -1 -16 73052.4 1617.06 68
 1 -1 16 71284.5 2265.59 16
 1 1 -16 67543 2192.77 15
 -1 1 16 71903.8 2271.18 14
 1 -1 16 69630.9 2052.11 14
 1 1 -16 75270.6 1667.79 59
 -1 -1 -16 73675.7 1656.07 59
 1 -1 16 72613.9 2173.71 27
 1 1 -16 72402.2 2058.84 26
 1 1 -16 73161.9 2227.79 29
 1 1 -16 76169.6 2221.05 28
 -1 1 16 74812.9 2234.9 27
 1 1 -16 74411.4 1646.78 54
 1 1 -16 72762.6 2179.44 33
 1 -1 16 70107.8 2249.07 30
 -1 1 16 76705.4 1601.68 44
 1 -1 15 25757.6 1061.6 140
 -1 1 15 26130.1 1149.06 141
 -1 1 15 26871.8 1195.49 140
 -1 -1 -15 25591.8 735.658 66
 1 1 -15 25672 749.796 66
 1 1 -15 25155.5 684.193 68
 -1 1 15 24321.1 707.706 67
 -1 1 15 26039.7 754.128 65
 1 -1 15 26287.5 734.613 65
 -1 1 15 26655.4 1136.53 36
 -1 1 15 24295.3 1093.51 21
 1 -1 15 27583.8 1177.55 23
 -1 1 15 23966.1 970.216 23
 1 -1 15 24680.2 1069.73 19
 -1 1 15 24271.8 1119.26 19
 -1 1 15 25213.7 1052.57 22
 -1 1 15 24479.5 1083.65 135
 -1 1 15 26181.2 1121.13 136
 -1 1 15 25337.5 1099.85 138
 -1 1 15 25240.1 1148.88 139
 -1 1 15 26322.2 1157.4 137
 1 -1 15 24841.3 1065.76 138
 1 -1 15 25028.2 1105.69 137
 1 -1 15 25340.4 1117.66 139
 -1 1 15 24867.3 1099.49 133
 -1 1 15 25394 1098.48 131
 -1 -1 -15 24810.2 668.834 127
 1 1 -15 25849.3 729.316 121
 -1 -1 -15 23722 670.898 120
 -1 -1 -15 26175.1 737.412 122
 -1 -1 -15 25850.9 727.319 119
 -1 1 15 26558.3 757.727 49
 -1 1 15 25866.2 746.903 52
 -1 1 15 26897.7 699.483 50
 -1 1 15 26700.2 744.081 51
 1 -1 15 25941.8 734.873 49
 -1 -1 -15 25895.4 734.97 108
 1 1 -15 25582 728.352 108
 -1 -1 -15 24549.5 740.973 101
 -1 -1 -15 25602.2 722.734 100
 -1 1 15 23892 659.562 93
 1 1 -15 25061.6 704.874 91
 -1 1 15 24935.2 705.718 83
 1 1 -15 25444.2 720.25 86
 -1 -1 -15 24180.4 685.265 87
 1 1 -15 24546.2 1017.72 43
 1 -1 15 24556.7 1162.56 40
 -1 1 15 26347 1180.57 40
 -1 -1 -15 24703.5 699.32 78
 1 1 -15 25024.9 725.733 81
 -1 -1 -15 24206.7 713.512 81
 1 1 -15 24878.4 681.784 71
 1 1 -15 22105.9 668.629 70
 -1 -1 -15 26124.5 737.8 70
 1 1 -15 24654.6 715.082 72
 -1 -1 -15 25652.8 724.429 68
 1 -1 15 23194.6 1144.53 16
 1 1 -15 23793.8 1133.08 15
 -1 1 15 24119.1 1156.2 14
 1 -1 15 24736.3 1043.58 14
 1 -1 15 25231.2 1012.57 12
 -1 -1 -15 24998.2 748.765 59
 1 1 -15 25600.4 752.489 59
 1 -1 15 24733.8 1098.11 27
 1 1 -15 24468.5 1124.15 29
 -1 1 15 26220.5 1162.22 27
 1 1 -15 26513.5 1141.87 28
 1 1 -15 24799.8 1037.48 26
 1 1 -15 25914.9 742.33 54
 1 -1 15 23888.4 1155.08 30
 1 1 -15 24962.8 1109.8 33
 -1 1 15 25834.5 1008.3 32
 -1 1 15 26406.9 714.219 44
 1 1 -15 25227.5 658.827 48
 -1 1 14 3308.22 389.194 140
 -1 1 14 3655.08 406.617 141
 1 -1 14 3401.06 358.423 140
 -1 1 14 3671.58 236.546 65
 1 -1 14 3698.52 227.48 65
 -1 -1 -14 4082.35 242.544 66
 -1 1 14 3670.86 222.073 67
 1 1 -14 3610.11 234.161 66
 1 1 -14 3330.97 198.644 68
 1 1 -14 3390.23 382.631 37
 -1 1 14 4595.25 442.745 36
 1 -1 14 3155.63 376.828 23
 -1 1 14 3542.15 388.284 21
 1 -1 14 3449.02 365.909 19
 -1 1 14 3004.17 310.576 23
 -1 1 14 3986.6 418.213 19
 -1 1 14 3403.3 359.917 22
 1 -1 14 3067.92 356.919 137
 -1 1 14 3416.5 372.895 135
 1 -1 14 3348.79 328.994 136
 1 -1 14 3539.4 385.492 139
 -1 1 14 3549.21 383.307 136
 -1 1 14 3388.89 390.883 137
 -1 1 14 3421.45 373.42 138
 -1 1 14 3655.39 406.804 139
 1 -1 14 3660.68 333.901 135
 1 -1 14 3839.76 346.697 134
 -1 1 14 3317.48 364.148 131
 1 -1 14 3467.82 325.435 131
 -1 1 14 3403.79 374.174 133
 1 -1 14 3406.83 322.587 133
 -1 -1 -14 3838.18 207.694 127
 -1 -1 -14 3571.46 225.905 122
 1 1 -14 3597.38 225.023 121
 -1 -1 -14 3383.37 200.214 120
 -1 1 14 3381.57 228.536 49
 -1 1 14 3764 215.16 50
 1 -1 14 3706.89 227.649 49
 -1 1 14 3903.43 235.192 51
 -1 1 14 3692.56 235.358 52
 -1 -1 -14 3373.6 220.293 108
 1 1 -14 3329.33 216.782 108
 -1 -1 -14 3328.21 226.005 101
 -1 -1 -14 3529.36 221.09 100
 -1 1 14 3117.39 188.491 93
 1 1 -14 3538.67 215.511 91
 -1 1 14 3188.7 207.902 83
 1 1 -14 3974.21 230.81 86
 -1 -1 -14 3239.52 203.965 87
 1 -1 14 3355.67 396.745 40
 1 1 -14 3539.84 355.358 43
 -1 -1 -14 3373.92 208.509 78
 -1 -1 -14 3871.32 228.284 81
 1 1 -14 3509.11 221.74 81
 -1 -1 -14 3348.76 192.914 71
 1 1 -14 3510.48 220.16 72
 -1 -1 -14 3234.49 217.958 70
 1 1 -14 3375.9 202.908 71
 -1 -1 -14 3234 212.02 68
 1 1 -14 3415.4 206.796 70
 -1 1 14 3999.43 434.399 14
 1 1 -14 3584.94 400.413 15
 1 -1 14 3008.79 396.305 16
 -1 1 14 3160.29 323.11 16
 1 -1 14 3741.15 364.758 14
 1 -1 14 3702.07 340.414 10
 1 -1 14 3573.51 346.761 12
 1 1 -14 3677.48 238.698 59
 -1 -1 -14 3687.95 238.117 59
 -1 1 14 3330.39 389.134 27
 1 1 -14 4108.45 421.553 29
 1 1 -14 3226.57 342.603 26
 1 1 -14 3740.84 398.029 28
 1 1 -14 3653.32 230.605 54
 -1 -1 -14 3261.47 332.497 33
 1 1 -14 3479.5 384.574 33
 -1 1 14 3684.39 355.43 32
 1 1 -14 3528.51 195.362 48
 -1 1 14 3612.4 216.824 44
 1 -1 13 68748.6 1860.88 140
 -1 1 13 64072.4 1955.59 140
 -1 1 13 68136 1970.74 141
 1 -1 13 67003.8 1440.38 65
 1 1 -13 67780.2 1462.75 66
 1 1 -13 66146.6 1392.33 68
 -1 1 13 65826.1 1427.94 67
 -1 -1 -13 66715.9 1449.8 66
 1 1 -13 65578.1 1923.09 37
 -1 1 13 68667.4 1956.19 36
 -1 1 13 65449 1937.11 19
 -1 1 13 60526 1878.22 21
 1 -1 13 66332.3 1881.39 19
 1 -1 13 68411 1984.53 23
 -1 1 13 71050.2 1908.98 22
 -1 1 13 66327.1 1780.75 23
 -1 1 13 64618 1942.21 137
 -1 1 13 66020.1 1915.3 136
 1 -1 13 68579.6 1914.16 137
 1 -1 13 67336.6 1763.33 135
 -1 1 13 66311.4 1899.96 135
 -1 1 13 67227.2 1914.05 138
 -1 1 13 68244.3 1979.61 139
 1 -1 13 65143.5 1737.91 131
 -1 1 13 65239.8 1911.8 134
 1 -1 13 65622.5 1748.64 133
 -1 1 13 64374.7 1876.97 131
 1 -1 13 67421.4 1775.34 134
 -1 1 13 66142.3 1908.01 133
 -1 -1 -13 66952.6 1391.18 127
 -1 -1 -13 63920 1399.82 130
 -1 -1 -13 66608.4 1445.78 122
 1 1 -13 64906.3 1436.8 121
 1 1 -13 64022.1 1422.31 120
 -1 1 13 66967.2 1451.49 51
 1 -1 13 67924.8 1447.67 49
 -1 1 13 67385.2 1411.83 50
 -1 1 13 68077.4 1462.06 52
 -1 1 13 67211.5 1459.51 49
 -1 -1 -13 64645.4 1435.27 108
 1 1 -13 67098.9 1437.15 108
 -1 -1 -13 64419 1458.65 101
 -1 -1 -13 67584.6 1440.66 100
 1 1 -13 63315.7 1413.4 91
 -1 -1 -13 61510 1396.37 87
 1 1 -13 64852.3 1430 86
 -1 1 13 63109.6 1415.54 83
 -1 -1 -13 64039 1406.77 78
 -1 -1 -13 63576.5 1422.02 81
 1 1 -13 66350.5 1436.12 81
 -1 -1 -13 65814.8 1404.2 79
 1 1 -13 67855.1 1861.08 43
 1 -1 13 65266.2 1982.71 40
 1 1 -13 57459.1 1371.75 70
 -1 -1 -13 68509.2 1449.45 70
 -1 -1 -13 64776.3 1428.2 68
 1 1 -13 65604.4 1401.96 71
 -1 -1 -13 63375.7 1780.24 33
 -1 1 13 70606.2 1854.18 32
 1 1 -13 66011.7 1932.69 33
 1 1 -13 66779.9 1459.08 59
 -1 -1 -13 66633.9 1467.81 59
 1 1 -13 67056.3 1386.78 48
 -1 1 13 67542.4 1427.54 44
 1 1 -13 65961.7 1950.25 15
 1 -1 13 65340.4 1838.06 14
 1 -1 13 64193.7 1999.67 16
 -1 1 13 61574.7 1743.4 16
 -1 1 13 67446 2005.39 14
 -1 1 13 67106.5 1972.89 27
 1 1 -13 68570.9 1940.42 28
 1 1 -13 68045 1870.33 26
 1 1 -13 63476.6 1927.83 29
 1 1 -13 65307.4 1442.75 54
 -1 -1 -13 62361.3 1461.39 54
 -1 -1 -12 8087.55 512.794 29
 1 1 -12 8900.58 534.924 26
 1 1 -12 7698.21 524.298 28
 -1 1 12 8120.84 560.293 27
 1 1 -12 8857.75 573.893 29
 -1 -1 -12 7919.04 341.612 54
 1 1 -12 7864.91 321.825 54
 1 1 -12 8111.08 514.822 43
 1 -1 12 8076.04 561.43 40
 1 -1 12 8194.91 506.947 140
 1 -1 12 8369.9 440.541 141
 -1 1 12 8131.55 551.767 141
 1 -1 12 8546.91 328.701 65
 -1 -1 -12 7654.83 321.337 66
 1 -1 12 8549.24 529.061 19
 -1 1 12 7758.9 533.205 21
 -1 1 12 7824.76 513.833 22
 -1 1 12 7672 470.381 23
 -1 1 12 8447.65 552.907 19
 -1 1 12 8654.97 440.443 18
 1 -1 12 8417.28 567.127 23
 1 1 -12 10299.1 597.408 37
 -1 1 12 8072.68 540.069 36
 -1 1 12 8011.4 311.491 50
 -1 1 12 7894.14 330.29 52
 1 -1 12 7959.09 322.855 49
 -1 1 12 8131.51 328.862 51
 -1 -1 -12 7857.51 331.005 59
 1 1 -12 7942.98 329.928 59
 1 1 -12 8208.23 561.577 31
 -1 -1 -12 7322.79 472.072 33
 -1 1 12 8526.8 515.75 32
 1 1 -12 7931.19 539.274 33
 1 -1 12 8423.04 513.188 14
 -1 1 12 8019.72 569.257 14
 1 -1 12 7588.48 550.289 16
 -1 1 12 8081 478.554 16
 -1 1 12 7214.83 405.604 13
 -1 1 12 7959.06 313.818 44
 1 1 -12 8394.54 303.704 48
 -1 1 12 8271.68 537.577 133
 1 -1 12 7828.56 466.959 134
 -1 1 12 8110.43 528.613 131
 -1 1 12 8921.85 563.492 134
 1 -1 12 7992.67 469.403 133
 1 -1 12 7736.51 455.312 131
 -1 1 12 9017.07 575.165 137
 -1 1 12 8488.53 545.75 138
 -1 1 12 8588.67 553.375 136
 -1 1 12 8463.93 561.191 139
 1 -1 12 7997.76 467.57 135
 -1 1 12 8851.47 551.438 135
 1 -1 12 8437.76 534.618 137
 -1 1 11 73468.5 2001.15 27
 1 1 -11 74103.9 1920.57 26
 1 1 -11 79623.6 1985.67 28
 1 1 -11 67693.1 1628.47 24
 -1 -1 -11 71646.6 1891.1 29
 1 1 -11 72760.9 1468.33 55
 -1 -1 -11 74052 1566.23 54
 1 1 -11 74295 1533.26 54
 1 -1 11 73515.9 2001.14 40
 1 1 -11 76498.7 1930.96 43
 1 1 -11 71090.8 1817.39 42
 -1 1 11 74172.4 1988.93 141
 1 -1 11 74562.2 1883.82 140
 1 -1 11 73916.4 1751.25 141
 -1 -1 -11 72389.2 1537.19 66
 1 -1 11 74989.6 1995.83 23
 -1 1 11 73709.3 1969.31 19
 -1 1 11 75338.9 1851.04 23
 1 -1 11 76684.2 1935.42 19
 -1 1 11 73582.3 1754.05 18
 -1 1 11 75040.1 1936.1 22
 1 1 -11 73735.7 1947.1 37
 -1 1 11 75518 1988.77 36
 -1 1 11 75245.7 1551.8 52
 1 -1 11 73817.3 1530.47 49
 -1 1 11 74535.2 1544.35 51
 -1 1 11 75772.6 1519.43 50
 1 1 -11 75138.5 1550.89 59
 -1 -1 -11 72993.8 1550.59 59
 1 1 -11 77588.8 2017.35 31
 1 1 -11 76556.8 2004.91 29
 -1 -1 -11 68957.2 1841.33 33
 1 1 -11 76498.1 1995.9 33
 -1 1 11 75599.5 1909.13 32
 -1 -1 -11 70420.7 1932.04 31
 1 -1 11 73850.6 2028.89 16
 -1 1 11 74763.1 2025.81 14
 -1 1 11 72095.5 1726.45 13
 1 -1 11 74441.3 1886.97 14
 1 1 -11 73320.2 1934.78 17
 1 1 -11 74744.4 1501.55 48
 -1 1 11 76340.5 1525.95 44
 1 -1 11 77156.6 1819.92 131
 -1 1 11 73766 1961.19 133
 -1 1 11 73392.5 1941.94 131
 1 -1 11 74534.1 1839.93 132
 -1 1 11 73755.6 1967.43 134
 1 -1 11 70726.8 1808.93 134
 1 -1 11 73170.3 1807.46 133
 -1 1 11 74657.6 1999.13 137
 -1 1 11 72665.4 1944.51 138
 -1 1 11 73093.5 1949.89 136
 -1 1 11 73003 1997.27 139
 1 -1 11 74035.7 1817.16 135
 -1 1 11 72930.8 1944.87 135
 -1 1 10 34409.2 1150.36 27
 -1 -1 -10 32754.4 1063.95 29
 1 1 -10 33788.6 919.92 24
 1 1 -10 37544.7 1142.13 28
 1 1 -10 36199.3 1114.24 26
 -1 -1 -10 33771.9 1048.6 26
 1 1 -10 34206.8 791.565 54
 -1 -1 -10 34192 822.014 54
 1 1 -10 33527.2 1014.25 42
 1 1 -10 35679.6 1109.28 43
 -1 -1 -10 31681.9 943.126 43
 1 -1 10 32466.3 1126.48 40
 -1 1 10 34820.3 1144.66 141
 1 -1 10 33411.7 954.336 141
 1 -1 10 34394.5 1059.28 140
 -1 -1 -10 33902.7 798.946 66
 -1 1 10 34768.3 1114.74 22
 1 -1 10 32809.8 1129.54 23
 -1 1 10 35033.6 1131.51 19
 -1 1 10 35335.1 1000.04 18
 -1 1 10 34880.2 1037.83 23
 -1 1 10 34474.5 1134.72 36
 1 1 -10 33887.4 1096.05 37
 -1 1 10 33035.6 953.126 38
 -1 1 10 33725.6 785.272 50
 1 1 -10 34016.9 772.966 48
 1 -1 10 33814 790.933 49
 -1 1 10 34731.1 810.598 52
 -1 1 10 34197.6 805.067 51
 -1 -1 -10 34034.5 807.909 59
 1 1 -10 35200.6 807.65 59
 -1 -1 -10 31991.3 1030.67 33
 -1 -1 -10 31791.7 1081.81 31
 -1 1 10 34844 1088.23 32
 1 1 -10 35187.8 1142.07 33
 1 1 -10 35291.1 1155.85 31
 1 1 -10 35388.7 1155.79 29
 1 1 -10 33612.5 1094.47 17
 -1 1 10 35145.7 968.792 13
 1 -1 10 33442.5 1053.77 14
 -1 1 10 34241.9 790.904 44
 -1 1 10 35505.1 1140.44 134
 1 -1 10 34592.4 1020.54 134
 1 -1 10 34045.6 1014.13 135
 -1 1 10 33369 1106.75 133
 1 -1 10 32796.9 1017.46 132
 1 -1 10 35190.1 1007.6 131
 -1 1 10 33985.5 1107.65 131
 1 -1 10 34930.1 1012.89 133
 -1 1 10 35412.5 1124.47 138
 -1 1 10 33871.7 1141.45 137
 -1 1 10 33238.7 1105.11 135
 -1 1 10 32541.6 1102.45 136
 -1 1 10 33200.9 1135.27 139
 -1 -1 -9 59952.2 1489.53 26
 1 1 -9 59534.8 1542.78 26
 1 1 -9 60173.4 1382.31 24
 1 1 -9 62105.3 1569.95 28
 -1 -1 -9 58691.9 1510.56 29
 -1 1 9 59664.8 1595.43 27
 1 1 -9 59915.8 1216.18 54
 -1 -1 -9 58009.9 1235.92 54
 -1 -1 -9 53579.6 1371.36 43
 1 1 -9 61361.4 1551.49 43
 1 -1 9 59549 1582.32 40
 1 1 -9 59373.3 1447.13 42
 1 -1 9 60369.5 1383.36 141
 1 -1 9 58610.3 1372.05 142
 -1 1 9 58240.3 1572.19 141
 1 -1 9 61143.5 1489.3 140
 1 -1 9 57190.5 1379.8 144
 -1 1 9 58846 1410.01 38
 -1 1 9 59788.6 1581.79 36
 1 1 -9 60525.2 1547.39 37
 1 -1 9 60006.4 1496.71 14
 1 1 -9 59407.8 1534.75 17
 -1 1 9 59313.3 1394.7 13
 1 1 -9 59496.9 1203.21 48
 -1 1 9 60270.6 1236.13 52
 -1 1 9 58541 1230.89 51
 -1 1 9 60578.5 1215.67 50
 1 1 -9 61592.8 1235.24 59
 -1 -1 -9 61066.7 1237.78 59
 -1 1 9 60444.2 1217.87 44
 1 1 -9 62233.6 1601.24 31
 1 1 -9 62623.3 1599.32 33
 -1 -1 -9 57329 1473.97 33
 -1 1 9 62293.6 1546.62 32
 -1 -1 -9 56864.8 1528.9 31
 1 -1 9 58513.4 1303.68 20
 1 -1 9 60008 1586.9 23
 -1 1 9 61359.8 1481.1 23
 -1 1 9 56731 1558.91 19
 -1 1 9 59921.7 1557.63 22
 -1 1 9 60017.7 1446.16 18
 -1 1 9 59967.5 1557.94 138
 -1 1 9 59398.5 1562.59 136
 -1 1 9 60316.2 1561.19 135
 -1 1 9 59604.1 1591.77 137
 1 -1 9 58575.6 1452.95 134
 1 -1 9 57237.9 1453.35 132
 -1 1 9 57175.2 1553.04 134
 -1 1 9 57520.8 1541.69 131
 1 -1 9 60389.4 1454.07 135
 -1 1 9 57473.1 1544.3 133
 1 -1 9 61624.9 1448.25 131
 1 -1 9 59907.7 1446.8 133
 1 1 -8 114296 2447.65 37
 -1 1 8 112338 2351.19 38
 -1 1 8 116148 2515.38 36
 -1 -1 -8 108378 2487.83 37
 1 1 -8 110648 2127.43 48
 -1 1 8 112447 2138.55 50
 -1 1 8 112148 2152.36 51
 1 1 -8 111428 2314.73 24
 1 -1 8 112220 2503.5 23
 1 -1 8 110669 2261.43 20
 -1 1 8 115128 2491.69 22
 -1 1 8 114944 2385.7 18
 -1 1 8 114196 2396.82 23
 -1 1 8 113655 2494.27 19
 1 -1 8 108459 2322 144
 -1 1 8 112236 2497.87 141
 1 -1 8 114538 2391.02 140
 1 -1 8 107218 2310.3 142
 1 -1 8 113198 2285.49 141
 -1 1 8 114520 2517.89 137
 -1 1 8 112315 2487.62 136
 -1 1 8 113801 2480.98 135
 -1 1 8 115972 2491.49 138
 1 -1 8 114186 2374.49 134
 1 -1 8 116560 2378.92 135
 -1 1 8 114031 2477.13 131
 -1 1 8 110817 2473.29 133
 1 -1 8 117259 2368.97 131
 1 -1 8 115522 2368.69 133
 1 -1 8 112966 2384.81 132
 -1 1 8 115453 2504.1 134
 -1 1 8 112237 2139.75 44
 1 1 -8 114560 2507.8 33
 1 1 -8 119957 2532.21 31
 -1 -1 -8 107280 2438.97 31
 -1 -1 -8 109426 2392.23 33
 -1 1 8 115477 2464.44 32
 1 1 -8 118514 2487.06 28
 -1 -1 -8 109007 2415.9 29
 1 1 -8 113226 2469.62 26
 -1 -1 -8 113333 2407.68 26
 -1 1 8 114910 2526.3 27
 1 1 -8 116266 2460.53 17
 1 1 -8 115941 2518.25 15
 1 -1 8 112423 2405.71 14
 -1 1 8 112669 2324.06 13
 1 1 -8 114014 2473.17 43
 1 1 -8 109437 2346.68 42
 1 1 -7 206507 3960.42 37
 -1 1 7 202507 3893.7 38
 -1 -1 -7 183850 3981.98 37
 -1 1 7 206247 4030.03 36
 1 -1 7 202637 3795.47 141
 1 -1 7 189832 3853.67 142
 1 -1 7 194956 3872.44 144
 1 -1 7 203044 3900.4 140
 -1 1 7 197544 4009.18 141
 -1 1 7 200737 4009.74 140
 1 1 -7 202366 4022.29 33
 1 1 -7 213296 4037.71 31
 -1 -1 -7 193215 3945.47 31
 -1 -1 -7 196840 3903.2 33
 -1 1 7 205443 3992.91 32
 -1 -1 -7 200474 3698.26 2
 -1 1 7 206709 3697.14 1
 1 1 -7 199753 3863.67 24
 -1 1 7 205389 3913.4 23
 -1 1 7 204694 3926.93 18
 -1 1 7 206613 4025.16 22
 -1 1 7 203083 4013.29 19
 1 -1 7 201352 4023.47 23
 1 -1 7 194358 3819.15 20
 1 -1 7 206975 3884.71 133
 1 -1 7 204951 3886.06 131
 1 -1 7 201159 3900.4 132
 -1 1 7 203488 4013.73 134
 -1 1 7 198832 3994.48 133
 1 -1 7 204215 3894.47 134
 -1 1 7 200040 3993.03 131
 -1 1 7 199022 3678.48 44
 -1 1 7 203077 3998.25 135
 -1 1 7 198372 4005.75 136
 -1 1 7 201981 4003.43 138
 -1 1 7 208901 4045.4 27
 -1 -1 -7 199504 3924.37 26
 1 1 -7 213160 4001.11 28
 -1 -1 -7 196943 3928.65 29
 1 1 -7 205682 3998.92 26
 1 1 -7 206637 3966.6 17
 1 -1 7 206476 3926.4 14
 1 -1 7 203112 4057.57 16
 1 1 -7 212108 4047.02 15
 -1 1 7 202461 3850.17 13
 1 1 -7 202473 3994.49 43
 -1 -1 -6 90092.9 2033.03 37
 -1 1 6 92759.9 2056.95 36
 -1 1 6 95552.7 1975.19 38
 1 1 -6 97255.5 1996.9 37
 1 -1 6 94359.9 1855.35 141
 1 -1 6 95844.9 1944.07 140
 1 -1 6 91027.5 1959.34 144
 -1 1 6 93693.5 2039.64 140
 1 -1 6 89230.5 1950.32 142
 1 1 -6 101267 2075.7 31
 -1 1 6 95447.4 2041.08 32
 1 1 -6 98330.7 2071.66 29
 -1 -1 -6 91855 1991.44 31
 1 -1 6 92959.1 1929.55 20
 -1 1 6 98006.4 1975.7 23
 -1 1 6 95623.2 2058.51 19
 -1 1 6 95123.8 2058.98 22
 1 -1 6 95154.3 2064.5 23
 1 1 -6 92850.5 1945.76 24
 -1 1 6 95380.9 1998.48 18
 1 -1 6 87719.3 1720.21 22
 1 -1 6 97496.9 1960.73 134
 1 -1 6 99379.5 1955.39 133
 -1 1 6 95450.7 2047.2 131
 -1 1 6 95239.4 2051.75 133
 -1 1 6 94324.4 2058.44 134
 1 -1 6 95574.5 1948.01 131
 1 -1 6 93600 1963.67 132
 -1 -1 -6 93576 1830.65 1
 -1 -1 -6 97444.8 1844.32 2
 -1 1 6 96878 1836.48 1
 -1 1 6 94482.7 1780.58 44
 1 1 -6 95306.2 2037.89 26
 1 1 -6 99739.8 2043.1 28
 -1 -1 -6 91858.5 1974.37 29
 1 1 -6 94465.1 2043.93 43
 1 1 -6 100835 2026.21 17
 1 -1 6 97343 1974.05 14
 1 1 -6 100371 2083.48 15
 1 -1 6 96762.7 2092.95 16
 -1 1 6 96543.4 1929.83 13
 -1 1 6 95882.6 2064.65 136
 -1 1 6 97261 2056.57 135
 -1 1 6 95289.9 2048.97 138
 -1 1 5 190606 3617.47 38
 1 -1 5 180709 3599.41 142
 1 -1 5 180686 3604.52 144
 -1 1 5 186441 3649.54 140
 1 -1 5 187409 3547.48 140
 -1 1 5 192797 3644.6 18
 -1 1 5 191047 3592.74 23
 -1 1 5 196938 3697.49 22
 1 -1 5 186471 3688.01 23
 -1 1 5 183459 3692.45 21
 1 1 -5 185119 3588.59 24
 1 -1 5 181593 3574.79 20
 -1 1 5 189563 3682.69 19
 1 -1 5 193672 3579.68 133
 -1 1 5 187992 3665.95 131
 1 -1 5 196347 3586.26 134
 1 -1 5 192363 3593.25 132
 -1 1 5 182551 3670.29 133
 -1 1 5 186481 3680.64 134
 1 1 -5 195384 3656.4 28
 1 1 -5 184302 3653 26
 -1 -1 -5 186709 3502.17 1
 -1 1 5 187953 3504.9 1
 -1 -1 -5 191117 3516.81 2
 1 1 -5 197845 3683.4 31
 1 1 -5 195464 3695.86 29
 -1 1 5 188734 3666.84 32
 1 -1 5 191297 3571.9 131
 -1 1 5 186053 3678.28 136
 -1 1 5 188324 3672.35 135
 -1 1 5 197495 3679.63 138
 -1 1 5 192878 3562.2 13
 -1 1 5 190210 3677.89 14
 1 1 -5 184039 3486.93 9
 1 -1 5 193859 3582.3 14
 1 1 -5 199198 3636.09 17
 1 1 -5 194450 3705.51 15
 1 -1 5 188848 3704.57 16
 -1 1 4 352373 6407.06 23
 -1 1 4 338527 6505.86 21
 -1 1 4 354332 6506.56 22
 -1 1 4 358385 6478.83 18
 -1 1 4 344652 6483.51 19
 1 -1 4 346458 6428.63 20
 -1 1 4 342236 6362.55 1
 -1 -1 -4 344817 6363.36 1
 -1 -1 -4 354286 6377.46 2
 -1 1 4 348071 6497.07 136
 -1 1 4 371244 6497.73 138
 -1 1 4 345024 6484.19 135
 1 -1 4 339780 6440.26 142
 1 -1 4 358787 6348.64 140
 -1 1 4 338846 6474.68 141
 -1 1 4 345898 6451.08 140
 1 -1 4 344064 6447.29 144
 1 1 -4 349331 6502.29 33
 1 1 -4 359294 6489.37 31
 -1 1 4 349739 6486.27 32
 1 1 -4 360234 6505.94 29
 1 -1 4 361565 6405.1 133
 1 -1 4 360687 6411.33 134
 -1 1 4 344827 6479.49 131
 1 -1 4 364332 6419.68 132
 -1 1 4 352813 6497.47 134
 -1 1 4 346944 6489.04 133
 1 1 -4 351273 6457.32 28
 1 -1 4 360871 6518.66 16
 1 -1 4 367881 6390.56 14
 -1 1 4 349600 6477.99 14
 1 1 -4 366930 6516.74 15
 1 1 -4 368740 6449.29 17
 1 1 -4 349088 6345.26 9
 -1 1 4 359530 6400.48 13
 -1 1 3 800919 14599.3 1
 -1 -1 -3 811831 14608.4 2
 -1 -1 -3 792707 14595.6 1
 1 1 -3 847403 14631.1 17
 1 -1 3 846331 14570.3 14
 1 1 -3 854281 14702.6 15
 1 -1 3 851961 14704.7 16
 -1 1 3 827377 14657.6 141
 -1 1 3 807890 14624.4 140
 1 -1 3 842952 14608.3 133
 1 -1 3 871790 14622.5 134
 1 -1 3 881304 14628.2 132
 -1 -1 -3 808777 14437.8 132
 1 1 -3 851825 14695.1 29
 1 1 -3 842328 14673.6 31
 1 1 -3 797658 14640.3 28
 1 -1 3 809248 14483.9 24
 -1 1 3 787028 14598.5 23
 -1 1 3 870988 14688.2 18
 1 -1 3 815118 14653.8 20
 1 -1 2 648090 11318.3 16
 1 1 -2 629647 11260.8 17
 1 1 -2 628187 11317 15
 1 -1 2 635095 11311 20
 -1 1 2 635599 11310.9 22
 -1 1 2 678499 11330 18
 1 -1 2 619199 11301.6 30
 1 -1 2 656153 11277.3 132
 1 -1 2 675584 11273.3 134
 1 -1 2 626748 11253.9 133
 -1 -1 -2 620215 11280.2 2
 -1 -1 -2 609847 11263.2 1
 -1 1 2 617515 11272.1 1
 1 1 -2 601291 11270.5 28
 1 -1 2 633748 11194.5 24
 -1 1 1 306902 5282.1 22
 -1 -1 -1 315104 5147.64 21
 1 -1 1 300327 5242.36 24
 -1 -1 -1 271832 5123.28 132
 -1 -1 -1 280573 5124.09 134
 -1 -1 -1 292782 5124.42 131
 1 -1 1 311212 5280.95 134
 1 -1 1 314430 5290.04 132
 -1 -1 -1 295521 5125.18 135
 -1 -1 -1 286300 5123.8 133
 -1 1 1 297395 5293.2 1
 1 1 -1 298892 5282.66 11
 1 1 -1 271829 5231.05 17
 1 1 -1 289209 5287.26 15
 1 -1 1 291324 5282.07 16
 1 1 -1 299235 5305.33 8
 -1 1 0 18431.9 471.047 135
 -1 1 0 19355 479.317 136
 -1 1 0 18226.1 464.371 18
 -1 -1 0 17318.2 351.628 19
 -1 1 0 17674.9 429.45 22
 1 -1 0 17448.3 460.742 24
 1 -1 0 21674.4 520.822 25
 -1 -1 0 16245.2 393.048 132
 -1 -1 0 17092.4 392.232 131
 -1 -1 0 17687.8 396.741 135
 -1 -1 0 17486.3 394.473 133
 -1 1 0 17574.5 467.073 131
 -1 -1 0 16419.4 391.739 134
 1 -1 0 17995 365.001 11
 1 1 0 18539.2 483.253 8
 1 -1 0 18481.1 371.325 7
 1 -1 0 18562.4 448.857 16
 -1 -1 0 18286 474.583 1
 -1 1 0 17579.3 476.23 1
 -1 -1 1 335436 5921.57 2
 -1 -1 1 328925 5909.48 1
 -1 1 -1 334645 5896.79 135
 -1 1 -1 337253 5897.87 136
 -1 -1 1 329040 5908.27 140
 -1 -1 1 324098 5860.05 135
 -1 -1 1 320279 5861.45 132
 -1 1 -1 329703 5894.81 131
 -1 -1 1 328613 5853.99 131
 1 -1 -1 330730 5927.24 132
 -1 -1 1 318091 5855.7 134
 -1 -1 1 328887 5856.98 133
 1 -1 -1 325739 5927.65 24
 1 -1 -1 310326 5925.5 25
 -1 1 -1 334896 5868.11 18
 -1 -1 1 327472 5816.7 19
 1 -1 -1 324051 5908.71 20
 -1 1 -1 324399 5800.98 22
 -1 -1 1 311524 5896.26 23
 1 1 1 349764 5947.51 8
 -1 -1 1 321104 5871.09 14
 -1 1 -1 331835 5906.24 9
 1 -1 -1 321854 5837.28 16
 -1 -1 2 633712 10930.1 2
 -1 1 -2 614085 10927.3 1
 -1 -1 2 630208 10920.5 1
 -1 1 -2 602347 10903.1 135
 -1 -1 2 607694 10838.4 139
 -1 -1 2 564984 10777.6 138
 -1 1 -2 599748 10902.5 136
 -1 -1 2 600986 10826.5 137
 -1 -1 2 660372 10952.2 142
 -1 -1 2 610179 10948.3 140
 -1 -1 2 611161 10913.7 131
 -1 -1 2 613307 10925.9 132
 -1 -1 2 610622 10919.3 134
 -1 -1 2 624706 10920.5 135
 -1 -1 2 623010 10916.9 133
 1 -1 -2 641677 10933.7 26
 1 -1 -2 602495 10951.6 25
 1 -1 -2 620739 10915.1 20
 -1 1 -2 627087 10842.4 18
 -1 -1 2 626869 10885.7 19
 -1 -1 2 599552 10951.5 22
 1 1 2 632659 10757.8 19
 -1 1 -2 613377 10874.4 7
 -1 -1 2 611986 10921.8 14
 1 -1 -2 576460 10910.6 15
 -1 -1 2 625535 10834.4 16
 -1 1 -2 619157 10901.7 9
 -1 -1 2 605509 10960.4 8
 1 1 3 837475 14514.6 19
 -1 -1 3 830321 14639.1 19
 -1 -1 3 812750 14675.3 22
 1 -1 -3 782901 14655.1 31
 -1 1 -3 818868 14621.5 1
 -1 -1 3 831181 14608.6 1
 -1 -1 3 808310 14619 2
 -1 1 -3 781883 14608.8 136
 -1 -1 3 884022 14591.9 139
 -1 1 -3 820059 14617.9 135
 -1 -1 3 862656 14572 137
 -1 -1 3 851512 14520.8 138
 -1 -1 3 811085 14688.5 141
 1 -1 -3 827619 14680.6 143
 -1 -1 3 863658 14658.5 142
 -1 -1 3 812807 14658 131
 -1 -1 3 818612 14667.3 135
 -1 -1 3 816025 14668.7 134
 -1 -1 3 807578 14671.7 132
 -1 -1 3 822356 14659.9 133
 1 -1 -3 838949 14658.9 15
 -1 -1 3 812565 14558.4 16
 -1 1 -3 798149 14621.3 7
 -1 -1 3 807205 14664.4 14
 -1 -1 3 801782 14701.5 8
 1 -1 -3 826564 14678.4 26
 -1 1 -3 809232 14602.7 28
 1 -1 -3 819510 14670 25
 -1 1 -3 824867 14713.1 29
 -1 -1 4 376157 6568.36 23
 -1 -1 4 360092 6528.21 22
 1 -1 -4 346393 6403.39 20
 -1 -1 4 351993 6505.23 19
 1 1 4 362467 6387.17 19
 -1 -1 4 347156 6414.72 16
 -1 -1 4 350331 6533.95 14
 1 1 4 381439 6561.21 7
 1 -1 -4 350186 6509 15
 -1 1 -4 344211 6493.72 7
 1 -1 -4 342656 6486.02 29
 1 -1 -4 340378 6514.01 31
 -1 1 -4 343926 6566.05 33
 -1 -1 4 350610 6427.05 2
 -1 -1 4 353440 6418.51 1
 -1 1 -4 342076 6425.09 1
 1 -1 -4 353592 6550.58 37
 -1 -1 4 350729 6543.25 36
 -1 -1 4 364587 6484.03 142
 -1 -1 4 365748 6488.24 144
 -1 -1 4 361012 6553.57 141
 1 -1 -4 345919 6507.57 143
 1 1 4 356171 6319.65 133
 1 1 4 360565 6318.43 131
 1 1 4 366486 6322.61 136
 -1 -1 4 372694 6439.64 137
 1 1 4 360864 6319.03 135
 -1 -1 4 374157 6458 139
 -1 -1 4 361068 6386.17 138
 -1 1 -4 344587 6452.9 136
 -1 -1 4 370489 6439.43 27
 1 -1 -4 338621 6430.66 28
 -1 1 -4 352000 6567.98 29
 1 -1 -4 358652 6543.15 26
 1 -1 -4 358569 6508.15 25
 -1 1 -4 345971 6475.81 28
 -1 -1 5 190604 3589.32 22
 -1 -1 5 183303 3586.97 19
 1 1 5 186952 3465.8 19
 1 -1 -5 180367 3417.23 20
 -1 -1 5 187265 3631.13 23
 -1 1 -5 186394 3584.17 7
 1 1 5 196516 3623.02 7
 -1 -1 5 180000 3485.12 16
 1 -1 -5 191886 3587.68 15
 1 1 5 187123 3533.55 14
 1 1 5 186162 3392.45 131
 1 1 5 182884 3392.36 133
 1 1 5 185889 3397.86 134
 -1 -1 5 190020 3514.88 27
 1 -1 -5 191239 3608.66 24
 1 -1 -5 191036 3571.08 25
 1 -1 -5 191369 3620.13 26
 -1 1 -5 183238 3637.49 29
 -1 1 -5 185863 3562.41 28
 1 -1 -5 182889 3520.14 28
 1 1 5 187349 3398.91 136
 -1 -1 5 187107 3512.78 137
 1 1 5 186229 3393.45 135
 -1 -1 5 190948 3530 139
 -1 1 -5 186207 3517.94 136
 -1 -1 5 184467 3455.29 138
 -1 -1 5 188095 3447.99 2
 -1 -1 5 182367 3433.82 1
 -1 1 -5 182092 3445.85 1
 -1 -1 5 191674 3624.95 36
 1 -1 -5 188086 3614.6 37
 -1 -1 5 193854 3628.05 141
 -1 -1 5 189921 3521.88 142
 1 -1 -5 181156 3553.78 143
 -1 -1 5 186086 3522.39 144
 -1 1 -5 180560 3630.72 31
 1 -1 -5 186820 3591.09 31
 -1 -1 5 185223 3585.96 32
 1 -1 -5 182698 3552.96 29
 -1 -1 6 106408 2209.58 22
 -1 -1 6 111311 2284.5 23
 -1 -1 6 105822 2231.66 19
 1 1 6 105479 2114.77 19
 1 1 6 106392 2174.49 22
 1 1 6 111072 2009.09 20
 1 1 6 105564 2169.51 23
 1 -1 -6 102742 1994.36 20
 1 1 6 106867 2099.39 18
 1 1 6 106498 2178.99 14
 -1 1 -6 102601 2229.19 7
 -1 -1 6 102062 2121.48 16
 1 -1 -6 108355 2221.02 15
 1 1 6 107267 2047.28 134
 -1 -1 6 101053 2237.25 134
 1 1 6 106295 2038.35 131
 -1 -1 6 102468 2227.45 131
 -1 -1 6 101100 2234.38 135
 1 1 6 105530 2039.65 133
 -1 -1 6 101802 2234.06 133
 1 -1 -6 109775 2264.18 26
 -1 1 -6 101376 2009.35 26
 1 -1 -6 105004 2169.44 28
 -1 -1 6 105894 2156.38 27
 -1 1 -6 107809 2214.92 28
 1 -1 -6 110771 2236.32 24
 1 -1 -6 108460 2205.1 25
 -1 -1 6 105804 2153.41 137
 -1 -1 6 108334 2177.56 139
 1 1 6 107653 2047.8 136
 -1 -1 6 104412 2097.96 138
 -1 1 -6 106896 2152.57 136
 1 1 6 106661 2040.18 135
 -1 -1 6 101937 2187.21 35
 1 -1 -6 110607 2260.17 37
 -1 -1 6 109417 2255.97 36
 -1 -1 6 103892 2018.26 1
 -1 -1 6 107650 2031.67 2
 -1 1 -6 106054 2031.08 1
 -1 -1 6 106431 2127.07 142
 -1 -1 6 108666 2255.92 141
 1 -1 -6 106109 2173.98 143
 -1 -1 6 106787 2136.01 144
 -1 1 -6 104993 2263.16 43
 -1 -1 6 103715 2246.67 40
 1 -1 -6 109283 2231.48 42
 -1 -1 6 106714 2212.36 32
 1 -1 -6 105909 2192.69 29
 1 -1 -6 108746 2231.69 31
 1 -1 -6 103616 2163.31 33
 -1 1 -6 101891 2269.96 31
 -1 -1 7 213305 3835.12 2
 -1 1 -7 211753 3834.96 1
 -1 -1 7 204639 4090.44 35
 -1 -1 7 215583 4152.63 36
 1 -1 -7 204515 4045.62 39
 1 -1 -7 225336 4178.36 37
 -1 -1 7 212360 3815.76 44
 1 -1 -7 196741 3778.8 20
 1 1 7 220436 3951.66 18
 1 1 7 201094 3792.23 20
 -1 -1 7 221874 4203.59 23
 -1 -1 7 212199 4099.28 22
 1 1 7 203230 4045.71 23
 1 1 7 209060 4002.87 19
 1 1 7 218956 4065.37 22
 -1 1 -7 208083 4143.78 7
 1 1 7 212116 4081.15 14
 -1 -1 7 202312 4007.75 16
 1 -1 -7 220331 4126.52 15
 1 1 7 207610 3922.65 134
 -1 -1 7 214034 4143.3 131
 1 1 7 206414 3915.7 133
 -1 -1 7 215592 4177.78 132
 -1 -1 7 210754 4155.89 134
 -1 -1 7 214012 4150.58 133
 1 1 7 214894 3920.26 131
 -1 -1 7 213182 4057.65 27
 -1 1 -7 197703 3879.4 26
 -1 1 -7 214876 4130.53 28
 1 -1 -7 209262 4070.74 28
 1 -1 -7 220531 4105.83 25
 1 -1 -7 211247 4160.01 26
 1 -1 -7 216750 4116.03 24
 -1 -1 7 199178 4085.41 41
 1 -1 -7 222211 4137.02 42
 -1 1 -7 207870 4165.1 43
 -1 -1 7 206313 4161.72 40
 -1 -1 7 209461 3837.94 49
 -1 -1 7 210660 3980.84 142
 1 -1 -7 207515 4027.15 143
 -1 -1 7 210626 4175.25 140
 -1 -1 7 215911 4159.92 141
 -1 -1 7 214641 3989.31 144
 -1 -1 7 211516 4097.07 32
 -1 1 -7 215167 4206.28 33
 1 -1 -7 211252 4055.61 33
 1 -1 -7 219335 4143.61 31
 1 -1 -7 217585 4096.31 29
 -1 -1 7 213166 4054.44 137
 -1 -1 7 210721 3985.95 138
 -1 -1 7 210597 4074.15 139
 1 1 7 213133 3920.32 135
 1 1 7 213072 3929.02 136
 -1 -1 7 212811 4153.86 135
 -1 1 -8 108569 2088.04 1
 -1 -1 8 107943 2443.17 41
 1 -1 -8 117532 2482.32 42
 -1 1 -8 114047 2515.04 43
 -1 -1 8 111588 2511.71 40
 1 -1 -8 114778 2137.04 47
 -1 1 -8 112558 2156.64 48
 -1 -1 8 114651 2144.67 44
 1 -1 -8 117256 2517.91 37
 -1 -1 8 116148 2496.75 36
 -1 -1 8 109142 2445 35
 1 -1 -8 115607 2449.07 25
 -1 -1 8 112942 2408.24 27
 -1 1 -8 114183 2490.8 28
 1 -1 -8 114016 2438.78 28
 1 -1 -8 114620 2426.91 24
 -1 1 -8 108355 2241.56 26
 1 1 8 118441 2262.37 18
 1 1 8 116641 2400.07 22
 1 1 8 112153 2409.49 23
 -1 -1 8 115133 2442.07 22
 1 1 8 114622 2368.45 19
 -1 -1 8 123023 2548.9 23
 -1 -1 8 112989 2509.36 134
 -1 -1 8 116750 2499.64 131
 1 1 8 110625 2278.29 134
 1 1 8 111596 2268.43 131
 -1 -1 8 115710 2531.77 132
 1 1 8 113056 2276.67 133
 -1 -1 8 116405 2501.41 133
 1 -1 -8 118989 2492.16 31
 1 -1 -8 116430 2442.06 29
 -1 1 -8 113588 2549.5 33
 1 -1 -8 114361 2410.1 33
 -1 -1 8 115186 2437.97 32
 -1 -1 8 117023 2415.08 137
 -1 -1 8 112571 2430.06 139
 -1 -1 8 114300 2345.98 138
 -1 -1 8 115119 2505.07 135
 1 1 8 114993 2280.14 135
 1 1 8 111356 2282.35 136
 -1 -1 8 114213 2164.88 52
 -1 -1 8 115959 2303.16 142
 -1 -1 8 115505 2530.74 140
 1 1 8 114034 2437.66 141
 1 -1 -8 108799 2338.52 143
 -1 -1 8 115045 2306.78 144
 -1 -1 8 118187 2518.36 141
 1 1 8 115784 2440.11 14
 -1 -1 8 108259 2356.61 16
 1 -1 -8 119348 2475.72 15
 1 -1 -9 52295.2 1330.97 143
 -1 -1 9 59884.4 1574.64 140
 -1 -1 9 57677.5 1316.62 144
 -1 -1 9 57861.8 1528.65 141
 1 1 9 58115.8 1469.39 141
 1 1 9 57743.9 1517.48 140
 1 -1 -9 57378.4 1176.65 66
 1 -1 -9 57875.2 1180.77 64
 -1 -1 9 60168.2 1572.17 23
 1 1 9 57711.6 1412.48 19
 -1 -1 9 58323.1 1466.82 22
 1 1 9 58448.4 1426.86 22
 1 1 9 53900.7 1432.28 23
 1 1 9 58543.7 1256.49 18
 -1 -1 9 58205.4 1196.23 52
 -1 -1 9 58234.4 1190.08 51
 -1 -1 9 57211.4 1160.86 50
 -1 -1 9 55468.3 1485.7 41
 -1 1 -9 57493.3 1538.98 43
 -1 -1 9 56740.9 1550.14 40
 1 -1 -9 56687.9 1348.31 43
 1 -1 -9 59563.2 1526.11 42
 -1 1 -9 56367.2 1183.95 48
 1 -1 -9 56351.5 1166.68 47
 -1 -1 9 58408.5 1172.41 44
 1 1 9 56616.1 1432.12 36
 -1 -1 9 55474.3 1478.8 35
 -1 -1 9 59440.2 1529.21 36
 1 -1 -9 58911.9 1546.22 37
 -1 -1 9 57640.2 1450.66 27
 -1 1 -9 57611.9 1580.78 29
 1 -1 -9 58042.7 1486.51 28
 1 -1 -9 64365 1524.75 25
 -1 1 -9 57449.5 1518.53 28
 -1 1 -9 54823.7 1289.87 26
 1 -1 -9 58843.7 1441.71 24
 -1 1 -9 57195.4 1219.82 59
 1 -1 -9 60363.1 1196.28 59
 -1 -1 9 58388.2 1457.85 32
 1 -1 -9 57984.4 1444.39 33
 -1 1 -9 57159.7 1572.26 33
 1 -1 -9 58834 1513.79 31
 1 -1 -9 59936.5 1481.25 29
 1 1 9 56019.7 1327.27 134
 1 1 9 57893.6 1320.88 131
 -1 -1 9 57686.4 1553.98 132
 -1 -1 9 59172.4 1539.93 131
 -1 -1 9 56486.1 1540.98 134
 -1 -1 9 57207.5 1529.34 133
 1 1 9 56343.8 1321.07 133
 -1 -1 9 59473.2 1457.84 137
 -1 -1 9 59223.2 1477.87 139
 1 1 9 55537 1322.73 136
 -1 -1 9 57659.4 1533.95 135
 -1 -1 9 55546.1 1382.68 138
 1 1 9 56762.6 1318.31 135
 1 1 9 56193.5 1463.24 14
 -1 -1 9 54232.5 1394.19 16
 1 -1 -9 55985.6 1523.65 17
 1 -1 -9 59474.9 1497.87 15
 -1 1 -9 54649 1205.08 54
 -1 -1 10 37550.4 1209.89 140
 1 1 10 37059.1 1119.77 141
 1 1 10 36656.5 1167.26 140
 1 -1 -10 34188.6 950.658 143
 -1 -1 10 37651.8 1182.02 141
 1 -1 -10 37179.1 843.128 64
 1 -1 -10 38082.9 841.561 66
 -1 -1 10 38109.9 1118.71 22
 -1 -1 10 38154.9 1203.09 23
 1 1 10 35957.4 1092.59 23
 1 1 10 36825.6 1071.09 19
 1 1 10 37840.4 1071.43 22
 -1 -1 10 38495 853.864 51
 -1 -1 10 36743 816.988 50
 -1 -1 10 38416.3 860.613 52
 -1 -1 10 35340.8 1139.55 41
 -1 1 -10 36839.5 1177.59 43
 1 -1 -10 38145.6 1173.28 42
 1 -1 -10 36808.1 1004.59 43
 -1 -1 10 36756.9 1208.58 40
 -1 1 -10 36790 841.99 48
 -1 -1 10 38091.4 834.886 44
 1 1 10 37487.4 802.465 44
 1 -1 -10 37428.8 830.802 47
 -1 -1 10 35098.1 1133.35 35
 1 1 10 38059.5 1096.23 36
 -1 -1 10 36835.8 1159.63 36
 1 -1 -10 37739.2 1199.39 37
 -1 -1 10 38755.1 1126.81 27
 1 -1 -10 39652.2 1210.2 26
 -1 1 -10 35535.3 958.886 26
 -1 1 -10 37041.5 1234.38 29
 -1 1 -10 40152.2 1214.83 28
 1 -1 -10 38130.9 1151.69 28
 1 -1 -10 37590.3 1069.55 24
 1 -1 -10 38904.7 856.972 59
 -1 1 -10 36531 880.814 59
 -1 -1 10 38028 1109.18 32
 1 -1 -10 38253.3 1176.51 31
 1 -1 -10 38414.1 1138.33 29
 -1 1 -10 36605 1221.32 33
 1 -1 -10 39059.4 1114.1 33
 -1 -1 10 37822.5 1181.56 131
 1 1 10 37964.6 994.672 131
 1 1 10 36415.1 996.768 134
 -1 -1 10 36040.1 1186.16 134
 1 1 10 36868.3 993.588 133
 -1 -1 10 36713.2 1179.77 133
 -1 -1 10 40093.4 1136.56 137
 -1 -1 10 37176.7 1185.57 135
 1 1 10 36224 993.424 136
 1 1 10 36161 1168.91 137
 1 1 10 37170.3 990.588 135
 -1 -1 10 37241.4 1057.47 138
 -1 -1 10 39236.8 1146.07 139
 1 -1 -10 37691.4 1151.72 15
 1 -1 -10 37630.2 1181.36 17
 -1 -1 10 34543.7 1054.02 16
 -1 -1 10 36231 1197.07 14
 1 1 10 36105.9 1122.89 14
 -1 1 -10 35344.9 866.869 54
 1 -1 -10 36682.9 854.394 54
 -1 1 -10 35621 814.79 55
 -1 -1 11 69865.8 1868.58 141
 1 1 11 70105.2 1786.68 141
 1 1 11 70945.7 1871.06 140
 -1 -1 11 67204.5 1897.76 140
 1 -1 -11 69448.5 1434.94 64
 1 -1 -11 71119.8 1436.12 66
 -1 -1 11 70516.9 1888.27 23
 -1 -1 11 73588.6 1786.39 22
 1 1 11 68171.1 1733.35 19
 1 1 11 72272.5 1718.5 22
 1 1 11 67548.6 1761.76 23
 -1 -1 11 69998 1444.84 51
 -1 -1 11 69852 1401.91 50
 -1 -1 11 69961.3 1452.77 52
 -1 1 -11 68972 1856.7 43
 -1 -1 11 63901.7 1803.37 41
 1 -1 -11 69100.4 1852.39 42
 -1 -1 11 67786.6 1906.67 40
 1 1 11 68319.9 1381.11 44
 1 -1 -11 69025.5 1420.84 47
 -1 1 -11 69779 1431.78 48
 -1 -1 11 69183.8 1420.95 44
 -1 -1 11 69995.9 1843.47 36
 1 -1 -11 67987.4 1885.58 37
 -1 -1 11 67597.3 1827.76 35
 1 1 11 71334.6 1745.56 36
 -1 -1 11 69788.6 1787.41 27
 -1 1 -11 65879.1 1580.78 26
 -1 1 -11 72468.9 1899.93 28
 1 -1 -11 70200.5 1695.87 24
 1 -1 -11 73886.3 1906.95 26
 -1 1 -11 67973.7 1920.45 29
 1 -1 -11 71856.2 1456.57 59
 -1 1 -11 67027.2 1477.21 59
 -1 1 -11 70078.9 1933.71 33
 1 -1 -11 71973.4 1770.31 33
 1 -1 -11 70332 1862.89 31
 -1 -1 11 68918.7 1741.21 32
 1 -1 -11 70314.6 1797.24 29
 -1 -1 11 71004.6 1868.08 131
 1 1 11 68584.1 1621.17 131
 1 1 11 68449.9 1636.42 134
 -1 -1 11 67709.8 1868.93 134
 1 1 11 66795 1620.16 133
 -1 -1 11 68177.5 1863.29 133
 -1 -1 11 71134.8 1793.74 137
 1 1 11 67382.2 1866.19 137
 1 1 11 66855 1615.02 135
 1 1 11 67749.6 1628.73 136
 -1 -1 11 72891.1 1828.46 139
 -1 -1 11 71730.1 1888.63 135
 -1 -1 11 69360.6 1709.29 138
 -1 -1 11 70956.4 1920.62 14
 1 -1 -11 68466 1821.07 15
 1 1 11 67437.3 1790.68 14
 1 -1 -11 69168.8 1877.21 17
 1 1 11 69487 1840.31 10
 -1 -1 11 62852 1694.94 16
 -1 1 -11 65107.2 1388.78 55
 1 -1 -11 69404.7 1453.52 54
 -1 1 -11 67218.6 1471.17 54
 -1 -1 12 7048.71 496.015 141
 1 1 12 7435.7 475.408 141
 -1 -1 12 6130.19 487.969 140
 1 1 12 7365.04 507.752 140
 1 -1 -12 7117.58 292.02 66
 -1 1 -12 7571.31 329.241 66
 -1 -1 12 6541.08 476.734 35
 1 1 12 6644.24 425.338 36
 -1 -1 12 6517.78 470.922 36
 1 -1 -12 7371.84 522.365 37
 1 1 12 7352.02 423.325 22
 1 1 12 6806.06 441.891 19
 -1 -1 12 7720.08 530.44 19
 1 1 12 6280.57 436.232 23
 -1 -1 12 6897.31 444.844 22
 -1 -1 12 7121.74 296.263 51
 -1 -1 12 7148.55 302.971 52
 -1 -1 12 6952.25 269.48 50
 1 1 12 7007.01 255.942 44
 1 -1 -12 6352.83 271.392 47
 -1 -1 12 6981.57 279.133 44
 -1 1 -12 6917.21 283.762 48
 -1 -1 12 6936.13 464.834 27
 1 -1 -12 6982.63 504.95 26
 -1 1 -12 6507.18 510.563 29
 1 -1 -12 7065.97 466.642 29
 -1 1 -12 7134.56 515.058 28
 1 -1 -12 6910.87 402.258 24
 -1 -1 12 6729.32 478.53 41
 -1 1 -12 6194.96 465.88 43
 1 -1 -12 6741.79 483.129 42
 -1 -1 12 7089.14 527.25 40
 1 -1 -12 7275.07 304.499 59
 -1 -1 12 6804.74 457.412 137
 -1 -1 12 6967.16 506.96 136
 -1 -1 12 6545.58 421.748 138
 1 1 12 6478.95 498.126 139
 -1 -1 12 7137.9 503.258 135
 -1 -1 12 6320.52 456.668 139
 1 1 12 6418.79 484.023 137
 1 -1 -12 6979.5 301.254 54
 -1 1 -12 6678.14 259.032 55
 -1 1 -12 6432.37 307.012 54
 -1 -1 12 7022.31 440.756 32
 -1 1 -12 7933.37 548.957 33
 1 -1 -12 6294.02 426.584 33
 1 -1 -12 7349.89 501.455 31
 -1 -1 12 6568.57 485.485 133
 -1 -1 12 6903.88 494.914 131
 -1 -1 12 6449.64 488.297 134
 1 1 12 7558.42 510.627 12
 -1 -1 12 7086.65 523.595 14
 1 1 12 8180.93 518.112 10
 1 1 12 6931.6 466.903 14
 1 -1 -12 7261.88 488.333 15
 -1 -1 12 6582.91 428.877 16
 1 -1 -12 6778.05 502.117 17
 1 1 13 76465.9 2086.08 140
 -1 -1 13 77364.2 2081.8 141
 1 1 13 75604.6 1963.63 141
 -1 -1 13 77655.8 2145.55 140
 1 -1 -13 76476.7 1561.01 66
 1 -1 -13 70458.8 1545.49 64
 -1 1 -13 73498.7 1615.51 66
 1 1 13 75291.2 1891.02 36
 1 -1 -13 71987.8 2087.69 37
 -1 -1 13 75710.4 2034.9 36
 -1 -1 13 69723.9 2007.39 35
 1 1 13 72218.4 1933.13 19
 -1 -1 13 80411.8 2117.71 23
 -1 -1 13 73970.4 2082.9 19
 -1 -1 13 75016.9 1919.79 22
 1 1 13 73783.3 1942.4 23
 -1 -1 13 72101.8 1889.33 138
 -1 -1 13 73863.7 1976.47 137
 -1 -1 13 75867.6 2024.43 139
 -1 -1 13 72309.9 2081.07 136
 -1 -1 13 73209 2073.74 135
 1 1 13 73258.5 2084.99 139
 -1 -1 13 73212.6 2065.21 133
 -1 -1 13 73340.7 2091.42 134
 -1 -1 13 73960.5 2069.42 131
 -1 1 -13 71366.1 1511.56 127
 -1 1 -13 73962.3 1531.26 125
 -1 -1 13 71271.2 1532.01 129
 -1 1 -13 73524.3 1532.11 122
 1 -1 -13 71940.8 1566.44 121
 -1 1 -13 71553.9 1513.87 120
 -1 -1 13 72020.9 1527.54 112
 -1 1 -13 71665.3 1543.08 108
 1 -1 -13 73659.7 1569.15 108
 -1 1 -13 74221.9 1532.41 48
 1 -1 -13 64504.9 1505.25 47
 -1 -1 13 75356.3 1529.85 44
 -1 1 -13 72118.8 1540.07 92
 1 -1 -13 73426.7 1565.74 91
 -1 -1 13 73239.5 1558.19 93
 -1 -1 13 72760.5 1558.66 83
 1 -1 -13 73370 1572.99 86
 -1 -1 13 70161.2 2005.48 41
 -1 -1 13 73447 2128.96 40
 1 -1 -13 74689.4 2062.22 42
 -1 1 -13 73744.7 2025.48 43
 -1 1 -13 74975 1532.11 78
 -1 1 -13 75015.8 1536.43 79
 1 -1 -13 73190.2 1567.33 81
 -1 1 -13 72362.7 1543.65 81
 1 -1 -13 69509.8 1548.67 72
 1 -1 -13 64794.8 1526.59 70
 1 -1 -13 74319.8 1562.53 71
 -1 1 -13 75373 1561.91 70
 1 -1 -13 73442.7 2027.63 15
 1 -1 -13 70450.7 2061.8 17
 1 1 13 73670.5 2022.7 10
 1 1 13 71588.8 1980.29 14
 -1 -1 13 68445.7 1874.92 16
 -1 -1 13 77247 2162.92 14
 1 1 13 74386.2 2063.09 12
 1 -1 -13 76533.4 1581 59
 -1 -1 13 75153 1561.61 51
 -1 -1 13 73695.1 1499.98 50
 -1 -1 13 75801.1 1579.07 52
 1 1 13 75446.5 1536.78 51
 1 -1 -13 73335.5 1582.83 54
 -1 1 -13 69493.7 1592.32 54
 1 -1 -13 73681.5 1925.61 33
 -1 1 -13 74429.8 2138.25 33
 -1 -1 13 70831.4 1866.56 32
 1 -1 -13 72118.2 2049.35 31
 -1 -1 13 68075.6 1908.55 30
 1 -1 -13 68746.4 1743.54 24
 1 -1 -13 74281.2 2081.44 26
 -1 1 -13 74718.8 2105.23 28
 1 -1 -13 72133.6 1972.78 29
 -1 1 -13 71706.5 2130.71 29
 -1 -1 13 74190.5 1990.63 27
 1 -1 -14 3182.15 352.639 15
 1 1 14 3176.61 386.591 16
 1 1 14 3882.76 386.931 10
 1 1 14 3352.53 352.05 14
 -1 -1 14 3000.05 311.567 16
 1 1 14 3070.66 355.791 12
 -1 -1 14 3536.41 406.47 14
 1 1 14 3381.88 373.22 140
 -1 -1 14 3331.2 372.244 141
 1 1 14 3333.85 339.886 141
 -1 -1 14 3609.06 407.618 140
 1 -1 -14 3246.8 206.661 66
 1 -1 -14 3057.12 203.427 64
 -1 1 -14 3316.99 231.838 66
 -1 1 -14 3390.18 215.068 68
 -1 -1 14 3229.24 222.633 65
 1 -1 -14 3546.59 398.16 37
 -1 -1 14 3239.93 353.983 36
 -1 -1 14 2961.99 343.735 35
 1 1 14 3233.86 328.353 23
 -1 -1 14 3221.22 316.024 22
 -1 -1 14 3504.09 381.149 23
 -1 -1 14 1931.16 355.369 19
 1 1 14 2910.98 319.817 19
 -1 -1 14 3066.84 333.809 137
 -1 -1 14 2991.28 306.6 138
 -1 -1 14 3061.28 364.643 136
 1 1 14 2969.8 365.809 139
 -1 -1 14 2914.35 355.92 135
 1 1 14 3460.46 385.061 138
 -1 -1 14 3428.41 360.903 139
 -1 -1 14 3161.31 362.098 131
 -1 -1 14 3243.57 373.085 134
 -1 -1 14 3243.08 366.846 133
 -1 1 -14 3251.11 190.651 127
 -1 1 -14 3047.21 180.181 130
 -1 -1 14 3307.5 203.606 129
 -1 1 -14 3233.25 196.64 125
 -1 1 -14 3184.46 197.57 122
 1 -1 -14 3122.89 211.637 121
 -1 1 -14 3050.39 189.67 120
 -1 -1 14 2813.83 186.648 112
 1 -1 -14 3244.14 215.742 108
 -1 1 -14 3014.05 199.246 108
 1 -1 -14 3163.5 195.183 99
 -1 1 -14 3380.32 205.873 92
 -1 -1 14 3017.01 204.286 93
 1 -1 -14 3214.17 212.141 91
 -1 -1 14 3072.89 206.719 83
 1 -1 -14 3286.1 216.424 86
 -1 -1 14 3353.36 368.465 41
 -1 1 -14 3243.75 351.608 43
 -1 -1 14 4668.11 466.948 40
 1 -1 -14 2716.99 337.103 42
 -1 1 -14 3232.84 205.523 81
 -1 1 -14 4133.32 218.278 78
 1 -1 -14 3273.76 214.283 81
 -1 1 -14 3242.57 197.372 79
 1 -1 -14 2742.92 196.103 70
 1 -1 -14 3186.32 206.706 71
 -1 1 -14 2874.53 180.84 72
 1 -1 -14 3226.45 190.602 68
 1 -1 -14 2830.56 197.754 72
 -1 1 -14 3291.38 210.732 70
 -1 -1 14 3222.14 338.289 27
 1 -1 -14 3366.22 376.564 26
 -1 1 -14 3236.67 391.857 29
 1 -1 -14 3360.98 351.692 29
 1 -1 -14 3751.05 230.325 59
 1 1 14 3296.28 208.396 52
 -1 -1 14 3407 210.527 51
 1 1 14 3430.29 202.023 51
 -1 -1 14 3450.31 218.845 52
 -1 1 -14 3221.29 230.496 54
 1 -1 -14 3327.9 221.33 54
 1 -1 -14 2856.91 307.9 33
 1 -1 -14 3327.03 371.669 31
 -1 -1 14 3097.04 329.718 30
 -1 1 -14 2932.41 363.999 33
 -1 1 -14 3122.21 192.006 48
 -1 -1 14 3283.15 196.919 44
 1 1 15 22807.6 996.463 14
 1 -1 -15 23350.1 1035.34 15
 -1 -1 15 23865.5 1133.89 14
 1 1 15 21840.9 1093.03 16
 1 1 15 22384.9 1039.73 12
 1 1 15 22438 1014.9 10
 -1 -1 15 23014.5 1049.37 141
 1 1 15 23655.5 963.288 141
 -1 -1 15 23632.5 1110.18 140
 1 1 15 23944.6 1065.71 140
 -1 1 -15 23080.6 720.47 66
 -1 -1 15 22611.9 668.297 63
 1 -1 -15 19872.7 634.058 64
 1 -1 -15 23649 673.519 66
 -1 -1 15 24388.4 710.194 65
 -1 -1 15 22681.2 999.989 36
 -1 -1 15 20943.4 992.023 35
 1 -1 -15 21888.2 1077.76 37
 1 1 15 22663.4 958.808 19
 -1 -1 15 23034.2 1082.97 19
 -1 -1 15 23623.7 1055.59 23
 1 1 15 21999.3 1063.77 139
 -1 -1 15 22630.9 978.953 137
 1 1 15 22222.3 1051.32 138
 -1 -1 15 22872.1 918.807 138
 -1 -1 15 21403.8 1029.62 135
 -1 -1 15 21692.1 1052.63 136
 -1 -1 15 23490.4 1021.25 139
 -1 -1 15 22167.1 1034.15 131
 -1 -1 15 23055.4 1072.64 134
 -1 -1 15 22538.3 1051.56 133
 -1 1 -15 22498.8 617.545 127
 -1 -1 15 22843.4 645.51 129
 -1 1 -15 22974.1 636.809 125
 -1 1 -15 22535.2 643.446 122
 1 -1 -15 22872 680.619 121
 -1 1 -15 21727.3 625.872 120
 -1 -1 15 22837.7 638.725 112
 -1 1 -15 23701.9 667.283 108
 1 -1 -15 23587.6 685.081 108
 1 -1 -15 21090.6 621.605 99
 -1 -1 15 22762.3 665.096 93
 1 -1 -15 22325 668.867 91
 1 -1 -15 24026.5 691.524 86
 -1 -1 15 22420.9 667.876 83
 -1 1 -15 22160.8 982.651 43
 1 -1 -15 20960 1005.82 42
 -1 -1 15 22280.3 1020.67 41
 -1 -1 15 21508.2 1075.67 40
 1 -1 -15 22586.5 678.842 81
 -1 1 -15 22311.4 632.618 78
 -1 1 -15 23386.6 661.942 81
 -1 1 -15 22516.4 640.036 79
 -1 1 -15 21199.2 613.572 72
 -1 1 -15 23748.8 676.797 68
 1 -1 -15 21948.6 661.97 72
 -1 1 -15 23498 671.782 70
 1 -1 -15 22843.2 666.083 71
 1 -1 -15 21027.5 653.506 70
 1 -1 -15 22385.9 623.355 68
 -1 1 -15 21573.8 1070.67 29
 -1 -1 15 23522.5 996.695 27
 1 -1 -15 22627 987.66 29
 1 -1 -15 24127.8 1078.08 26
 1 -1 -15 23084.6 689.121 59
 1 1 15 24295.3 667.875 52
 -1 -1 15 22987.5 677.351 52
 -1 -1 15 23693.9 669.25 51
 1 1 15 24379.8 645.61 51
 1 -1 -15 23092.4 694.586 54
 -1 1 -15 20556.8 690.305 54
 1 -1 -15 22150.9 927.712 33
 -1 -1 15 21976.7 953.746 30
 -1 1 -15 21415.1 1051.31 33
 1 -1 -15 23309.3 1063.41 31
 -1 1 -15 22071 619.34 48
 -1 -1 15 23323 637.462 44
 1 1 16 68282.1 2020.95 14
 1 1 16 68609 2098.25 12
 -1 -1 16 73567.5 2248.1 14
 1 1 16 63590.3 2150.78 16
 1 1 16 72898.2 2125.43 140
 -1 -1 16 71733.4 2208.94 140
 -1 -1 16 72633.4 2130.45 141
 -1 -1 16 71195.7 1559.1 63
 -1 -1 16 74330.1 1617.2 65
 -1 1 -16 71788.2 1636.33 66
 1 -1 -16 70883.5 1557.37 66
 -1 -1 16 68331.1 2063.84 35
 1 -1 -16 70260.9 2196 37
 -1 -1 16 73028.9 2050.04 36
 -1 -1 16 68884.7 2157.27 19
 -1 -1 16 74457.4 2131.8 23
 1 1 16 68340.2 2179.75 137
 -1 -1 16 73107.1 2162.66 135
 -1 -1 16 70921.6 2069.43 139
 1 1 16 67448.8 2131.89 138
 -1 -1 16 68892 2002.07 137
 -1 -1 16 71102.5 2159.36 136
 -1 -1 16 71003.8 2129.8 131
 -1 -1 16 69064.3 2139.91 134
 1 -1 -16 68438.8 2112.8 132
 -1 -1 16 67815.9 2111.96 133
 -1 1 -16 71648.4 1490.68 127
 -1 1 -16 70518.4 1507.65 125
 -1 -1 16 70658.4 1523.97 129
 -1 1 -16 71172.8 1528.28 122
 1 -1 -16 70379.5 1572.78 121
 -1 1 -16 68190.6 1506.31 120
 -1 -1 16 72354.6 1521.78 112
 -1 1 -16 71533.7 1553.68 108
 1 -1 -16 72910.9 1589.49 108
 1 -1 -16 67416.6 1489.13 99
 1 -1 -16 71398.6 1572.13 91
 -1 -1 16 72533.9 1557.7 93
 1 -1 -16 70515.9 1576.2 86
 -1 -1 16 69603.5 1557.05 83
 -1 1 -16 67535.1 1961.94 43
 -1 -1 16 73480.2 2252.1 40
 -1 -1 16 68343.2 2062.64 41
 1 1 16 71972.9 2238.2 40
 1 -1 -16 69752.9 1579.16 81
 -1 1 -16 72029 1526.77 79
 -1 1 -16 70668.1 1515.79 78
 -1 1 -16 69461.3 1544.17 81
 1 -1 -16 71581.1 1557.11 71
 -1 1 -16 65744.3 1485.05 72
 -1 1 -16 72380.8 1572.21 68
 1 -1 -16 65069.1 1541.12 70
 -1 1 -16 72823.7 1563.7 70
 1 -1 -16 69106.8 1499.67 68
 1 -1 -16 68050.8 1551.82 72
 1 1 16 67291.6 2175.11 27
 1 -1 -16 72200.6 2127.6 26
 1 -1 -16 69252.2 2014.03 29
 -1 -1 16 70556.2 2011.67 27
 1 -1 -16 72591.8 1593.2 59
 1 1 16 72720.2 1510.05 51
 1 1 16 73999.8 1551.03 52
 1 1 16 72435.2 1606.66 49
 -1 -1 16 72964.9 1581.23 52
 -1 -1 16 74638.9 1561.21 51
 -1 1 -16 63392.8 1586.02 54
 1 -1 -16 71588.7 1613.68 54
 -1 -1 16 71544.2 1588.75 53
 1 -1 -16 66424 2095.47 31
 -1 -1 16 65592.6 1944.69 30
 -1 1 -16 67077.8 2119.26 33
 -1 -1 16 71159.2 1508.04 44
 1 1 17 5617.6 536.861 16
 -1 -1 17 5997.21 563.127 14
 -1 -1 17 5302.27 513.389 140
 -1 -1 17 5258.27 480.015 141
 1 1 17 5315.62 486.463 140
 -1 -1 17 5932.19 322.555 65
 -1 -1 17 5444.66 287.256 63
 -1 1 -17 5706.08 323.869 66
 -1 -1 17 5768.78 304.093 67
 1 1 17 6074.2 320.477 65
 1 -1 -17 5697.35 290.663 66
 1 -1 -17 5129.44 505.243 37
 -1 -1 17 5631.64 465.053 36
 -1 -1 17 5343.76 473.765 35
 -1 -1 17 5837.7 504.228 23
 -1 -1 17 5562.08 522.923 19
 1 -1 -17 5399.02 497.794 132
 -1 -1 17 4668.34 472.284 134
 -1 -1 17 5076.47 484.38 133
 -1 -1 17 6074.79 519.802 131
 -1 -1 17 5771.29 276.682 129
 -1 1 -17 5798.38 263.273 125
 -1 1 -17 5568.87 249.702 127
 -1 1 -17 5923.27 277.534 122
 1 -1 -17 5835.01 302.052 121
 -1 1 -17 5514.51 266.005 120
 -1 -1 17 5934.89 273.871 112
 -1 1 -17 6105.45 296.897 108
 1 -1 -17 5822.03 305.237 108
 -1 1 -17 5974.88 297.687 100
 -1 -1 17 5780.44 289.415 93
 1 -1 -17 6169.04 305.414 91
 1 -1 -17 5555.03 294.67 86
 -1 -1 17 6013.8 298.279 83
 -1 -1 17 5646.72 552.582 40
 -1 -1 17 5549.28 486.075 41
 1 1 17 6791.66 597.494 40
 -1 1 -17 5560.06 268.407 78
 -1 1 -17 5966.9 292.22 81
 -1 1 -17 5420.84 270.122 79
 1 -1 -17 5789.95 306.096 81
 -1 1 -17 5767.43 291.67 70
 -1 1 -17 5311.66 258.071 72
 1 -1 -17 5619.64 263.762 68
 -1 1 -17 5870.37 299.932 68
 1 -1 -17 5482.37 283.522 71
 1 -1 -17 6025.08 317.784 59
 -1 -1 17 5766.31 265.459 44
 1 1 17 5542.81 527.8 27
 1 -1 -17 6329.83 522.69 26
 1 -1 -17 4984.92 437.1 29
 -1 -1 17 6030.92 479.834 27
 -1 1 -17 4448.79 289.133 54
 1 -1 -17 5577.22 313.317 54
 -1 -1 17 5974.23 309.378 53
 -1 -1 17 5959.27 322.695 49
 -1 -1 17 6024.51 307.399 52
 1 1 17 6041.8 266.839 51
 1 1 17 5891.61 284.208 52
 1 1 17 5765.66 311.991 49
 -1 -1 17 6370.3 298.811 51
 1 1 17 4930.25 504.34 137
 -1 -1 17 5630.57 479.322 139
 -1 -1 17 5818.41 524.275 136
 -1 -1 17 5706.23 510.479 135
 1 1 17 5177.01 497.856 138
 -1 1 -17 5386.95 496.096 33
 1 -1 -17 5158.3 491.188 31
 -1 1 -18 7410.43 293.972 125
 -1 -1 18 7799.27 315.14 129
 -1 1 -18 7153 302.594 120
 1 -1 -18 7210.78 335.345 121
 1 -1 -18 7558.11 344.262 120
 -1 1 -18 7982.03 317.986 122
 -1 -1 18 7849.42 310.015 112
 1 -1 -18 7807.28 352.021 108
 -1 1 -18 7812.94 336.298 108
 -1 1 -18 8091.09 339.712 100
 -1 -1 18 8133.91 339.012 93
 1 -1 -18 8160.85 346.585 91
 1 -1 -18 7940.22 348.194 86
 -1 -1 18 8192.53 346.024 83
 -1 -1 18 7630.42 619.719 40
 1 1 18 7875.52 632.17 40
 1 -1 -18 8240.44 367.899 59
 -1 1 -18 7774.62 332.802 81
 1 -1 -18 8166.9 360.698 81
 -1 1 -18 7473.49 309.054 78
 -1 1 -18 7414.9 340.275 68
 1 -1 -18 7480.3 301.947 68
 1 -1 -18 7809.5 330.721 71
 -1 1 -18 8030.09 340.844 70
 -1 -1 18 7936.09 353.16 73
 1 1 18 8534.23 372.933 65
 -1 -1 18 8243.96 356.952 67
 -1 -1 18 8382.25 379.055 65
 -1 -1 18 7513.87 334.492 63
 1 -1 -18 7978.9 341.763 66
 -1 1 -18 7804.2 370.036 66
 -1 -1 18 6947.66 532.84 35
 1 1 18 7874.79 638.944 35
 1 -1 -18 8740.17 596.368 26
 1 1 18 7157.67 598.709 27
 -1 -1 18 7704.57 547.412 139
 1 1 18 7650.52 600.067 138
 -1 -1 18 8304.97 363.914 53
 -1 1 -18 6861.1 351.73 54
 1 -1 -18 8226.63 372.215 54
 -1 -1 18 7929.27 328.708 56
 1 1 18 7872.14 363.219 49
 -1 -1 18 7886.6 346.085 52
 1 1 18 8237.12 327.81 52
 -1 -1 18 8316.51 376.483 49
 -1 -1 18 8255.14 338.277 51
 1 -1 -18 7336.36 568.965 31
 -1 -1 18 8327.73 639.425 140
 -1 -1 18 7753.73 566.636 141
 1 1 18 8029.61 576.313 140
 -1 1 -19 1965.22 163.089 119
 1 -1 -19 2083.83 165.04 121
 -1 -1 19 2074.66 169.986 115
 -1 -1 19 2285.86 146.244 112
 1 -1 -19 2184.57 174.444 108
 -1 1 -19 2062.18 157.023 108
 -1 1 -19 1945.39 153.68 100
 1 -1 -19 2165.84 166.921 101
 1 -1 -19 2027.81 159.878 91
 -1 -1 19 2214.41 161.662 93
 1 -1 -19 1922.22 150.09 88
 1 -1 -19 1901.03 158.802 86
 -1 -1 19 1894.52 153.37 83
 -1 -1 19 1993.08 309.921 40
 1 1 19 1628.65 288.196 41
 1 1 19 2370.55 332.312 40
 1 -1 -19 2024.28 171.964 59
 -1 1 -19 2107.14 159.144 81
 1 -1 -19 2041.61 169.136 81
 -1 1 -19 2122.72 160.799 70
 -1 1 -19 2128.31 170.367 68
 1 -1 -19 1928.45 149.866 71
 -1 -1 19 2223.88 174.48 73
 1 -1 -19 1997.4 138.363 68
 1 1 19 2026.62 172.106 65
 -1 -1 19 2373.43 186.157 65
 -1 1 -19 2002.38 173.748 66
 -1 -1 19 2145.2 169.976 67
 -1 -1 19 2208.38 162.824 63
 1 1 19 1635.98 289.473 35
 1 1 19 1972.92 306.829 27
 1 1 19 1662.26 279.972 30
 1 -1 -19 2366.07 310.197 31
 1 -1 -19 2001.24 176.657 54
 -1 -1 19 2142.63 172.34 53
 1 1 19 2208.55 151.201 52
 -1 -1 19 2332.9 171.881 52
 -1 -1 19 2184.21 156.42 51
 -1 -1 19 2103.01 179.941 49
 1 1 19 2050.7 173.742 49
 -1 -1 19 2104.62 147.969 129
 -1 1 -19 1968.13 129.688 125
 -1 -1 19 1791.05 260.736 141
 -1 -1 19 1890.49 295.249 140
 -1 1 -20 2100.77 145.432 108
 1 -1 -20 1878.18 151.069 108
 -1 -1 20 2229.98 147.318 93
 1 -1 -20 2145.57 149.428 86
 -1 -1 20 2170.76 147.624 83
 1 -1 -20 2186.07 141.833 88
 1 1 20 2269.59 304.784 41
 -1 -1 20 1971.97 290.541 40
 1 1 20 1962.31 289.142 40
 1 -1 -20 2224.85 163.679 81
 1 -1 -20 2230.29 154.284 101
 -1 1 -20 2056.37 142.062 100
 1 1 20 2154.79 143.689 73
 -1 -1 20 2219.21 162.882 73
 -1 1 -20 2019.46 143.51 70
 -1 1 -20 2056.27 155.015 68
 1 1 20 2323.35 308.858 35
 -1 1 -20 1980.21 165.495 59
 1 -1 -20 2120.97 161.1 59
 -1 -1 20 2221.19 164.279 115
 -1 -1 20 2209.46 161.782 53
 1 -1 -20 2083.18 167.768 54
 1 -1 -20 2073.52 148.579 121
 -1 1 -20 2220.01 155.203 119
 1 -1 -20 2017.96 158.319 122
 -1 -1 20 1962.67 127.203 129
 -1 -1 20 2363.49 176.302 65
 -1 -1 20 2112.49 155.486 67
 1 1 20 2236.32 164.716 65
 -1 1 -20 2146.54 165.812 66
 -1 -1 20 2225.72 172.445 49
 1 1 20 2222.88 164.347 49
 -1 -1 20 2230.63 156.613 52
 -1 1 -21 3675.37 183.475 68
 -1 -1 21 3741.56 190.892 73
 1 1 21 3299.79 157.517 73
 1 -1 -21 3702.16 175.118 101
 -1 1 -21 3699.75 164.505 100
 -1 1 -21 3207.79 181.833 66
 1 1 21 3520.7 194.458 63
 -1 -1 21 3614.08 180.847 67
 -1 -1 21 3752.7 201.363 65
 1 1 21 3701.45 189.702 65
 1 -1 -21 3308.89 190.036 54
 1 1 21 3394.92 193.946 53
 1 -1 -21 3427.7 183.229 108
 -1 -1 21 3632.76 186.778 115
 -1 1 -21 3846.04 181.092 119
 1 -1 -21 3660.9 185.12 122
 -1 -1 21 3351.7 160.063 83
 1 -1 -21 3202.72 150.625 88
 -1 -1 21 3484.41 162.637 93
 -1 -1 21 3502.67 170.06 52
 -1 -1 21 3788.72 202.828 49
 1 1 21 3679.64 191.366 49
 1 -1 -21 3712.3 189.882 81
 -1 -1 22 2232.34 116.389 67
 -1 -1 22 2329.87 135.549 65
 -1 1 -22 1652.96 82.916 100
 1 -1 -22 2144.06 105.152 101
 -1 -1 22 2371.54 124.936 115
 1 1 22 2391.6 126.362 115
 1 1 22 2318 133.672 53
 1 -1 -22 2040.33 127.087 54
 1 -1 -22 2151.9 123.295 81
 1 -1 -22 2391.42 124.505 122
 -1 1 -22 2155.46 107.384 119
 -1 1 -22 2357.84 131.36 88
 1 -1 -22 2198.1 123.19 108
 -1 -1 22 2354.49 128.499 73
 -1 1 -22 2053.14 115.899 68
 1 1 22 1685.27 85.3025 73
 -1 -1 22 1891.5 91.1527 93
 1 -1 -23 159.852 27.6766 122
 1 1 23 177.943 30.5223 115
 -1 -1 23 163.454 28.9574 115
 1 -1 -23 153.882 31.6662 108
 -1 1 -23 171.922 34.2294 88
 -1 -1 23 154.81 31.4837 73
 1 -2 22 12134.7 324.147 73
 -1 -2 -22 12281.9 320.83 88
 1 2 -22 10375.1 280.944 88
 1 -2 22 12417.3 316.534 115
 -1 2 22 11490.4 306.633 115
 1 2 -22 11961.3 316.588 108
 -1 -2 -22 11432.4 306.792 122
 1 -2 22 11145.5 290.749 93
 -1 -2 -22 11138.1 296.374 101
 1 2 -22 12138 328.649 101
 1 2 -21 4629.54 203.691 108
 -1 -2 -21 4553.27 199.991 108
 1 -2 21 4614.74 192.639 93
 -1 -2 -21 4618.62 206.568 88
 -1 2 21 4554.96 192.119 82
 1 2 -21 4344.07 167.611 68
 -1 2 21 4091.65 171.349 73
 -1 -2 -21 4201.51 173.286 100
 1 2 -21 4530.52 208.916 101
 -1 -2 -21 4738.38 199.563 101
 1 -2 21 4495.63 205.052 58
 1 2 -21 4428.63 217.959 59
 -1 2 21 4737.79 202.601 115
 1 -2 21 4512.06 212.341 56
 1 -2 21 4457.63 213.282 53
 1 -2 21 4101.03 152.282 129
 1 2 -21 4607.22 200.569 120
 -1 -2 -21 4174.48 165.423 119
 -1 -2 -21 4690.01 200.129 124
 -1 -2 -21 4626.03 200.407 122
 -1 2 21 4595.81 211.692 49
 -1 2 21 4643.43 209.777 52
 -1 2 21 4631.07 197.469 51
 -1 2 21 4591.29 212.971 65
 -1 2 21 4211.89 158.336 67
 1 2 -21 4613.62 217.434 66
 -1 -2 -20 5072.58 240.804 108
 -1 -2 -20 5113.66 222.13 100
 -1 -2 -20 5167.34 238.296 101
 1 -2 20 5526.95 242.048 93
 -1 -2 -20 5355.39 250.809 88
 -1 2 20 5287.57 433.669 40
 1 -2 20 4645.18 433.181 41
 1 -2 20 4665.26 413.251 40
 -1 -2 -20 5064.14 233.624 81
 1 2 -20 5004.03 211.196 68
 -1 2 20 5123.75 219.6 73
 1 2 -20 4885.67 230.903 72
 -1 -2 -20 4740.53 233.646 70
 1 2 -20 5445.36 265.153 59
 1 -2 20 5198.33 248.783 58
 1 -2 20 4730.19 429.55 35
 1 -2 20 4798.82 202.732 129
 1 -2 20 5003.44 251.555 53
 1 2 -20 4454.83 223.09 54
 1 -2 20 5154.51 253.908 56
 -1 2 20 5180.35 238.39 115
 1 -2 20 5023.39 227.674 49
 -1 2 20 5411.39 256.988 49
 -1 2 20 5290.13 252.075 52
 -1 2 20 5184.16 241.694 51
 1 2 -20 4978 235.364 120
 -1 -2 -20 4809.3 210.746 119
 -1 -2 -20 4982 237.491 122
 1 -2 20 4784.65 219.502 65
 -1 2 20 4656.76 205.758 67
 1 -2 20 4955.49 208.885 67
 -1 2 20 5326.84 255.087 65
 1 2 -20 5315.42 260.233 66
 1 -2 19 2989.78 174.904 129
 -1 -2 -19 3311.29 206.432 122
 1 2 -19 3098.34 190.556 121
 -1 -2 -19 3043.05 183.079 119
 -1 2 19 3052.39 196.784 115
 -1 -2 -19 3049.94 200.411 108
 -1 -2 -19 3162.38 201.742 101
 -1 -2 -19 3202.07 190.882 100
 1 -2 19 3108.67 199.121 93
 -1 2 19 2818.19 166.74 83
 -1 -2 -19 3155.36 208.805 88
 -1 -2 -19 2803.82 170.295 87
 1 2 -19 3086.34 184.256 86
 1 -2 19 3912.4 406.637 40
 1 -2 19 3297.06 390.369 41
 -1 2 19 3047.95 365.446 40
 1 2 -19 3087.4 214.026 59
 1 -2 19 3113.31 209.03 58
 -1 -2 -19 2935.23 193.752 81
 -1 2 19 3118.92 185.162 73
 1 2 -19 3105.94 179.944 68
 1 2 -19 3148.11 200.269 72
 -1 -2 -19 3037.15 196.943 70
 1 -2 19 3141.99 189.495 65
 -1 2 19 3110.62 183.057 67
 -1 2 19 3309.15 216.045 65
 1 2 -19 3103.45 215.695 66
 1 -2 19 2856.28 363.102 35
 -1 2 19 3106.51 333.054 36
 -1 2 19 3224.96 186.9 44
 1 2 -19 2684.23 338.773 29
 1 2 -19 2954.44 195.028 54
 1 -2 19 3206.33 216.39 56
 -1 -2 -19 2657.86 197.984 54
 1 -2 19 3042.35 210.899 53
 -1 2 19 3494.39 211.589 51
 -1 2 19 3267.94 213.885 49
 -1 2 19 3300.82 213.267 52
 1 -2 19 3183.27 194.838 49
 -1 2 19 2705.94 333.163 141
 1 2 -19 2602.97 319.326 33
 1 -2 19 3236.95 374.877 30
 1 -2 18 1013.34 214.975 139
 -1 2 18 779.786 213.402 140
 -1 2 18 865.649 216.203 139
 -1 -2 -18 715.1 104.042 59
 1 2 -18 766.514 123.559 59
 1 -2 18 639.765 94.8118 129
 -1 -2 -18 685.597 83.5071 127
 1 2 -18 735.781 98.2868 122
 -1 -2 -18 760.02 117.377 122
 -1 -2 -18 805.221 107.972 119
 1 2 -18 771.987 109.241 121
 1 -2 18 745.832 90.6001 112
 -1 2 18 634.209 105.335 115
 -1 -2 -18 948.69 122.489 108
 -1 -2 -18 757.053 104.317 100
 -1 -2 -18 837.413 118.626 101
 1 2 -18 694.304 93.2087 91
 -1 -2 -18 767.527 120.316 88
 -1 2 18 640.24 93.3383 83
 -1 -2 -18 742.194 100.066 87
 1 2 -18 819.033 106.849 86
 -1 2 18 662.909 207.358 40
 1 -2 18 593.982 204.607 41
[truncated: 2,081,471 more chars]
