# Supplementary material for: A quantum crystallographic protocol for general use
Source: Sci Rep. 2025 Apr 19;15:13584. doi: 10.1038/s41598-025-96400-0 (PMC12009286; doi:10.1038/s41598-025-96400-0)
Supplement: Supplementary file 1 — Supplementary Information 1. [file 41598_2025_96400_MOESM1_ESM.zip › Dataset_3_HAR.cif]

# ========================
# Tonto generated CIF file
# ========================

# NOTE: This is an incomplete CIF file
# Manually edit it to pass checkCIF

data_100_Mo_HAR

_audit_creation_date                2021-9-28
_audit_creation_method              'Tonto 21.04.27 github v. 5896b1e0'

# ============
# QCr software
# ============

_QCr_software                       'Tonto'
_QCr_software_version               '21.04.27 v. 5896b1e0'
_QCr_software_platform              'Linux-4.15.0-132-generic'
_QCr_software_build_date            '2021-04-27 18:21'
_QCr_software_website               'https://github.com/dylan-jayatilaka/tonto'

# ===========
# Publication
# ===========

_publ_contact_author
;
    Prof. Dr. Sir Tonto Magnifico
;
_publ_contact_author_email          'tonto.magnifico@gmail.com'
_publ_contact_author_phone          '+61 8 6488 3138'
_publ_requested_journal             'IUCrJ'
_publ_section_title
;
   'Hirshfeld atom-refinement (HAR) for 100_Mo_HAR'
   'X-ray wavefunction refinement (XWR) for 100_Mo_HAR'
   Tonto Magnifico, IUCrJ (XXXX)
;

loop_
    _publ_author_name
    'Tonto Magnifico'

_publ_author_address
;
    Prof. Dr. Sir Tonto Magnifico
    1 El Camino Ciberespacio
    Tierra Austral del Espiritu Santo
;

# ========
# Chemical
# ========

_exptl_crystal_description         block
_diffrn_measurement_device_type    'SuperNova, Single source at offset/far, Eos'
_diffrn_measured_fraction_theta_full 1.000 
_cell_measurement_reflns_used      64029
_cell_measurement_theta_max        44.9850
_cell_measurement_theta_min        2.2050
_cell_measurement_temperature      100.01(10)
_diffrn_ambient_temperature        100.01(10)
_diffrn_reflns_number              139070
_diffrn_reflns_av_R_equivalents    0.0847
_diffrn_reflns_theta_max           41.057
_diffrn_reflns_theta_min           2.222
_diffrn_reflns_theta_full 		   25.242
_exptl_crystal_F_000               432
_diffrn_reflns_av_sigmaI/netI 0.0993
_chemical_name_common               100_Mo_HAR
_chemical_formula_sum               'C11 H10 O2 S'
_chemical_formula_moiety            'C11 H10 O2 S'
_chemical_formula_weight            206.2651
_chemical_compound_source           'see text'
_chemical_absolute_configuration    unk
_refine_ls_abs_structure_details
;
 Flack x determined using 2616 quotients [(I+)-(I-)]/[(I+)+(I-)]
 (Parsons, Flack and Wagner, Acta Cryst. B69 (2013) 249-259).
;
_refine_ls_abs_structure_Flack     -0.024(14)

# ==========
# QCr method
# ==========

_QCr_calc_method                    'Kohn-Sham/b3lypgxb3lypgc/SCCF L=1 R=8.0 A'
_QCr_calc_spinorbital_kind          'restricted'
_QCr_calc_gaussian_basis_set        'custom?'
_QCr_calc_gaussian_basis_set_kind   'cartesian'
_QCr_calc_basis_max_l               '3'

_QCr_calc_unit                      'See _atom_site_* in tonto.cif2'
_QCr_calc_unit_spin_multiplicity    1
_QCr_calc_unit_n_electrons          108
_QCr_calc_unit_n_alpha_electrons    54
_QCr_calc_unit_n_beta_electrons     54

_QCr_Becke_grid_kind                mura_knowles
_QCr_Becke_grid_accuracy            low
_QCr_Becke_grid_L_angular_grid      23
_QCr_Becke_grid_L_H_angular_grid    17
_QCr_Becke_grid_reduce_L_H_ang_grid T
_QCr_Becke_grid_core_pruning_scheme treutler_ahlrichs
_QCr_Becke_grid_scale_H-He_grid     T
_QCr_Becke_grid_n_pts_for_row_1     1742
_QCr_Becke_grid_n_pts_for_row_2     3300
_QCr_Becke_grid_n_pts_for_row_3     3946
_QCr_Becke_grid_n_radial_H_pts      25
_QCr_Becke_grid_H_pts_per_n_shell   5
_QCr_Becke_grid_basis_fn_cutoff     .1E-09
_QCr_Becke_grid_rho_cutoff          .1E-05

# =======
# Crystal
# =======


_exptl_crystal_colour               ?
_exptl_crystal_size_max             ?
_exptl_crystal_size_mid             ?
_exptl_crystal_size_min             ?
_exptl_crystal_density_diffrn       ?

# ==============
# Absortion data
# ==============

_exptl_absorpt_coefficient_mu       ?
_exptl_absorpt_correction_type      'none'
_exptl_absorpt_process_details      ?
_exptl_absorpt_correction_T_min     ?
_exptl_absorpt_correction_T_max     ?

# ========
# Symmetry
# ========

_symmetry_cell_setting              Orthorhombic
_symmetry_space_group_name_H-M      'p 21 21 21'
_symmetry_space_group_name_Hall     'p 2ac 2ab'
_symmetry_Int_Tables_number         '19'

loop_
    _symmetry_equiv_pos_as_xyz
'+x, +y, +z'
'-x+1/2, -y, +z+1/2'
'+x+1/2, -y+1/2, -z'
'-x, +y+1/2, -z+1/2'

# =========
# Unit cell
# =========

_cell_length_a                    5.84810(5)
_cell_length_b                    8.92817(7)
_cell_length_c                  18.33261(16)
_cell_angle_alpha               90.000000(0)
_cell_angle_beta                90.000000(0)
_cell_angle_gamma               90.000000(0)
_cell_volume                     957.197(13)

_cell_formula_units_Z               4.000000

_atom_sites_solution_hydrogens      HAR

# ===============
# Refinement data
# ===============

_refine_ls_kind                     'Hirshfeld atom refinement (HAR)'
_refine_ls_method_description
;
   S.C. Capelli, H.-B. Burgi, B. Dittrich, S.Grabowsky
   and Dylan Jayatilaka, IUCrJ (2014). 1, 361-379
;
_refine_QCr_Psi_constraint          'none'

_refine_ls_SVD_threshold            0.1E-02
_refine_ls_coordinate_system        cartesian
_refine_ls_structure_factor_coef    F
_refine_ls_matrix_type              full
_refine_ls_R_factor_gt              0.0157
_refine_ls_R_factor_ref             0.0157
_refine_ls_R_factor_all             0.0157
_refine_ls_wR_factor_gt             0.0148
_refine_ls_wR_factor_ref            0.0148
_refine_ls_wR_factor_all            0.0148
_refine_ls_R_Fsqd_factor            0.0224
_refine_ls_chi2                     2.1822
_refine_ls_goodness_of_fit_gt       1.4772
_refine_ls_goodness_of_fit_ref      1.4772
_refine_ls_goodness_of_fit_all      1.4772
_refine_ls_number_reflns            3581
_refine_ls_number_parameters        242
_refine_ls_number_restraints        0
_refine_ls_number_constraints       0
_refine_ls_hydrogen_treatment       refall
_refine_ls_weighting_scheme         sigma
_refine_ls_weighting_details        'w=1/\s(F)'
_refine_ls_shift/su_conv_tol        0.0100
_refine_ls_shift/su_max             0.0000
_refine_ls_shift/su_max_mean        0.0000
_refine_ls_shift/su_max_par         ''
_refine_ls_extinction_method        none

_refine_diff_density_max            0.119
_refine_diff_density_min            -0.136
_refine_diff_density_rms            0.0000

_refine_special_details
;
. If constraints were applied they are defined by zero
  eigenvalues of the least-squares hessian, see the
  value of _refine_ls_SVD_threshold
;

# =====================================
# Precise fractional system coordinates
# =====================================

# . These precise data use non-standard CIF tags
# . Non-standard tags shadow standard tags to avoid duplication
# . Please keep for a better refinement restart
# . Better yet, use the refined cartesian parameters

loop_
_atom_site_Cryst_label
_atom_site_Cryst_x
_atom_site_Cryst_y
_atom_site_Cryst_z
_atom_site_Cryst_U_iso_or_equiv
_atom_site_Cryst_adp_type
_atom_site_Cryst_occupancy
_atom_site_Cryst_disorder_group
_atom_site_Cryst_x_esu
_atom_site_Cryst_y_esu
_atom_site_Cryst_z_esu
_atom_site_Cryst_U_iso_or_equiv_esu
    S1  0.188492  0.312991  0.259451  0.009658  Uani  1.000000  0
        0.000042  0.000025  0.000012  0.000097
    O2  0.154382  0.589322  0.370376  0.016253  Uani  1.000000  0
        0.000065  0.000038  0.000019  0.000137
    O1  0.675818  0.195077  0.321900  0.015389  Uani  1.000000  0
        0.000059  0.000038  0.000018  0.000125
    C5  0.311386  0.498011  0.374307  0.011524  Uani  1.000000  0
        0.000079  0.000042  0.000021  0.000135
    C2  0.574977  0.302258  0.349663  0.011251  Uani  1.000000  0
        0.000068  0.000047  0.000022  0.000140
    C3  0.650649  0.383801  0.417169  0.011879  Uani  1.000000  0
        0.000072  0.000046  0.000022  0.000146
    C7  0.862628  0.448829  0.523528  0.017691  Uani  1.000000  0
        0.000090  0.000055  0.000026  0.000184
    C6  0.836306  0.357169  0.461946  0.015178  Uani  1.000000  0
        0.000082  0.000050  0.000025  0.000165
   C11  0.348403  0.321463  0.175849  0.018866  Uani  1.000000  0
        0.000097  0.000059  0.000025  0.000185
    C1  0.366744  0.373858  0.327262  0.011511  Uani  1.000000  0
        0.000071  0.000047  0.000022  0.000146
   C10  0.173414  0.114262  0.270995  0.015070  Uani  1.000000  0
        0.000086  0.000046  0.000025  0.000162
    C9  0.517403  0.588102  0.493100  0.015859  Uani  1.000000  0
        0.000089  0.000050  0.000024  0.000173
    C4  0.493553  0.497688  0.432263  0.012070  Uani  1.000000  0
        0.000076  0.000048  0.000023  0.000149
    C8  0.704954  0.561828  0.539072  0.018063  Uani  1.000000  0
        0.000100  0.000052  0.000025  0.000183
  H10A  0.348558  0.069914  0.272422  0.038238  Uani  1.000000  0
        0.001780  0.001137  0.000566  0.005906
    H9  0.390534  0.674672  0.505048  0.031421  Uani  1.000000  0
        0.001610  0.001040  0.000483  0.005333
  H10B  0.081302  0.095011  0.321707  0.033647  Uani  1.000000  0
        0.001736  0.001107  0.000490  0.005835
  H11A  0.365840  0.440186  0.162833  0.038324  Uani  1.000000  0
        0.001920  0.001112  0.000508  0.006161
    H6  0.962040  0.269581  0.449320  0.032187  Uani  1.000000  0
        0.001526  0.001145  0.000506  0.005767
  H11B  0.249002  0.262934  0.135014  0.043773  Uani  1.000000  0
        0.001946  0.001238  0.000479  0.006747
    H7  1.005999  0.430659  0.559677  0.043129  Uani  1.000000  0
        0.001589  0.001208  0.000541  0.006890
  H11C  0.515249  0.269566  0.183987  0.035338  Uani  1.000000  0
        0.001538  0.001252  0.000541  0.006308
    H8  0.725843  0.633223  0.586561  0.037570  Uani  1.000000  0
        0.001725  0.001161  0.000458  0.005712
  H10C  0.074775  0.073857  0.225439  0.037578  Uani  1.000000  0
        0.001841  0.001018  0.000528  0.006000

# ======================
# Fractional coordinates
# ======================

loop_
_atom_site_label
_atom_site_fract_x
_atom_site_fract_y
_atom_site_fract_z
_atom_site_U_iso_or_equiv
_atom_site_adp_type
_atom_site_occupancy
_atom_site_disorder_group
    S1  0.18849(4)   0.31299(3)  0.259451(12)  0.00966(10)  Uani  1.000000  0
    O2  0.15438(6)   0.58932(4)  0.370376(19)  0.01625(14)  Uani  1.000000  0
    O1  0.67582(6)   0.19508(4)  0.321900(18)  0.01539(13)  Uani  1.000000  0
    C5  0.31139(8)   0.49801(4)  0.37431(2)    0.01152(14)  Uani  1.000000  0
    C2  0.57498(7)   0.30226(5)  0.34966(2)    0.01125(14)  Uani  1.000000  0
    C3  0.65065(7)   0.38380(5)  0.41717(2)    0.01188(15)  Uani  1.000000  0
    C7  0.86263(9)   0.44883(6)  0.52353(3)    0.01769(18)  Uani  1.000000  0
    C6  0.83631(8)   0.35717(5)  0.46195(2)    0.01518(17)  Uani  1.000000  0
   C11  0.34840(10)  0.32146(6)  0.17585(2)    0.01887(18)  Uani  1.000000  0
    C1  0.36674(7)   0.37386(5)  0.32726(2)    0.01151(15)  Uani  1.000000  0
   C10  0.17341(9)   0.11426(5)  0.27099(2)    0.01507(16)  Uani  1.000000  0
    C9  0.51740(9)   0.58810(5)  0.49310(2)    0.01586(17)  Uani  1.000000  0
    C4  0.49355(8)   0.49769(5)  0.43226(2)    0.01207(15)  Uani  1.000000  0
    C8  0.70495(10)  0.56183(5)  0.53907(2)    0.01806(18)  Uani  1.000000  0
  H10A  0.3486(18)   0.0699(11)  0.2724(6)     0.038(6)     Uani  1.000000  0
    H9  0.3905(16)   0.6747(10)  0.5050(5)     0.031(5)     Uani  1.000000  0
  H10B  0.0813(17)   0.0950(11)  0.3217(5)     0.034(6)     Uani  1.000000  0
  H11A  0.3658(19)   0.4402(11)  0.1628(5)     0.038(6)     Uani  1.000000  0
    H6  0.9620(15)   0.2696(11)  0.4493(5)     0.032(6)     Uani  1.000000  0
  H11B  0.2490(19)   0.2629(12)  0.1350(5)     0.044(7)     Uani  1.000000  0
    H7  1.0060(16)   0.4307(12)  0.5597(5)     0.043(7)     Uani  1.000000  0
  H11C  0.5152(15)   0.2696(13)  0.1840(5)     0.035(6)     Uani  1.000000  0
    H8  0.7258(17)   0.6332(12)  0.5866(5)     0.038(6)     Uani  1.000000  0
  H10C  0.0748(18)   0.0739(10)  0.2254(5)     0.038(6)     Uani  1.000000  0

# ==================================
# Precise cartesian axis system ADPs
# ==================================

# . These precise data use non-standard CIF tags
# . Non-standard tags shadow standard tags to avoid duplication
# . Keep these for a refinement restart
# . Better yet, use the refined cartesian parameters

loop_
_atom_site_Cryst_ADP2_U_label
_atom_site_Cryst_ADP2_U_11
_atom_site_Cryst_ADP2_U_22
_atom_site_Cryst_ADP2_U_33
_atom_site_Cryst_ADP2_U_12
_atom_site_Cryst_ADP2_U_13
_atom_site_Cryst_ADP2_U_23
_atom_site_Cryst_ADP2_U_11_esu
_atom_site_Cryst_ADP2_U_22_esu
_atom_site_Cryst_ADP2_U_33_esu
_atom_site_Cryst_ADP2_U_12_esu
_atom_site_Cryst_ADP2_U_13_esu
_atom_site_Cryst_ADP2_U_23_esu
    S1  0.012109  0.008232  0.008634   0.001338  -0.002310  -0.001028
        0.000104  0.000091  0.000095   0.000089   0.000081   0.000076
    O2  0.019363  0.013518  0.015878   0.005061  -0.003030  -0.002668
        0.000152  0.000122  0.000137   0.000110   0.000115   0.000100
    O1  0.013918  0.015688  0.016560   0.003106  -0.000626  -0.003960
        0.000121  0.000123  0.000131   0.000125   0.000104   0.000104
    C5  0.014300  0.009998  0.010273   0.000564  -0.001003  -0.000695
        0.000144  0.000125  0.000137   0.000133   0.000127   0.000103
    C2  0.011302  0.011373  0.011077   0.000205  -0.000438  -0.000832
        0.000136  0.000142  0.000142   0.000124   0.000108   0.000121
    C3  0.012829  0.012025  0.010782  -0.000729  -0.001860   0.000029
        0.000156  0.000138  0.000144   0.000120   0.000114   0.000113
    C7  0.021563  0.017144  0.014365  -0.002611  -0.007205   0.000861
        0.000203  0.000171  0.000179   0.000149   0.000146   0.000136
    C6  0.015323  0.016075  0.014136  -0.000535  -0.004122   0.000461
        0.000176  0.000156  0.000164   0.000136   0.000141   0.000125
   C11  0.028260  0.016842  0.011498  -0.001677   0.001845  -0.000704
        0.000227  0.000169  0.000158   0.000176   0.000147   0.000141
    C1  0.012748  0.010935  0.010850   0.000930  -0.001565  -0.001680
        0.000148  0.000139  0.000150   0.000116   0.000113   0.000114
   C10  0.015776  0.011457  0.017977  -0.001784  -0.002642  -0.000178
        0.000167  0.000135  0.000183   0.000137   0.000148   0.000121
    C9  0.023693  0.012720  0.011162   0.000504  -0.003217  -0.001762
        0.000206  0.000153  0.000159   0.000143   0.000145   0.000124
    C4  0.015958  0.010539  0.009714  -0.000247  -0.001689  -0.000478
        0.000165  0.000140  0.000144   0.000124   0.000121   0.000110
    C8  0.027428  0.014624  0.012137  -0.001950  -0.006047  -0.001027
        0.000227  0.000157  0.000165   0.000165   0.000162   0.000124
  H10A  0.026093  0.027508  0.061114   0.002387  -0.008335   0.000155
        0.005385  0.005443  0.006888   0.005094   0.005332   0.005061
    H9  0.034029  0.027536  0.032696   0.008182  -0.004441  -0.007389
        0.005495  0.005298  0.005204   0.004663   0.004387   0.004596
  H10B  0.046127  0.028047  0.026765  -0.007496   0.012015   0.005199
        0.006512  0.005774  0.005218   0.005053   0.004805   0.004487
  H11A  0.055057  0.025127  0.034790  -0.004787   0.004153   0.016241
        0.007474  0.005232  0.005777   0.005477   0.005480   0.004436
    H6  0.017728  0.038482  0.040350   0.008497  -0.000482  -0.001734
        0.004761  0.006498  0.006041   0.004764   0.004348   0.004778
  H11B  0.061250  0.045860  0.024208  -0.009760  -0.017551  -0.016372
        0.008105  0.006843  0.005292   0.005671   0.005188   0.004732
    H7  0.042782  0.040261  0.046344  -0.009333  -0.028321   0.004601
        0.007192  0.006850  0.006627   0.005914   0.005306   0.005194
  H11C  0.021826  0.049928  0.034261   0.007570   0.009718  -0.000732
        0.005620  0.007432  0.005870   0.004993   0.004343   0.005181
    H8  0.053781  0.032669  0.026259  -0.000048  -0.018090  -0.014460
        0.006845  0.005487  0.004804   0.005308   0.005002   0.004241
  H10C  0.056299  0.013688  0.042746  -0.011429  -0.010102  -0.010841
        0.007164  0.004609  0.006229   0.005055   0.005456   0.004502

# ====
# ADPs
# ====

loop_
_atom_site_aniso_label
_atom_site_aniso_U_11
_atom_site_aniso_U_22
_atom_site_aniso_U_33
_atom_site_aniso_U_12
_atom_site_aniso_U_13
_atom_site_aniso_U_23
    S1  0.01211(10)  0.00823(9)   0.00863(10)   0.00134(9)   -0.00231(8)   -0.00103(8)
    O2  0.01936(15)  0.01352(12)  0.01588(14)   0.00506(11)  -0.00303(11)  -0.00267(10)
    O1  0.01392(12)  0.01569(12)  0.01656(13)   0.00311(12)  -0.00063(10)  -0.00396(10)
    C5  0.01430(14)  0.01000(12)  0.01027(14)   0.00056(13)  -0.00100(13)  -0.00070(10)
    C2  0.01130(14)  0.01137(14)  0.01108(14)   0.00020(12)  -0.00044(11)  -0.00083(12)
    C3  0.01283(16)  0.01203(14)  0.01078(14)  -0.00073(12)  -0.00186(11)   0.00003(11)
    C7  0.0216(2)    0.01714(17)  0.01437(18)  -0.00261(15)  -0.00721(15)   0.00086(14)
    C6  0.01532(18)  0.01608(16)  0.01414(16)  -0.00054(14)  -0.00412(14)   0.00046(12)
   C11  0.0283(2)    0.01684(17)  0.01150(16)  -0.00168(18)   0.00185(15)  -0.00070(14)
    C1  0.01275(15)  0.01094(14)  0.01085(15)   0.00093(12)  -0.00156(11)  -0.00168(11)
   C10  0.01578(17)  0.01146(14)  0.01798(18)  -0.00178(14)  -0.00264(15)  -0.00018(12)
    C9  0.0237(2)    0.01272(15)  0.01116(16)   0.00050(14)  -0.00322(14)  -0.00176(12)
    C4  0.01596(16)  0.01054(14)  0.00971(14)  -0.00025(12)  -0.00169(12)  -0.00048(11)
    C8  0.0274(2)    0.01462(16)  0.01214(17)  -0.00195(17)  -0.00605(16)  -0.00103(12)
  H10A  0.026(5)     0.028(5)     0.061(7)      0.002(5)     -0.008(5)      0.000(5)
    H9  0.034(5)     0.028(5)     0.033(5)      0.008(5)     -0.004(4)     -0.007(5)
  H10B  0.046(7)     0.028(6)     0.027(5)     -0.007(5)      0.012(5)      0.005(4)
  H11A  0.055(7)     0.025(5)     0.035(6)     -0.005(5)      0.004(5)      0.016(4)
    H6  0.018(5)     0.038(6)     0.040(6)      0.008(5)      0.000(4)     -0.002(5)
  H11B  0.061(8)     0.046(7)     0.024(5)     -0.010(6)     -0.018(5)     -0.016(5)
    H7  0.043(7)     0.040(7)     0.046(7)     -0.009(6)     -0.028(5)      0.005(5)
  H11C  0.022(6)     0.050(7)     0.034(6)      0.008(5)      0.010(4)     -0.001(5)
    H8  0.054(7)     0.033(5)     0.026(5)      0.000(5)     -0.018(5)     -0.014(4)
  H10C  0.056(7)     0.014(5)     0.043(6)     -0.011(5)     -0.010(5)     -0.011(5)

# ======================================
# Third order Gram-Charlier coefficients
# ======================================

# . These data are in standard presentation

_atom_site_anharm_GC_C_scale_factor 1000.0000000000000

loop_
_atom_site_anharm_GC_C_label
_atom_site_anharm_GC_C_111
_atom_site_anharm_GC_C_222
_atom_site_anharm_GC_C_333
_atom_site_anharm_GC_C_112
_atom_site_anharm_GC_C_113
_atom_site_anharm_GC_C_122
_atom_site_anharm_GC_C_223
_atom_site_anharm_GC_C_133
_atom_site_anharm_GC_C_233
_atom_site_anharm_GC_C_123
S1
        0.00004(13)         0.00001(3)       -0.000001(4)
         0.00015(4)      -0.000020(19)
         0.00006(3)       -0.000011(7)
       -0.000006(6)        0.000007(4)
      -0.000034(13)

# =======================================
# Fourth order Gram-Charlier coefficients
# =======================================

# . These data are in standard presentation

_atom_site_anharm_GC_D_scale_factor 10000.000000000000

loop_
_atom_site_anharm_GC_D_label
_atom_site_anharm_GC_D_1111
_atom_site_anharm_GC_D_2222
_atom_site_anharm_GC_D_3333
_atom_site_anharm_GC_D_1112
_atom_site_anharm_GC_D_1113
_atom_site_anharm_GC_D_1222
_atom_site_anharm_GC_D_2223
_atom_site_anharm_GC_D_1333
_atom_site_anharm_GC_D_2333
_atom_site_anharm_GC_D_1122
_atom_site_anharm_GC_D_1133
_atom_site_anharm_GC_D_2233
_atom_site_anharm_GC_D_1123
_atom_site_anharm_GC_D_1223
_atom_site_anharm_GC_D_1233
S1
        0.00033(13)      -0.000265(19)     -0.0000231(11)
         0.00004(5)        -0.00002(2)
       0.000013(18)       -0.000006(5)
       -0.000001(2)      0.0000002(14)
      -0.000009(18)       -0.000058(4)     -0.0000202(16)
       -0.000005(7)        0.000005(4)        0.000000(2)

# ===========
# Reflections
# ===========

_diffrn_radiation_wavelength        0.710730

_shelx_F_calc_maximum               98.704274

_reflns_d_resolution_high           9.166305
_reflns_d_resolution_low            0.541049
_reflns_limit_h_max                 10
_reflns_limit_h_min                 0
_reflns_limit_k_max                 16
_reflns_limit_k_min                 0
_reflns_limit_l_max                 33
_reflns_limit_l_min                 0
_reflns_number_gt                   3581
_reflns_number_total                3581
_reflns_threshold_expression        'F>0 & |F_calc|>10^-3'

_reflns_special_details
;
* Specify symmetry and Friedel pair averaging *

. Only reflections which satisfy the threshold expression
  are listed below, and only they are considered observed,
  thus the *_gt, *_all, & *_total data are always the same
;

# ============
# Bond lengths
# ============

loop_
 _geom_bond_atom_site_label_1
 _geom_bond_site_symmetry_1
 _geom_bond_atom_site_label_2
 _geom_bond_site_symmetry_2
 _geom_bond_distance
 _geom_bond_publ_flag
    S1  .   C11  .  1.7970(5)  yes
    S1  .    C1  .  1.7110(5)  yes
    S1  .   C10  .  1.7890(5)  yes
    O2  .    C5  .  1.2300(5)  yes
    O1  .    C2  .  1.2339(5)  yes
    C5  .    C1  .  1.4413(6)  yes
    C5  .    C4  .  1.5046(6)  yes
    C2  .    C3  .  1.5025(6)  yes
    C2  .    C1  .  1.4354(6)  yes
    C3  .    C6  .  1.3817(6)  yes
    C3  .    C4  .  1.3980(6)  yes
    C7  .    C6  .  1.4028(7)  yes
    C7  .    C8  .  1.3962(8)  yes
    C9  .    C4  .  1.3838(6)  yes
    C9  .    C8  .  1.4030(7)  yes
    C7  .    H7  .  1.081(9)   yes
    C6  .    H6  .  1.098(9)   yes
   C11  .  H11A  .  1.091(9)   yes
   C11  .  H11B  .  1.082(9)   yes
   C11  .  H11C  .  1.090(9)   yes
   C10  .  H10A  .  1.098(10)  yes
   C10  .  H10B  .  1.088(9)   yes
   C10  .  H10C  .  1.077(10)  yes
    C9  .    H9  .  1.094(9)   yes
    C8  .    H8  .  1.086(8)   yes

# ===========
# Bond Angles
# ===========

loop_
 _geom_angle_atom_site_label_1
 _geom_angle_site_symmetry_1
 _geom_angle_atom_site_label_2
 _geom_angle_site_symmetry_2
 _geom_angle_atom_site_label_3
 _geom_angle_site_symmetry_3
 _geom_angle
 _geom_angle_publ_flag
    S1  .   C1  .    C5  .       122.83(3)  yes
    S1  .   C1  .    C2  .       125.68(3)  yes
    S1  .  C11  .  H11A  .        106.0(5)  yes
    S1  .  C11  .  H11B  .        106.9(6)  yes
    S1  .  C11  .  H11C  .        109.3(5)  yes
    S1  .  C10  .  H10A  .        108.3(5)  yes
    S1  .  C10  .  H10B  .        106.4(5)  yes
    S1  .  C10  .  H10C  .        105.5(5)  yes
    O2  .   C5  .    C1  .      129.97(4)   yes
    O2  .   C5  .    C4  .      124.83(4)   yes
    O1  .   C2  .    C3  .      125.08(4)   yes
    O1  .   C2  .    C1  .      129.26(4)   yes
   C11  .   S1  .    C1  .       106.81(3)  yes
   C11  .   S1  .   C10  .        99.69(3)  yes
    C1  .   S1  .   C10  .       105.02(2)  yes
    C5  .   C1  .    C2  .       111.22(4)  yes
    C5  .   C4  .    C3  .       109.08(4)  yes
    C5  .   C4  .    C9  .       129.75(4)  yes
    C2  .   C3  .    C6  .       129.60(4)  yes
    C2  .   C3  .    C4  .       108.78(4)  yes
    C3  .   C2  .    C1  .       105.65(4)  yes
    C3  .   C6  .    C7  .       117.64(4)  yes
    C3  .   C4  .    C9  .       121.17(4)  yes
    C7  .   C8  .    C9  .       120.97(4)  yes
    C6  .   C3  .    C4  .       121.60(4)  yes
    C6  .   C7  .    C8  .       120.89(4)  yes
    C1  .   C5  .    C4  .       105.19(4)  yes
    C4  .   C9  .    C8  .       117.74(4)  yes
    C3  .   C6  .    H6  .        121.6(5)  yes
    C7  .   C6  .    H6  .        120.8(5)  yes
    C7  .   C8  .    H8  .        120.9(5)  yes
    C6  .   C7  .    H7  .        119.4(6)  yes
    C9  .   C8  .    H8  .        118.1(5)  yes
    C4  .   C9  .    H9  .        120.4(5)  yes
    C8  .   C7  .    H7  .        119.7(6)  yes
    C8  .   C9  .    H9  .        121.9(5)  yes
  H10A  .  C10  .  H10B  .        112.6(7)  yes
  H10A  .  C10  .  H10C  .        113.4(8)  yes
  H10B  .  C10  .  H10C  .        110.1(8)  yes
  H11A  .  C11  .  H11B  .        111.6(8)  yes
  H11A  .  C11  .  H11C  .        111.0(8)  yes
  H11B  .  C11  .  H11C  .        111.7(8)  yes

# ==============
# Torsion angles
# ==============

loop_
 _geom_torsion_atom_site_label_1
 _geom_torsion_site_symmetry_1
 _geom_torsion_atom_site_label_2
 _geom_torsion_site_symmetry_2
 _geom_torsion_atom_site_label_3
 _geom_torsion_site_symmetry_3
 _geom_torsion_atom_site_label_4
 _geom_torsion_site_symmetry_4
 _geom_torsion
   S1  .  C1  .   C5  .    O2  .             -9.49(7)
   S1  .  C1  .   C2  .    O1  .              7.15(7)
   S1  .  C1  .   C5  .    C4  .            171.40(3)
   S1  .  C1  .   C2  .    C3  .           -171.98(3)
   O2  .  C5  .   C1  .    C2  .            176.13(4)
   O2  .  C5  .   C4  .    C3  .           -176.53(4)
   O2  .  C5  .   C4  .    C9  .              4.24(8)
   O1  .  C2  .   C3  .    C6  .             -1.55(7)
   O1  .  C2  .   C3  .    C4  .           -179.64(4)
   O1  .  C2  .   C1  .    C5  .           -178.66(4)
  C11  .  S1  .  C10  .  H10A  .              57.5(6)
  C11  .  S1  .  C10  .  H10B  .             178.8(6)
  C11  .  S1  .  C10  .  H10C  .             -64.2(6)
   C1  .  S1  .  C11  .  H11A  .             -71.9(6)
   C1  .  S1  .  C11  .  H11B  .             169.0(6)
   C1  .  S1  .  C11  .  H11C  .              47.9(6)
   C1  .  S1  .  C10  .  H10A  .             -53.0(6)
   C1  .  S1  .  C10  .  H10B  .              68.3(6)
   C1  .  S1  .  C10  .  H10C  .            -174.7(6)
  C10  .  S1  .  C11  .  H11A  .             179.1(6)
  C10  .  S1  .  C11  .  H11B  .              60.0(6)
  C10  .  S1  .  C11  .  H11C  .             -61.1(6)
   C5  .  C1  .   S1  .   C11  .            123.00(4)
   C5  .  C1  .   S1  .   C10  .           -131.75(4)
   C2  .  C1  .   S1  .   C11  .            -63.45(5)
   C2  .  C1  .   S1  .   C10  .             41.80(5)
   C5  .  C1  .   C2  .    C3  .              2.21(5)
   C5  .  C4  .   C3  .    C2  .             -1.35(5)
   C5  .  C4  .   C3  .    C6  .           -179.62(4)
   C5  .  C4  .   C9  .    C8  .            179.28(4)
   C2  .  C3  .   C6  .    C7  .           -177.94(4)
   C2  .  C3  .   C4  .    C9  .            177.96(4)
   C2  .  C1  .   C5  .    C4  .             -2.98(5)
   C3  .  C6  .   C7  .    C8  .              0.60(7)
   C3  .  C4  .   C5  .    C1  .              2.63(5)
   C3  .  C4  .   C9  .    C8  .              0.14(7)
   C7  .  C6  .   C3  .    C4  .              0.00(6)
   C7  .  C8  .   C9  .    C4  .              0.41(7)
   C6  .  C3  .   C2  .    C1  .            177.63(4)
   C6  .  C3  .   C4  .    C9  .             -0.32(7)
   C6  .  C7  .   C8  .    C9  .             -0.79(8)
   C1  .  C5  .   C4  .    C9  .           -176.60(5)
   C1  .  C2  .   C3  .    C4  .             -0.47(5)
   C5  .  C4  .   C9  .    H9  .               0.9(6)
   C2  .  C3  .   C6  .    H6  .               3.7(6)
   C3  .  C6  .   C7  .    H7  .             180.0(6)
   C3  .  C4  .   C9  .    H9  .            -178.3(6)
   C7  .  C8  .   C9  .    H9  .             178.8(6)
   C6  .  C7  .   C8  .    H8  .            -179.6(7)
   C9  .  C8  .   C7  .    H7  .             180.0(6)
   C4  .  C3  .   C6  .    H6  .            -178.4(6)
   C4  .  C9  .   C8  .    H8  .             179.3(6)
   C8  .  C7  .   C6  .    H6  .             179.0(6)
   H9  .  C9  .   C8  .    H8  .              -2.3(9)
   H6  .  C6  .   C7  .    H7  .              -1.7(9)
   H7  .  C7  .   C8  .    H8  .               1.1(9)

# start Validation Reply Form
_vrf_PLAT924_100_Mo_HAR
;
PROBLEM: The Reported and Calculated Rho(min) Differ by .       4.49 eA-3  
RESPONSE: CheckCIF calculates the residual density based on 
tabulated spherical atomic form factors, whereas Tonto 
calculates it based on non-spherical atomic form factors. 
Therefore, differences must occur.
;
_vrf_PLAT972_100_Mo_HAR
;
PROBLEM: Check Calcd Resid. Dens.  0.05Ang From S1             -4.62 eA-3  
RESPONSE: CheckCIF calculates the residual density based on 
tabulated spherical atomic form factors, whereas Tonto 
calculates it based on non-spherical atomic form factors. 
Therefore, differences must occur.
;
_vrf_PLAT992_100_Mo_HAR
;
PROBLEM: Repd & Actual _reflns_number_gt Values Differ by        124 Check 
RESPONSE: This keyword calculates values with respect to F>4sigma(F). 
However, the refinement in Tonto does not use any cutoff 
and consequently produces all statistics based on F>0sigma(F).
In the Tonto CIF, _reflns_number_gt and reflns_number_total 
and _refine_ls_number_reflns are always the same number. 
We do not alter these numbers just to pass the checkCIF routine.
;
_vrf_PLAT230_100_Mo_HAR
;
PROBLEM: Hirshfeld Test Diff for    S1       --C1       .       10.5 s.u.  
RESPONSE: This is a consequence of the non-spherical Hirshfeld
Atom Refinement. It could only be avoided by using restraints,
which are not available in Tonto. Since we compare models 
across different measurements statistically 
in this study, we decided to use the refinement results 
as they are. 
;
_vrf_PLAT925_100_Mo_HAR
;
PROBLEM: The Reported and Calculated Rho(max) Differ by .       1.12 eA-3  
RESPONSE: CheckCIF calculates the residual density based on 
tabulated spherical atomic form factors, whereas Tonto 
calculates it based on non-spherical atomic form factors. 
Therefore, differences must occur.
;
# end Validation Reply Form

loop_
    _refln_index_h
    _refln_index_k
    _refln_index_l
    _refln_F_squared_calc
    _refln_F_squared_meas
    _refln_F_squared_sigma
    _refln_observed_status
   2   0   0     4499.73     4359.81     65.16 o
   4   0   0      937.75      905.39     15.77 o
   6   0   0     2817.33     2794.56     49.24 o
   8   0   0      298.04      306.11      7.68 o
  10   0   0        8.02        6.90      1.27 o
   1   1   0       61.99       66.94      1.21 o
   2   1   0      436.57      455.36      5.77 o
   3   1   0       61.51       65.17      1.55 o
   4   1   0      491.25      500.08      7.27 o
   5   1   0       72.03       71.92      2.69 o
   6   1   0      473.74      472.16      5.77 o
   7   1   0       35.05       36.11      1.18 o
   8   1   0       24.03       23.62      1.22 o
   9   1   0       23.02       23.15      1.30 o
  10   1   0      160.68      168.51      4.16 o
   0   2   0        2.16        2.11      0.45 o
   1   2   0       43.71       42.58      1.12 o
   2   2   0      617.44      650.17      8.84 o
   3   2   0       14.34       12.76      0.62 o
   4   2   0       76.07       75.04      2.14 o
   5   2   0      877.60      867.91     12.94 o
   6   2   0        0.21        0.04      0.17 o
   7   2   0      144.57      146.28      2.72 o
   8   2   0      258.39      270.85      4.87 o
   9   2   0        1.65        1.16      0.83 o
  10   2   0        1.79        1.43      0.98 o
   1   3   0     2033.91     2106.77     47.63 o
   2   3   0     2752.47     2739.32     34.18 o
   3   3   0      209.72      220.36      3.96 o
   4   3   0      421.61      421.83      7.49 o
   5   3   0      257.87      246.92      5.26 o
   6   3   0       32.81       34.53      1.00 o
   7   3   0       81.67       86.11      2.05 o
   8   3   0        4.20        4.00      0.64 o
   9   3   0       23.24       19.81      1.34 o
  10   3   0        0.89        0.39      0.79 o
   0   4   0     1571.68     1574.35     30.94 o
   1   4   0        9.34       11.84      0.75 o
   2   4   0      268.25      269.04      5.50 o
   3   4   0     2151.43     2137.96     30.08 o
   4   4   0      570.69      564.55     11.17 o
   5   4   0      680.58      670.07     14.60 o
   6   4   0      119.78      123.06      2.29 o
   7   4   0        4.55        3.43      0.54 o
   8   4   0        7.93        5.95      0.73 o
   9   4   0       76.85       77.27      2.91 o
  10   4   0       72.06       77.66      3.20 o
   1   5   0     3792.36     3873.17     55.67 o
   2   5   0      397.52      396.54      8.95 o
   3   5   0      503.09      493.58      9.12 o
   4   5   0      202.56      200.96      5.05 o
   5   5   0      277.33      284.25      4.25 o
   6   5   0       81.87       82.76      1.84 o
   7   5   0      835.94      890.95     13.03 o
   8   5   0        0.85        0.63      0.92 o
   9   5   0       93.93       99.45      3.38 o
  10   5   0        2.20        1.36      1.15 o
   0   6   0      488.01      505.87     11.43 o
   1   6   0      403.60      430.83      8.25 o
   2   6   0      249.24      242.49      6.02 o
   3   6   0     2043.86     2011.10     38.06 o
   4   6   0       10.04       10.59      1.05 o
   5   6   0      409.18      422.99      5.76 o
   6   6   0      115.32      118.49      2.62 o
   7   6   0       30.17       31.21      1.42 o
   8   6   0      152.49      159.11      3.98 o
   9   6   0       20.06       16.81      1.39 o
  10   6   0       46.53       45.75      2.59 o
   1   7   0       62.93       59.83      2.52 o
   2   7   0      245.16      244.60      5.75 o
   3   7   0       84.19       82.23      3.26 o
   4   7   0      144.06      145.93      2.77 o
   5   7   0      203.03      205.28      3.28 o
   6   7   0      202.01      206.80      4.15 o
   7   7   0       59.05       58.91      2.20 o
   8   7   0        6.95        6.80      1.17 o
   9   7   0        1.97        0.84      1.70 o
   0   8   0      708.62      729.95     18.48 o
   1   8   0       32.55       31.79      1.72 o
   2   8   0      315.19      311.72      6.18 o
   3   8   0      281.73      277.51      4.08 o
   4   8   0        0.89        1.32      0.46 o
   5   8   0       14.15       14.25      0.96 o
   6   8   0        0.14        0.11      0.35 o
   7   8   0        3.62        4.07      0.83 o
   8   8   0      185.82      188.38      5.50 o
   9   8   0       18.38       17.18      1.72 o
   1   9   0        8.53        8.15      0.57 o
   2   9   0      389.24      378.54      4.87 o
   3   9   0        1.38        3.53      0.47 o
   4   9   0      293.33      291.15      4.77 o
   5   9   0        5.94        5.83      0.71 o
   6   9   0       92.27      100.19      3.22 o
   7   9   0       18.16       18.73      1.55 o
   8   9   0        4.38        3.85      1.14 o
   9   9   0        4.12        2.67      1.07 o
   0  10   0     1397.90     1400.51     18.47 o
   1  10   0      166.11      166.07      2.56 o
   2  10   0       25.98       25.23      0.98 o
   3  10   0      256.00      252.42      4.56 o
   4  10   0        5.02        4.95      0.74 o
   5  10   0      218.41      219.70      4.82 o
   6  10   0      216.78      224.33      5.39 o
   7  10   0        0.64        0.00      0.00 o
   8  10   0      111.67      112.91      4.08 o
   1  11   0     1132.24     1119.14     13.52 o
   2  11   0      408.95      413.12      6.58 o
   3  11   0       91.25       90.22      2.52 o
   4  11   0      173.79      179.15      4.24 o
   5  11   0      283.50      292.49      6.39 o
   6  11   0       25.13       24.52      1.73 o
   7  11   0      242.60      248.16      6.37 o
   8  11   0       11.83       13.09      1.47 o
   0  12   0        0.25        3.46      0.79 o
   1  12   0       10.36       10.91      0.80 o
   2  12   0       28.35       26.50      1.29 o
   3  12   0        2.16        2.71      0.72 o
   4  12   0      125.49      126.38      3.65 o
   5  12   0       84.21       81.07      3.10 o
   6  12   0       12.05       11.26      1.31 o
   7  12   0       20.99       19.84      1.75 o
   1  13   0       47.29       45.44      1.78 o
   2  13   0       19.11       18.85      1.27 o
   3  13   0       45.53       43.15      1.95 o
   4  13   0       48.66       46.82      2.09 o
   5  13   0        6.76        7.21      1.05 o
   6  13   0        0.43        0.00      0.00 o
   0  14   0       27.80       29.79      2.16 o
   1  14   0        0.22        0.34      0.68 o
   2  14   0       68.81       66.12      2.46 o
   3  14   0      147.54      142.25      4.16 o
   4  14   0       24.65       24.76      1.78 o
   5  14   0       89.56       91.32      3.38 o
   1  15   0       15.52       15.23      1.21 o
   2  15   0      126.96      131.26      3.74 o
   3  15   0        5.89       10.50      1.28 o
   4  15   0      130.78      141.19      4.50 o
   0  16   0      424.18      446.75     12.59 o
   1  16   0        0.83        0.73      1.47 o
   2  16   0       82.44       84.55      3.22 o
   1   0   1      757.90      761.70      8.58 o
   2   0   1      377.10      385.46      5.14 o
   3   0   1      406.71      424.64      5.84 o
   4   0   1       33.54       33.81      1.18 o
   5   0   1      508.30      512.44      8.98 o
   6   0   1       40.30       40.21      1.20 o
   7   0   1       93.38       90.57      2.03 o
   8   0   1        0.17        0.00      0.00 o
   9   0   1       13.80       13.01      1.09 o
  10   0   1        6.57        5.24      0.86 o
   0   1   1      940.43      974.59     25.39 o
   1   1   1     2152.02     2166.69     20.06 o
   2   1   1      130.48      131.44      1.53 o
   3   1   1      728.99      744.90      6.64 o
   4   1   1      201.62      198.77      2.65 o
   5   1   1      296.99      292.72      4.34 o
   6   1   1       13.88       13.78      0.48 o
   7   1   1      132.32      131.79      1.77 o
   8   1   1       13.07       11.58      0.62 o
   9   1   1       56.61       54.07      1.42 o
  10   1   1        6.61        5.51      0.62 o
   0   2   1     1383.95     1426.69     36.33 o
   1   2   1      984.02      983.66      9.63 o
   2   2   1      322.61      330.21      3.62 o
   3   2   1      271.84      281.60      3.09 o
   4   2   1       21.54       20.37      0.75 o
   5   2   1      649.69      642.70      7.40 o
   6   2   1        7.65        7.77      0.36 o
   7   2   1       16.36       16.51      0.57 o
   8   2   1       20.94       20.63      0.79 o
   9   2   1       10.22        9.51      0.63 o
  10   2   1       15.93       14.06      0.89 o
   0   3   1      273.11      285.96      6.79 o
   1   3   1      174.19      180.20      3.14 o
   2   3   1       41.49       42.93      0.96 o
   3   3   1      191.96      191.18      2.62 o
   4   3   1      319.76      313.22      4.06 o
   5   3   1      390.57      373.84      5.03 o
   6   3   1      399.68      395.90      3.44 o
   7   3   1       22.47       21.57      0.69 o
   8   3   1       66.92       71.40      1.54 o
   9   3   1        1.52        1.18      0.58 o
  10   3   1       44.97       45.76      1.63 o
   0   4   1     3978.79     3981.93     67.69 o
   1   4   1      201.65      212.12      3.02 o
   2   4   1      423.91      433.11      5.12 o
   3   4   1       65.97       65.00      1.56 o
   4   4   1       74.35       71.43      1.69 o
   5   4   1      315.38      305.25      4.24 o
   6   4   1      126.99      127.91      1.61 o
   7   4   1       13.26       12.72      0.60 o
   8   4   1      164.02      175.77      2.98 o
   9   4   1       19.32       18.49      1.00 o
  10   4   1       15.50       14.13      1.04 o
   0   5   1      468.14      474.89      7.01 o
   1   5   1      405.81      427.97      5.12 o
   2   5   1      154.87      152.58      2.60 o
   3   5   1       42.86       41.59      1.30 o
   4   5   1       36.20       35.85      1.31 o
   5   5   1       50.31       51.12      1.05 o
   6   5   1      169.56      172.71      2.02 o
   7   5   1       36.17       36.17      1.07 o
   8   5   1       44.25       47.09      1.33 o
   9   5   1        6.02        5.21      0.68 o
  10   5   1       18.65       17.35      1.17 o
   0   6   1      383.61      387.72      6.62 o
   1   6   1      253.06      254.61      3.79 o
   2   6   1      262.29      257.80      4.23 o
   3   6   1      120.28      118.70      2.62 o
   4   6   1       81.01       78.44      1.83 o
   5   6   1       78.95       79.65      1.26 o
   6   6   1       40.64       42.16      1.04 o
   7   6   1      114.30      116.44      2.15 o
   8   6   1      193.52      199.87      3.26 o
   9   6   1        4.68        4.50      0.64 o
  10   6   1       28.47       25.62      1.41 o
   0   7   1       83.18       82.59      2.77 o
   1   7   1      431.15      441.42      5.92 o
   2   7   1      362.55      363.72      5.40 o
   3   7   1      142.50      145.44      2.71 o
   4   7   1       72.91       71.55      1.18 o
   5   7   1       71.35       71.17      1.23 o
   6   7   1        6.27        5.67      0.53 o
   7   7   1      146.33      153.90      2.80 o
   8   7   1        6.53        5.42      0.67 o
   9   7   1       20.66       21.70      1.21 o
   0   8   1      200.27      201.78      5.06 o
   1   8   1       49.49       48.08      1.50 o
   2   8   1      200.16      201.77      3.17 o
   3   8   1      243.09      240.62      2.58 o
   4   8   1       54.97       53.48      1.05 o
   5   8   1      265.96      266.34      3.44 o
   6   8   1      123.80      130.94      2.56 o
   7   8   1        8.41        6.86      0.69 o
   8   8   1        2.58        1.23      1.05 o
   9   8   1        7.18        7.19      0.85 o
   0   9   1      231.85      227.99      3.40 o
   1   9   1      277.32      273.33      2.76 o
   2   9   1       76.95       77.46      1.19 o
   3   9   1      158.03      157.39      1.98 o
   4   9   1      123.38      122.47      1.90 o
   5   9   1        7.65        7.07      0.56 o
   6   9   1      136.83      144.39      2.85 o
   7   9   1      134.41      133.48      3.01 o
   8   9   1       17.96       18.08      1.20 o
   9   9   1       29.44       28.57      1.48 o
   0  10   1      135.64      136.00      2.19 o
   1  10   1       14.93       13.57      0.46 o
   2  10   1      306.85      301.98      2.90 o
   3  10   1      120.44      115.24      1.88 o
   4  10   1       23.51       23.81      0.94 o
   5  10   1       40.99       42.70      1.33 o
   6  10   1       47.95       45.46      1.51 o
   7  10   1       17.67       15.03      1.04 o
   8  10   1      124.55      126.84      3.22 o
   0  11   1      162.77      157.12      2.82 o
   1  11   1      107.46      105.32      1.65 o
   2  11   1      141.53      139.78      2.18 o
   3  11   1       76.49       75.07      1.62 o
   4  11   1       98.12       93.90      2.06 o
   5  11   1       44.89       44.33      1.49 o
   6  11   1       27.30       25.94      1.23 o
   7  11   1       11.84       10.34      0.97 o
   8  11   1        1.84        2.25      0.78 o
   0  12   1      181.62      177.76      3.34 o
   1  12   1        8.50        7.47      0.49 o
   2  12   1       35.80       35.26      1.09 o
   3  12   1       11.11        9.77      0.66 o
   4  12   1        0.67        0.00      0.00 o
   5  12   1       30.24       28.74      1.29 o
   6  12   1       19.81       19.57      1.20 o
   7  12   1        1.92        1.63      0.77 o
   0  13   1       78.68       79.54      2.17 o
   1  13   1       47.03       46.52      1.24 o
   2  13   1       33.33       33.25      1.08 o
   3  13   1       30.43       28.46      1.15 o
   4  13   1       59.19       58.57      1.71 o
   5  13   1       62.45       61.53      1.91 o
   6  13   1       82.18       87.29      2.46 o
   0  14   1      147.16      145.43      3.53 o
   1  14   1       20.92       18.62      0.85 o
   2  14   1       41.46       37.93      1.30 o
   3  14   1       60.68       58.44      1.79 o
   4  14   1       33.78       32.38      1.37 o
   5  14   1      100.00      101.03      2.51 o
   0  15   1       41.06       37.19      1.92 o
   1  15   1      178.22      176.34      3.08 o
   2  15   1        3.04        1.39      0.67 o
   3  15   1        6.64        6.16      0.66 o
   4  15   1       19.60       17.76      1.19 o
   0  16   1        0.22        0.00      0.00 o
   1  16   1        9.06        7.33      0.72 o
   2  16   1        2.30        1.83      0.68 o
   0   0   2      844.13      857.84     17.23 o
   1   0   2      195.04      200.25      2.55 o
   2   0   2     2988.54     2945.88     31.71 o
   3   0   2      132.73      136.99      2.58 o
   4   0   2      210.44      208.29      3.69 o
   5   0   2       31.21       31.45      1.64 o
   6   0   2       96.03       94.26      1.84 o
   7   0   2        2.89        2.52      0.48 o
   8   0   2      457.51      470.58      8.94 o
   9   0   2        1.76        1.43      0.71 o
  10   0   2       34.60       35.07      1.92 o
   0   1   2     3910.88     3677.27     73.21 o
   1   1   2     5078.92     4822.72     37.19 o
   2   1   2     2439.14     2443.34     19.59 o
   3   1   2      355.58      357.17      3.51 o
   4   1   2     1367.52     1357.77     12.13 o
   5   1   2      182.05      176.86      3.08 o
   6   1   2      594.13      589.72      5.25 o
   7   1   2       59.47       59.77      1.08 o
   8   1   2        3.81        3.70      0.45 o
   9   1   2        5.57        4.78      0.53 o
  10   1   2       95.36       96.65      2.25 o
   0   2   2     9742.53     8515.58    161.52 o
   1   2   2     5121.99     4889.00     48.14 o
   2   2   2      502.33      508.08      4.96 o
   3   2   2       58.05       61.12      1.13 o
   4   2   2      120.49      116.41      1.93 o
   5   2   2      153.92      153.31      2.74 o
   6   2   2      330.88      331.17      3.13 o
   7   2   2      167.04      164.07      2.15 o
   8   2   2       85.29       88.35      1.82 o
   9   2   2       11.05        9.51      0.67 o
  10   2   2       32.98       32.02      1.26 o
   0   3   2      100.80      104.70      2.70 o
   1   3   2     3315.40     3313.03     38.61 o
   2   3   2       47.78       48.00      1.00 o
   3   3   2      599.45      611.71      6.14 o
   4   3   2      134.37      131.85      2.28 o
   5   3   2      273.02      269.75      4.03 o
   6   3   2       87.90       83.92      1.20 o
   7   3   2      437.99      449.21      5.02 o
   8   3   2        5.44        4.85      0.49 o
   9   3   2       40.89       38.39      1.30 o
  10   3   2       24.84       27.83      1.28 o
   0   4   2       52.77       54.18      1.46 o
   1   4   2      934.25      962.86     13.71 o
   2   4   2       99.52      101.92      1.80 o
   3   4   2     1261.17     1254.72     13.13 o
   4   4   2       35.29       32.82      1.11 o
   5   4   2      945.14      934.05      9.69 o
   6   4   2        4.00        3.49      0.30 o
   7   4   2       59.29       59.85      1.35 o
   8   4   2        4.90        3.20      0.53 o
   9   4   2        6.19        4.93      0.70 o
  10   4   2        4.98        3.19      0.72 o
   0   5   2      126.92      130.53      3.21 o
   1   5   2     1198.27     1262.96     15.62 o
   2   5   2      251.52      248.14      3.56 o
   3   5   2      372.18      362.29      5.27 o
   4   5   2      454.88      451.08      6.64 o
   5   5   2      200.96      202.56      2.32 o
   6   5   2      152.43      155.58      1.93 o
   7   5   2      255.71      265.99      3.53 o
   8   5   2       37.29       38.37      1.21 o
   9   5   2      158.20      156.20      2.97 o
  10   5   2       97.09       97.53      2.63 o
   0   6   2     1037.14     1071.68     16.05 o
   1   6   2      238.37      239.91      3.47 o
   2   6   2      382.77      380.05      5.72 o
   3   6   2      561.84      562.79      8.62 o
   4   6   2        9.42       10.08      0.62 o
   5   6   2      428.59      437.42      3.91 o
   6   6   2       68.40       71.66      1.44 o
   7   6   2        2.44        2.39      0.48 o
   8   6   2       69.72       70.07      1.79 o
   9   6   2       38.83       40.79      1.48 o
  10   6   2       13.34       11.08      0.95 o
   0   7   2      338.95      345.15      6.41 o
   1   7   2      195.89      193.47      3.33 o
   2   7   2      539.39      546.63      7.43 o
   3   7   2      163.97      161.17      2.80 o
   4   7   2      488.65      495.22      5.02 o
   5   7   2        0.30        0.51      0.36 o
   6   7   2      169.03      178.94      2.77 o
   7   7   2      127.86      135.66      2.63 o
   8   7   2        1.97        2.18      0.62 o
   9   7   2       10.83       10.56      0.90 o
   0   8   2      674.82      706.73     11.84 o
   1   8   2       86.84       85.41      1.97 o
   2   8   2      206.28      207.82      3.23 o
   3   8   2      136.52      134.54      1.75 o
   4   8   2       40.24       40.47      0.87 o
   5   8   2        9.15        8.59      0.53 o
   6   8   2      164.17      170.24      2.85 o
   7   8   2       12.33       12.07      0.82 o
   8   8   2      137.91      138.60      3.02 o
   9   8   2       13.67       14.26      1.11 o
   0   9   2      532.77      534.47      6.45 o
   1   9   2      395.76      391.02      3.54 o
   2   9   2      272.62      265.77      2.60 o
   3   9   2       39.74       37.94      0.84 o
   4   9   2      211.98      212.11      2.83 o
   5   9   2       24.88       25.61      0.98 o
   6   9   2      222.25      233.13      3.78 o
   7   9   2       56.19       54.10      1.78 o
   8   9   2        2.76        1.86      0.81 o
   9   9   2       31.13       30.92      1.55 o
   0  10   2      643.51      649.48      6.69 o
   1  10   2       10.74       10.70      0.43 o
   2  10   2      504.62      507.45      4.52 o
   3  10   2      309.72      300.65      3.57 o
   4  10   2       93.65       93.64      1.96 o
   5  10   2       82.62       83.38      1.90 o
   6  10   2       69.26       66.81      1.82 o
   7  10   2       24.77       23.72      1.21 o
   8  10   2      121.53      122.75      3.19 o
   0  11   2       74.61       71.68      1.79 o
   1  11   2      179.27      174.49      2.37 o
   2  11   2       11.16       11.01      0.57 o
   3  11   2       71.83       69.20      1.58 o
   4  11   2       52.61       53.10      1.53 o
   5  11   2        2.96        1.97      0.57 o
   6  11   2       29.42       29.63      1.29 o
   7  11   2       86.95       84.72      2.43 o
   8  11   2        5.85        5.12      0.86 o
   0  12   2       39.60       38.38      1.38 o
   1  12   2      107.72      106.37      1.82 o
   2  12   2       42.21       40.55      1.15 o
   3  12   2      356.03      362.02      4.73 o
   4  12   2       29.10       27.71      1.15 o
   5  12   2      153.36      150.28      3.01 o
   6  12   2       13.04       12.70      0.95 o
   7  12   2       25.74       28.38      1.44 o
   0  13   2       19.90       17.21      1.05 o
   1  13   2      143.29      146.13      2.40 o
   2  13   2        5.79        4.48      0.51 o
   3  13   2       12.92       11.78      0.76 o
   4  13   2        7.26        5.04      0.63 o
   5  13   2       36.47       35.13      1.39 o
   6  13   2       52.46       53.86      1.88 o
   0  14   2      295.02      298.38      5.81 o
   1  14   2       24.72       23.43      0.99 o
   2  14   2       75.52       73.96      1.76 o
   3  14   2        5.61        4.76      0.69 o
   4  14   2        1.88        2.53      0.68 o
   5  14   2       67.25       68.70      2.04 o
   0  15   2       43.11       39.59      1.96 o
   1  15   2       56.87       54.42      1.58 o
   2  15   2       49.29       50.64      1.64 o
   3  15   2        8.49        7.64      0.83 o
   4  15   2       93.16       92.81      2.45 o
   0  16   2      107.50      107.84      3.74 o
   1  16   2        0.99        0.36      0.72 o
   2  16   2       42.77       42.42      1.61 o
   1   0   3     2485.46     2453.48     25.31 o
   2   0   3     4434.69     4327.69     46.09 o
   3   0   3      415.77      421.78      6.28 o
   4   0   3      357.09      350.58      5.82 o
   5   0   3      744.13      740.56     12.22 o
   6   0   3       15.77       15.93      0.78 o
   7   0   3       11.47       11.88      0.76 o
   8   0   3       55.80       58.85      1.91 o
   9   0   3       11.06        9.83      1.11 o
  10   0   3       99.19       98.00      3.32 o
   0   1   3     1444.08     1437.61     28.50 o
   1   1   3     7415.15     7027.02     54.29 o
   2   1   3      125.48      124.44      1.50 o
   3   1   3      144.53      144.05      1.76 o
   4   1   3      100.52      102.95      1.81 o
   5   1   3      452.93      454.53      5.65 o
   6   1   3      249.39      246.89      2.57 o
   7   1   3      352.76      352.14      3.89 o
   8   1   3       79.03       78.57      1.76 o
   9   1   3       75.81       72.81      1.81 o
  10   1   3       13.49       13.74      0.92 o
   0   2   3       48.95       44.06      1.09 o
   1   2   3      200.80      203.70      2.61 o
   2   2   3      820.13      816.09      7.54 o
   3   2   3      631.28      640.39      5.80 o
   4   2   3      171.58      167.18      2.38 o
   5   2   3      158.25      150.66      2.77 o
   6   2   3      153.10      152.05      1.84 o
   7   2   3      116.01      114.60      1.73 o
   8   2   3       26.02       26.85      0.93 o
   9   2   3       12.66       11.88      0.76 o
  10   2   3       72.34       73.85      1.99 o
   0   3   3       63.52       69.53      1.78 o
   1   3   3      876.00      886.24     11.76 o
   2   3   3      183.27      185.99      2.43 o
   3   3   3      548.60      552.30      5.56 o
   4   3   3      519.74      511.39      5.64 o
   5   3   3      253.70      244.63      3.74 o
   6   3   3       90.64       88.54      1.30 o
   7   3   3        2.44        1.77      0.36 o
   8   3   3       29.46       28.47      0.95 o
   9   3   3       32.97       34.88      1.25 o
  10   3   3       15.78       14.14      0.94 o
   0   4   3      888.44      937.81     18.37 o
   1   4   3      737.81      762.20      9.61 o
   2   4   3      868.03      914.03     10.35 o
   3   4   3      219.95      218.79      3.07 o
   4   4   3      225.70      215.32      3.24 o
   5   4   3       62.51       61.40      1.28 o
   6   4   3      145.51      145.52      1.80 o
   7   4   3      143.17      148.42      2.36 o
   8   4   3      186.38      192.18      2.97 o
   9   4   3        9.28        8.65      0.70 o
  10   4   3       88.70       92.66      2.46 o
   0   5   3       62.25       62.40      1.91 o
   1   5   3      466.42      477.20      6.18 o
   2   5   3     1460.02     1488.87     18.50 o
   3   5   3      294.93      291.97      4.11 o
   4   5   3     1150.33     1162.56     12.76 o
   5   5   3      129.70      129.82      1.69 o
   6   5   3      126.98      125.63      1.70 o
   7   5   3      105.50      109.09      2.04 o
   8   5   3       53.51       56.06      1.59 o
   9   5   3        4.38        2.85      0.62 o
  10   5   3       28.71       27.68      1.37 o
   0   6   3      971.69     1022.29     18.35 o
   1   6   3      262.52      268.36      3.58 o
   2   6   3      402.92      401.07      5.93 o
   3   6   3      271.50      273.29      4.08 o
   4   6   3       62.93       63.10      1.37 o
   5   6   3      447.76      458.13      4.66 o
   6   6   3      298.87      307.43      4.08 o
   7   6   3       72.95       76.75      1.76 o
   8   6   3       54.94       52.99      1.61 o
   9   6   3        3.05        2.86      0.66 o
  10   6   3        0.85        0.45      0.91 o
   0   7   3       10.51       10.38      0.92 o
   1   7   3      234.31      239.53      3.76 o
   2   7   3       64.41       59.82      1.58 o
   3   7   3      547.66      543.74      6.78 o
   4   7   3       52.05       53.29      0.99 o
   5   7   3      221.98      226.32      2.55 o
   6   7   3       14.20       15.54      0.71 o
   7   7   3       61.33       63.58      1.69 o
   8   7   3       87.08       89.55      2.15 o
   9   7   3      109.33      109.34      2.73 o
   0   8   3        0.75        0.05      0.26 o
   1   8   3       94.91       91.56      2.11 o
   2   8   3      535.15      532.28      5.60 o
   3   8   3      167.31      167.16      2.01 o
   4   8   3       47.79       46.70      0.95 o
   5   8   3       27.30       27.64      0.88 o
   6   8   3       22.55       22.33      0.93 o
   7   8   3       90.69       92.11      2.24 o
   8   8   3        6.04        5.38      0.78 o
   9   8   3        7.98        6.59      0.80 o
   0   9   3      181.95      184.12      2.87 o
   1   9   3      374.83      372.93      3.36 o
   2   9   3      166.54      165.54      1.87 o
   3   9   3      147.72      147.84      1.82 o
   4   9   3      230.90      232.02      2.92 o
   5   9   3       21.67       21.40      0.88 o
   6   9   3       16.69       16.52      0.87 o
   7   9   3       71.74       68.69      1.99 o
   8   9   3       56.66       58.79      1.99 o
   9   9   3       50.74       46.68      2.06 o
   0  10   3      627.55      627.89      6.67 o
   1  10   3      254.39      255.62      2.49 o
   2  10   3      201.03      197.41      2.25 o
   3  10   3      186.77      186.62      2.53 o
   4  10   3       24.78       23.69      0.91 o
   5  10   3      293.16      303.34      4.24 o
   6  10   3      157.77      161.39      3.04 o
   7  10   3        5.35        4.16      0.77 o
   8  10   3       35.45       37.13      1.65 o
   0  11   3      172.38      170.84      3.07 o
   1  11   3      276.49      275.62      3.26 o
   2  11   3       89.46       86.77      1.64 o
   3  11   3      115.80      114.73      2.06 o
   4  11   3      230.82      230.28      3.56 o
   5  11   3       48.22       50.33      1.53 o
   6  11   3       82.21       82.74      2.12 o
   7  11   3      136.74      144.33      3.14 o
   8  11   3        6.04        6.17      0.89 o
   0  12   3      193.10      201.36      3.91 o
   1  12   3        0.71        0.90      0.41 o
   2  12   3      150.10      150.61      2.43 o
   3  12   3      111.07      114.77      2.19 o
   4  12   3        3.91        2.70      0.57 o
   5  12   3       28.03       27.91      1.23 o
   6  12   3       75.71       80.42      2.25 o
   7  12   3        7.71        6.38      0.83 o
   0  13   3       15.77       16.20      1.08 o
   1  13   3       44.13       44.15      1.25 o
   2  13   3       14.68       14.00      0.76 o
   3  13   3       44.99       45.23      1.41 o
   4  13   3       24.53       22.94      1.11 o
   5  13   3       35.75       32.99      1.41 o
   6  13   3       15.84       15.54      1.12 o
   0  14   3        1.73        2.48      0.81 o
   1  14   3       49.13       45.52      1.39 o
   2  14   3       33.19       31.03      1.17 o
   3  14   3      187.56      186.84      3.36 o
   4  14   3       39.13       40.60      1.51 o
   5  14   3       75.21       75.16      2.14 o
   0  15   3       15.33       14.34      1.32 o
   1  15   3      152.66      154.86      2.94 o
   2  15   3       50.19       46.56      1.61 o
   3  15   3       19.67       21.62      1.16 o
   4  15   3       58.71       57.67      1.89 o
   0  16   3        0.06        0.00      0.00 o
   1  16   3       64.97       64.73      1.98 o
   2  16   3        0.96        1.08      0.73 o
   0   0   4     1272.17     1305.20     22.20 o
   1   0   4       40.04       39.18      0.74 o
   2   0   4      204.36      216.39      3.02 o
   3   0   4       19.62       20.16      0.85 o
   4   0   4      209.46      203.97      3.96 o
   5   0   4      103.82      102.04      3.02 o
   6   0   4      227.16      221.94      3.39 o
   7   0   4        2.37        2.21      0.47 o
   8   0   4       96.79       94.93      2.84 o
   9   0   4       15.60       15.27      1.27 o
  10   0   4       59.99       56.31      2.52 o
   0   1   4      426.61      436.14      7.56 o
   1   1   4     3061.45     3030.10     25.45 o
   2   1   4      750.69      764.61      6.56 o
   3   1   4       31.55       30.66      0.72 o
   4   1   4     1158.22     1161.90     11.09 o
   5   1   4      189.72      187.08      3.10 o
   6   1   4      225.20      222.65      2.52 o
   7   1   4       20.97       20.77      0.71 o
   8   1   4        3.03        2.71      0.43 o
   9   1   4       27.75       27.21      1.12 o
  10   1   4       14.88       12.89      0.93 o
   0   2   4      327.44      341.87      5.74 o
   1   2   4     3781.10     3701.43     39.82 o
   2   2   4     1283.72     1274.38     11.94 o
   3   2   4     1459.93     1463.00     12.64 o
   4   2   4      102.54       98.28      1.77 o
   5   2   4      245.50      246.53      3.78 o
   6   2   4      243.74      240.23      2.63 o
   7   2   4        8.75        7.02      0.53 o
   8   2   4      133.02      133.58      2.23 o
   9   2   4       12.33       11.23      0.77 o
  10   2   4       34.29       32.27      1.38 o
   0   3   4      543.22      556.14     10.87 o
   1   3   4     1736.77     1745.13     20.67 o
   2   3   4      813.67      797.84      8.40 o
   3   3   4      176.13      176.29      2.43 o
   4   3   4      235.20      228.30      3.24 o
   5   3   4       13.36       11.56      0.67 o
   6   3   4      124.89      120.00      1.61 o
   7   3   4      145.94      142.57      2.28 o
   8   3   4       12.07       11.71      0.66 o
   9   3   4      165.13      168.01      2.87 o
  10   3   4       32.12       33.08      1.37 o
   0   4   4      258.24      261.84      6.08 o
   1   4   4     1036.48     1023.86     12.34 o
   2   4   4      449.51      454.20      5.89 o
   3   4   4      284.32      285.43      3.61 o
   4   4   4      122.81      120.08      2.25 o
   5   4   4      334.79      332.92      3.45 o
   6   4   4       13.84       13.35      0.49 o
   7   4   4      233.79      245.71      3.31 o
   8   4   4       48.37       50.91      1.48 o
   9   4   4       45.72       49.36      1.48 o
  10   4   4       21.03       21.09      1.24 o
   0   5   4      222.44      225.08      5.28 o
   1   5   4     1501.84     1547.98     16.30 o
   2   5   4      166.63      167.13      2.88 o
   3   5   4       35.57       34.14      1.06 o
   4   5   4       94.20       93.76      2.16 o
   5   5   4       46.84       47.01      0.93 o
   6   5   4       67.44       68.67      1.23 o
   7   5   4      173.03      177.45      2.83 o
   8   5   4       41.62       41.99      1.44 o
   9   5   4       44.78       42.84      1.52 o
  10   5   4        2.13        2.31      0.72 o
   0   6   4       40.05       39.63      1.61 o
   1   6   4      154.00      157.98      2.49 o
   2   6   4      423.47      426.37      6.33 o
   3   6   4      308.98      314.79      4.42 o
   4   6   4       75.16       75.33      1.55 o
   5   6   4      120.38      118.86      1.55 o
   6   6   4       61.98       62.07      1.35 o
   7   6   4       82.12       84.71      1.87 o
   8   6   4       27.33       25.84      1.16 o
   9   6   4       11.79        9.88      0.85 o
   0   7   4      220.79      219.71      4.92 o
   1   7   4       50.38       51.75      1.44 o
   2   7   4       11.01       10.09      0.60 o
   3   7   4       27.14       26.20      0.90 o
   4   7   4      191.99      191.14      2.16 o
   5   7   4        4.92        4.18      0.36 o
   6   7   4      176.43      188.72      2.90 o
   7   7   4       47.30       49.24      1.47 o
   8   7   4        2.98        1.88      0.62 o
   9   7   4       76.71       76.45      2.22 o
   0   8   4      911.92      921.39     14.14 o
   1   8   4      608.77      609.29      7.33 o
   2   8   4      437.88      439.00      4.32 o
   3   8   4       66.96       66.22      1.09 o
   4   8   4       81.12       82.25      1.26 o
   5   8   4      194.19      198.07      2.86 o
   6   8   4      169.25      179.24      2.84 o
   7   8   4        9.72        9.36      0.73 o
   8   8   4       60.68       60.33      1.90 o
   9   8   4        7.34        7.29      0.84 o
   0   9   4      174.80      177.38      2.79 o
   1   9   4      135.82      131.41      1.62 o
   2   9   4      226.37      220.81      2.22 o
   3   9   4       94.42       93.04      1.37 o
   4   9   4      580.82      582.71      5.53 o
   5   9   4        7.64        7.72      0.59 o
   6   9   4       51.64       54.33      1.52 o
   7   9   4       88.64       90.42      2.26 o
   8   9   4       10.14        8.34      0.83 o
   0  10   4       14.14       12.46      0.62 o
   1  10   4      112.88      112.71      1.48 o
   2  10   4      111.57      110.54      1.54 o
   3  10   4      156.56      152.61      2.20 o
   4  10   4       77.61       77.39      1.62 o
   5  10   4      156.05      159.92      2.74 o
   6  10   4       24.06       22.32      1.06 o
   7  10   4        9.57        7.68      0.81 o
   8  10   4       15.24       14.53      1.06 o
   0  11   4       66.48       65.68      1.82 o
   1  11   4      126.79      124.57      1.92 o
   2  11   4       51.24       50.43      1.18 o
   3  11   4       16.30       15.05      0.75 o
   4  11   4      124.73      126.07      2.41 o
   5  11   4        7.98        6.99      0.68 o
   6  11   4       26.92       24.76      1.14 o
   7  11   4       17.56       16.41      1.07 o
   0  12   4       16.63       15.82      0.98 o
   1  12   4       64.02       64.15      1.38 o
   2  12   4       65.19       63.38      1.46 o
   3  12   4       66.79       65.68      1.62 o
   4  12   4       24.63       25.09      1.14 o
   5  12   4       97.20       98.60      2.45 o
   6  12   4       33.71       31.09      1.40 o
   7  12   4       15.93       15.00      1.03 o
   0  13   4        8.00        7.97      0.90 o
   1  13   4      241.13      247.35      3.40 o
   2  13   4      147.36      147.28      2.50 o
   3  13   4       18.33       15.33      0.86 o
   4  13   4      102.14       99.05      2.30 o
   5  13   4        4.84        3.72      0.68 o
   6  13   4        8.73        7.91      0.89 o
   0  14   4      110.84      111.89      3.28 o
   1  14   4        7.73        7.24      0.63 o
   2  14   4       85.81       85.87      1.98 o
   3  14   4       49.79       48.73      1.60 o
   4  14   4       27.30       25.00      1.20 o
   5  14   4        2.51        1.98      0.73 o
   0  15   4        2.24        2.99      0.91 o
   1  15   4       10.69       10.17      0.87 o
   2  15   4       20.61       19.11      1.08 o
   3  15   4       54.23       52.54      1.74 o
   4  15   4       55.79       56.15      1.89 o
   0  16   4       25.71       28.24      1.82 o
   1  16   4       10.38        6.86      0.77 o
   2  16   4       67.82       68.69      2.21 o
   1   0   5     1497.92     1519.45     16.88 o
   2   0   5        1.25        1.48      0.21 o
   3   0   5     4597.59     4514.60     49.62 o
   4   0   5      183.24      187.16      3.88 o
   5   0   5      734.76      741.16     12.75 o
   6   0   5      448.34      440.91      5.83 o
   7   0   5      319.54      311.59      5.55 o
   8   0   5        2.86        2.35      0.70 o
   9   0   5      105.13      107.31      3.39 o
  10   0   5       32.56       32.27      1.90 o
   0   1   5      969.57      988.60     15.97 o
   1   1   5     1495.56     1511.30     14.18 o
   2   1   5      902.17      902.60      7.51 o
   3   1   5      308.44      306.21      3.20 o
   4   1   5      163.70      160.95      2.44 o
   5   1   5       26.44       23.75      1.03 o
   6   1   5       69.49       66.82      1.10 o
   7   1   5      255.75      258.15      3.44 o
   8   1   5       48.38       49.05      1.35 o
   9   1   5      225.21      229.97      3.84 o
  10   1   5        2.22        2.33      0.66 o
   0   2   5     1313.51     1311.64     24.43 o
   1   2   5     3167.09     3142.59     30.75 o
   2   2   5     1982.84     1986.72     18.85 o
   3   2   5      366.21      372.91      3.86 o
   4   2   5      150.55      147.57      2.29 o
   5   2   5      188.99      184.65      3.24 o
   6   2   5      292.63      289.50      2.90 o
   7   2   5       36.02       34.42      0.95 o
   8   2   5      143.24      145.98      2.44 o
   9   2   5       20.87       20.88      1.02 o
  10   2   5       14.87       13.37      0.94 o
   0   3   5        0.05        0.42      0.21 o
   1   3   5      306.07      310.41      3.46 o
   2   3   5      364.43      367.30      4.10 o
   3   3   5      368.82      374.05      4.20 o
   4   3   5      869.75      854.74      8.38 o
   5   3   5       31.37       30.76      1.06 o
   6   3   5       95.63       94.21      1.40 o
   7   3   5       19.50       18.94      0.75 o
   8   3   5       10.06        9.63      0.63 o
   9   3   5       69.46       71.12      1.82 o
  10   3   5        6.98        7.38      0.75 o
   0   4   5      666.81      688.12     12.12 o
   1   4   5      157.01      160.76      2.37 o
   2   4   5      898.97      912.64      9.25 o
   3   4   5       43.39       43.81      1.11 o
   4   4   5      105.06       99.83      1.99 o
   5   4   5       32.01       30.73      0.75 o
   6   4   5      360.08      359.52      3.54 o
   7   4   5       69.37       71.71      1.57 o
   8   4   5      129.85      133.17      2.45 o
   9   4   5       33.14       32.04      1.18 o
  10   4   5       34.67       35.78      1.53 o
   0   5   5       31.14       32.13      1.24 o
   1   5   5      963.46      980.71     10.22 o
   2   5   5     1021.61     1042.20     11.75 o
   3   5   5      548.99      546.87      6.82 o
   4   5   5     2298.17     2288.51     27.37 o
   5   5   5      451.59      460.95      4.11 o
   6   5   5      235.69      237.18      2.97 o
   7   5   5       38.78       39.52      1.22 o
   8   5   5       24.86       25.87      1.07 o
   9   5   5       97.25      102.95      2.38 o
  10   5   5       78.89       82.66      2.39 o
   0   6   5      241.00      242.44      4.90 o
   1   6   5      358.46      359.67      4.69 o
   2   6   5      716.91      714.70      9.00 o
   3   6   5     1403.35     1384.60     17.47 o
   4   6   5      248.04      246.16      2.95 o
   5   6   5      127.28      129.32      1.74 o
   6   6   5      122.39      121.71      2.03 o
   7   6   5       59.22       60.09      1.59 o
   8   6   5       59.64       59.29      1.72 o
   9   6   5      125.93      134.45      2.92 o
   0   7   5       49.74       48.59      1.89 o
   1   7   5      497.97      511.31      6.19 o
   2   7   5        0.27        0.34      0.68 o
   3   7   5       43.64       44.27      1.03 o
   4   7   5       63.32       62.74      1.05 o
   5   7   5       61.63       62.80      1.17 o
   6   7   5       27.03       27.06      1.00 o
   7   7   5       53.32       54.15      1.55 o
   8   7   5       24.93       24.01      1.16 o
   9   7   5       46.47       48.10      1.76 o
   0   8   5        0.94        1.06      0.74 o
   1   8   5      299.78      299.57      4.05 o
   2   8   5      157.62      155.59      1.91 o
   3   8   5      131.45      129.11      1.59 o
   4   8   5      121.73      120.69      1.61 o
   5   8   5      364.52      366.11      4.32 o
   6   8   5       12.40       12.33      0.71 o
   7   8   5       98.82      100.73      2.22 o
   8   8   5       15.11       13.55      0.95 o
   9   8   5        9.12        6.89      0.77 o
   0   9   5       15.15       13.12      0.65 o
   1   9   5      946.95      947.37      6.90 o
   2   9   5      140.86      140.68      1.66 o
   3   9   5       37.07       36.34      0.81 o
   4   9   5       22.54       22.94      0.78 o
   5   9   5      106.29      106.24      2.08 o
   6   9   5       15.87       15.56      0.85 o
   7   9   5      153.15      151.84      2.97 o
   8   9   5       36.28       33.63      1.52 o
   0  10   5      356.11      352.90      4.63 o
   1  10   5       33.07       31.17      0.73 o
   2  10   5      329.82      325.05      3.23 o
   3  10   5      237.21      231.63      2.93 o
   4  10   5       64.17       62.84      1.40 o
   5  10   5       23.27       23.51      0.98 o
   6  10   5       72.00       69.27      1.82 o
   7  10   5      101.54      105.11      2.55 o
   8  10   5       41.95       42.02      1.71 o
   0  11   5       34.49       33.18      1.41 o
   1  11   5      151.68      152.27      2.16 o
   2  11   5      111.79      112.29      1.87 o
   3  11   5       67.07       66.52      1.51 o
   4  11   5      372.71      381.20      4.70 o
   5  11   5       24.68       23.54      1.07 o
   6  11   5      144.54      147.37      2.92 o
   7  11   5       62.14       62.75      1.97 o
   0  12   5       84.28       83.08      2.59 o
   1  12   5      103.16      102.67      1.86 o
   2  12   5      101.05      103.91      1.96 o
   3  12   5        4.10        3.61      0.50 o
   4  12   5        0.20        0.00      0.00 o
   5  12   5       17.87       17.28      1.01 o
   6  12   5       59.81       61.56      1.95 o
   7  12   5       21.27       22.00      1.19 o
   0  13   5       25.65       24.64      1.67 o
   1  13   5      102.09      103.78      2.09 o
   2  13   5      143.35      141.79      2.46 o
   3  13   5       44.01       41.19      1.34 o
   4  13   5      177.11      178.00      3.44 o
   5  13   5       15.22       14.76      0.97 o
   6  13   5        3.87        3.01      0.71 o
   0  14   5        4.27        4.91      0.89 o
   1  14   5       31.28       30.46      1.22 o
   2  14   5       63.86       62.68      1.69 o
   3  14   5        6.26        5.78      0.66 o
   4  14   5       28.70       27.68      1.26 o
   5  14   5       32.80       31.36      1.39 o
   0  15   5       22.34       23.30      1.53 o
   1  15   5       83.21       89.43      2.32 o
   2  15   5        9.17        7.00      0.78 o
   3  15   5       19.39       17.46      1.05 o
   4  15   5       56.87       56.16      1.88 o
   0  16   5        8.22        9.02      1.19 o
   1  16   5       44.24       45.85      1.69 o
   2  16   5       15.89       13.77      1.16 o
   0   0   6      343.50      338.14      5.31 o
   1   0   6        5.89        6.41      0.34 o
   2   0   6      555.34      557.31      6.67 o
   3   0   6        7.89        9.14      0.55 o
   4   0   6      246.91      247.22      4.72 o
   5   0   6       95.81       94.49      3.05 o
   6   0   6      146.63      150.41      2.73 o
   7   0   6        7.88        7.15      0.81 o
   8   0   6      137.20      131.24      3.63 o
   9   0   6       15.87       13.58      1.33 o
  10   0   6       52.68       52.88      2.71 o
   0   1   6     2553.11     2558.27     42.47 o
   1   1   6      873.46      871.46      7.41 o
   2   1   6     2360.07     2324.67     18.91 o
   3   1   6      281.32      289.38      3.24 o
   4   1   6     1151.18     1143.72     10.74 o
   5   1   6      190.63      182.01      3.18 o
   6   1   6       34.24       34.01      0.82 o
   7   1   6        9.64        8.07      0.52 o
   8   1   6       63.21       62.78      1.55 o
   9   1   6       57.85       58.24      1.65 o
  10   1   6        1.03        1.32      0.66 o
   0   2   6       50.62       49.55      1.07 o
   1   2   6       21.42       21.71      0.47 o
   2   2   6      416.65      427.00      4.50 o
   3   2   6      208.36      210.80      2.52 o
   4   2   6       93.57       91.19      1.69 o
   5   2   6        4.17        4.35      0.49 o
   6   2   6       19.99       19.92      0.60 o
   7   2   6       93.17       91.74      1.70 o
   8   2   6       34.70       35.82      1.16 o
   9   2   6       33.17       33.94      1.32 o
  10   2   6       13.58       13.92      0.97 o
   0   3   6      348.16      368.24      6.44 o
   1   3   6       57.56       56.35      1.07 o
   2   3   6     1456.80     1446.79     14.67 o
   3   3   6      192.55      203.54      2.67 o
   4   3   6       12.66       13.02      0.65 o
   5   3   6      141.23      132.50      2.08 o
   6   3   6      106.11      110.13      1.55 o
   7   3   6       93.50       94.31      1.72 o
   8   3   6       76.81       78.57      1.78 o
   9   3   6      222.75      229.30      3.79 o
  10   3   6        4.36        3.14      0.71 o
   0   4   6       20.96       20.48      0.83 o
   1   4   6      895.87      902.95      9.15 o
   2   4   6      787.74      784.48      8.06 o
   3   4   6      339.77      349.18      4.27 o
   4   4   6       42.42       41.13      1.21 o
   5   4   6      218.80      216.54      2.37 o
   6   4   6       21.63       20.76      0.63 o
   7   4   6       19.66       19.18      0.77 o
   8   4   6       52.63       53.86      1.48 o
   9   4   6       23.14       22.13      1.00 o
  10   4   6        4.55        5.18      0.70 o
   0   5   6      101.11      100.97      2.52 o
   1   5   6      938.59      948.14     10.41 o
   2   5   6      215.78      217.67      3.29 o
   3   5   6      279.70      274.52      3.70 o
   4   5   6      213.77      207.23      3.25 o
   5   5   6      124.29      126.29      1.60 o
   6   5   6       75.19       76.10      1.37 o
   7   5   6       70.43       68.64      1.64 o
   8   5   6        5.52        4.80      0.60 o
   9   5   6       51.47       51.57      1.69 o
  10   5   6        3.68        3.27      0.78 o
   0   6   6      358.72      368.74      6.46 o
   1   6   6      122.77      121.08      2.11 o
   2   6   6      228.05      220.79      3.64 o
   3   6   6      159.68      171.20      2.86 o
   4   6   6      426.71      429.57      4.55 o
   5   6   6      144.23      141.53      1.85 o
   6   6   6       67.92       69.70      1.51 o
   7   6   6       41.62       41.04      1.31 o
   8   6   6       15.06       12.55      0.82 o
   9   6   6       33.78       36.05      1.47 o
   0   7   6      332.82      335.17      7.09 o
   1   7   6      157.27      156.46      2.56 o
   2   7   6        3.37        3.31      0.44 o
   3   7   6       41.07       42.05      0.94 o
   4   7   6      228.09      227.32      2.36 o
   5   7   6       13.90       12.14      0.51 o
   6   7   6       88.72       89.99      1.84 o
   7   7   6       31.04       32.60      1.25 o
   8   7   6       36.72       38.74      1.45 o
   9   7   6        1.56        0.69      0.94 o
   0   8   6       17.33       16.03      1.19 o
   1   8   6      260.07      260.03      3.14 o
   2   8   6      240.74      239.60      2.43 o
   3   8   6       30.77       30.57      0.70 o
   4   8   6       19.33       19.05      0.59 o
   5   8   6       42.37       41.30      1.10 o
   6   8   6        9.12        8.76      0.62 o
   7   8   6       34.61       34.50      1.24 o
   8   8   6       54.72       55.43      1.79 o
   9   8   6       41.79       39.35      1.54 o
   0   9   6        5.24        5.17      0.42 o
   1   9   6      332.22      331.89      2.97 o
   2   9   6       66.74       65.01      1.05 o
   3   9   6       15.28       21.79      0.64 o
   4   9   6      143.37      143.15      2.12 o
   5   9   6       94.52       94.17      1.86 o
   6   9   6      110.53      113.44      2.27 o
   7   9   6       14.58       13.76      0.88 o
   8   9   6       58.38       58.95      2.02 o
   0  10   6      133.43      132.56      2.45 o
   1  10   6       45.86       44.66      0.89 o
   2  10   6      242.18      240.81      2.71 o
   3  10   6      287.65      285.92      3.46 o
   4  10   6      109.10      110.92      1.94 o
   5  10   6      117.78      118.90      2.34 o
   6  10   6       79.77       78.36      1.95 o
   7  10   6        9.64        7.06      0.74 o
   8  10   6        6.23        5.29      0.80 o
   0  11   6        9.25        9.20      0.80 o
   1  11   6      132.14      130.39      2.05 o
   2  11   6       49.14       48.08      1.19 o
   3  11   6       24.88       24.01      0.89 o
   4  11   6      125.76      130.41      2.26 o
   5  11   6       12.15       10.88      0.75 o
   6  11   6        6.23        5.66      0.68 o
   7  11   6       51.19       52.09      1.80 o
   0  12   6        5.91        6.01      0.81 o
   1  12   6      115.26      113.65      2.05 o
   2  12   6        6.28        5.16      0.52 o
   3  12   6      102.59      103.20      2.09 o
   4  12   6       25.98       25.73      1.03 o
   5  12   6       50.26       51.06      1.64 o
   6  12   6        8.13        6.99      0.75 o
   7  12   6       37.48       37.63      1.62 o
   0  13   6        0.23        0.00      0.00 o
   1  13   6       20.32       19.84      0.91 o
   2  13   6       51.41       49.31      1.41 o
   3  13   6       64.70       63.36      1.64 o
   4  13   6       12.93       10.72      0.83 o
   5  13   6       28.18       28.37      1.26 o
   6  13   6       37.05       38.42      1.61 o
   0  14   6       58.83       61.46      2.42 o
   1  14   6       81.36       79.77      2.02 o
   2  14   6       79.62       79.93      2.05 o
   3  14   6        4.48        2.79      0.62 o
   4  14   6        3.22        3.25      0.64 o
   5  14   6       23.76       21.91      1.21 o
   0  15   6        1.16        1.16      0.96 o
   1  15   6        7.00        6.32      0.69 o
   2  15   6      128.87      134.16      2.99 o
   3  15   6        1.63        2.81      0.71 o
   4  15   6      115.03      120.59      2.75 o
   0  16   6       59.51       62.14      2.79 o
   1  16   6       28.56       28.20      1.32 o
   1   0   7     2801.72     2798.74     30.26 o
   2   0   7      194.11      187.58      2.69 o
   3   0   7     1877.31     1864.57     20.56 o
   4   0   7      892.09      873.96     12.13 o
   5   0   7      275.64      276.78      6.81 o
   6   0   7        2.33        2.51      0.41 o
   7   0   7       19.79       23.99      1.30 o
   8   0   7        2.61        2.08      0.80 o
   9   0   7       22.84       22.67      1.54 o
  10   0   7        8.33        6.56      1.11 o
   0   1   7     1436.58     1480.87     25.50 o
   1   1   7     1834.69     1831.23     17.04 o
   2   1   7     1279.55     1269.89     10.25 o
   3   1   7      571.14      568.80      5.62 o
   4   1   7      407.13      407.28      4.81 o
   5   1   7       13.81       13.30      0.78 o
   6   1   7      317.74      310.64      3.22 o
   7   1   7      523.05      522.22      5.92 o
   8   1   7       17.46       16.82      0.88 o
   9   1   7      257.77      263.06      4.11 o
  10   1   7        1.06        1.12      0.73 o
   0   2   7       84.53       82.96      1.70 o
   1   2   7      334.03      338.20      3.03 o
   2   2   7       19.47       19.20      0.51 o
   3   2   7     1150.54     1127.80     10.52 o
   4   2   7      156.78      153.76      2.57 o
   5   2   7      508.94      498.80      5.96 o
   6   2   7       18.23       17.84      0.58 o
   7   2   7      112.85      111.49      2.03 o
   8   2   7       87.26       87.21      1.90 o
   9   2   7       57.03       55.21      1.65 o
  10   2   7       38.24       36.92      1.51 o
   0   3   7     1116.21     1125.98     18.12 o
   1   3   7     1014.81     1027.89      9.20 o
   2   3   7     3385.79     3359.17     32.10 o
   3   3   7      188.57      179.63      2.48 o
   4   3   7     1807.57     1802.66     17.52 o
   5   3   7      135.21      134.00      1.79 o
   6   3   7       77.13       75.25      1.26 o
   7   3   7       15.72       14.22      0.67 o
   8   3   7       65.49       68.29      1.72 o
   9   3   7        9.95        7.46      0.71 o
  10   3   7       49.79       50.47      1.76 o
   0   4   7     1295.42     1321.17     19.87 o
   1   4   7      110.38      108.92      1.61 o
   2   4   7     1375.16     1385.60     14.46 o
   3   4   7       38.27       36.70      1.00 o
   4   4   7       39.19       38.53      1.24 o
   5   4   7       31.54       29.93      0.69 o
   6   4   7      184.27      182.00      2.21 o
   7   4   7       49.18       47.64      1.28 o
   8   4   7      266.57      276.02      4.10 o
   9   4   7       45.68       45.05      1.48 o
  10   4   7       62.40       62.03      2.02 o
   0   5   7       39.61       38.08      1.32 o
   1   5   7      195.62      197.64      2.80 o
   2   5   7      231.43      233.01      3.07 o
   3   5   7     1468.84     1461.06     16.41 o
   4   5   7      468.62      458.89      5.73 o
   5   5   7       41.86       40.98      0.83 o
   6   5   7      214.87      217.72      2.82 o
   7   5   7       97.55       96.39      1.89 o
   8   5   7        8.80        6.83      0.70 o
   9   5   7      108.64      115.46      2.69 o
  10   5   7       33.96       35.37      1.64 o
   0   6   7     1224.32     1208.59     19.30 o
   1   6   7      473.44      473.50      5.39 o
   2   6   7      474.83      476.33      5.71 o
   3   6   7      221.38      212.81      3.24 o
   4   6   7      224.84      226.85      2.49 o
   5   6   7      199.74      198.57      2.31 o
   6   6   7      326.95      333.15      4.18 o
   7   6   7       63.98       65.24      1.68 o
   8   6   7       56.04       52.70      1.65 o
   9   6   7        2.59        2.24      0.73 o
   0   7   7      191.12      199.89      4.21 o
   1   7   7      831.41      824.04      8.87 o
   2   7   7       55.80       52.46      1.26 o
   3   7   7      227.10      224.93      2.58 o
   4   7   7      270.67      266.76      2.66 o
   5   7   7       56.52       56.47      1.21 o
   6   7   7      141.66      144.58      2.43 o
   7   7   7      122.09      125.47      2.59 o
   8   7   7       12.92       10.47      0.82 o
   9   7   7       48.05       47.48      1.65 o
   0   8   7        1.50        1.34      0.41 o
   1   8   7      261.43      255.75      2.58 o
   2   8   7       43.63       42.40      0.81 o
   3   8   7      802.44      802.88      6.32 o
   4   8   7        9.16        9.27      0.43 o
   5   8   7      265.95      268.77      3.33 o
   6   8   7       18.21       18.64      0.84 o
   7   8   7        5.06        3.83      0.63 o
   8   8   7        2.71        2.52      0.68 o
   9   8   7       61.71       63.68      1.94 o
   0   9   7      141.95      137.46      2.35 o
   1   9   7      392.62      388.07      3.22 o
   2   9   7       76.91       74.89      1.15 o
   3   9   7       45.62       45.18      0.94 o
   4   9   7      169.36      168.00      2.44 o
   5   9   7       46.56       47.16      1.26 o
   6   9   7      224.09      231.82      3.45 o
   7   9   7       79.87       78.93      2.00 o
   8   9   7        5.54        5.72      0.75 o
   0  10   7      174.25      172.48      2.95 o
   1  10   7      306.71      306.98      3.01 o
   2  10   7       45.52       43.98      1.00 o
   3  10   7      230.89      229.04      3.01 o
   4  10   7      151.33      150.75      2.35 o
   5  10   7      263.62      268.76      3.93 o
   6  10   7       38.56       37.68      1.34 o
   7  10   7       22.45       21.08      1.10 o
   8  10   7       18.87       15.93      1.20 o
   0  11   7       31.00       32.60      1.41 o
   1  11   7       33.39       32.70      0.98 o
   2  11   7      156.19      156.82      2.40 o
   3  11   7       31.03       31.49      1.03 o
   4  11   7      150.98      149.45      2.47 o
   5  11   7       17.17       16.05      0.89 o
   6  11   7       68.79       70.04      1.90 o
   7  11   7       51.56       52.93      1.78 o
   0  12   7      336.73      337.65      6.37 o
   1  12   7       15.82       15.01      0.72 o
   2  12   7      227.75      227.96      3.28 o
   3  12   7       27.41       28.08      1.05 o
   4  12   7       13.65       11.81      0.73 o
   5  12   7        0.90        0.23      0.46 o
   6  12   7       87.56       92.90      2.30 o
   7  12   7        3.75        3.68      0.69 o
   0  13   7      114.93      122.53      3.26 o
   1  13   7        7.49        6.99      0.61 o
   2  13   7       91.17       89.50      2.03 o
   3  13   7       13.35       12.40      0.77 o
   4  13   7      130.51      134.45      2.59 o
   5  13   7        0.58        0.00      0.00 o
   6  13   7       31.05       29.60      1.38 o
   0  14   7       43.47       45.26      2.09 o
   1  14   7       38.58       37.99      1.43 o
   2  14   7       52.08       49.45      1.63 o
   3  14   7      200.94      207.21      3.50 o
   4  14   7        6.29        5.46      0.65 o
   5  14   7      112.18      115.39      2.79 o
   0  15   7        2.20        2.58      0.91 o
   1  15   7       34.23       36.46      1.44 o
   2  15   7       59.14       61.78      1.96 o
   3  15   7       87.78       88.28      2.32 o
   0  16   7        1.21        2.86      0.96 o
   1  16   7       27.42       25.74      1.30 o
   0   0   8      639.36      642.32      9.93 o
   1   0   8      430.23      441.02      5.46 o
   2   0   8      569.45      561.56      6.86 o
   3   0   8        3.77        3.56      0.42 o
   4   0   8        2.16        0.63      0.65 o
   5   0   8        0.82        1.27      0.75 o
   6   0   8       46.03       44.60      1.37 o
   7   0   8      213.86      213.15      4.41 o
   8   0   8      279.09      281.88      6.84 o
   9   0   8      125.64      125.86      3.81 o
  10   0   8       47.57       47.48      2.42 o
   0   1   8      231.11      232.17      3.51 o
   1   1   8      830.87      832.00      7.22 o
   2   1   8      401.46      403.81      3.64 o
   3   1   8      437.10      419.24      4.25 o
   4   1   8      224.48      224.41      3.52 o
   5   1   8       97.28       95.59      2.08 o
   6   1   8       90.55       87.08      1.36 o
   7   1   8      122.67      117.19      2.10 o
   8   1   8       12.32       13.58      0.81 o
   9   1   8       55.09       53.91      1.67 o
  10   1   8       12.13       11.31      0.90 o
   0   2   8       32.23       31.87      1.06 o
   1   2   8     1882.91     1886.62     14.23 o
   2   2   8      282.06      275.09      2.93 o
   3   2   8        6.70        5.83      0.37 o
   4   2   8      334.25      324.78      4.35 o
   5   2   8      115.28      117.70      1.77 o
   6   2   8        1.93        1.69      0.31 o
   7   2   8       44.88       44.37      1.22 o
   8   2   8       60.71       59.14      1.60 o
   9   2   8       33.09       32.30      1.31 o
  10   2   8       27.16       22.79      1.22 o
   0   3   8       79.21       76.59      1.82 o
   1   3   8       17.16       16.57      0.46 o
   2   3   8      426.24      434.79      4.81 o
   3   3   8       87.69       86.80      1.64 o
   4   3   8       20.67       20.44      0.88 o
   5   3   8        3.71        2.82      0.29 o
   6   3   8       42.49       42.49      0.91 o
   7   3   8       40.76       40.10      1.13 o
   8   3   8       35.44       35.71      1.21 o
   9   3   8       20.57       20.29      1.05 o
  10   3   8        5.34        4.22      0.70 o
   0   4   8       15.43       16.00      0.71 o
   1   4   8       32.55       33.62      0.76 o
   2   4   8      450.53      453.57      4.93 o
   3   4   8      888.18      880.23      9.38 o
   4   4   8      790.01      788.28      8.96 o
   5   4   8      246.85      245.69      2.54 o
   6   4   8       52.67       52.92      1.08 o
   7   4   8       49.88       53.21      1.34 o
   8   4   8        6.68        6.27      0.65 o
   9   4   8       13.02       12.06      0.86 o
  10   4   8        7.92        5.74      0.77 o
   0   5   8      550.93      556.06      8.15 o
   1   5   8      107.52      102.56      1.63 o
   2   5   8      639.88      647.91      6.75 o
   3   5   8      239.45      235.64      3.56 o
   4   5   8      103.71      103.05      1.59 o
   5   5   8        5.46        5.42      0.35 o
   6   5   8      276.01      275.50      3.61 o
   7   5   8       84.00       84.77      1.80 o
   8   5   8       19.47       19.38      0.99 o
   9   5   8       84.40       86.02      2.39 o
   0   6   8       28.30       24.84      1.11 o
   1   6   8      492.44      488.92      5.05 o
   2   6   8      574.82      580.27      6.22 o
   3   6   8       91.77       89.93      1.76 o
   4   6   8       39.99       38.77      0.81 o
   5   6   8      177.75      173.22      2.17 o
   6   6   8       95.63       95.37      1.84 o
   7   6   8       43.50       43.20      1.38 o
   8   6   8      178.26      182.42      3.51 o
   9   6   8        9.80        9.55      0.84 o
   0   7   8      204.55      193.09      4.12 o
   1   7   8       95.58       94.89      1.73 o
   2   7   8      543.95      536.98      6.11 o
   3   7   8       67.43       64.70      1.05 o
   4   7   8      250.73      245.92      2.51 o
   5   7   8       42.37       41.55      1.07 o
   6   7   8      154.33      158.13      2.72 o
   7   7   8       12.54       12.91      0.81 o
   8   7   8        5.12        3.55      0.64 o
   9   7   8        6.40        4.72      0.71 o
   0   8   8      434.11      441.73      5.40 o
   1   8   8       79.20       77.27      1.11 o
   2   8   8        1.70        1.35      0.25 o
   3   8   8      144.34      145.38      1.73 o
   4   8   8        1.75        2.31      0.34 o
   5   8   8       10.02       10.11      0.58 o
   6   8   8       37.96       35.94      1.13 o
   7   8   8       11.42       10.46      0.79 o
   8   8   8        5.64        5.19      0.68 o
   9   8   8       11.01        8.53      0.84 o
   0   9   8      252.86      252.94      3.50 o
   1   9   8       61.17       60.25      0.99 o
   2   9   8       77.15       75.52      1.15 o
   3   9   8      151.18      148.50      1.95 o
   4   9   8       82.78       81.26      1.54 o
   5   9   8       66.73       68.99      1.56 o
   6   9   8       81.15       85.61      1.96 o
   7   9   8       29.74       29.45      1.26 o
   8   9   8       37.75       37.11      1.54 o
   0  10   8      263.86      266.83      4.31 o
   1  10   8      159.78      160.19      2.07 o
   2  10   8      156.68      159.70      2.16 o
   3  10   8       25.54       24.68      0.81 o
   4  10   8        6.78        6.44      0.51 o
   5  10   8      129.17      130.97      2.46 o
   6  10   8       59.11       56.01      1.66 o
   7  10   8       43.31       40.59      1.56 o
   8  10   8       81.94       80.19      2.42 o
   0  11   8       59.86       59.48      1.92 o
   1  11   8      285.39      295.05      3.79 o
   2  11   8       49.78       51.37      1.27 o
   3  11   8       51.57       49.28      1.30 o
   4  11   8        4.23        5.07      0.52 o
   5  11   8       60.16       56.68      1.54 o
   6  11   8       47.12       49.06      1.60 o
   7  11   8       29.37       29.43      1.34 o
   0  12   8       91.70       95.18      2.72 o
   1  12   8       31.23       29.53      1.03 o
   2  12   8       52.11       52.56      1.44 o
   3  12   8       57.16       56.69      1.49 o
   4  12   8       75.13       78.21      1.85 o
   5  12   8       80.49       78.11      2.00 o
   6  12   8       22.50       22.51      1.11 o
   0  13   8       27.32       25.71      1.44 o
   1  13   8       12.67       11.90      0.77 o
   2  13   8       38.91       37.61      1.30 o
   3  13   8       11.84        9.57      0.74 o
   4  13   8       15.23       14.83      0.84 o
   5  13   8       17.52       16.15      1.00 o
   6  13   8       46.35       44.91      1.65 o
   0  14   8       41.41       38.59      1.91 o
   1  14   8       21.21       21.88      1.06 o
   2  14   8        3.01        3.07      0.74 o
   3  14   8      123.84      122.40      2.79 o
   4  14   8       41.97       41.97      1.48 o
   5  14   8        0.19        1.34      0.76 o
   0  15   8        1.04        1.17      1.13 o
   1  15   8       28.25       26.42      1.28 o
   2  15   8       81.19       82.96      2.30 o
   3  15   8       45.33       46.09      1.62 o
   0  16   8        0.05        0.00      0.00 o
   1   0   9     1113.91     1108.48     12.17 o
   2   0   9       49.19       49.79      1.21 o
   3   0   9     2735.17     2652.64     31.48 o
   4   0   9       69.36       64.13      2.27 o
   5   0   9      910.92      912.71     12.28 o
   6   0   9        0.55        7.53      0.64 o
   7   0   9       36.47       33.83      1.50 o
   8   0   9       61.20       61.38      2.45 o
   9   0   9       43.04       44.44      2.26 o
  10   0   9        2.60        3.11      1.00 o
   0   1   9       79.73       76.11      1.59 o
   1   1   9      612.55      622.60      5.42 o
   2   1   9      505.16      497.49      4.49 o
   3   1   9      290.40      279.42      3.38 o
   4   1   9        7.48        5.82      0.48 o
   5   1   9       77.13       75.01      1.32 o
   6   1   9       32.83       33.26      0.82 o
   7   1   9      178.66      180.99      2.72 o
   8   1   9       40.36       42.27      1.39 o
   9   1   9       56.60       55.90      1.76 o
  10   1   9       12.77       10.50      0.88 o
   0   2   9        7.46        7.54      0.39 o
   1   2   9      123.79      124.13      1.37 o
   2   2   9      185.10      186.09      2.34 o
   3   2   9      893.19      899.76      8.47 o
   4   2   9      268.64      257.80      4.06 o
   5   2   9      311.40      310.04      3.42 o
   6   2   9       25.97       25.83      0.73 o
   7   2   9       15.92       15.71      0.72 o
   8   2   9      227.73      230.91      3.77 o
   9   2   9       33.25       36.07      1.42 o
  10   2   9       62.38       62.85      1.97 o
   0   3   9      119.53      122.99      2.96 o
   1   3   9      360.11      370.93      3.52 o
   2   3   9      647.82      650.79      6.83 o
   3   3   9      184.05      194.29      2.74 o
   4   3   9      420.32      415.78      5.67 o
   5   3   9       24.35       23.86      0.64 o
   6   3   9      315.46      312.48      3.32 o
   7   3   9      129.43      130.14      2.20 o
   8   3   9       60.32       63.19      1.68 o
   9   3   9       21.27       20.51      1.08 o
  10   3   9       41.15       39.91      1.56 o
   0   4   9     3136.05     3164.92     44.25 o
   1   4   9      704.52      722.76      7.01 o
   2   4   9      712.63      722.90      6.87 o
   3   4   9      912.50      911.46      9.21 o
   4   4   9      252.32      246.47      3.69 o
   5   4   9       71.89       71.06      1.14 o
   6   4   9      241.61      241.89      2.99 o
   7   4   9       41.37       41.86      1.23 o
   8   4   9      145.30      144.71      2.87 o
   9   4   9       66.02       68.62      2.07 o
  10   4   9        7.75        5.17      0.72 o
   0   5   9        0.16        0.00      0.00 o
   1   5   9      111.48      109.52      1.79 o
   2   5   9      527.49      532.40      5.96 o
   3   5   9      317.46      316.46      4.24 o
   4   5   9      337.50      333.22      3.28 o
   5   5   9      104.84      101.84      1.46 o
   6   5   9      119.56      117.08      1.88 o
   7   5   9       29.60       30.30      1.06 o
   8   5   9        8.07        6.94      0.71 o
   9   5   9       23.02       23.67      1.22 o
   0   6   9      995.92      976.99     13.97 o
   1   6   9      182.18      183.65      2.61 o
   2   6   9      288.03      295.50      4.04 o
   3   6   9       29.76       29.72      0.88 o
   4   6   9        2.88        2.50      0.25 o
   5   6   9      148.53      150.76      2.11 o
   6   6   9       58.36       59.76      1.42 o
   7   6   9        7.95        6.55      0.56 o
   8   6   9      121.34      121.58      2.66 o
   9   6   9        3.48        2.10      0.70 o
   0   7   9      259.38      244.82      4.53 o
   1   7   9      329.20      331.64      4.16 o
   2   7   9      525.28      529.13      4.82 o
   3   7   9      357.70      355.49      3.17 o
   4   7   9      182.69      178.29      2.15 o
   5   7   9       75.20       72.59      1.51 o
   6   7   9       42.96       44.46      1.28 o
   7   7   9      114.14      118.47      2.57 o
   8   7   9       29.53       31.70      1.34 o
   9   7   9       50.54       52.66      1.78 o
   0   8   9       55.07       55.17      1.31 o
   1   8   9       61.90       61.88      0.99 o
   2   8   9      107.51      107.34      1.31 o
   3   8   9      377.91      371.03      3.31 o
   4   8   9        9.83        8.95      0.49 o
   5   8   9      398.95      405.78      4.69 o
   6   8   9       83.06       86.85      1.89 o
   7   8   9      118.30      120.89      2.60 o
   8   8   9       12.63       11.99      0.89 o
   9   8   9        2.89        2.72      0.72 o
   0   9   9       13.80       14.72      0.75 o
   1   9   9      137.46      134.80      1.63 o
   2   9   9      239.43      241.62      2.40 o
   3   9   9      161.10      162.04      2.04 o
   4   9   9      134.86      134.83      2.09 o
   5   9   9       67.22       66.58      1.55 o
   6   9   9       14.16       12.89      0.79 o
   7   9   9      125.28      127.74      2.69 o
   8   9   9        6.67        5.18      0.76 o
   0  10   9      218.95      221.01      3.79 o
   1  10   9      138.44      139.33      1.97 o
   2  10   9      109.74      105.97      1.75 o
   3  10   9      162.66      162.47      2.39 o
   4  10   9       12.06       11.98      0.64 o
   5  10   9       73.49       75.74      1.73 o
   6  10   9       29.72       28.39      1.22 o
   7  10   9       49.88       49.78      1.83 o
   8  10   9       29.25       28.91      1.44 o
   0  11   9        1.38        2.03      0.65 o
   1  11   9      143.99      146.87      2.40 o
   2  11   9      200.85      199.77      2.97 o
   3  11   9       37.01       37.74      1.10 o
   4  11   9      144.11      144.08      2.40 o
   5  11   9       66.21       66.30      1.70 o
   6  11   9       61.26       60.23      1.73 o
   7  11   9       50.60       50.77      1.73 o
   0  12   9       46.54       45.70      1.85 o
   1  12   9       35.37       34.28      1.16 o
   2  12   9       29.85       32.56      1.16 o
   3  12   9       18.57       20.77      0.92 o
   4  12   9       33.80       32.34      1.15 o
   5  12   9        9.26        8.58      0.71 o
   6  12   9        6.65        7.98      0.76 o
   0  13   9       12.32       11.59      1.05 o
   1  13   9       20.66       19.43      0.95 o
   2  13   9      118.76      116.98      2.43 o
   3  13   9       18.71       15.36      0.86 o
   4  13   9      105.33      104.80      2.25 o
   5  13   9        9.48        7.80      0.75 o
   6  13   9       45.26       42.31      1.66 o
   0  14   9       92.12       93.31      3.23 o
   1  14   9        7.64        6.59      0.69 o
   2  14   9       14.97       13.25      0.89 o
   3  14   9       90.50       95.45      2.32 o
   4  14   9       36.49       36.69      1.38 o
   0  15   9      102.95      100.37      3.59 o
   1  15   9      157.25      160.16      3.42 o
   2  15   9        8.55        6.40      0.76 o
   3  15   9        5.53        5.33      0.73 o
   0   0  10     2818.82     2736.70     52.40 o
   1   0  10     5711.34     5509.09     55.88 o
   2   0  10      697.26      684.35      8.97 o
   3   0  10      132.15      126.94      2.69 o
   4   0  10        2.19        2.58      0.53 o
   5   0  10      778.74      775.21      9.59 o
   6   0  10       78.94       79.84      1.92 o
   7   0  10      403.89      412.01      7.04 o
   8   0  10      250.67      247.54      5.62 o
   9   0  10       65.35       66.35      2.77 o
  10   0  10       27.57       29.64      1.80 o
   0   1  10       24.66       23.79      0.67 o
   1   1  10      257.14      261.50      2.50 o
   2   1  10      298.52      298.57      3.24 o
   3   1  10      586.03      561.57      5.51 o
   4   1  10       43.58       42.21      1.21 o
   5   1  10      276.65      275.27      2.84 o
   6   1  10      194.38      195.30      2.36 o
   7   1  10       19.39       19.05      0.82 o
   8   1  10      154.19      161.49      3.13 o
   9   1  10       37.26       35.60      1.39 o
  10   1  10       22.32       20.07      1.08 o
   0   2  10      380.45      378.65      6.91 o
   1   2  10        6.76        6.70      0.30 o
   2   2  10       42.36       41.09      0.97 o
   3   2  10      563.06      567.67      6.35 o
   4   2  10       10.51       10.93      0.63 o
   5   2  10      184.28      185.97      2.14 o
   6   2  10       25.53       24.56      0.73 o
   7   2  10       45.64       45.53      1.30 o
   8   2  10      129.28      130.78      2.60 o
   9   2  10       14.35       12.62      0.88 o
  10   2  10        8.54        8.02      0.84 o
   0   3  10     1261.54     1289.08     20.78 o
   1   3  10      282.34      284.88      3.08 o
   2   3  10      355.81      357.72      3.91 o
   3   3  10      427.84      421.27      5.01 o
   4   3  10      160.17      154.58      2.99 o
   5   3  10       60.61       60.30      1.03 o
   6   3  10      187.31      189.33      2.46 o
   7   3  10       92.96       95.11      1.92 o
   8   3  10       20.88       20.83      1.01 o
   9   3  10       26.22       24.84      1.18 o
  10   3  10       22.58       21.74      1.21 o
   0   4  10       19.31       20.19      0.79 o
   1   4  10       83.46       82.26      1.36 o
   2   4  10      292.35      292.86      3.62 o
   3   4  10      260.17      261.63      3.87 o
   4   4  10      298.66      296.00      3.31 o
   5   4  10      333.23      321.88      3.24 o
   6   4  10       94.12       90.61      1.58 o
   7   4  10        7.38        6.24      0.53 o
   8   4  10       16.16       15.23      0.90 o
   9   4  10        4.58        2.97      0.74 o
   0   5  10     1135.64     1114.09     15.65 o
   1   5  10      369.03      370.79      4.58 o
   2   5  10      963.50      955.90      9.74 o
   3   5  10      924.38      931.19      9.83 o
   4   5  10      258.94      254.76      2.72 o
   5   5  10       59.98       59.60      1.07 o
   6   5  10      230.64      229.74      3.02 o
   7   5  10      100.98      102.62      2.00 o
   8   5  10      174.27      177.03      3.25 o
   9   5  10       48.55       47.00      1.77 o
   0   6  10      509.25      494.99      8.04 o
   1   6  10       44.50       44.57      1.18 o
   2   6  10      518.58      529.64      6.13 o
   3   6  10      135.19      132.87      1.79 o
   4   6  10      557.30      553.92      4.73 o
   5   6  10      209.53      209.17      2.63 o
   6   6  10      123.13      125.29      2.12 o
   7   6  10       51.67       51.97      1.42 o
   8   6  10       53.26       51.69      1.71 o
   9   6  10       45.18       44.97      1.67 o
   0   7  10      194.43      190.08      4.28 o
   1   7  10       34.07       34.86      0.87 o
   2   7  10      290.97      291.24      2.73 o
   3   7  10        9.50        9.36      0.39 o
   4   7  10      158.81      158.14      1.97 o
   5   7  10      114.90      114.20      2.21 o
   6   7  10       92.30       92.33      1.98 o
   7   7  10       78.88       76.04      1.90 o
   8   7  10       12.06       10.93      0.85 o
   9   7  10        4.36        3.80      0.76 o
   0   8  10      420.63      427.32      6.41 o
   1   8  10      504.18      509.55      4.41 o
   2   8  10      245.80      245.88      2.31 o
   3   8  10        2.60        2.32      0.28 o
   4   8  10        2.21        1.92      0.32 o
   5   8  10       91.18       87.31      1.73 o
   6   8  10        9.02        8.41      0.62 o
   7   8  10       13.20       12.94      0.82 o
   8   8  10      118.27      123.08      2.71 o
   0   9  10      100.05      100.74      2.04 o
   1   9  10        5.17        3.98      0.32 o
   2   9  10      238.54      236.95      2.44 o
   3   9  10        3.12        2.36      0.34 o
   4   9  10       61.62       59.87      1.29 o
   5   9  10       88.78       89.98      1.81 o
   6   9  10      108.97      106.26      2.35 o
   7   9  10       51.53       51.95      1.67 o
   8   9  10        6.65        6.05      0.75 o
   0  10  10       73.96       76.66      2.09 o
   1  10  10      373.96      387.13      4.34 o
   2  10  10       20.72       21.09      0.78 o
   3  10  10      130.71      129.64      2.09 o
   4  10  10      100.81      103.89      1.90 o
   5  10  10      204.11      211.07      3.17 o
   6  10  10       56.91       57.79      1.64 o
   7  10  10      150.92      156.71      3.22 o
   0  11  10      656.89      677.72     10.66 o
   1  11  10      302.69      309.91      3.93 o
   2  11  10      252.05      255.99      3.45 o
   3  11  10      259.78      269.66      3.64 o
   4  11  10      120.66      120.85      2.17 o
   5  11  10       33.49       31.46      1.14 o
   6  11  10      109.86      109.71      2.47 o
   7  11  10       93.53       93.61      2.63 o
   0  12  10        2.73        1.82      0.81 o
   1  12  10        9.03        8.67      0.66 o
   2  12  10       12.65       12.12      0.75 o
   3  12  10       53.78       53.95      1.47 o
   4  12  10       12.35       10.62      0.73 o
   5  12  10       36.05       34.41      1.25 o
   6  12  10       22.84       21.54      1.09 o
   0  13  10        2.42        2.04      0.76 o
   1  13  10       69.27       68.17      1.77 o
   2  13  10       20.37       18.25      0.99 o
   3  13  10       59.83       56.81      1.66 o
   4  13  10       96.14       92.68      2.16 o
   5  13  10       37.17       38.94      1.45 o
   0  14  10        5.35        4.17      0.94 o
   1  14  10       62.85       63.59      1.89 o
   2  14  10      121.59      126.31      2.69 o
   3  14  10       19.49       18.03      1.03 o
   4  14  10       47.39       44.32      1.53 o
   0  15  10        0.03        0.14      0.49 o
   1  15  10       12.39       11.77      0.96 o
   2  15  10       58.98       58.32      1.90 o
   3  15  10       91.01       92.49      2.36 o
   1   0  11      136.90      133.21      2.51 o
   2   0  11       50.37       48.08      1.47 o
   3   0  11      202.94      194.40      3.49 o
   4   0  11       44.03       42.18      1.65 o
   5   0  11      228.81      230.12      3.42 o
   6   0  11       25.11       25.40      1.07 o
   7   0  11       93.47       97.16      2.67 o
   8   0  11       49.57       49.18      2.20 o
   9   0  11        0.58        1.18      0.99 o
  10   0  11        2.31        1.29      1.05 o
   0   1  11      291.41      284.13      4.18 o
   1   1  11      799.56      801.59      7.08 o
   2   1  11        1.52        1.36      0.25 o
   3   1  11      161.24      153.82      2.16 o
   4   1  11      110.14      104.08      2.04 o
   5   1  11      132.72      133.04      1.67 o
   6   1  11      134.89      133.88      1.88 o
   7   1  11      212.03      212.04      3.05 o
   8   1  11       94.72       95.41      2.14 o
   9   1  11       23.98       22.86      1.11 o
  10   1  11       38.96       37.18      1.43 o
   0   2  11     1660.87     1682.77     26.96 o
   1   2  11       70.73       69.35      1.15 o
   2   2  11       42.53       42.40      1.03 o
   3   2  11       79.08       77.90      1.55 o
   4   2  11       81.36       79.42      1.71 o
   5   2  11      253.59      248.57      2.49 o
   6   2  11      126.04      123.92      1.79 o
   7   2  11        0.82        0.00      0.00 o
   8   2  11        9.98        9.00      0.66 o
   9   2  11       26.07       28.08      1.23 o
  10   2  11        4.02        3.57      0.66 o
   0   3  11      278.08      277.86      5.71 o
   1   3  11       41.74       42.72      0.86 o
   2   3  11      296.21      299.80      3.79 o
   3   3  11      230.41      222.86      3.32 o
   4   3  11      217.63      219.13      2.97 o
   5   3  11      152.14      148.62      1.81 o
   6   3  11       68.11       67.49      1.35 o
   7   3  11       12.76       12.34      0.67 o
   8   3  11        0.12        0.45      0.91 o
   9   3  11        0.17        0.36      0.72 o
  10   3  11       15.67       12.67      0.98 o
   0   4  11      263.83      266.54      4.60 o
   1   4  11       73.45       72.54      1.32 o
   2   4  11      244.51      247.67      3.41 o
   3   4  11      505.91      489.26      6.37 o
   4   4  11       91.90       91.23      1.36 o
   5   4  11       65.65       62.51      1.06 o
   6   4  11        1.82        1.79      0.36 o
   7   4  11       50.70       52.95      1.43 o
   8   4  11      167.52      167.44      3.09 o
   9   4  11       18.98       18.71      1.10 o
   0   5  11      274.41      268.42      4.44 o
   1   5  11      508.75      503.77      6.21 o
   2   5  11      553.84      561.07      6.18 o
   3   5  11       19.33       20.88      0.79 o
   4   5  11      161.53      157.35      1.85 o
   5   5  11       92.11       89.46      1.38 o
   6   5  11      125.64      122.80      2.05 o
   7   5  11      108.67      110.04      2.13 o
   8   5  11       44.60       44.49      1.50 o
   9   5  11        3.64        3.18      0.68 o
   0   6  11      278.21      263.66      5.27 o
   1   6  11      289.43      293.24      3.77 o
   2   6  11      122.51      122.63      1.98 o
   3   6  11      489.53      499.83      4.32 o
   4   6  11      102.10      101.32      1.50 o
   5   6  11      132.51      132.90      2.02 o
   6   6  11       25.52       27.24      0.94 o
   7   6  11       92.55       91.86      1.96 o
   8   6  11       72.15       69.94      1.94 o
   9   6  11        7.39        6.11      0.77 o
   0   7  11      318.72      323.01      5.50 o
   1   7  11      134.92      133.01      1.64 o
   2   7  11       71.67       73.58      1.04 o
   3   7  11      123.55      123.69      1.52 o
   4   7  11      137.41      137.95      1.88 o
   5   7  11       31.16       31.84      1.02 o
   6   7  11       39.32       40.16      1.25 o
   7   7  11       67.11       62.47      1.70 o
   8   7  11       13.19       12.22      0.99 o
   9   7  11       19.66       21.36      1.28 o
   0   8  11       23.28       22.18      0.81 o
   1   8  11      169.45      170.71      1.91 o
   2   8  11       52.23       50.40      0.89 o
   3   8  11      104.46      102.74      1.45 o
   4   8  11       82.28       81.07      1.47 o
   5   8  11      120.37      118.81      2.17 o
   6   8  11       87.75       88.69      1.99 o
   7   8  11       47.76       48.24      1.44 o
   8   8  11        9.66        8.99      0.82 o
   0   9  11       64.64       66.60      1.65 o
   1   9  11      141.39      139.53      1.87 o
   2   9  11       16.45       16.28      0.56 o
   3   9  11       82.45       82.25      1.48 o
   4   9  11       11.92       11.19      0.58 o
   5   9  11       68.96       69.96      1.60 o
   6   9  11       35.91       34.08      1.25 o
   7   9  11       59.85       60.22      1.72 o
   8   9  11        2.72        2.34      0.73 o
   0  10  11       98.15      100.66      2.55 o
   1  10  11      160.89      164.01      2.40 o
   2  10  11       60.51       61.15      1.33 o
   3  10  11      109.79      108.96      1.89 o
   4  10  11        8.76        8.74      0.56 o
   5  10  11      112.31      113.02      2.18 o
   6  10  11       12.28       11.03      0.87 o
   7  10  11       40.43       42.65      1.59 o
   0  11  11        3.51        2.64      0.66 o
   1  11  11        1.41        1.46      0.48 o
   2  11  11       88.26       89.60      1.79 o
   3  11  11       10.12        9.57      0.68 o
   4  11  11       90.86       89.16      1.87 o
   5  11  11       39.22       39.47      1.29 o
   6  11  11       19.18       18.86      1.06 o
   7  11  11        5.79        5.52      0.82 o
   0  12  11      245.99      256.65      5.04 o
   1  12  11       17.19       17.93      0.91 o
   2  12  11       50.38       51.47      1.53 o
   3  12  11       12.55       11.26      0.77 o
   4  12  11        4.48        3.81      0.57 o
   5  12  11       19.88       19.07      0.95 o
   6  12  11       22.01       21.59      1.12 o
   0  13  11       54.22       53.98      2.22 o
   1  13  11       17.26       16.65      0.93 o
   2  13  11       27.83       26.57      1.15 o
   3  13  11       25.39       26.86      1.19 o
   4  13  11        5.51        4.88      0.70 o
   5  13  11       11.50       10.66      0.83 o
   0  14  11       63.70       65.06      2.75 o
   1  14  11       29.07       28.20      1.27 o
   2  14  11       22.47       21.98      1.10 o
   3  14  11        8.02        7.12      0.73 o
   4  14  11       56.43       53.01      1.77 o
   0  15  11        5.93        4.95      1.06 o
   1  15  11       18.20       18.18      1.08 o
   2  15  11       36.47       37.46      1.53 o
   0   0  12     1067.69     1093.06     21.64 o
   1   0  12      891.79      880.65     10.93 o
   2   0  12       16.53       14.91      0.89 o
   3   0  12      249.05      239.29      4.32 o
   4   0  12        2.43        2.75      0.45 o
   5   0  12      203.34      205.33      3.15 o
   6   0  12       86.06       90.21      2.21 o
   7   0  12      490.85      492.93      8.81 o
   8   0  12        1.52        2.76      0.79 o
   9   0  12       34.40       34.62      1.94 o
  10   0  12        9.57       10.09      1.24 o
   0   1  12      626.75      613.21     12.69 o
   1   1  12       63.70       62.78      1.16 o
   2   1  12      780.74      757.56      7.53 o
   3   1  12      678.40      656.03      6.66 o
   4   1  12      710.15      705.10      8.21 o
   5   1  12      278.64      282.88      3.00 o
   6   1  12      166.16      164.02      2.20 o
   7   1  12        0.46        0.04      0.19 o
   8   1  12        2.94        2.22      0.55 o
   9   1  12       12.05       11.55      0.82 o
  10   1  12       63.61       65.45      1.96 o
   0   2  12     1541.64     1521.83     20.95 o
   1   2  12      463.84      474.81      4.79 o
   2   2  12      903.36      897.72      8.80 o
   3   2  12       61.87       55.32      1.29 o
   4   2  12       39.80       37.20      1.02 o
   5   2  12      367.15      364.22      3.86 o
   6   2  12      163.62      157.89      2.25 o
   7   2  12       90.77       91.50      1.88 o
   8   2  12      168.64      171.39      2.91 o
   9   2  12        5.66        5.28      0.63 o
  10   2  12       18.12       18.08      1.06 o
   0   3  12      276.82      284.64      4.70 o
   1   3  12     1227.89     1238.32     10.49 o
   2   3  12      242.67      239.38      3.18 o
   3   3  12       51.39       54.48      1.44 o
   4   3  12       70.69       68.84      1.21 o
   5   3  12      318.52      317.31      3.12 o
   6   3  12       26.70       27.99      0.90 o
   7   3  12      194.48      198.52      3.34 o
   8   3  12      173.45      175.78      3.53 o
   9   3  12       47.93       47.18      1.68 o
   0   4  12      134.25      135.39      2.72 o
   1   4  12       65.26       63.80      1.34 o
   2   4  12      718.48      720.27      8.34 o
   3   4  12      391.50      374.03      5.25 o
   4   4  12      350.54      347.17      3.35 o
   5   4  12      308.79      305.66      3.08 o
   6   4  12       62.54       61.81      1.28 o
   7   4  12      114.31      116.40      2.23 o
   8   4  12        1.25        1.26      0.70 o
   9   4  12        3.73        3.12      0.72 o
   0   5  12     1968.92     1964.09     27.73 o
   1   5  12      575.55      578.44      6.59 o
   2   5  12       29.29       29.10      1.03 o
   3   5  12        9.21        8.87      0.42 o
   4   5  12       15.79       15.58      0.50 o
   5   5  12      148.13      146.41      1.92 o
   6   5  12      226.32      225.22      3.04 o
   7   5  12      136.45      135.85      2.35 o
   8   5  12       80.53       78.66      2.04 o
   9   5  12        1.43        2.20      0.71 o
   0   6  12      331.63      321.01      5.93 o
   1   6  12      241.83      243.59      3.83 o
   2   6  12      255.46      257.12      2.75 o
   3   6  12      439.17      452.24      3.73 o
   4   6  12      116.32      113.91      1.57 o
   5   6  12       93.07       90.35      1.66 o
   6   6  12      147.59      154.28      2.46 o
   7   6  12       43.12       40.38      1.29 o
   8   6  12       16.32       15.63      0.95 o
   9   6  12       17.32       20.87      1.26 o
   0   7  12      261.50      261.34      3.71 o
   1   7  12       72.60       71.94      1.07 o
   2   7  12      221.28      224.15      2.31 o
   3   7  12      249.41      249.72      2.38 o
   4   7  12      231.67      235.23      2.91 o
   5   7  12      114.41      115.45      2.16 o
   6   7  12      133.82      133.90      2.44 o
   7   7  12       29.33       27.58      1.12 o
   8   7  12       55.43       57.23      1.83 o
   9   7  12       55.58       54.67      1.97 o
   0   8  12      245.93      254.84      3.83 o
   1   8  12      176.22      179.83      2.07 o
   2   8  12      168.92      167.74      1.92 o
   3   8  12       71.20       70.36      1.20 o
   4   8  12       20.13       20.48      0.72 o
   5   8  12       70.39       69.29      1.56 o
   6   8  12       51.05       52.02      1.44 o
   7   8  12       62.48       61.24      1.65 o
   8   8  12      176.98      185.51      3.41 o
   0   9  12      118.11      121.33      2.37 o
   1   9  12      415.06      419.15      4.09 o
   2   9  12      264.79      267.55      3.00 o
   3   9  12      144.40      151.02      2.26 o
   4   9  12      204.69      205.72      2.79 o
   5   9  12      187.46      196.16      3.13 o
   6   9  12       26.66       26.95      1.14 o
   7   9  12       80.36       82.54      2.03 o
   8   9  12        6.12        5.68      0.73 o
   0  10  12      320.34      329.87      5.68 o
   1  10  12      332.78      344.45      4.13 o
   2  10  12       25.36       25.00      0.82 o
   3  10  12      152.79      152.72      2.41 o
   4  10  12       39.34       39.65      1.12 o
   5  10  12      107.13      109.86      2.18 o
   6  10  12       78.17       77.56      1.92 o
   7  10  12       86.58       88.98      2.23 o
   0  11  12      282.49      293.98      5.29 o
   1  11  12        2.52        2.28      0.48 o
   2  11  12       41.58       43.27      1.27 o
   3  11  12      116.97      117.58      2.31 o
   4  11  12        8.93        8.05      0.60 o
   5  11  12       45.99       43.78      1.38 o
   6  11  12       60.96       57.07      1.78 o
   7  11  12        8.58        7.04      0.83 o
   0  12  12       42.27       43.83      1.87 o
   1  12  12       39.76       42.37      1.38 o
   2  12  12       94.81       95.21      2.20 o
   3  12  12      196.73      204.55      3.40 o
   4  12  12       86.03       80.29      1.93 o
   5  12  12      147.48      151.92      2.77 o
   6  12  12       18.59       18.65      1.03 o
   0  13  12       54.39       53.12      2.32 o
   1  13  12      118.18      119.33      2.54 o
   2  13  12       28.64       27.85      1.23 o
   3  13  12       11.84        9.07      0.81 o
   4  13  12       13.19       13.21      0.91 o
   5  13  12       14.39       15.05      0.96 o
   0  14  12      194.00      200.52      5.45 o
   1  14  12       68.79       68.77      1.96 o
   2  14  12      129.62      140.36      2.91 o
   3  14  12        3.35        3.05      0.64 o
   4  14  12       21.06       20.04      1.17 o
   0  15  12       59.64       60.78      2.90 o
   1  15  12       53.16       52.61      1.86 o
   2  15  12        8.20        8.52      0.83 o
   1   0  13      193.53      193.97      3.73 o
   2   0  13      845.01      825.92     11.35 o
   3   0  13      189.15      181.64      3.69 o
   4   0  13      291.76      286.79      4.93 o
   5   0  13      270.01      280.22      4.54 o
   6   0  13       65.83       65.02      2.02 o
   7   0  13      357.77      367.47      6.28 o
   8   0  13       31.03       30.04      1.70 o
   9   0  13        9.75        7.60      1.02 o
   0   1  13      731.90      723.85     10.06 o
   1   1  13      847.27      838.53      7.86 o
   2   1  13      177.43      172.24      2.53 o
   3   1  13       34.41       32.16      0.98 o
   4   1  13       48.61       49.10      1.04 o
   5   1  13       57.76       55.88      1.02 o
   6   1  13       87.82       86.78      1.56 o
   7   1  13      203.83      209.76      3.25 o
   8   1  13       88.14       87.01      2.01 o
   9   1  13        8.53        7.71      0.74 o
   0   2  13      723.40      733.23      9.38 o
   1   2  13       25.95       25.74      0.74 o
   2   2  13      349.71      345.26      4.36 o
   3   2  13       95.00       89.07      1.94 o
   4   2  13      150.64      150.58      1.85 o
   5   2  13       17.22       17.04      0.55 o
   6   2  13      144.58      140.79      2.20 o
   7   2  13       42.45       42.12      1.22 o
   8   2  13       12.91       12.69      0.82 o
   9   2  13        0.51        0.62      0.98 o
   0   3  13        0.16        0.27      0.54 o
   1   3  13       95.92       95.11      1.57 o
   2   3  13      248.08      242.70      3.39 o
   3   3  13       93.81       88.41      1.83 o
   4   3  13       30.27       30.41      0.70 o
   5   3  13      110.88      109.35      1.55 o
   6   3  13       82.56       81.42      1.59 o
   7   3  13        2.67        3.35      0.51 o
   8   3  13       24.64       23.82      1.12 o
   9   3  13       50.93       50.82      1.80 o
   0   4  13      250.52      248.03      4.78 o
   1   4  13      607.60      608.90      8.43 o
   2   4  13      104.52      102.83      2.07 o
   3   4  13      297.88      298.71      3.41 o
   4   4  13       35.11       36.05      0.74 o
   5   4  13       94.31       92.01      1.38 o
   6   4  13       46.08       46.00      1.13 o
   7   4  13      141.78      139.63      2.41 o
   8   4  13       48.28       48.80      1.56 o
   9   4  13       26.99       30.20      1.40 o
   0   5  13        9.96        8.86      0.70 o
   1   5  13       62.92       62.26      1.48 o
   2   5  13      111.66      110.73      2.06 o
   3   5  13      587.10      588.95      5.21 o
   4   5  13      199.69      197.39      2.20 o
   5   5  13      247.40      249.88      2.77 o
   6   5  13       45.14       44.58      1.10 o
   7   5  13       11.45       11.24      0.70 o
   8   5  13        4.21        4.61      0.67 o
   9   5  13       31.49       31.31      1.41 o
   0   6  13       64.12       65.60      1.81 o
   1   6  13      251.11      258.96      3.44 o
   2   6  13      156.10      155.42      1.83 o
   3   6  13       88.54       86.59      1.27 o
   4   6  13      331.71      332.26      3.28 o
   5   6  13      275.76      276.89      3.32 o
   6   6  13       49.23       48.77      1.29 o
   7   6  13       29.36       27.32      1.06 o
   8   6  13       31.51       30.67      1.32 o
   9   6  13        0.33        0.31      0.62 o
   0   7  13      111.87      113.79      2.08 o
   1   7  13      161.25      161.90      1.82 o
   2   7  13        0.50        0.61      0.25 o
   3   7  13       82.75       81.48      1.24 o
   4   7  13       58.22       57.39      1.21 o
   5   7  13       76.55       77.24      1.61 o
   6   7  13        7.86        7.12      0.60 o
   7   7  13       27.74       26.04      1.10 o
   8   7  13       27.85       29.14      1.29 o
   0   8  13        2.41        2.77      0.43 o
   1   8  13       52.27       53.06      1.00 o
   2   8  13        9.19        9.32      0.43 o
   3   8  13       47.69       47.72      1.00 o
   4   8  13       60.63       61.98      1.46 o
   5   8  13       21.85       23.29      0.93 o
   6   8  13       26.82       24.51      0.99 o
   7   8  13       29.33       27.93      1.12 o
   8   8  13       13.70       12.42      0.92 o
   0   9  13      272.04      285.07      5.04 o
   1   9  13      207.47      209.80      2.66 o
   2   9  13      139.11      138.30      2.04 o
   3   9  13       33.02       33.80      0.99 o
   4   9  13       35.65       36.04      1.04 o
   5   9  13       70.33       71.02      1.74 o
   6   9  13        8.74        7.04      0.68 o
   7   9  13       39.10       38.14      1.41 o
   8   9  13       62.14       60.57      1.97 o
   0  10  13       38.86       37.91      1.55 o
   1  10  13      125.45      128.11      2.07 o
   2  10  13      136.18      135.91      2.20 o
   3  10  13        7.53        7.58      0.56 o
   4  10  13       31.67       31.78      1.00 o
   5  10  13       51.15       50.28      1.44 o
   6  10  13       59.25       61.12      1.80 o
   7  10  13       37.15       38.32      1.41 o
   0  11  13      118.59      124.32      3.24 o
   1  11  13        3.17        3.17      0.48 o
   2  11  13        1.48        1.29      0.54 o
   3  11  13      248.48      259.09      3.78 o
   4  11  13       37.85       34.87      1.16 o
   5  11  13       31.59       30.48      1.17 o
   6  11  13       83.74       84.64      2.18 o
   0  12  13      113.37      113.57      3.17 o
   1  12  13       24.66       23.49      1.03 o
   2  12  13       92.48       90.99      2.12 o
   3  12  13       61.24       60.23      1.75 o
   4  12  13       11.09       10.21      0.77 o
   5  12  13        9.01        7.69      0.71 o
   6  12  13       30.22       28.91      1.26 o
   0  13  13        4.13        3.58      0.88 o
   1  13  13       17.51       15.30      0.91 o
   2  13  13       16.34       15.73      0.99 o
   3  13  13       19.55       17.99      1.02 o
   4  13  13       28.89       29.61      1.32 o
   5  13  13       24.66       25.57      1.21 o
   0  14  13        8.87        8.41      1.25 o
   1  14  13       10.74       10.00      0.83 o
   2  14  13       18.30       18.21      1.07 o
   3  14  13       14.24       13.59      0.93 o
   0  15  13      151.52      156.27      4.92 o
   1  15  13       32.02       35.18      1.52 o
   0   0  14      941.65      966.96     22.45 o
   1   0  14       75.42       71.60      1.94 o
   2   0  14     1456.50     1428.65     20.12 o
   3   0  14       67.93       63.44      1.98 o
   4   0  14      199.57      197.57      3.29 o
   5   0  14       48.92       49.26      1.35 o
   6   0  14      158.83      160.59      3.51 o
   7   0  14       10.64        9.58      0.86 o
   8   0  14      102.55      103.08      3.04 o
   9   0  14       13.86       13.23      1.36 o
   0   1  14       71.05       69.56      2.11 o
   1   1  14       43.88       41.90      1.08 o
   2   1  14       40.39       39.44      1.13 o
   3   1  14      291.68      281.49      3.81 o
   4   1  14      232.13      238.50      2.53 o
   5   1  14      357.43      360.42      3.81 o
   6   1  14      189.95      190.87      2.60 o
   7   1  14       10.76        9.47      0.62 o
   8   1  14        4.81        3.86      0.64 o
   9   1  14        8.81        8.44      0.76 o
   0   2  14      687.79      715.57     10.56 o
   1   2  14      429.26      429.08      5.18 o
   2   2  14      433.57      421.26      5.19 o
   3   2  14      794.47      788.02      9.27 o
   4   2  14      162.69      161.28      1.94 o
   5   2  14      234.28      236.75      2.68 o
   6   2  14      296.87      300.46      3.98 o
   7   2  14      178.22      176.46      3.01 o
   8   2  14       11.43       10.12      0.73 o
   9   2  14       76.10       75.66      2.16 o
   0   3  14      942.83      953.50     13.29 o
   1   3  14     1127.57     1121.53     10.73 o
   2   3  14      297.19      294.73      4.13 o
   3   3  14       52.57       53.29      1.12 o
   4   3  14      327.12      324.95      3.21 o
   5   3  14       71.81       69.88      1.23 o
   6   3  14       76.28       77.44      1.59 o
   7   3  14       91.33       94.74      2.01 o
   8   3  14       51.08       49.41      1.59 o
   9   3  14       19.12       23.03      1.21 o
   0   4  14       35.15       36.27      1.50 o
   1   4  14      113.13      111.25      2.01 o
   2   4  14       78.39       76.39      1.69 o
   3   4  14       55.58       55.74      1.10 o
   4   4  14      108.62      107.27      1.52 o
   5   4  14      135.89      133.06      1.87 o
   6   4  14      204.38      205.66      2.87 o
   7   4  14       53.37       53.99      1.46 o
   8   4  14       11.73       11.94      0.82 o
   9   4  14       27.74       29.40      1.39 o
   0   5  14      178.49      178.71      4.19 o
   1   5  14      535.53      534.91      6.33 o
   2   5  14      159.79      159.51      1.94 o
   3   5  14       58.83       59.28      1.04 o
   4   5  14       40.41       39.94      0.86 o
   5   5  14       37.98       36.45      0.97 o
   6   5  14       72.53       75.26      1.52 o
   7   5  14       91.96       92.37      1.99 o
   8   5  14      105.64      107.73      2.58 o
   9   5  14      104.30      114.41      2.87 o
   0   6  14      387.95      398.29      5.39 o
   1   6  14      211.07      217.88      2.44 o
   2   6  14      390.64      398.53      3.69 o
   3   6  14       96.21       93.85      1.39 o
   4   6  14      108.91      106.87      1.66 o
   5   6  14       68.96       66.62      1.44 o
   6   6  14      126.48      127.04      2.30 o
   7   6  14       51.55       50.76      1.46 o
   8   6  14       30.19       31.15      1.34 o
   9   6  14        0.85        0.84      1.51 o
   0   7  14      120.22      124.05      2.29 o
   1   7  14       16.53       16.44      0.52 o
   2   7  14       64.20       64.43      1.06 o
   3   7  14      107.37      106.61      1.55 o
   4   7  14      253.06      258.14      3.14 o
   5   7  14       68.08       66.50      1.51 o
   6   7  14       30.24       29.98      1.12 o
   7   7  14       52.19       50.80      1.59 o
   8   7  14       60.64       62.55      1.93 o
   0   8  14      582.50      595.26      7.43 o
   1   8  14      176.16      174.56      2.07 o
   2   8  14      227.85      231.16      2.58 o
   3   8  14       76.55       76.74      1.38 o
   4   8  14       16.26       15.87      0.69 o
   5   8  14       38.34       38.46      1.21 o
   6   8  14      191.62      194.42      3.24 o
   7   8  14       58.97       57.82      1.69 o
   8   8  14       33.06       32.25      1.35 o
   0   9  14       42.45       44.64      1.59 o
   1   9  14       87.10       86.57      1.57 o
   2   9  14      248.11      252.35      3.25 o
   3   9  14      234.63      239.48      3.01 o
   4   9  14      305.11      311.56      3.87 o
   5   9  14       89.73       86.69      1.91 o
   6   9  14       34.09       35.08      1.27 o
   7   9  14       22.82       23.68      1.18 o
   0  10  14       58.65       59.77      2.00 o
   1  10  14        2.50        3.09      0.43 o
   2  10  14      166.13      169.41      2.63 o
   3  10  14      121.85      124.20      2.22 o
   4  10  14       62.01       58.81      1.50 o
   5  10  14       11.53       10.79      0.77 o
   6  10  14        2.06        1.31      0.72 o
   7  10  14       23.32       24.44      1.22 o
   0  11  14       15.77       16.78      1.20 o
   1  11  14      202.62      208.37      3.37 o
   2  11  14        1.84        0.79      0.60 o
   3  11  14       24.92       22.32      0.97 o
   4  11  14       73.50       71.69      1.75 o
   5  11  14       37.32       37.00      1.33 o
   6  11  14       21.51       18.94      1.07 o
   0  12  14       49.19       48.04      2.25 o
   1  12  14       72.97       71.06      1.82 o
   2  12  14       66.65       67.55      1.82 o
   3  12  14       27.02       28.34      1.24 o
   4  12  14       60.66       59.42      1.70 o
   5  12  14       44.78       44.82      1.57 o
   0  13  14      170.95      179.39      4.57 o
   1  13  14      262.71      279.11      4.45 o
   2  13  14       77.67       81.71      2.30 o
   3  13  14       32.22       31.94      1.37 o
   4  13  14       20.61       20.81      1.13 o
   0  14  14       28.36       31.94      1.98 o
   1  14  14       72.43       72.40      2.04 o
   2  14  14        8.50        9.29      0.90 o
   3  14  14       26.92       29.18      1.35 o
   0  15  14        6.78        4.77      1.23 o
   1   0  15      264.52      261.13      5.20 o
   2   0  15      102.86       98.36      3.06 o
   3   0  15       54.27       59.42      1.94 o
   4   0  15      527.23      534.23      6.96 o
   5   0  15       30.54       30.69      1.06 o
   6   0  15      397.91      412.32      7.71 o
   7   0  15       10.03        8.29      0.86 o
   8   0  15       24.12       22.86      1.41 o
   9   0  15        0.52        7.33      1.15 o
   0   1  15     1532.93     1591.21     23.56 o
   1   1  15      292.19      286.64      3.78 o
   2   1  15      473.77      464.97      6.21 o
   3   1  15       20.83       21.70      0.74 o
   4   1  15       42.77       42.43      0.84 o
   5   1  15      145.35      144.27      1.90 o
   6   1  15      291.73      301.43      3.95 o
   7   1  15        8.47        7.25      0.56 o
   8   1  15       82.58       77.26      1.85 o
   9   1  15       20.12       19.68      1.07 o
   0   2  15      175.09      170.88      3.39 o
   1   2  15      248.55      246.35      3.15 o
   2   2  15      256.35      251.26      3.98 o
   3   2  15       23.43       22.60      0.72 o
   4   2  15       98.74       96.00      1.37 o
   5   2  15       34.82       33.86      0.85 o
   6   2  15       46.38       46.51      1.17 o
   7   2  15      101.28      102.36      2.09 o
   8   2  15       11.04       10.03      0.73 o
   9   2  15       11.04        9.45      0.84 o
   0   3  15       91.97       91.44      2.49 o
   1   3  15       73.76       73.39      1.55 o
   2   3  15       51.32       49.80      1.34 o
   3   3  15      391.22      397.11      4.05 o
   4   3  15      221.91      223.30      2.55 o
   5   3  15       80.20       78.76      1.40 o
   6   3  15      150.31      153.19      2.44 o
   7   3  15       47.76       47.63      1.42 o
   8   3  15       48.41       49.25      1.54 o
   9   3  15       32.91       33.58      1.46 o
   0   4  15       10.36       10.37      0.86 o
   1   4  15      133.56      135.28      2.33 o
   2   4  15      258.29      259.09      2.93 o
   3   4  15       48.41       46.61      0.96 o
   4   4  15       16.35       15.07      0.57 o
   5   4  15       47.15       45.73      1.12 o
   6   4  15       46.19       46.15      1.15 o
   7   4  15       89.03       90.17      1.96 o
   8   4  15       18.25       19.12      1.03 o
   9   4  15       34.96       36.59      1.55 o
   0   5  15      200.12      208.28      3.48 o
   1   5  15      554.98      584.07      5.54 o
   2   5  15      108.83      108.91      1.48 o
   3   5  15      944.30      937.62      8.63 o
   4   5  15       42.91       41.45      0.95 o
   5   5  15      396.69      400.29      4.77 o
   6   5  15       25.77       26.16      0.94 o
   7   5  15        5.16        4.68      0.55 o
   8   5  15       26.14       25.82      1.25 o
   9   5  15       22.81       24.66      1.31 o
   0   6  15       29.77       32.46      1.02 o
   1   6  15      220.00      225.27      2.54 o
   2   6  15      350.88      357.64      3.59 o
   3   6  15      101.95      107.31      1.57 o
   4   6  15      129.24      125.47      1.95 o
   5   6  15        4.58        3.57      0.43 o
   6   6  15       58.96       63.20      1.55 o
   7   6  15      150.72      150.09      2.87 o
   8   6  15       17.32       16.38      1.16 o
   0   7  15        1.92        1.97      0.40 o
   1   7  15       53.76       52.43      1.00 o
   2   7  15       65.55       65.91      1.14 o
   3   7  15       10.90       10.27      0.51 o
   4   7  15       64.60       65.34      1.34 o
   5   7  15       33.31       32.59      1.06 o
   6   7  15        2.82        2.34      0.56 o
   7   7  15       28.80       27.41      1.19 o
   8   7  15       46.46       46.96      1.82 o
   0   8  15       86.52       88.48      2.07 o
   1   8  15      100.59       99.55      1.62 o
   2   8  15      192.40      193.90      2.41 o
   3   8  15       66.51       64.62      1.34 o
   4   8  15      235.19      236.16      3.23 o
   5   8  15       77.37       78.84      1.79 o
   6   8  15       15.69       16.03      0.89 o
   7   8  15       62.65       63.65      1.82 o
   8   8  15        1.65        1.14      0.67 o
   0   9  15      161.24      165.69      3.50 o
   1   9  15       40.28       39.21      1.05 o
   2   9  15       27.71       28.07      0.94 o
   3   9  15      196.13      202.22      2.83 o
   4   9  15       27.41       27.75      1.00 o
   5   9  15        6.36        6.17      0.65 o
   6   9  15       51.55       50.64      1.65 o
   7   9  15        6.24        5.06      0.67 o
   0  10  15       82.46       81.54      2.48 o
   1  10  15      142.45      142.58      2.42 o
   2  10  15      153.21      156.27      2.61 o
   3  10  15       63.56       64.28      1.52 o
   4  10  15      137.44      136.53      2.59 o
   5  10  15       13.13       11.29      0.77 o
   6  10  15       29.46       28.25      1.22 o
   7  10  15       57.31       59.79      1.90 o
   0  11  15       80.94       82.46      2.60 o
   1  11  15      147.93      147.93      2.63 o
   2  11  15       77.02       77.69      1.79 o
   3  11  15       33.83       30.85      1.10 o
   4  11  15       52.59       50.15      1.48 o
   5  11  15      139.72      140.37      2.94 o
   6  11  15       11.60       10.85      0.83 o
   0  12  15        0.89        1.95      0.85 o
   1  12  15       66.77       67.45      1.79 o
   2  12  15       18.80       18.17      0.98 o
   3  12  15        9.79       10.15      0.80 o
   4  12  15       15.63       14.21      0.89 o
   5  12  15       31.63       34.57      1.63 o
   0  13  15        7.60        5.56      1.01 o
   1  13  15       34.64       35.15      1.36 o
   2  13  15       10.08        8.85      0.84 o
   3  13  15       70.58       68.47      2.06 o
   4  13  15       42.60       44.67      1.67 o
   0  14  15        0.44        0.89      1.29 o
   1  14  15       24.15       25.76      1.26 o
   2  14  15       48.32       51.52      1.82 o
   3  14  15       15.05       15.19      1.07 o
   0   0  16      553.16      566.86     13.01 o
   1   0  16      323.32      324.69      6.92 o
   2   0  16       18.05       15.94      1.27 o
   3   0  16       19.76       18.72      0.91 o
   4   0  16       79.49       79.63      1.87 o
   5   0  16        0.03        0.00      0.00 o
   6   0  16      206.59      214.55      4.18 o
   7   0  16       63.44       66.90      2.16 o
   8   0  16        8.05        7.50      0.93 o
   9   0  16       35.40       35.61      2.11 o
   0   1  16       86.85       91.62      2.24 o
   1   1  16     1160.27     1170.19     11.76 o
   2   1  16       37.81       35.76      1.22 o
   3   1  16      502.65      503.88      5.92 o
   4   1  16      326.10      327.40      3.59 o
   5   1  16      252.04      248.41      3.08 o
   6   1  16       84.58       84.54      1.65 o
   7   1  16       90.53       89.89      1.91 o
   8   1  16        1.83        2.16      0.52 o
   9   1  16       39.35       39.12      1.55 o
   0   2  16        2.70        2.86      0.45 o
   1   2  16       79.16       76.24      1.58 o
   2   2  16      283.14      282.86      4.11 o
   3   2  16        4.02        4.12      0.32 o
   4   2  16       52.88       53.66      1.02 o
   5   2  16       54.08       52.06      1.17 o
   6   2  16      156.55      157.58      2.43 o
   7   2  16       31.82       30.99      1.14 o
   8   2  16       25.43       23.68      1.08 o
   9   2  16       14.05       11.82      0.93 o
   0   3  16      103.33       98.73      2.56 o
   1   3  16      269.24      265.23      3.55 o
   2   3  16       98.36       99.53      1.62 o
   3   3  16       33.67       33.62      0.80 o
   4   3  16       95.81       93.70      1.48 o
   5   3  16       53.84       53.50      1.24 o
   6   3  16       36.42       36.58      1.11 o
   7   3  16       64.65       63.39      1.67 o
   8   3  16       32.14       31.14      1.24 o
   9   3  16       30.24       30.95      1.37 o
   0   4  16       85.83       90.62      2.06 o
   1   4  16      182.47      189.64      2.36 o
   2   4  16      110.75      110.48      1.53 o
   3   4  16      437.02      441.22      4.72 o
   4   4  16      189.82      190.68      2.38 o
   5   4  16       92.97       94.39      1.76 o
   6   4  16       69.79       67.87      1.52 o
   7   4  16       42.35       41.80      1.34 o
   8   4  16        8.27        8.21      0.72 o
   9   4  16       15.05       16.46      1.06 o
   0   5  16      177.51      180.20      2.84 o
   1   5  16      184.38      188.77      2.18 o
   2   5  16      170.80      172.13      2.07 o
   3   5  16       88.72       88.10      1.41 o
   4   5  16       10.89        9.76      0.52 o
   5   5  16      136.61      138.62      2.24 o
   6   5  16       96.04       96.62      2.02 o
   7   5  16       67.70       66.65      1.73 o
   8   5  16       52.98       55.25      1.79 o
   0   6  16      183.47      186.48      3.27 o
   1   6  16       18.74       18.06      0.55 o
   2   6  16      380.81      389.96      4.22 o
   3   6  16       32.36       29.31      0.87 o
   4   6  16      321.32      318.15      3.93 o
   5   6  16       11.48       11.61      0.64 o
   6   6  16       37.14       36.59      1.25 o
   7   6  16       30.93       28.48      1.24 o
   8   6  16       38.91       39.83      1.64 o
   0   7  16       13.98       14.84      0.82 o
   1   7  16       96.19       95.85      1.58 o
   2   7  16      206.41      207.11      2.67 o
   3   7  16       31.38       29.17      0.90 o
   4   7  16      270.99      275.67      3.74 o
   5   7  16       11.45       10.71      0.67 o
   6   7  16       19.69       18.12      0.93 o
   7   7  16        9.02        8.59      0.82 o
   8   7  16       14.24       12.41      1.04 o
   0   8  16       24.21       23.50      1.10 o
   1   8  16       46.09       46.41      1.06 o
   2   8  16      103.09      100.96      1.74 o
   3   8  16       70.99       71.28      1.47 o
   4   8  16       24.04       25.28      0.93 o
   5   8  16       74.42       73.57      1.86 o
   6   8  16       50.02       49.37      1.52 o
   7   8  16       33.91       32.51      1.37 o
   0   9  16      119.80      124.21      3.05 o
   1   9  16       18.14       18.96      0.74 o
   2   9  16        1.92        1.62      0.46 o
   3   9  16      103.52      102.66      1.93 o
   4   9  16       84.84       87.35      1.90 o
   5   9  16        4.27        3.31      0.61 o
   6   9  16       63.57       62.91      1.78 o
   7   9  16       14.54       12.91      0.94 o
   0  10  16      435.13      463.62      7.65 o
   1  10  16       77.36       80.41      1.66 o
   2  10  16      347.19      354.41      4.79 o
   3  10  16        7.04        6.72      0.61 o
   4  10  16      161.18      161.59      3.04 o
   5  10  16       30.91       30.80      1.23 o
   6  10  16      155.83      155.96      2.98 o
   0  11  16       23.87       23.49      1.34 o
   1  11  16      116.73      116.10      2.16 o
   2  11  16       76.41       76.53      1.81 o
   3  11  16       21.65       21.32      1.02 o
   4  11  16       19.84       18.40      0.96 o
   5  11  16       26.11       26.55      1.25 o
   6  11  16        3.01        2.86      0.74 o
   0  12  16      234.64      237.22      6.62 o
   1  12  16       74.29       72.46      1.90 o
   2  12  16       26.64       25.85      1.18 o
   3  12  16       87.46       90.16      2.30 o
   4  12  16       30.85       32.87      1.37 o
   5  12  16       55.17       52.17      1.97 o
   0  13  16       14.48       15.99      1.36 o
   1  13  16       27.10       26.40      1.20 o
   2  13  16       15.68       13.39      0.95 o
   3  13  16       49.71       49.19      1.82 o
   4  13  16       18.22       14.12      1.13 o
   0  14  16        0.04        0.00      0.00 o
   1  14  16       34.69       33.82      1.46 o
   2  14  16       42.38       42.04      1.66 o
   1   0  17       52.35       52.11      2.07 o
   2   0  17      377.99      385.57      8.42 o
   3   0  17       39.90       38.64      1.28 o
   4   0  17      755.05      768.71     10.15 o
   5   0  17       20.14       21.08      1.02 o
   6   0  17       61.10       62.13      2.27 o
   7   0  17       48.07       49.83      1.98 o
   8   0  17       46.86       43.38      1.91 o
   9   0  17        1.36        0.54      1.10 o
   0   1  17      181.99      180.11      3.93 o
   1   1  17       83.87       79.93      1.65 o
   2   1  17      757.50      775.37      9.33 o
   3   1  17       92.21       92.22      1.38 o
   4   1  17      125.73      124.97      1.79 o
   5   1  17       12.84       12.29      0.62 o
   6   1  17       95.94       99.03      1.84 o
   7   1  17       54.29       53.18      1.45 o
   8   1  17       87.54       85.80      2.01 o
   9   1  17       34.82       34.91      1.42 o
   0   2  17       56.82       58.61      1.82 o
   1   2  17      553.90      560.02      5.93 o
   2   2  17      208.33      208.90      2.73 o
   3   2  17       44.05       45.28      0.93 o
   4   2  17      533.96      541.81      5.74 o
   5   2  17      222.95      223.27      2.99 o
   6   2  17       91.14       91.62      1.80 o
   7   2  17       67.28       67.97      1.77 o
   8   2  17       20.71       20.51      1.01 o
   9   2  17        7.04        6.78      0.78 o
   0   3  17      141.47      145.12      2.78 o
   1   3  17      396.29      408.67      4.14 o
   2   3  17      229.59      228.26      2.96 o
   3   3  17      418.05      422.41      4.35 o
   4   3  17      277.42      274.40      3.38 o
   5   3  17      281.71      283.78      3.73 o
   6   3  17      146.11      146.67      2.60 o
   7   3  17       11.65       11.25      0.74 o
   8   3  17       15.69       14.38      0.90 o
   9   3  17       23.28       23.18      1.24 o
   0   4  17      367.75      384.55      6.08 o
   1   4  17      524.47      540.39      5.94 o
   2   4  17      106.23      105.98      1.54 o
   3   4  17       67.80       67.21      1.25 o
   4   4  17        5.72        5.18      0.44 o
   5   4  17       15.24       15.57      0.72 o
   6   4  17      103.96      103.69      2.04 o
   7   4  17      116.38      113.86      2.33 o
   8   4  17        6.92        4.57      0.65 o
   0   5  17       61.13       60.70      1.38 o
   1   5  17      229.26      235.08      2.84 o
   2   5  17      108.37      110.25      1.62 o
   3   5  17      334.86      332.34      4.05 o
   4   5  17        7.47        7.37      0.52 o
   5   5  17       71.54       72.13      1.61 o
   6   5  17       21.12       21.33      0.92 o
   7   5  17       20.24       18.11      1.07 o
   8   5  17       35.09       37.49      1.47 o
   0   6  17        2.75        2.51      0.38 o
   1   6  17      128.36      128.46      1.85 o
   2   6  17       85.72       84.07      1.42 o
   3   6  17       14.82       12.96      0.63 o
   4   6  17      209.16      209.45      2.82 o
   5   6  17        4.97        3.62      0.50 o
   6   6  17       16.30       15.01      0.85 o
   7   6  17      104.07      106.24      2.59 o
   8   6  17        3.59        2.58      0.77 o
   0   7  17      115.88      117.21      2.58 o
   1   7  17      462.58      475.63      5.26 o
   2   7  17      109.37      110.76      1.93 o
   3   7  17      189.38      192.00      2.82 o
   4   7  17       60.63       61.76      1.38 o
   5   7  17      129.26      130.90      2.53 o
   6   7  17      104.01      102.76      2.45 o
   7   7  17       31.46       30.66      1.35 o
   8   7  17       39.03       40.18      1.97 o
   0   8  17       11.24       11.46      0.85 o
   1   8  17       73.29       73.71      1.42 o
   2   8  17      436.50      448.52      5.61 o
   3   8  17       66.09       65.70      1.50 o
   4   8  17      384.82      400.22      5.68 o
   5   8  17      106.14      107.37      2.27 o
   6   8  17        1.27        0.77      0.71 o
   7   8  17        0.03        0.00      0.00 o
   0   9  17       51.12       53.51      1.89 o
   1   9  17       54.04       54.40      1.28 o
   2   9  17      251.87      254.55      3.73 o
   3   9  17       36.28       36.25      1.17 o
   4   9  17       21.68       20.79      1.02 o
   5   9  17       90.43       87.29      2.08 o
   6   9  17       97.19       96.20      2.34 o
   7   9  17        5.29        4.10      0.75 o
   0  10  17        1.80        2.08      0.71 o
   1  10  17        1.88        1.41      0.47 o
   2  10  17       16.94       16.02      0.83 o
   3  10  17      108.81      108.72      2.28 o
   4  10  17       92.81       93.00      2.24 o
   5  10  17       13.53       12.02      0.91 o
   6  10  17       20.26       18.56      1.09 o
   0  11  17       57.32       59.75      2.13 o
   1  11  17       57.51       54.13      1.45 o
   2  11  17       25.41       24.72      1.01 o
   3  11  17      323.27      326.30      5.10 o
   4  11  17        9.29        9.49      0.89 o
   5  11  17       15.57       14.81      1.03 o
   0  12  17      113.64      117.23      3.50 o
   1  12  17       90.98       91.84      2.36 o
   2  12  17       66.22       63.57      1.82 o
   3  12  17       57.89       57.87      1.90 o
   4  12  17       17.16       17.41      1.05 o
   5  12  17        5.21        4.03      0.89 o
   0  13  17        0.34        0.55      1.12 o
   1  13  17       73.08       69.58      1.95 o
   2  13  17       19.46       19.40      1.14 o
   3  13  17       36.43       38.18      1.59 o
   0  14  17        9.60       10.97      1.18 o
   1  14  17      105.65      109.35      2.74 o
   0   0  18      151.35      148.69      3.94 o
   1   0  18      754.77      794.36     11.77 o
   2   0  18      212.39      218.85      3.67 o
   3   0  18        3.45        3.09      0.46 o
   4   0  18       18.69       18.78      0.94 o
   5   0  18      116.68      122.68      3.01 o
   6   0  18        5.53        6.00      0.74 o
   7   0  18       89.10       91.14      2.66 o
   8   0  18       32.85       33.83      1.73 o
   9   0  18       37.65       33.92      1.96 o
   0   1  18      437.77      450.54      6.18 o
   1   1  18       97.23       97.45      1.61 o
   2   1  18       89.89       89.50      1.47 o
   3   1  18       66.31       65.11      1.19 o
   4   1  18       96.01       94.74      1.60 o
   5   1  18      131.48      134.94      2.33 o
   6   1  18       82.63       86.09      1.80 o
   7   1  18       95.72       92.27      2.01 o
   8   1  18        0.58        0.93      0.57 o
   9   1  18       20.79       20.30      1.12 o
   0   2  18        3.85        2.77      0.41 o
   1   2  18       19.48       17.93      0.61 o
   2   2  18        1.07        1.52      0.29 o
   3   2  18      174.29      174.89      2.29 o
   4   2  18      118.10      118.68      1.84 o
   5   2  18       45.15       45.32      1.17 o
   6   2  18        2.97        2.70      0.50 o
   7   2  18        9.34        8.13      0.70 o
   8   2  18       12.29       11.17      0.82 o
   9   2  18       25.97       23.90      1.27 o
   0   3  18       93.45      103.84      2.07 o
   1   3  18       54.23       53.90      1.00 o
   2   3  18       79.97       77.45      1.28 o
   3   3  18      156.17      164.09      2.16 o
   4   3  18       41.91       41.74      1.09 o
   5   3  18       37.61       36.54      1.12 o
   6   3  18       14.22       18.30      0.87 o
   7   3  18       16.45       17.38      0.92 o
   8   3  18        2.08        0.98      0.74 o
   0   4  18        5.09        3.90      0.44 o
   1   4  18       49.81       49.63      1.00 o
   2   4  18      239.61      236.73      2.75 o
   3   4  18       34.67       33.35      0.94 o
   4   4  18      490.09      507.14      6.31 o
   5   4  18      140.48      142.11      2.44 o
   6   4  18       67.96       68.32      1.61 o
   7   4  18        0.13        0.00      0.00 o
   8   4  18       12.38       11.38      0.88 o
   0   5  18       26.00       26.31      0.93 o
   1   5  18       43.94       43.35      0.93 o
   2   5  18      213.90      218.82      2.79 o
   3   5  18       26.39       25.54      0.86 o
   4   5  18      110.31      112.15      1.94 o
   5   5  18       12.82       12.24      0.69 o
   6   5  18       90.58       88.28      1.99 o
   7   5  18        0.57        0.11      0.32 o
   8   5  18       37.58       38.73      1.66 o
   0   6  18        7.66        6.73      0.53 o
   1   6  18      137.35      137.60      2.04 o
   2   6  18       38.69       37.49      0.95 o
   3   6  18       68.04       69.23      1.47 o
   4   6  18      103.92      104.75      1.99 o
   5   6  18       32.34       32.71      1.15 o
   6   6  18        1.26        1.94      0.54 o
   7   6  18       66.36       68.62      2.03 o
   8   6  18       17.03       16.44      1.20 o
   0   7  18        0.65        0.03      0.18 o
   1   7  18       69.52       71.73      1.51 o
   2   7  18       72.11       74.28      1.49 o
   3   7  18      221.10      218.95      3.55 o
   4   7  18       39.04       40.08      1.17 o
   5   7  18       30.55       30.39      1.15 o
   6   7  18       62.54       64.73      1.80 o
   7   7  18       18.41       18.02      1.19 o
   0   8  18       98.47       98.15      2.65 o
   1   8  18       52.14       54.83      1.31 o
   2   8  18      140.60      141.37      2.36 o
   3   8  18       11.44        9.89      0.65 o
   4   8  18       12.13       11.36      0.73 o
   5   8  18       18.96       18.64      0.95 o
   6   8  18        0.19        0.10      0.30 o
   7   8  18       12.21       11.40      1.00 o
   0   9  18       18.52       19.46      1.12 o
   1   9  18      123.58      124.58      2.20 o
   2   9  18       56.88       58.20      1.48 o
   3   9  18       53.40       52.70      1.47 o
   4   9  18       10.25        8.56      0.70 o
   5   9  18       38.63       39.82      1.43 o
   6   9  18       38.63       41.55      1.56 o
   7   9  18        8.99        9.00      0.88 o
   0  10  18        0.16        0.82      0.83 o
   1  10  18      122.62      124.45      2.34 o
   2  10  18       45.86       43.33      1.39 o
   3  10  18       24.73       24.13      1.12 o
   4  10  18       50.76       51.84      1.76 o
   5  10  18        5.98        4.74      0.75 o
   6  10  18        3.19        3.07      0.70 o
   0  11  18      260.90      266.28      5.45 o
   1  11  18       89.36       90.34      2.00 o
   2  11  18       39.09       38.22      1.27 o
   3  11  18        2.29        1.58      0.70 o
   4  11  18       12.73       11.38      0.94 o
   5  11  18       16.94       13.60      1.01 o
   0  12  18        4.86        4.43      1.01 o
   1  12  18        2.71        2.00      0.63 o
   2  12  18       10.59       10.09      0.78 o
   3  12  18       21.75       22.60      1.25 o
   4  12  18       45.59       45.77      1.78 o
   0  13  18       25.15       19.79      1.52 o
   1  13  18        7.00        7.02      0.73 o
   2  13  18       27.09       26.94      1.36 o
   3  13  18       27.28       25.60      1.40 o
   1   0  19      354.95      366.05      5.39 o
   2   0  19      385.84      401.39      7.19 o
   3   0  19      248.71      248.94      4.54 o
   4   0  19      639.77      645.12      9.48 o
   5   0  19      346.05      356.65      8.10 o
   6   0  19       26.88       28.34      1.49 o
   7   0  19       19.67       17.81      1.20 o
   8   0  19       25.95       22.52      1.54 o
   0   1  19      531.98      540.57      7.05 o
   1   1  19       79.30       81.42      1.31 o
   2   1  19      300.15      307.64      3.62 o
   3   1  19      160.99      165.64      2.36 o
   4   1  19       28.31       27.76      0.89 o
   5   1  19       18.02       17.83      0.78 o
   6   1  19      198.22      205.88      3.37 o
   7   1  19        6.21        5.47      0.60 o
   8   1  19       57.98       60.27      1.80 o
   0   2  19      493.41      507.72      7.42 o
   1   2  19       39.49       39.53      0.84 o
   2   2  19      295.17      297.70      3.45 o
   3   2  19      197.55      198.63      2.53 o
   4   2  19      343.51      351.85      4.43 o
   5   2  19       37.89       36.52      1.07 o
   6   2  19       98.24      101.78      2.01 o
   7   2  19        4.34        4.26      0.62 o
   8   2  19       64.89       60.74      1.77 o
   0   3  19        1.31        1.08      0.44 o
   1   3  19      377.57      385.06      4.17 o
   2   3  19      321.24      322.80      3.46 o
   3   3  19      268.11      264.81      3.19 o
   4   3  19       61.49       60.58      1.43 o
   5   3  19      292.92      296.07      3.88 o
   6   3  19        2.56        2.35      0.53 o
   7   3  19       74.53       74.61      1.91 o
   8   3  19       21.80       21.20      1.12 o
   0   4  19       10.37        9.99      0.68 o
   1   4  19      725.79      744.66      7.09 o
   2   4  19      128.08      127.58      2.02 o
   3   4  19        4.86        3.50      0.40 o
   4   4  19       63.86       64.80      1.52 o
   5   4  19      135.38      138.80      2.48 o
   6   4  19        0.65        0.50      0.76 o
   7   4  19      137.24      138.34      2.81 o
   8   4  19       58.65       58.08      1.85 o
   0   5  19       38.57       36.72      1.24 o
   1   5  19       54.54       54.20      1.10 o
   2   5  19      171.96      170.38      2.36 o
   3   5  19      395.42      399.42      5.41 o
   4   5  19       35.05       33.37      1.05 o
   5   5  19       90.05       91.46      2.04 o
   6   5  19      114.29      108.03      2.29 o
   7   5  19       17.31       17.50      1.04 o
   8   5  19       15.00       14.32      1.13 o
   0   6  19       78.01       83.16      2.02 o
   1   6  19      345.51      354.12      4.60 o
   2   6  19       22.20       22.32      0.78 o
   3   6  19      169.27      168.71      2.57 o
   4   6  19       23.04       23.31      0.91 o
   5   6  19      100.45      100.00      2.15 o
   6   6  19       29.76       30.03      1.19 o
   7   6  19      112.71      116.72      2.82 o
   8   6  19        2.10        1.91      0.84 o
   0   7  19      116.65      115.58      2.78 o
   1   7  19      244.99      253.79      3.60 o
   2   7  19      158.36      158.29      2.47 o
   3   7  19      160.55      156.56      3.21 o
   4   7  19        2.99        2.48      0.49 o
   5   7  19       69.98       67.90      1.72 o
   6   7  19       47.06       46.98      1.53 o
   7   7  19       38.87       40.20      1.72 o
   0   8  19       39.07       38.12      1.54 o
   1   8  19        5.16        4.82      0.50 o
   2   8  19       82.44       82.37      1.82 o
   3   8  19      138.74      139.32      2.52 o
   4   8  19      230.59      228.54      3.76 o
   5   8  19       48.74       47.13      1.57 o
   6   8  19       64.55       64.27      1.84 o
   7   8  19       11.72       12.01      1.00 o
   0   9  19       50.02       48.39      1.87 o
   1   9  19      146.11      150.49      2.60 o
   2   9  19       78.19       77.45      1.81 o
   3   9  19      163.18      164.09      3.28 o
   4   9  19       37.83       36.76      1.35 o
   5   9  19       96.95      101.83      2.49 o
   6   9  19       32.63       32.29      1.41 o
   0  10  19       57.49       54.86      2.04 o
   1  10  19       66.15       65.33      1.67 o
   2  10  19      123.88      122.81      2.66 o
   3  10  19       33.12       29.79      1.28 o
   4  10  19      161.64      162.72      3.34 o
   5  10  19       59.67       61.92      2.08 o
   6  10  19        0.14        0.00      0.00 o
   0  11  19       69.45       69.99      2.45 o
   1  11  19       42.32       39.98      1.36 o
   2  11  19      100.85       98.91      2.12 o
   3  11  19       82.03       80.08      2.29 o
   4  11  19       72.72       72.27      2.38 o
   5  11  19       28.12       27.00      1.56 o
   0  12  19       11.31        9.62      1.07 o
   1  12  19       85.12       84.86      2.08 o
   2  12  19        0.61        0.04      0.23 o
   3  12  19       11.83        9.12      0.85 o
   4  12  19        7.52        6.36      0.87 o
   0  13  19        0.16        0.00      0.00 o
   1  13  19       38.21       36.56      1.45 o
   2  13  19       88.03       86.71      2.52 o
   0   0  20      480.12      503.55      9.75 o
   1   0  20      288.31      291.29      4.79 o
   2   0  20      100.81      106.54      2.40 o
   3   0  20      125.20      128.41      3.11 o
   4   0  20      239.49      244.11      4.61 o
   5   0  20        3.49        3.76      0.68 o
   6   0  20      236.10      223.11      5.35 o
   7   0  20       87.17       85.60      3.35 o
   8   0  20       26.03       25.64      1.78 o
   0   1  20        5.21        6.47      0.56 o
   1   1  20       53.82       53.82      1.07 o
   2   1  20      206.38      209.63      2.86 o
   3   1  20      227.14      227.14      3.09 o
   4   1  20      117.79      119.55      2.25 o
   5   1  20       80.96       81.71      1.77 o
   6   1  20        6.48        5.55      0.63 o
   7   1  20       16.43       14.28      0.87 o
   8   1  20       21.53       19.69      1.07 o
   0   2  20      227.94      241.74      3.74 o
   1   2  20      149.14      151.33      1.95 o
   2   2  20       60.45       60.28      1.16 o
   3   2  20      184.88      189.67      2.78 o
   4   2  20       58.94       58.47      1.35 o
   5   2  20       43.72       44.03      1.26 o
   6   2  20       43.17       44.67      1.36 o
   7   2  20       61.62       61.49      1.76 o
   8   2  20        5.02        4.41      0.67 o
   0   3  20      558.71      559.00      7.80 o
   1   3  20       58.63       58.98      1.11 o
   2   3  20      118.54      118.34      1.83 o
   3   3  20      171.76      176.71      2.77 o
   4   3  20        8.98        7.78      0.59 o
   5   3  20       70.20       71.36      1.74 o
   6   3  20      169.62      169.95      2.98 o
   7   3  20       25.67       25.61      1.12 o
   8   3  20       37.03       37.55      1.47 o
   0   4  20       10.38        9.60      0.70 o
   1   4  20       26.78       27.34      0.79 o
   2   4  20       93.93       88.53      1.61 o
   3   4  20       36.38       36.85      1.06 o
   4   4  20      235.83      246.95      3.54 o
   5   4  20       35.12       35.11      1.21 o
   6   4  20        9.32        9.07      0.71 o
   7   4  20        1.06        0.13      0.34 o
   8   4  20        2.16        2.11      0.70 o
   0   5  20      104.80      104.52      2.56 o
   1   5  20       69.84       69.17      1.37 o
   2   5  20      104.00      104.08      1.77 o
   3   5  20      127.08      130.04      2.27 o
   4   5  20       10.38       10.23      0.68 o
   5   5  20       79.64       80.03      1.90 o
   6   5  20       15.63       15.60      0.91 o
   7   5  20       12.81       10.68      0.91 o
   8   5  20       61.74       62.08      2.24 o
   0   6  20        3.97        4.53      0.55 o
   1   6  20      113.92      116.71      1.92 o
   2   6  20       69.26       68.74      1.54 o
   3   6  20       73.06       71.77      1.63 o
   4   6  20      167.37      170.57      3.23 o
   5   6  20       26.75       25.28      1.05 o
   6   6  20       83.18       80.99      2.06 o
   7   6  20       23.75       23.63      1.31 o
   0   7  20        0.22        0.21      0.43 o
   1   7  20       87.90       88.73      1.80 o
   2   7  20       75.48       76.24      1.70 o
   3   7  20      114.83      113.77      2.23 o
   4   7  20       11.90       10.02      0.69 o
   5   7  20       69.56       71.49      1.91 o
   6   7  20        9.59        9.26      0.75 o
   7   7  20        1.05        0.98      0.88 o
   0   8  20      202.85      210.97      4.73 o
   1   8  20      319.47      332.20      5.39 o
   2   8  20        1.80        1.44      0.51 o
   3   8  20       23.73       23.33      1.00 o
   4   8  20       10.03        9.44      0.73 o
   5   8  20       26.42       27.35      1.21 o
   6   8  20        5.77        4.42      0.68 o
   0   9  20       26.53       26.00      1.37 o
   1   9  20       19.03       17.85      0.91 o
   2   9  20       24.38       24.47      1.00 o
   3   9  20       33.33       30.08      1.18 o
   4   9  20        8.67        7.33      0.76 o
   5   9  20       12.59       11.44      0.86 o
   6   9  20        9.90        7.93      0.92 o
   0  10  20       13.35       15.14      1.16 o
   1  10  20       59.98       58.15      1.64 o
   2  10  20       42.70       39.45      1.42 o
   3  10  20        0.84        0.71      0.83 o
   4  10  20       50.98       51.99      1.86 o
   5  10  20       29.39       29.71      1.48 o
   0  11  20       27.06       27.55      1.60 o
   1  11  20       25.04       21.72      1.05 o
   2  11  20      122.73      122.19      2.54 o
   3  11  20       11.22       10.33      0.99 o
   4  11  20       26.55       29.94      1.43 o
   0  12  20        0.00        0.00      0.00 o
   1  12  20       18.74       15.89      0.90 o
   2  12  20       40.83       39.70      1.49 o
   3  12  20       27.38       28.07      1.62 o
   0  13  20       71.47       70.21      3.04 o
   1  13  20       20.89       21.18      1.16 o
   1   0  21       15.05       17.13      0.88 o
   2   0  21      497.39      507.03     10.02 o
   3   0  21      200.51      208.56      4.19 o
   4   0  21      280.08      281.59      5.43 o
   5   0  21        2.56        1.91      0.74 o
   6   0  21      101.18      100.39      3.23 o
   7   0  21        1.36        1.84      0.89 o
   8   0  21        0.06        0.37      0.75 o
   0   1  21      294.87      294.28      4.62 o
   1   1  21      110.18      110.14      1.88 o
   2   1  21      241.56      245.10      3.21 o
   3   1  21       64.35       65.85      1.44 o
   4   1  21       53.47       54.75      1.34 o
   5   1  21       69.83       68.27      1.73 o
   6   1  21       71.03       72.88      1.83 o
   7   1  21       53.01       52.56      1.68 o
   8   1  21       98.13      102.59      2.57 o
   0   2  21        8.62        8.79      0.65 o
   1   2  21      164.88      161.41      2.17 o
   2   2  21       23.38       22.32      0.79 o
   3   2  21       56.39       55.36      1.25 o
   4   2  21       24.54       24.99      0.92 o
   5   2  21       69.56       70.22      1.72 o
   6   2  21       22.31       21.12      1.02 o
   7   2  21       46.03       48.74      1.60 o
   8   2  21       50.28       50.07      1.70 o
   0   3  21      271.09      279.49      4.51 o
   1   3  21       34.51       35.63      0.94 o
   2   3  21      190.21      194.91      2.64 o
   3   3  21      345.07      349.81      4.56 o
   4   3  21       29.37       28.76      1.07 o
   5   3  21       23.64       22.91      1.05 o
   6   3  21       22.71       24.31      1.12 o
   7   3  21        0.98        0.85      0.65 o
   8   3  21        6.79        5.21      0.71 o
   0   4  21      126.41      127.74      2.90 o
   1   4  21      102.53       98.63      1.88 o
   2   4  21        7.75        6.38      0.50 o
   3   4  21      128.42      129.24      2.24 o
   4   4  21       43.78       43.72      1.33 o
   5   4  21       64.80       62.32      1.68 o
   6   4  21        6.44        5.53      0.64 o
   7   4  21       63.54       63.90      1.95 o
   8   4  21       24.61       22.98      1.26 o
   0   5  21      158.09      165.83      3.64 o
   1   5  21       99.58      101.25      1.86 o
   2   5  21      219.31      220.05      2.95 o
   3   5  21       79.14       79.13      1.76 o
   4   5  21      100.28       99.97      2.35 o
   5   5  21      334.59      343.22      4.84 o
   6   5  21       28.20       28.52      1.21 o
   7   5  21        7.97        8.03      0.89 o
   0   6  21      142.38      144.21      3.36 o
   1   6  21      314.63      317.30      3.92 o
   2   6  21       41.01       41.28      1.22 o
   3   6  21      156.59      157.71      2.92 o
   4   6  21       86.07       85.47      1.95 o
   5   6  21      165.32      161.36      3.21 o
   6   6  21       43.57       46.11      1.57 o
   7   6  21       33.39       37.13      1.59 o
   0   7  21      186.24      192.00      4.28 o
   1   7  21       91.66       95.23      2.06 o
   2   7  21       36.86       36.21      1.16 o
   3   7  21       50.54       51.75      1.48 o
   4   7  21       20.12       17.98      0.90 o
   5   7  21        0.21        0.49      0.99 o
   6   7  21       38.91       39.97      1.48 o
   7   7  21       20.58       19.88      1.17 o
   0   8  21       38.90       39.06      1.82 o
   1   8  21        1.22        1.14      0.55 o
   2   8  21       89.82       90.31      1.99 o
   3   8  21        5.07        4.71      0.61 o
   4   8  21       79.69       79.55      1.96 o
   5   8  21       45.63       46.30      1.61 o
   6   8  21       29.97       27.06      1.33 o
   0   9  21      194.43      196.20      4.90 o
   1   9  21       57.74       56.22      1.63 o
   2   9  21       72.75       70.85      1.90 o
   3   9  21       12.58       12.76      0.90 o
   4   9  21       19.53       17.11      0.98 o
   5   9  21        7.53        5.72      0.78 o
   6   9  21       12.12       18.70      1.22 o
   0  10  21       20.15       17.87      1.27 o
   1  10  21      123.92      121.69      2.78 o
   2  10  21       40.99       39.89      1.47 o
   3  10  21      106.40      102.21      2.66 o
   4  10  21       47.82       47.38      1.80 o
   5  10  21       35.93       35.95      1.70 o
   0  11  21       27.41       28.00      1.60 o
   1  11  21       16.62       15.45      0.89 o
   2  11  21        9.07        7.38      0.80 o
   3  11  21       47.68       44.62      1.76 o
   4  11  21        4.24        4.63      0.82 o
   0  12  21       77.40       75.51      2.85 o
   1  12  21       41.49       41.38      1.46 o
   2  12  21       42.29       39.15      1.58 o
   3  12  21        9.99        8.92      0.95 o
   0   0  22      103.99      110.48      3.55 o
   1   0  22      139.05      136.42      3.04 o
   2   0  22       70.39       72.18      2.07 o
   3   0  22       73.80       72.46      2.34 o
   4   0  22       62.72       62.41      2.21 o
   5   0  22      108.67      107.15      3.32 o
   6   0  22       66.24       62.09      2.65 o
   7   0  22       88.44       92.56      3.44 o
   8   0  22        8.26        4.15      1.12 o
   0   1  22        0.60        1.80      0.52 o
   1   1  22       63.83       65.71      1.38 o
   2   1  22       15.28       15.80      0.69 o
   3   1  22      313.09      323.58      4.51 o
   4   1  22       87.19       87.63      1.80 o
   5   1  22      208.26      217.06      3.70 o
   6   1  22        8.29        6.64      0.71 o
   7   1  22       17.93       15.66      0.97 o
   8   1  22       10.77        9.46      0.93 o
   0   2  22       12.62       12.38      0.81 o
   1   2  22      464.08      470.54      5.04 o
   2   2  22      184.92      182.05      2.99 o
   3   2  22      207.46      214.79      3.04 o
   4   2  22       90.44       90.59      1.91 o
   5   2  22       79.60       79.65      1.88 o
   6   2  22       20.37       18.49      1.00 o
   7   2  22      120.25      122.73      2.88 o
   8   2  22       17.32       16.56      1.03 o
   0   3  22      335.41      341.22      5.44 o
   1   3  22       84.23       86.38      1.63 o
   2   3  22       95.09       94.09      1.72 o
   3   3  22        9.09        8.48      0.58 o
   4   3  22        5.58        4.91      0.55 o
   5   3  22       11.89       10.62      0.74 o
   6   3  22       20.16       18.71      1.00 o
   7   3  22       18.76       18.27      1.11 o
   0   4  22      242.69      252.25      4.68 o
   1   4  22       41.06       39.74      1.11 o
   2   4  22      228.89      226.43      3.09 o
   3   4  22       25.84       26.98      0.99 o
   4   4  22      147.96      149.71      2.81 o
   5   4  22       35.68       35.63      1.29 o
   6   4  22      211.81      211.68      3.96 o
   7   4  22       28.00       28.82      1.37 o
   0   5  22      609.80      616.23     10.80 o
   1   5  22       18.80       20.83      0.80 o
   2   5  22      140.69      140.90      2.26 o
   3   5  22       11.44       11.58      0.70 o
   4   5  22      127.39      129.14      2.60 o
   5   5  22       11.27       10.87      0.83 o
   6   5  22       64.17       63.27      1.83 o
   7   5  22        7.83        7.13      0.81 o
   0   6  22       86.50       88.58      2.72 o
   1   6  22      183.43      185.81      2.94 o
   2   6  22       49.79       50.02      1.38 o
   3   6  22       16.54       14.98      0.81 o
   4   6  22       65.94       63.78      1.65 o
   5   6  22       30.38       30.57      1.36 o
   6   6  22       51.52       51.40      1.71 o
   7   6  22       45.84       46.30      1.82 o
   0   7  22      437.40      466.40     10.75 o
   1   7  22       32.61       33.29      1.16 o
   2   7  22       52.75       52.28      1.53 o
   3   7  22       51.14       49.63      1.65 o
   4   7  22       14.31       11.73      0.78 o
   5   7  22      123.44      127.21      2.79 o
   6   7  22       46.79       49.27      1.83 o
   0   8  22        3.76        2.74      0.85 o
   1   8  22      140.11      144.05      3.15 o
   2   8  22       26.96       25.83      1.10 o
   3   8  22       39.11       37.80      1.42 o
   4   8  22       34.17       33.89      1.30 o
   5   8  22       45.69       45.15      1.65 o
   6   8  22        4.43        2.74      0.89 o
   0   9  22      250.09      257.44      5.63 o
   1   9  22       18.66       15.19      0.91 o
   2   9  22      124.69      126.15      2.58 o
   3   9  22       91.35       87.99      2.35 o
   4   9  22       15.15       14.92      0.99 o
   5   9  22      154.08      160.41      3.80 o
   0  10  22        4.68        3.39      0.87 o
   1  10  22       18.04       17.05      0.98 o
   2  10  22       24.15       24.06      1.24 o
   3  10  22       26.82       24.03      1.26 o
   4  10  22       62.19       65.00      2.33 o
   0  11  22      165.38      166.52      4.42 o
   1  11  22        5.54        4.24      0.65 o
   2  11  22       14.76       13.84      0.96 o
   3  11  22       57.76       57.72      2.06 o
   0  12  22        5.00        4.03      1.02 o
   1  12  22        6.99        5.86      0.76 o
   2  12  22       25.05       25.25      1.40 o
   1   0  23        7.65        7.41      0.79 o
   2   0  23       18.49       19.99      1.19 o
   3   0  23        0.93        0.00      0.00 o
   4   0  23       24.01       24.35      1.44 o
   5   0  23        6.37        5.69      1.01 o
   6   0  23       72.87       72.80      3.55 o
   7   0  23       15.14       12.76      1.39 o
   0   1  23      360.61      368.74      6.06 o
   1   1  23        7.15        6.21      0.49 o
   2   1  23       46.66       44.23      1.25 o
   3   1  23      146.26      147.42      2.45 o
   4   1  23        7.48        7.55      0.60 o
   5   1  23       19.77       18.52      1.01 o
   6   1  23       20.17       19.62      1.10 o
   7   1  23        3.67        4.12      0.75 o
   0   2  23      247.86      252.25      4.81 o
   1   2  23      144.14      144.33      2.36 o
   2   2  23      152.38      151.14      2.57 o
   3   2  23       73.60       74.84      1.60 o
   4   2  23       15.07       15.65      0.82 o
   5   2  23       91.25       91.15      2.18 o
   6   2  23       64.55       61.16      1.85 o
   7   2  23       57.62       59.66      1.99 o
   0   3  23        3.25        1.71      0.68 o
   1   3  23       82.08       84.27      1.71 o
   2   3  23       29.39       27.88      1.00 o
   3   3  23        0.21        0.03      0.19 o
   4   3  23       64.79       65.29      1.66 o
   5   3  23       70.98       70.76      1.93 o
   6   3  23       13.22       12.46      0.88 o
   7   3  23       15.13       12.07      0.94 o
   0   4  23        0.35        0.83      0.82 o
   1   4  23      263.19      264.92      3.66 o
   2   4  23       28.13       28.45      0.98 o
   3   4  23       72.85       70.88      1.76 o
   4   4  23       12.41       11.10      0.80 o
   5   4  23       52.78       51.53      1.69 o
   6   4  23       10.22        8.51      0.81 o
   7   4  23       41.87       44.90      1.78 o
   0   5  23       48.50       49.78      1.96 o
   1   5  23       45.25       47.47      1.34 o
   2   5  23        2.13        2.37      0.48 o
   3   5  23      171.60      172.47      2.78 o
   4   5  23       31.17       28.81      1.19 o
   5   5  23       95.38       92.41      2.31 o
   6   5  23       13.37       13.35      0.96 o
   7   5  23       38.69       37.47      1.63 o
   0   6  23       20.43       19.95      1.31 o
   1   6  23        6.69        5.03      0.55 o
   2   6  23      172.24      174.64      2.90 o
   3   6  23       60.49       62.45      1.76 o
   4   6  23      151.29      146.88      2.73 o
   5   6  23        3.78        2.60      0.66 o
   6   6  23       33.84       34.18      1.54 o
   0   7  23      389.31      405.14      9.96 o
   1   7  23       54.86       54.80      1.56 o
   2   7  23       75.08       74.46      1.85 o
   3   7  23       10.91       10.13      0.75 o
   4   7  23       58.34       54.98      1.62 o
   5   7  23       56.59       56.58      1.85 o
   6   7  23       15.86       16.95      1.15 o
   0   8  23        8.69        7.34      1.04 o
   1   8  23       50.10       46.85      1.51 o
   2   8  23        4.14        3.24      0.60 o
   3   8  23       48.54       45.37      1.58 o
   4   8  23        1.39        1.20      0.67 o
   5   8  23       47.07       45.57      1.76 o
   0   9  23      432.70      444.70     12.01 o
   1   9  23       14.81       13.99      0.95 o
   2   9  23       32.28       30.65      1.30 o
   3   9  23        8.68        6.03      0.73 o
   4   9  23       22.90       22.16      1.26 o
   5   9  23       24.10       24.59      1.33 o
   0  10  23        1.33        0.96      1.22 o
   1  10  23       55.89       54.55      1.81 o
   2  10  23       21.11       22.96      1.28 o
   3  10  23        7.56        6.07      0.80 o
   4  10  23       28.84       27.84      1.46 o
   0  11  23        3.85        3.15      0.90 o
   1  11  23       13.20       12.08      0.93 o
   2  11  23        4.54        4.07      0.78 o
   3  11  23        6.15        4.96      0.85 o
   0  12  23        6.12        5.11      1.16 o
   1  12  23       79.33       77.10      2.28 o
   0   0  24      161.53      162.23      5.93 o
   1   0  24      285.20      281.10      5.54 o
   2   0  24      146.38      142.32      3.51 o
   3   0  24       92.25       92.54      2.85 o
   4   0  24        8.70        7.35      0.89 o
   5   0  24        9.66        9.51      1.11 o
   6   0  24       56.78       57.27      2.82 o
   7   0  24      120.52      123.28      5.38 o
   0   1  24       16.86       18.46      1.12 o
   1   1  24       47.23       48.64      1.29 o
   2   1  24       49.16       49.05      1.39 o
   3   1  24      316.49      319.84      4.13 o
   4   1  24        1.94        1.83      0.56 o
   5   1  24      154.45      149.48      3.10 o
   6   1  24        6.95        6.95      0.77 o
   7   1  24        2.12        1.43      0.83 o
   0   2  24       14.27       13.68      1.01 o
   1   2  24      163.14      163.98      2.65 o
   2   2  24      206.68      204.58      3.18 o
   3   2  24       39.73       38.30      1.19 o
   4   2  24       73.75       69.93      1.78 o
   5   2  24      104.12      102.39      2.41 o
   6   2  24       22.27       22.57      1.17 o
   7   2  24       84.13       84.91      2.37 o
   0   3  24      451.32      456.17      7.52 o
   1   3  24        7.53        6.74      0.58 o
   2   3  24      263.60      266.51      3.84 o
   3   3  24        1.23        2.24      0.52 o
   4   3  24       58.00       55.93      1.57 o
   5   3  24       97.23       94.43      2.36 o
   6   3  24       60.93       58.39      1.87 o
   7   3  24        3.48        3.47      0.73 o
   0   4  24       99.08       99.73      2.85 o
   1   4  24       35.72       36.56      1.23 o
   2   4  24       69.69       68.06      1.69 o
   3   4  24       20.87       18.95      0.95 o
   4   4  24       97.93       96.99      2.28 o
   5   4  24       45.39       44.16      1.58 o
   6   4  24       76.69       79.44      2.19 o
   7   4  24        0.27        0.00      0.00 o
   0   5  24      941.16      980.77     17.21 o
   1   5  24       44.17       44.91      1.39 o
   2   5  24       45.76       45.74      1.39 o
   3   5  24       40.08       38.13      1.33 o
   4   5  24        1.15        2.03      0.65 o
   5   5  24       35.70       33.88      1.40 o
   6   5  24      136.58      135.22      3.12 o
   0   6  24        0.94        1.29      0.88 o
   1   6  24      133.49      132.08      2.92 o
   2   6  24      107.50      106.03      2.28 o
   3   6  24        9.43       11.57      0.84 o
   4   6  24       88.17       83.35      2.04 o
   5   6  24       53.18       51.66      1.71 o
   6   6  24       60.17       64.13      2.23 o
   0   7  24        1.95        1.06      1.21 o
   1   7  24        4.56        3.67      0.59 o
   2   7  24       32.25       30.02      1.24 o
   3   7  24       48.22       45.96      1.66 o
   4   7  24       31.76       31.65      1.25 o
   5   7  24       99.67      104.76      2.63 o
   6   7  24        1.75        1.76      0.90 o
   0   8  24        9.31        8.09      1.17 o
   1   8  24      341.91      345.23      5.21 o
   2   8  24       27.27       25.80      1.18 o
   3   8  24       35.63       34.55      1.39 o
   4   8  24       70.63       65.70      2.04 o
   5   8  24       86.59       84.11      2.69 o
   0   9  24       28.54       28.43      1.93 o
   1   9  24        8.31        6.59      0.78 o
   2   9  24       23.45       25.09      1.24 o
   3   9  24      107.06      103.31      2.63 o
   4   9  24       19.40       17.73      1.12 o
   0  10  24        0.43        0.00      0.00 o
   1  10  24       37.08       36.91      1.61 o
   2  10  24       15.64       13.45      1.21 o
   3  10  24       11.37       10.29      0.95 o
   0  11  24      129.05      128.58      4.41 o
   1  11  24       36.41       34.95      1.61 o
   2  11  24       31.31       32.17      1.60 o
   1   0  25        0.37        2.10      0.85 o
   2   0  25      101.14       99.13      3.13 o
   3   0  25       75.27       74.04      2.66 o
   4   0  25       53.58       52.22      2.35 o
   5   0  25       14.44       13.05      1.34 o
   6   0  25       15.62       16.85      1.64 o
   7   0  25        7.01        5.30      1.37 o
   0   1  25      193.06      200.31      4.52 o
   1   1  25        9.11        9.32      0.63 o
   2   1  25       93.95       96.89      2.03 o
   3   1  25       19.12       16.74      0.83 o
   4   1  25        6.83        5.09      0.60 o
   5   1  25       19.19       17.69      1.08 o
   6   1  25       45.91       46.78      1.87 o
   7   1  25        4.39        3.46      0.86 o
   0   2  25        1.06        0.87      0.84 o
   1   2  25       50.55       49.80      1.40 o
   2   2  25       35.61       38.24      1.26 o
   3   2  25       30.61       30.93      1.14 o
   4   2  25       53.26       52.10      1.56 o
   5   2  25        5.04        3.71      0.64 o
   6   2  25       36.15       36.01      1.53 o
   7   2  25       58.24       56.73      2.12 o
   0   3  25       89.54       90.01      2.76 o
   1   3  25       43.73       45.07      1.33 o
   2   3  25        6.55        5.08      0.64 o
   3   3  25      166.85      170.90      3.02 o
   4   3  25       53.43       53.36      1.64 o
   5   3  25       93.21       94.82      2.48 o
   6   3  25       11.61       11.23      0.94 o
   7   3  25       23.02       24.81      1.34 o
   0   4  25        3.13        1.58      0.92 o
   1   4  25      122.65      125.44      2.54 o
   2   4  25        6.37        7.46      0.69 o
   3   4  25       12.11       11.54      0.84 o
   4   4  25       12.61       11.21      0.87 o
   5   4  25        8.21        7.55      0.81 o
   6   4  25        6.02        5.37      0.88 o
   0   5  25      255.44      255.34      5.57 o
   1   5  25       33.35       33.97      1.31 o
   2   5  25      160.91      159.83      3.26 o
   3   5  25       11.98       10.31      0.78 o
   4   5  25       22.45       20.27      1.07 o
   5   5  25       73.79       76.15      2.20 o
   6   5  25       39.36       37.36      1.63 o
   0   6  25       36.47       34.07      1.86 o
   1   6  25      228.48      227.97      3.75 o
   2   6  25        8.86        6.85      0.65 o
   3   6  25      125.81      124.45      2.77 o
   4   6  25       11.59        9.67      0.81 o
   5   6  25       49.89       49.36      1.80 o
   6   6  25       16.34       16.06      1.12 o
   0   7  25       65.72       63.39      2.70 o
   1   7  25       38.02       35.21      1.36 o
   2   7  25       22.40       21.31      1.12 o
   3   7  25        1.49        1.83      0.63 o
   4   7  25       10.87        9.46      0.85 o
   5   7  25        0.90        1.50      0.74 o
   0   8  25       41.54       38.99      2.28 o
   1   8  25       14.64       13.24      0.92 o
   2   8  25       43.25       43.11      1.63 o
   3   8  25       90.98       88.93      2.34 o
   4   8  25       88.96       92.16      2.38 o
   5   8  25        4.69        3.25      0.86 o
   0   9  25       16.52       15.84      1.54 o
   1   9  25        1.27        0.70      0.92 o
   2   9  25       21.77       21.37      1.23 o
   3   9  25       12.59       12.61      0.93 o
   4   9  25        2.34        1.87      0.71 o
   0  10  25       38.28       35.58      2.02 o
   1  10  25      109.36      103.65      2.63 o
   2  10  25        2.20        3.07      0.81 o
   3  10  25       15.21       14.04      1.28 o
   0  11  25       19.37       15.69      1.60 o
   1  11  25        1.61        0.47      0.95 o
   0   0  26        2.09        3.47      1.38 o
   1   0  26      333.65      330.86      7.04 o
   2   0  26        3.96        3.65      0.88 o
   3   0  26       46.91       47.25      2.16 o
   4   0  26       33.81       33.10      1.83 o
   5   0  26       30.18       28.38      1.84 o
   6   0  26        0.85        1.30      1.17 o
   0   1  26      244.53      244.99      5.57 o
   1   1  26      202.71      203.75      3.34 o
   2   1  26      162.06      161.19      2.90 o
   3   1  26       41.93       43.13      1.42 o
   4   1  26       37.41       36.95      1.41 o
   5   1  26      106.53      109.90      2.80 o
   6   1  26       69.51       67.77      2.62 o
   0   2  26        2.30        1.83      0.95 o
   1   2  26      104.65      100.20      2.10 o
   2   2  26       42.43       41.80      1.39 o
   3   2  26       12.04       10.16      0.76 o
   4   2  26      142.38      142.62      2.97 o
   5   2  26        5.16        4.41      0.76 o
   6   2  26       25.11       24.54      1.37 o
   0   3  26      265.88      259.69      5.65 o
   1   3  26      142.71      139.95      2.60 o
   2   3  26       51.09       53.02      1.65 o
   3   3  26      159.86      154.43      2.98 o
   4   3  26       11.69       10.03      0.82 o
   5   3  26       58.17       57.06      1.85 o
   6   3  26      119.70      119.67      3.04 o
   0   4  26        3.55        2.14      0.87 o
   1   4  26       24.74       24.52      1.16 o
   2   4  26      111.01      110.83      2.49 o
   3   4  26        4.17        3.09      0.67 o
   4   4  26      175.08      180.11      3.42 o
   5   4  26       14.12       11.32      0.94 o
   6   4  26       49.27       50.90      1.97 o
   0   5  26       28.70       28.72      1.69 o
   1   5  26        8.41        7.25      0.72 o
   2   5  26      275.49      281.12      4.40 o
   3   5  26        6.08        4.62      0.70 o
   4   5  26        5.53        4.91      0.69 o
   5   5  26       31.59       31.68      1.48 o
   6   5  26       10.04        9.55      0.94 o
   0   6  26       13.71       11.40      1.24 o
   1   6  26      171.25      171.13      3.28 o
   2   6  26        9.50        9.70      0.80 o
   3   6  26       12.17        9.39      0.86 o
   4   6  26       51.42       52.27      1.83 o
   5   6  26       18.85       17.69      1.15 o
   0   7  26       53.67       51.74      2.51 o
   1   7  26       36.05       34.27      1.53 o
   2   7  26       13.66       13.79      0.98 o
   3   7  26      187.50      191.80      3.65 o
   4   7  26       46.51       41.64      1.65 o
   5   7  26       65.85       67.27      2.22 o
   0   8  26        4.52        3.22      1.07 o
   1   8  26      117.59      116.62      2.88 o
   2   8  26        9.05        7.86      0.83 o
   3   8  26        5.66        3.95      0.76 o
   4   8  26       12.98       10.98      0.98 o
   0   9  26        3.29        3.66      1.07 o
   1   9  26       35.62       32.51      1.52 o
   2   9  26        7.50        5.75      0.75 o
   3   9  26       43.72       42.36      1.75 o
   0  10  26        0.05        0.62      1.26 o
   1  10  26       91.25       89.54      2.70 o
   2  10  26       19.90       17.56      1.29 o
   1   0  27       26.82       32.24      1.84 o
   2   0  27        6.96        6.23      1.00 o
   3   0  27       73.42       72.29      2.58 o
   4   0  27      113.17      115.73      3.72 o
   5   0  27        1.93        1.50      1.16 o
   6   0  27       12.48       15.14      1.66 o
   0   1  27       47.55       43.16      2.51 o
   1   1  27       57.45       54.78      1.72 o
   2   1  27       63.52       64.14      1.78 o
   3   1  27       19.52       16.96      0.98 o
   4   1  27       24.97       22.60      1.12 o
   5   1  27       21.18       20.04      1.19 o
   6   1  27       19.23       19.48      1.29 o
   0   2  27        2.91        3.36      0.89 o
   1   2  27       68.71       68.98      1.80 o
   2   2  27       57.20       53.71      1.72 o
   3   2  27       32.06       31.28      1.31 o
   4   2  27      149.90      146.30      3.20 o
   5   2  27        8.76        8.13      0.88 o
   6   2  27       26.02       27.50      1.57 o
   0   3  27        1.27        0.91      1.11 o
   1   3  27       29.53       28.53      1.22 o
   2   3  27      136.27      135.90      2.81 o
   3   3  27       69.19       68.08      1.98 o
   4   3  27       41.10       40.40      1.60 o
   5   3  27       78.52       76.45      2.47 o
   6   3  27       25.53       25.60      1.45 o
   0   4  27        0.81        1.26      1.08 o
   1   4  27      333.33      333.55      5.07 o
   2   4  27       29.67       28.88      1.31 o
   3   4  27       43.10       42.39      1.65 o
   4   4  27       24.34       23.01      1.21 o
   5   4  27       19.84       20.30      1.24 o
   0   5  27        1.23        0.67      1.35 o
   1   5  27       16.67       16.20      1.00 o
   2   5  27        2.41        2.04      0.65 o
   3   5  27        6.57        7.12      0.83 o
   4   5  27        3.07        2.19      0.75 o
   5   5  27        5.99        6.79      0.87 o
   0   6  27       41.50       40.38      2.17 o
   1   6  27       38.76       36.94      1.47 o
   2   6  27       12.23       11.67      0.90 o
   3   6  27       10.63       10.96      0.93 o
   4   6  27       37.60       37.74      1.65 o
   5   6  27       13.72       13.19      1.17 o
   0   7  27      117.25      116.76      4.08 o
   1   7  27       51.35       50.66      1.85 o
   2   7  27       90.67       91.95      2.68 o
   3   7  27      107.44      107.64      3.00 o
   4   7  27        2.23        1.24      1.18 o
   0   8  27        0.49        0.11      0.46 o
   1   8  27        9.02        8.88      0.98 o
   2   8  27       25.56       25.11      1.37 o
   3   8  27       81.55       79.46      2.49 o
   0   9  27       24.37       27.62      1.97 o
   1   9  27        7.79        6.45      0.93 o
   2   9  27       33.51       33.39      1.68 o
   0   0  28       34.81       39.73      3.32 o
   1   0  28      337.67      343.67      6.93 o
   2   0  28        9.96        8.87      1.02 o
   3   0  28       16.13       13.38      1.20 o
   4   0  28       15.02       13.76      1.41 o
   5   0  28       35.17       33.95      2.26 o
   6   0  28        0.82        0.00      0.00 o
   0   1  28       15.59       15.42      1.68 o
   1   1  28       21.64       21.42      1.13 o
   2   1  28       43.76       42.96      1.53 o
   3   1  28       83.96       82.25      2.15 o
   4   1  28       14.55       13.36      0.99 o
   5   1  28       31.05       31.45      1.60 o
   6   1  28        8.58        7.44      0.93 o
   0   2  28       24.98       22.74      1.74 o
   1   2  28       45.51       42.70      1.63 o
   2   2  28       31.91       30.52      1.31 o
   3   2  28       28.44       27.58      1.30 o
   4   2  28       71.23       70.74      2.15 o
   5   2  28       41.36       39.83      1.81 o
   0   3  28       23.30       19.99      1.55 o
   1   3  28      118.36      111.17      2.70 o
   2   3  28      100.83      102.26      2.54 o
   3   3  28       20.89       18.30      1.03 o
   4   3  28       11.92       10.90      0.95 o
   5   3  28       14.67       13.04      1.09 o
   0   4  28        1.08        1.78      0.98 o
   1   4  28       20.60       18.81      1.07 o
   2   4  28       55.30       55.93      1.93 o
   3   4  28        5.73        3.22      0.73 o
   4   4  28      197.04      207.08      4.63 o
   5   4  28       16.76       16.06      1.32 o
   0   5  28       65.25       66.95      2.87 o
   1   5  28        7.99        6.54      0.75 o
   2   5  28       46.92       46.69      1.68 o
   3   5  28        4.33        3.92      0.81 o
   4   5  28       36.10       33.44      1.54 o
   5   5  28        5.88        5.40      0.90 o
   0   6  28       20.67       19.82      1.57 o
   1   6  28       32.71       32.60      1.48 o
   2   6  28       58.45       57.98      1.98 o
   3   6  28       14.93       11.35      1.01 o
   4   6  28       88.51       90.84      2.91 o
   0   7  28        1.18        0.00      0.00 o
   1   7  28       45.83       41.31      1.78 o
   2   7  28       59.66       58.62      2.21 o
   3   7  28       44.67       47.18      2.01 o
   4   7  28        2.90        2.26      0.84 o
   0   8  28       20.33       17.43      2.27 o
   1   8  28       25.77       27.72      1.54 o
   2   8  28       54.82       52.92      2.35 o
   3   8  28        5.92        4.80      0.89 o
   0   9  28        0.02        0.00      0.00 o
   1   9  28       15.05       14.11      1.37 o
   1   0  29       44.69       43.31      2.17 o
   2   0  29       14.71       13.63      1.45 o
   3   0  29        2.25        2.08      0.96 o
   4   0  29      125.30      132.62      4.78 o
   5   0  29        0.11        0.32      0.64 o
   0   1  29       49.56       49.66      2.69 o
   1   1  29       35.62       32.95      1.39 o
   2   1  29       68.58       68.37      2.07 o
   3   1  29      112.85      109.91      2.71 o
   4   1  29       12.16       11.55      1.20 o
   5   1  29       17.17       16.73      1.32 o
   0   2  29       63.90       63.78      2.94 o
   1   2  29      167.31      164.27      3.63 o
   2   2  29       33.41       32.41      1.43 o
   3   2  29       45.26       43.45      1.75 o
   4   2  29       86.08       89.18      2.65 o
   5   2  29       20.83       22.02      1.57 o
   0   3  29       44.42       43.69      2.40 o
   1   3  29      109.09      106.25      2.76 o
   2   3  29       29.87       30.74      1.43 o
   3   3  29       84.76       84.35      2.48 o
   4   3  29       30.48       28.43      1.58 o
   5   3  29       90.26       91.52      3.22 o
   0   4  29       16.68       13.12      1.51 o
   1   4  29       59.23       57.27      1.95 o
   2   4  29      109.05      105.33      2.78 o
   3   4  29       17.23       17.38      1.19 o
   4   4  29       43.22       39.64      1.80 o
   0   5  29       60.00       54.85      2.70 o
   1   5  29       19.23       17.80      1.25 o
   2   5  29       17.55       17.53      1.21 o
   3   5  29      123.17      126.17      3.23 o
   4   5  29        5.89        4.69      0.91 o
   0   6  29        2.46        2.61      1.11 o
   1   6  29       34.31       32.41      1.51 o
   2   6  29       46.45       45.65      1.85 o
   3   6  29       10.06        8.84      1.07 o
   0   7  29       46.49       48.18      2.73 o
   1   7  29       16.23       13.14      1.14 o
   2   7  29       60.27       58.97      2.48 o
   3   7  29        7.86        6.63      0.99 o
   0   8  29        1.17        0.00      0.00 o
   1   8  29       16.42       12.86      1.31 o
   0   0  30       29.99       37.98      3.38 o
   1   0  30        0.03        0.54      1.10 o
   2   0  30        2.97        3.09      1.15 o
   3   0  30       27.35       36.95      2.15 o
   4   0  30       19.06       14.03      1.65 o
   5   0  30       15.15       14.39      1.97 o
   0   1  30       22.28       23.75      1.95 o
   1   1  30       31.91       32.40      1.53 o
   2   1  30       34.42       30.84      1.46 o
   3   1  30       54.72       57.03      1.95 o
   4   1  30        0.86        0.56      1.14 o
   0   2  30       41.97       39.53      2.62 o
   1   2  30       52.25       53.18      2.04 o
   2   2  30       20.15       22.21      1.30 o
   3   2  30        2.04        1.53      0.82 o
   4   2  30       64.09       65.15      2.42 o
   0   3  30      116.87      120.27      4.49 o
   1   3  30        4.29        2.22      1.08 o
   2   3  30       76.81       77.49      2.41 o
   3   3  30       29.17       30.88      1.60 o
   4   3  30       19.43       15.89      1.37 o
   0   4  30        0.13        0.14      0.49 o
   1   4  30       13.84       12.13      1.06 o
   2   4  30       37.27       38.67      1.81 o
   3   4  30        5.15        4.73      0.81 o
   4   4  30       21.45       22.76      1.50 o
   0   5  30        2.62        0.34      0.73 o
   1   5  30        0.43        0.00      0.00 o
   2   5  30       17.47       18.03      1.32 o
   3   5  30        9.44        7.89      1.03 o
   0   6  30        0.79        1.48      1.39 o
   1   6  30        2.75        2.57      0.87 o
   2   6  30       25.27       20.91      1.56 o
   3   6  30        0.16        0.98      1.53 o
   0   7  30        0.02        0.00      0.00 o
   1   7  30       14.33       16.80      1.44 o
   2   7  30        8.12        6.65      0.99 o
   1   0  31        4.92        5.33      1.36 o
   2   0  31      110.97      107.01      4.26 o
   3   0  31      153.87      147.73      5.16 o
   4   0  31      100.45       99.09      4.56 o
   0   1  31      159.28      165.16      5.35 o
   1   1  31       22.15       19.74      1.39 o
   2   1  31       59.25       56.90      2.25 o
   3   1  31        7.98        6.03      0.85 o
   4   1  31        7.32        6.65      1.04 o
   0   2  31       11.06       11.74      1.60 o
   1   2  31       68.51       67.46      2.51 o
   2   2  31       78.87       73.71      2.88 o
   3   2  31       34.72       32.85      1.72 o
   4   2  31       45.80       44.63      2.47 o
   0   3  31        0.26        1.81      1.84 o
   1   3  31       12.48       10.50      1.09 o
   2   3  31       15.24       14.96      1.26 o
   3   3  31       67.10       69.84      2.79 o
   0   4  31        0.25        0.64      1.30 o
   1   4  31       47.68       46.59      2.21 o
   2   4  31        7.71        6.39      0.95 o
   3   4  31       31.95       33.55      1.92 o
   0   5  31        1.99        2.82      1.27 o
   1   5  31       90.32       83.26      2.81 o
   2   5  31       14.45       13.73      1.29 o
   0   6  31        8.88        8.72      1.60 o
   1   6  31       11.44       10.88      1.24 o
   0   0  32        7.95       17.66      3.12 o
   1   0  32        0.00        0.21      0.65 o
   2   0  32        8.87        6.25      1.36 o
   3   0  32        6.31        5.97      1.50 o
   0   1  32        3.92        3.35      1.34 o
   1   1  32        7.01        5.70      1.03 o
   2   1  32       42.39       43.36      2.15 o
   3   1  32       16.24       16.91      1.46 o
   0   2  32       53.55       53.87      3.78 o
   1   2  32       17.90       17.75      1.60 o
   2   2  32      136.32      135.53      4.22 o
   3   2  32       33.84       31.13      1.84 o
   0   3  32       72.69       70.96      4.46 o
   1   3  32       65.80       65.12      2.73 o
   2   3  32        0.47        0.54      1.10 o
   0   4  32       54.91       54.03      3.52 o
   1   4  32        2.30        1.44      1.13 o
   2   4  32       21.35       22.85      1.84 o
   0   5  32        9.96       10.24      1.89 o
   1   5  32        7.78        7.44      1.17 o
   1   0  33        4.58        7.23      2.02 o
   2   0  33       29.65       27.15      2.64 o
   0   1  33       66.30       69.30      4.28 o
   1   1  33       37.48       34.84      2.73 o
   2   1  33       23.47       23.31      1.83 o
   0   2  33       41.13       38.91      6.15 o
   1   2  33       34.84       33.92      2.64 o
   2   2  33       65.64       61.88      2.83 o
   0   3  33       28.37       30.57      3.77 o
   1   3  33       24.60       17.09      1.99 o
