# Supplementary material for: A quantum crystallographic protocol for general use
Source: Sci Rep. 2025 Apr 19;15:13584. doi: 10.1038/s41598-025-96400-0 (PMC12009286; doi:10.1038/s41598-025-96400-0)
Supplement: Supplementary file 1 — Supplementary Information 1. [file 41598_2025_96400_MOESM1_ESM.zip › Dataset_4_HAR.cif]

data_Ylide_SYR_100K
_audit_creation_date               2023-11-25
_audit_creation_method
;
Olex2 1.5
(compiled 2023.08.24 svn.re1ec1418 for OlexSys, GUI svn.r6817)
;
_audit_contact_author_address      ?
_audit_contact_author_email        ?
_audit_contact_author_name         ''
_audit_contact_author_phone        ?
_publ_contact_author_id_orcid      ?
_publ_section_references
;
Bourhis, L.J., Dolomanov, O.V., Gildea, R.J., Howard, J.A.K., Puschmann, H.
 (2015). Acta Cryst. A71, 59-75.

Dolomanov, O.V., Bourhis, L.J., Gildea, R.J, Howard, J.A.K. & Puschmann, H.
 (2009), J. Appl. Cryst. 42, 339-341.

Kleemiss, F., Dolomanov, O.V., Bodensteiner, M., Peyerimhoff, N., Midgley, M.,
Bourhis, L.J., Genoni, A., Malaspina, L.A., Jayatilaka, D., Spencer, J.L.,
White, F., Grundkoetter-Stock, B, Steinhauer, S., Lentz, D., Puschmann, H.,
Grabowsky, S. (2021), Chem. Sci., 12, 1675-1692.
;
_chemical_formula_moiety           'C11 H10 O2 S'
_chemical_formula_sum              'C11 H10 O2 S'
_chemical_formula_weight           206.267
_chemical_absolute_configuration   unk
_chemical_oxdiff_formula           C11H10SO2
loop_
  _atom_type_symbol
  _atom_type_scat_dispersion_real
  _atom_type_scat_dispersion_imag
  _atom_type_scat_source
  _atom_type_scat_dispersion_source
 C 0.00313 0.00162 'NoSpherA2: Chem.Sci. 2021, DOI:10.1039/D0SC05526C'
 'Brennan, Cowan, Rev. Sci. Instrum., 1992, 63, 850'
 H 0.00000 0.00000 'NoSpherA2: Chem.Sci. 2021, DOI:10.1039/D0SC05526C'
 'Brennan, Cowan, Rev. Sci. Instrum., 1992, 63, 850'
 O 0.01085 0.00610 'NoSpherA2: Chem.Sci. 2021, DOI:10.1039/D0SC05526C'
 'Brennan, Cowan, Rev. Sci. Instrum., 1992, 63, 850'
 S 0.12485 0.12449 'NoSpherA2: Chem.Sci. 2021, DOI:10.1039/D0SC05526C'
 'Brennan, Cowan, Rev. Sci. Instrum., 1992, 63, 850'

_space_group_crystal_system        'orthorhombic'
_space_group_IT_number             19
_space_group_name_H-M_alt          'P 21 21 21'
_space_group_name_Hall             ' P 2ac 2ab'
loop_
  _space_group_symop_id
  _space_group_symop_operation_xyz
 1 x,y,z
 2 x+1/2,-y+1/2,-z
 3 -x,y+1/2,-z+1/2
 4 -x+1/2,-y,z+1/2

_symmetry_Int_Tables_number        19
_cell_length_a                     5.85527(3)
_cell_length_b                     8.93442(4)
_cell_length_c                     18.33706(9)
_cell_angle_alpha                  90
_cell_angle_beta                   90
_cell_angle_gamma                  90
_cell_volume                       959.274(8)
_cell_formula_units_Z              4
_cell_measurement_reflns_used      194100
_cell_measurement_temperature      99.98(10)
_cell_measurement_theta_max        74.9710
_cell_measurement_theta_min        3.6220
_exptl_absorpt_coefficient_mu      0.304
_exptl_absorpt_correction_T_max    1.00000
_exptl_absorpt_correction_T_min    0.90254
_exptl_absorpt_correction_type     multi-scan
_exptl_absorpt_process_details
;
CrysAlisPro 1.171.42.81a (Rigaku Oxford Diffraction, 2023)
Empirical absorption correction using spherical harmonics,
implemented in SCALE3 ABSPACK scaling algorithm.
;
_exptl_crystal_colour              yellow
_exptl_crystal_colour_primary      yellow
_exptl_crystal_density_diffrn      1.428
_exptl_crystal_description         block
_exptl_crystal_F_000               432.743
loop_
  _exptl_crystal_face_index_h
  _exptl_crystal_face_index_k
  _exptl_crystal_face_index_l
  _exptl_crystal_face_perp_dist
 -4 -11 -3 0.1217
 -6 0 -19 0.1012
 2 -9 17 0.0846
 3 -7 19 0.0964
 -5 -10 5 0.1164
 -7 -4 -11 0.1163
 -6 2 -17 0.1056
 -8 0 7 0.0767
 -5 -5 19 0.0637
 1 -6 22 0.0690
 -3 6 -20 0.0857
 0 -2 25 0.0489
 -6 9 -2 0.0934
 -4 6 19 0.0882
 -3 12 -6 0.0775
 1 9 18 0.0851
 3 -12 5 0.1062
 0 12 -6 0.0598
 2 12 5 0.0790
 1 10 -14 0.0429
 5 10 -5 0.0744
 7 1 15 0.1080
 6 6 -12 0.0620
 7 3 -14 0.0604
 2 4 -24 0.0446
 5 2 -20 0.0614
 1 1 -26 0.0495
 3 -11 -8 0.1046

_exptl_crystal_size_max            0.23
_exptl_crystal_size_mid            0.2
_exptl_crystal_size_min            0.11
loop_
  _exptl_oxdiff_crystal_face_indexfrac_h
  _exptl_oxdiff_crystal_face_indexfrac_k
  _exptl_oxdiff_crystal_face_indexfrac_l
  _exptl_oxdiff_crystal_face_x
  _exptl_oxdiff_crystal_face_y
  _exptl_oxdiff_crystal_face_z
 -3.9923 -10.9175 -3.1442 0.7542 0.6453 -0.1210
 -5.5012 -0.4049 -19.2524 0.4133 0.3578 0.8373
 2.0679 -9.1028 16.6695 0.2404 0.2015 -0.9495
 3.4942 -6.5593 19.1758 0.0289 0.0202 -0.9994
 -4.8918 -9.8648 4.8672 0.5035 0.8223 -0.2651
 -7.0747 -3.5330 -11.1606 0.4289 0.7057 0.5640
 -6.0677 1.5011 -17.2549 0.2414 0.4011 0.8837
 -7.9371 -0.4128 7.0399 -0.1804 0.9626 0.2021
 -4.5345 -4.6056 19.4216 -0.1569 0.8502 -0.5026
 0.9374 -6.4384 22.0306 -0.0586 0.3320 -0.9415
 -2.8738 6.3674 -20.4176 0.0150 -0.0992 0.9950
 -0.0933 -2.2953 25.4156 -0.4099 0.3919 -0.8236
 -5.5431 9.2732 -2.2941 -0.5906 0.3579 0.7232
 -3.8385 6.2182 18.9943 -0.8483 0.5188 -0.1057
 -2.6675 11.5769 -5.8840 -0.6428 -0.0541 0.7641
 0.8540 9.1550 17.5468 -0.9769 -0.0775 -0.1993
 2.5764 -11.7198 5.0278 0.6703 0.0562 -0.7399
 0.0491 12.2601 -5.9714 -0.6674 -0.3660 0.6485
 2.4177 11.7952 5.0016 -0.8627 -0.4706 0.1851
 1.3156 10.2651 -14.4179 -0.3433 -0.5667 0.7490
 4.8951 9.8554 -4.9151 -0.5018 -0.8231 0.2659
 6.7397 1.0471 14.7656 -0.3483 -0.5652 -0.7478
 6.0502 6.4314 -11.6165 -0.1237 -0.9560 0.2659
 6.7446 2.5881 -13.9192 0.1820 -0.9724 0.1462
 2.0384 4.1467 -23.5606 0.2613 -0.6220 0.7381
 5.0043 1.8862 -20.1869 0.3541 -0.8482 0.3939
 0.8356 1.3256 -25.5717 0.4815 -0.4521 0.7508
 3.3271 -10.8097 -8.2366 0.9077 -0.2179 -0.3587

_diffrn_reflns_av_R_equivalents    0.0326
_diffrn_reflns_av_unetI/netI       0.0053
_diffrn_reflns_Laue_measured_fraction_full  0.9816
_diffrn_reflns_Laue_measured_fraction_max  0.9967
_diffrn_reflns_limit_h_max         12
_diffrn_reflns_limit_h_min         0
_diffrn_reflns_limit_k_max         19
_diffrn_reflns_limit_k_min         0
_diffrn_reflns_limit_l_max         39
_diffrn_reflns_limit_l_min         0
_diffrn_reflns_number              5724
_diffrn_reflns_point_group_measured_fraction_full  0.9816
_diffrn_reflns_point_group_measured_fraction_max  0.9967
_diffrn_reflns_theta_full          25.2417
_diffrn_reflns_theta_max           50.58
_diffrn_reflns_theta_min           3.65
_diffrn_ambient_environment        N~2~
_diffrn_ambient_temperature        99.98(10)
_diffrn_detector                   'Hybrid Pixel Array Detector'
_diffrn_detector_area_resol_mean   10.0000
_diffrn_detector_type              'HyPix-Arc 100'
_diffrn_measured_fraction_theta_full  0.9816
_diffrn_measured_fraction_theta_max  0.9967
_refine_ls_abs_structure_details
;
 Flack x determined using 4420 quotients [(I+)-(I-)]/[(I+)+(I-)]
 (Parsons, Flack and Wagner, Acta Cryst. B69 (2013) 249-259).
;
_refine_ls_abs_structure_Flack     -0.006(4)
_diffrn_measurement_details
;
List of Runs (angles in degrees, time in seconds):

  # Type    Start    End  Width  t~exp~   \w     \q     \k     \f   Frames
--------------------------------------------------------------------------
  1  \w    -89.00  17.00   0.50    1.28    --   -9.25 -55.00  78.00  212
  2  \w    -35.00  71.00   0.50    1.28    --   -9.25  55.00-138.00  212
  3  \w     19.00 125.00   0.50    1.28    --   44.91  55.00-138.00  212
  4  \w     19.00 126.00   0.50    5.11    --   45.51  55.00-138.00  214
  5  \w    -34.00  64.00   0.50    5.11    --   45.51 -55.00  78.00  196
  6  \w    -81.00  24.00   0.50    1.28    --   -9.25 -77.00 -90.00  210
  7  \w    -35.00  64.00   0.50    1.28    --   44.91 -55.00  78.00  198
  8  \w     12.00 117.00   0.50    5.11    --   45.51  77.00 -30.00  210
  9  \w      3.00  33.00   0.50    5.11    --   45.51  93.00  91.24   60
 10  \w      4.00  40.00   0.50    5.11    --   45.51  91.00  22.20   72
 11  \w    -18.00  91.00   0.50    5.11    --   45.51 -99.00 -90.00  218
 12  \w    -18.00  91.00   0.50    5.11    --   45.51 -99.00 -30.00  218
 13  \w     19.00 125.00   0.50    5.11    --   45.51  57.00  30.00  212
 14  \w    -18.00  91.00   0.50    5.11    --   45.51 -99.00  60.00  218
 15  \w     12.00 117.00   0.50    5.11    --   45.51  77.00-180.00  210
 16  \w      7.00  41.00   0.50    5.11    --   45.51  87.00-120.68   68
 17  \w    -34.00  67.00   0.50    5.11    --   45.51 -57.00-180.00  202
 18  \w    -34.00  67.00   0.50    5.11    --   45.51 -57.00 -30.00  202
 19  \w     22.00 127.00   0.50    5.11    --   45.51  49.00 -55.80  210
 20  \w    -26.00  85.00   0.50    5.11    --   45.51 -87.00 142.22  222
 21  \w    -24.00 130.00   0.50    5.11    --   45.51  19.00-150.00  308
 22  \w     19.00 125.00   0.50    5.11    --   45.51  57.00 120.00  212
 23  \w    -25.00  75.00   0.50    1.28    --   -9.25  19.00  60.00  200
 24  \w    -18.00  36.00   0.50    1.28    --   -9.25 -99.00 -60.00  108
 25  \w    -69.00 -14.00   0.50    1.28    --   -9.25 125.00  30.00  110
 26  \w     12.00 117.00   0.50    1.28    --   44.91  77.00 120.00  210
 27  \w    -24.00 130.00   0.50    5.11    --   45.51  19.00   0.00  308
 28  \w    -38.00  45.00   0.50    5.11    --   45.51 -38.00-150.00  166
 29  \w      8.00  98.00   0.50    5.11    --   45.51-112.00-122.48  180
 30  \w    -34.00  67.00   0.50    5.11    --   45.51 -57.00  60.00  202
 31  \w     12.00 117.00   0.50    5.11    --   45.51  77.00 -60.00  210
 32  \w     19.00 125.00   0.50    5.11    --   45.51  57.00-180.00  212
 33  \w    -34.00  67.00   0.50    5.11    --   45.51 -57.00 -60.00  202
 34  \w      2.00  29.00   0.50    5.11    --   45.51  95.00 -58.99   54
 35  \w    -18.00  91.00   0.50    5.11    --   45.51 -99.00 120.00  218
 36  \w    -34.00  67.00   0.50    5.11    --   45.51 -57.00   0.00  202
 37  \w     84.00 119.00   0.50    6.00    --  110.15  55.00-138.00   70
 38  \w     14.00  39.00   0.50    2.00    --   56.00  92.00 -79.87   50
 39  \w     14.00  40.00   0.50    2.00    --   56.00  92.00   6.35   52
 40  \w     14.00  39.00   0.50    2.00    --   56.00  92.00  96.39   50
 41  \w     14.00  39.00   0.50    2.00    --   56.00  92.00-176.90   50
 42  \w     31.00  57.00   0.50    2.00    --   64.00  76.00 -92.62   52
 43  \w     36.00  61.00   0.50    2.00    --   68.00  75.00 -29.82   50
 44  \w     35.00  61.00   0.50    2.00    --   68.00  77.00 167.07   52
 45  \w     35.00  61.00   0.50    2.00    --   68.00  76.00  43.07   52
 46  \w     39.00  65.00   0.50    2.00    --   72.00  77.00 171.48   52
 47  \w     40.00  68.00   0.50    2.00    --   72.00  76.00-136.09   56
 48  \w     39.00  64.00   0.50    2.00    --   72.00  77.00 107.16   50
 49  \w     39.00  64.00   0.50    2.00    --   72.00  77.00  -2.78   50
 50  \w     41.00  67.00   0.50    2.00    --   72.00  77.00 -79.72   52
 51  \w     39.00  65.00   0.50    2.00    --   72.00  76.00-158.13   52
 52  \w     39.00  65.00   0.50    2.00    --   72.00  77.00  55.03   52
 53  \w    105.00 131.00   0.50    2.00    --   72.00  77.00 107.16   52
 54  \w    118.00 144.00   0.50    2.00    --   72.00  76.00-136.09   52
 55  \w     44.00  71.00   0.50    2.00    --   76.00 -80.00-145.49   54
 56  \w     43.00  69.00   0.50    2.00    --   76.00  77.00 -92.38   52
 57  \w     44.00  69.00   0.50    2.00    --   76.00  75.00 177.88   50
 58  \w     74.00 111.00   0.50    2.00    --   76.00 -80.00-145.49   74
 59  \w     43.00  69.00   0.50    2.00    --   76.00  77.00 116.42   52
 60  \w     58.00  98.00   0.50    6.00    --   84.00  64.00 141.20   80
 61  \w     56.00 105.00   0.50    6.00    --   88.00  74.00 -60.86   98
 62  \w     55.00  80.00   0.50    6.00    --   88.00  76.00   4.92   50
 63  \w    133.00 159.00   0.50    6.00    --   88.00  76.00   4.92   52
 64  \w     56.00  82.00   0.50    6.00    --   88.00  74.00-163.32   52
 65  \w    124.00 153.00   0.50    6.00    --   88.00  74.00 -60.86   58
 66  \w    120.00 146.00   0.50    6.00    --   88.00  74.00-145.02   52
 67  \w     58.00 103.00   0.50    6.00    --   88.00  74.00-145.02   90
 68  \w     28.00 111.00   0.50    6.00    --   92.00 -78.00 -17.42  166
 69  \w    101.00 164.00   0.50    6.00    --   92.00  77.00  94.89  126
 70  \w     64.00  97.00   0.50    6.00    --   92.00  65.00  41.40   66
 71  \w     59.00 163.00   0.50    6.00    --   92.00  77.00  51.21  208
 72  \w     59.00  84.00   0.50    6.00    --   92.00  77.00  94.89   50
 73  \w     59.00  91.00   0.50    6.00    --   92.00  77.00-115.47   64
 74  \w    104.00 168.00   0.50    6.00    --   96.00  71.00 161.97  128
 75  \w     66.00  97.00   0.50    6.00    --   96.00  71.00 -20.67   62
 76  \w     67.00  93.00   0.50    6.00    --   96.00  71.00 161.97   52
 77  \w     63.00  91.00   0.50    6.00    --   96.00  76.00 -92.14   56
 78  \w    116.00 148.00   0.50    6.00    --   96.00  71.00 -20.67   64
 79  \w     75.00 119.00   0.50    6.00    --  108.00  76.00 -97.33   88
 80  \w    123.00 149.00   0.50    6.00    --  108.00  76.00 -97.33   52
 81  \w    143.00 177.00   0.50    6.00    --  110.15  77.00 -30.00   68
 82  \w    141.00 170.00   0.50    6.00    --  110.15  77.00-180.00   58
 83  \w     77.00 111.00   0.50    6.00    --  110.15  77.00-180.00   68
 84  \w    128.00 166.00   0.50    6.00    --  110.15  77.00 -60.00   76
 85  \w     78.00 114.00   0.50    6.00    --  110.15  77.00 150.00   72
 86  \w    151.00 177.00   0.50    6.00    --  110.15  77.00  60.00   52
 87  \w     77.00 102.00   0.50    6.00    --  110.15  77.00  60.00   50
 88  \w    127.00 161.00   0.50    6.00    --  110.15  77.00-150.00   68
 89  \w     77.00 134.00   0.50    6.00    --  110.15  77.00 -30.00  114
 90  \w     49.00 105.00   0.50    6.00    --  110.15 -95.00 120.00  112
 91  \w     77.00 123.00   0.50    6.00    --  110.15  77.00 -60.00   92
 92  \w     77.00 103.00   0.50    6.00    --  110.15  77.00-150.00   52
 93  \w    121.00 148.00   0.50    6.00    --  110.15  77.00   0.00   54
 94  \w     77.00 115.00   0.50    6.00    --  110.15  77.00   0.00   76
 95  \w     77.00 145.00   0.50    6.00    --  110.15  77.00 -90.00  136
 96  \w    140.00 174.00   0.50    6.00    --  110.15  77.00-120.00   68
 97  \w     77.00 110.00   0.50    6.00    --  110.15  77.00-120.00   66
 98  \w     77.00 111.00   0.50    6.00    --  110.15  77.00  90.00   68
 99  \w    134.00 159.00   0.50    6.00    --  110.15  77.00  30.00   50
100  \w     79.00 108.00   0.50    6.00    --  110.15  77.00  30.00   58
101  \w    145.00 178.00   0.50    6.00    --  110.15  55.00-138.00   66
102  \w    125.00 151.00   0.50    6.00    --  110.15  77.00 120.00   52
103  \w     77.00 112.00   0.50    6.00    --  110.15  77.00 120.00   70
104  \w     58.00  98.00   0.50    6.00    --  113.50  21.00 -22.53   80
105  \w     41.00  87.00   0.50    6.00    --  113.50 -73.00  67.28   92
106  \w     84.00 178.00   0.50    6.00    --  113.50  79.00 100.88  188
107  \w     78.00 107.00   0.50    6.00    --  113.50-106.00 -47.80   58
108  \w     56.00  82.00   0.50    6.00    --  113.50 -77.00 139.01   52
109  \w    135.00 173.00   0.50    6.00    --  113.50  26.00-124.35   76
110  \w     68.00 106.00   0.50    6.00    --  113.50  26.00-124.35   76
111  \w     82.00 107.00   0.50    6.00    --  113.50-103.00 141.64   50
112  \w     74.00 106.00   0.50    6.00    --  113.50-103.00 -21.47   64
113  \w    141.00 170.00   0.50    6.00    --  113.50  78.00 -87.61   58
114  \w     39.00  73.00   0.50    6.00    --  113.50-106.00 -47.80   68
115  \w     36.00  68.00   0.50    6.00    --  113.50-103.00 -21.47   64
116  \w     47.00  81.00   0.50    6.00    --  113.50 -77.00  29.49   68
117  \w     85.00 111.00   0.50    6.00    --  113.50  78.00 -87.61   52
118  \w     81.00 107.00   0.50    6.00    --  113.50  25.00-143.25   52
119  \w     83.00 109.00   0.50    6.00    --  113.50-115.00-173.62   52
120  \w     38.00  64.00   0.50    6.00    --  113.50-115.00-173.62   52
121  \w     38.00  64.00   0.50    6.00    --  113.50-114.00 114.23   52
122  \w    103.00 141.00   0.50    6.00    --  113.50 -79.00-136.04   76
123  \w     33.00  58.00   0.50    6.00    --  113.50 -54.00 -82.80   50
124  \w     53.00  79.00   0.50    6.00    --  113.50 -79.00-136.04   52
125  \w     83.00 167.00   0.50    6.00    --  113.50  72.00  48.69  168
126  \w    145.00 175.00   0.50    6.00    --  113.50  76.00  10.55   60
127  \w     38.00  77.00   0.50    6.00    --  113.50-106.00  19.33   78
128  \w    143.00 178.00   0.50    6.00    --  113.50  -4.00 -28.93   70
129  \w     58.00 105.00   0.50    6.00    --  113.50 -77.00 -72.05   94
130  \w    122.00 171.00   0.50    6.00    --  113.50  21.00 -77.44   98
131  \w     39.00 108.00   0.50    6.00    --  113.50-112.00 -74.92  138
132  \w     71.00 101.00   0.50    6.00    --  113.50  21.00 -77.44   60
133  \w    145.00 172.00   0.50    6.00    --  113.50  52.00  94.68   54
134  \w     74.00 105.00   0.50    6.00    --  113.50 -97.00  43.64   62
135  \w     91.00 117.00   0.50    6.00    --  113.50  52.00  94.68   52
136  \w    107.00 133.00   0.50    6.00    --  113.50 -79.00  55.46   52
137  \w     36.00 106.00   0.50    6.00    --  113.50-102.00-175.18  140
138  \w     44.00  70.00   0.50    6.00    --  113.50 -97.00  43.64   52
139  \w     83.00 109.00   0.50    6.00    --  113.50-114.00 114.23   52
140  \w     43.00  93.00   0.50    6.00    --  113.50 -79.00  55.46  100
141  \w     40.00 108.00   0.50    6.00    --  113.50-109.00  38.15  136
142  \w     91.00 176.00   0.50    6.00    --  113.50 107.00-103.91  170
143  \w    109.00 177.00   0.50    6.00    --  113.50  25.00-143.25  136
144  \w    137.00 178.00   0.50    6.00    --  113.50  62.00 -37.97   82
145  \w    148.00 178.00   0.50    6.00    --  113.50  63.00 -25.09   60
146  \w     55.00  88.00   0.50    6.00    --  113.50 -78.00 179.98   66
147  \w     38.00  63.00   0.50    6.00    --  113.50-103.00 141.64   50
148  \w     81.00 136.00   0.50    6.00    --  113.50  76.00  10.55  110
149  \w     83.00 125.00   0.50    6.00    --  113.50  33.00  21.92   84
150  \w    148.00 178.00   0.50    6.00    --  113.50  33.00  21.92   60
151  \w     89.00 128.00   0.50    6.00    --  113.50  62.00 -37.97   78
152  \w     99.00 174.00   0.50    6.00    --  113.50  56.00 161.86  150
153  \w     87.00 117.00   0.50    6.00    --  113.50  63.00 -25.09   60
154  \w     41.00  91.00   0.50    6.00    --  113.50-105.00 -69.12  100
155  \w     40.00 108.00   0.50    6.00    --  113.50-109.00-106.65  136
156  \w     85.00 177.00   0.50    6.00    --  113.50  68.00 132.78  184
157  \w     36.00 107.00   0.50    6.00    --  113.50-108.00 137.66  142
158  \w     92.00 120.00   0.50    6.00    --  113.50  38.00-100.68   56
159  \w     76.00 107.00   0.50    6.00    --  113.50-103.00-156.42   62
160  \w     40.00  65.00   0.50    6.00    --  113.50-103.00-156.42   50
161  \w    150.00 177.00   0.50    6.00    --  113.50   5.00  97.24   54
162  \w     97.00 131.00   0.50    6.00    --  113.50   5.00  97.24   68
163  \w    101.00 147.00   0.50    6.00    --  113.50  21.00 -22.53   92
164  \w     41.00  89.00   0.50    6.00    --  113.50   5.00  97.24   96
165  \w    139.00 178.00   0.50    6.00    --  113.50  20.00 129.14   78
166  \w     99.00 129.00   0.50    6.00    --  113.50  20.00 129.14   60
167  \w     44.00  79.00   0.50    6.00    --  113.50  20.00 129.14   70
168  \w     86.00 156.00   0.50    6.00    --  113.50  64.00   2.57  140
169  \w     81.00 107.00   0.50    6.00    --  113.50-106.00  19.33   52
170  \w     81.00 175.00   0.50    6.00    --  113.50  75.00 171.73  188
;
_diffrn_measurement_device         'four-circle diffractometer'
_diffrn_measurement_device_type    'XtaLAB Synergy R, HyPix-Arc 100'
_diffrn_measurement_method         '\w scans'
_diffrn_orient_matrix_type        
 'CrysAlisPro convention (1999,Acta A55,543-557)'
_diffrn_orient_matrix_UB_11        0.0066187000
_diffrn_orient_matrix_UB_12        -0.0651736000
_diffrn_orient_matrix_UB_13        -0.0219899000
_diffrn_orient_matrix_UB_21        -0.1086033000
_diffrn_orient_matrix_UB_22        -0.0231224000
_diffrn_orient_matrix_UB_23        0.0129339000
_diffrn_orient_matrix_UB_31        -0.0532875000
_diffrn_orient_matrix_UB_32        0.0389446000
_diffrn_orient_matrix_UB_33        -0.0290849000
_diffrn_radiation_monochromator    mirror
_diffrn_radiation_probe            x-ray
_diffrn_radiation_type             'Mo K\a'
_diffrn_radiation_wavelength       0.71073
_diffrn_source                     'micro-focus sealed X-ray tube'
_diffrn_source_type                'Mova (Mo) X-ray Source'
_reflns_Friedel_coverage           0.0
_reflns_limit_h_max                12
_reflns_limit_h_min                0
_reflns_limit_k_max                19
_reflns_limit_k_min                0
_reflns_limit_l_max                39
_reflns_limit_l_min                0
_reflns_number_gt                  5632
_reflns_number_total               5724
_reflns_threshold_expression       I>=2u(I)
_computing_cell_refinement         'CrysAlisPro 1.171.42.81a (Rigaku OD, 2023)'
_computing_data_collection         'CrysAlisPro 1.171.42.81a (Rigaku OD, 2023)'
_computing_data_reduction          'CrysAlisPro 1.171.42.81a (Rigaku OD, 2023)'
_computing_molecular_graphics      'Olex2 1.5 (Dolomanov et al., 2009)'
_computing_publication_material    'Olex2 1.5 (Dolomanov et al., 2009)'
_computing_structure_refinement    'olex2.refine 1.5 (Bourhis et al., 2015)'
_computing_structure_solution      'SHELXT 2018/2 (Sheldrick, 2018)'
_refine_diff_density_max           0.0988
_refine_diff_density_min           -0.0646
_refine_diff_density_rms           0.0187
_refine_ls_d_res_high              0.4600
_refine_ls_d_res_low               5.5778
_refine_ls_goodness_of_fit_ref     0.9192
_refine_ls_hydrogen_treatment      refall
_refine_ls_matrix_type             full
_refine_ls_number_constraints      0
_refine_ls_number_parameters       242
_refine_ls_number_reflns           5724
_refine_ls_number_restraints       6
_refine_ls_R_factor_all            0.0082
_refine_ls_R_factor_gt             0.0078
_refine_ls_restrained_S_all        0.9187
_refine_ls_shift/su_max            -0.0003
_refine_ls_shift/su_mean           0.0000
_refine_ls_structure_factor_coef   Fsqd
_refine_ls_weighting_details      
 'w=1/[\s^2^(Fo^2^)+(0.0124P)^2^+0.0081P] where P=(Fo^2^+2Fc^2^)/3'
_refine_ls_weighting_scheme        calc
_refine_ls_wR_factor_gt            0.0196
_refine_ls_wR_factor_ref           0.0197
_olex2_refinement_description
;
1. Rigid body (RIGU) restrains
 S1, C10
 with sigma for 1-2 distances of 0.0001 and sigma for 1-3 distances of 0.0001
 S1, C11
 with sigma for 1-2 distances of 0.0001 and sigma for 1-3 distances of 0.0001
;
_olex2_refine_details
;
Refinement using NoSpherA2, an implementation of
NOn-SPHERical Atom-form-factors in Olex2.
Please cite:
F. Kleemiss et al. Chem. Sci. DOI 10.1039/D0SC05526C - 2021
NoSpherA2 implementation of HAR makes use of
tailor-made aspherical atomic form factors calculated
on-the-fly from a Hirshfeld-partitioned electron density (ED) - not from
spherical-atom form factors.

The ED is calculated from a gaussian basis set single determinant SCF
wavefunction - either Hartree-Fock or DFT using selected funtionals
 - for a fragment of the crystal.
This fragment can be embedded in an electrostatic crystal field by employing cluster charges
or modelled using implicit solvation models, depending on the software used.
The following options were used:
   SOFTWARE:       ORCA
   PARTITIONING:   NoSpherA2
   INT ACCURACY:   Normal
   METHOD:         B3LYP
   BASIS SET:      def2-TZVP
   CHARGE:         0
   MULTIPLICITY:   1
   DATE:           2023-11-22_12-02-10
;
loop_
  _atom_site_label
  _atom_site_type_symbol
  _atom_site_fract_x
  _atom_site_fract_y
  _atom_site_fract_z
  _atom_site_U_iso_or_equiv
  _atom_site_adp_type
  _atom_site_occupancy
  _atom_site_refinement_flags_posn
  _atom_site_refinement_flags_adp
 S1 S 0.188464(17) 0.313029(10) 0.259462(5) 0.01168(2) Uani 1.000000 . U
 O2 O 0.15442(3) 0.589402(16) 0.370439(8) 0.01695(2) Uani 1.000000 . .
 O1 O 0.67561(2) 0.195080(15) 0.321888(8) 0.016085(19) Uani 1.000000 . .
 C5 C 0.31132(3) 0.497976(16) 0.374328(8) 0.012045(18) Uani 1.000000 . .
 C2 C 0.57481(3) 0.302310(17) 0.349675(8) 0.011668(18) Uani 1.000000 . .
 C3 C 0.65046(3) 0.383793(18) 0.417157(8) 0.012330(19) Uani 1.000000 . .
 C7 C 0.86251(4) 0.44884(2) 0.523496(10) 0.01842(3) Uani 1.000000 . .
 C6 C 0.83633(3) 0.35720(2) 0.461906(10) 0.01565(2) Uani 1.000000 . .
 C11 C 0.34812(4) 0.32154(2) 0.175830(10) 0.01960(3) Uani 1.000000 . U
 C1 C 0.36666(3) 0.373875(17) 0.327219(8) 0.011945(19) Uani 1.000000 . .
 C10 C 0.17295(3) 0.114309(18) 0.270988(10) 0.01559(2) Uani 1.000000 . U
 C9 C 0.51743(4) 0.58813(2) 0.493117(9) 0.01664(3) Uani 1.000000 . .
 C4 C 0.49377(3) 0.497786(17) 0.432266(8) 0.01268(2) Uani 1.000000 . .
 C8 C 0.70508(4) 0.56192(2) 0.539071(10) 0.01885(3) Uani 1.000000 . .
 H10a H 0.3441(9) 0.0695(6) 0.2728(3) 0.0396(13) Uani 1.000000 . .
 H9 H 0.3943(10) 0.6750(5) 0.5048(3) 0.0341(12) Uani 1.000000 . .
 H10b H 0.0826(10) 0.0967(6) 0.3218(3) 0.0376(13) Uani 1.000000 . .
 H11a H 0.3639(11) 0.4392(5) 0.1622(3) 0.0420(15) Uani 1.000000 . .
 H6 H 0.9579(9) 0.2690(5) 0.4501(3) 0.0320(11) Uani 1.000000 . .
 H11b H 0.2482(11) 0.2625(6) 0.1359(3) 0.0432(15) Uani 1.000000 . .
 H7 H 1.0070(8) 0.4327(5) 0.5596(3) 0.0350(13) Uani 1.000000 . .
 H11c H 0.5127(9) 0.2718(6) 0.1847(3) 0.0418(15) Uani 1.000000 . .
 H8 H 0.7294(10) 0.6321(6) 0.5865(2) 0.0405(13) Uani 1.000000 . .
 H10c H 0.0769(10) 0.0718(5) 0.2255(3) 0.0379(13) Uani 1.000000 . .

loop_
  _atom_site_anharm_GC_C_label
  _atom_site_anharm_GC_C_111
  _atom_site_anharm_GC_C_112
  _atom_site_anharm_GC_C_113
  _atom_site_anharm_GC_C_122
  _atom_site_anharm_GC_C_123
  _atom_site_anharm_GC_C_133
  _atom_site_anharm_GC_C_222
  _atom_site_anharm_GC_C_223
  _atom_site_anharm_GC_C_233
  _atom_site_anharm_GC_C_333
 S1 0.00000000(3) 0.000000072(11) -0.000000013(5) 0.000000037(7) 0.000000157(4)
 -0.0000000080(17) 0.000000004(8) -0.000000012(2) 0.0000000026(11)
 0.0000000026(10)

loop_
  _atom_site_anharm_GC_D_label
  _atom_site_anharm_GC_D_1111
  _atom_site_anharm_GC_D_1112
  _atom_site_anharm_GC_D_1113
  _atom_site_anharm_GC_D_1122
  _atom_site_anharm_GC_D_1123
  _atom_site_anharm_GC_D_1133
  _atom_site_anharm_GC_D_1222
  _atom_site_anharm_GC_D_1223
  _atom_site_anharm_GC_D_1233
  _atom_site_anharm_GC_D_1333
  _atom_site_anharm_GC_D_2222
  _atom_site_anharm_GC_D_2223
  _atom_site_anharm_GC_D_2233
  _atom_site_anharm_GC_D_2333
  _atom_site_anharm_GC_D_3333
 S1 0.000000031(3) -0.0000000052(11) -0.0000000019(5) 0.0000000005(4)
 0.00000000024(18) -0.00000000010(10) -0.0000000032(4) -0.00000000016(11)
 -0.00000000008(5) -0.00000000016(5) 0.0000000007(5) 0.00000000005(13)
 -0.00000000017(4) 0.00000000003(3) -0.00000000002(3)

loop_
  _atom_site_aniso_label
  _atom_site_aniso_U_11
  _atom_site_aniso_U_22
  _atom_site_aniso_U_33
  _atom_site_aniso_U_12
  _atom_site_aniso_U_13
  _atom_site_aniso_U_23
 S1 0.01248(4) 0.01042(3) 0.01215(4) 0.00102(3) -0.00248(3) -0.00092(3)
 O2 0.01900(5) 0.01451(4) 0.01734(4) 0.00529(4) -0.00323(4) -0.00287(3)
 O1 0.01361(4) 0.01649(4) 0.01816(4) 0.00326(4) -0.00061(3) -0.00411(4)
 C5 0.01413(4) 0.01052(4) 0.01149(4) 0.00086(4) -0.00092(4) -0.00067(3)
 C2 0.01095(4) 0.01189(4) 0.01216(4) 0.00016(4) -0.00036(3) -0.00083(4)
 C3 0.01261(4) 0.01245(4) 0.01193(4) -0.00090(4) -0.00179(3) 0.00003(3)
 C7 0.02170(7) 0.01795(6) 0.01563(5) -0.00268(5) -0.00730(5) 0.00079(5)
 C6 0.01483(5) 0.01673(5) 0.01541(5) -0.00066(4) -0.00425(4) 0.00055(4)
 C11 0.02830(8) 0.01766(6) 0.01284(5) -0.00176(6) 0.00217(5) -0.00086(4)
 C1 0.01241(4) 0.01158(4) 0.01185(4) 0.00097(4) -0.00149(4) -0.00168(3)
 C10 0.01556(5) 0.01176(4) 0.01944(6) -0.00152(4) -0.00272(5) -0.00001(4)
 C9 0.02402(7) 0.01342(5) 0.01248(5) 0.00056(5) -0.00324(5) -0.00200(4)
 C4 0.01594(5) 0.01120(4) 0.01089(4) -0.00034(4) -0.00176(4) -0.00061(3)
 C8 0.02722(8) 0.01587(5) 0.01345(5) -0.00242(6) -0.00621(5) -0.00098(4)
 H10a 0.025(3) 0.027(3) 0.067(4) 0.009(3) -0.004(3) -0.003(3)
 H9 0.043(3) 0.028(2) 0.032(3) 0.013(3) -0.003(2) -0.006(2)
 H10b 0.043(3) 0.036(3) 0.034(3) -0.007(3) 0.010(3) 0.003(2)
 H11a 0.066(4) 0.023(2) 0.037(3) -0.003(3) 0.001(3) 0.009(2)
 H6 0.027(2) 0.032(3) 0.036(3) 0.005(3) -0.008(2) -0.007(2)
 H11b 0.056(4) 0.048(3) 0.026(2) -0.016(3) -0.003(3) -0.015(2)
 H7 0.036(3) 0.034(3) 0.035(3) 0.006(3) -0.018(2) -0.005(2)
 H11c 0.037(3) 0.058(4) 0.031(3) 0.010(3) 0.009(2) -0.005(3)
 H8 0.055(3) 0.036(3) 0.031(2) -0.002(3) -0.015(3) -0.012(2)
 H10c 0.041(3) 0.031(3) 0.042(3) -0.010(3) -0.007(3) -0.010(2)

loop_
  _geom_bond_atom_site_label_1
  _geom_bond_atom_site_label_2
  _geom_bond_distance
  _geom_bond_site_symmetry_2
  _geom_bond_publ_flag
 S1 C11 1.7976(2) . ?
 S1 C1 1.71111(17) . ?
 S1 C10 1.79029(18) . ?
 O2 C5 1.2314(2) . ?
 O1 C2 1.2353(2) . ?
 C5 C1 1.4424(2) . ?
 C5 C4 1.5066(2) . ?
 C2 C3 1.5025(2) . ?
 C2 C1 1.4366(2) . ?
 C3 C6 1.3835(2) . ?
 C3 C4 1.3985(2) . ?
 C7 C6 1.4034(3) . ?
 C7 C8 1.3971(3) . ?
 C7 H7 1.084(4) . ?
 C6 H6 1.084(5) . ?
 C11 H11a 1.085(4) . ?
 C11 H11b 1.076(5) . ?
 C11 H11c 1.074(5) . ?
 C10 H10a 1.080(5) . ?
 C10 H10b 1.083(5) . ?
 C10 H10c 1.075(5) . ?
 C9 C4 1.3841(2) . ?
 C9 C8 1.4043(3) . ?
 C9 H9 1.081(5) . ?
 C8 H8 1.082(4) . ?

loop_
  _geom_angle_atom_site_label_1
  _geom_angle_atom_site_label_2
  _geom_angle_atom_site_label_3
  _geom_angle
  _geom_angle_site_symmetry_1
  _geom_angle_site_symmetry_3
  _geom_angle_publ_flag
 C1 S1 C11 106.792(11) . . ?
 C10 S1 C11 99.733(10) . . ?
 C10 S1 C1 105.087(9) . . ?
 C1 C5 O2 130.001(15) . . ?
 C4 C5 O2 124.792(14) . . ?
 C4 C5 C1 105.199(13) . . ?
 C3 C2 O1 125.076(14) . . ?
 C1 C2 O1 129.222(14) . . ?
 C1 C2 C3 105.696(13) . . ?
 C6 C3 C2 129.579(15) . . ?
 C4 C3 C2 108.821(13) . . ?
 C4 C3 C6 121.576(15) . . ?
 C8 C7 C6 120.955(17) . . ?
 H7 C7 C6 119.9(2) . . ?
 H7 C7 C8 119.1(2) . . ?
 C7 C6 C3 117.581(17) . . ?
 H6 C6 C3 121.6(2) . . ?
 H6 C6 C7 120.9(2) . . ?
 H11a C11 S1 106.4(3) . . ?
 H11b C11 S1 106.1(3) . . ?
 H11b C11 H11a 111.4(4) . . ?
 H11c C11 S1 108.7(3) . . ?
 H11c C11 H11a 111.1(4) . . ?
 H11c C11 H11b 112.9(4) . . ?
 C5 C1 S1 122.827(12) . . ?
 C2 C1 S1 125.736(12) . . ?
 C2 C1 C5 111.164(13) . . ?
 H10a C10 S1 108.9(3) . . ?
 H10b C10 S1 105.7(3) . . ?
 H10b C10 H10a 111.9(4) . . ?
 H10c C10 S1 106.6(3) . . ?
 H10c C10 H10a 112.2(4) . . ?
 H10c C10 H10b 111.1(4) . . ?
 C8 C9 C4 117.696(17) . . ?
 H9 C9 C4 120.8(3) . . ?
 H9 C9 C8 121.5(3) . . ?
 C3 C4 C5 109.044(13) . . ?
 C9 C4 C5 129.700(16) . . ?
 C9 C4 C3 121.250(15) . . ?
 C9 C8 C7 120.938(16) . . ?
 H8 C8 C7 119.8(3) . . ?
 H8 C8 C9 119.2(3) . . ?

loop_
  _geom_torsion_atom_site_label_1
  _geom_torsion_atom_site_label_2
  _geom_torsion_atom_site_label_3
  _geom_torsion_atom_site_label_4
  _geom_torsion
  _geom_torsion_site_symmetry_1
  _geom_torsion_site_symmetry_2
  _geom_torsion_site_symmetry_3
  _geom_torsion_site_symmetry_4
  _geom_torsion_publ_flag
 S1 C1 C5 O2 -9.590(19) . . . . ?
 S1 C1 C5 C4 171.448(14) . . . . ?
 S1 C1 C2 O1 7.202(19) . . . . ?
 S1 C1 C2 C3 -171.940(15) . . . . ?
 O2 C5 C1 C2 176.11(2) . . . . ?
 O2 C5 C4 C3 -176.558(18) . . . . ?
 O2 C5 C4 C9 4.43(2) . . . . ?
 O1 C2 C3 C6 -1.47(2) . . . . ?
 O1 C2 C3 C4 -179.708(17) . . . . ?
 O1 C2 C1 C5 -178.699(19) . . . . ?
 C5 C1 C2 C3 2.160(14) . . . . ?
 C5 C4 C3 C2 -1.217(14) . . . . ?
 C5 C4 C3 C6 -179.625(13) . . . . ?
 C5 C4 C9 C8 179.22(2) . . . . ?
 C2 C3 C6 C7 -177.930(19) . . . . ?
 C2 C3 C4 C9 177.891(14) . . . . ?
 C3 C6 C7 C8 0.47(2) . . . . ?
 C3 C4 C9 C8 0.317(19) . . . . ?
 C7 C8 C9 C4 0.27(2) . . . . ?

loop_
  _diffrn_refln_index_h
  _diffrn_refln_index_k
  _diffrn_refln_index_l
  _diffrn_refln_intensity_net
  _diffrn_refln_intensity_u
  _diffrn_refln_scale_group_code
 2 0 0 4621.18 24.37 1
 4 0 0 931.26 5.31 1
 6 0 0 2844.64 15.77 1
 8 0 0 309.34 2.55 1
 10 0 0 7.12 0.33 1
 12 0 0 27.17 1.07 1
 1 1 0 65.27 0.42 1
 2 1 0 453.5 1.72 1
 3 1 0 63.75 0.32 1
 4 1 0 500.59 2 1
 5 1 0 74.3 0.44 1
 6 1 0 477.07 2.42 1
 7 1 0 36.18 0.37 1
 8 1 0 23.33 0.36 1
 9 1 0 23.16 0.38 1
 10 1 0 165.31 0.92 1
 11 1 0 11.53 0.31 1
 12 1 0 31.61 0.67 1
 0 2 0 1.44 0.1 1
 1 2 0 43.93 0.23 1
 2 2 0 630.17 2.62 1
 4 2 0 80.44 0.44 1
 5 2 0 889.58 3.61 1
 6 2 0 0.22 0.14 1
 7 2 0 143.7 0.96 1
 8 2 0 260.47 1.55 1
 9 2 0 1.98 0.23 1
 10 2 0 1.86 0.21 1
 11 2 0 54.47 0.53 1
 12 2 0 2.55 0.33 1
 1 3 0 2065.12 8.29 1
 2 3 0 2744.88 11.37 1
 3 3 0 217.79 1.08 1
 4 3 0 438.47 1.81 1
 5 3 0 256.36 1.2 1
 6 3 0 34.56 0.41 1
 7 3 0 84.86 0.7 1
 8 3 0 4.59 0.23 1
 9 3 0 23.12 0.38 1
 10 3 0 1.01 0.22 1
 11 3 0 20.11 0.37 1
 12 3 0 2.4 0.31 1
 0 4 0 1564.09 10.28 1
 1 4 0 9.87 0.13 1
 2 4 0 267.17 1.13 1
 3 4 0 2172.24 8.84 1
 4 4 0 561.58 2.75 1
 5 4 0 683.32 2.97 1
 6 4 0 123.35 1.13 1
 7 4 0 4.11 0.22 1
 8 4 0 7.56 0.25 1
 9 4 0 77.84 0.63 1
 10 4 0 75.42 0.62 1
 11 4 0 57.62 0.55 1
 12 4 0 0.43 0.27 1
 1 5 0 3731.7 15.84 1
 2 5 0 391.39 1.99 1
 3 5 0 491.88 2.04 1
 4 5 0 202.14 1.16 1
 5 5 0 276.77 1.37 1
 6 5 0 81.17 0.76 1
 7 5 0 836.57 4.17 1
 8 5 0 1.16 0.22 1
 9 5 0 93.17 0.65 1
 10 5 0 2.24 0.22 1
 11 5 0 15.81 0.32 1
 12 5 0 2.92 0.3 1
 0 6 0 488.32 2.86 1
 1 6 0 404.61 1.86 1
 2 6 0 238.57 1.1 1
 3 6 0 2016.66 9.73 1
 5 6 0 401.86 2.21 1
 6 6 0 114.37 0.8 1
 7 6 0 32.82 0.4 1
 8 6 0 153.08 1.04 1
 9 6 0 20.49 0.32 1
 10 6 0 47.9 0.48 1
 11 6 0 3.69 0.35 1
 12 6 0 2.95 0.3 1
 1 7 0 61.63 0.36 1
 2 7 0 244.31 1.25 1
 3 7 0 78.96 0.55 1
 4 7 0 141.48 1.13 1
 5 7 0 200.71 1.18 1
 6 7 0 200.03 1.33 1
 7 7 0 58.86 0.57 1
 8 7 0 6.19 0.24 1
 9 7 0 1.47 0.2 1
 10 7 0 27.42 0.39 1
 11 7 0 15.14 0.43 1
 0 8 0 679.89 4.03 1
 1 8 0 30.7 0.24 1
 2 8 0 302.69 1.63 1
 3 8 0 269.72 1.71 1
 4 8 0 0.8 0.17 1
 5 8 0 13.44 0.27 1
 6 8 0 0.24 0.18 1
 7 8 0 3.93 0.25 1
 8 8 0 183.89 1.04 1
 9 8 0 18.42 0.32 1
 10 8 0 22.47 0.35 1
 11 8 0 1.35 0.29 1
 1 9 0 9.5 0.18 1
 2 9 0 370.45 2.15 1
 3 9 0 1.33 0.21 1
 4 9 0 280.94 1.75 1
 5 9 0 6.15 0.22 1
 6 9 0 88.14 0.74 1
 7 9 0 18.04 0.36 1
 8 9 0 4.64 0.22 1
 9 9 0 3.54 0.23 1
 10 9 0 56.85 0.58 1
 11 9 0 4.36 0.31 1
 0 10 0 1351.96 10.13 1
 1 10 0 163.59 1.14 1
 2 10 0 24.82 0.36 1
 3 10 0 250.16 1.62 1
 4 10 0 5.28 0.21 1
 5 10 0 211.04 1.48 1
 6 10 0 208.1 1.81 1
 7 10 0 0.91 0.19 1
 8 10 0 110.39 0.72 1
 9 10 0 0.7 0.22 1
 10 10 0 19.36 0.47 1
 1 11 0 1081.01 5.38 1
 2 11 0 391.85 2.05 1
 3 11 0 88.6 0.68 1
 4 11 0 163.57 1.04 1
 5 11 0 275.18 1.49 1
 6 11 0 23.37 0.33 1
 7 11 0 235.88 1.19 1
 8 11 0 12.67 0.28 1
 9 11 0 30.17 0.39 1
 10 11 0 31.63 0.61 1
 0 12 0 0.29 0.24 1
 1 12 0 10.13 0.23 1
 2 12 0 26.73 0.35 1
 3 12 0 2.32 0.2 1
 4 12 0 122.13 0.9 1
 5 12 0 82.02 0.6 1
 6 12 0 11.85 0.27 1
 7 12 0 19.76 0.31 1
 8 12 0 1.05 0.22 1
 9 12 0 0.24 0.3 1
 10 12 0 11.5 0.37 1
 1 13 0 45.49 0.46 1
 2 13 0 18.72 0.33 1
 3 13 0 43.55 0.5 1
 4 13 0 46.39 0.46 1
 5 13 0 7.02 0.22 1
 6 13 0 0.52 0.2 1
 7 13 0 22.08 0.36 1
 8 13 0 2.83 0.31 1
 9 13 0 10.73 0.35 1
 0 14 0 28.68 0.55 1
 1 14 0 0.68 0.2 1
 2 14 0 67.58 0.56 1
 3 14 0 137.19 0.83 1
 4 14 0 23.64 0.32 1
 5 14 0 86.04 0.6 1
 6 14 0 8.63 0.29 1
 7 14 0 2.89 0.26 1
 8 14 0 15.25 0.4 1
 1 15 0 15.05 0.28 1
 2 15 0 126.49 0.82 1
 3 15 0 6.05 0.23 1
 4 15 0 132.79 0.76 1
 5 15 0 10.86 0.28 1
 6 15 0 36.93 0.53 1
 7 15 0 14.08 0.44 1
 8 15 0 12.75 0.41 1
 0 16 0 415.32 2.78 1
 1 16 0 1.07 0.2 1
 2 16 0 80.36 0.61 1
 3 16 0 17.66 0.31 1
 4 16 0 6.61 0.24 1
 5 16 0 13.99 0.31 1
 6 16 0 48.82 0.69 1
 7 16 0 6.25 0.38 1
 1 17 0 2.04 0.24 1
 2 17 0 20.36 0.35 1
 3 17 0 0.46 0.22 1
 4 17 0 17.6 0.4 1
 5 17 0 7.64 0.38 1
 6 17 0 17.24 0.47 1
 0 18 0 6.76 0.43 1
 1 18 0 2.15 0.27 1
 2 18 0 0.38 0.29 1
 3 18 0 2.97 0.28 1
 4 18 0 2.51 0.27 1
 1 19 0 45.12 0.74 1
 2 19 0 0.49 0.27 1
 1 0 1 769.61 2.86 1
 2 0 1 385.65 1.52 1
 3 0 1 421.23 1.62 1
 4 0 1 31.43 0.23 1
 5 0 1 515.25 2.15 1
 6 0 1 41.09 0.35 1
 7 0 1 92.27 0.67 1
 8 0 1 0.37 0.2 1
 9 0 1 13.54 0.33 1
 10 0 1 6.71 0.23 1
 11 0 1 30.85 0.42 1
 12 0 1 1.72 0.43 1
 1 1 1 2255.1 6.78 1
 2 1 1 131.26 0.4 1
 3 1 1 745.38 2.03 1
 4 1 1 205.68 0.63 1
 5 1 1 290.92 0.92 1
 6 1 1 14.76 0.14 1
 7 1 1 136.37 0.6 1
 8 1 1 12.8 0.21 1
 9 1 1 58.48 0.41 1
 10 1 1 7.09 0.17 1
 11 1 1 35.9 0.31 1
 12 1 1 4.24 0.29 1
 0 2 1 1459.55 5.46 1
 1 2 1 1007.47 3.37 1
 2 2 1 326.43 1.02 1
 3 2 1 273.1 0.8 1
 4 2 1 21.7 0.13 1
 5 2 1 656.52 1.95 1
 6 2 1 8.2 0.14 1
 7 2 1 17.03 0.2 1
 8 2 1 21.69 0.25 1
 9 2 1 11.06 0.21 1
 10 2 1 17.36 0.22 1
 11 2 1 52.29 0.37 1
 12 2 1 7.72 0.26 1
 0 3 1 280.1 1.15 1
 1 3 1 175.12 0.61 1
 2 3 1 41.88 0.18 1
 3 3 1 190.86 0.68 1
 4 3 1 321.42 0.98 1
 5 3 1 385.74 1.21 1
 6 3 1 403.06 1.73 1
 7 3 1 22.95 0.23 1
 8 3 1 69.08 0.44 1
 9 3 1 1.71 0.16 1
 10 3 1 45.68 0.33 1
 11 3 1 23.85 0.27 1
 12 3 1 22.13 0.32 1
 0 4 1 3985.25 15.82 1
 1 4 1 201.47 0.59 1
 2 4 1 428.41 1.25 1
 3 4 1 66.66 0.28 1
 4 4 1 73.38 0.3 1
 5 4 1 315.91 1.07 1
 6 4 1 126.77 0.78 1
 7 4 1 13.29 0.24 1
 8 4 1 163.7 0.83 1
 9 4 1 20.59 0.25 1
 10 4 1 15.51 0.22 1
 11 4 1 28.78 0.29 1
 12 4 1 0.82 0.2 1
 0 5 1 465.63 1.82 1
 1 5 1 405.97 1.39 1
 2 5 1 153.34 0.53 1
 3 5 1 42.2 0.2 1
 4 5 1 37.31 0.2 1
 5 5 1 50.59 0.29 1
 6 5 1 168.33 0.8 1
 7 5 1 36.3 0.31 1
 8 5 1 43.54 0.36 1
 9 5 1 6.13 0.17 1
 10 5 1 18.23 0.23 1
 11 5 1 9.25 0.2 1
 12 5 1 9.55 0.25 1
 0 6 1 372.19 1.54 1
 1 6 1 248.05 0.77 1
 2 6 1 254.58 0.81 1
 3 6 1 118.45 0.46 1
 4 6 1 80.27 0.39 1
 5 6 1 78.88 0.46 1
 6 6 1 38.59 0.3 1
 7 6 1 113.16 0.59 1
 8 6 1 191.22 0.86 1
 9 6 1 5.2 0.15 1
 10 6 1 27.8 0.27 1
 11 6 1 3.4 0.25 1
 12 6 1 3.37 0.23 1
 0 7 1 81.71 0.42 1
 1 7 1 425.27 1.17 1
 2 7 1 355.22 1.12 1
 3 7 1 142.32 0.56 1
 4 7 1 70.54 0.41 1
 5 7 1 69.6 0.39 1
 6 7 1 6.48 0.16 1
 7 7 1 144.46 0.73 1
 8 7 1 6.9 0.17 1
 9 7 1 21.36 0.23 1
 10 7 1 6.62 0.18 1
 11 7 1 7.13 0.25 1
 0 8 1 194.53 0.84 1
 1 8 1 47.71 0.23 1
 2 8 1 198.29 0.68 1
 3 8 1 237.44 1.03 1
 4 8 1 53.32 0.44 1
 5 8 1 256.09 1.04 1
 6 8 1 121.68 0.61 1
 7 8 1 8.51 0.2 1
 8 8 1 3 0.15 1
 9 8 1 8.23 0.18 1
 10 8 1 4.44 0.17 1
 11 8 1 3.83 0.22 1
 0 9 1 225.7 1.07 1
 1 9 1 267.46 0.88 1
 2 9 1 76.2 0.42 1
 3 9 1 154.36 1 1
 4 9 1 119.37 0.64 1
 5 9 1 7.36 0.16 1
 6 9 1 132.29 0.68 1
 7 9 1 129.82 0.7 1
 8 9 1 17.39 0.21 1
 9 9 1 28.07 0.27 1
 10 9 1 7.76 0.2 1
 11 9 1 12.35 0.27 1
 0 10 1 135.14 1.1 1
 1 10 1 14.8 0.2 1
 2 10 1 296.29 1.29 1
 3 10 1 116.37 0.55 1
 4 10 1 22.36 0.24 1
 5 10 1 39.69 0.32 1
 6 10 1 46.18 0.38 1
 7 10 1 17.44 0.2 1
 8 10 1 125.48 0.55 1
 9 10 1 2.54 0.16 1
 10 10 1 26.99 0.37 1
 0 11 1 153.77 0.97 1
 1 11 1 102.8 0.54 1
 2 11 1 136.65 0.64 1
 3 11 1 72.02 0.47 1
 4 11 1 93.97 0.53 1
 5 11 1 43.67 0.32 1
 6 11 1 26.55 0.24 1
 7 11 1 10.65 0.18 1
 8 11 1 2.01 0.15 1
 9 11 1 2.5 0.17 1
 10 11 1 3.81 0.22 1
 0 12 1 172.38 1.03 1
 1 12 1 7.8 0.15 1
 2 12 1 34.37 0.28 1
 3 12 1 10.88 0.19 1
 4 12 1 0.9 0.14 1
 5 12 1 28.32 0.26 1
 6 12 1 18.62 0.21 1
 7 12 1 1.73 0.15 1
 8 12 1 26.81 0.28 1
 9 12 1 0.44 0.2 1
 10 12 1 16.37 0.29 1
 0 13 1 76.65 0.62 1
 1 13 1 45.22 0.32 1
 2 13 1 31.99 0.29 1
 3 13 1 29.36 0.29 1
 4 13 1 56.78 0.36 1
 5 13 1 60.91 0.34 1
 6 13 1 82.25 0.5 1
 7 13 1 14.21 0.22 1
 8 13 1 9.2 0.25 1
 9 13 1 25.46 0.32 1
 0 14 1 139.18 0.93 1
 1 14 1 20.32 0.24 1
 2 14 1 39.9 0.31 1
 3 14 1 59.84 0.35 1
 4 14 1 33.21 0.27 1
 5 14 1 99.78 0.5 1
 6 14 1 2.58 0.17 1
 7 14 1 15.71 0.25 1
 8 14 1 11.3 0.26 1
 0 15 1 39.31 0.4 1
 1 15 1 173.01 0.64 1
 2 15 1 2.67 0.15 1
 3 15 1 7.06 0.17 1
 4 15 1 18.99 0.22 1
 5 15 1 39.92 0.32 1
 6 15 1 8.58 0.22 1
 7 15 1 27.63 0.39 1
 8 15 1 4.6 0.24 1
 0 16 1 0.53 0.23 1
 1 16 1 7.84 0.17 1
 2 16 1 2.26 0.15 1
 3 16 1 5.52 0.17 1
 4 16 1 1.35 0.15 1
 5 16 1 29.92 0.3 1
 6 16 1 1.06 0.23 1
 7 16 1 19.15 0.34 1
 0 17 1 6.74 0.24 1
 1 17 1 32.21 0.29 1
 2 17 1 10.53 0.21 1
 3 17 1 34.43 0.28 1
 4 17 1 0.45 0.19 1
 5 17 1 18.74 0.33 1
 6 17 1 3.62 0.26 1
 0 18 1 65.26 0.81 1
 1 18 1 7.58 0.22 1
 2 18 1 23.4 0.33 1
 3 18 1 10.42 0.25 1
 4 18 1 2.85 0.19 1
 0 19 1 0.79 0.25 1
 1 19 1 8.02 0.24 1
 2 19 1 10.19 0.24 1
 1 0 2 199.97 0.79 1
 2 0 2 3053.11 11.17 1
 3 0 2 135.73 0.6 1
 4 0 2 208.92 0.91 1
 5 0 2 32.21 0.25 1
 6 0 2 99.27 0.62 1
 7 0 2 2.77 0.17 1
 8 0 2 466.22 2.35 1
 9 0 2 2.08 0.22 1
 10 0 2 34.23 0.36 1
 11 0 2 29.84 0.42 1
 12 0 2 0.29 0.35 1
 1 1 2 5199.41 16.81 1
 2 1 2 2505.39 6.64 1
 3 1 2 350.2 1 1
 4 1 2 1396.84 3.64 1
 5 1 2 182.84 0.62 1
 6 1 2 591.52 2 1
 7 1 2 60.66 0.37 1
 8 1 2 4.19 0.15 1
 9 1 2 6.05 0.18 1
 10 1 2 98.6 0.46 1
 11 1 2 1.54 0.16 1
 12 1 2 42.79 0.5 1
 0 2 2 9987.18 73.65 1
 1 2 2 5168.35 14.43 1
 2 2 2 513.08 1.45 1
 3 2 2 61.83 0.24 1
 4 2 2 121 0.41 1
 5 2 2 157.6 0.54 1
 6 2 2 333.53 1.4 1
 7 2 2 166.48 0.72 1
 8 2 2 87.34 0.49 1
 9 2 2 11.5 0.21 1
 10 2 2 33.18 0.28 1
 11 2 2 19.61 0.24 1
 12 2 2 1.1 0.22 1
 0 3 2 100.45 0.45 1
 1 3 2 3376.58 10.13 1
 2 3 2 46.64 0.2 1
 3 3 2 605.72 1.65 1
 4 3 2 134.12 0.46 1
 5 3 2 277.11 0.89 1
 6 3 2 86.95 0.6 1
 7 3 2 440.31 1.58 1
 8 3 2 5.58 0.17 1
 9 3 2 42.3 0.36 1
 10 3 2 25.53 0.25 1
 11 3 2 18.2 0.25 1
 12 3 2 0.86 0.21 1
 0 4 2 54.93 0.29 1
 1 4 2 926.32 2.69 1
 2 4 2 98.91 0.38 1
 3 4 2 1270.2 3.42 1
 4 4 2 34.57 0.18 1
 5 4 2 945.26 2.75 1
 6 4 2 4.02 0.16 1
 7 4 2 57.8 0.39 1
 8 4 2 5.22 0.17 1
 9 4 2 6.53 0.17 1
 10 4 2 5.31 0.17 1
 11 4 2 39.68 0.33 1
 12 4 2 2.67 0.21 1
 0 5 2 124.79 0.63 1
 1 5 2 1191.19 3.21 1
 2 5 2 243.91 0.75 1
 3 5 2 367.99 1.1 1
 4 5 2 449.82 1.36 1
 5 5 2 200.58 0.73 1
 6 5 2 152.01 0.84 1
 7 5 2 254.07 1.06 1
 8 5 2 37.52 0.36 1
 9 5 2 154.74 0.66 1
 10 5 2 99.51 0.5 1
 11 5 2 1.78 0.17 1
 12 5 2 7.18 0.23 1
 0 6 2 1033.46 3.86 1
 1 6 2 233.77 0.7 1
 2 6 2 372.12 1.18 1
 3 6 2 558.92 1.65 1
 4 6 2 9.26 0.12 1
 5 6 2 421.96 1.79 1
 6 6 2 68.48 0.42 1
 7 6 2 2.3 0.14 1
 8 6 2 70.28 0.46 1
 9 6 2 40.35 0.28 1
 10 6 2 13.65 0.2 1
 11 6 2 52.7 0.51 1
 12 6 2 3.39 0.22 1
 0 7 2 330.62 1.34 1
 1 7 2 189.49 0.68 1
 2 7 2 526.99 1.54 1
 3 7 2 159.68 0.63 1
 4 7 2 481.58 2.03 1
 5 7 2 0.54 0.1 1
 6 7 2 165.89 0.79 1
 7 7 2 126.3 0.63 1
 8 7 2 2.23 0.15 1
 9 7 2 10.85 0.19 1
 10 7 2 15.65 0.21 1
 11 7 2 16.61 0.31 1
 0 8 2 659.86 2.6 1
 1 8 2 83.24 0.33 1
 2 8 2 203.67 0.69 1
 3 8 2 128.92 0.57 1
 4 8 2 40.02 0.36 1
 5 8 2 9.14 0.17 1
 6 8 2 160.25 0.73 1
 7 8 2 12.72 0.21 1
 8 8 2 136.01 0.58 1
 9 8 2 14.21 0.21 1
 10 8 2 19.79 0.25 1
 11 8 2 1.02 0.2 1
 0 9 2 515.9 2.13 1
 1 9 2 383.2 1.23 1
 2 9 2 263.27 1.05 1
 3 9 2 38.23 0.39 1
 4 9 2 203.08 0.95 1
 5 9 2 24.84 0.25 1
 6 9 2 215.8 0.97 1
 7 9 2 54.33 0.37 1
 8 9 2 2.73 0.15 1
 9 9 2 31.85 0.29 1
 10 9 2 9.85 0.22 1
 11 9 2 4.19 0.22 1
 0 10 2 609.79 3.31 1
 1 10 2 11.48 0.18 1
 2 10 2 481.48 2.06 1
 3 10 2 301 1.15 1
 4 10 2 90.81 0.52 1
 5 10 2 81.3 0.45 1
 6 10 2 66.13 0.44 1
 7 10 2 23.92 0.23 1
 8 10 2 117.99 0.55 1
 9 10 2 11.58 0.22 1
 10 10 2 1.29 0.22 1
 0 11 2 70.84 0.54 1
 1 11 2 173.13 0.74 1
 2 11 2 11 0.18 1
 3 11 2 68.42 0.4 1
 4 11 2 50.7 0.33 1
 5 11 2 2.97 0.15 1
 6 11 2 28.11 0.25 1
 7 11 2 84.87 0.43 1
 8 11 2 5.94 0.17 1
 9 11 2 42.41 0.32 1
 10 11 2 27.21 0.35 1
 0 12 2 38.07 0.4 1
 1 12 2 101.85 0.49 1
 2 12 2 41.23 0.31 1
 3 12 2 342.34 1.31 1
 4 12 2 27.73 0.28 1
 5 12 2 145.99 0.65 1
 6 12 2 13.14 0.19 1
 7 12 2 24.99 0.25 1
 8 12 2 0.5 0.15 1
 9 12 2 11.34 0.26 1
 0 13 2 17.5 0.3 1
 1 13 2 137.54 0.67 1
 2 13 2 5.26 0.16 1
 3 13 2 12.56 0.21 1
 4 13 2 6.93 0.17 1
 5 13 2 34.62 0.26 1
 6 13 2 51.12 0.34 1
 7 13 2 22.14 0.26 1
 8 13 2 0.58 0.21 1
 9 13 2 5.65 0.23 1
 0 14 2 287.83 1.57 1
 1 14 2 23.17 0.26 1
 2 14 2 71.9 0.4 1
 3 14 2 6.33 0.16 1
 4 14 2 1.84 0.14 1
 5 14 2 64.67 0.38 1
 6 14 2 60.41 0.39 1
 7 14 2 1.87 0.18 1
 8 14 2 21.63 0.32 1
 0 15 2 41.17 0.41 1
 1 15 2 53.32 0.32 1
 2 15 2 48.08 0.33 1
 3 15 2 8.02 0.17 1
 4 15 2 92.45 0.48 1
 5 15 2 21.77 0.24 1
 6 15 2 26.07 0.33 1
 7 15 2 8.15 0.27 1
 8 15 2 2.02 0.22 1
 0 16 2 110.21 0.73 1
 1 16 2 1.15 0.14 1
 2 16 2 42.68 0.31 1
 3 16 2 10.26 0.2 1
 4 16 2 24.7 0.26 1
 5 16 2 1.15 0.18 1
 6 16 2 27.16 0.39 1
 7 16 2 0.4 0.21 1
 0 17 2 0.56 0.21 1
 1 17 2 19.22 0.24 1
 2 17 2 18.81 0.24 1
 3 17 2 1.25 0.16 1
 4 17 2 35.54 0.37 1
 5 17 2 1.5 0.22 1
 6 17 2 19.97 0.34 1
 0 18 2 28.35 0.57 1
 1 18 2 8.86 0.24 1
 2 18 2 7.73 0.24 1
 3 18 2 3.54 0.21 1
 4 18 2 5.49 0.21 1
 0 19 2 1.56 0.26 1
 1 19 2 27.36 0.4 1
 2 19 2 10.05 0.25 1
 1 0 3 2567.45 9.12 1
 2 0 3 4446.58 16.42 1
 3 0 3 421.18 1.6 1
 4 0 3 360.22 1.5 1
 5 0 3 755.65 3.07 1
 6 0 3 14.34 0.21 1
 7 0 3 11.92 0.26 1
 8 0 3 58.58 0.54 1
 9 0 3 10.76 0.29 1
 10 0 3 105.65 0.7 1
 11 0 3 68.93 0.6 1
 12 0 3 0.96 0.34 1
 0 1 3 1495.3 6.15 1
 1 1 3 7617.05 28.65 1
 2 1 3 126.57 0.38 1
 3 1 3 143.53 0.45 1
 4 1 3 104.78 0.37 1
 5 1 3 457.04 1.32 1
 6 1 3 252.38 1 1
 7 1 3 356.28 1.29 1
 8 1 3 80.65 0.45 1
 9 1 3 76.16 0.47 1
 10 1 3 13.17 0.19 1
 11 1 3 2.24 0.17 1
 12 1 3 23.83 0.39 1
 0 2 3 45.02 0.33 1
 1 2 3 203.32 0.6 1
 2 2 3 836.74 2.44 1
 3 2 3 635.9 1.76 1
 4 2 3 169.84 0.53 1
 5 2 3 162.81 0.56 1
 6 2 3 153.86 0.76 1
 7 2 3 117.34 0.55 1
 8 2 3 26.61 0.26 1
 9 2 3 13.47 0.22 1
 10 2 3 75.67 0.43 1
 11 2 3 4 0.17 1
 12 2 3 12.15 0.29 1
 0 3 3 65.87 0.38 1
 1 3 3 875.97 2.57 1
 2 3 3 184.23 0.61 1
 3 3 3 543.01 1.52 1
 4 3 3 521.57 1.46 1
 5 3 3 253.76 0.83 1
 6 3 3 93.32 0.57 1
 7 3 3 2.54 0.13 1
 8 3 3 30.29 0.3 1
 9 3 3 33.89 0.32 1
 10 3 3 15.85 0.22 1
 11 3 3 19.29 0.24 1
 12 3 3 18.3 0.3 1
 0 4 3 895.38 4.13 1
 1 4 3 739.73 2.19 1
 2 4 3 884.21 2.6 1
 3 4 3 220.64 0.68 1
 4 4 3 222.25 0.72 1
 5 4 3 64 0.31 1
 6 4 3 144.3 0.81 1
 7 4 3 141.61 0.71 1
 8 4 3 186.89 0.9 1
 9 4 3 8.78 0.18 1
 10 4 3 90.56 0.48 1
 11 4 3 6.14 0.19 1
 12 4 3 2.9 0.21 1
 0 5 3 61.84 0.36 1
 1 5 3 465.48 1.45 1
 2 5 3 1453.86 3.77 1
 3 5 3 289.1 0.95 1
 4 5 3 1141.94 3.12 1
 5 5 3 130.65 0.53 1
 6 5 3 122.31 0.62 1
 7 5 3 107.07 0.56 1
 8 5 3 54.13 0.39 1
 9 5 3 4.54 0.16 1
 10 5 3 28.59 0.27 1
 11 5 3 0.98 0.17 1
 12 5 3 20.37 0.31 1
 0 6 3 972.62 3.6 1
 1 6 3 265.73 0.76 1
 2 6 3 392.95 1.18 1
 3 6 3 271.85 0.85 1
 4 6 3 62.24 0.31 1
 5 6 3 449.11 1.82 1
 6 6 3 298.48 1.25 1
 7 6 3 72.86 0.49 1
 8 6 3 52.42 0.39 1
 9 6 3 3.47 0.15 1
 10 6 3 1.32 0.15 1
 11 6 3 27.91 0.37 1
 12 6 3 1.81 0.22 1
 1 7 3 232.03 0.75 1
 2 7 3 62.2 0.29 1
 3 7 3 541.49 1.69 1
 4 7 3 50.59 0.33 1
 5 7 3 219.32 0.95 1
 6 7 3 14.29 0.2 1
 7 7 3 60.51 0.43 1
 8 7 3 86.43 0.48 1
 9 7 3 108.62 0.49 1
 10 7 3 4.06 0.17 1
 11 7 3 21.98 0.35 1
 1 8 3 92.28 0.37 1
 2 8 3 519.76 1.55 1
 3 8 3 160.96 0.76 1
 4 8 3 45.33 0.35 1
 5 8 3 26.69 0.28 1
 6 8 3 21.67 0.23 1
 7 8 3 89.82 0.55 1
 8 8 3 6.45 0.16 1
 9 8 3 7.98 0.18 1
 10 8 3 5.55 0.18 1
 11 8 3 9.05 0.25 1
 0 9 3 180.46 0.92 1
 1 9 3 358.82 1.16 1
 2 9 3 164.3 0.74 1
 3 9 3 143.46 0.77 1
 4 9 3 223.41 1.06 1
 5 9 3 20.44 0.23 1
 6 9 3 16 0.22 1
 7 9 3 68.68 0.42 1
 8 9 3 57.92 0.34 1
 9 9 3 49.13 0.35 1
 10 9 3 14.71 0.3 1
 11 9 3 4.36 0.23 1
 0 10 3 612.15 3.49 1
 1 10 3 243.04 1.06 1
 2 10 3 193.12 0.86 1
 3 10 3 177.89 0.74 1
 4 10 3 24.44 0.24 1
 5 10 3 278.8 1.07 1
 6 10 3 152.03 0.7 1
 7 10 3 5.24 0.15 1
 8 10 3 35.16 0.28 1
 9 10 3 17.58 0.23 1
 10 10 3 15.66 0.29 1
 0 11 3 165.61 0.96 1
 1 11 3 265.51 1.03 1
 2 11 3 86.56 0.47 1
 3 11 3 113.51 0.56 1
 4 11 3 223.82 0.95 1
 5 11 3 47.63 0.38 1
 6 11 3 78.97 0.42 1
 7 11 3 134.43 0.56 1
 8 11 3 6.1 0.17 1
 9 11 3 5.45 0.18 1
 10 11 3 5.47 0.23 1
 0 12 3 183.1 1.14 1
 1 12 3 0.8 0.12 1
 2 12 3 142.75 0.66 1
 3 12 3 106.79 0.56 1
 4 12 3 4.33 0.16 1
 5 12 3 26.84 0.24 1
 6 12 3 74.08 0.39 1
 7 12 3 7.99 0.18 1
 8 12 3 49.29 0.36 1
 9 12 3 18.99 0.3 1
 0 13 3 14.33 0.29 1
 1 13 3 42.2 0.33 1
 2 13 3 14.25 0.21 1
 3 13 3 43.95 0.35 1
 4 13 3 23.43 0.24 1
 5 13 3 34.56 0.29 1
 6 13 3 16.26 0.21 1
 7 13 3 7.58 0.2 1
 8 13 3 9.1 0.25 1
 9 13 3 7.19 0.24 1
 0 14 3 2.13 0.22 1
 1 14 3 46.24 0.34 1
 2 14 3 32.11 0.29 1
 3 14 3 181.86 0.72 1
 4 14 3 37.8 0.28 1
 5 14 3 73.21 0.39 1
 6 14 3 4.15 0.18 1
 7 14 3 9.87 0.22 1
 8 14 3 4.92 0.22 1
 0 15 3 15.27 0.26 1
 1 15 3 151.44 0.59 1
 2 15 3 47.32 0.31 1
 3 15 3 20.09 0.23 1
 4 15 3 55.56 0.34 1
 5 15 3 16.45 0.22 1
 6 15 3 13.03 0.24 1
 7 15 3 35.36 0.42 1
 8 15 3 5.35 0.24 1
 0 16 3 0.3 0.21 1
 1 16 3 63.45 0.38 1
 2 16 3 0.92 0.15 1
 3 16 3 91.86 0.47 1
 4 16 3 8.63 0.18 1
 5 16 3 75.94 0.65 1
 6 16 3 3.52 0.25 1
 7 16 3 5.77 0.25 1
 0 17 3 41.64 0.5 1
 1 17 3 35.82 0.29 1
 2 17 3 3.55 0.17 1
 3 17 3 4.34 0.18 1
 4 17 3 8.67 0.23 1
 5 17 3 4.06 0.23 1
 6 17 3 18.63 0.32 1
 0 18 3 3.62 0.28 1
 1 18 3 7.18 0.24 1
 2 18 3 18.13 0.3 1
 3 18 3 1.72 0.19 1
 4 18 3 7.43 0.22 1
 0 19 3 0.38 0.25 1
 1 19 3 2.21 0.21 1
 2 19 3 15.27 0.29 1
 0 0 4 1349.22 6.75 1
 1 0 4 38.64 0.23 1
 2 0 4 212.62 0.87 1
 3 0 4 20.35 0.15 1
 4 0 4 208.36 0.97 1
 5 0 4 106.07 0.56 1
 6 0 4 230.5 1.31 1
 7 0 4 2.18 0.18 1
 8 0 4 96.56 0.74 1
 9 0 4 17.94 0.34 1
 10 0 4 60.44 0.52 1
 11 0 4 0.76 0.23 1
 12 0 4 1.84 0.34 1
 0 1 4 437.82 1.87 1
 1 1 4 3138.41 8.18 1
 2 1 4 755.89 2.05 1
 3 1 4 31.42 0.15 1
 4 1 4 1169.8 3.08 1
 5 1 4 188.91 0.62 1
 6 1 4 228.57 1 1
 7 1 4 20.81 0.22 1
 8 1 4 3.44 0.15 1
 9 1 4 28.37 0.28 1
 10 1 4 14.95 0.2 1
 11 1 4 0.84 0.16 1
 12 1 4 37.94 0.41 1
 0 2 4 343.19 1.3 1
 1 2 4 3838.68 11.05 1
 2 2 4 1279.44 3.37 1
 3 2 4 1467.3 3.81 1
 4 2 4 99.33 0.35 1
 5 2 4 253.68 0.81 1
 6 2 4 248.75 1.15 1
 7 2 4 8.31 0.15 1
 8 2 4 132.23 0.66 1
 9 2 4 12.96 0.22 1
 10 2 4 34.93 0.29 1
 11 2 4 11.74 0.2 1
 12 2 4 2.46 0.22 1
 0 3 4 553.57 2.33 1
 1 3 4 1759.17 4.82 1
 2 3 4 804.12 2.15 1
 3 3 4 176.71 0.55 1
 4 3 4 233.74 0.71 1
 5 3 4 13.22 0.12 1
 6 3 4 123.8 0.75 1
 7 3 4 147.57 0.69 1
 8 3 4 12.19 0.21 1
 9 3 4 167.28 0.84 1
 10 3 4 32.77 0.28 1
 11 3 4 13.97 0.22 1
 12 3 4 8.44 0.25 1
 0 4 4 252.62 1.16 1
 1 4 4 1019.52 2.7 1
 2 4 4 440.77 1.27 1
 3 4 4 283.58 0.87 1
 4 4 4 120.4 0.42 1
 5 4 4 335.41 1.08 1
 6 4 4 14.07 0.23 1
 7 4 4 235.59 1 1
 8 4 4 49.31 0.43 1
 9 4 4 46.64 0.33 1
 10 4 4 21.49 0.25 1
 11 4 4 55.22 0.38 1
 12 4 4 3.33 0.2 1
 0 5 4 218.01 0.88 1
 1 5 4 1492.78 4.05 1
 2 5 4 165.18 0.56 1
 3 5 4 34.04 0.18 1
 4 5 4 93.12 0.35 1
 5 5 4 46.03 0.29 1
 6 5 4 66.72 0.42 1
 7 5 4 173 0.79 1
 8 5 4 40.48 0.34 1
 9 5 4 43.37 0.34 1
 10 5 4 2.52 0.16 1
 11 5 4 1.8 0.17 1
 12 5 4 4.51 0.22 1
 0 6 4 41.91 0.25 1
 1 6 4 152.72 0.52 1
 2 6 4 417.11 1.18 1
 3 6 4 301.56 0.9 1
 4 6 4 72.47 0.32 1
 5 6 4 116.55 0.69 1
 6 6 4 61.96 0.4 1
 7 6 4 81.33 0.47 1
 8 6 4 26.52 0.26 1
 9 6 4 11.89 0.18 1
 10 6 4 0.93 0.15 1
 11 6 4 20.99 0.34 1
 12 6 4 3.53 0.23 1
 0 7 4 213.49 0.88 1
 1 7 4 49.65 0.21 1
 2 7 4 11.52 0.1 1
 3 7 4 26.54 0.18 1
 4 7 4 189.32 0.84 1
 5 7 4 5.33 0.13 1
 6 7 4 174.45 0.79 1
 7 7 4 45.46 0.35 1
 8 7 4 3.64 0.16 1
 9 7 4 75.73 0.42 1
 10 7 4 1.86 0.16 1
 11 7 4 2.18 0.23 1
 0 8 4 888.89 3.27 1
 1 8 4 591.72 1.68 1
 2 8 4 428.19 1.43 1
 3 8 4 65.29 0.4 1
 4 8 4 79.62 0.48 1
 5 8 4 190.29 0.82 1
 6 8 4 163.13 0.75 1
 7 8 4 10.62 0.2 1
 8 8 4 57.94 0.34 1
 9 8 4 7.54 0.18 1
 10 8 4 40.43 0.33 1
 11 8 4 14.52 0.28 1
 0 9 4 170.42 0.83 1
 1 9 4 133.35 0.55 1
 2 9 4 215.98 0.99 1
 3 9 4 91.64 0.57 1
 4 9 4 560.09 2.12 1
 5 9 4 8.06 0.17 1
 6 9 4 49.37 0.37 1
 7 9 4 89.06 0.5 1
 8 9 4 10.63 0.18 1
 9 9 4 36.35 0.3 1
 10 9 4 15.23 0.31 1
 11 9 4 5.15 0.23 1
 0 10 4 13.96 0.25 1
 1 10 4 109.3 0.54 1
 2 10 4 108.34 0.55 1
 3 10 4 149.38 0.64 1
 4 10 4 74.41 0.44 1
 5 10 4 150.72 0.76 1
 6 10 4 22.55 0.25 1
 7 10 4 10.03 0.17 1
 8 10 4 14.27 0.21 1
 9 10 4 2.36 0.16 1
 10 10 4 12.25 0.28 1
 0 11 4 63.44 0.53 1
 1 11 4 120.94 0.6 1
 2 11 4 49.57 0.34 1
 3 11 4 15.58 0.2 1
 4 11 4 119.13 0.59 1
 5 11 4 7.5 0.18 1
 6 11 4 25.22 0.24 1
 7 11 4 17.7 0.21 1
 8 11 4 31.39 0.28 1
 9 11 4 25.62 0.28 1
 10 11 4 1.24 0.21 1
 0 12 4 15.95 0.29 1
 1 12 4 60.84 0.37 1
 2 12 4 60.87 0.39 1
 3 12 4 63.91 0.41 1
 4 12 4 23.67 0.3 1
 5 12 4 94.89 0.45 1
 6 12 4 32.65 0.27 1
 7 12 4 16.37 0.22 1
 8 12 4 14.32 0.22 1
 9 12 4 16.19 0.3 1
 0 13 4 8.15 0.26 1
 1 13 4 229.75 0.98 1
 2 13 4 138.48 0.69 1
 3 13 4 17.72 0.23 1
 4 13 4 99.34 0.49 1
 5 13 4 4.58 0.15 1
 6 13 4 9.41 0.19 1
 7 13 4 52.75 0.39 1
 8 13 4 3.19 0.22 1
 9 13 4 23.15 0.34 1
 0 14 4 107.94 0.76 1
 1 14 4 7.74 0.18 1
 2 14 4 82.54 0.43 1
 3 14 4 47.15 0.32 1
 4 14 4 26.22 0.24 1
 5 14 4 2.4 0.15 1
 6 14 4 20.71 0.27 1
 7 14 4 15.51 0.24 1
 8 14 4 32.88 0.39 1
 0 15 4 2.65 0.19 1
 1 15 4 10.53 0.17 1
 2 15 4 21.7 0.24 1
 3 15 4 50.41 0.33 1
 4 15 4 56.32 0.35 1
 5 15 4 8.97 0.19 1
 6 15 4 48.93 0.4 1
 7 15 4 3.22 0.23 1
 0 16 4 27.26 0.33 1
 1 16 4 9.77 0.18 1
 2 16 4 67.39 0.39 1
 3 16 4 0.46 0.16 1
 4 16 4 1.43 0.15 1
 5 16 4 5.33 0.23 1
 6 16 4 11.27 0.28 1
 7 16 4 0.57 0.21 1
 0 17 4 1.43 0.23 1
 1 17 4 3.5 0.17 1
 2 17 4 23.3 0.27 1
 3 17 4 5.21 0.18 1
 4 17 4 27.26 0.33 1
 5 17 4 3.72 0.23 1
 6 17 4 2.8 0.22 1
 0 18 4 8.63 0.32 1
 1 18 4 0.34 0.19 1
 2 18 4 6 0.24 1
 3 18 4 15.6 0.27 1
 4 18 4 5.68 0.2 1
 0 19 4 4.16 0.29 1
 1 19 4 42.65 0.49 1
 2 19 4 1.16 0.2 1
 1 0 5 1522.36 5.25 1
 2 0 5 1.66 0.06 1
 3 0 5 4627.3 17.03 1
 4 0 5 187.84 0.84 1
 5 0 5 735.63 2.91 1
 6 0 5 452.41 2.51 1
 7 0 5 321.23 1.68 1
 8 0 5 3.31 0.21 1
 9 0 5 108.97 0.76 1
 10 0 5 34.28 0.4 1
 11 0 5 84.71 0.66 1
 12 0 5 43.5 0.63 1
 0 1 5 990.77 3.89 1
 1 1 5 1534.91 3.84 1
 2 1 5 901.49 2.47 1
 3 1 5 307.76 0.89 1
 4 1 5 167.77 0.52 1
 5 1 5 26.62 0.16 1
 6 1 5 72.58 0.46 1
 7 1 5 259.71 1.01 1
 8 1 5 48.18 0.34 1
 9 1 5 228.58 0.93 1
 10 1 5 2.14 0.15 1
 11 1 5 5.63 0.18 1
 12 1 5 4.51 0.24 1
 0 2 5 1347.42 5.57 1
 1 2 5 3226.54 9.36 1
 2 2 5 2007.87 5.09 1
 3 2 5 377.16 1.07 1
 4 2 5 151.01 0.48 1
 5 2 5 192.48 0.63 1
 6 2 5 294.92 1.32 1
 7 2 5 35.41 0.28 1
 8 2 5 145.56 0.7 1
 9 2 5 22.5 0.26 1
 10 2 5 15.38 0.22 1
 11 2 5 21.58 0.24 1
 12 2 5 1.69 0.23 1
 0 3 5 0.41 0.05 1
 1 3 5 306.83 0.85 1
 2 3 5 368.5 1.09 1
 3 3 5 372.15 1.08 1
 4 3 5 868.21 2.3 1
 5 3 5 30.68 0.19 1
 6 3 5 96.21 0.62 1
 7 3 5 19.82 0.25 1
 8 3 5 10.27 0.19 1
 9 3 5 70.24 0.44 1
 10 3 5 7.35 0.18 1
 11 3 5 3.5 0.17 1
 12 3 5 19.68 0.3 1
 0 4 5 671.31 2.87 1
 1 4 5 157.81 0.55 1
 2 4 5 902.42 2.49 1
 3 4 5 42.98 0.21 1
 4 4 5 104.96 0.37 1
 5 4 5 33.27 0.21 1
 6 4 5 361.67 1.51 1
 7 4 5 69.98 0.42 1
 8 4 5 129.89 0.68 1
 9 4 5 32.75 0.27 1
 10 4 5 34.72 0.29 1
 11 4 5 0.14 0.16 1
 12 4 5 1.31 0.2 1
 0 5 5 29.36 0.2 1
 1 5 5 953.49 2.58 1
 2 5 5 1015.52 2.65 1
 3 5 5 545.47 1.57 1
 4 5 5 2277.51 6.01 1
 5 5 5 446.02 1.65 1
 6 5 5 232.79 1 1
 7 5 5 39.13 0.31 1
 8 5 5 25.55 0.27 1
 9 5 5 98.7 0.47 1
 10 5 5 79.13 0.42 1
 11 5 5 32.69 0.31 1
 12 5 5 41.41 0.46 1
 0 6 5 239.09 0.95 1
 1 6 5 351.08 0.98 1
 2 6 5 701.39 2.07 1
 3 6 5 1372.25 3.72 1
 4 6 5 243.09 0.79 1
 5 6 5 127.65 0.7 1
 6 6 5 116.8 0.56 1
 7 6 5 58.57 0.39 1
 8 6 5 56.87 0.38 1
 9 6 5 127.54 0.55 1
 10 6 5 43.4 0.32 1
 11 6 5 8.83 0.27 1
 12 6 5 3.9 0.23 1
 0 7 5 48.88 0.3 1
 1 7 5 491.3 1.32 1
 2 7 5 0.62 0.06 1
 3 7 5 43.15 0.24 1
 4 7 5 61.57 0.41 1
 5 7 5 60.94 0.39 1
 6 7 5 26.5 0.26 1
 7 7 5 52.09 0.38 1
 8 7 5 24.87 0.24 1
 9 7 5 46.62 0.32 1
 10 7 5 3.66 0.17 1
 11 7 5 2.64 0.23 1
 0 8 5 1.14 0.09 1
 1 8 5 287.19 0.87 1
 2 8 5 152.63 0.56 1
 3 8 5 124.16 0.7 1
 4 8 5 116.02 0.62 1
 5 8 5 352.84 1.35 1
 6 8 5 12.46 0.19 1
 7 8 5 99.33 0.56 1
 8 8 5 15.26 0.19 1
 9 8 5 8.88 0.18 1
 10 8 5 4.8 0.18 1
 11 8 5 38.25 0.4 1
 0 9 5 13.93 0.22 1
 1 9 5 911.36 3.03 1
 2 9 5 137.86 0.75 1
 3 9 5 36.63 0.3 1
 4 9 5 23.05 0.25 1
 5 9 5 100.86 0.55 1
 6 9 5 15.96 0.23 1
 7 9 5 148.71 0.72 1
 8 9 5 35.01 0.28 1
 9 9 5 39.32 0.35 1
 10 9 5 7.24 0.25 1
 11 9 5 2.46 0.21 1
 0 10 5 338.41 1.72 1
 1 10 5 31.8 0.27 1
 2 10 5 316.75 1.21 1
 3 10 5 226.77 0.9 1
 4 10 5 61.87 0.37 1
 5 10 5 21.68 0.26 1
 6 10 5 69.75 0.46 1
 7 10 5 100.46 0.46 1
 8 10 5 40.3 0.31 1
 9 10 5 26.37 0.27 1
 10 10 5 13.43 0.28 1
 0 11 5 33.1 0.4 1
 1 11 5 144.35 0.66 1
 2 11 5 107.71 0.55 1
 3 11 5 64.53 0.4 1
 4 11 5 357.2 1.38 1
 5 11 5 23.91 0.27 1
 6 11 5 139.68 0.59 1
 7 11 5 60.99 0.37 1
 8 11 5 10.46 0.19 1
 9 11 5 43.39 0.39 1
 10 11 5 23.96 0.33 1
 0 12 5 80.57 0.65 1
 1 12 5 96.92 0.52 1
 2 12 5 99.64 0.55 1
 3 12 5 4.68 0.16 1
 4 12 5 0.31 0.15 1
 5 12 5 17.54 0.2 1
 6 12 5 58.89 0.36 1
 7 12 5 21.95 0.24 1
 8 12 5 16.35 0.23 1
 9 12 5 0.36 0.21 1
 0 13 5 24.57 0.38 1
 1 13 5 97.41 0.53 1
 2 13 5 134.64 0.69 1
 3 13 5 41.5 0.33 1
 4 13 5 169.61 0.68 1
 5 13 5 15 0.2 1
 6 13 5 3.44 0.16 1
 7 13 5 20.38 0.25 1
 8 13 5 19.71 0.31 1
 9 13 5 4.54 0.24 1
 0 14 5 4.64 0.22 1
 1 14 5 30.4 0.26 1
 2 14 5 60.38 0.35 1
 3 14 5 6.65 0.16 1
 4 14 5 27.45 0.25 1
 5 14 5 32.64 0.28 1
 6 14 5 16.84 0.24 1
 7 14 5 1.33 0.21 1
 8 14 5 20.67 0.31 1
 0 15 5 21.88 0.29 1
 1 15 5 84.79 0.39 1
 2 15 5 9.38 0.17 1
 3 15 5 19.08 0.22 1
 4 15 5 54.96 0.34 1
 5 15 5 31.53 0.29 1
 6 15 5 3.23 0.19 1
 7 15 5 34.57 0.41 1
 0 16 5 7.5 0.23 1
 1 16 5 41.95 0.29 1
 2 16 5 15.29 0.22 1
 3 16 5 201.85 0.82 1
 4 16 5 36.43 0.32 1
 5 16 5 45.28 0.47 1
 6 16 5 28.77 0.38 1
 7 16 5 8.86 0.27 1
 0 17 5 6.65 0.26 1
 1 17 5 35.53 0.31 1
 2 17 5 51.02 0.38 1
 3 17 5 1.25 0.21 1
 4 17 5 14.51 0.28 1
 5 17 5 4.81 0.22 1
 0 18 5 9.28 0.32 1
 1 18 5 17.01 0.3 1
 2 18 5 3.33 0.22 1
 3 18 5 1.64 0.2 1
 4 18 5 5.83 0.21 1
 0 19 5 6.29 0.32 1
 1 19 5 21.69 0.32 1
 2 19 5 19.12 0.3 1
 0 0 6 343.07 1.78 1
 1 0 6 6.28 0.08 1
 2 0 6 562.4 2.17 1
 3 0 6 8.7 0.14 1
 4 0 6 239.29 1.05 1
 5 0 6 95.22 0.54 1
 6 0 6 148.49 1.02 1
 7 0 6 7.99 0.21 1
 8 0 6 133.3 0.89 1
 9 0 6 15.77 0.31 1
 10 0 6 53.39 0.48 1
 11 0 6 5.78 0.26 1
 12 0 6 0.21 0.29 1
 0 1 6 2575.9 8.67 1
 1 1 6 880.58 2.29 1
 2 1 6 2369.83 6.11 1
 3 1 6 285.35 0.84 1
 4 1 6 1151.01 2.92 1
 5 1 6 186.42 0.63 1
 6 1 6 35.33 0.33 1
 7 1 6 9.91 0.17 1
 8 1 6 62.61 0.4 1
 9 1 6 61.03 0.4 1
 10 1 6 1.25 0.14 1
 11 1 6 23.72 0.26 1
 12 1 6 8.22 0.26 1
 0 2 6 50.14 0.24 1
 1 2 6 21.41 0.11 1
 2 2 6 419.59 1.13 1
 3 2 6 211.37 0.65 1
 4 2 6 94.73 0.34 1
 5 2 6 5.82 0.09 1
 6 2 6 20.67 0.24 1
 7 2 6 96.06 0.49 1
 8 2 6 34.01 0.3 1
 9 2 6 33.7 0.31 1
 10 2 6 14.06 0.2 1
 11 2 6 1.88 0.16 1
 12 2 6 10.51 0.28 1
 0 3 6 346.34 1.29 1
 1 3 6 54.97 0.22 1
 2 3 6 1442.01 3.78 1
 3 3 6 191.16 0.58 1
 4 3 6 12.95 0.1 1
 5 3 6 140.12 0.52 1
 6 3 6 107.87 0.69 1
 7 3 6 95.19 0.49 1
 8 3 6 76.81 0.48 1
 9 3 6 227.84 0.88 1
 10 3 6 4.71 0.16 1
 11 3 6 9.55 0.2 1
 12 3 6 9.86 0.27 1
 0 4 6 19.71 0.16 1
 1 4 6 887.13 2.78 1
 2 4 6 769.64 2.08 1
 3 4 6 340.98 1.03 1
 4 4 6 43.6 0.21 1
 5 4 6 216.07 0.76 1
 6 4 6 21.54 0.25 1
 7 4 6 20.67 0.22 1
 8 4 6 52.02 0.39 1
 9 4 6 23.2 0.23 1
 10 4 6 5.07 0.17 1
 11 4 6 16.99 0.23 1
 12 4 6 10.83 0.26 1
 0 5 6 101 0.54 1
 1 5 6 927.08 2.65 1
 2 5 6 213.8 0.7 1
 3 5 6 271.76 0.83 1
 4 5 6 214.95 0.7 1
 5 5 6 123.64 0.65 1
 6 5 6 75.47 0.42 1
 7 5 6 68.39 0.41 1
 8 5 6 5.98 0.17 1
 9 5 6 50.2 0.31 1
 10 5 6 3.93 0.16 1
 11 5 6 1.9 0.2 1
 12 5 6 0.98 0.21 1
 0 6 6 353.93 1.36 1
 1 6 6 119.37 0.39 1
 2 6 6 221.2 0.7 1
 3 6 6 155.74 0.57 1
 4 6 6 417.68 1.28 1
 5 6 6 141.77 0.81 1
 6 6 6 66.47 0.44 1
 7 6 6 40.93 0.33 1
 8 6 6 15.53 0.22 1
 9 6 6 33.98 0.26 1
 10 6 6 47.31 0.33 1
 11 6 6 20.37 0.33 1
 0 7 6 328.88 1.29 1
 1 7 6 153.35 0.49 1
 2 7 6 3.29 0.08 1
 3 7 6 40.84 0.25 1
 4 7 6 222.31 1.04 1
 5 7 6 13.2 0.17 1
 6 7 6 87.31 0.47 1
 7 7 6 31.28 0.31 1
 8 7 6 36.98 0.31 1
 9 7 6 1.75 0.15 1
 10 7 6 9.33 0.19 1
 11 7 6 1.31 0.21 1
 0 8 6 17.57 0.2 1
 1 8 6 252.49 0.78 1
 2 8 6 237.76 0.87 1
 3 8 6 30.67 0.3 1
 4 8 6 19.37 0.2 1
 5 8 6 40.61 0.32 1
 6 8 6 9.29 0.18 1
 7 8 6 34.95 0.32 1
 8 8 6 52.06 0.3 1
 9 8 6 41.58 0.3 1
 10 8 6 22.74 0.26 1
 11 8 6 0.71 0.21 1
 0 9 6 5.55 0.18 1
 1 9 6 320.69 1.34 1
 2 9 6 64.74 0.49 1
 3 9 6 13.89 0.18 1
 4 9 6 135.54 0.77 1
 5 9 6 91.75 0.51 1
 6 9 6 106.95 0.6 1
 7 9 6 14.2 0.21 1
 8 9 6 56.76 0.35 1
 9 9 6 1.39 0.16 1
 10 9 6 0.83 0.22 1
 11 9 6 0.11 0.2 1
 0 10 6 125.99 0.83 1
 1 10 6 43.52 0.3 1
 2 10 6 231.84 1.03 1
 3 10 6 276.89 1.1 1
 4 10 6 107.16 0.54 1
 5 10 6 113.39 0.62 1
 6 10 6 75.76 0.46 1
 7 10 6 9.9 0.18 1
 8 10 6 6.59 0.17 1
 9 10 6 18.12 0.23 1
 10 10 6 5.53 0.23 1
 0 11 6 9.63 0.25 1
 1 11 6 126.27 0.62 1
 2 11 6 47.22 0.33 1
 3 11 6 23.66 0.27 1
 4 11 6 120 0.71 1
 5 11 6 12.06 0.21 1
 6 11 6 7.01 0.16 1
 7 11 6 50.87 0.32 1
 8 11 6 15.49 0.21 1
 9 11 6 15.25 0.29 1
 10 11 6 6.02 0.23 1
 0 12 6 5.71 0.22 1
 1 12 6 109.62 0.56 1
 2 12 6 6.1 0.16 1
 3 12 6 95.2 0.55 1
 4 12 6 26.25 0.28 1
 5 12 6 48.81 0.32 1
 6 12 6 7.9 0.17 1
 7 12 6 38.16 0.3 1
 8 12 6 5.59 0.18 1
 9 12 6 0.5 0.21 1
 0 13 6 0.31 0.2 1
 1 13 6 19.4 0.27 1
 2 13 6 48.69 0.37 1
 3 13 6 59.98 0.4 1
 4 13 6 12.6 0.19 1
 5 13 6 27.94 0.26 1
 6 13 6 36 0.3 1
 7 13 6 1.65 0.17 1
 8 13 6 3.71 0.22 1
 9 13 6 37.68 0.42 1
 0 14 6 57.21 0.48 1
 1 14 6 77.51 0.42 1
 2 14 6 76.28 0.39 1
 3 14 6 4.5 0.15 1
 4 14 6 3.46 0.15 1
 5 14 6 22.51 0.25 1
 6 14 6 8.79 0.2 1
 7 14 6 18.78 0.35 1
 8 14 6 26.68 0.38 1
 0 15 6 1.2 0.18 1
 1 15 6 6.8 0.15 1
 2 15 6 125.11 0.54 1
 3 15 6 1.41 0.14 1
 4 15 6 113.76 0.55 1
 5 15 6 4.94 0.18 1
 6 15 6 7.68 0.26 1
 7 15 6 7.45 0.26 1
 0 16 6 61.18 0.5 1
 1 16 6 28.19 0.24 1
 2 16 6 8.28 0.19 1
 3 16 6 4.62 0.17 1
 4 16 6 22.42 0.25 1
 5 16 6 11.51 0.27 1
 6 16 6 31.9 0.41 1
 0 17 6 3.87 0.23 1
 1 17 6 2.84 0.17 1
 2 17 6 16.61 0.24 1
 3 17 6 17.02 0.3 1
 4 17 6 20.01 0.31 1
 5 17 6 3.31 0.21 1
 0 18 6 11.24 0.33 1
 1 18 6 7.01 0.24 1
 2 18 6 16.12 0.31 1
 3 18 6 15.82 0.29 1
 4 18 6 1.5 0.19 1
 0 19 6 13.45 0.38 1
 1 19 6 12.96 0.31 1
 1 0 7 2831.48 9.12 1
 2 0 7 193.7 0.79 1
 3 0 7 1873.92 7.33 1
 4 0 7 876.28 3.36 1
 5 0 7 281.46 1.33 1
 6 0 7 2.61 0.18 1
 7 0 7 19.55 0.29 1
 8 0 7 3.42 0.21 1
 9 0 7 24.84 0.36 1
 10 0 7 8.12 0.24 1
 11 0 7 17.75 0.34 1
 12 0 7 6.88 0.36 1
 0 1 7 1461.5 4.86 1
 1 1 7 1854.4 4.91 1
 2 1 7 1274.87 3.19 1
 3 1 7 563.6 1.58 1
 4 1 7 410.18 1.17 1
 5 1 7 15.44 0.13 1
 6 1 7 321.51 1.48 1
 7 1 7 523.87 1.75 1
 8 1 7 17.93 0.22 1
 9 1 7 260.55 0.99 1
 10 1 7 1.15 0.14 1
 11 1 7 3.3 0.18 1
 12 1 7 0.76 0.21 1
 0 2 7 83.61 0.38 1
 1 2 7 335.22 1.03 1
 2 2 7 19.69 0.13 1
 3 2 7 1143.33 3.04 1
 4 2 7 155.52 0.51 1
 5 2 7 511.06 1.51 1
 6 2 7 18.49 0.26 1
 7 2 7 114.57 0.55 1
 8 2 7 87.11 0.5 1
 9 2 7 59.22 0.37 1
 10 2 7 39.18 0.29 1
 11 2 7 41.82 0.35 1
 12 2 7 3.68 0.23 1
 0 3 7 1104.95 3.84 1
 1 3 7 1014.32 2.54 1
 2 3 7 3358.34 8.52 1
 3 3 7 183.66 0.57 1
 4 3 7 1798.58 4.67 1
 5 3 7 136.62 0.53 1
 6 3 7 77.58 0.5 1
 7 3 7 15.66 0.21 1
 8 3 7 66.51 0.43 1
 9 3 7 10 0.18 1
 10 3 7 52.5 0.34 1
 11 3 7 5.99 0.18 1
 12 3 7 21.2 0.32 1
 0 4 7 1286.4 4.6 1
 1 4 7 107.69 0.36 1
 2 4 7 1355.54 3.83 1
 3 4 7 37.21 0.18 1
 4 4 7 38.18 0.2 1
 5 4 7 31.47 0.23 1
 6 4 7 185.73 0.81 1
 7 4 7 49.3 0.32 1
 8 4 7 261.77 1.12 1
 9 4 7 46.33 0.3 1
 10 4 7 62.1 0.37 1
 11 4 7 0.75 0.16 1
 12 4 7 2.39 0.21 1
 0 5 7 39.76 0.23 1
 1 5 7 192.97 0.64 1
 2 5 7 228.96 0.69 1
 3 5 7 1435.17 3.73 1
 4 5 7 456.82 1.32 1
 5 5 7 43.2 0.34 1
 6 5 7 211.47 0.9 1
 7 5 7 97.01 0.52 1
 8 5 7 8.7 0.19 1
 9 5 7 109.71 0.49 1
 10 5 7 34.02 0.28 1
 11 5 7 7.58 0.25 1
 12 5 7 33.78 0.38 1
 0 6 7 1211.69 4.3 1
 1 6 7 460.3 1.34 1
 2 6 7 461.68 1.45 1
 3 6 7 216.9 0.72 1
 4 6 7 221.44 0.77 1
 5 6 7 199.18 0.96 1
 6 6 7 324.88 1.28 1
 7 6 7 63.7 0.41 1
 8 6 7 55.42 0.38 1
 9 6 7 2.39 0.14 1
 10 6 7 3.83 0.17 1
 11 6 7 13.31 0.28 1
 0 7 7 185.55 0.81 1
 1 7 7 807.92 2.06 1
 2 7 7 54.48 0.24 1
 3 7 7 219.75 0.76 1
 4 7 7 261.96 1.29 1
 5 7 7 54.87 0.37 1
 6 7 7 136.84 0.64 1
 7 7 7 119.11 0.62 1
 8 7 7 12.55 0.19 1
 9 7 7 46.48 0.32 1
 10 7 7 30.03 0.29 1
 11 7 7 9.07 0.25 1
 0 8 7 1.44 0.1 1
 1 8 7 251.53 0.79 1
 2 8 7 42.48 0.25 1
 3 8 7 781.05 3.19 1
 4 8 7 9.09 0.16 1
 5 8 7 256.36 1.08 1
 6 8 7 16.77 0.21 1
 7 8 7 4.97 0.16 1
 8 8 7 2.99 0.14 1
 9 8 7 62.17 0.37 1
 10 8 7 2.74 0.17 1
 11 8 7 37.31 0.39 1
 0 9 7 135.92 0.91 1
 1 9 7 376.96 1.6 1
 2 9 7 72.33 0.53 1
 3 9 7 43.5 0.32 1
 4 9 7 161.61 0.72 1
 5 9 7 45.47 0.36 1
 6 9 7 216.98 1.09 1
 7 9 7 77.9 0.41 1
 8 9 7 5.76 0.15 1
 9 9 7 54.93 0.36 1
 10 9 7 14.54 0.31 1
 11 9 7 5.81 0.23 1
 0 10 7 169.84 1.05 1
 1 10 7 291.57 1.1 1
 2 10 7 43.17 0.31 1
 3 10 7 218.87 0.94 1
 4 10 7 143.99 0.67 1
 5 10 7 248.66 1.2 1
 6 10 7 37.81 0.33 1
 7 10 7 21.55 0.22 1
 8 10 7 18.22 0.22 1
 9 10 7 20.2 0.26 1
 10 10 7 9.7 0.26 1
 0 11 7 29.08 0.37 1
 1 11 7 32.11 0.29 1
 2 11 7 148.06 0.7 1
 3 11 7 30.18 0.28 1
 4 11 7 145.62 0.73 1
 5 11 7 16.11 0.23 1
 6 11 7 66.85 0.35 1
 7 11 7 50.78 0.33 1
 8 11 7 2.85 0.16 1
 9 11 7 17.43 0.3 1
 10 11 7 8.37 0.25 1
 0 12 7 320.66 1.76 1
 1 12 7 15.36 0.2 1
 2 12 7 215.91 0.95 1
 3 12 7 25.56 0.28 1
 4 12 7 13.26 0.22 1
 5 12 7 0.92 0.14 1
 6 12 7 84.74 0.44 1
 7 12 7 4.11 0.16 1
 8 12 7 92.68 0.5 1
 9 12 7 10.71 0.27 1
 0 13 7 109.44 0.87 1
 1 13 7 7.36 0.19 1
 2 13 7 85.86 0.5 1
 3 13 7 13.6 0.21 1
 4 13 7 125.83 0.56 1
 5 13 7 0.83 0.14 1
 6 13 7 29.05 0.26 1
 7 13 7 5.18 0.19 1
 8 13 7 0.45 0.21 1
 9 13 7 1.76 0.23 1
 0 14 7 42.66 0.43 1
 1 14 7 37.56 0.27 1
 2 14 7 49.29 0.34 1
 3 14 7 194.11 0.7 1
 4 14 7 6.56 0.16 1
 5 14 7 110.38 0.53 1
 6 14 7 36.44 0.34 1
 7 14 7 4.54 0.23 1
 8 14 7 17.77 0.32 1
 0 15 7 3.16 0.19 1
 1 15 7 34.98 0.27 1
 2 15 7 56.83 0.35 1
 3 15 7 83.19 0.43 1
 4 15 7 25.02 0.24 1
 5 15 7 1.46 0.16 1
 6 15 7 4.63 0.24 1
 7 15 7 32.94 0.39 1
 0 16 7 1.37 0.2 1
 1 16 7 26.84 0.24 1
 2 16 7 47.15 0.34 1
 3 16 7 55.77 0.36 1
 4 16 7 54.91 0.35 1
 5 16 7 7.3 0.24 1
 6 16 7 1.02 0.22 1
 0 17 7 0.24 0.22 1
 1 17 7 72.13 0.43 1
 2 17 7 2.19 0.17 1
 3 17 7 18.83 0.33 1
 4 17 7 0.87 0.21 1
 5 17 7 4.94 0.23 1
 0 18 7 1.97 0.27 1
 1 18 7 8.16 0.24 1
 2 18 7 23.46 0.39 1
 3 18 7 22.23 0.33 1
 4 18 7 2.17 0.2 1
 0 19 7 0.21 0.28 1
 1 19 7 12.55 0.29 1
 0 0 8 666.98 4.55 1
 1 0 8 436.95 1.51 1
 2 0 8 569.4 2.05 1
 3 0 8 4.14 0.1 1
 5 0 8 0.74 0.1 1
 6 0 8 47.53 0.59 1
 7 0 8 214.23 1.2 1
 8 0 8 280.94 1.57 1
 9 0 8 128.26 0.8 1
 10 0 8 47.51 0.44 1
 11 0 8 5.5 0.27 1
 12 0 8 1.25 0.32 1
 0 1 8 235.54 0.92 1
 1 1 8 836.05 2.09 1
 2 1 8 404.09 1.07 1
 3 1 8 427.66 1.18 1
 4 1 8 225.61 0.71 1
 5 1 8 98.45 0.4 1
 6 1 8 94.14 0.66 1
 7 1 8 122.12 0.55 1
 8 1 8 12.55 0.2 1
 9 1 8 55.32 0.35 1
 10 1 8 12.4 0.19 1
 11 1 8 16.24 0.24 1
 12 1 8 8.98 0.25 1
 0 2 8 33.24 0.19 1
 1 2 8 1860.83 5.21 1
 2 2 8 280.97 0.79 1
 3 2 8 7.27 0.08 1
 4 2 8 336.75 0.98 1
 5 2 8 116.92 0.47 1
 6 2 8 2.07 0.14 1
 7 2 8 44.86 0.32 1
 8 2 8 60.38 0.4 1
 9 2 8 33.88 0.26 1
 10 2 8 27.63 0.25 1
 11 2 8 2.9 0.17 1
 12 2 8 0.24 0.21 1
 1 3 8 16.3 0.1 1
 2 3 8 427.55 1.18 1
 3 3 8 87.42 0.31 1
 4 3 8 20.84 0.14 1
 5 3 8 3.59 0.09 1
 6 3 8 43.13 0.35 1
 7 3 8 40.35 0.3 1
 8 3 8 34.55 0.3 1
 9 3 8 21.31 0.22 1
 10 3 8 6.1 0.17 1
 11 3 8 12.11 0.21 1
 12 3 8 0.7 0.2 1
 0 4 8 15.32 0.12 1
 1 4 8 32.73 0.15 1
 2 4 8 441.63 1.21 1
 3 4 8 872.36 2.29 1
 4 4 8 780.43 2.12 1
 5 4 8 251.05 0.96 1
 6 4 8 51.63 0.36 1
 7 4 8 50.58 0.34 1
 8 4 8 6.81 0.19 1
 9 4 8 12.87 0.19 1
 10 4 8 8.16 0.18 1
 11 4 8 7.01 0.2 1
 12 4 8 15.69 0.28 1
 0 5 8 547.4 2 1
 1 5 8 103.83 0.34 1
 2 5 8 631.16 1.82 1
 3 5 8 229.6 0.73 1
 4 5 8 102.66 0.41 1
 5 5 8 5.67 0.15 1
 6 5 8 272.67 1.04 1
 7 5 8 81.5 0.46 1
 8 5 8 19.56 0.26 1
 9 5 8 83.36 0.43 1
 10 5 8 5.1 0.17 1
 11 5 8 38.58 0.4 1
 12 5 8 0.81 0.2 1
 0 6 8 26.81 0.2 1
 1 6 8 478.45 1.28 1
 2 6 8 558.95 1.49 1
 3 6 8 87.93 0.37 1
 4 6 8 38.7 0.25 1
 5 6 8 174.11 0.78 1
 6 6 8 92.19 0.48 1
 7 6 8 42.98 0.33 1
 8 6 8 177.57 0.78 1
 9 6 8 10.55 0.18 1
 10 6 8 38.59 0.3 1
 11 6 8 12.54 0.28 1
 0 7 8 191.71 0.8 1
 1 7 8 93.53 0.35 1
 2 7 8 522.1 1.56 1
 3 7 8 65.12 0.32 1
 4 7 8 244.76 1.18 1
 5 7 8 41.18 0.29 1
 6 7 8 151.19 0.79 1
 7 7 8 12.35 0.2 1
 8 7 8 4.95 0.15 1
 9 7 8 7.01 0.17 1
 10 7 8 7.9 0.19 1
 11 7 8 3.19 0.22 1
 0 8 8 423.72 1.68 1
 1 8 8 76.78 0.33 1
 2 8 8 1.9 0.09 1
 3 8 8 140.32 0.84 1
 4 8 8 1.87 0.12 1
 5 8 8 9.75 0.17 1
 6 8 8 35.88 0.32 1
 7 8 8 11.45 0.19 1
 8 8 8 5.8 0.15 1
 9 8 8 11.46 0.2 1
 10 8 8 10.96 0.22 1
 11 8 8 1.44 0.2 1
 0 9 8 244.23 1.51 1
 1 9 8 59.36 0.47 1
 2 9 8 73.27 0.47 1
 3 9 8 141.65 0.69 1
 4 9 8 77.5 0.46 1
 5 9 8 63.41 0.39 1
 6 9 8 79.1 0.55 1
 7 9 8 28.88 0.25 1
 8 9 8 37.6 0.27 1
 9 9 8 26.34 0.29 1
 10 9 8 8.96 0.25 1
 0 10 8 252.14 1.41 1
 1 10 8 151.07 0.67 1
 2 10 8 149.7 0.76 1
 3 10 8 24.36 0.25 1
 4 10 8 6.85 0.17 1
 5 10 8 125.68 0.76 1
 6 10 8 55.96 0.43 1
 7 10 8 44.11 0.3 1
 8 10 8 79.12 0.45 1
 9 10 8 16.15 0.24 1
 10 10 8 9 0.25 1
 0 11 8 58.24 0.52 1
 1 11 8 271.39 1.07 1
 2 11 8 48.04 0.34 1
 3 11 8 49.94 0.37 1
 4 11 8 4.74 0.17 1
 5 11 8 57.08 0.38 1
 6 11 8 47.05 0.29 1
 7 11 8 29.43 0.26 1
 8 11 8 6.54 0.17 1
 9 11 8 37.8 0.41 1
 10 11 8 0.84 0.2 1
 0 12 8 87.26 0.69 1
 1 12 8 29.85 0.28 1
 2 12 8 49.55 0.38 1
 3 12 8 53.68 0.46 1
 4 12 8 72.41 0.46 1
 5 12 8 76.49 0.39 1
 6 12 8 21.54 0.22 1
 7 12 8 4.89 0.16 1
 8 12 8 2.26 0.16 1
 9 12 8 14.96 0.29 1
 0 13 8 25.73 0.4 1
 1 13 8 11.56 0.2 1
 2 13 8 36.8 0.34 1
 3 13 8 11.56 0.19 1
 4 13 8 15.02 0.19 1
 5 13 8 17.38 0.2 1
 6 13 8 43.23 0.3 1
 7 13 8 5.84 0.18 1
 8 13 8 6.37 0.24 1
 9 13 8 5.37 0.25 1
 0 14 8 41.31 0.42 1
 1 14 8 20.82 0.21 1
 2 14 8 3.45 0.14 1
 3 14 8 117.39 0.52 1
 4 14 8 41.4 0.29 1
 5 14 8 0.46 0.14 1
 6 14 8 12.09 0.21 1
 7 14 8 6.21 0.24 1
 8 14 8 7.48 0.25 1
 0 15 8 1.13 0.19 1
 1 15 8 26.81 0.24 1
 2 15 8 78.08 0.41 1
 3 15 8 44.13 0.3 1
 4 15 8 66.32 0.4 1
 5 15 8 16.78 0.23 1
 6 15 8 24.87 0.38 1
 7 15 8 4.57 0.24 1
 0 16 8 0.16 0.2 1
 1 16 8 6.86 0.17 1
 2 16 8 62.48 0.39 1
 3 16 8 25.24 0.26 1
 4 16 8 16.44 0.23 1
 5 16 8 0.59 0.2 1
 6 16 8 0.77 0.22 1
 0 17 8 44.38 0.5 1
 1 17 8 11.35 0.21 1
 2 17 8 19.68 0.25 1
 3 17 8 14.53 0.27 1
 4 17 8 12.7 0.29 1
 5 17 8 5.18 0.23 1
 0 18 8 20.26 0.4 1
 1 18 8 28.26 0.41 1
 2 18 8 7.86 0.25 1
 3 18 8 30.8 0.37 1
 4 18 8 2.4 0.21 1
 0 19 8 0.81 0.27 1
 1 0 9 1105.28 3.65 1
 2 0 9 50.99 0.26 1
 3 0 9 2726.31 9.92 1
 4 0 9 70.57 0.41 1
 5 0 9 906.42 3.75 1
 6 0 9 0.43 0.19 1
 7 0 9 36.31 0.4 1
 8 0 9 63.9 0.58 1
 9 0 9 43.34 0.4 1
 10 0 9 2.72 0.21 1
 11 0 9 21.15 0.39 1
 12 0 9 1.37 0.3 1
 1 1 9 606.97 1.49 1
 2 1 9 502.23 1.28 1
 3 1 9 287.55 0.82 1
 5 1 9 77.32 0.35 1
 6 1 9 32.01 0.32 1
 7 1 9 177.63 0.72 1
 8 1 9 40.43 0.32 1
 9 1 9 56.39 0.35 1
 10 1 9 13.17 0.2 1
 11 1 9 16.93 0.25 1
 12 1 9 1.38 0.21 1
 0 2 9 7.93 0.12 1
 1 2 9 120.29 0.37 1
 2 2 9 183.75 0.55 1
 3 2 9 890.05 2.27 1
 4 2 9 264.33 0.85 1
 5 2 9 311.76 1.01 1
 6 2 9 25.78 0.25 1
 7 2 9 16.32 0.2 1
 8 2 9 228.36 0.92 1
 9 2 9 34.28 0.27 1
 10 2 9 63.88 0.39 1
 11 2 9 12.73 0.22 1
 12 2 9 4.26 0.22 1
 0 3 9 116.45 0.49 1
 1 3 9 351.58 0.93 1
 2 3 9 632.81 1.67 1
 3 3 9 182.58 0.55 1
 4 3 9 415.68 1.19 1
 5 3 9 24.32 0.19 1
 6 3 9 317.85 1.38 1
 7 3 9 128.26 0.64 1
 8 3 9 59.33 0.39 1
 9 3 9 21.2 0.21 1
 10 3 9 41.85 0.31 1
 11 3 9 2.33 0.17 1
 12 3 9 24.17 0.35 1
 0 4 9 3049.29 10.38 1
 1 4 9 701.98 1.87 1
 2 4 9 703.93 1.89 1
 3 4 9 890.86 2.42 1
 4 4 9 248.34 0.8 1
 5 4 9 72.79 0.39 1
 6 4 9 238.05 0.94 1
 7 4 9 41.31 0.31 1
 8 4 9 145.81 0.7 1
 9 4 9 66.2 0.35 1
 10 4 9 7.79 0.18 1
 11 4 9 1.08 0.21 1
 12 4 9 3.8 0.21 1
 0 5 9 0.39 0.06 1
 1 5 9 107.78 0.36 1
 2 5 9 517.79 1.43 1
 3 5 9 311.08 0.93 1
 4 5 9 330.28 1.1 1
 5 5 9 103.89 0.67 1
 6 5 9 116.73 0.54 1
 7 5 9 28.48 0.25 1
 8 5 9 8.39 0.18 1
 9 5 9 22.36 0.22 1
 10 5 9 46.48 0.32 1
 11 5 9 20.82 0.32 1
 0 6 9 970.54 3.49 1
 1 6 9 174.44 0.54 1
 2 6 9 276.46 0.89 1
 3 6 9 28.82 0.19 1
 4 6 9 3.5 0.11 1
 5 6 9 147.37 0.66 1
 6 6 9 56.6 0.38 1
 7 6 9 7.82 0.17 1
 8 6 9 117.16 0.56 1
 9 6 9 3.34 0.14 1
 10 6 9 8.28 0.19 1
 11 6 9 9.96 0.27 1
 0 7 9 246.08 1.02 1
 1 7 9 319.76 0.96 1
 2 7 9 507.09 1.62 1
 3 7 9 347.78 1.35 1
 4 7 9 174.22 0.77 1
 5 7 9 72.75 0.41 1
 6 7 9 41.78 0.32 1
 7 7 9 113.02 0.61 1
 8 7 9 30.25 0.25 1
 9 7 9 51.37 0.32 1
 10 7 9 35.95 0.31 1
 11 7 9 9.34 0.26 1
 0 8 9 53.89 0.35 1
 1 8 9 61.94 0.31 1
 2 8 9 103.51 0.53 1
 3 8 9 357.23 1.52 1
 4 8 9 9.56 0.16 1
 5 8 9 381.03 1.44 1
 6 8 9 80.37 0.53 1
 7 8 9 116.18 0.61 1
 8 8 9 12.98 0.19 1
 9 8 9 2.65 0.16 1
 10 8 9 2.99 0.23 1
 11 8 9 20.67 0.31 1
 0 9 9 13.22 0.26 1
 1 9 9 129.7 0.75 1
 2 9 9 231.12 1.04 1
 3 9 9 153.8 0.8 1
 4 9 9 128.77 0.67 1
 5 9 9 64.37 0.4 1
 6 9 9 13.25 0.22 1
 7 9 9 120.83 0.5 1
 8 9 9 6.47 0.16 1
 9 9 9 26.42 0.27 1
 10 9 9 3.17 0.22 1
 0 10 9 210.97 1.14 1
 1 10 9 132.21 0.64 1
 2 10 9 104.47 0.54 1
 3 10 9 154.48 0.77 1
 4 10 9 11.3 0.2 1
 5 10 9 69.79 0.5 1
 6 10 9 28.62 0.26 1
 7 10 9 49.38 0.29 1
 8 10 9 27.87 0.25 1
 9 10 9 2.49 0.17 1
 10 10 9 8.34 0.26 1
 0 11 9 1.4 0.19 1
 1 11 9 135.67 0.67 1
 2 11 9 190.12 0.85 1
 3 11 9 34.34 0.32 1
 4 11 9 137.04 0.72 1
 5 11 9 63.5 0.4 1
 6 11 9 58.56 0.32 1
 7 11 9 47.66 0.32 1
 8 11 9 7.87 0.19 1
 9 11 9 1.61 0.21 1
 10 11 9 13.4 0.27 1
 0 12 9 44.67 0.49 1
 1 12 9 33.2 0.3 1
 2 12 9 29.2 0.32 1
 3 12 9 17.96 0.26 1
 4 12 9 32.85 0.29 1
 5 12 9 8.93 0.16 1
 6 12 9 6.67 0.16 1
 7 12 9 0.9 0.15 1
 8 12 9 30.3 0.29 1
 9 12 9 7.42 0.24 1
 0 13 9 12.23 0.3 1
 1 13 9 20.14 0.24 1
 2 13 9 112.75 0.58 1
 3 13 9 17.56 0.21 1
 4 13 9 99.44 0.44 1
 5 13 9 9.39 0.17 1
 6 13 9 43.67 0.32 1
 7 13 9 13.69 0.22 1
 8 13 9 6.28 0.24 1
 9 13 9 8.24 0.27 1
 0 14 9 84.22 0.59 1
 1 14 9 7.89 0.16 1
 2 14 9 14.61 0.19 1
 3 14 9 90.16 0.42 1
 4 14 9 35.16 0.26 1
 5 14 9 20.33 0.23 1
 6 14 9 24.75 0.26 1
 7 14 9 6.08 0.24 1
 8 14 9 30.53 0.42 1
 0 15 9 95.87 0.62 1
 1 15 9 153.33 0.61 1
 2 15 9 9.13 0.18 1
 3 15 9 5.67 0.16 1
 4 15 9 7.09 0.17 1
 5 15 9 52.8 0.41 1
 6 15 9 27.07 0.45 1
 7 15 9 28.78 0.41 1
 0 16 9 37.87 0.4 1
 1 16 9 17.81 0.22 1
 2 16 9 3.21 0.16 1
 3 16 9 18.1 0.23 1
 4 16 9 14.99 0.22 1
 5 16 9 38.05 0.4 1
 6 16 9 4.4 0.24 1
 0 17 9 0.86 0.23 1
 1 17 9 15.24 0.23 1
 2 17 9 8.52 0.23 1
 3 17 9 23.6 0.3 1
 4 17 9 3.02 0.22 1
 5 17 9 4.76 0.23 1
 0 18 9 9.39 0.33 1
 1 18 9 0.78 0.2 1
 2 18 9 13.51 0.3 1
 3 18 9 39.25 0.57 1
 0 0 10 2784.67 14.14 1
 1 0 10 5611.72 17.58 1
 2 0 10 693.89 2.46 1
 3 0 10 132.44 0.61 1
 5 0 10 769.45 3.33 1
 6 0 10 79.15 0.76 1
 7 0 10 408.24 1.96 1
 8 0 10 254.08 1.51 1
 9 0 10 64.76 0.52 1
 10 0 10 27.84 0.36 1
 11 0 10 8.32 0.3 1
 12 0 10 2.61 0.3 1
 0 1 10 23.85 0.17 1
 1 1 10 260.65 0.67 1
 2 1 10 295.19 0.79 1
 3 1 10 574.38 1.52 1
 4 1 10 43.46 0.21 1
 5 1 10 273.32 0.94 1
 6 1 10 192.93 0.94 1
 7 1 10 18.73 0.2 1
 8 1 10 157.84 0.74 1
 9 1 10 37.92 0.28 1
 10 1 10 22.88 0.25 1
 11 1 10 26.2 0.29 1
 12 1 10 13.37 0.29 1
 0 2 10 376.55 1.37 1
 1 2 10 6.46 0.06 1
 2 2 10 41.45 0.17 1
 3 2 10 562.4 1.45 1
 4 2 10 11.82 0.11 1
 5 2 10 183.79 0.67 1
 6 2 10 25.55 0.25 1
 7 2 10 45.3 0.31 1
 8 2 10 128.42 0.64 1
 9 2 10 14.54 0.19 1
 10 2 10 8.7 0.18 1
 11 2 10 3.68 0.18 1
 12 2 10 7.21 0.23 1
 0 3 10 1250.75 4.34 1
 1 3 10 275.07 0.78 1
 2 3 10 345.06 0.95 1
 3 3 10 421.83 1.13 1
 4 3 10 157.09 0.54 1
 5 3 10 60.6 0.35 1
 6 3 10 185.54 0.86 1
 7 3 10 92.36 0.48 1
 8 3 10 21.96 0.24 1
 9 3 10 26.44 0.23 1
 10 3 10 22.81 0.24 1
 11 3 10 19.42 0.27 1
 12 3 10 8.59 0.24 1
 0 4 10 18.45 0.16 1
 1 4 10 80.25 0.28 1
 2 4 10 288.37 0.83 1
 3 4 10 258.08 0.77 1
 4 4 10 293.42 0.94 1
 5 4 10 328.63 1.34 1
 6 4 10 90.52 0.45 1
 7 4 10 7.18 0.16 1
 8 4 10 17.22 0.22 1
 9 4 10 4.73 0.15 1
 10 4 10 37.09 0.29 1
 11 4 10 17.73 0.3 1
 12 4 10 11.98 0.27 1
 0 5 10 1110.87 3.83 1
 1 5 10 359.04 1 1
 2 5 10 931.23 2.4 1
 3 5 10 895.98 2.49 1
 4 5 10 255.4 0.98 1
 5 5 10 59.27 0.39 1
 6 5 10 228.32 0.91 1
 7 5 10 98.87 0.55 1
 8 5 10 170.41 0.85 1
 9 5 10 48.19 0.3 1
 10 5 10 3.81 0.16 1
 11 5 10 18.31 0.32 1
 0 6 10 493.08 1.86 1
 1 6 10 43.4 0.2 1
 2 6 10 502.99 1.39 1
 3 6 10 129.05 0.5 1
 4 6 10 538.09 2.03 1
 5 6 10 201.7 0.82 1
 6 6 10 118.56 0.55 1
 7 6 10 52.19 0.37 1
 8 6 10 52.98 0.32 1
 9 6 10 46.04 0.31 1
 10 6 10 58.59 0.37 1
 11 6 10 8.31 0.24 1
 0 7 10 188.2 0.83 1
 1 7 10 33.59 0.19 1
 2 7 10 281.43 0.99 1
 3 7 10 9.16 0.16 1
 4 7 10 154.02 0.72 1
 5 7 10 110.78 0.59 1
 6 7 10 90.32 0.57 1
 7 7 10 76.19 0.47 1
 8 7 10 12.64 0.18 1
 9 7 10 5.04 0.16 1
 10 7 10 19.32 0.24 1
 11 7 10 24.75 0.34 1
 0 8 10 403.81 1.91 1
 1 8 10 484.09 1.64 1
 2 8 10 236.45 0.99 1
 3 8 10 2.76 0.13 1
 4 8 10 2.22 0.12 1
 5 8 10 87.88 0.5 1
 6 8 10 9.25 0.19 1
 7 8 10 13.03 0.2 1
 8 8 10 117.59 0.51 1
 9 8 10 1.91 0.15 1
 10 8 10 12.87 0.28 1
 11 8 10 2.36 0.2 1
 0 9 10 96.34 0.66 1
 1 9 10 5.31 0.14 1
 2 9 10 227.46 0.98 1
 3 9 10 3.06 0.13 1
 4 9 10 57.98 0.4 1
 5 9 10 84.4 0.56 1
 6 9 10 105.05 0.57 1
 7 9 10 51.14 0.29 1
 8 9 10 7.15 0.17 1
 9 9 10 15.36 0.21 1
 10 9 10 15.29 0.29 1
 0 10 10 69.93 0.55 1
 1 10 10 356.06 1.37 1
 2 10 10 20.34 0.23 1
 3 10 10 124.59 0.63 1
 4 10 10 96.65 0.52 1
 5 10 10 198.62 0.87 1
 6 10 10 55.36 0.32 1
 7 10 10 147.42 0.6 1
 8 10 10 28.1 0.27 1
 9 10 10 25.21 0.28 1
 10 10 10 26.67 0.35 1
 0 11 10 626.88 3.13 1
 1 11 10 285.31 1.15 1
 2 11 10 240.17 1.02 1
 3 11 10 249.09 1.1 1
 4 11 10 114.09 0.63 1
 5 11 10 31.82 0.26 1
 6 11 10 105.9 0.46 1
 7 11 10 90.19 0.46 1
 8 11 10 23.26 0.25 1
 9 11 10 12.88 0.28 1
 0 12 10 2.61 0.21 1
 1 12 10 9.26 0.19 1
 2 12 10 12.14 0.22 1
 3 12 10 52.07 0.4 1
 4 12 10 12.29 0.19 1
 5 12 10 34.97 0.25 1
 6 12 10 22.39 0.23 1
 7 12 10 2.98 0.15 1
 8 12 10 1.19 0.2 1
 9 12 10 0.18 0.2 1
 0 13 10 2.27 0.2 1
 1 13 10 66.91 0.41 1
 2 13 10 20.13 0.24 1
 3 13 10 56.88 0.35 1
 4 13 10 91.24 0.43 1
 5 13 10 36.52 0.28 1
 6 13 10 13.98 0.2 1
 7 13 10 26.13 0.29 1
 8 13 10 6.24 0.24 1
 0 14 10 6.42 0.21 1
 1 14 10 60.95 0.33 1
 2 14 10 114.5 0.51 1
 3 14 10 18.64 0.21 1
 4 14 10 43.7 0.29 1
 5 14 10 86.74 0.48 1
 6 14 10 1.28 0.16 1
 7 14 10 17.05 0.36 1
 8 14 10 15.16 0.3 1
 0 15 10 0.26 0.19 1
 1 15 10 12.59 0.19 1
 2 15 10 57.05 0.35 1
 3 15 10 87.88 0.44 1
 4 15 10 38.79 0.29 1
 5 15 10 13.38 0.22 1
 6 15 10 9.92 0.26 1
 7 15 10 0.83 0.21 1
 0 16 10 97.01 0.65 1
 1 16 10 74.71 0.41 1
 2 16 10 7.53 0.18 1
 3 16 10 11.61 0.2 1
 4 16 10 11.74 0.25 1
 5 16 10 5.28 0.23 1
 6 16 10 7.68 0.27 1
 0 17 10 43.18 0.59 1
 1 17 10 17.95 0.28 1
 2 17 10 14.79 0.26 1
 3 17 10 23.67 0.32 1
 4 17 10 9.3 0.25 1
 5 17 10 6.77 0.24 1
 0 18 10 9.17 0.35 1
 1 18 10 8.42 0.25 1
 2 18 10 8.82 0.25 1
 3 18 10 9.87 0.24 1
 1 0 11 137.17 0.64 1
 2 0 11 50.66 0.26 1
 3 0 11 200.29 0.86 1
 4 0 11 45.43 0.29 1
 5 0 11 228.75 1.18 1
 6 0 11 24.46 0.33 1
 7 0 11 94.5 0.65 1
 8 0 11 48.42 0.5 1
 9 0 11 0.5 0.19 1
 10 0 11 2.17 0.23 1
 11 0 11 13.41 0.34 1
 12 0 11 0.97 0.3 1
 0 1 11 287.82 1.17 1
 1 1 11 790.68 1.93 1
 2 1 11 1.83 0.05 1
 3 1 11 158.57 0.49 1
 4 1 11 107.12 0.4 1
 5 1 11 132.13 0.56 1
 6 1 11 134.27 0.65 1
 7 1 11 210.27 0.82 1
 8 1 11 96.81 0.52 1
 9 1 11 23.69 0.23 1
 10 1 11 38.58 0.29 1
 11 1 11 16.19 0.24 1
 12 1 11 5.48 0.24 1
 0 2 11 1633.49 5.46 1
 1 2 11 69.02 0.24 1
 2 2 11 42.73 0.18 1
 3 2 11 79.39 0.29 1
 4 2 11 80.58 0.32 1
 5 2 11 251.67 0.96 1
 6 2 11 126.57 0.64 1
 7 2 11 1.02 0.12 1
 8 2 11 10.54 0.19 1
 9 2 11 27.59 0.24 1
 10 2 11 4.39 0.16 1
 11 2 11 16.06 0.29 1
 12 2 11 5.1 0.21 1
 0 3 11 272.46 1 1
 1 3 11 40 0.16 1
 2 3 11 290.36 0.85 1
 3 3 11 226.05 0.67 1
 4 3 11 216.58 0.7 1
 5 3 11 150.26 0.71 1
 6 3 11 67.46 0.4 1
 7 3 11 12.14 0.18 1
 8 3 11 0.23 0.14 1
 9 3 11 0.4 0.13 1
 10 3 11 16.36 0.21 1
 11 3 11 4.25 0.23 1
 12 3 11 5.51 0.22 1
 0 4 11 255.82 0.99 1
 1 4 11 73.21 0.26 1
 2 4 11 236.34 0.71 1
 3 4 11 488.46 1.38 1
 4 4 11 92 0.38 1
 5 4 11 64 0.4 1
 6 4 11 1.98 0.12 1
 7 4 11 50.56 0.35 1
 8 4 11 167.55 0.76 1
 9 4 11 18.87 0.21 1
 10 4 11 38.3 0.3 1
 11 4 11 7.63 0.24 1
 0 5 11 261.38 1.04 1
 1 5 11 487.51 1.33 1
 2 5 11 534.67 1.47 1
 3 5 11 19.7 0.15 1
 4 5 11 155.47 0.7 1
 5 5 11 89.46 0.49 1
 6 5 11 123.95 0.59 1
 7 5 11 105.75 0.59 1
 8 5 11 43.53 0.32 1
 9 5 11 4.03 0.15 1
 10 5 11 24.06 0.24 1
 11 5 11 7.07 0.24 1
 0 6 11 267.95 1.09 1
 1 6 11 276.87 0.86 1
 2 6 11 116.62 0.42 1
 3 6 11 476.72 1.53 1
 4 6 11 99.5 0.61 1
 5 6 11 129.02 0.61 1
 6 6 11 24.79 0.25 1
 7 6 11 89.44 0.52 1
 8 6 11 71.7 0.37 1
 9 6 11 7.09 0.16 1
 10 6 11 11.89 0.2 1
 11 6 11 5.49 0.23 1
 0 7 11 307.31 1.31 1
 1 7 11 128.65 0.48 1
 2 7 11 69.57 0.34 1
 3 7 11 119.64 0.63 1
 4 7 11 131.74 0.64 1
 5 7 11 29.91 0.26 1
 6 7 11 37.49 0.34 1
 7 7 11 63.39 0.42 1
 8 7 11 13.46 0.19 1
 9 7 11 19.92 0.23 1
 10 7 11 1.59 0.16 1
 11 7 11 9.05 0.27 1
 0 8 11 22.39 0.37 1
 1 8 11 161.9 0.8 1
 2 8 11 49.32 0.37 1
 3 8 11 98.66 0.52 1
 4 8 11 76.53 0.43 1
 5 8 11 113.99 0.58 1
 6 8 11 84.83 0.53 1
 7 8 11 46.55 0.31 1
 8 8 11 9.75 0.18 1
 9 8 11 2.02 0.16 1
 10 8 11 10.57 0.26 1
 11 8 11 1.69 0.2 1
 0 9 11 62.78 0.55 1
 1 9 11 133.65 0.66 1
 2 9 11 16.43 0.22 1
 3 9 11 79 0.45 1
 4 9 11 11.33 0.19 1
 5 9 11 66.55 0.42 1
 6 9 11 34.38 0.31 1
 7 9 11 57.39 0.31 1
 8 9 11 2.81 0.15 1
 9 9 11 12.76 0.21 1
 10 9 11 7.26 0.25 1
 0 10 11 92.84 0.69 1
 1 10 11 153.66 0.68 1
 2 10 11 57.33 0.37 1
 3 10 11 103.21 0.54 1
 4 10 11 8.81 0.18 1
 5 10 11 106.93 0.62 1
 6 10 11 11.96 0.18 1
 7 10 11 39.86 0.27 1
 8 10 11 32.36 0.27 1
 9 10 11 13.21 0.28 1
 10 10 11 17.97 0.31 1
 0 11 11 3.01 0.22 1
 1 11 11 1.19 0.13 1
 2 11 11 82.6 0.51 1
 3 11 11 10.01 0.21 1
 4 11 11 85.03 0.52 1
 5 11 11 37.82 0.25 1
 6 11 11 19.38 0.21 1
 7 11 11 5.75 0.16 1
 8 11 11 23.2 0.26 1
 9 11 11 1.43 0.21 1
 0 12 11 230.42 1.42 1
 1 12 11 16.7 0.23 1
 2 12 11 46.55 0.38 1
 3 12 11 13.11 0.22 1
 4 12 11 4.36 0.14 1
 5 12 11 18.74 0.2 1
 6 12 11 21.25 0.22 1
 7 12 11 17.4 0.22 1
 8 12 11 30.13 0.4 1
 9 12 11 1.1 0.2 1
 0 13 11 50.99 0.48 1
 1 13 11 17.19 0.23 1
 2 13 11 26.29 0.24 1
 3 13 11 25.3 0.22 1
 4 13 11 5.66 0.15 1
 5 13 11 12.09 0.19 1
 6 13 11 15.9 0.22 1
 7 13 11 4.03 0.18 1
 8 13 11 0.45 0.21 1
 0 14 11 60.85 0.45 1
 1 14 11 27.17 0.23 1
 2 14 11 22.3 0.22 1
 3 14 11 8.15 0.16 1
 4 14 11 53.92 0.33 1
 5 14 11 29.79 0.27 1
 6 14 11 20.63 0.26 1
 7 14 11 5.54 0.24 1
 8 14 11 5.14 0.23 1
 0 15 11 6.54 0.23 1
 1 15 11 18.41 0.21 1
 2 15 11 34.69 0.28 1
 3 15 11 16.1 0.21 1
 4 15 11 8.84 0.18 1
 5 15 11 5.52 0.18 1
 6 15 11 12.65 0.3 1
 7 15 11 12.31 0.28 1
 0 16 11 1.15 0.21 1
 1 16 11 14.04 0.21 1
 2 16 11 12.76 0.21 1
 3 16 11 56.43 0.36 1
 4 16 11 2.32 0.19 1
 5 16 11 13.87 0.28 1
 6 16 11 7.77 0.26 1
 0 17 11 6.33 0.3 1
 1 17 11 26.7 0.34 1
 2 17 11 2.33 0.2 1
 3 17 11 4.48 0.22 1
 4 17 11 14.9 0.3 1
 5 17 11 15.93 0.3 1
 0 18 11 9.21 0.37 1
 1 18 11 19.11 0.33 1
 2 18 11 8.42 0.24 1
 3 18 11 3.97 0.21 1
 0 0 12 1023.33 5.22 1
 1 0 12 865.59 3.46 1
 3 0 12 243.58 0.99 1
 5 0 12 201.83 1.17 1
 6 0 12 83.36 0.63 1
 7 0 12 491.2 2.31 1
 8 0 12 1.67 0.2 1
 9 0 12 35.51 0.4 1
 10 0 12 10.46 0.27 1
 11 0 12 0.99 0.31 1
 12 0 12 0 0.32 1
 0 1 12 606 2.33 1
 1 1 12 62.57 0.2 1
 2 1 12 761.84 2 1
 3 1 12 667.82 1.71 1
 4 1 12 695.29 1.91 1
 5 1 12 278.25 1.15 1
 6 1 12 163.88 0.72 1
 7 1 12 0.69 0.13 1
 8 1 12 2.92 0.16 1
 9 1 12 12.56 0.18 1
 10 1 12 64.45 0.41 1
 11 1 12 13.45 0.29 1
 12 1 12 6.51 0.25 1
 0 2 12 1506.42 5.68 1
 1 2 12 456.79 1.2 1
 2 2 12 881.51 2.18 1
 3 2 12 59.12 0.23 1
 4 2 12 38.13 0.2 1
 5 2 12 360.65 1.49 1
 6 2 12 159.95 0.77 1
 7 2 12 90.5 0.48 1
 8 2 12 167.57 0.74 1
 9 2 12 5.97 0.15 1
 10 2 12 18.76 0.22 1
 11 2 12 27.32 0.4 1
 12 2 12 4.6 0.22 1
 0 3 12 270.51 0.97 1
 1 3 12 1202.15 2.8 1
 2 3 12 237.53 0.69 1
 3 3 12 49.98 0.21 1
 4 3 12 69.96 0.33 1
 5 3 12 312.18 1.28 1
 6 3 12 25.7 0.25 1
 7 3 12 194.51 0.85 1
 8 3 12 177.14 0.76 1
 9 3 12 48.63 0.31 1
 10 3 12 3.76 0.16 1
 11 3 12 10.22 0.28 1
 0 4 12 130.43 0.56 1
 1 4 12 62.92 0.24 1
 2 4 12 693.38 1.84 1
 3 4 12 374.51 1.05 1
 4 4 12 335.95 1.13 1
 5 4 12 302.18 1.13 1
 6 4 12 61.01 0.37 1
 7 4 12 114.04 0.58 1
 8 4 12 1.46 0.15 1
 9 4 12 3.94 0.15 1
 10 4 12 49.48 0.34 1
 11 4 12 21.25 0.31 1
 0 5 12 1911.5 6.64 1
 1 5 12 551.02 1.61 1
 2 5 12 27.18 0.16 1
 3 5 12 9.12 0.11 1
 4 5 12 16.42 0.18 1
 5 5 12 142.73 0.7 1
 6 5 12 219.6 0.86 1
 7 5 12 130.13 0.67 1
 8 5 12 78.71 0.4 1
 9 5 12 1.72 0.14 1
 10 5 12 26.47 0.25 1
 11 5 12 3.81 0.21 1
 0 6 12 318.04 1.31 1
 1 6 12 229.85 0.75 1
 2 6 12 241.78 0.76 1
 3 6 12 427.59 1.6 1
 4 6 12 111.29 0.6 1
 5 6 12 90.17 0.46 1
 6 6 12 142.71 0.66 1
 7 6 12 42.71 0.36 1
 8 6 12 16.7 0.2 1
 9 6 12 16.74 0.2 1
 10 6 12 70.32 0.44 1
 11 6 12 3.99 0.22 1
 0 7 12 247.07 1.17 1
 1 7 12 68.98 0.32 1
 2 7 12 208.9 0.91 1
 3 7 12 236.54 0.96 1
 4 7 12 221.9 0.92 1
 5 7 12 110.35 0.56 1
 6 7 12 128.83 0.64 1
 7 7 12 28.36 0.31 1
 8 7 12 53.81 0.34 1
 9 7 12 54.63 0.35 1
 10 7 12 4.93 0.25 1
 11 7 12 8.54 0.26 1
 0 8 12 233.85 1.39 1
 1 8 12 167.22 1.07 1
 2 8 12 159.73 0.74 1
 3 8 12 66.9 0.45 1
 4 8 12 19.14 0.21 1
 5 8 12 66.37 0.41 1
 6 8 12 48.89 0.39 1
 7 8 12 60.81 0.33 1
 8 8 12 176.1 0.7 1
 9 8 12 10.94 0.19 1
 10 8 12 26.48 0.36 1
 0 9 12 114.02 0.8 1
 1 9 12 392.5 1.5 1
 2 9 12 250.27 1.02 1
 3 9 12 135.79 0.62 1
 4 9 12 194.04 0.83 1
 5 9 12 178.52 0.82 1
 6 9 12 25.13 0.26 1
 7 9 12 78.45 0.37 1
 8 9 12 6.16 0.16 1
 9 9 12 13.73 0.21 1
 10 9 12 7.94 0.24 1
 0 10 12 301.76 1.65 1
 1 10 12 312.76 1.17 1
 2 10 12 23.55 0.24 1
 3 10 12 145.15 0.69 1
 4 10 12 37.73 0.32 1
 5 10 12 101.65 0.58 1
 6 10 12 73.55 0.37 1
 7 10 12 82.69 0.41 1
 8 10 12 6.38 0.17 1
 9 10 12 3.65 0.23 1
 10 10 12 12.15 0.29 1
 0 11 12 266.21 1.6 1
 1 11 12 2.52 0.14 1
 2 11 12 39.27 0.36 1
 3 11 12 110.45 0.63 1
 4 11 12 8.49 0.19 1
 5 11 12 43.4 0.27 1
 6 11 12 59.42 0.37 1
 7 11 12 9.01 0.17 1
 8 11 12 22.21 0.25 1
 9 11 12 25.57 0.34 1
 0 12 12 38.7 0.49 1
 1 12 12 37.29 0.35 1
 2 12 12 89.9 0.51 1
 3 12 12 185.13 0.83 1
 4 12 12 79.57 0.39 1
 5 12 12 142.24 0.55 1
 6 12 12 18.34 0.22 1
 7 12 12 9.52 0.19 1
 8 12 12 2.97 0.22 1
 9 12 12 9.38 0.29 1
 0 13 12 51.67 0.47 1
 1 13 12 109.45 0.52 1
 2 13 12 27.36 0.23 1
 3 13 12 11.53 0.17 1
 4 13 12 12.95 0.18 1
 5 13 12 13.54 0.2 1
 6 13 12 1.01 0.16 1
 7 13 12 40.5 0.45 1
 8 13 12 27.32 0.37 1
 0 14 12 186.09 0.91 1
 1 14 12 65.06 0.35 1
 2 14 12 123.79 0.53 1
 3 14 12 3.53 0.14 1
 4 14 12 19.82 0.22 1
 5 14 12 14.41 0.21 1
 6 14 12 34.11 0.34 1
 7 14 12 22.55 0.33 1
 0 15 12 55.91 0.47 1
 1 15 12 48.76 0.31 1
 2 15 12 9.3 0.18 1
 3 15 12 51.46 0.35 1
 4 15 12 20.89 0.23 1
 5 15 12 35.12 0.4 1
 6 15 12 26.6 0.39 1
 7 15 12 5.01 0.24 1
 0 16 12 70.39 0.54 1
 1 16 12 18.71 0.23 1
 2 16 12 37.83 0.32 1
 3 16 12 11.12 0.2 1
 4 16 12 23.78 0.31 1
 5 16 12 5.45 0.24 1
 6 16 12 18.72 0.32 1
 0 17 12 3.13 0.29 1
 1 17 12 5.56 0.21 1
 2 17 12 10.54 0.25 1
 3 17 12 16.03 0.29 1
 4 17 12 22.12 0.31 1
 0 18 12 13.44 0.44 1
 1 18 12 6.67 0.24 1
 2 18 12 7.29 0.23 1
 1 0 13 189.42 0.79 1
 2 0 13 831.43 2.88 1
 3 0 13 188.86 0.81 1
 4 0 13 286.32 1.24 1
 5 0 13 267.84 1.75 1
 6 0 13 64.43 0.56 1
 7 0 13 358.71 1.83 1
 8 0 13 31.87 0.45 1
 9 0 13 10.63 0.26 1
 10 0 13 72.32 0.68 1
 11 0 13 50.59 0.71 1
 12 0 13 3.67 0.33 1
 0 1 13 706.47 2.63 1
 1 1 13 818.26 2.08 1
 2 1 13 171.93 0.5 1
 3 1 13 33.57 0.16 1
 4 1 13 47.92 0.23 1
 5 1 13 56.49 0.38 1
 6 1 13 84.54 0.48 1
 7 1 13 202.66 0.89 1
 8 1 13 87.42 0.49 1
 9 1 13 9.34 0.17 1
 10 1 13 5.08 0.16 1
 11 1 13 6.21 0.26 1
 12 1 13 7.92 0.26 1
 0 2 13 699.3 2.4 1
 1 2 13 25.54 0.12 1
 2 2 13 337.85 0.91 1
 3 2 13 91.73 0.32 1
 4 2 13 146.55 0.52 1
 5 2 13 17.13 0.24 1
 6 2 13 140.12 0.66 1
 7 2 13 43.18 0.33 1
 8 2 13 13.14 0.2 1
 9 2 13 0.8 0.13 1
 10 2 13 7.6 0.18 1
 11 2 13 4.5 0.24 1
 0 3 13 0.35 0.06 1
 1 3 13 92.75 0.3 1
 2 3 13 237.03 0.67 1
 3 3 13 88.93 0.33 1
 4 3 13 30.66 0.2 1
 5 3 13 108.64 0.54 1
 6 3 13 80.42 0.45 1
 7 3 13 2.51 0.14 1
 8 3 13 24.74 0.25 1
 9 3 13 50.48 0.31 1
 10 3 13 6.54 0.17 1
 11 3 13 3.22 0.23 1
 0 4 13 237 1.01 1
 1 4 13 586.2 1.49 1
 2 4 13 101.15 0.36 1
 3 4 13 286.24 0.84 1
 4 4 13 34.64 0.24 1
 5 4 13 91.91 0.48 1
 6 4 13 44.97 0.3 1
 7 4 13 139.65 0.66 1
 8 4 13 49.44 0.31 1
 9 4 13 26.96 0.25 1
 10 4 13 18.4 0.23 1
 11 4 13 7.97 0.24 1
 1 5 13 60.92 0.25 1
 2 5 13 105.54 0.38 1
 3 5 13 567.63 1.71 1
 4 5 13 193.29 0.87 1
 5 5 13 239.46 1.02 1
 6 5 13 44.15 0.32 1
 7 5 13 11.78 0.2 1
 8 5 13 4.56 0.14 1
 9 5 13 31.66 0.26 1
 10 5 13 0.43 0.15 1
 11 5 13 6.64 0.22 1
 0 6 13 63.09 0.45 1
 1 6 13 237.02 0.77 1
 2 6 13 149.29 0.55 1
 3 6 13 83.87 0.48 1
 4 6 13 318.97 1.19 1
 5 6 13 263.81 0.97 1
 6 6 13 48.3 0.34 1
 7 6 13 28.35 0.29 1
 8 6 13 29.97 0.24 1
 9 6 13 0.53 0.14 1
 10 6 13 35.4 0.3 1
 11 6 13 8.9 0.24 1
 0 7 13 103.98 0.74 1
 1 7 13 151.34 0.65 1
 2 7 13 0.78 0.11 1
 3 7 13 76.95 0.39 1
 4 7 13 56.32 0.38 1
 5 7 13 73.29 0.4 1
 6 7 13 7.71 0.17 1
 7 7 13 26.96 0.29 1
 8 7 13 28.51 0.25 1
 9 7 13 20.05 0.23 1
 10 7 13 31.45 0.38 1
 11 7 13 2.09 0.21 1
 0 8 13 2.48 0.17 1
 1 8 13 50.41 0.35 1
 2 8 13 9.54 0.17 1
 3 8 13 45.08 0.33 1
 4 8 13 58.23 0.36 1
 5 8 13 21.17 0.23 1
 6 8 13 26.28 0.27 1
 7 8 13 28.41 0.23 1
 8 8 13 14.04 0.19 1
 9 8 13 2.6 0.16 1
 10 8 13 6.04 0.23 1
 0 9 13 260.72 1.47 1
 1 9 13 193.77 0.83 1
 2 9 13 129.17 0.61 1
 3 9 13 31.56 0.26 1
 4 9 13 33.65 0.27 1
 5 9 13 66.71 0.42 1
 6 9 13 8.36 0.17 1
 7 9 13 37.89 0.26 1
 8 9 13 61.13 0.36 1
 9 9 13 12.26 0.2 1
 10 9 13 1.74 0.21 1
 0 10 13 35.71 0.4 1
 1 10 13 118.9 0.57 1
 2 10 13 126.4 0.64 1
 3 10 13 7.06 0.17 1
 4 10 13 30.1 0.3 1
 5 10 13 49.09 0.35 1
 6 10 13 57.08 0.32 1
 7 10 13 36.22 0.27 1
 8 10 13 28.58 0.3 1
 9 10 13 4.24 0.24 1
 10 10 13 13.2 0.3 1
 0 11 13 110.86 0.86 1
 1 11 13 3.26 0.15 1
 2 11 13 1.64 0.15 1
 3 11 13 240.08 1.06 1
 4 11 13 36.75 0.32 1
 5 11 13 31.47 0.24 1
 6 11 13 79.8 0.41 1
 7 11 13 6.89 0.17 1
 8 11 13 12.79 0.21 1
 9 11 13 15.51 0.3 1
 0 12 13 104.24 0.87 1
 1 12 13 22.7 0.27 1
 2 12 13 86.99 0.48 1
 3 12 13 59.93 0.37 1
 4 12 13 10.55 0.17 1
 5 12 13 9.02 0.17 1
 6 12 13 29.1 0.27 1
 7 12 13 8.1 0.19 1
 8 12 13 11.4 0.29 1
 9 12 13 8.13 0.3 1
 0 13 13 4.51 0.21 1
 1 13 13 17.29 0.19 1
 2 13 13 15.9 0.19 1
 3 13 13 18.4 0.2 1
 4 13 13 27.44 0.24 1
 5 13 13 24.36 0.23 1
 6 13 13 13.56 0.22 1
 7 13 13 18.43 0.31 1
 8 13 13 1.63 0.21 1
 0 14 13 9.01 0.24 1
 1 14 13 9.54 0.17 1
 2 14 13 18.2 0.21 1
 3 14 13 14.4 0.19 1
 4 14 13 24.42 0.24 1
 5 14 13 1.54 0.16 1
 6 14 13 5.37 0.24 1
 7 14 13 10.57 0.27 1
 0 15 13 145.93 0.83 1
 1 15 13 32.13 0.26 1
 2 15 13 24.98 0.25 1
 3 15 13 22.32 0.23 1
 4 15 13 8.45 0.18 1
 5 15 13 12.91 0.27 1
 6 15 13 28.55 0.37 1
 0 16 13 7.82 0.27 1
 1 16 13 10.46 0.2 1
 2 16 13 31.18 0.29 1
 3 16 13 0.85 0.19 1
 4 16 13 26.72 0.34 1
 5 16 13 51.2 0.5 1
 0 17 13 18.81 0.41 1
 1 17 13 9.53 0.23 1
 2 17 13 14.66 0.29 1
 3 17 13 4.64 0.22 1
 4 17 13 16.17 0.31 1
 0 18 13 25.97 0.51 1
 1 18 13 0.92 0.2 1
 2 18 13 3.69 0.2 1
 0 0 14 894.72 4.65 1
 1 0 14 71.28 0.37 1
 2 0 14 1411.08 4.7 1
 3 0 14 64.85 0.35 1
 4 0 14 195 1.08 1
 5 0 14 48.94 0.5 1
 6 0 14 156.35 0.96 1
 7 0 14 11.51 0.27 1
 8 0 14 104.43 0.78 1
 9 0 14 13.95 0.28 1
 10 0 14 2.11 0.22 1
 11 0 14 5.04 0.35 1
 0 1 14 69.52 0.37 1
 1 1 14 43.04 0.19 1
 2 1 14 40.36 0.18 1
 3 1 14 287.27 0.81 1
 4 1 14 226.85 0.72 1
 5 1 14 352.34 1.38 1
 6 1 14 186.74 0.8 1
 7 1 14 10.91 0.2 1
 8 1 14 5.19 0.16 1
 9 1 14 9.36 0.17 1
 10 1 14 7.25 0.18 1
 11 1 14 24.24 0.37 1
 0 2 14 663.83 2.49 1
 1 2 14 412.07 1 1
 2 2 14 421.69 1.14 1
 3 2 14 768.16 1.99 1
 4 2 14 158.84 0.64 1
 5 2 14 229.41 0.92 1
 6 2 14 285.7 1.14 1
 7 2 14 176.49 0.81 1
 8 2 14 12.16 0.2 1
 9 2 14 75.23 0.39 1
 10 2 14 21.39 0.24 1
 11 2 14 25.74 0.37 1
 0 3 14 906.7 3.01 1
 1 3 14 1083.09 2.58 1
 2 3 14 287.79 0.8 1
 3 3 14 51.61 0.24 1
 4 3 14 317.89 1.15 1
 5 3 14 69.27 0.38 1
 6 3 14 75.04 0.43 1
 7 3 14 88.81 0.5 1
 8 3 14 51.92 0.32 1
 9 3 14 20.2 0.21 1
 10 3 14 15.65 0.21 1
 11 3 14 2.6 0.22 1
 0 4 14 33.75 0.22 1
 1 4 14 107.82 0.37 1
 2 4 14 74.76 0.3 1
 3 4 14 53.23 0.25 1
 4 4 14 103.93 0.54 1
 5 4 14 130.35 0.61 1
 6 4 14 198.12 0.8 1
 7 4 14 51.94 0.36 1
 8 4 14 11.6 0.17 1
 9 4 14 27.87 0.24 1
 10 4 14 32.33 0.28 1
 11 4 14 36.19 0.41 1
 0 5 14 167.4 0.74 1
 1 5 14 506.36 1.37 1
 2 5 14 149.79 0.51 1
 3 5 14 57.62 0.31 1
 4 5 14 37.89 0.28 1
 5 5 14 35.01 0.32 1
 6 5 14 70.74 0.41 1
 7 5 14 92.88 0.53 1
 8 5 14 104.65 0.46 1
 9 5 14 105.88 0.49 1
 10 5 14 2.25 0.16 1
 11 5 14 4.99 0.21 1
 0 6 14 368.85 1.52 1
 1 6 14 200.05 0.7 1
 2 6 14 374.33 1.33 1
 3 6 14 90.84 0.55 1
 4 6 14 103.13 0.49 1
 5 6 14 66.22 0.37 1
 6 6 14 120.59 0.59 1
 7 6 14 50.37 0.37 1
 8 6 14 30.34 0.24 1
 9 6 14 0.97 0.14 1
 10 6 14 7.58 0.22 1
 11 6 14 4.86 0.21 1
 0 7 14 111.63 0.79 1
 1 7 14 15.34 0.19 1
 2 7 14 61.35 0.4 1
 3 7 14 101.39 0.46 1
 4 7 14 241.17 1.07 1
 5 7 14 64.27 0.39 1
 6 7 14 28.12 0.27 1
 7 7 14 49.38 0.31 1
 8 7 14 58.93 0.36 1
 9 7 14 14.27 0.21 1
 10 7 14 21.11 0.31 1
 0 8 14 544.55 2.68 1
 1 8 14 165.77 0.73 1
 2 8 14 214.09 0.88 1
 3 8 14 71.91 0.42 1
 4 8 14 15.45 0.19 1
 5 8 14 36.77 0.3 1
 6 8 14 184.25 0.8 1
 7 8 14 57.07 0.31 1
 8 8 14 32.02 0.26 1
 9 8 14 18.22 0.22 1
 10 8 14 15.21 0.27 1
 0 9 14 40.08 0.43 1
 1 9 14 81.09 0.45 1
 2 9 14 231.18 0.91 1
 3 9 14 221.64 0.86 1
 4 9 14 287.31 1.13 1
 5 9 14 84.08 0.51 1
 6 9 14 32.62 0.25 1
 7 9 14 23.32 0.21 1
 8 9 14 80.25 0.42 1
 9 9 14 11.83 0.27 1
 10 9 14 19.9 0.31 1
 0 10 14 55.69 0.53 1
 1 10 14 2.82 0.14 1
 2 10 14 155.58 0.7 1
 3 10 14 113.95 0.65 1
 4 10 14 58.25 0.42 1
 5 10 14 11.04 0.18 1
 6 10 14 2.08 0.13 1
 7 10 14 22.07 0.21 1
 8 10 14 19.61 0.23 1
 9 10 14 14.14 0.3 1
 0 11 14 15.65 0.32 1
 1 11 14 191.33 0.89 1
 2 11 14 1.74 0.15 1
 3 11 14 23.19 0.26 1
 4 11 14 67.97 0.41 1
 5 11 14 34.96 0.25 1
 6 11 14 20.55 0.22 1
 7 11 14 45.73 0.31 1
 8 11 14 6.95 0.26 1
 9 11 14 16.82 0.32 1
 0 12 14 44.2 0.52 1
 1 12 14 67.18 0.45 1
 2 12 14 64.05 0.41 1
 3 12 14 26.65 0.23 1
 4 12 14 57.36 0.32 1
 5 12 14 42.61 0.29 1
 6 12 14 43.58 0.32 1
 7 12 14 18.3 0.24 1
 8 12 14 9.16 0.28 1
 0 13 14 162.37 0.82 1
 1 13 14 244.35 0.84 1
 2 13 14 73.5 0.38 1
 3 13 14 30.4 0.24 1
 4 13 14 20.2 0.22 1
 5 13 14 40.05 0.29 1
 6 13 14 20.3 0.25 1
 7 13 14 30.86 0.36 1
 8 13 14 10.57 0.26 1
 0 14 14 28.55 0.32 1
 1 14 14 68.51 0.36 1
 2 14 14 8.49 0.17 1
 3 14 14 26 0.25 1
 4 14 14 6.48 0.17 1
 5 14 14 29.91 0.28 1
 6 14 14 8.77 0.25 1
 7 14 14 23.08 0.34 1
 0 15 14 7.04 0.25 1
 1 15 14 7.14 0.17 1
 2 15 14 3.56 0.16 1
 3 15 14 11.69 0.2 1
 4 15 14 21.19 0.25 1
 5 15 14 22.05 0.32 1
 6 15 14 15.29 0.3 1
 0 16 14 61.44 0.55 1
 1 16 14 16.96 0.23 1
 2 16 14 38.99 0.33 1
 3 16 14 1.78 0.19 1
 4 16 14 3.82 0.22 1
 5 16 14 6.64 0.24 1
 0 17 14 0.36 0.28 1
 1 17 14 10.38 0.25 1
 2 17 14 4.64 0.21 1
 3 17 14 9.23 0.25 1
 4 17 14 16.86 0.3 1
 0 18 14 9.4 0.36 1
 1 18 14 5.2 0.22 1
 1 0 15 254.58 1 1
 2 0 15 96.96 0.44 1
 3 0 15 54.58 0.36 1
 4 0 15 516.27 2.55 1
 5 0 15 30.12 0.37 1
 6 0 15 385.39 2 1
 7 0 15 9.98 0.27 1
 8 0 15 24.45 0.37 1
 9 0 15 0.56 0.19 1
 10 0 15 49.1 0.51 1
 11 0 15 0.32 0.31 1
 0 1 15 1452.3 5.14 1
 1 1 15 275 0.79 1
 2 1 15 450.06 1.32 1
 3 1 15 19.67 0.14 1
 4 1 15 42.6 0.28 1
 5 1 15 141.39 0.61 1
 6 1 15 285.46 1.1 1
 7 1 15 7.95 0.18 1
 8 1 15 82.43 0.44 1
 9 1 15 21.44 0.23 1
 10 1 15 3.3 0.16 1
 11 1 15 18.45 0.33 1
 0 2 15 167.62 0.78 1
 1 2 15 235.27 0.71 1
 2 2 15 248.01 0.69 1
 3 2 15 21.91 0.15 1
 4 2 15 96.22 0.49 1
 5 2 15 34.31 0.25 1
 6 2 15 45.22 0.32 1
 7 2 15 100.04 0.61 1
 8 2 15 11.45 0.18 1
 9 2 15 11.01 0.17 1
 10 2 15 19.25 0.23 1
 11 2 15 11.85 0.27 1
 0 3 15 88.3 0.41 1
 1 3 15 70.32 0.26 1
 2 3 15 49.54 0.22 1
 3 3 15 375.14 1.11 1
 4 3 15 216.54 0.9 1
 5 3 15 76.73 0.4 1
 6 3 15 147.67 0.63 1
 7 3 15 46.86 0.35 1
 8 3 15 48.17 0.3 1
 9 3 15 33.73 0.26 1
 10 3 15 19.62 0.23 1
 11 3 15 8.32 0.24 1
 1 4 15 125.38 0.4 1
 2 4 15 245.17 0.76 1
 3 4 15 47.14 0.26 1
 4 4 15 16.17 0.19 1
 5 4 15 45.37 0.32 1
 6 4 15 45.12 0.32 1
 7 4 15 88.44 0.52 1
 8 4 15 17.55 0.2 1
 9 4 15 36.01 0.28 1
 10 4 15 3.78 0.17 1
 11 4 15 4.57 0.22 1
 0 5 15 189.66 0.81 1
 1 5 15 531.95 1.47 1
 2 5 15 103.13 0.41 1
 3 5 15 896.61 3.06 1
 4 5 15 41.38 0.27 1
 5 5 15 378.38 1.4 1
 6 5 15 25.39 0.24 1
 7 5 15 5.11 0.17 1
 8 5 15 26.21 0.23 1
 9 5 15 22.97 0.24 1
 10 5 15 16.12 0.23 1
 11 5 15 28.14 0.33 1
 0 6 15 26.07 0.26 1
 1 6 15 205.19 0.79 1
 2 6 15 332.95 1.36 1
 3 6 15 95.6 0.47 1
 4 6 15 122.37 0.53 1
 5 6 15 4.53 0.13 1
 6 6 15 56.42 0.37 1
 7 6 15 145.42 0.63 1
 8 6 15 16.77 0.19 1
 9 6 15 52.88 0.35 1
 10 6 15 5.3 0.23 1
 11 6 15 2.93 0.21 1
 0 7 15 1.68 0.16 1
 1 7 15 48.92 0.34 1
 2 7 15 60.59 0.37 1
 3 7 15 10.21 0.15 1
 4 7 15 61.81 0.36 1
 5 7 15 32.66 0.26 1
 6 7 15 3.04 0.15 1
 7 7 15 28.71 0.23 1
 8 7 15 46.22 0.31 1
 9 7 15 39.07 0.33 1
 10 7 15 10.01 0.25 1
 0 8 15 82.67 0.67 1
 1 8 15 93.8 0.47 1
 2 8 15 182.03 0.77 1
 3 8 15 62.62 0.38 1
 4 8 15 221.07 0.84 1
 5 8 15 73.14 0.43 1
 6 8 15 16 0.21 1
 7 8 15 61.1 0.34 1
 8 8 15 1.62 0.14 1
 9 8 15 2.35 0.16 1
 10 8 15 6.96 0.22 1
 0 9 15 145.42 1.02 1
 1 9 15 36.81 0.3 1
 2 9 15 26.64 0.24 1
 3 9 15 185.9 0.76 1
 4 9 15 26.78 0.26 1
 5 9 15 6.37 0.17 1
 6 9 15 48.22 0.29 1
 7 9 15 6.34 0.15 1
 8 9 15 26.11 0.24 1
 9 9 15 41.07 0.43 1
 10 9 15 9.53 0.25 1
 0 10 15 74.39 0.68 1
 1 10 15 132.73 0.66 1
 2 10 15 142.8 0.67 1
 3 10 15 60.54 0.4 1
 4 10 15 130.04 0.65 1
 5 10 15 12.6 0.18 1
 6 10 15 27.89 0.22 1
 7 10 15 56.01 0.32 1
 8 10 15 14.04 0.21 1
 9 10 15 23.18 0.32 1
 0 11 15 74.95 0.75 1
 1 11 15 138.6 0.73 1
 2 11 15 70.5 0.46 1
 3 11 15 32.12 0.28 1
 4 11 15 50.21 0.31 1
 5 11 15 131.99 0.54 1
 6 11 15 11.81 0.19 1
 7 11 15 1.24 0.15 1
 8 11 15 13.42 0.28 1
 9 11 15 1.8 0.2 1
 0 12 15 1.31 0.22 1
 1 12 15 64.25 0.43 1
 2 12 15 18.66 0.21 1
 3 12 15 8.84 0.17 1
 4 12 15 15.82 0.2 1
 5 12 15 30.72 0.26 1
 6 12 15 5.1 0.17 1
 7 12 15 30.25 0.29 1
 8 12 15 4.06 0.22 1
 0 13 15 7.23 0.21 1
 1 13 15 32.25 0.24 1
 2 13 15 9.18 0.17 1
 3 13 15 66.88 0.36 1
 4 13 15 41.12 0.29 1
 5 13 15 7.22 0.17 1
 6 13 15 34.41 0.3 1
 7 13 15 10.67 0.25 1
 8 13 15 7.89 0.23 1
 0 14 15 0.61 0.19 1
 1 14 15 23.9 0.23 1
 2 14 15 45.6 0.31 1
 3 14 15 15.62 0.2 1
 4 14 15 24.76 0.24 1
 5 14 15 13.92 0.22 1
 6 14 15 2.37 0.22 1
 7 14 15 8.81 0.25 1
 0 15 15 26.95 0.36 1
 1 15 15 44.13 0.31 1
 2 15 15 37.82 0.32 1
 3 15 15 6.04 0.17 1
 4 15 15 1.87 0.19 1
 5 15 15 28.39 0.39 1
 6 15 15 7.31 0.24 1
 0 16 15 11.14 0.29 1
 1 16 15 3.11 0.17 1
 2 16 15 47.32 0.42 1
 3 16 15 2.94 0.2 1
 4 16 15 61.14 0.53 1
 5 16 15 6.41 0.23 1
 0 17 15 17.85 0.39 1
 1 17 15 12.67 0.26 1
 2 17 15 8.95 0.25 1
 3 17 15 1.98 0.2 1
 0 0 16 526.09 2.88 1
 1 0 16 304.74 1.2 1
 2 0 16 17.32 0.18 1
 3 0 16 18.3 0.2 1
 4 0 16 77.31 0.68 1
 5 0 16 0.14 0.17 1
 6 0 16 199.93 1.28 1
 7 0 16 63.02 0.6 1
 8 0 16 8.59 0.24 1
 9 0 16 35.41 0.4 1
 10 0 16 45.7 0.49 1
 11 0 16 4.45 0.34 1
 0 1 16 81.39 0.46 1
 1 1 16 1107.74 2.86 1
 2 1 16 35.63 0.18 1
 3 1 16 481.24 1.38 1
 4 1 16 318.58 1.37 1
 5 1 16 241.9 0.96 1
 6 1 16 82.57 0.46 1
 7 1 16 89.02 0.52 1
 8 1 16 2.13 0.14 1
 9 1 16 40.57 0.31 1
 10 1 16 2.91 0.17 1
 11 1 16 13.5 0.32 1
 1 2 16 75.23 0.31 1
 2 2 16 271.03 0.82 1
 3 2 16 4.34 0.09 1
 4 2 16 51.42 0.37 1
 5 2 16 50.97 0.33 1
 6 2 16 155.06 0.73 1
 7 2 16 30.99 0.29 1
 8 2 16 25.86 0.23 1
 9 2 16 14.19 0.2 1
 10 2 16 1.94 0.17 1
 11 2 16 11.17 0.28 1
 0 3 16 96.73 0.49 1
 1 3 16 252.65 0.77 1
 2 3 16 94.17 0.37 1
 3 3 16 32.5 0.24 1
 4 3 16 91.74 0.5 1
 5 3 16 51.34 0.36 1
 6 3 16 35.57 0.31 1
 7 3 16 64.08 0.44 1
 8 3 16 32.11 0.26 1
 9 3 16 29.96 0.27 1
 10 3 16 21.81 0.26 1
 11 3 16 5.43 0.24 1
 0 4 16 80.82 0.44 1
 1 4 16 173.06 0.57 1
 2 4 16 105.34 0.44 1
 3 4 16 410.65 1.63 1
 4 4 16 181.27 0.73 1
 5 4 16 90.83 0.48 1
 6 4 16 66.92 0.42 1
 7 4 16 41.44 0.33 1
 8 4 16 8.22 0.16 1
 9 4 16 15.11 0.21 1
 10 4 16 2.92 0.18 1
 11 4 16 5.42 0.22 1
 0 5 16 163.88 0.79 1
 1 5 16 172.94 0.64 1
 2 5 16 160.78 0.7 1
 3 5 16 85.49 0.45 1
 4 5 16 10.22 0.16 1
 5 5 16 131.52 0.62 1
 6 5 16 92.39 0.51 1
 7 5 16 65.87 0.42 1
 8 5 16 53.06 0.33 1
 9 5 16 69.95 0.41 1
 10 5 16 6.05 0.24 1
 11 5 16 15.51 0.28 1
 0 6 16 171.38 1.05 1
 1 6 16 17.74 0.2 1
 2 6 16 359.71 1.58 1
 3 6 16 29.73 0.26 1
 4 6 16 305.94 1.16 1
 5 6 16 11.57 0.19 1
 6 6 16 35.29 0.32 1
 7 6 16 30.11 0.25 1
 8 6 16 39.24 0.29 1
 9 6 16 24.77 0.26 1
 10 6 16 24.56 0.33 1
 0 7 16 13.81 0.33 1
 1 7 16 89.24 0.53 1
 2 7 16 193.82 0.85 1
 3 7 16 29.07 0.26 1
 4 7 16 255.89 0.99 1
 5 7 16 11.11 0.18 1
 6 7 16 18.15 0.22 1
 7 7 16 9.36 0.16 1
 8 7 16 14.04 0.2 1
 9 7 16 4.55 0.18 1
 10 7 16 5.02 0.21 1
 0 8 16 22.01 0.36 1
 1 8 16 42.04 0.31 1
 2 8 16 95.64 0.5 1
 3 8 16 67.5 0.41 1
 4 8 16 23.13 0.25 1
 5 8 16 70.74 0.44 1
 6 8 16 47.94 0.31 1
 7 8 16 33.44 0.27 1
 8 8 16 17.46 0.22 1
 9 8 16 70.51 0.47 1
 10 8 16 2.12 0.2 1
 0 9 16 112.97 0.81 1
 1 9 16 17.52 0.23 1
 2 9 16 2.15 0.14 1
 3 9 16 94.08 0.52 1
 4 9 16 80.71 0.5 1
 5 9 16 4.55 0.17 1
 6 9 16 61.19 0.33 1
 7 9 16 13.89 0.19 1
 8 9 16 10.5 0.2 1
 9 9 16 0.43 0.21 1
 10 9 16 0.9 0.19 1
 0 10 16 400.07 2.38 1
 1 10 16 72.44 0.5 1
 2 10 16 320.97 1.34 1
 3 10 16 7.29 0.19 1
 4 10 16 152.73 0.75 1
 5 10 16 29.73 0.24 1
 6 10 16 147.55 0.6 1
 7 10 16 17.5 0.23 1
 8 10 16 17.45 0.24 1
 9 10 16 2.23 0.21 1
 0 11 16 22.91 0.46 1
 1 11 16 108.67 0.7 1
 2 11 16 70.92 0.47 1
 3 11 16 20.55 0.22 1
 4 11 16 19.04 0.2 1
 5 11 16 24.18 0.25 1
 6 11 16 2.53 0.16 1
 7 11 16 27.55 0.28 1
 8 11 16 35.79 0.43 1
 9 11 16 20.23 0.32 1
 0 12 16 220.05 1.23 1
 1 12 16 68.75 0.38 1
 2 12 16 24.55 0.23 1
 3 12 16 82.36 0.4 1
 4 12 16 30.13 0.25 1
 5 12 16 51.3 0.35 1
 6 12 16 31.61 0.29 1
 7 12 16 6.28 0.23 1
 8 12 16 1.07 0.2 1
 0 13 16 13.63 0.25 1
 1 13 16 25.51 0.23 1
 2 13 16 13.58 0.19 1
 3 13 16 48.2 0.32 1
 4 13 16 16.4 0.22 1
 5 13 16 11.62 0.2 1
 6 13 16 4.52 0.19 1
 7 13 16 3.23 0.21 1
 0 14 16 0.44 0.2 1
 1 14 16 33.66 0.27 1
 2 14 16 38.77 0.3 1
 3 14 16 39.35 0.31 1
 4 14 16 7.02 0.18 1
 5 14 16 6.95 0.21 1
 6 14 16 17.38 0.33 1
 7 14 16 9.55 0.26 1
 0 15 16 6.08 0.25 1
 1 15 16 43.44 0.33 1
 2 15 16 10.65 0.2 1
 3 15 16 26.2 0.29 1
 4 15 16 16.87 0.28 1
 5 15 16 17.85 0.31 1
 6 15 16 10.25 0.25 1
 0 16 16 8.77 0.34 1
 1 16 16 52.55 0.43 1
 2 16 16 5.51 0.22 1
 3 16 16 5.4 0.23 1
 4 16 16 2.53 0.21 1
 5 16 16 13.68 0.28 1
 0 17 16 0.14 0.28 1
 1 17 16 10.53 0.26 1
 2 17 16 2.51 0.2 1
 3 17 16 2.82 0.2 1
 1 0 17 52.13 0.33 1
 2 0 17 350.77 1.76 1
 3 0 17 36.74 0.42 1
 4 0 17 726 4.33 1
 5 0 17 17.83 0.31 1
 6 0 17 59.6 0.59 1
 7 0 17 47.56 0.53 1
 8 0 17 46.81 0.44 1
 9 0 17 1.4 0.21 1
 10 0 17 39.57 0.51 1
 11 0 17 0.14 0.33 1
 0 1 17 170 0.91 1
 1 1 17 78.53 0.33 1
 2 1 17 720.69 2.08 1
 3 1 17 87.12 0.46 1
 4 1 17 119.85 0.59 1
 5 1 17 12.69 0.21 1
 6 1 17 93.87 0.51 1
 7 1 17 52.68 0.4 1
 8 1 17 86.02 0.42 1
 9 1 17 36.49 0.29 1
 10 1 17 27.01 0.29 1
 11 1 17 5.4 0.25 1
 0 2 17 55.44 0.37 1
 1 2 17 523.58 1.49 1
 2 2 17 194.5 0.71 1
 3 2 17 41.77 0.34 1
 4 2 17 512.08 1.81 1
 5 2 17 213.17 0.89 1
 6 2 17 88.47 0.5 1
 7 2 17 67.6 0.45 1
 8 2 17 20.36 0.21 1
 9 2 17 7.48 0.18 1
 10 2 17 20.15 0.27 1
 11 2 17 9.09 0.26 1
 0 3 17 131.6 0.66 1
 1 3 17 376.75 1.12 1
 2 3 17 214.65 0.8 1
 3 3 17 394.62 1.64 1
 4 3 17 266.55 1.05 1
 5 3 17 268.09 1.1 1
 6 3 17 141.95 0.7 1
 7 3 17 11.81 0.21 1
 8 3 17 15.21 0.19 1
 9 3 17 23.95 0.25 1
 10 3 17 5.67 0.19 1
 11 3 17 35.21 0.5 1
 0 4 17 340.94 1.47 1
 1 4 17 489.33 1.59 1
 2 4 17 100.16 0.53 1
 3 4 17 63.3 0.39 1
 4 4 17 5.98 0.14 1
 5 4 17 15.05 0.21 1
 6 4 17 99.4 0.55 1
 7 4 17 114.82 0.6 1
 8 4 17 7.67 0.16 1
 9 4 17 125.48 0.57 1
 10 4 17 17.49 0.33 1
 11 4 17 0.99 0.19 1
 0 5 17 57.23 0.46 1
 1 5 17 212.5 0.97 1
 2 5 17 103.85 0.6 1
 3 5 17 311.19 1.24 1
 4 5 17 7.67 0.16 1
 5 5 17 67.92 0.4 1
 6 5 17 21.43 0.25 1
 7 5 17 19.98 0.21 1
 8 5 17 34.49 0.27 1
 9 5 17 29.42 0.27 1
 10 5 17 0.94 0.2 1
 11 5 17 20.66 0.33 1
 0 6 17 2.8 0.18 1
 1 6 17 117.45 0.64 1
 2 6 17 80.76 0.48 1
 3 6 17 13.96 0.19 1
 4 6 17 198.36 0.87 1
 5 6 17 4.96 0.15 1
 6 6 17 15.89 0.24 1
 7 6 17 102.88 0.49 1
 8 6 17 4.03 0.16 1
 9 6 17 72.89 0.45 1
 10 6 17 10.07 0.25 1
 0 7 17 105.07 1.13 1
 1 7 17 431.69 1.66 1
 2 7 17 101.23 0.53 1
 3 7 17 179.13 0.77 1
 4 7 17 56.49 0.36 1
 5 7 17 120.39 0.63 1
 6 7 17 100.34 0.54 1
 7 7 17 30.41 0.24 1
 8 7 17 37.87 0.29 1
 9 7 17 12.07 0.22 1
 10 7 17 10.25 0.24 1
 0 8 17 10.35 0.26 1
 1 8 17 68.34 0.4 1
 2 8 17 408.03 1.44 1
 3 8 17 61.45 0.39 1
 4 8 17 368.34 1.39 1
 5 8 17 101.23 0.57 1
 6 8 17 1.6 0.13 1
 7 8 17 0.28 0.13 1
 8 8 17 37.4 0.3 1
 9 8 17 5.83 0.24 1
 10 8 17 1.35 0.19 1
 0 9 17 45.01 0.47 1
 1 9 17 49.64 0.37 1
 2 9 17 231.73 0.98 1
 3 9 17 34.73 0.3 1
 4 9 17 20.67 0.25 1
 5 9 17 86.26 0.45 1
 6 9 17 94.05 0.44 1
 7 9 17 5.47 0.16 1
 8 9 17 70.49 0.41 1
 9 9 17 9.9 0.26 1
 0 10 17 1.65 0.22 1
 1 10 17 1.94 0.16 1
 2 10 17 15.37 0.23 1
 3 10 17 100.02 0.55 1
 4 10 17 87.57 0.46 1
 5 10 17 12.67 0.18 1
 6 10 17 18.54 0.21 1
 7 10 17 29.27 0.27 1
 8 10 17 5.67 0.23 1
 9 10 17 29.04 0.42 1
 0 11 17 53.68 0.59 1
 1 11 17 53.4 0.41 1
 2 11 17 24.14 0.27 1
 3 11 17 306.95 1.13 1
 4 11 17 9.64 0.17 1
 5 11 17 15.43 0.2 1
 6 11 17 57.03 0.38 1
 7 11 17 1.96 0.17 1
 8 11 17 1.96 0.22 1
 0 12 17 104.56 0.63 1
 1 12 17 85.49 0.4 1
 2 12 17 61.32 0.35 1
 3 12 17 53.59 0.32 1
 4 12 17 15.85 0.21 1
 5 12 17 4.75 0.16 1
 6 12 17 27.31 0.28 1
 7 12 17 22.27 0.32 1
 8 12 17 4.82 0.21 1
 0 13 17 0.66 0.19 1
 1 13 17 66.64 0.36 1
 2 13 17 19.15 0.22 1
 3 13 17 35.09 0.28 1
 4 13 17 37.3 0.29 1
 5 13 17 63.76 0.4 1
 6 13 17 6.25 0.23 1
 7 13 17 2.54 0.22 1
 0 14 17 10.21 0.25 1
 1 14 17 99.81 0.49 1
 2 14 17 34.63 0.29 1
 3 14 17 15.19 0.22 1
 4 14 17 37.66 0.31 1
 5 14 17 69.68 0.53 1
 6 14 17 26.75 0.39 1
 0 15 17 46.74 0.56 1
 1 15 17 8.74 0.19 1
 2 15 17 14.84 0.22 1
 3 15 17 3.71 0.19 1
 4 15 17 1.57 0.2 1
 5 15 17 0.77 0.21 1
 0 16 17 14.37 0.39 1
 1 16 17 6.17 0.22 1
 2 16 17 2.52 0.21 1
 3 16 17 0.53 0.2 1
 4 16 17 24.28 0.32 1
 0 17 17 30.47 0.5 1
 1 17 17 9.32 0.27 1
 2 17 17 16.6 0.32 1
 0 0 18 140.68 0.99 1
 1 0 18 711.98 3.12 1
 2 0 18 202.62 1.08 1
 3 0 18 4.02 0.19 1
 4 0 18 16.93 0.27 1
 5 0 18 114.98 0.96 1
 6 0 18 5.21 0.23 1
 7 0 18 88.63 0.73 1
 8 0 18 34.72 0.38 1
 9 0 18 37.46 0.41 1
 10 0 18 0.21 0.23 1
 11 0 18 0.29 0.33 1
 0 1 18 417.08 1.79 1
 1 1 18 91.36 0.36 1
 2 1 18 85.52 0.41 1
 3 1 18 61.4 0.49 1
 4 1 18 92.49 0.5 1
 5 1 18 125.95 0.6 1
 6 1 18 79.56 0.48 1
 7 1 18 94.17 0.58 1
 8 1 18 0.9 0.13 1
 9 1 18 21.5 0.24 1
 10 1 18 18.48 0.25 1
 11 1 18 17.89 0.39 1
 1 2 18 17.01 0.14 1
 2 2 18 1.32 0.09 1
 3 2 18 163.98 0.83 1
 4 2 18 112.45 0.55 1
 5 2 18 43.68 0.31 1
 6 2 18 3.59 0.15 1
 7 2 18 9.55 0.2 1
 8 2 18 12.9 0.19 1
 9 2 18 26.33 0.27 1
 10 2 18 12.88 0.25 1
 11 2 18 0.67 0.2 1
 0 3 18 91.53 0.55 1
 1 3 18 51.04 0.3 1
 2 3 18 74.16 0.44 1
 3 3 18 147.32 0.65 1
 4 3 18 39.37 0.28 1
 5 3 18 36.24 0.29 1
 6 3 18 13.66 0.21 1
 7 3 18 17.28 0.24 1
 8 3 18 2.58 0.14 1
 9 3 18 16.58 0.22 1
 10 3 18 7.94 0.26 1
 11 3 18 8.23 0.25 1
 1 4 18 46.83 0.31 1
 2 4 18 224.07 1.07 1
 3 4 18 31.52 0.25 1
 4 4 18 467.89 1.74 1
 5 4 18 135.56 0.65 1
 6 4 18 65.91 0.44 1
 7 4 18 0.23 0.13 1
 8 4 18 11.88 0.18 1
 9 4 18 3.97 0.17 1
 10 4 18 1.52 0.23 1
 11 4 18 7.27 0.23 1
 0 5 18 22.64 0.33 1
 1 5 18 40.87 0.31 1
 2 5 18 202.21 0.98 1
 3 5 18 24.8 0.24 1
 4 5 18 105.66 0.57 1
 5 5 18 12.7 0.2 1
 6 5 18 87.05 0.54 1
 7 5 18 0.8 0.13 1
 8 5 18 37.75 0.28 1
 9 5 18 1.85 0.16 1
 10 5 18 44.32 0.43 1
 0 6 18 6.72 0.21 1
 1 6 18 127.5 0.68 1
 2 6 18 35.83 0.29 1
 3 6 18 63.27 0.39 1
 4 6 18 97.16 0.51 1
 5 6 18 30.21 0.29 1
 6 6 18 1.26 0.14 1
 7 6 18 64.9 0.36 1
 8 6 18 17.81 0.22 1
 9 6 18 37.29 0.31 1
 10 6 18 12.2 0.27 1
 0 7 18 0.63 0.17 1
 1 7 18 64.83 0.38 1
 2 7 18 66.37 0.42 1
 3 7 18 206.78 0.85 1
 4 7 18 37.18 0.29 1
 5 7 18 28.99 0.29 1
 6 7 18 60.78 0.35 1
 7 7 18 18.36 0.21 1
 8 7 18 10.92 0.2 1
 9 7 18 4.28 0.2 1
 10 7 18 13.35 0.29 1
 0 8 18 89.06 0.67 1
 1 8 18 49.92 0.33 1
 2 8 18 131.85 0.61 1
 3 8 18 10.94 0.19 1
 4 8 18 12.12 0.2 1
 5 8 18 18.61 0.23 1
 6 8 18 0.49 0.13 1
 7 8 18 10.97 0.18 1
 8 8 18 13.17 0.21 1
 9 8 18 15.75 0.31 1
 10 8 18 6.96 0.25 1
 0 9 18 17.29 0.3 1
 1 9 18 115.13 0.62 1
 2 9 18 53.11 0.36 1
 3 9 18 50.01 0.37 1
 4 9 18 9.53 0.19 1
 5 9 18 37.24 0.27 1
 6 9 18 36.04 0.27 1
 7 9 18 9.63 0.19 1
 8 9 18 30.07 0.28 1
 9 9 18 0.73 0.21 1
 0 10 18 0.48 0.22 1
 1 10 18 113.43 0.65 1
 2 10 18 42.33 0.35 1
 3 10 18 23.55 0.26 1
 4 10 18 48.63 0.31 1
 5 10 18 6.2 0.16 1
 6 10 18 3.76 0.15 1
 7 10 18 32.2 0.28 1
 8 10 18 5.91 0.24 1
 9 10 18 28.73 0.54 1
 0 11 18 245.56 1.56 1
 1 11 18 81.8 0.56 1
 2 11 18 36.27 0.27 1
 3 11 18 2.03 0.14 1
 4 11 18 11.87 0.18 1
 5 11 18 15.75 0.2 1
 6 11 18 97.41 0.51 1
 7 11 18 9.16 0.2 1
 8 11 18 11.23 0.26 1
 0 12 18 4.72 0.2 1
 1 12 18 2.55 0.14 1
 2 12 18 10.43 0.17 1
 3 12 18 20.29 0.22 1
 4 12 18 44.31 0.32 1
 5 12 18 10.13 0.19 1
 6 12 18 13.51 0.23 1
 7 12 18 11.59 0.3 1
 8 12 18 3.42 0.21 1
 0 13 18 20.68 0.3 1
 1 13 18 7.19 0.16 1
 2 13 18 26.33 0.25 1
 3 13 18 26.44 0.25 1
 4 13 18 4.74 0.17 1
 5 13 18 5.85 0.18 1
 6 13 18 4.65 0.23 1
 7 13 18 5.47 0.24 1
 0 14 18 5.78 0.23 1
 1 14 18 13.94 0.2 1
 2 14 18 1.16 0.15 1
 3 14 18 17.99 0.24 1
 4 14 18 10.23 0.21 1
 5 14 18 4.09 0.22 1
 6 14 18 1.75 0.21 1
 0 15 18 12.27 0.3 1
 1 15 18 13.9 0.22 1
 2 15 18 15.01 0.22 1
 3 15 18 61.69 0.51 1
 4 15 18 13 0.27 1
 5 15 18 28.85 0.36 1
 0 16 18 3.2 0.3 1
 1 16 18 22.18 0.32 1
 2 16 18 6.64 0.23 1
 3 16 18 0.03 0.21 1
 4 16 18 4.32 0.22 1
 0 17 18 21.31 0.47 1
 1 17 18 2.16 0.21 1
 2 17 18 10.32 0.25 1
 1 0 19 332.19 1.65 1
 2 0 19 360.44 2.06 1
 3 0 19 230.32 1.76 1
 4 0 19 601.83 2.92 1
 5 0 19 331.15 1.85 1
 6 0 19 25.62 0.38 1
 7 0 19 16.79 0.34 1
 8 0 19 26.08 0.34 1
 9 0 19 7.47 0.25 1
 10 0 19 22.73 0.52 1
 11 0 19 3.38 0.35 1
 0 1 19 492.33 2.19 1
 1 1 19 74.16 0.37 1
 2 1 19 280.56 1.19 1
 3 1 19 152.72 0.71 1
 4 1 19 26.5 0.24 1
 5 1 19 17.8 0.21 1
 6 1 19 191.29 0.88 1
 7 1 19 5.97 0.19 1
 8 1 19 58.6 0.34 1
 9 1 19 22.39 0.24 1
 10 1 19 16.47 0.33 1
 11 1 19 9.39 0.28 1
 0 2 19 467.3 2.3 1
 1 2 19 37.86 0.26 1
 2 2 19 272.86 1.25 1
 3 2 19 184.79 0.82 1
 4 2 19 325.07 1.19 1
 5 2 19 35.3 0.29 1
 6 2 19 94.84 0.57 1
 7 2 19 5.09 0.16 1
 8 2 19 63.97 0.36 1
 9 2 19 76.93 0.43 1
 10 2 19 9.91 0.27 1
 11 2 19 6.2 0.24 1
 0 3 19 1.5 0.14 1
 1 3 19 351.85 1.4 1
 2 3 19 300.54 1.25 1
 3 3 19 248.37 0.98 1
 4 3 19 57.95 0.36 1
 5 3 19 279.46 1.17 1
 6 3 19 2.84 0.15 1
 7 3 19 71.19 0.4 1
 8 3 19 21.7 0.22 1
 9 3 19 13.68 0.21 1
 10 3 19 4.22 0.25 1
 11 3 19 40.16 0.42 1
 0 4 19 9.15 0.21 1
 1 4 19 675.53 2.38 1
 2 4 19 122.37 0.61 1
 3 4 19 4.59 0.13 1
 4 4 19 61.45 0.4 1
 5 4 19 128.83 0.63 1
 6 4 19 0.78 0.14 1
 7 4 19 135.63 0.55 1
 8 4 19 57.01 0.35 1
 9 4 19 25.89 0.26 1
 10 4 19 7.57 0.26 1
 0 5 19 35.71 0.35 1
 1 5 19 51.27 0.33 1
 2 5 19 159.48 0.75 1
 3 5 19 369.06 1.41 1
 4 5 19 32.79 0.27 1
 5 5 19 84.92 0.5 1
 6 5 19 109.98 0.6 1
 7 5 19 16.78 0.19 1
 8 5 19 15.03 0.2 1
 9 5 19 32.76 0.3 1
 10 5 19 7.76 0.25 1
 0 6 19 73.38 0.58 1
 1 6 19 316.33 1.27 1
 2 6 19 20.53 0.23 1
 3 6 19 159.06 0.72 1
 4 6 19 21.91 0.25 1
 5 6 19 95.68 0.56 1
 6 6 19 29.31 0.26 1
 7 6 19 110.01 0.49 1
 8 6 19 2.2 0.15 1
 9 6 19 38.55 0.33 1
 10 6 19 6.63 0.24 1
 0 7 19 103.99 0.94 1
 1 7 19 227.41 0.93 1
 2 7 19 147.33 0.67 1
 3 7 19 148.84 0.7 1
 4 7 19 3.22 0.14 1
 5 7 19 66.15 0.43 1
 6 7 19 46.25 0.29 1
 7 7 19 37.98 0.29 1
 8 7 19 41.87 0.35 1
 9 7 19 8.61 0.27 1
 10 7 19 21.09 0.35 1
 0 8 19 35.43 0.45 1
 1 8 19 5.37 0.15 1
 2 8 19 75.41 0.44 1
 3 8 19 128.53 0.64 1
 4 8 19 214.89 0.9 1
 5 8 19 45.07 0.31 1
 6 8 19 60.71 0.33 1
 7 8 19 11.64 0.2 1
 8 8 19 0.62 0.16 1
 9 8 19 6.62 0.26 1
 0 9 19 44.14 0.48 1
 1 9 19 136.7 0.68 1
 2 9 19 71.65 0.47 1
 3 9 19 151.11 0.77 1
 4 9 19 35.36 0.29 1
 5 9 19 91.9 0.43 1
 6 9 19 32.7 0.26 1
 7 9 19 18.09 0.23 1
 8 9 19 23.6 0.33 1
 9 9 19 2.05 0.22 1
 0 10 19 52.52 0.55 1
 1 10 19 62.01 0.43 1
 2 10 19 115.74 0.59 1
 3 10 19 29.58 0.26 1
 4 10 19 150.46 0.58 1
 5 10 19 57.94 0.34 1
 6 10 19 0.32 0.15 1
 7 10 19 23.3 0.25 1
 8 10 19 16.42 0.33 1
 9 10 19 14.82 0.3 1
 0 11 19 62.49 0.48 1
 1 11 19 38.59 0.26 1
 2 11 19 92.07 0.42 1
 3 11 19 76.17 0.38 1
 4 11 19 67.96 0.37 1
 5 11 19 28.1 0.25 1
 6 11 19 55.04 0.36 1
 7 11 19 1.71 0.21 1
 8 11 19 3.29 0.22 1
 0 12 19 11.9 0.25 1
 1 12 19 81.57 0.39 1
 2 12 19 0.73 0.13 1
 3 12 19 10.72 0.18 1
 4 12 19 6.93 0.17 1
 5 12 19 27.13 0.26 1
 6 12 19 8.06 0.2 1
 7 12 19 16.04 0.31 1
 0 13 19 0.33 0.19 1
 1 13 19 35.76 0.27 1
 2 13 19 79.96 0.41 1
 3 13 19 34.71 0.3 1
 4 13 19 38.46 0.32 1
 5 13 19 33.43 0.3 1
 6 13 19 2.02 0.22 1
 7 13 19 15.34 0.31 1
 0 14 19 20.82 0.34 1
 1 14 19 32.92 0.28 1
 2 14 19 55.93 0.43 1
 3 14 19 0.64 0.16 1
 4 14 19 49.59 0.43 1
 5 14 19 4.73 0.23 1
 6 14 19 8.95 0.25 1
 0 15 19 76.02 0.63 1
 1 15 19 0.48 0.15 1
 2 15 19 43.32 0.41 1
 3 15 19 6.79 0.24 1
 4 15 19 16.52 0.29 1
 5 15 19 2.96 0.21 1
 0 16 19 0.99 0.29 1
 1 16 19 17.96 0.32 1
 2 16 19 5.72 0.23 1
 3 16 19 20.43 0.31 1
 0 17 19 12.95 0.37 1
 1 17 19 8.91 0.25 1
 0 0 20 454.49 4.37 1
 1 0 20 262.09 1.77 1
 2 0 20 95.98 0.77 1
 3 0 20 117.86 0.81 1
 4 0 20 227.51 1.32 1
 5 0 20 3.42 0.21 1
 6 0 20 222.45 1.45 1
 7 0 20 84.09 0.62 1
 8 0 20 26.37 0.34 1
 9 0 20 75.81 0.59 1
 10 0 20 21.99 0.62 1
 11 0 20 9.72 0.51 1
 0 1 20 5.13 0.19 1
 1 1 20 50.37 0.37 1
 2 1 20 191.9 0.95 1
 3 1 20 211.42 0.87 1
 4 1 20 110.73 0.55 1
 5 1 20 77.92 0.46 1
 6 1 20 6.44 0.18 1
 7 1 20 15.77 0.2 1
 8 1 20 22.02 0.23 1
 9 1 20 5.7 0.17 1
 10 1 20 4.33 0.25 1
 0 2 20 216.45 1.49 1
 1 2 20 138.86 0.75 1
 2 2 20 55.65 0.36 1
 3 2 20 175.58 0.78 1
 4 2 20 55.76 0.35 1
 5 2 20 41.77 0.32 1
 6 2 20 41.76 0.34 1
 7 2 20 60.17 0.37 1
 8 2 20 5.73 0.16 1
 9 2 20 8.7 0.19 1
 10 2 20 4.58 0.23 1
 0 3 20 509.84 2.64 1
 1 3 20 53.95 0.35 1
 2 3 20 109.87 0.56 1
 3 3 20 161.88 0.74 1
 4 3 20 8.91 0.16 1
 5 3 20 65.21 0.42 1
 6 3 20 163.55 0.78 1
 7 3 20 25.18 0.23 1
 8 3 20 38.36 0.28 1
 9 3 20 20.81 0.24 1
 10 3 20 13.29 0.29 1
 0 4 20 9.86 0.21 1
 1 4 20 25.16 0.22 1
 2 4 20 86.13 0.48 1
 3 4 20 34.45 0.28 1
 4 4 20 220.78 0.9 1
 5 4 20 32.56 0.29 1
 6 4 20 9.8 0.19 1
 7 4 20 0.9 0.13 1
 8 4 20 2.36 0.15 1
 9 4 20 7.86 0.19 1
 10 4 20 24.99 0.4 1
 0 5 20 94.13 0.7 1
 1 5 20 63.74 0.38 1
 2 5 20 95.63 0.52 1
 3 5 20 118.68 0.59 1
 4 5 20 9.68 0.18 1
 5 5 20 74.88 0.48 1
 6 5 20 15.48 0.2 1
 7 5 20 12.3 0.18 1
 8 5 20 62.64 0.37 1
 9 5 20 13.2 0.22 1
 10 5 20 15.44 0.32 1
 0 6 20 4.19 0.2 1
 1 6 20 104.93 0.54 1
 2 6 20 62.43 0.39 1
 3 6 20 69.46 0.42 1
 4 6 20 155.78 0.78 1
 5 6 20 25.91 0.28 1
 6 6 20 79.26 0.43 1
 7 6 20 24.85 0.24 1
 8 6 20 1.79 0.16 1
 9 6 20 26.6 0.37 1
 10 6 20 13.82 0.27 1
 0 7 20 0.36 0.17 1
 1 7 20 81.22 0.45 1
 2 7 20 69.37 0.41 1
 3 7 20 107.91 0.55 1
 4 7 20 11.14 0.19 1
 5 7 20 66.7 0.43 1
 6 7 20 10.31 0.17 1
 7 7 20 1.11 0.15 1
 8 7 20 1.39 0.17 1
 9 7 20 4.68 0.25 1
 10 7 20 3.6 0.21 1
 0 8 20 191.74 1.23 1
 1 8 20 292.62 1.18 1
 2 8 20 1.83 0.14 1
 3 8 20 22.16 0.25 1
 4 8 20 9.61 0.19 1
 5 8 20 25.49 0.22 1
 6 8 20 6 0.15 1
 7 8 20 81.78 0.44 1
 8 8 20 14.21 0.23 1
 9 8 20 6.62 0.25 1
 0 9 20 24.25 0.37 1
 1 9 20 17.23 0.23 1
 2 9 20 22.94 0.27 1
 3 9 20 30.63 0.29 1
 4 9 20 8.31 0.16 1
 5 9 20 12.62 0.18 1
 6 9 20 10.36 0.18 1
 7 9 20 19.83 0.24 1
 8 9 20 2.48 0.23 1
 9 9 20 1.6 0.21 1
 0 10 20 12.24 0.31 1
 1 10 20 55.73 0.42 1
 2 10 20 39.91 0.3 1
 3 10 20 1.21 0.14 1
 4 10 20 50.28 0.31 1
 5 10 20 28.63 0.26 1
 6 10 20 89.91 0.49 1
 7 10 20 24.43 0.26 1
 8 10 20 1.87 0.22 1
 0 11 20 25.28 0.31 1
 1 11 20 22.46 0.2 1
 2 11 20 115.14 0.51 1
 3 11 20 10.51 0.18 1
 4 11 20 24.9 0.25 1
 5 11 20 22.23 0.24 1
 6 11 20 3.82 0.17 1
 7 11 20 11.7 0.28 1
 8 11 20 32.33 0.4 1
 0 12 20 0.26 0.19 1
 1 12 20 17.52 0.19 1
 2 12 20 38.96 0.29 1
 3 12 20 25.91 0.25 1
 4 12 20 35.29 0.29 1
 5 12 20 19.59 0.24 1
 6 12 20 5.79 0.23 1
 7 12 20 3.3 0.23 1
 0 13 20 71 0.52 1
 1 13 20 19.6 0.21 1
 2 13 20 3.28 0.16 1
 3 13 20 14.78 0.23 1
 4 13 20 22.19 0.26 1
 5 13 20 16.61 0.3 1
 6 13 20 18.94 0.32 1
 0 14 20 1.26 0.21 1
 1 14 20 32.15 0.27 1
 2 14 20 21.03 0.24 1
 3 14 20 4.59 0.19 1
 4 14 20 42.95 0.43 1
 5 14 20 2.5 0.22 1
 6 14 20 1.24 0.22 1
 0 15 20 0.7 0.27 1
 1 15 20 17.84 0.28 1
 2 15 20 1.66 0.19 1
 3 15 20 10.47 0.26 1
 4 15 20 1.22 0.21 1
 0 16 20 14.22 0.41 1
 1 16 20 18.63 0.3 1
 2 16 20 2.4 0.21 1
 3 16 20 14.88 0.28 1
 1 0 21 14.75 0.28 1
 2 0 21 463.77 2.53 1
 3 0 21 187.68 1.11 1
 4 0 21 265.47 1.5 1
 5 0 21 3.06 0.2 1
 6 0 21 97.35 0.79 1
 7 0 21 1.18 0.19 1
 8 0 21 0.15 0.21 1
 9 0 21 0.59 0.22 1
 10 0 21 12 0.48 1
 0 1 21 272.22 1.55 1
 1 1 21 101.1 0.52 1
 2 1 21 222.19 1.12 1
 3 1 21 60.82 0.38 1
 4 1 21 50.18 0.35 1
 5 1 21 66.08 0.41 1
 6 1 21 69.02 0.45 1
 7 1 21 49.97 0.32 1
 8 1 21 99.43 0.49 1
 9 1 21 1.21 0.16 1
 10 1 21 10.16 0.3 1
 0 2 21 9.21 0.24 1
 1 2 21 148.85 0.69 1
 2 2 21 20.71 0.21 1
 3 2 21 51.95 0.35 1
 4 2 21 23.47 0.23 1
 5 2 21 65.27 0.44 1
 6 2 21 22.5 0.26 1
 7 2 21 46.76 0.3 1
 8 2 21 49.45 0.33 1
 9 2 21 12.79 0.21 1
 10 2 21 16.48 0.31 1
 0 3 21 248.83 1.39 1
 1 3 21 32.13 0.26 1
 2 3 21 178.14 0.75 1
 3 3 21 323.19 1.47 1
 4 3 21 26.66 0.26 1
 5 3 21 23.82 0.26 1
 6 3 21 21.99 0.27 1
 7 3 21 1.23 0.13 1
 8 3 21 6.56 0.17 1
 9 3 21 11.34 0.21 1
 10 3 21 7.85 0.24 1
 0 4 21 116.64 0.77 1
 1 4 21 91.81 0.48 1
 2 4 21 7.36 0.15 1
 3 4 21 118.5 0.56 1
 4 4 21 40.97 0.32 1
 5 4 21 60.59 0.41 1
 6 4 21 6.71 0.17 1
 7 4 21 63.63 0.36 1
 8 4 21 24.59 0.24 1
 9 4 21 49.58 0.36 1
 10 4 21 16.43 0.35 1
 0 5 21 143.86 1.29 1
 1 5 21 91.87 0.51 1
 2 5 21 201.19 0.87 1
 3 5 21 73.53 0.42 1
 4 5 21 92.28 0.54 1
 5 5 21 313.16 1.36 1
 6 5 21 27.46 0.24 1
 7 5 21 8.11 0.17 1
 8 5 21 9.54 0.2 1
 9 5 21 1.99 0.22 1
 10 5 21 22.35 0.33 1
 0 6 21 132.04 0.86 1
 1 6 21 286.52 1.24 1
 2 6 21 38.28 0.3 1
 3 6 21 145.13 0.71 1
 4 6 21 80.28 0.51 1
 5 6 21 156.38 0.81 1
 6 6 21 41.94 0.28 1
 7 6 21 34.47 0.28 1
 8 6 21 4.22 0.18 1
 9 6 21 2.24 0.23 1
 10 6 21 5.84 0.23 1
 0 7 21 169.82 1.22 1
 1 7 21 84.4 0.48 1
 2 7 21 33.54 0.29 1
 3 7 21 46.9 0.35 1
 4 7 21 18.46 0.24 1
 5 7 21 0.34 0.14 1
 6 7 21 37.67 0.27 1
 7 7 21 20.05 0.23 1
 8 7 21 30.01 0.3 1
 9 7 21 13.92 0.31 1
 0 8 21 34 0.41 1
 1 8 21 1.5 0.14 1
 2 8 21 81.84 0.49 1
 3 8 21 5.18 0.16 1
 4 8 21 73.73 0.43 1
 5 8 21 43.97 0.29 1
 6 8 21 29.49 0.24 1
 7 8 21 1.27 0.16 1
 8 8 21 8.02 0.27 1
 9 8 21 5.02 0.25 1
 0 9 21 177.39 1.16 1
 1 9 21 53.03 0.38 1
 2 9 21 67.22 0.46 1
 3 9 21 11.91 0.18 1
 4 9 21 18.45 0.2 1
 5 9 21 7.16 0.17 1
 6 9 21 12.26 0.2 1
 7 9 21 28.91 0.27 1
 8 9 21 21.66 0.38 1
 9 9 21 1.98 0.22 1
 0 10 21 18.31 0.28 1
 1 10 21 115.3 0.53 1
 2 10 21 38.56 0.26 1
 3 10 21 96.09 0.43 1
 4 10 21 44.3 0.3 1
 5 10 21 33.82 0.27 1
 6 10 21 39.71 0.33 1
 7 10 21 19.88 0.33 1
 8 10 21 1.5 0.21 1
 0 11 21 24.97 0.31 1
 1 11 21 15.22 0.18 1
 2 11 21 8.54 0.16 1
 3 11 21 45.42 0.3 1
 4 11 21 4.63 0.17 1
 5 11 21 74.92 0.41 1
 6 11 21 20.55 0.24 1
 7 11 21 7.6 0.25 1
 8 11 21 11.79 0.28 1
 0 12 21 68.46 0.5 1
 1 12 21 39.86 0.28 1
 2 12 21 38.31 0.29 1
 3 12 21 9.68 0.18 1
 4 12 21 0.28 0.16 1
 5 12 21 6.28 0.19 1
 6 12 21 13.76 0.28 1
 7 12 21 34.45 0.41 1
 0 13 21 17.38 0.29 1
 1 13 21 0.35 0.14 1
 2 13 21 28.62 0.26 1
 3 13 21 28 0.28 1
 4 13 21 6.59 0.19 1
 5 13 21 5.82 0.25 1
 6 13 21 2.66 0.22 1
 0 14 21 1.25 0.2 1
 1 14 21 22.42 0.24 1
 2 14 21 4.63 0.18 1
 3 14 21 13.21 0.28 1
 4 14 21 15.42 0.29 1
 5 14 21 4.5 0.24 1
 0 15 21 19.7 0.4 1
 1 15 21 7.97 0.23 1
 2 15 21 29.44 0.33 1
 3 15 21 11.03 0.27 1
 4 15 21 17.45 0.33 1
 0 16 21 1.96 0.31 1
 1 16 21 9.4 0.24 1
 2 16 21 32.32 0.38 1
 0 0 22 96.8 1.29 1
 1 0 22 123.86 0.87 1
 2 0 22 64.66 0.56 1
 3 0 22 67.81 0.57 1
 4 0 22 60.48 0.55 1
 5 0 22 103.85 0.79 1
 6 0 22 60.77 0.59 1
 7 0 22 87.79 0.64 1
 8 0 22 7.53 0.26 1
 9 0 22 17.27 0.34 1
 10 0 22 13.88 0.42 1
 0 1 22 1.3 0.17 1
 1 1 22 58.29 0.38 1
 2 1 22 14.45 0.19 1
 3 1 22 290.54 1.28 1
 4 1 22 82.4 0.47 1
 5 1 22 196.24 0.87 1
 6 1 22 7.77 0.19 1
 7 1 22 16.64 0.21 1
 8 1 22 11.85 0.2 1
 9 1 22 3.58 0.17 1
 10 1 22 8.67 0.25 1
 0 2 22 12.68 0.24 1
 1 2 22 421.69 1.58 1
 2 2 22 167.78 0.8 1
 3 2 22 194.92 0.88 1
 4 2 22 84.67 0.51 1
 5 2 22 74.76 0.47 1
 6 2 22 19.79 0.23 1
 7 2 22 117.26 0.53 1
 8 2 22 17.17 0.22 1
 9 2 22 16.41 0.24 1
 10 2 22 15.29 0.3 1
 0 3 22 306.83 1.59 1
 1 3 22 78.5 0.47 1
 2 3 22 85.76 0.48 1
 3 3 22 9.04 0.17 1
 4 3 22 5.33 0.16 1
 5 3 22 11.1 0.2 1
 6 3 22 20.44 0.22 1
 7 3 22 18.32 0.21 1
 8 3 22 119.34 0.55 1
 9 3 22 0.45 0.17 1
 10 3 22 28.86 0.35 1
 0 4 22 226.39 1.3 1
 1 4 22 38.45 0.29 1
 2 4 22 209.1 0.84 1
 3 4 22 23.61 0.23 1
 4 4 22 138.64 0.71 1
 5 4 22 33.92 0.31 1
 6 4 22 201.19 0.81 1
 7 4 22 27.62 0.25 1
 8 4 22 8.12 0.19 1
 9 4 22 22.95 0.35 1
 10 4 22 23.84 0.35 1
 0 5 22 558.19 2.88 1
 1 5 22 17.37 0.21 1
 2 5 22 126.57 0.59 1
 3 5 22 11.19 0.18 1
 4 5 22 118.28 0.65 1
 5 5 22 10.51 0.21 1
 6 5 22 62.18 0.35 1
 7 5 22 7.43 0.18 1
 8 5 22 27.48 0.27 1
 9 5 22 0.28 0.21 1
 10 5 22 1.66 0.22 1
 0 6 22 77.99 0.61 1
 1 6 22 166.5 0.75 1
 2 6 22 45.44 0.34 1
 3 6 22 15.99 0.21 1
 4 6 22 60.68 0.42 1
 5 6 22 29.25 0.26 1
 6 6 22 50.48 0.32 1
 7 6 22 46.27 0.33 1
 8 6 22 1.2 0.17 1
 9 6 22 5.45 0.24 1
 0 7 22 398.42 2.05 1
 1 7 22 30.67 0.28 1
 2 7 22 47.83 0.36 1
 3 7 22 47.34 0.42 1
 4 7 22 13.04 0.22 1
 5 7 22 118.47 0.53 1
 6 7 22 44.41 0.3 1
 7 7 22 42.42 0.32 1
 8 7 22 28.18 0.3 1
 9 7 22 2.2 0.22 1
 0 8 22 3.88 0.22 1
 1 8 22 127.84 0.68 1
 2 8 22 24.99 0.27 1
 3 8 22 36.1 0.31 1
 4 8 22 31.63 0.26 1
 5 8 22 43.76 0.3 1
 6 8 22 4.53 0.15 1
 7 8 22 38.19 0.33 1
 8 8 22 3.7 0.23 1
 9 8 22 17.98 0.32 1
 0 9 22 230.9 1.32 1
 1 9 22 16.89 0.23 1
 2 9 22 115.25 0.51 1
 3 9 22 85.93 0.42 1
 4 9 22 14.59 0.2 1
 5 9 22 146.36 0.64 1
 6 9 22 45.67 0.33 1
 7 9 22 0.1 0.16 1
 8 9 22 8.83 0.27 1
 0 10 22 4.34 0.19 1
 1 10 22 16.87 0.18 1
 2 10 22 22.79 0.2 1
 3 10 22 24.64 0.22 1
 4 10 22 59.03 0.38 1
 5 10 22 9.07 0.19 1
 6 10 22 14.32 0.21 1
 7 10 22 5.51 0.23 1
 8 10 22 0.38 0.21 1
 0 11 22 152.62 0.82 1
 1 11 22 5.11 0.14 1
 2 11 22 14.15 0.18 1
 3 11 22 52.25 0.33 1
 4 11 22 25.09 0.26 1
 5 11 22 15.43 0.23 1
 6 11 22 22.4 0.3 1
 7 11 22 9.61 0.26 1
 0 12 22 5.33 0.21 1
 1 12 22 6.21 0.16 1
 2 12 22 25.15 0.25 1
 3 12 22 30.4 0.27 1
 4 12 22 37.92 0.32 1
 5 12 22 13.15 0.29 1
 6 12 22 36.1 0.44 1
 7 12 22 9.13 0.25 1
 0 13 22 76.87 0.57 1
 1 13 22 6.09 0.17 1
 2 13 22 38.6 0.3 1
 3 13 22 6.07 0.19 1
 4 13 22 2.91 0.22 1
 5 13 22 7.54 0.25 1
 6 13 22 8.83 0.25 1
 0 14 22 1.86 0.21 1
 1 14 22 69.5 0.43 1
 2 14 22 19.47 0.3 1
 3 14 22 3.83 0.22 1
 4 14 22 0.17 0.21 1
 5 14 22 8.62 0.26 1
 0 15 22 0.76 0.28 1
 1 15 22 3.79 0.22 1
 2 15 22 2.68 0.21 1
 3 15 22 45.02 0.49 1
 4 15 22 0.88 0.2 1
 0 16 22 2.79 0.29 1
 1 16 22 21.5 0.3 1
 1 0 23 8 0.24 1
 2 0 23 17.7 0.29 1
 3 0 23 0.9 0.17 1
 4 0 23 22.73 0.35 1
 5 0 23 6.59 0.26 1
 6 0 23 71.52 0.57 1
 7 0 23 15.37 0.3 1
 8 0 23 34.43 0.41 1
 9 0 23 1.5 0.26 1
 10 0 23 19.65 0.46 1
 0 1 23 326.67 1.77 1
 1 1 23 7.19 0.16 1
 2 1 23 41.61 0.31 1
 3 1 23 135.5 0.63 1
 4 1 23 7.4 0.17 1
 5 1 23 19.48 0.24 1
 6 1 23 19.82 0.22 1
 7 1 23 3.58 0.15 1
 8 1 23 62.26 0.38 1
 9 1 23 8.14 0.24 1
 10 1 23 17.47 0.31 1
 0 2 23 225.3 1.29 1
 1 2 23 130.63 0.71 1
 2 2 23 139.72 0.65 1
 3 2 23 67.37 0.39 1
 4 2 23 14.45 0.2 1
 5 2 23 86.69 0.52 1
 6 2 23 60.19 0.35 1
 7 2 23 58.06 0.38 1
 8 2 23 5.65 0.18 1
 9 2 23 4.81 0.24 1
 10 2 23 0.86 0.2 1
 0 3 23 2.89 0.19 1
 1 3 23 76.61 0.51 1
 2 3 23 27.27 0.25 1
 3 3 23 0.33 0.12 1
 4 3 23 60.46 0.4 1
 5 3 23 67.75 0.46 1
 6 3 23 12.51 0.18 1
 7 3 23 14.21 0.2 1
 8 3 23 5.78 0.18 1
 9 3 23 8 0.26 1
 10 3 23 0.46 0.21 1
 0 4 23 0.56 0.18 1
 1 4 23 241.29 1 1
 2 4 23 25.47 0.26 1
 3 4 23 67.25 0.42 1
 4 4 23 11.09 0.2 1
 5 4 23 51.01 0.38 1
 6 4 23 10.36 0.17 1
 7 4 23 44.17 0.31 1
 8 4 23 4.07 0.17 1
 9 4 23 9.6 0.28 1
 10 4 23 7.43 0.25 1
 0 5 23 44.17 0.46 1
 1 5 23 42.7 0.32 1
 2 5 23 2.2 0.14 1
 3 5 23 157.32 0.83 1
 4 5 23 28.67 0.28 1
 5 5 23 90.85 0.47 1
 6 5 23 13.08 0.19 1
 7 5 23 37.37 0.29 1
 8 5 23 22.16 0.26 1
 9 5 23 7.03 0.24 1
 0 6 23 19.37 0.33 1
 1 6 23 6.31 0.17 1
 2 6 23 156.53 0.76 1
 3 6 23 55.92 0.39 1
 4 6 23 139.3 0.81 1
 5 6 23 3.82 0.15 1
 6 6 23 33.06 0.26 1
 7 6 23 2.21 0.16 1
 8 6 23 0.79 0.16 1
 9 6 23 6.12 0.24 1
 0 7 23 355.74 1.95 1
 1 7 23 51.1 0.39 1
 2 7 23 68.55 0.49 1
 3 7 23 10.34 0.2 1
 4 7 23 53.47 0.33 1
 5 7 23 52.98 0.33 1
 6 7 23 16.23 0.21 1
 7 7 23 17.71 0.23 1
 8 7 23 10.48 0.27 1
 9 7 23 4.34 0.23 1
 0 8 23 8.24 0.25 1
 1 8 23 45.89 0.36 1
 2 8 23 3.72 0.16 1
 3 8 23 43.66 0.29 1
 4 8 23 1.21 0.14 1
 5 8 23 42.32 0.31 1
 6 8 23 51.57 0.32 1
 7 8 23 0.74 0.16 1
 8 8 23 4.19 0.24 1
 0 9 23 394.76 1.71 1
 1 9 23 13.81 0.17 1
 2 9 23 29.7 0.23 1
 3 9 23 7.8 0.16 1
 4 9 23 20.29 0.22 1
 5 9 23 24.26 0.25 1
 6 9 23 33.25 0.28 1
 7 9 23 9.2 0.26 1
 8 9 23 12.73 0.29 1
 0 10 23 1.36 0.18 1
 1 10 23 52.73 0.31 1
 2 10 23 19.59 0.2 1
 3 10 23 7.19 0.16 1
 4 10 23 26.83 0.28 1
 5 10 23 16.75 0.24 1
 6 10 23 23.66 0.26 1
 7 10 23 3.01 0.21 1
 8 10 23 15.67 0.3 1
 0 11 23 3.54 0.2 1
 1 11 23 11.35 0.18 1
 2 11 23 4 0.14 1
 3 11 23 7.2 0.17 1
 4 11 23 11.31 0.21 1
 5 11 23 41.92 0.35 1
 6 11 23 4.68 0.23 1
 7 11 23 28.11 0.38 1
 0 12 23 6.52 0.22 1
 1 12 23 75.11 0.45 1
 2 12 23 6.25 0.17 1
 3 12 23 11.6 0.2 1
 4 12 23 8.38 0.2 1
 5 12 23 17.55 0.34 1
 6 12 23 7.2 0.25 1
 0 13 23 32.05 0.41 1
 1 13 23 11.61 0.19 1
 2 13 23 26.9 0.28 1
 3 13 23 28.24 0.35 1
 4 13 23 26.08 0.35 1
 5 13 23 9.42 0.29 1
 0 14 23 1.92 0.26 1
 1 14 23 2.32 0.2 1
 2 14 23 10.83 0.25 1
 3 14 23 14.78 0.29 1
 4 14 23 2.7 0.22 1
 0 15 23 10.54 0.36 1
 1 15 23 0.55 0.2 1
 2 15 23 19.15 0.29 1
 3 15 23 32.11 0.36 1
 0 0 24 150.28 1.86 1
 1 0 24 256.52 1.69 1
 2 0 24 133.67 1.03 1
 3 0 24 85.43 0.68 1
 4 0 24 7.95 0.26 1
 5 0 24 9.32 0.27 1
 6 0 24 52.7 0.46 1
 7 0 24 116.87 0.77 1
 8 0 24 1.63 0.22 1
 9 0 24 20.41 0.48 1
 10 0 24 0.48 0.29 1
 0 1 24 15.61 0.32 1
 1 1 24 42.43 0.32 1
 2 1 24 44.6 0.32 1
 3 1 24 289.9 1.13 1
 4 1 24 1.87 0.14 1
 5 1 24 146.39 0.72 1
 6 1 24 7.38 0.16 1
 7 1 24 2.48 0.15 1
 8 1 24 16.53 0.22 1
 9 1 24 11.6 0.28 1
 10 1 24 10.95 0.26 1
 0 2 24 13.26 0.27 1
 1 2 24 146.44 0.68 1
 2 2 24 187.42 0.84 1
 3 2 24 35.88 0.29 1
 4 2 24 68.75 0.45 1
 5 2 24 97.52 0.64 1
 6 2 24 21.8 0.22 1
 7 2 24 84.59 0.44 1
 8 2 24 20.53 0.24 1
 9 2 24 14.26 0.29 1
 10 2 24 1.67 0.21 1
 0 3 24 401.92 2.19 1
 1 3 24 6.36 0.15 1
 2 3 24 239.39 1 1
 3 3 24 1.33 0.14 1
 4 3 24 52.98 0.4 1
 5 3 24 90.73 0.54 1
 6 3 24 58.14 0.34 1
 7 3 24 3.74 0.16 1
 8 3 24 108.78 0.63 1
 9 3 24 1.79 0.22 1
 0 4 24 90.48 0.72 1
 1 4 24 32.59 0.29 1
 2 4 24 63.75 0.41 1
 3 4 24 19.85 0.25 1
 4 4 24 92.93 0.58 1
 5 4 24 41.55 0.31 1
 6 4 24 74.6 0.4 1
 7 4 24 0.23 0.15 1
 8 4 24 31.19 0.29 1
 9 4 24 3.05 0.22 1
 0 5 24 857.13 4.16 1
 1 5 24 39.87 0.32 1
 2 5 24 41.88 0.33 1
 3 5 24 37.58 0.32 1
 4 5 24 1.23 0.16 1
 5 5 24 34.3 0.26 1
 6 5 24 132.04 0.57 1
 7 5 24 1.88 0.16 1
 8 5 24 31.35 0.32 1
 9 5 24 11.43 0.27 1
 0 6 24 0.77 0.19 1
 1 6 24 121.62 0.67 1
 2 6 24 96.21 0.56 1
 3 6 24 9 0.19 1
 4 6 24 79.97 0.44 1
 5 6 24 50.06 0.32 1
 6 6 24 58.25 0.36 1
 7 6 24 28.14 0.27 1
 8 6 24 12.99 0.29 1
 9 6 24 7.16 0.24 1
 0 7 24 1.67 0.22 1
 1 7 24 4.58 0.18 1
 2 7 24 28.54 0.31 1
 3 7 24 44.13 0.3 1
 4 7 24 29.79 0.25 1
 5 7 24 96.45 0.47 1
 6 7 24 1.61 0.15 1
 7 7 24 13.39 0.22 1
 8 7 24 14.5 0.31 1
 9 7 24 6.3 0.24 1
 0 8 24 9.31 0.26 1
 1 8 24 310.43 1.16 1
 2 8 24 23.7 0.22 1
 3 8 24 32.88 0.24 1
 4 8 24 65.98 0.37 1
 5 8 24 80.77 0.44 1
 6 8 24 0.92 0.15 1
 7 8 24 57.48 0.44 1
 8 8 24 3.83 0.22 1
 0 9 24 28 0.31 1
 1 9 24 7.23 0.14 1
 2 9 24 21.73 0.21 1
 3 9 24 98.65 0.49 1
 4 9 24 17.93 0.21 1
 5 9 24 56.39 0.37 1
 6 9 24 5.69 0.18 1
 7 9 24 7.34 0.25 1
 8 9 24 5.93 0.24 1
 0 10 24 0.73 0.18 1
 1 10 24 34.49 0.27 1
 2 10 24 15.39 0.19 1
 3 10 24 10.67 0.18 1
 4 10 24 30.41 0.26 1
 5 10 24 7.65 0.19 1
 6 10 24 37.55 0.4 1
 7 10 24 27.18 0.32 1
 0 11 24 120.03 0.8 1
 1 11 24 33.64 0.25 1
 2 11 24 30.28 0.25 1
 3 11 24 35.89 0.3 1
 4 11 24 5.08 0.17 1
 5 11 24 15.18 0.3 1
 6 11 24 14.19 0.29 1
 7 11 24 8.03 0.23 1
 0 12 24 19.59 0.3 1
 1 12 24 1.25 0.14 1
 2 12 24 51.61 0.37 1
 3 12 24 10.19 0.19 1
 4 12 24 38.49 0.39 1
 5 12 24 1.72 0.21 1
 6 12 24 17.41 0.29 1
 0 13 24 59.36 0.49 1
 1 13 24 1.47 0.15 1
 2 13 24 24.84 0.28 1
 3 13 24 6.18 0.23 1
 4 13 24 1.82 0.21 1
 5 13 24 4.48 0.22 1
 0 14 24 2.19 0.26 1
 1 14 24 25.1 0.31 1
 2 14 24 31.67 0.36 1
 3 14 24 1.84 0.21 1
 4 14 24 17.56 0.31 1
 0 15 24 19.59 0.43 1
 1 15 24 4.94 0.21 1
 2 15 24 7.1 0.22 1
 1 0 25 1.45 0.21 1
 2 0 25 93.81 0.89 1
 3 0 25 69.29 0.61 1
 4 0 25 52.17 0.55 1
 5 0 25 12.12 0.27 1
 6 0 25 16.25 0.28 1
 7 0 25 8.01 0.26 1
 8 0 25 2.34 0.23 1
 9 0 25 3.89 0.33 1
 0 1 25 173.62 1.21 1
 1 1 25 9.06 0.19 1
 2 1 25 84.96 0.51 1
 3 1 25 16.6 0.22 1
 4 1 25 6.26 0.18 1
 5 1 25 18.05 0.22 1
 6 1 25 44.12 0.3 1
 7 1 25 4.17 0.16 1
 8 1 25 31.67 0.29 1
 9 1 25 1.46 0.21 1
 0 2 25 1.22 0.18 1
 1 2 25 44.87 0.36 1
 2 2 25 32.51 0.3 1
 3 2 25 28.6 0.27 1
 4 2 25 49.93 0.38 1
 5 2 25 4.69 0.16 1
 6 2 25 35.47 0.27 1
 7 2 25 58.55 0.39 1
 8 2 25 6.83 0.19 1
 9 2 25 20.83 0.31 1
 0 3 25 81.1 0.66 1
 1 3 25 39.85 0.31 1
 2 3 25 6.04 0.16 1
 3 3 25 157.3 0.83 1
 4 3 25 48.89 0.43 1
 5 3 25 88.66 0.46 1
 6 3 25 12.16 0.19 1
 7 3 25 22.98 0.25 1
 8 3 25 1.76 0.16 1
 9 3 25 2.31 0.21 1
 0 4 25 3.16 0.21 1
 1 4 25 112.38 0.63 1
 2 4 25 6.36 0.17 1
 3 4 25 11.53 0.21 1
 4 4 25 11.71 0.21 1
 5 4 25 8.46 0.16 1
 6 4 25 5.61 0.17 1
 7 4 25 38.64 0.31 1
 8 4 25 7.95 0.21 1
 9 4 25 11.03 0.27 1
 0 5 25 233.34 1.43 1
 1 5 25 29.91 0.31 1
 2 5 25 144.83 0.73 1
 3 5 25 11.48 0.21 1
 4 5 25 19.34 0.23 1
 5 5 25 72.17 0.38 1
 6 5 25 37.44 0.28 1
 7 5 25 2.85 0.16 1
 8 5 25 11.55 0.29 1
 9 5 25 0.76 0.21 1
 0 6 25 32.93 0.43 1
 1 6 25 207.14 1.1 1
 2 6 25 8.04 0.19 1
 3 6 25 113.06 0.56 1
 4 6 25 11.41 0.18 1
 5 6 25 46.6 0.31 1
 6 6 25 17.4 0.22 1
 7 6 25 12.05 0.22 1
 8 6 25 3.87 0.24 1
 9 6 25 11.65 0.28 1
 0 7 25 59.67 0.63 1
 1 7 25 34.31 0.34 1
 2 7 25 21.29 0.23 1
 3 7 25 1.69 0.13 1
 4 7 25 10.02 0.18 1
 5 7 25 0.85 0.15 1
 6 7 25 10.02 0.18 1
 7 7 25 8.34 0.19 1
 8 7 25 15.29 0.32 1
 0 8 25 37.15 0.36 1
 1 8 25 13.56 0.17 1
 2 8 25 39.51 0.26 1
 3 8 25 82.61 0.39 1
 4 8 25 86.36 0.45 1
 5 8 25 4.33 0.16 1
 6 8 25 54.29 0.37 1
 7 8 25 2.95 0.22 1
 8 8 25 5.67 0.23 1
 0 9 25 16.32 0.25 1
 1 9 25 1.42 0.13 1
 2 9 25 20.8 0.2 1
 3 9 25 13.06 0.18 1
 4 9 25 2.16 0.14 1
 5 9 25 38.33 0.3 1
 6 9 25 1.18 0.17 1
 7 9 25 2.6 0.21 1
 0 10 25 33.15 0.36 1
 1 10 25 102 0.47 1
 2 10 25 2.66 0.14 1
 3 10 25 13.88 0.19 1
 4 10 25 10.51 0.19 1
 5 10 25 18.46 0.23 1
 6 10 25 6.47 0.24 1
 7 10 25 13.16 0.27 1
 0 11 25 17.1 0.29 1
 1 11 25 1.62 0.14 1
 2 11 25 6.1 0.16 1
 3 11 25 16.88 0.23 1
 4 11 25 0.73 0.15 1
 5 11 25 13.56 0.27 1
 6 11 25 2.64 0.21 1
 0 12 25 0.9 0.2 1
 1 12 25 21.49 0.23 1
 2 12 25 15.9 0.22 1
 3 12 25 7.53 0.19 1
 4 12 25 2.17 0.21 1
 5 12 25 3.89 0.22 1
 6 12 25 3.74 0.21 1
 0 13 25 27.96 0.44 1
 1 13 25 2.33 0.19 1
 2 13 25 17.75 0.27 1
 3 13 25 6.42 0.23 1
 4 13 25 9.96 0.26 1
 5 13 25 16.35 0.3 1
 0 14 25 14.74 0.36 1
 1 14 25 8.76 0.24 1
 2 14 25 11.76 0.26 1
 3 14 25 4.47 0.22 1
 0 15 25 17.86 0.42 1
 1 15 25 0.97 0.19 1
 0 0 26 1.87 0.34 1
 1 0 26 301.1 1.78 1
 2 0 26 3.82 0.22 1
 3 0 26 42.93 0.6 1
 4 0 26 29.28 0.43 1
 5 0 26 28.5 0.35 1
 6 0 26 0.79 0.2 1
 7 0 26 68.59 0.57 1
 8 0 26 13.02 0.3 1
 9 0 26 90.95 0.95 1
 0 1 26 221.51 1.42 1
 1 1 26 182.73 0.88 1
 2 1 26 148.16 0.82 1
 3 1 26 39.28 0.35 1
 4 1 26 33.74 0.32 1
 5 1 26 100.68 0.5 1
 6 1 26 65.97 0.42 1
 7 1 26 45.06 0.34 1
 8 1 26 14.88 0.23 1
 9 1 26 1.21 0.2 1
 0 2 26 2.28 0.2 1
 1 2 26 94.08 0.62 1
 2 2 26 38.39 0.32 1
 3 2 26 11.57 0.21 1
 4 2 26 130.62 0.7 1
 5 2 26 5.05 0.15 1
 6 2 26 24.55 0.23 1
 7 2 26 37.25 0.3 1
 8 2 26 0.25 0.17 1
 9 2 26 2.24 0.21 1
 0 3 26 240.52 1.47 1
 1 3 26 130.51 0.72 1
 2 3 26 46.46 0.36 1
 3 3 26 143.97 0.74 1
 4 3 26 9.92 0.19 1
 5 3 26 52.25 0.33 1
 6 3 26 114.47 0.56 1
 7 3 26 3.93 0.17 1
 8 3 26 12.48 0.29 1
 9 3 26 11.19 0.26 1
 0 4 26 3.32 0.22 1
 1 4 26 21.86 0.29 1
 2 4 26 100.35 0.57 1
 3 4 26 4.39 0.18 1
 4 4 26 166.21 0.71 1
 5 4 26 13.49 0.19 1
 6 4 26 48.79 0.34 1
 7 4 26 29.87 0.29 1
 8 4 26 6.81 0.26 1
 9 4 26 1.26 0.21 1
 0 5 26 26.35 0.39 1
 1 5 26 7.87 0.19 1
 2 5 26 250.3 1.1 1
 3 5 26 6.1 0.17 1
 4 5 26 4.94 0.15 1
 5 5 26 31.35 0.26 1
 6 5 26 11.13 0.19 1
 7 5 26 10.14 0.2 1
 8 5 26 77.48 0.69 1
 9 5 26 7.72 0.25 1
 0 6 26 12.26 0.31 1
 1 6 26 154.96 0.83 1
 2 6 26 8.8 0.18 1
 3 6 26 11.92 0.17 1
 4 6 26 49.17 0.31 1
 5 6 26 17.6 0.21 1
 6 6 26 30.09 0.27 1
 7 6 26 36.95 0.33 1
 8 6 26 1.07 0.21 1
 0 7 26 47.68 0.43 1
 1 7 26 33.09 0.26 1
 2 7 26 12.48 0.17 1
 3 7 26 175.34 0.71 1
 4 7 26 41.3 0.3 1
 5 7 26 63.25 0.38 1
 6 7 26 22.96 0.25 1
 7 7 26 0.45 0.21 1
 8 7 26 3.21 0.22 1
 0 8 26 4.24 0.2 1
 1 8 26 108.11 0.46 1
 2 8 26 8.5 0.15 1
 3 8 26 5.34 0.15 1
 4 8 26 11.34 0.19 1
 5 8 26 16.53 0.22 1
 6 8 26 21.01 0.25 1
 7 8 26 27.03 0.37 1
 8 8 26 0.23 0.2 1
 0 9 26 3.84 0.2 1
 1 9 26 32.63 0.24 1
 2 9 26 6.12 0.15 1
 3 9 26 41.46 0.29 1
 4 9 26 7.23 0.17 1
 5 9 26 61.59 0.37 1
 6 9 26 0.27 0.21 1
 7 9 26 10.15 0.26 1
 0 10 26 0.22 0.19 1
 1 10 26 84.41 0.42 1
 2 10 26 17.21 0.2 1
 3 10 26 5.95 0.16 1
 4 10 26 15.99 0.23 1
 5 10 26 17.59 0.29 1
 6 10 26 18.56 0.29 1
 7 10 26 14.48 0.3 1
 0 11 26 89.98 0.7 1
 1 11 26 5.48 0.16 1
 2 11 26 80.33 0.51 1
 3 11 26 2.32 0.15 1
 4 11 26 3.25 0.21 1
 5 11 26 2.83 0.21 1
 6 11 26 19.34 0.31 1
 0 12 26 2.89 0.22 1
 1 12 26 14.74 0.21 1
 2 12 26 26.63 0.27 1
 3 12 26 8.33 0.23 1
 4 12 26 42.98 0.44 1
 5 12 26 18.43 0.28 1
 0 13 26 35.31 0.49 1
 1 13 26 7.2 0.22 1
 2 13 26 8.7 0.24 1
 3 13 26 2.62 0.2 1
 4 13 26 5.69 0.23 1
 0 14 26 6.71 0.31 1
 1 14 26 6.19 0.22 1
 2 14 26 18.38 0.27 1
 1 0 27 26.04 0.4 1
 2 0 27 6.75 0.25 1
 3 0 27 65.55 0.73 1
 4 0 27 108.99 0.72 1
 5 0 27 1.68 0.19 1
 6 0 27 13.68 0.29 1
 7 0 27 32.82 0.41 1
 8 0 27 6.45 0.34 1
 9 0 27 1.48 0.3 1
 0 1 27 43.93 0.52 1
 1 1 27 53.25 0.41 1
 2 1 27 57.88 0.45 1
 3 1 27 17.67 0.25 1
 4 1 27 22.7 0.23 1
 5 1 27 19.43 0.22 1
 6 1 27 20.83 0.23 1
 7 1 27 10.29 0.2 1
 8 1 27 10.01 0.26 1
 9 1 27 6.99 0.24 1
 0 2 27 2.94 0.22 1
 1 2 27 62.52 0.46 1
 2 2 27 51.17 0.38 1
 3 2 27 28.95 0.3 1
 4 2 27 139.49 0.61 1
 5 2 27 8.03 0.17 1
 6 2 27 25.7 0.24 1
 7 2 27 18.41 0.24 1
 8 2 27 4.86 0.24 1
 9 2 27 15.5 0.28 1
 0 3 27 1.32 0.22 1
 1 3 27 26.83 0.3 1
 2 3 27 122.09 0.75 1
 3 3 27 64.79 0.43 1
 4 3 27 36.72 0.3 1
 5 3 27 75.99 0.42 1
 6 3 27 23.27 0.25 1
 7 3 27 44.27 0.4 1
 8 3 27 11.07 0.28 1
 9 3 27 8.69 0.26 1
 0 4 27 0.96 0.2 1
 1 4 27 303.62 1.23 1
 2 4 27 26.59 0.31 1
 3 4 27 39.36 0.3 1
 4 4 27 21.57 0.23 1
 5 4 27 18.52 0.21 1
 6 4 27 4.25 0.17 1
 7 4 27 32.02 0.31 1
 8 4 27 1.79 0.23 1
 0 5 27 1.11 0.22 1
 1 5 27 15.4 0.23 1
 2 5 27 2.34 0.15 1
 3 5 27 6.64 0.16 1
 4 5 27 2.69 0.15 1
 5 5 27 7.23 0.17 1
 6 5 27 2.03 0.16 1
 7 5 27 15.32 0.25 1
 8 5 27 2.36 0.24 1
 0 6 27 36.03 0.39 1
 1 6 27 34.15 0.27 1
 2 6 27 11.64 0.18 1
 3 6 27 9.88 0.18 1
 4 6 27 36.99 0.29 1
 5 6 27 11.89 0.19 1
 6 6 27 18.13 0.23 1
 7 6 27 30.28 0.39 1
 8 6 27 3.41 0.23 1
 0 7 27 108.95 0.72 1
 1 7 27 45.15 0.28 1
 2 7 27 83.64 0.4 1
 3 7 27 97.08 0.49 1
 4 7 27 1.89 0.15 1
 5 7 27 15.01 0.21 1
 6 7 27 37.5 0.29 1
 7 7 27 1.62 0.22 1
 8 7 27 12.07 0.27 1
 0 8 27 0.5 0.19 1
 1 8 27 8.21 0.15 1
 2 8 27 24.18 0.21 1
 3 8 27 74.35 0.38 1
 4 8 27 83.69 0.47 1
 5 8 27 10.98 0.2 1
 6 8 27 8.95 0.25 1
 7 8 27 5.07 0.23 1
 0 9 27 24.27 0.38 1
 1 9 27 7.24 0.15 1
 2 9 27 31.38 0.26 1
 3 9 27 41 0.29 1
 4 9 27 10.98 0.2 1
 5 9 27 14.74 0.22 1
 6 9 27 24.26 0.33 1
 7 9 27 9.93 0.25 1
 0 10 27 0.77 0.2 1
 1 10 27 1.87 0.14 1
 2 10 27 2.78 0.15 1
 3 10 27 7.9 0.17 1
 4 10 27 18.19 0.24 1
 5 10 27 2.95 0.21 1
 6 10 27 0.7 0.2 1
 0 11 27 2.4 0.23 1
 1 11 27 32.25 0.28 1
 2 11 27 8.53 0.18 1
 3 11 27 27.45 0.3 1
 4 11 27 0.49 0.2 1
 5 11 27 22.46 0.31 1
 0 12 27 0.34 0.27 1
 1 12 27 38.52 0.37 1
 2 12 27 11.21 0.25 1
 3 12 27 9.8 0.24 1
 4 12 27 1.11 0.2 1
 5 12 27 1.56 0.2 1
 0 13 27 1.25 0.27 1
 1 13 27 5.65 0.22 1
 2 13 27 13.27 0.27 1
 3 13 27 33.46 0.39 1
 0 14 27 11.75 0.34 1
 1 14 27 14.1 0.26 1
 0 0 28 31.33 0.63 1
 1 0 28 309.12 2.05 1
 2 0 28 8.58 0.29 1
 3 0 28 13.92 0.32 1
 4 0 28 14.04 0.28 1
 5 0 28 32.69 0.37 1
 6 0 28 0.58 0.21 1
 7 0 28 37.35 0.45 1
 8 0 28 3.77 0.32 1
 9 0 28 0.25 0.29 1
 0 1 28 15.01 0.36 1
 1 1 28 19.8 0.27 1
 2 1 28 39.21 0.4 1
 3 1 28 78.11 0.44 1
 4 1 28 13.63 0.21 1
 5 1 28 32.17 0.28 1
 6 1 28 8.79 0.18 1
 7 1 28 41 0.36 1
 8 1 28 10.71 0.28 1
 9 1 28 7.58 0.24 1
 0 2 28 22.21 0.37 1
 1 2 28 42.03 0.37 1
 2 2 28 28.95 0.31 1
 3 2 28 24.65 0.25 1
 4 2 28 66.1 0.37 1
 5 2 28 36.28 0.31 1
 6 2 28 32.67 0.28 1
 7 2 28 6.85 0.19 1
 8 2 28 7.55 0.25 1
 0 3 28 21.92 0.36 1
 1 3 28 106.94 0.62 1
 2 3 28 93.33 0.54 1
 3 3 28 19.16 0.22 1
 4 3 28 10.99 0.18 1
 5 3 28 13.26 0.21 1
 6 3 28 20.58 0.24 1
 7 3 28 5.78 0.19 1
 8 3 28 11.66 0.27 1
 0 4 28 1.18 0.2 1
 1 4 28 18.8 0.22 1
 2 4 28 51.8 0.34 1
 3 4 28 5.14 0.15 1
 4 4 28 188.96 0.76 1
 5 4 28 15.88 0.21 1
 6 4 28 19.03 0.24 1
 7 4 28 0.32 0.24 1
 8 4 28 0.98 0.22 1
 0 5 28 60.52 0.49 1
 1 5 28 7.54 0.16 1
 2 5 28 42.93 0.29 1
 3 5 28 4.48 0.15 1
 4 5 28 32.05 0.27 1
 5 5 28 6.43 0.18 1
 6 5 28 54.65 0.41 1
 7 5 28 0.21 0.22 1
 8 5 28 11.39 0.28 1
 0 6 28 17.64 0.29 1
 1 6 28 30.84 0.24 1
 2 6 28 54.59 0.33 1
 3 6 28 14.18 0.2 1
 4 6 28 82.97 0.46 1
 5 6 28 0.56 0.15 1
 6 6 28 8.01 0.19 1
 7 6 28 11.63 0.29 1
 8 6 28 9.66 0.27 1
 0 7 28 1.12 0.19 1
 1 7 28 41.95 0.28 1
 2 7 28 53.66 0.32 1
 3 7 28 43.73 0.32 1
 4 7 28 2.76 0.16 1
 5 7 28 41.76 0.32 1
 6 7 28 4.45 0.22 1
 7 7 28 11.99 0.28 1
 0 8 28 17.84 0.29 1
 1 8 28 25.39 0.22 1
 2 8 28 47.55 0.3 1
 3 8 28 6.3 0.16 1
 4 8 28 3.15 0.16 1
 5 8 28 2.9 0.16 1
 6 8 28 4.17 0.23 1
 7 8 28 12.64 0.27 1
 0 9 28 0.07 0.19 1
 1 9 28 14.24 0.19 1
 2 9 28 14.2 0.19 1
 3 9 28 58.52 0.38 1
 4 9 28 4.67 0.17 1
 5 9 28 5.5 0.22 1
 6 9 28 1.45 0.21 1
 0 10 28 2.99 0.22 1
 1 10 28 35.54 0.28 1
 2 10 28 52.89 0.35 1
 3 10 28 3.28 0.16 1
 4 10 28 16.22 0.28 1
 5 10 28 0.46 0.2 1
 6 10 28 3.11 0.21 1
 0 11 28 24.87 0.38 1
 1 11 28 5.8 0.17 1
 2 11 28 24.71 0.29 1
 3 11 28 3.01 0.2 1
 4 11 28 0.37 0.19 1
 5 11 28 1.12 0.19 1
 0 12 28 0.29 0.27 1
 1 12 28 3.63 0.22 1
 2 12 28 10.72 0.26 1
 3 12 28 3.47 0.21 1
 4 12 28 29.39 0.35 1
 0 13 28 3.16 0.29 1
 1 13 28 28.61 0.35 1
 2 13 28 12.78 0.26 1
 3 13 28 9.39 0.26 1
 1 0 29 39.26 0.5 1
 2 0 29 14.12 0.29 1
 3 0 29 2.23 0.2 1
 4 0 29 121.88 1.02 1
 5 0 29 0.22 0.21 1
 6 0 29 64.48 0.57 1
 7 0 29 3.66 0.27 1
 8 0 29 9.32 0.34 1
 0 1 29 45.09 0.55 1
 1 1 29 31.82 0.31 1
 2 1 29 63.83 0.43 1
 3 1 29 101.74 0.5 1
 4 1 29 11.09 0.19 1
 5 1 29 16.99 0.24 1
 6 1 29 34.05 0.31 1
 7 1 29 15.68 0.25 1
 8 1 29 16.09 0.28 1
 0 2 29 58.64 0.56 1
 1 2 29 152.87 0.72 1
 2 2 29 29.86 0.27 1
 3 2 29 39.81 0.32 1
 4 2 29 79.39 0.43 1
 5 2 29 20.17 0.24 1
 6 2 29 7.11 0.18 1
 7 2 29 8.3 0.26 1
 8 2 29 4.13 0.22 1
 0 3 29 39.62 0.42 1
 1 3 29 98.34 0.5 1
 2 3 29 27.12 0.25 1
 3 3 29 80.19 0.46 1
 4 3 29 27.97 0.26 1
 5 3 29 88.37 0.49 1
 6 3 29 12.6 0.21 1
 7 3 29 1.04 0.21 1
 8 3 29 9.46 0.26 1
 0 4 29 14.28 0.26 1
 1 4 29 55.17 0.34 1
 2 4 29 96.33 0.46 1
 3 4 29 16.15 0.2 1
 4 4 29 38.65 0.31 1
 5 4 29 10 0.2 1
 6 4 29 28.62 0.29 1
 7 4 29 29.55 0.42 1
 8 4 29 6.63 0.25 1
 0 5 29 54.18 0.46 1
 1 5 29 17.67 0.2 1
 2 5 29 16 0.19 1
 3 5 29 115.59 0.53 1
 4 5 29 5.94 0.17 1
 5 5 29 17.9 0.23 1
 6 5 29 2.95 0.18 1
 7 5 29 21.76 0.38 1
 8 5 29 7.1 0.25 1
 0 6 29 2.43 0.21 1
 1 6 29 31.51 0.26 1
 2 6 29 43.92 0.3 1
 3 6 29 9.98 0.19 1
 4 6 29 66.79 0.39 1
 5 6 29 11.54 0.21 1
 6 6 29 23.04 0.33 1
 7 6 29 12.77 0.28 1
 0 7 29 44.35 0.44 1
 1 7 29 14.47 0.2 1
 2 7 29 56.04 0.34 1
 3 7 29 6.81 0.17 1
 4 7 29 49.75 0.35 1
 5 7 29 0.26 0.16 1
 6 7 29 36.63 0.45 1
 7 7 29 3.17 0.21 1
 0 8 29 0.85 0.2 1
 1 8 29 13.95 0.19 1
 2 8 29 126.64 0.55 1
 3 8 29 0.97 0.15 1
 4 8 29 110.87 0.54 1
 5 8 29 4.22 0.22 1
 6 8 29 3.27 0.21 1
 0 9 29 3.98 0.22 1
 1 9 29 4.88 0.16 1
 2 9 29 58.17 0.39 1
 3 9 29 1.95 0.16 1
 4 9 29 12.37 0.26 1
 5 9 29 5.98 0.23 1
 6 9 29 6.64 0.22 1
 0 10 29 0.52 0.22 1
 1 10 29 39.44 0.33 1
 2 10 29 7.62 0.17 1
 3 10 29 37.12 0.36 1
 4 10 29 41.01 0.44 1
 5 10 29 4.35 0.21 1
 0 11 29 2.39 0.28 1
 1 11 29 11.33 0.24 1
 2 11 29 1.28 0.19 1
 3 11 29 84.53 0.65 1
 4 11 29 2.84 0.2 1
 0 12 29 1.84 0.29 1
 1 12 29 28.19 0.39 1
 2 12 29 19.05 0.32 1
 3 12 29 4.18 0.21 1
 0 13 29 0.67 0.27 1
 1 13 29 31.97 0.38 1
 0 0 30 25.32 0.46 1
 1 0 30 0.39 0.19 1
 2 0 30 2.91 0.21 1
 3 0 30 25.48 0.39 1
 4 0 30 16.48 0.36 1
 5 0 30 11.63 0.29 1
 6 0 30 43.15 0.52 1
 7 0 30 0.57 0.29 1
 8 0 30 0.08 0.27 1
 0 1 30 21.74 0.31 1
 1 1 30 29.41 0.25 1
 2 1 30 29.16 0.25 1
 3 1 30 52.66 0.35 1
 4 1 30 0.91 0.15 1
 5 1 30 41.09 0.36 1
 6 1 30 4.77 0.18 1
 7 1 30 0.79 0.21 1
 8 1 30 5.37 0.22 1
 0 2 30 37 0.4 1
 1 2 30 49.81 0.33 1
 2 2 30 19.34 0.22 1
 3 2 30 2.26 0.15 1
 4 2 30 61.21 0.42 1
 5 2 30 3.07 0.17 1
 6 2 30 20.25 0.29 1
 7 2 30 13.31 0.31 1
 8 2 30 3.02 0.21 1
 0 3 30 110.07 0.73 1
 1 3 30 3.98 0.15 1
 2 3 30 71.07 0.42 1
 3 3 30 27.45 0.25 1
 4 3 30 17.54 0.22 1
 5 3 30 2.5 0.16 1
 6 3 30 16.07 0.24 1
 7 3 30 8.22 0.27 1
 8 3 30 27.57 0.4 1
 0 4 30 0.43 0.18 1
 1 4 30 12.58 0.19 1
 2 4 30 35.21 0.27 1
 3 4 30 5.21 0.17 1
 4 4 30 23.32 0.25 1
 5 4 30 4.24 0.17 1
 6 4 30 6.72 0.21 1
 7 4 30 0.52 0.22 1
 0 5 30 1.45 0.2 1
 1 5 30 0.27 0.14 1
 2 5 30 17.1 0.2 1
 3 5 30 9.71 0.19 1
 4 5 30 4.52 0.17 1
 5 5 30 33.44 0.3 1
 6 5 30 3.52 0.23 1
 7 5 30 11.06 0.27 1
 0 6 30 0.95 0.2 1
 1 6 30 3.25 0.15 1
 2 6 30 24.17 0.24 1
 3 6 30 0.24 0.15 1
 4 6 30 20.28 0.24 1
 5 6 30 0.81 0.16 1
 6 6 30 11.96 0.29 1
 7 6 30 6.53 0.23 1
 0 7 30 0.08 0.21 1
 1 7 30 14.2 0.2 1
 2 7 30 7.91 0.17 1
 3 7 30 91.02 0.48 1
 4 7 30 15.8 0.22 1
 5 7 30 6.66 0.24 1
 6 7 30 6.37 0.22 1
 7 7 30 0.16 0.2 1
 0 8 30 11.1 0.27 1
 1 8 30 38.82 0.3 1
 2 8 30 14.07 0.22 1
 3 8 30 40.67 0.3 1
 4 8 30 2.23 0.18 1
 5 8 30 2.61 0.23 1
 6 8 30 5.42 0.21 1
 0 9 30 0.07 0.21 1
 1 9 30 23.72 0.26 1
 2 9 30 6.85 0.18 1
 3 9 30 11.07 0.23 1
 4 9 30 5.32 0.23 1
 5 9 30 8.55 0.25 1
 0 10 30 0.16 0.22 1
 1 10 30 0.88 0.19 1
 2 10 30 31.31 0.34 1
 3 10 30 0.47 0.2 1
 4 10 30 28.65 0.34 1
 5 10 30 2.13 0.19 1
 0 11 30 0.43 0.28 1
 1 11 30 6.18 0.23 1
 2 11 30 4.2 0.22 1
 3 11 30 0.79 0.2 1
 4 11 30 32.04 0.35 1
 0 12 30 17.75 0.4 1
 1 12 30 5.65 0.23 1
 2 12 30 23.65 0.35 1
 1 0 31 5.21 0.22 1
 2 0 31 102.13 0.93 1
 3 0 31 137.4 0.86 1
 4 0 31 98.02 0.85 1
 5 0 31 4.22 0.24 1
 6 0 31 48.72 0.59 1
 7 0 31 8.88 0.34 1
 8 0 31 1.72 0.28 1
 0 1 31 148.01 0.79 1
 1 1 31 19.58 0.22 1
 2 1 31 53.84 0.36 1
 3 1 31 7.44 0.18 1
 4 1 31 6.44 0.17 1
 5 1 31 43.63 0.34 1
 6 1 31 18.77 0.27 1
 7 1 31 5.97 0.24 1
 0 2 31 10.03 0.25 1
 1 2 31 63.37 0.37 1
 2 2 31 72.16 0.42 1
 3 2 31 30.19 0.28 1
 4 2 31 44.52 0.34 1
 5 2 31 14.32 0.23 1
 6 2 31 7.99 0.28 1
 7 2 31 25.5 0.39 1
 0 3 31 0.6 0.21 1
 1 3 31 11.06 0.19 1
 2 3 31 13.68 0.21 1
 3 3 31 64.8 0.44 1
 4 3 31 6.83 0.18 1
 5 3 31 21.65 0.26 1
 6 3 31 0.89 0.21 1
 7 3 31 5.74 0.25 1
 0 4 31 0.27 0.2 1
 1 4 31 45.79 0.31 1
 2 4 31 6.73 0.17 1
 3 4 31 30.55 0.29 1
 4 4 31 2.42 0.16 1
 5 4 31 2.29 0.17 1
 6 4 31 19.17 0.33 1
 7 4 31 16.82 0.32 1
 0 5 31 2.7 0.21 1
 1 5 31 80.79 0.44 1
 2 5 31 14.39 0.2 1
 3 5 31 150.31 0.69 1
 4 5 31 50.31 0.35 1
 5 5 31 70.34 0.45 1
 6 5 31 1.47 0.23 1
 7 5 31 5.62 0.23 1
 0 6 31 8.06 0.26 1
 1 6 31 11.64 0.2 1
 2 6 31 100.11 0.51 1
 3 6 31 12.24 0.2 1
 4 6 31 67.63 0.42 1
 5 6 31 4.31 0.22 1
 6 6 31 24.59 0.36 1
 0 7 31 12.48 0.31 1
 1 7 31 2.64 0.16 1
 2 7 31 17.81 0.22 1
 3 7 31 11.77 0.21 1
 4 7 31 8.97 0.2 1
 5 7 31 1.4 0.21 1
 6 7 31 1.52 0.19 1
 0 8 31 25.29 0.36 1
 1 8 31 12.76 0.22 1
 2 8 31 32 0.29 1
 3 8 31 0.31 0.16 1
 4 8 31 26.54 0.33 1
 5 8 31 3.26 0.22 1
 6 8 31 7.02 0.22 1
 0 9 31 77.79 0.75 1
 1 9 31 7.3 0.18 1
 2 9 31 19.26 0.28 1
 3 9 31 21.24 0.3 1
 4 9 31 3.96 0.22 1
 5 9 31 2.21 0.2 1
 0 10 31 0.06 0.27 1
 1 10 31 9.78 0.24 1
 2 10 31 25.91 0.33 1
 3 10 31 9.78 0.23 1
 4 10 31 8 0.22 1
 0 11 31 14.37 0.38 1
 1 11 31 36.56 0.4 1
 2 11 31 18.13 0.3 1
 3 11 31 25.67 0.32 1
 0 12 31 14.64 0.38 1
 1 12 31 26.53 0.39 1
 0 0 32 8.03 0.32 1
 1 0 32 0.35 0.19 1
 2 0 32 8.82 0.26 1
 3 0 32 7.38 0.27 1
 4 0 32 33.11 0.45 1
 5 0 32 0.17 0.23 1
 6 0 32 4.44 0.37 1
 7 0 32 1.11 0.29 1
 0 1 32 3.75 0.22 1
 1 1 32 6.19 0.17 1
 2 1 32 38.61 0.31 1
 3 1 32 18 0.24 1
 4 1 32 14.38 0.22 1
 5 1 32 22.26 0.27 1
 6 1 32 11.72 0.33 1
 7 1 32 7.56 0.25 1
 0 2 32 48.81 0.47 1
 1 2 32 17.79 0.23 1
 2 2 32 123.45 0.6 1
 3 2 32 30.45 0.29 1
 4 2 32 34.52 0.36 1
 5 2 32 1.03 0.16 1
 6 2 32 21.75 0.35 1
 7 2 32 13.7 0.31 1
 0 3 32 70.74 0.62 1
 1 3 32 59.44 0.37 1
 2 3 32 0.57 0.16 1
 3 3 32 3.99 0.17 1
 4 3 32 2.49 0.16 1
 5 3 32 11.37 0.21 1
 6 3 32 2.97 0.23 1
 7 3 32 19.4 0.37 1
 0 4 32 48.3 0.47 1
 1 4 32 2.27 0.16 1
 2 4 32 22.35 0.26 1
 3 4 32 0.58 0.16 1
 4 4 32 24.25 0.27 1
 5 4 32 11.03 0.28 1
 6 4 32 31.32 0.42 1
 7 4 32 0.84 0.21 1
 0 5 32 11.45 0.3 1
 1 5 32 7.29 0.18 1
 2 5 32 2.3 0.16 1
 3 5 32 1.57 0.16 1
 4 5 32 1.78 0.17 1
 5 5 32 5.96 0.25 1
 6 5 32 3.51 0.22 1
 0 6 32 0.03 0.22 1
 1 6 32 45.06 0.34 1
 2 6 32 2.31 0.17 1
 3 6 32 38.02 0.33 1
 4 6 32 7.77 0.25 1
 5 6 32 8.5 0.26 1
 6 6 32 1.26 0.19 1
 0 7 32 11.38 0.31 1
 1 7 32 12.95 0.22 1
 2 7 32 0.77 0.16 1
 3 7 32 24.99 0.26 1
 4 7 32 5.66 0.22 1
 5 7 32 33.74 0.41 1
 6 7 32 0.87 0.19 1
 0 8 32 4.49 0.24 1
 1 8 32 10.58 0.21 1
 2 8 32 3.7 0.22 1
 3 8 32 6.91 0.22 1
 4 8 32 5.96 0.22 1
 5 8 32 5.04 0.21 1
 0 9 32 2.49 0.28 1
 1 9 32 12.71 0.26 1
 2 9 32 4.25 0.22 1
 3 9 32 65.87 0.53 1
 4 9 32 30.66 0.34 1
 0 10 32 0.97 0.29 1
 1 10 32 5.36 0.22 1
 2 10 32 5.9 0.23 1
 3 10 32 24.98 0.35 1
 0 11 32 0.19 0.25 1
 1 11 32 3 0.2 1
 2 11 32 17.39 0.31 1
 1 0 33 4.2 0.22 1
 2 0 33 29.83 0.39 1
 3 0 33 127.27 1.01 1
 4 0 33 6.15 0.27 1
 5 0 33 28.19 0.56 1
 6 0 33 3.76 0.32 1
 7 0 33 10.2 0.37 1
 0 1 33 64.56 0.51 1
 1 1 33 34.09 0.28 1
 2 1 33 23.62 0.25 1
 3 1 33 18.73 0.24 1
 4 1 33 13.7 0.23 1
 5 1 33 24.41 0.39 1
 6 1 33 5.53 0.24 1
 7 1 33 2.2 0.21 1
 0 2 33 38.64 0.43 1
 1 2 33 32.65 0.3 1
 2 2 33 60.87 0.4 1
 3 2 33 26.98 0.28 1
 4 2 33 40.93 0.36 1
 5 2 33 10.37 0.27 1
 6 2 33 24.95 0.34 1
 7 2 33 10.23 0.26 1
 0 3 33 26.32 0.38 1
 1 3 33 22.26 0.24 1
 2 3 33 6.49 0.19 1
 3 3 33 66.77 0.46 1
 4 3 33 1.02 0.17 1
 5 3 33 53.2 0.5 1
 6 3 33 0.64 0.21 1
 0 4 33 11.07 0.29 1
 1 4 33 60.88 0.38 1
 2 4 33 12.2 0.22 1
 3 4 33 55.91 0.44 1
 4 4 33 2.09 0.18 1
 5 4 33 13.96 0.31 1
 6 4 33 0.15 0.2 1
 0 5 33 0.53 0.24 1
 1 5 33 0.15 0.16 1
 2 5 33 7.04 0.19 1
 3 5 33 18.16 0.25 1
 4 5 33 3.22 0.22 1
 5 5 33 22.34 0.34 1
 6 5 33 3.96 0.22 1
 0 6 33 11.47 0.31 1
 1 6 33 9.21 0.21 1
 2 6 33 20.08 0.26 1
 3 6 33 16.26 0.26 1
 4 6 33 15.47 0.29 1
 5 6 33 6.67 0.24 1
 0 7 33 68.95 0.65 1
 1 7 33 7.29 0.2 1
 2 7 33 16.7 0.28 1
 3 7 33 11.89 0.25 1
 4 7 33 0.88 0.2 1
 5 7 33 13.58 0.25 1
 0 8 33 26.91 0.49 1
 1 8 33 3.34 0.22 1
 2 8 33 41.12 0.44 1
 3 8 33 2.25 0.21 1
 4 8 33 20.81 0.29 1
 0 9 33 44.22 0.59 1
 1 9 33 2.52 0.22 1
 2 9 33 8.89 0.25 1
 3 9 33 6.79 0.23 1
 4 9 33 1.58 0.2 1
 0 10 33 0.79 0.28 1
 1 10 33 15.28 0.28 1
 2 10 33 6.68 0.23 1
 0 0 34 58.98 0.88 1
 1 0 34 37.12 0.41 1
 2 0 34 6.45 0.26 1
 3 0 34 40.54 0.48 1
 4 0 34 11.36 0.36 1
 5 0 34 1.32 0.31 1
 6 0 34 5.21 0.33 1
 0 1 34 82.3 0.63 1
 1 1 34 12.4 0.2 1
 2 1 34 15.17 0.22 1
 3 1 34 27.07 0.29 1
 4 1 34 9.57 0.22 1
 5 1 34 17.74 0.34 1
 6 1 34 28.09 0.36 1
 0 2 34 52.45 0.51 1
 1 2 34 2.54 0.16 1
 2 2 34 3.61 0.18 1
 3 2 34 0.74 0.17 1
 4 2 34 8.85 0.28 1
 5 2 34 9.84 0.28 1
 6 2 34 18.03 0.32 1
 0 3 34 6.05 0.25 1
 1 3 34 33.18 0.32 1
 2 3 34 21.89 0.26 1
 3 3 34 4.83 0.19 1
 4 3 34 0.66 0.22 1
 5 3 34 29.3 0.45 1
 6 3 34 0.7 0.21 1
 0 4 34 3.19 0.24 1
 1 4 34 7.61 0.19 1
 2 4 34 32 0.3 1
 3 4 34 5.52 0.19 1
 4 4 34 3.83 0.24 1
 5 4 34 11.78 0.32 1
 6 4 34 2.69 0.22 1
 0 5 34 78.69 0.68 1
 1 5 34 22.21 0.26 1
 2 5 34 15.39 0.24 1
 3 5 34 28.15 0.38 1
 4 5 34 0.71 0.22 1
 5 5 34 24.95 0.35 1
 0 6 34 16.63 0.36 1
 1 6 34 13.31 0.25 1
 2 6 34 12.5 0.28 1
 3 6 34 18.16 0.32 1
 4 6 34 12.01 0.27 1
 5 6 34 4.21 0.21 1
 0 7 34 0.05 0.32 1
 1 7 34 0.76 0.23 1
 2 7 34 3.04 0.21 1
 3 7 34 24.32 0.33 1
 4 7 34 8.04 0.23 1
 0 8 34 20.39 0.48 1
 1 8 34 16.36 0.31 1
 2 8 34 0.53 0.21 1
 3 8 34 14.02 0.26 1
 4 8 34 0.34 0.19 1
 0 9 34 0.05 0.31 1
 1 9 34 6.49 0.23 1
 2 9 34 18.21 0.29 1
 3 9 34 1.32 0.2 1
 0 10 34 8.95 0.35 1
 1 10 34 18.47 0.3 1
 1 0 35 14.38 0.31 1
 2 0 35 11.38 0.3 1
 3 0 35 30.86 0.45 1
 4 0 35 9.13 0.39 1
 5 0 35 0.09 0.3 1
 6 0 35 3.66 0.3 1
 0 1 35 6.19 0.26 1
 1 1 35 2.41 0.16 1
 2 1 35 22.53 0.26 1
 3 1 35 15.93 0.25 1
 4 1 35 17.77 0.39 1
 5 1 35 7.37 0.25 1
 6 1 35 1.07 0.21 1
 0 2 35 21.08 0.34 1
 1 2 35 19.79 0.24 1
 2 2 35 12.36 0.23 1
 3 2 35 11.64 0.3 1
 4 2 35 15.45 0.34 1
 5 2 35 16.45 0.31 1
 0 3 35 66.65 0.59 1
 1 3 35 30.58 0.3 1
 2 3 35 16.28 0.24 1
 3 3 35 51.93 0.5 1
 4 3 35 11.54 0.29 1
 5 3 35 37.08 0.43 1
 0 4 35 15.66 0.34 1
 1 4 35 17.74 0.25 1
 2 4 35 3.15 0.23 1
 3 4 35 4.47 0.24 1
 4 4 35 0.41 0.21 1
 5 4 35 4.74 0.24 1
 0 5 35 7.25 0.38 1
 1 5 35 17.49 0.32 1
 2 5 35 10.73 0.27 1
 3 5 35 0.5 0.22 1
 4 5 35 0.43 0.22 1
 5 5 35 3.14 0.22 1
 0 6 35 21.39 0.48 1
 1 6 35 19.97 0.35 1
 2 6 35 1.25 0.22 1
 3 6 35 1.38 0.21 1
 4 6 35 0.24 0.2 1
 0 7 35 64.54 0.82 1
 1 7 35 1.33 0.24 1
 2 7 35 20.34 0.34 1
 3 7 35 4.82 0.22 1
 4 7 35 5.02 0.22 1
 0 8 35 7.88 0.4 1
 1 8 35 0.46 0.22 1
 2 8 35 20.94 0.31 1
 3 8 35 0.69 0.19 1
 0 9 35 13.24 0.39 1
 1 9 35 1.42 0.21 1
 0 0 36 107.33 1.37 1
 1 0 36 46.11 0.49 1
 2 0 36 5.06 0.35 1
 3 0 36 0.42 0.32 1
 4 0 36 0.88 0.32 1
 5 0 36 5.95 0.34 1
 0 1 36 0.52 0.23 1
 1 1 36 12.99 0.22 1
 2 1 36 29.04 0.42 1
 3 1 36 7.11 0.27 1
 4 1 36 0.96 0.23 1
 5 1 36 13.22 0.3 1
 0 2 36 1.13 0.23 1
 1 2 36 19.87 0.26 1
 2 2 36 21.63 0.35 1
 3 2 36 24.71 0.36 1
 4 2 36 22.43 0.35 1
 5 2 36 8.18 0.25 1
 0 3 36 26.12 0.52 1
 1 3 36 16.2 0.31 1
 2 3 36 29.48 0.4 1
 3 3 36 5.22 0.24 1
 4 3 36 5.66 0.25 1
 5 3 36 10.14 0.27 1
 0 4 36 20.97 0.5 1
 1 4 36 0.94 0.23 1
 2 4 36 2.87 0.23 1
 3 4 36 11.66 0.29 1
 4 4 36 34.74 0.49 1
 0 5 36 22.63 0.51 1
 1 5 36 17.57 0.36 1
 2 5 36 6.45 0.25 1
 3 5 36 9.43 0.27 1
 4 5 36 0.45 0.2 1
 0 6 36 35.76 0.74 1
 1 6 36 23.45 0.38 1
 2 6 36 0.7 0.21 1
 3 6 36 6.24 0.23 1
 0 7 36 5.91 0.38 1
 1 7 36 5.24 0.26 1
 2 7 36 22.76 0.35 1
 0 8 36 13.04 0.42 1
 1 8 36 36.17 0.47 1
 1 0 37 4.68 0.37 1
 2 0 37 3 0.33 1
 3 0 37 1.28 0.3 1
 4 0 37 13.74 0.44 1
 0 1 37 5.16 0.37 1
 1 1 37 15.41 0.32 1
 2 1 37 16.86 0.31 1
 3 1 37 5.29 0.23 1
 4 1 37 1.47 0.22 1
 0 2 37 0.78 0.34 1
 1 2 37 2.31 0.23 1
 2 2 37 3.6 0.23 1
 3 2 37 10.51 0.26 1
 4 2 37 15.99 0.36 1
 0 3 37 0.07 0.32 1
 1 3 37 2.11 0.22 1
 2 3 37 11.62 0.27 1
 3 3 37 0.93 0.21 1
 4 3 37 11.26 0.27 1
 0 4 37 14.33 0.44 1
 1 4 37 58.78 0.51 1
 2 4 37 13.9 0.29 1
 3 4 37 3.46 0.22 1
 0 5 37 0.28 0.31 1
 1 5 37 8.47 0.27 1
 2 5 37 0.3 0.21 1
 3 5 37 0.59 0.2 1
 0 6 37 7.74 0.41 1
 1 6 37 7.64 0.25 1
 2 6 37 4.13 0.23 1
 0 7 37 17.04 0.47 1
 1 7 37 8.3 0.28 1
 0 0 38 0.5 0.44 1
 1 0 38 2.2 0.31 1
 2 0 38 7.92 0.34 1
 3 0 38 1.93 0.32 1
 0 1 38 5.2 0.34 1
 1 1 38 12.81 0.3 1
 2 1 38 16.96 0.33 1
 3 1 38 6.21 0.24 1
 0 2 38 5.85 0.35 1
 1 2 38 41.56 0.42 1
 2 2 38 6.44 0.24 1
 3 2 38 0.99 0.21 1
 0 3 38 55.2 0.69 1
 1 3 38 3.72 0.24 1
 2 3 38 25.54 0.36 1
 3 3 38 6.05 0.24 1
 0 4 38 0.18 0.32 1
 1 4 38 4.73 0.23 1
 2 4 38 4.33 0.24 1
 0 5 38 0.12 0.32 1
 1 5 38 5.1 0.23 1
 2 5 38 25.91 0.37 1
 1 0 39 12.12 0.43 1
 2 0 39 0.54 0.29 1
 0 1 39 4.09 0.33 1
 1 1 39 1.25 0.22 1
 2 1 39 21.1 0.37 1
 0 2 39 0.31 0.31 1
 1 2 39 20.51 0.34 1
 2 2 39 11.52 0.27 1
 0 3 39 2.05 0.29 1
 1 3 39 16.93 0.32 1
 0 4 39 3.83 0.32 1

_iucr_refine_fcf_details
;
data_Ylide_SYR_100K
_computing_structure_refinement   'olex2.refine 1.5 (Bourhis et al., 2015)'
_shelx_refln_list_code            4
loop_
  _space_group_symop_id
  _space_group_symop_operation_xyz
  1  x,y,z
  2  x+1/2,-y+1/2,-z
  3  -x,y+1/2,-z+1/2
  4  -x+1/2,-y,z+1/2

_space_group_crystal_system       orthorhombic
_space_group_IT_number            19
_space_group_name_H-M_alt         'P 21 21 21'
_space_group_name_Hall            ' P 2ac 2ab'
_symmetry_space_group_name_H-M    'P 21 21 21'
_symmetry_space_group_name_Hall   ' P 2ac 2ab'
_symmetry_Int_Tables_number       19
_cell_length_a                    5.85527(3)
_cell_length_b                    8.93442(4)
_cell_length_c                    18.33706(9)
_cell_angle_alpha                 90
_cell_angle_beta                  90
_cell_angle_gamma                 90
_cell_volume                      959.274(8)
loop_
  _refln_index_h
  _refln_index_k
  _refln_index_l
  _refln_F_squared_calc
  _refln_F_squared_meas
  _refln_F_squared_sigma
  _refln_F_squared_weight
  _refln_observed_status
0 0 4 1309.700 1356.360 6.786 0.053 o
0 0 6 334.662 344.885 1.789 0.737 o
0 0 8 639.739 670.508 4.574 0.190 o
0 0 10 2785.270 2799.400 14.215 0.012 o
0 0 12 1033.210 1028.740 5.248 0.087 o
0 0 14 908.986 899.452 4.675 0.111 o
0 0 16 530.643 528.873 2.895 0.310 o
0 0 18 139.277 141.424 0.995 3.374 o
0 0 20 454.420 456.894 4.393 0.316 o
0 0 22 97.016 97.312 1.297 4.427 o
0 0 24 149.033 151.075 1.870 2.127 o
0 0 26 1.920 1.880 0.342 130.725 o
0 0 28 30.694 31.496 0.633 21.718 o
0 0 30 25.956 25.454 0.462 33.068 o
0 0 32 7.635 8.072 0.322 98.778 o
0 0 34 58.610 59.292 0.885 9.686 o
0 0 36 107.360 107.898 1.377 3.816 o
0 0 38 0.063 0.503 0.442 87.970 o
0 1 3 1444.620 1503.210 6.183 0.046 o
0 1 4 423.014 440.136 1.880 0.491 o
0 1 5 968.817 996.010 3.911 0.102 o
0 1 6 2526.300 2589.520 8.716 0.016 o
0 1 7 1433.190 1469.230 4.886 0.049 o
0 1 8 237.022 236.786 0.925 1.519 o
0 1 10 24.434 23.976 0.171 54.846 o
0 1 11 289.283 289.342 1.176 1.044 o
0 1 12 606.750 609.205 2.342 0.258 o
0 1 13 712.242 710.207 2.644 0.191 o
0 1 14 69.339 69.888 0.372 12.006 o
0 1 15 1478.560 1459.980 5.167 0.047 o
0 1 16 82.712 81.820 0.462 9.005 o
0 1 17 168.717 170.899 0.915 2.616 o
0 1 18 418.975 419.286 1.799 0.515 o
0 1 19 496.189 494.934 2.202 0.371 o
0 1 20 4.820 5.157 0.191 216.662 o
0 1 21 271.857 273.660 1.558 1.080 o
0 1 22 0.349 1.307 0.171 500.571 o
0 1 23 328.206 328.398 1.779 0.774 o
0 1 24 15.423 15.693 0.322 65.248 o
0 1 25 175.571 174.538 1.216 2.275 o
0 1 26 221.955 222.682 1.428 1.516 o
0 1 27 44.232 44.162 0.523 18.622 o
0 1 28 14.083 15.089 0.362 62.078 o
0 1 29 46.880 45.328 0.553 17.151 o
0 1 30 20.863 21.855 0.312 51.390 o
0 1 31 148.914 148.793 0.794 3.305 o
0 1 32 2.528 3.770 0.221 234.458 o
0 1 33 64.745 64.901 0.513 12.102 o
0 1 34 82.360 82.735 0.633 8.199 o
0 1 35 5.105 6.223 0.261 148.070 o
0 1 36 0.323 0.523 0.231 306.549 o
0 1 37 4.991 5.187 0.372 94.769 o
0 1 38 4.865 5.228 0.342 107.842 o
0 1 39 4.234 4.112 0.332 118.357 o
0 2 0 1.355 1.448 0.101 803.225 o
0 2 1 1417.990 1467.270 5.489 0.048 o
0 2 2 9825.900 10040.000 74.040 0.001 o
0 2 3 45.209 45.258 0.332 21.940 o
0 2 4 338.402 345.005 1.307 0.777 o
0 2 5 1314.190 1354.550 5.599 0.055 o
0 2 6 50.957 50.405 0.241 20.037 o
0 2 7 85.626 84.052 0.382 8.898 o
0 2 8 31.933 33.416 0.191 37.664 o
0 2 9 7.850 7.972 0.121 197.323 o
0 2 10 374.296 378.542 1.377 0.650 o
0 2 11 1638.160 1642.130 5.489 0.038 o
0 2 12 1506.580 1514.390 5.710 0.044 o
0 2 13 706.171 702.999 2.413 0.197 o
0 2 14 668.145 667.341 2.503 0.216 o
0 2 15 169.673 168.507 0.784 2.711 o
0 2 17 56.790 55.733 0.372 15.985 o
0 2 19 467.328 469.772 2.312 0.404 o
0 2 20 216.081 217.595 1.498 1.546 o
0 2 21 9.141 9.259 0.241 119.346 o
0 2 22 12.503 12.747 0.241 94.136 o
0 2 23 226.179 226.492 1.297 1.522 o
0 2 24 13.303 13.330 0.271 83.192 o
0 2 25 1.037 1.226 0.181 415.063 o
0 2 26 2.052 2.292 0.201 297.420 o
0 2 27 2.707 2.956 0.221 238.862 o
0 2 28 22.422 22.328 0.372 43.755 o
0 2 29 56.992 58.950 0.563 13.399 o
0 2 30 36.631 37.196 0.402 25.967 o
0 2 31 10.350 10.083 0.251 106.901 o
0 2 32 47.991 49.068 0.472 17.809 o
0 2 33 38.061 38.844 0.432 24.002 o
0 2 34 52.499 52.727 0.513 15.579 o
0 2 35 20.919 21.192 0.342 48.926 o
0 2 36 1.014 1.136 0.231 279.285 o
0 2 37 0.357 0.784 0.342 143.596 o
0 2 38 5.826 5.881 0.352 98.451 o
0 2 39 0.014 0.312 0.312 177.091 o
0 3 1 275.427 281.581 1.156 1.123 o
0 3 2 100.928 100.981 0.452 6.696 o
0 3 3 64.474 66.218 0.382 13.104 o
0 3 4 547.540 556.498 2.342 0.306 o
0 3 5 0.091 0.412 0.050 4201.590 o
0 3 6 344.628 348.172 1.297 0.757 o
0 3 7 1115.370 1110.790 3.860 0.081 o
0 3 9 116.570 117.066 0.493 5.279 o
0 3 10 1245.350 1257.370 4.363 0.064 o
0 3 11 271.264 273.901 1.005 1.186 o
0 3 12 271.935 271.941 0.975 1.193 o
0 3 13 0.367 0.352 0.060 2635.710 o
0 3 14 911.001 911.496 3.026 0.120 o
0 3 15 89.989 88.767 0.412 8.143 o
0 3 16 95.784 97.242 0.493 7.084 o
0 3 17 133.107 132.296 0.663 4.098 o
0 3 18 93.372 92.014 0.553 7.268 o
0 3 19 1.649 1.508 0.141 523.545 o
0 3 20 520.566 512.537 2.654 0.330 o
0 3 21 250.202 250.146 1.397 1.274 o
0 3 22 308.882 308.453 1.598 0.879 o
0 3 23 2.881 2.905 0.191 283.948 o
0 3 24 408.058 404.046 2.202 0.516 o
0 3 25 82.146 81.529 0.663 8.118 o
0 3 26 242.357 241.792 1.478 1.317 o
0 3 27 1.060 1.327 0.221 297.215 o
0 3 28 22.253 22.036 0.362 44.946 o
0 3 29 39.586 39.830 0.422 23.404 o
0 3 30 110.462 110.652 0.734 5.235 o
0 3 31 0.163 0.603 0.211 368.699 o
0 3 32 71.695 71.114 0.623 9.891 o
0 3 33 26.369 26.459 0.382 37.180 o
0 3 34 5.865 6.082 0.251 148.860 o
0 3 35 66.222 67.002 0.593 11.050 o
0 3 36 26.374 26.258 0.523 29.265 o
0 3 37 0.003 0.070 0.322 167.435 o
0 3 38 55.916 55.492 0.694 12.295 o
0 3 39 2.026 2.061 0.292 170.015 o
0 4 0 1560.060 1572.360 10.334 0.035 o
0 4 1 3978.320 4006.330 15.904 0.006 o
0 4 2 54.007 55.221 0.292 17.685 o
0 4 3 890.691 900.116 4.152 0.118 o
0 4 4 251.652 253.956 1.166 1.312 o
0 4 5 672.754 674.861 2.885 0.207 o
0 4 6 20.655 19.814 0.161 68.161 o
0 4 7 1278.780 1293.200 4.624 0.061 o
0 4 8 14.842 15.401 0.121 101.556 o
0 4 9 3076.030 3065.420 10.435 0.011 o
0 4 10 19.222 18.548 0.161 73.816 o
0 4 11 257.386 257.173 0.995 1.307 o
0 4 12 134.154 131.120 0.563 4.206 o
0 4 13 238.779 238.254 1.015 1.479 o
0 4 14 34.443 33.928 0.221 34.225 o
0 4 16 82.294 81.248 0.442 9.166 o
0 4 17 343.979 342.743 1.478 0.749 o
0 4 19 8.977 9.198 0.211 133.122 o
0 4 20 10.255 9.912 0.211 121.873 o
0 4 21 118.695 117.257 0.774 4.679 o
0 4 22 227.670 227.587 1.307 1.504 o
0 4 23 0.327 0.563 0.181 481.610 o
0 4 24 91.866 90.959 0.724 6.788 o
0 4 25 2.826 3.177 0.211 249.046 o
0 4 26 3.059 3.338 0.221 228.613 o
0 4 27 0.752 0.965 0.201 367.921 o
0 4 28 0.965 1.186 0.201 354.374 o
0 4 29 14.496 14.355 0.261 79.862 o
0 4 30 0.105 0.432 0.181 503.509 o
0 4 31 0.302 0.271 0.201 405.636 o
0 4 32 48.506 48.556 0.472 17.736 o
0 4 33 11.050 11.129 0.292 89.718 o
0 4 34 2.809 3.207 0.241 208.320 o
0 4 35 15.400 15.743 0.342 62.129 o
0 4 36 20.891 21.081 0.503 35.441 o
0 4 37 13.827 14.406 0.442 51.157 o
0 4 38 0.186 0.181 0.322 165.372 o
0 4 39 3.859 3.850 0.322 126.751 o
0 5 1 460.551 468.093 1.830 0.432 o
0 5 2 124.373 125.450 0.633 4.557 o
0 5 3 63.291 62.167 0.362 13.885 o
0 5 4 219.098 219.163 0.885 1.743 o
0 5 5 29.707 29.515 0.201 41.762 o
0 5 6 100.535 101.534 0.543 6.479 o
0 5 7 41.539 39.970 0.231 26.930 o
0 5 8 546.190 550.295 2.011 0.317 o
0 5 9 0.281 0.392 0.060 2788.530 o
0 5 10 1113.950 1116.750 3.850 0.081 o
0 5 11 265.323 262.762 1.046 1.238 o
0 5 12 1929.350 1921.610 6.675 0.027 o
0 5 14 168.045 168.285 0.744 2.768 o
0 5 15 192.084 190.663 0.814 2.205 o
0 5 16 164.866 164.747 0.794 2.821 o
0 5 17 57.800 57.533 0.462 14.537 o
0 5 18 22.735 22.760 0.332 46.446 o
0 5 19 36.332 35.899 0.352 28.071 o
0 5 20 93.758 94.628 0.704 6.626 o
0 5 21 146.939 144.621 1.297 2.819 o
0 5 22 561.370 561.142 2.895 0.282 o
0 5 23 44.741 44.404 0.462 19.684 o
0 5 24 860.227 861.663 4.182 0.125 o
0 5 25 234.631 234.574 1.438 1.394 o
0 5 26 26.462 26.489 0.392 36.481 o
0 5 27 1.061 1.116 0.221 300.255 o
0 5 28 61.510 60.840 0.493 13.176 o
0 5 29 55.326 54.467 0.462 15.415 o
0 5 30 1.422 1.458 0.201 331.692 o
0 5 31 2.456 2.714 0.211 262.536 o
0 5 32 11.668 11.511 0.302 84.392 o
0 5 33 0.468 0.533 0.241 279.093 o
0 5 34 78.365 79.106 0.684 8.443 o
0 5 35 6.442 7.288 0.382 83.750 o
0 5 36 23.005 22.750 0.513 32.802 o
0 5 37 0.679 0.281 0.312 170.904 o
0 5 38 0.177 0.121 0.322 165.705 o
0 6 0 500.089 490.903 2.875 0.345 o
0 6 1 380.947 374.159 1.548 0.630 o
0 6 2 1049.310 1038.930 3.880 0.090 o
0 6 3 965.947 977.764 3.619 0.105 o
0 6 4 40.647 42.132 0.251 26.425 o
0 6 5 235.492 240.355 0.955 1.510 o
0 6 6 351.230 355.802 1.367 0.726 o
0 6 7 1210.600 1218.100 4.323 0.068 o
0 6 8 27.893 26.952 0.201 45.590 o
0 6 9 974.841 975.673 3.508 0.104 o
0 6 10 496.417 495.688 1.870 0.382 o
0 6 11 266.448 269.367 1.096 1.206 o
0 6 12 318.938 319.722 1.317 0.867 o
0 6 13 64.545 63.424 0.452 12.777 o
0 6 14 369.044 370.801 1.528 0.658 o
0 6 15 26.209 26.208 0.261 44.948 o
0 6 16 172.114 172.286 1.056 2.453 o
0 6 17 2.548 2.815 0.181 314.814 o
0 6 18 6.690 6.756 0.211 164.079 o
0 6 19 72.832 73.768 0.583 9.883 o
0 6 20 4.139 4.212 0.201 226.128 o
0 6 21 134.034 132.738 0.865 3.790 o
0 6 22 79.014 78.403 0.613 8.807 o
0 6 23 19.038 19.472 0.332 53.921 o
0 6 24 0.904 0.774 0.191 398.573 o
0 6 25 33.160 33.104 0.432 27.808 o
0 6 26 12.362 12.325 0.312 78.722 o
0 6 27 36.701 36.221 0.392 26.497 o
0 6 28 17.904 17.733 0.292 62.343 o
0 6 29 2.254 2.443 0.211 270.695 o
0 6 30 0.882 0.955 0.201 362.586 o
0 6 31 7.779 8.103 0.261 122.512 o
0 6 32 0.176 0.030 0.221 347.605 o
0 6 33 11.285 11.531 0.312 83.070 o
0 6 34 17.272 16.718 0.362 55.251 o
0 6 35 21.477 21.503 0.483 36.334 o
0 6 36 37.543 35.949 0.744 16.316 o
0 6 37 7.692 7.781 0.412 71.879 o
0 7 1 82.624 82.142 0.422 9.166 o
0 7 2 336.184 332.369 1.347 0.796 o
0 7 4 219.808 214.619 0.885 1.757 o
0 7 5 49.057 49.139 0.302 20.198 o
0 7 6 326.345 330.619 1.297 0.831 o
0 7 7 190.301 186.531 0.814 2.254 o
0 7 8 196.246 192.724 0.804 2.145 o
0 7 9 250.124 247.382 1.025 1.373 o
0 7 10 186.242 189.195 0.834 2.279 o
0 7 11 309.103 308.935 1.317 0.916 o
0 7 12 247.499 248.377 1.176 1.350 o
0 7 13 103.982 104.530 0.744 5.656 o
0 7 14 113.294 112.220 0.794 4.944 o
0 7 15 1.530 1.689 0.161 444.443 o
0 7 16 13.419 13.883 0.332 69.929 o
0 7 17 107.613 105.626 1.136 4.429 o
0 7 18 0.319 0.633 0.171 531.584 o
0 7 19 105.361 104.540 0.945 5.038 o
0 7 20 0.107 0.362 0.171 564.307 o
0 7 21 172.250 170.718 1.226 2.333 o
0 7 22 399.441 400.527 2.061 0.540 o
0 7 23 359.735 357.622 1.960 0.652 o
0 7 24 1.867 1.679 0.221 271.220 o
0 7 25 60.984 59.986 0.633 11.899 o
0 7 26 47.924 47.932 0.432 18.693 o
0 7 27 109.318 109.526 0.724 5.335 o
0 7 28 0.950 1.126 0.191 387.519 o
0 7 29 44.612 44.585 0.442 20.112 o
0 7 30 0.066 0.080 0.211 384.597 o
0 7 31 12.788 12.546 0.312 77.226 o
0 7 32 10.938 11.440 0.312 84.290 o
0 7 33 68.918 69.315 0.653 10.089 o
0 7 34 0.015 0.050 0.322 167.413 o
0 7 35 66.507 64.881 0.824 9.214 o
0 7 36 6.166 5.941 0.382 86.407 o
0 7 37 17.711 17.130 0.472 42.112 o
0 8 0 686.631 683.486 4.051 0.184 o
0 8 1 194.189 195.559 0.844 2.135 o
0 8 2 661.153 663.350 2.614 0.218 o
0 8 4 886.702 893.591 3.287 0.124 o
0 8 5 1.166 1.146 0.090 976.812 o
0 8 6 18.352 17.663 0.201 73.049 o
0 8 7 1.128 1.448 0.101 854.125 o
0 8 8 415.895 425.961 1.689 0.521 o
0 8 9 54.388 54.175 0.352 17.051 o
0 8 10 400.631 405.946 1.920 0.544 o
0 8 11 22.225 22.508 0.372 43.872 o
0 8 12 234.904 235.087 1.397 1.404 o
0 8 13 2.233 2.493 0.171 355.756 o
0 8 14 546.323 547.430 2.694 0.301 o
0 8 15 83.314 83.107 0.674 7.907 o
0 8 16 22.200 22.126 0.362 44.955 o
0 8 17 10.518 10.405 0.261 102.106 o
0 8 18 90.672 89.531 0.674 7.111 o
0 8 19 36.287 35.617 0.452 24.910 o
0 8 20 191.414 192.754 1.237 1.982 o
0 8 21 35.027 34.180 0.412 27.250 o
0 8 22 3.818 3.901 0.221 210.956 o
0 8 23 7.780 8.284 0.251 126.546 o
0 8 24 8.741 9.359 0.261 113.447 o
0 8 25 37.682 37.346 0.362 26.605 o
0 8 26 3.689 4.262 0.201 234.189 o
0 8 27 0.502 0.503 0.191 427.780 o
0 8 28 17.466 17.934 0.292 63.033 o
0 8 29 0.930 0.854 0.201 362.689 o
0 8 30 10.732 11.159 0.271 96.519 o
0 8 31 25.121 25.424 0.362 40.086 o
0 8 32 4.178 4.514 0.241 181.318 o
0 8 33 26.241 27.052 0.493 30.701 o
0 8 34 19.730 20.498 0.483 38.064 o
0 8 35 7.372 7.922 0.402 74.958 o
0 8 36 13.213 13.109 0.422 55.706 o
0 9 1 227.825 226.894 1.076 1.581 o
0 9 2 527.989 518.629 2.141 0.338 o
0 9 3 179.108 181.414 0.925 2.378 o
0 9 4 170.766 171.321 0.834 2.636 o
0 9 5 14.224 14.004 0.221 89.373 o
0 9 6 5.431 5.579 0.181 212.477 o
0 9 7 136.590 136.639 0.915 3.602 o
0 9 8 246.559 245.522 1.518 1.272 o
0 9 9 12.965 13.290 0.261 86.621 o
0 9 10 97.831 96.850 0.663 6.442 o
0 9 11 62.242 63.112 0.553 12.273 o
0 9 12 113.859 114.623 0.804 4.852 o
0 9 13 260.934 262.099 1.478 1.171 o
0 9 14 40.369 40.292 0.432 22.718 o
0 9 15 148.621 146.189 1.025 3.091 o
0 9 16 114.212 113.568 0.814 4.837 o
0 9 17 45.543 45.248 0.472 19.092 o
0 9 18 17.748 17.381 0.302 61.686 o
0 9 19 45.189 44.373 0.483 19.134 o
0 9 20 25.240 24.378 0.372 39.800 o
0 9 21 176.806 178.328 1.166 2.272 o
0 9 22 230.698 232.121 1.327 1.462 o
0 9 23 397.926 396.848 1.719 0.568 o
0 9 24 27.822 28.148 0.312 39.158 o
0 9 25 16.090 16.406 0.251 73.998 o
0 9 26 3.437 3.860 0.201 243.356 o
0 9 27 24.610 24.398 0.382 39.701 o
0 9 28 0.013 0.070 0.191 472.491 o
0 9 29 4.071 4.001 0.221 206.238 o
0 9 30 0.089 0.070 0.211 383.791 o
0 9 31 79.926 78.201 0.754 7.959 o
0 9 32 2.350 2.503 0.281 174.409 o
0 9 33 44.497 44.454 0.593 17.075 o
0 9 34 0.006 0.050 0.312 178.457 o
0 9 35 13.352 13.310 0.392 60.065 o
0 10 0 1360.000 1359.110 10.184 0.043 o
0 10 1 136.161 135.855 1.106 3.353 o
0 10 2 617.904 613.015 3.328 0.233 o
0 10 3 614.919 615.388 3.508 0.230 o
0 10 4 14.403 14.034 0.251 82.624 o
0 10 5 343.599 340.200 1.729 0.728 o
0 10 6 128.194 126.656 0.834 4.092 o
0 10 7 168.555 170.738 1.056 2.515 o
0 10 8 252.316 253.474 1.417 1.249 o
0 10 9 210.748 212.086 1.146 1.754 o
0 10 10 69.781 70.300 0.553 10.676 o
0 10 11 93.119 93.331 0.694 6.744 o
0 10 12 301.540 303.356 1.659 0.901 o
0 10 13 35.899 35.899 0.402 26.675 o
0 10 14 56.236 55.984 0.533 14.180 o
0 10 15 75.112 74.784 0.684 8.942 o
0 10 16 406.037 402.186 2.393 0.507 o
0 10 17 1.558 1.659 0.221 279.222 o
0 10 18 0.237 0.483 0.221 337.051 o
0 10 19 52.380 52.798 0.553 15.019 o
0 10 20 12.222 12.305 0.312 79.149 o
0 10 21 18.418 18.407 0.281 61.899 o
0 10 22 4.041 4.363 0.191 238.822 o
0 10 23 1.312 1.367 0.181 396.563 o
0 10 24 0.390 0.734 0.181 470.912 o
0 10 25 33.803 33.325 0.362 30.053 o
0 10 26 0.014 0.221 0.191 467.276 o
0 10 27 0.676 0.774 0.201 375.483 o
0 10 28 2.714 3.006 0.221 238.239 o
0 10 29 0.540 0.523 0.221 325.867 o
0 10 30 0.062 0.161 0.221 349.424 o
0 10 31 0.045 0.060 0.271 234.356 o
0 10 32 1.025 0.975 0.292 186.070 o
0 10 33 0.740 0.794 0.281 203.175 o
0 10 34 9.457 8.997 0.352 81.736 o
0 11 1 156.105 154.583 0.975 2.921 o
0 11 2 71.808 71.215 0.543 10.429 o
0 11 3 167.735 166.486 0.965 2.630 o
0 11 4 62.818 63.776 0.533 12.319 o
0 11 5 32.988 33.275 0.402 29.027 o
0 11 6 9.335 9.681 0.251 113.189 o
0 11 7 29.382 29.234 0.372 34.154 o
0 11 8 57.895 58.548 0.523 13.734 o
0 11 9 1.277 1.407 0.191 366.027 o
0 11 10 624.192 630.196 3.147 0.230 o
0 11 11 2.870 3.026 0.221 235.028 o
0 11 12 267.734 267.618 1.608 1.099 o
0 11 13 112.038 111.446 0.865 4.848 o
0 11 14 15.143 15.733 0.322 65.797 o
0 11 15 75.707 75.346 0.754 8.424 o
0 11 16 22.109 23.031 0.462 36.730 o
0 11 17 53.184 53.964 0.593 14.177 o
0 11 18 244.558 246.859 1.568 1.265 o
0 11 19 63.160 62.821 0.483 12.805 o
0 11 20 24.923 25.414 0.312 43.719 o
0 11 21 24.680 25.102 0.312 44.187 o
0 11 22 153.832 153.427 0.824 3.119 o
0 11 23 3.271 3.559 0.201 250.131 o
0 11 24 120.349 120.665 0.804 4.499 o
0 11 25 17.342 17.190 0.292 64.069 o
0 11 26 90.642 90.456 0.704 6.963 o
0 11 27 1.992 2.413 0.231 243.117 o
0 11 28 25.035 25.002 0.382 39.021 o
0 11 29 2.337 2.403 0.281 175.065 o
0 11 30 0.202 0.432 0.281 213.029 o
0 11 31 13.689 14.446 0.382 60.140 o
0 11 32 0.287 0.191 0.251 266.125 o
0 12 0 0.184 0.292 0.241 289.361 o
0 12 1 175.333 173.292 1.035 2.415 o
0 12 2 38.651 38.271 0.402 24.724 o
0 12 3 184.370 184.068 1.146 2.159 o
0 12 4 15.868 16.034 0.292 68.648 o
0 12 5 80.865 80.996 0.653 8.303 o
0 12 6 5.768 5.740 0.221 172.560 o
0 12 7 320.091 322.356 1.769 0.804 o
0 12 8 87.695 87.722 0.694 7.304 o
0 12 9 44.720 44.906 0.493 18.991 o
0 12 10 2.340 2.624 0.211 266.387 o
0 12 11 231.639 231.639 1.428 1.425 o
0 12 12 39.147 38.905 0.493 21.865 o
0 12 13 106.125 104.791 0.875 5.195 o
0 12 14 44.240 44.434 0.523 18.581 o
0 12 15 0.997 1.317 0.221 299.179 o
0 12 16 220.551 221.214 1.237 1.603 o
0 12 17 105.179 105.113 0.633 5.871 o
0 12 18 4.634 4.745 0.201 212.827 o
0 12 19 11.481 11.963 0.251 97.407 o
0 12 20 0.001 0.261 0.191 466.740 o
0 12 21 69.712 68.822 0.503 11.149 o
0 12 22 5.036 5.358 0.211 192.355 o
0 12 23 5.958 6.554 0.221 166.035 o
0 12 24 20.147 19.694 0.302 55.227 o
0 12 25 0.925 0.905 0.201 361.808 o
0 12 26 3.128 2.905 0.221 231.310 o
0 12 27 0.209 0.342 0.271 229.241 o
0 12 28 0.102 0.292 0.271 231.442 o
0 12 29 1.724 1.850 0.292 174.031 o
0 12 30 17.939 17.844 0.402 48.767 o
0 12 31 14.112 14.717 0.382 59.190 o
0 13 1 76.165 77.055 0.623 9.096 o
0 13 2 18.069 17.593 0.302 60.853 o
0 13 3 14.377 14.406 0.292 74.419 o
0 13 4 7.871 8.193 0.261 121.689 o
0 13 5 24.267 24.700 0.382 39.884 o
0 13 6 0.254 0.312 0.201 407.110 o
0 13 7 106.945 110.019 0.875 5.053 o
0 13 8 25.681 25.866 0.402 36.772 o
0 13 9 12.281 12.295 0.302 81.275 o
0 13 10 2.175 2.282 0.201 293.966 o
0 13 11 51.268 51.260 0.483 16.490 o
0 13 12 51.963 51.943 0.472 16.381 o
0 13 13 4.280 4.534 0.211 209.645 o
0 13 14 163.312 163.229 0.824 2.841 o
0 13 15 7.404 7.268 0.211 154.397 o
0 13 16 13.854 13.702 0.251 85.018 o
0 13 17 0.523 0.663 0.191 421.958 o
0 13 18 21.314 20.789 0.302 52.472 o
0 13 19 0.060 0.332 0.191 460.459 o
0 13 20 70.292 71.376 0.523 10.753 o
0 13 21 16.663 17.472 0.292 65.225 o
0 13 22 76.959 77.277 0.573 9.296 o
0 13 23 32.942 32.219 0.412 28.968 o
0 13 24 60.240 59.674 0.493 13.516 o
0 13 25 27.855 28.108 0.442 32.029 o
0 13 26 36.566 35.497 0.493 23.533 o
0 13 27 0.845 1.257 0.271 212.319 o
0 13 28 3.303 3.177 0.292 153.625 o
0 13 29 0.448 0.674 0.271 222.725 o
0 14 0 29.451 28.832 0.553 25.752 o
0 14 1 139.624 139.916 0.935 3.462 o
0 14 2 285.086 289.352 1.578 0.994 o
0 14 3 1.871 2.141 0.221 265.583 o
0 14 4 109.764 108.511 0.764 5.242 o
0 14 5 4.352 4.665 0.221 197.242 o
0 14 6 58.447 57.513 0.483 14.180 o
0 14 7 42.457 42.886 0.432 21.399 o
0 14 8 41.933 41.529 0.422 22.093 o
0 14 9 85.474 84.665 0.593 8.035 o
0 14 10 6.136 6.454 0.211 171.782 o
0 14 11 61.865 61.172 0.452 13.468 o
0 14 12 185.706 187.074 0.915 2.258 o
0 14 13 9.275 9.058 0.241 119.146 o
0 14 14 27.948 28.701 0.322 38.222 o
0 14 15 0.425 0.613 0.191 429.023 o
0 14 16 0.082 0.442 0.201 412.715 o
0 14 17 9.742 10.264 0.251 109.509 o
0 14 18 5.647 5.811 0.231 165.986 o
0 14 19 21.532 20.930 0.342 48.286 o
0 14 20 1.173 1.267 0.211 318.353 o
0 14 21 0.886 1.257 0.201 356.141 o
0 14 22 1.785 1.870 0.211 290.612 o
0 14 23 2.122 1.930 0.261 202.783 o
0 14 24 1.934 2.202 0.261 203.497 o
0 14 25 14.346 14.818 0.362 61.843 o
0 14 26 6.753 6.745 0.312 109.361 o
0 14 27 11.527 11.812 0.342 74.941 o
0 15 1 39.350 39.518 0.402 24.115 o
0 15 2 41.232 41.388 0.412 22.645 o
0 15 3 14.667 15.351 0.261 77.848 o
0 15 4 2.055 2.664 0.191 312.624 o
0 15 5 21.948 21.996 0.292 51.508 o
0 15 6 1.025 1.206 0.181 416.273 o
0 15 7 2.834 3.177 0.191 281.510 o
0 15 8 0.936 1.136 0.191 387.976 o
0 15 9 97.823 96.377 0.623 6.583 o
0 15 10 0.009 0.261 0.191 466.215 o
0 15 11 6.356 6.575 0.231 155.235 o
0 15 12 56.638 56.206 0.472 14.808 o
0 15 13 147.904 146.702 0.834 3.310 o
0 15 14 6.607 7.077 0.251 138.965 o
0 15 15 26.839 27.093 0.362 37.697 o
0 15 16 6.015 6.112 0.251 147.477 o
0 15 17 47.947 46.987 0.563 16.503 o
0 15 18 11.673 12.335 0.302 83.076 o
0 15 19 76.926 76.422 0.633 8.993 o
0 15 20 0.496 0.704 0.271 221.741 o
0 15 21 19.156 19.804 0.402 46.139 o
0 15 22 0.614 0.764 0.281 205.050 o
0 15 23 9.922 10.596 0.362 75.837 o
0 15 24 19.549 19.694 0.432 42.908 o
0 15 25 17.578 17.954 0.422 46.947 o
0 16 0 411.319 417.517 2.795 0.463 o
0 16 1 0.215 0.533 0.231 309.617 o
0 16 2 110.345 110.793 0.734 5.237 o
0 16 3 0.041 0.302 0.211 380.686 o
0 16 4 27.623 27.404 0.332 38.584 o
0 16 5 7.056 7.540 0.231 144.827 o
0 16 6 62.294 61.504 0.503 12.881 o
0 16 7 1.307 1.377 0.201 337.394 o
0 16 8 0.113 0.161 0.201 418.661 o
0 16 9 38.402 38.070 0.402 24.889 o
0 16 10 98.421 97.523 0.653 6.417 o
0 16 11 0.785 1.156 0.211 333.572 o
0 16 12 70.368 70.762 0.543 10.642 o
0 16 13 7.829 7.861 0.271 118.454 o
0 16 14 62.025 61.765 0.553 12.415 o
0 16 15 10.873 11.199 0.292 90.225 o
0 16 16 8.863 8.816 0.342 86.604 o
0 16 17 14.421 14.446 0.392 57.385 o
0 16 18 3.241 3.217 0.302 146.236 o
0 16 19 0.872 0.995 0.292 187.671 o
0 16 20 14.973 14.295 0.412 53.798 o
0 16 21 2.184 1.970 0.312 151.098 o
0 16 22 2.525 2.805 0.292 161.912 o
0 17 1 5.808 6.776 0.241 152.832 o
0 17 2 0.538 0.563 0.211 354.073 o
0 17 3 41.425 41.860 0.503 20.296 o
0 17 4 1.317 1.438 0.231 268.229 o
0 17 5 6.489 6.685 0.261 135.673 o
0 17 6 3.347 3.890 0.231 206.884 o
0 17 7 0.156 0.241 0.221 344.380 o
0 17 8 42.700 44.615 0.503 19.444 o
0 17 9 0.995 0.865 0.231 283.217 o
0 17 10 43.280 43.408 0.593 17.507 o
0 17 11 6.485 6.363 0.302 116.135 o
0 17 12 2.838 3.147 0.292 157.669 o
0 17 13 19.398 18.910 0.412 45.385 o
0 17 14 0.517 0.362 0.281 209.093 o
0 17 15 18.314 17.944 0.392 49.336 o
0 17 16 0.005 0.141 0.281 217.998 o
0 17 17 31.294 30.631 0.503 26.591 o
0 17 18 21.763 21.423 0.472 36.888 o
0 17 19 12.837 13.018 0.372 64.700 o
0 18 0 6.717 6.796 0.432 69.886 o
0 18 1 64.544 65.605 0.814 9.448 o
0 18 2 28.236 28.500 0.573 25.487 o
0 18 3 3.716 3.639 0.281 156.153 o
0 18 4 8.827 8.676 0.322 93.159 o
0 18 5 9.604 9.329 0.322 89.312 o
0 18 6 11.232 11.299 0.332 78.690 o
0 18 7 1.901 1.980 0.271 193.251 o
0 18 8 20.197 20.367 0.402 44.654 o
0 18 9 9.026 9.440 0.332 88.068 o
0 18 10 8.815 9.219 0.352 83.250 o
0 18 11 9.494 9.259 0.372 76.084 o
0 18 12 13.512 13.511 0.442 52.119 o
0 18 13 26.871 26.107 0.513 29.555 o
0 18 14 9.681 9.450 0.362 77.892 o
0 19 1 0.621 0.794 0.251 252.629 o
0 19 2 1.107 1.568 0.261 220.437 o
0 19 3 0.220 0.382 0.251 265.510 o
0 19 4 5.182 4.182 0.292 135.807 o
0 19 5 6.562 6.323 0.322 106.903 o
0 19 6 14.027 13.521 0.382 60.355 o
0 19 7 0.100 0.211 0.281 216.093 o
0 19 8 0.329 0.814 0.271 223.498 o
1 0 1 732.159 773.681 2.875 0.173 o
1 0 2 193.756 201.028 0.794 2.129 o
1 0 3 2525.850 2581.030 9.168 0.016 o
1 0 4 39.476 38.844 0.231 28.515 o
1 0 5 1510.550 1530.410 5.278 0.044 o
1 0 6 5.847 6.313 0.080 286.589 o
1 0 7 2801.390 2846.460 9.168 0.013 o
1 0 8 432.900 439.261 1.518 0.496 o
1 0 9 1115.180 1111.130 3.669 0.081 o
1 0 10 5650.350 5641.400 17.673 0.003 o
1 0 11 138.159 137.895 0.643 3.883 o
1 0 12 863.862 870.168 3.478 0.129 o
1 0 13 190.222 190.422 0.794 2.239 o
1 0 14 71.011 71.657 0.372 11.598 o
1 0 15 255.677 255.926 1.005 1.319 o
1 0 16 309.615 306.352 1.206 0.932 o
1 0 17 53.525 52.406 0.332 17.794 o
1 0 18 719.087 715.746 3.136 0.182 o
1 0 19 334.226 333.947 1.659 0.766 o
1 0 20 263.447 263.476 1.779 1.085 o
1 0 21 14.735 14.828 0.281 74.735 o
1 0 22 125.499 124.515 0.875 4.140 o
1 0 23 7.339 8.042 0.241 135.301 o
1 0 24 259.900 257.877 1.699 1.131 o
1 0 25 0.294 1.458 0.211 346.145 o
1 0 26 304.337 302.693 1.789 0.873 o
1 0 27 24.810 26.178 0.402 37.374 o
1 0 28 309.508 310.755 2.061 0.805 o
1 0 29 40.052 39.468 0.503 21.171 o
1 0 30 0.290 0.392 0.191 443.791 o
1 0 31 4.621 5.238 0.221 189.637 o
1 0 32 0.296 0.352 0.191 444.697 o
1 0 33 3.626 4.222 0.221 211.439 o
1 0 34 37.664 37.316 0.412 25.123 o
1 0 35 13.662 14.456 0.312 72.434 o
1 0 36 46.018 46.354 0.493 18.392 o
1 0 37 4.162 4.705 0.372 98.425 o
1 0 38 2.072 2.212 0.312 151.032 o
1 0 39 11.931 12.184 0.432 56.676 o
1 1 0 63.755 65.615 0.422 12.975 o
1 1 1 2172.500 2267.030 6.816 0.021 o
1 1 2 5117.760 5226.910 16.899 0.004 o
1 1 3 7485.760 7657.340 28.802 0.002 o
1 1 4 3062.410 3155.010 8.223 0.011 o
1 1 5 1495.010 1543.030 3.860 0.046 o
1 1 6 861.794 885.237 2.302 0.135 o
1 1 7 1817.440 1864.210 4.936 0.031 o
1 1 8 824.323 840.472 2.101 0.148 o
1 1 9 603.124 610.180 1.498 0.273 o
1 1 10 253.702 262.029 0.674 1.370 o
1 1 11 798.069 794.862 1.940 0.160 o
1 1 12 63.989 62.901 0.201 14.720 o
1 1 13 822.014 822.588 2.091 0.151 o
1 1 14 42.955 43.268 0.191 25.884 o
1 1 15 282.645 276.454 0.794 1.154 o
1 1 16 1122.500 1113.600 2.875 0.082 o
1 1 17 77.532 78.945 0.332 10.338 o
1 1 18 89.516 91.843 0.362 8.195 o
1 1 19 77.983 74.552 0.372 10.393 o
1 1 20 50.151 50.636 0.372 18.554 o
1 1 21 101.914 101.635 0.523 6.440 o
1 1 22 58.792 58.598 0.382 15.059 o
1 1 23 7.099 7.228 0.161 189.723 o
1 1 24 44.720 42.654 0.322 22.884 o
1 1 25 8.293 9.108 0.191 148.294 o
1 1 26 186.198 183.696 0.885 2.290 o
1 1 27 52.520 53.532 0.412 16.883 o
1 1 28 19.588 19.905 0.271 59.296 o
1 1 29 32.155 31.988 0.312 33.667 o
1 1 30 29.145 29.566 0.251 40.158 o
1 1 31 20.360 19.684 0.221 63.291 o
1 1 32 5.596 6.223 0.171 213.393 o
1 1 33 34.801 34.270 0.281 31.903 o
1 1 34 12.206 12.466 0.201 106.406 o
1 1 35 2.056 2.423 0.161 392.592 o
1 1 36 12.569 13.059 0.221 98.138 o
1 1 37 15.070 15.492 0.322 66.213 o
1 1 38 12.850 12.878 0.302 78.743 o
1 1 39 1.374 1.257 0.221 289.426 o
1 2 0 43.132 44.162 0.231 24.922 o
1 2 1 990.768 1012.800 3.388 0.100 o
1 2 2 5093.200 5195.690 14.506 0.004 o
1 2 3 199.113 204.395 0.603 2.114 o
1 2 4 3766.920 3858.980 11.108 0.007 o
1 2 5 3171.280 3243.610 9.410 0.010 o
1 2 6 21.773 21.523 0.111 66.716 o
1 2 7 331.473 336.993 1.035 0.831 o
1 2 8 1871.390 1870.670 5.238 0.030 o
1 2 9 126.087 120.926 0.372 4.919 o
1 2 10 7.035 6.494 0.060 261.725 o
1 2 11 71.368 69.385 0.241 12.390 o
1 2 12 460.260 459.206 1.206 0.459 o
1 2 13 24.574 25.675 0.121 55.603 o
1 2 14 412.980 414.249 1.005 0.565 o
1 2 15 237.011 236.514 0.714 1.567 o
1 2 16 73.981 75.628 0.312 11.153 o
1 2 17 531.815 526.349 1.498 0.348 o
1 2 18 17.202 17.100 0.141 85.049 o
1 2 19 35.749 38.060 0.261 30.490 o
1 2 20 136.427 139.594 0.754 3.778 o
1 2 21 153.549 149.637 0.694 3.284 o
1 2 22 427.451 423.920 1.588 0.511 o
1 2 23 133.210 131.321 0.714 4.044 o
1 2 24 147.803 147.215 0.684 3.457 o
1 2 25 45.039 45.107 0.362 21.470 o
1 2 26 95.632 94.578 0.623 6.784 o
1 2 27 63.663 62.851 0.462 12.895 o
1 2 28 41.816 42.252 0.372 23.169 o
1 2 29 153.218 153.679 0.724 3.220 o
1 2 30 50.183 50.073 0.332 19.215 o
1 2 31 63.511 63.705 0.372 13.607 o
1 2 32 17.159 17.884 0.231 72.066 o
1 2 33 34.177 32.823 0.302 32.200 o
1 2 34 1.924 2.553 0.161 396.075 o
1 2 35 20.303 19.895 0.241 61.117 o
1 2 36 20.352 19.975 0.261 58.846 o
1 2 37 2.077 2.322 0.231 242.340 o
1 2 38 42.775 41.780 0.422 21.718 o
1 2 39 20.619 20.619 0.342 49.721 o
1 3 0 2043.050 2076.040 8.334 0.024 o
1 3 1 175.140 176.046 0.613 2.654 o
1 3 2 3333.510 3394.440 10.184 0.009 o
1 3 3 873.050 880.603 2.584 0.132 o
1 3 4 1755.340 1768.470 4.845 0.034 o
1 3 5 303.971 308.453 0.854 0.987 o
1 3 6 56.506 55.261 0.221 17.575 o
1 3 7 1014.840 1019.680 2.553 0.100 o
1 3 8 14.651 16.386 0.101 102.688 o
1 3 9 347.980 353.440 0.935 0.769 o
1 3 10 274.934 276.525 0.784 1.194 o
1 3 11 40.633 40.212 0.161 28.636 o
1 3 12 1206.520 1208.510 2.815 0.072 o
1 3 13 95.025 93.241 0.302 7.785 o
1 3 14 1091.620 1088.820 2.594 0.087 o
1 3 15 69.565 70.692 0.261 12.504 o
1 3 16 255.506 253.986 0.774 1.368 o
1 3 17 379.330 378.743 1.126 0.655 o
1 3 18 49.539 51.310 0.302 19.640 o
1 3 19 353.564 353.711 1.407 0.720 o
1 3 20 52.763 54.235 0.352 17.503 o
1 3 21 33.218 32.300 0.261 34.612 o
1 3 22 80.206 78.915 0.472 9.384 o
1 3 23 75.124 77.015 0.513 9.861 o
1 3 24 6.366 6.394 0.151 215.469 o
1 3 25 39.347 40.061 0.312 26.346 o
1 3 26 131.324 131.200 0.724 4.091 o
1 3 27 27.790 26.972 0.302 40.345 o
1 3 28 105.802 107.506 0.623 5.799 o
1 3 29 98.166 98.860 0.503 6.830 o
1 3 30 3.902 4.001 0.151 304.814 o
1 3 31 11.187 11.118 0.191 118.903 o
1 3 32 59.831 59.754 0.372 14.792 o
1 3 33 21.057 22.378 0.241 57.227 o
1 3 34 32.805 33.355 0.322 32.260 o
1 3 35 30.179 30.742 0.302 36.260 o
1 3 36 16.358 16.286 0.312 64.207 o
1 3 37 2.361 2.121 0.221 254.678 o
1 3 38 3.469 3.740 0.241 195.163 o
1 3 39 17.401 17.020 0.322 60.025 o
1 4 0 9.947 9.922 0.131 154.036 o
1 4 1 197.092 202.536 0.593 2.153 o
1 4 2 934.437 931.219 2.704 0.116 o
1 4 3 736.072 743.642 2.202 0.183 o
1 4 4 1017.750 1024.910 2.714 0.099 o
1 4 5 155.752 158.645 0.553 3.238 o
1 4 6 893.476 891.822 2.795 0.126 o
1 4 7 107.173 108.260 0.362 6.236 o
1 4 8 33.189 32.903 0.151 37.796 o
1 4 9 698.453 705.693 1.880 0.204 o
1 4 10 80.872 80.674 0.281 9.979 o
1 4 11 72.039 73.597 0.261 11.833 o
1 4 12 63.442 63.253 0.241 14.585 o
1 4 13 598.688 589.300 1.498 0.281 o
1 4 14 108.485 108.390 0.372 6.136 o
1 4 15 124.704 126.043 0.402 4.837 o
1 4 16 172.919 173.975 0.573 2.730 o
1 4 17 491.418 491.918 1.598 0.396 o
1 4 18 46.658 47.078 0.312 21.344 o
1 4 19 676.432 679.103 2.393 0.212 o
1 4 20 25.528 25.293 0.221 48.951 o
1 4 21 92.514 92.296 0.483 7.553 o
1 4 22 38.866 38.653 0.292 27.517 o
1 4 23 241.600 242.566 1.005 1.448 o
1 4 24 32.884 32.762 0.292 33.580 o
1 4 25 117.507 112.974 0.633 5.085 o
1 4 26 22.586 21.976 0.292 50.571 o
1 4 27 302.896 305.226 1.237 0.954 o
1 4 28 19.071 18.899 0.221 67.169 o
1 4 29 56.852 55.462 0.342 16.327 o
1 4 30 12.633 12.646 0.191 106.290 o
1 4 31 46.561 46.032 0.312 21.590 o
1 4 32 1.986 2.282 0.161 400.003 o
1 4 33 60.674 61.202 0.382 14.358 o
1 4 34 7.000 7.650 0.191 168.729 o
1 4 35 18.261 17.834 0.251 66.683 o
1 4 36 0.895 0.945 0.231 284.777 o
1 4 37 58.783 59.091 0.513 13.628 o
1 4 38 4.512 4.755 0.231 184.959 o
1 5 0 3775.350 3751.440 15.924 0.007 o
1 5 1 407.433 408.117 1.397 0.562 o
1 5 2 1197.300 1197.490 3.227 0.072 o
1 5 3 467.688 467.942 1.458 0.438 o
1 5 4 1486.620 1500.680 4.071 0.047 o
1 5 5 955.991 958.533 2.594 0.112 o
1 5 6 940.114 931.983 2.664 0.116 o
1 5 7 193.829 193.991 0.643 2.232 o
1 5 8 102.356 104.379 0.342 6.710 o
1 5 9 107.827 108.350 0.362 6.193 o
1 5 10 365.545 360.939 1.005 0.712 o
1 5 11 499.107 490.088 1.337 0.397 o
1 5 12 552.426 553.934 1.619 0.320 o
1 5 13 60.664 61.242 0.251 15.411 o
1 5 14 509.241 509.038 1.377 0.377 o
1 5 15 533.468 534.764 1.478 0.344 o
1 5 16 174.068 173.855 0.643 2.675 o
1 5 17 213.909 213.624 0.975 1.784 o
1 5 18 41.287 41.086 0.312 25.067 o
1 5 19 50.246 51.541 0.332 18.952 o
1 5 20 65.665 64.077 0.382 13.082 o
1 5 21 92.117 92.356 0.513 7.485 o
1 5 22 17.512 17.462 0.211 74.420 o
1 5 23 43.036 42.926 0.322 23.574 o
1 5 24 40.660 40.081 0.322 25.405 o
1 5 25 30.563 30.068 0.312 35.758 o
1 5 26 7.608 7.912 0.191 160.743 o
1 5 27 15.822 15.482 0.231 79.426 o
1 5 28 7.319 7.580 0.161 184.223 o
1 5 29 17.898 17.764 0.201 74.195 o
1 5 30 0.311 0.271 0.141 780.871 o
1 5 31 81.182 81.217 0.442 9.289 o
1 5 32 7.349 7.329 0.181 172.835 o
1 5 33 0.013 0.151 0.161 658.916 o
1 5 34 22.887 22.328 0.261 52.385 o
1 5 35 17.375 17.582 0.322 59.553 o
1 5 36 17.337 17.663 0.362 54.418 o
1 5 37 8.652 8.515 0.271 112.214 o
1 5 38 5.454 5.127 0.231 171.722 o
1 6 0 408.520 406.750 1.870 0.535 o
1 6 1 252.583 249.362 0.774 1.401 o
1 6 2 237.931 235.006 0.704 1.568 o
1 6 3 264.502 267.135 0.764 1.277 o
1 6 4 152.642 153.528 0.523 3.393 o
1 6 5 354.337 352.937 0.985 0.750 o
1 6 6 123.500 120.001 0.392 5.030 o
1 6 7 469.762 462.735 1.347 0.442 o
1 6 8 477.994 480.981 1.287 0.424 o
1 6 9 177.213 175.363 0.543 2.658 o
1 6 10 43.268 43.630 0.201 25.467 o
1 6 11 282.481 278.334 0.865 1.142 o
1 6 12 232.169 231.066 0.754 1.618 o
1 6 13 236.972 238.274 0.774 1.549 o
1 6 14 202.689 201.108 0.704 2.059 o
1 6 15 208.536 206.275 0.794 1.936 o
1 6 16 18.409 17.834 0.201 72.652 o
1 6 17 118.801 118.071 0.643 4.903 o
1 6 18 128.349 128.174 0.684 4.294 o
1 6 19 319.712 318.003 1.277 0.872 o
1 6 20 105.207 105.485 0.543 6.078 o
1 6 21 286.982 288.035 1.247 1.045 o
1 6 22 167.835 167.381 0.754 2.773 o
1 6 23 6.909 6.343 0.171 191.765 o
1 6 24 122.616 122.263 0.674 4.619 o
1 6 25 207.275 208.236 1.106 1.818 o
1 6 26 156.501 155.780 0.834 3.032 o
1 6 27 35.768 34.331 0.271 31.499 o
1 6 28 30.599 31.003 0.241 38.369 o
1 6 29 30.802 31.677 0.261 37.023 o
1 6 30 2.924 3.267 0.151 356.213 o
1 6 31 11.664 11.702 0.201 111.360 o
1 6 32 45.026 45.298 0.342 21.819 o
1 6 33 9.639 9.259 0.211 128.156 o
1 6 34 13.226 13.380 0.251 87.794 o
1 6 35 19.728 20.076 0.352 50.315 o
1 6 36 24.059 23.574 0.382 40.629 o
1 6 37 7.460 7.680 0.251 130.678 o
1 7 0 62.201 61.956 0.362 14.132 o
1 7 1 423.783 427.519 1.176 0.531 o
1 7 2 195.023 190.492 0.684 2.224 o
1 7 3 222.402 233.257 0.754 1.690 o
1 7 4 50.895 49.913 0.211 20.474 o
1 7 5 494.466 493.899 1.327 0.400 o
1 7 6 153.702 154.161 0.493 3.379 o
1 7 7 809.623 812.193 2.071 0.155 o
1 7 8 95.510 94.025 0.352 7.599 o
1 7 9 322.268 321.451 0.965 0.889 o
1 7 10 32.378 33.768 0.191 37.059 o
1 7 11 127.319 129.330 0.483 4.575 o
1 7 12 67.736 69.345 0.322 12.630 o
1 7 13 151.409 152.140 0.653 3.338 o
1 7 14 15.032 15.421 0.191 89.224 o
1 7 15 50.879 49.179 0.342 18.991 o
1 7 16 90.165 89.712 0.533 7.677 o
1 7 17 432.509 433.973 1.669 0.493 o
1 7 18 65.323 65.173 0.382 13.044 o
1 7 19 226.110 228.613 0.935 1.630 o
1 7 20 82.374 81.650 0.452 9.093 o
1 7 21 87.471 84.846 0.483 8.308 o
1 7 22 31.014 30.832 0.281 36.368 o
1 7 23 50.511 51.370 0.392 18.037 o
1 7 24 4.488 4.604 0.181 239.386 o
1 7 25 34.933 34.492 0.342 29.687 o
1 7 26 33.139 33.265 0.261 34.276 o
1 7 27 45.495 45.389 0.281 22.675 o
1 7 28 41.487 42.172 0.281 25.343 o
1 7 29 14.355 14.546 0.201 91.798 o
1 7 30 13.678 14.275 0.201 95.195 o
1 7 31 2.388 2.654 0.161 370.571 o
1 7 32 12.630 13.018 0.221 97.958 o
1 7 33 7.155 7.329 0.201 162.572 o
1 7 34 0.810 0.764 0.231 289.420 o
1 7 35 1.535 1.337 0.241 246.505 o
1 7 36 4.869 5.268 0.261 154.135 o
1 7 37 8.239 8.344 0.281 110.782 o
1 8 0 30.995 30.862 0.241 38.047 o
1 8 1 46.961 47.962 0.231 22.230 o
1 8 2 85.892 83.680 0.332 9.056 o
1 8 3 90.456 92.768 0.372 8.039 o
1 8 4 600.801 594.850 1.689 0.276 o
1 8 5 295.113 288.709 0.875 1.060 o
1 8 6 254.857 253.825 0.784 1.371 o
1 8 7 255.959 252.860 0.794 1.365 o
1 8 8 77.575 77.186 0.332 10.449 o
1 8 9 60.286 62.268 0.312 14.929 o
1 8 10 480.225 486.650 1.649 0.408 o
1 8 11 161.776 162.756 0.804 2.889 o
1 8 12 168.854 168.104 1.076 2.514 o
1 8 13 49.549 50.677 0.352 19.036 o
1 8 14 166.986 166.647 0.734 2.808 o
1 8 15 94.205 94.296 0.472 7.372 o
1 8 16 44.734 42.262 0.312 23.159 o
1 8 17 69.581 68.701 0.402 11.871 o
1 8 18 47.233 50.184 0.332 20.220 o
1 8 19 5.377 5.398 0.151 245.338 o
1 8 20 294.893 294.168 1.186 1.011 o
1 8 21 1.162 1.508 0.141 571.206 o
1 8 22 128.908 128.516 0.684 4.269 o
1 8 23 45.765 46.133 0.362 20.996 o
1 8 24 313.366 312.072 1.166 0.914 o
1 8 25 13.690 13.632 0.171 102.966 o
1 8 26 109.633 108.682 0.462 5.903 o
1 8 27 8.319 8.253 0.151 172.801 o
1 8 28 25.883 25.524 0.221 48.269 o
1 8 29 14.059 14.024 0.191 96.159 o
1 8 30 39.201 39.025 0.302 26.964 o
1 8 31 12.589 12.828 0.221 98.564 o
1 8 32 10.654 10.636 0.211 117.159 o
1 8 33 2.863 3.358 0.221 232.047 o
1 8 34 16.059 16.447 0.312 64.666 o
1 8 35 0.256 0.462 0.221 336.749 o
1 8 36 36.037 36.361 0.472 24.210 o
1 9 0 8.968 9.550 0.181 144.919 o
1 9 1 279.774 268.875 0.885 1.175 o
1 9 2 387.048 385.227 1.237 0.627 o
1 9 3 362.295 360.718 1.166 0.710 o
1 9 4 135.087 134.055 0.553 4.138 o
1 9 5 918.915 916.180 3.046 0.118 o
1 9 6 324.046 322.386 1.347 0.844 o
1 9 7 380.276 378.954 1.608 0.622 o
1 9 8 58.473 59.674 0.472 14.069 o
1 9 9 130.132 130.386 0.754 4.098 o
1 9 10 5.572 5.338 0.141 251.954 o
1 9 11 132.434 134.357 0.663 4.087 o
1 9 12 399.610 394.576 1.508 0.580 o
1 9 13 197.797 194.795 0.834 2.102 o
1 9 14 80.518 81.519 0.452 9.300 o
1 9 15 37.512 37.005 0.302 28.551 o
1 9 16 16.530 17.613 0.231 74.165 o
1 9 17 52.043 49.903 0.372 18.087 o
1 9 18 114.765 115.739 0.623 5.164 o
1 9 19 138.670 137.423 0.684 3.830 o
1 9 20 18.188 17.321 0.231 70.103 o
1 9 21 52.465 53.310 0.382 17.332 o
1 9 22 16.776 16.979 0.231 74.364 o
1 9 23 13.728 13.883 0.171 102.151 o
1 9 24 6.923 7.268 0.141 205.761 o
1 9 25 1.044 1.428 0.131 648.591 o
1 9 26 32.798 32.803 0.241 35.471 o
1 9 27 7.202 7.278 0.151 194.506 o
1 9 28 14.655 14.315 0.191 92.978 o
1 9 29 4.622 4.906 0.161 257.362 o
1 9 30 24.910 23.846 0.261 48.235 o
1 9 31 7.364 7.339 0.181 172.598 o
1 9 32 12.802 12.777 0.261 88.108 o
1 9 33 2.413 2.533 0.221 249.137 o
1 9 34 5.756 6.524 0.231 161.251 o
1 9 35 1.467 1.428 0.211 306.442 o
1 10 0 163.721 164.455 1.146 2.558 o
1 10 1 14.398 14.878 0.201 90.958 o
1 10 2 11.488 11.541 0.181 118.725 o
1 10 3 247.954 244.325 1.066 1.387 o
1 10 4 110.078 109.878 0.543 5.690 o
1 10 5 31.899 31.968 0.271 35.501 o
1 10 6 43.617 43.750 0.302 23.521 o
1 10 7 295.381 293.112 1.106 1.022 o
1 10 8 152.609 151.869 0.674 3.297 o
1 10 9 133.196 132.909 0.643 4.111 o
1 10 10 359.551 357.943 1.377 0.704 o
1 10 11 151.977 154.473 0.684 3.273 o
1 10 12 314.504 314.414 1.176 0.905 o
1 10 13 120.207 119.529 0.573 4.934 o
1 10 14 2.369 2.835 0.141 421.262 o
1 10 15 134.024 133.432 0.663 4.052 o
1 10 16 73.279 72.823 0.503 10.403 o
1 10 17 1.605 1.950 0.161 431.413 o
1 10 18 114.059 114.030 0.653 5.174 o
1 10 19 62.585 62.338 0.432 13.407 o
1 10 20 55.933 56.025 0.422 15.585 o
1 10 21 115.737 115.910 0.533 5.280 o
1 10 22 16.840 16.959 0.181 81.421 o
1 10 23 52.900 53.009 0.312 18.132 o
1 10 24 34.586 34.672 0.271 32.243 o
1 10 25 102.843 102.539 0.472 6.473 o
1 10 26 85.685 84.856 0.422 8.706 o
1 10 27 1.926 1.880 0.141 484.628 o
1 10 28 36.254 35.728 0.281 30.362 o
1 10 29 38.562 39.649 0.332 26.362 o
1 10 30 0.914 0.885 0.191 395.249 o
1 10 31 9.525 9.832 0.241 115.451 o
1 10 32 5.984 5.388 0.221 172.111 o
1 10 33 15.183 15.361 0.281 72.837 o
1 10 34 18.669 18.568 0.302 58.802 o
1 11 0 1094.010 1086.730 5.408 0.078 o
1 11 1 102.689 103.344 0.543 6.290 o
1 11 2 179.247 174.046 0.744 2.535 o
1 11 3 270.439 266.914 1.035 1.203 o
1 11 4 123.297 121.580 0.603 4.719 o
1 11 5 144.865 145.113 0.663 3.578 o
1 11 6 126.306 126.938 0.623 4.474 o
1 11 7 32.537 32.280 0.292 34.048 o
1 11 8 272.576 272.825 1.076 1.171 o
1 11 9 135.097 136.388 0.674 3.961 o
1 11 10 282.994 286.819 1.156 1.078 o
1 11 11 1.214 1.196 0.131 641.167 o
1 11 12 2.003 2.533 0.141 454.837 o
1 11 13 3.036 3.277 0.151 351.133 o
1 11 14 189.821 192.342 0.895 2.184 o
1 11 15 138.103 139.333 0.734 3.760 o
1 11 16 108.383 109.245 0.704 5.433 o
1 11 17 54.432 53.682 0.412 16.364 o
1 11 18 82.583 82.233 0.563 8.541 o
1 11 19 39.716 38.794 0.261 27.707 o
1 11 20 22.252 22.579 0.201 58.178 o
1 11 21 15.543 15.300 0.181 89.175 o
1 11 22 4.649 5.137 0.141 278.655 o
1 11 23 11.016 11.410 0.181 122.192 o
1 11 24 33.699 33.818 0.251 33.934 o
1 11 25 1.697 1.629 0.141 513.889 o
1 11 26 5.231 5.509 0.161 236.828 o
1 11 27 31.778 32.421 0.281 35.013 o
1 11 28 5.635 5.831 0.171 216.139 o
1 11 29 11.700 11.390 0.241 100.497 o
1 11 30 5.666 6.213 0.231 163.722 o
1 11 31 36.279 36.753 0.402 26.258 o
1 11 32 3.030 3.016 0.201 261.831 o
1 12 0 10.011 10.184 0.231 115.324 o
1 12 1 7.701 7.841 0.151 183.385 o
1 12 2 101.377 102.389 0.493 6.525 o
1 12 3 0.670 0.804 0.121 850.395 o
1 12 4 63.010 61.162 0.372 13.962 o
1 12 5 100.005 97.433 0.523 6.700 o
1 12 6 111.035 110.200 0.563 5.592 o
1 12 7 15.775 15.441 0.201 84.703 o
1 12 8 29.337 30.008 0.281 38.316 o
1 12 9 33.210 33.376 0.302 32.714 o
1 12 10 8.314 9.309 0.191 147.193 o
1 12 11 16.830 16.788 0.231 74.481 o
1 12 12 37.096 37.487 0.352 27.184 o
1 12 13 22.611 22.820 0.271 51.599 o
1 12 14 68.690 67.535 0.452 11.757 o
1 12 15 64.119 64.590 0.432 12.918 o
1 12 16 68.740 69.114 0.382 12.104 o
1 12 17 86.560 85.942 0.402 8.636 o
1 12 18 2.350 2.563 0.141 430.817 o
1 12 19 79.523 82.001 0.392 9.649 o
1 12 20 17.271 17.613 0.191 77.601 o
1 12 21 40.722 40.071 0.281 26.309 o
1 12 22 6.261 6.243 0.161 210.435 o
1 12 23 75.316 75.507 0.452 10.269 o
1 12 24 1.424 1.257 0.141 557.127 o
1 12 25 21.839 21.604 0.231 57.391 o
1 12 26 14.574 14.818 0.211 88.471 o
1 12 27 39.097 38.724 0.372 25.240 o
1 12 28 3.609 3.649 0.221 216.373 o
1 12 29 27.942 28.339 0.392 34.559 o
1 12 30 5.608 5.680 0.231 167.083 o
1 12 31 26.380 26.670 0.392 36.474 o
1 13 0 45.154 45.731 0.462 19.338 o
1 13 1 45.176 45.459 0.322 22.096 o
1 13 2 138.807 138.267 0.674 3.825 o
1 13 3 44.133 42.423 0.332 22.992 o
1 13 4 231.940 230.965 0.985 1.562 o
1 13 5 97.624 97.925 0.533 6.816 o
1 13 6 20.770 19.503 0.271 57.466 o
1 13 7 6.818 7.399 0.191 172.260 o
1 13 8 10.392 11.621 0.201 119.081 o
1 13 9 20.402 20.247 0.241 60.556 o
1 13 10 66.189 67.264 0.412 12.480 o
1 13 11 17.274 17.281 0.231 72.568 o
1 13 12 109.148 110.029 0.523 5.776 o
1 13 13 17.241 17.381 0.191 78.059 o
1 13 14 244.381 245.642 0.844 1.455 o
1 13 15 33.458 32.421 0.241 35.063 o
1 13 16 25.864 25.645 0.231 47.609 o
1 13 17 66.752 66.993 0.362 12.762 o
1 13 18 7.260 7.228 0.161 187.454 o
1 13 19 36.414 35.949 0.271 30.473 o
1 13 20 19.914 19.704 0.211 65.314 o
1 13 21 0.073 0.352 0.141 820.682 o
1 13 22 5.993 6.122 0.171 207.537 o
1 13 23 11.629 11.671 0.191 114.540 o
1 13 24 1.175 1.478 0.151 521.176 o
1 13 25 1.884 2.342 0.191 323.905 o
1 13 26 6.739 7.238 0.221 154.839 o
1 13 27 5.137 5.680 0.221 180.292 o
1 13 28 29.930 28.761 0.352 34.908 o
1 13 29 33.584 32.139 0.382 29.795 o
1 14 0 0.321 0.684 0.201 394.310 o
1 14 1 20.550 20.427 0.241 60.078 o
1 14 2 23.971 23.293 0.261 49.984 o
1 14 3 47.820 46.485 0.342 20.517 o
1 14 4 7.646 7.781 0.181 166.814 o
1 14 5 30.712 30.561 0.261 37.633 o
1 14 6 77.948 77.920 0.422 9.946 o
1 14 7 36.932 37.759 0.271 29.518 o
1 14 8 20.135 20.930 0.211 63.417 o
1 14 9 6.971 7.932 0.161 186.582 o
1 14 10 60.137 61.272 0.332 14.911 o
1 14 11 27.242 27.314 0.231 44.669 o
1 14 12 63.922 65.404 0.352 13.513 o
1 14 13 9.614 9.590 0.171 143.316 o
1 14 14 69.497 68.872 0.362 12.125 o
1 14 15 23.493 24.026 0.231 52.397 o
1 14 16 34.264 33.838 0.271 32.804 o
1 14 17 99.672 100.338 0.493 6.704 o
1 14 18 14.729 14.014 0.201 91.366 o
1 14 19 34.289 33.094 0.281 32.726 o
1 14 20 32.053 32.320 0.271 35.216 o
1 14 21 22.479 22.539 0.241 54.548 o
1 14 22 70.401 69.868 0.432 11.457 o
1 14 23 1.899 2.332 0.201 301.408 o
1 14 24 25.002 25.233 0.312 43.733 o
1 14 25 8.909 8.806 0.241 122.134 o
1 14 26 6.221 6.223 0.221 165.011 o
1 14 27 14.253 14.175 0.261 80.895 o
1 15 0 15.358 15.130 0.281 72.683 o
1 15 1 176.682 173.925 0.643 2.631 o
1 15 2 53.305 53.602 0.322 17.801 o
1 15 3 154.449 152.241 0.593 3.314 o
1 15 4 10.642 10.586 0.171 130.986 o
1 15 5 83.729 85.239 0.392 8.999 o
1 15 6 6.256 6.836 0.151 213.480 o
1 15 7 34.705 35.165 0.271 31.971 o
1 15 8 27.165 26.952 0.241 44.450 o
1 15 9 151.345 154.141 0.613 3.349 o
1 15 10 12.738 12.657 0.191 105.723 o
1 15 11 19.284 18.507 0.211 68.275 o
1 15 12 49.197 49.018 0.312 20.026 o
1 15 13 32.714 32.300 0.261 35.039 o
1 15 14 6.928 7.178 0.171 185.677 o
1 15 15 44.698 44.363 0.312 22.713 o
1 15 16 43.264 43.670 0.332 23.100 o
1 15 17 8.814 8.786 0.191 145.090 o
1 15 18 13.861 13.973 0.221 90.836 o
1 15 19 0.297 0.483 0.151 676.521 o
1 15 20 18.069 17.934 0.281 63.102 o
1 15 21 7.970 8.012 0.231 135.767 o
1 15 22 3.308 3.810 0.221 220.079 o
1 15 23 0.293 0.553 0.201 398.956 o
1 15 24 4.583 4.966 0.211 201.655 o
1 15 25 0.721 0.975 0.191 402.831 o
1 16 0 0.923 1.076 0.201 358.329 o
1 16 1 8.099 7.881 0.171 166.830 o
1 16 2 1.079 1.156 0.141 600.122 o
1 16 3 64.283 63.786 0.382 13.370 o
1 16 4 10.078 9.822 0.181 134.608 o
1 16 5 43.054 42.172 0.292 24.355 o
1 16 6 27.772 28.339 0.241 42.872 o
1 16 7 27.041 26.982 0.241 44.586 o
1 16 8 6.164 6.896 0.171 198.701 o
1 16 9 17.855 17.904 0.221 71.525 o
1 16 10 74.070 75.105 0.412 10.678 o
1 16 11 14.084 14.114 0.211 91.757 o
1 16 12 19.277 18.809 0.231 65.633 o
1 16 13 10.837 10.515 0.201 119.757 o
1 16 14 17.606 17.050 0.231 71.986 o
1 16 15 3.205 3.126 0.171 307.383 o
1 16 16 53.268 52.828 0.432 16.507 o
1 16 17 5.807 6.203 0.221 169.554 o
1 16 18 22.176 22.297 0.322 48.318 o
1 16 19 18.192 18.055 0.322 57.668 o
1 16 20 18.021 18.729 0.302 59.858 o
1 16 21 9.539 9.450 0.241 116.456 o
1 16 22 21.250 21.614 0.302 51.938 o
1 17 0 1.925 2.051 0.241 232.354 o
1 17 1 32.135 32.380 0.292 34.334 o
1 17 2 19.147 19.322 0.241 64.195 o
1 17 3 36.661 36.010 0.292 29.697 o
1 17 4 3.796 3.519 0.171 283.304 o
1 17 5 36.560 35.718 0.312 29.249 o
1 17 6 2.576 2.855 0.171 334.554 o
1 17 7 71.528 72.511 0.432 11.098 o
1 17 8 11.142 11.410 0.211 112.101 o
1 17 9 15.175 15.321 0.231 81.760 o
1 17 10 17.910 18.045 0.281 63.318 o
1 17 11 26.904 26.841 0.342 38.950 o
1 17 12 5.088 5.589 0.211 190.085 o
1 17 13 9.770 9.580 0.231 118.501 o
1 17 14 10.448 10.435 0.251 105.563 o
1 17 15 12.878 12.737 0.261 87.907 o
1 17 16 10.265 10.586 0.261 102.845 o
1 17 17 8.900 9.369 0.271 108.794 o
1 17 18 1.778 2.171 0.211 286.624 o
1 17 19 8.934 8.957 0.251 117.444 o
1 18 0 1.823 2.161 0.271 193.093 o
1 18 1 7.019 7.620 0.221 150.513 o
1 18 2 8.410 8.907 0.241 124.971 o
1 18 3 6.909 7.218 0.241 141.707 o
1 18 4 0.135 0.342 0.191 455.187 o
1 18 5 17.088 17.100 0.302 63.300 o
1 18 6 7.027 7.047 0.241 141.453 o
1 18 7 8.208 8.203 0.241 128.619 o
1 18 8 28.368 28.410 0.412 33.151 o
1 18 9 0.759 0.784 0.201 371.603 o
1 18 10 7.689 8.465 0.251 126.546 o
1 18 11 19.519 19.211 0.332 53.378 o
1 18 12 7.156 6.705 0.241 141.779 o
1 18 13 0.914 0.925 0.201 361.863 o
1 18 14 5.577 5.228 0.221 177.731 o
1 19 0 46.164 45.359 0.744 13.894 o
1 19 1 8.465 8.062 0.241 127.371 o
1 19 2 28.131 27.505 0.402 34.189 o
1 19 3 2.260 2.222 0.211 273.305 o
1 19 4 44.521 42.876 0.493 19.365 o
1 19 5 23.245 21.805 0.322 47.234 o
1 19 6 13.342 13.028 0.312 75.083 o
1 19 7 12.880 12.616 0.292 81.240 o
2 0 0 4576.810 4645.620 24.499 0.004 o
2 0 1 378.718 387.690 1.528 0.622 o
2 0 2 3032.500 3069.260 11.229 0.011 o
2 0 3 4462.360 4470.100 16.507 0.005 o
2 0 4 207.011 213.745 0.875 1.885 o
2 0 5 1.437 1.669 0.060 1069.080 o
2 0 6 556.891 565.375 2.181 0.301 o
2 0 7 196.359 194.724 0.794 2.136 o
2 0 8 568.312 572.412 2.061 0.295 o
2 0 9 50.250 51.260 0.261 19.906 o
2 0 10 696.401 697.560 2.473 0.200 o
2 0 11 50.049 50.928 0.261 20.039 o
2 0 13 837.942 835.827 2.895 0.141 o
2 0 14 1432.250 1418.540 4.725 0.050 o
2 0 15 96.941 97.473 0.442 7.128 o
2 0 16 16.618 17.412 0.181 81.407 o
2 0 17 357.014 352.625 1.769 0.681 o
2 0 18 202.537 203.692 1.086 1.893 o
2 0 19 362.098 362.346 2.071 0.633 o
2 0 20 96.816 96.488 0.774 6.148 o
2 0 21 464.647 466.223 2.543 0.398 o
2 0 22 65.129 65.002 0.563 11.600 o
2 0 23 17.993 17.794 0.292 62.102 o
2 0 24 137.679 134.377 1.035 3.435 o
2 0 25 94.829 94.306 0.895 5.889 o
2 0 26 3.893 3.840 0.221 210.246 o
2 0 27 6.765 6.786 0.251 138.874 o
2 0 28 8.835 8.625 0.292 103.500 o
2 0 29 14.069 14.195 0.292 75.535 o
2 0 30 2.727 2.925 0.211 253.953 o
2 0 31 102.145 102.670 0.935 5.235 o
2 0 32 8.254 8.867 0.261 117.487 o
2 0 33 30.188 29.988 0.392 32.313 o
2 0 34 6.251 6.484 0.261 138.127 o
2 0 35 10.769 11.440 0.302 87.457 o
2 0 36 4.566 5.087 0.352 104.835 o
2 0 37 2.989 3.016 0.332 127.946 o
2 0 38 7.790 7.962 0.342 91.471 o
2 0 39 0.255 0.543 0.292 197.625 o
2 1 0 450.927 455.899 1.729 0.454 o
2 1 1 133.551 131.954 0.402 4.377 o
2 1 2 2496.040 2518.640 6.675 0.017 o
2 1 3 131.267 127.239 0.382 4.569 o
2 1 4 742.911 759.888 2.061 0.180 o
2 1 5 902.216 906.258 2.483 0.125 o
2 1 6 2398.180 2382.360 6.142 0.018 o
2 1 7 1273.570 1281.610 3.207 0.064 o
2 1 8 400.394 406.227 1.076 0.591 o
2 1 9 502.729 504.886 1.287 0.387 o
2 1 10 289.782 296.751 0.794 1.075 o
2 1 11 1.729 1.840 0.050 1003.850 o
2 1 12 769.421 765.869 2.011 0.171 o
2 1 13 172.899 172.839 0.503 2.773 o
2 1 14 42.550 40.574 0.181 27.032 o
2 1 15 463.609 452.440 1.327 0.456 o
2 1 16 35.304 35.818 0.181 33.790 o
2 1 17 719.796 724.502 2.091 0.192 o
2 1 18 86.355 85.972 0.412 8.620 o
2 1 19 281.517 282.044 1.196 1.089 o
2 1 20 193.358 192.915 0.955 2.109 o
2 1 21 222.226 223.365 1.126 1.621 o
2 1 22 14.917 14.526 0.191 91.464 o
2 1 23 42.373 41.830 0.312 24.351 o
2 1 24 44.718 44.836 0.322 22.417 o
2 1 25 87.463 85.409 0.513 8.166 o
2 1 26 148.007 148.944 0.824 3.293 o
2 1 27 59.656 58.186 0.452 14.194 o
2 1 28 39.382 39.417 0.402 24.123 o
2 1 29 64.477 64.168 0.432 12.892 o
2 1 30 29.262 29.314 0.251 40.168 o
2 1 31 53.190 54.125 0.362 17.272 o
2 1 32 39.294 38.814 0.312 26.716 o
2 1 33 24.112 23.745 0.251 50.182 o
2 1 34 14.592 15.250 0.221 85.712 o
2 1 35 21.169 22.649 0.261 54.956 o
2 1 36 29.539 29.194 0.422 31.577 o
2 1 37 17.433 16.949 0.312 61.383 o
2 1 38 16.928 17.050 0.332 59.513 o
2 1 39 21.641 21.212 0.372 45.268 o
2 2 0 624.676 633.503 2.634 0.239 o
2 2 1 318.965 328.157 1.025 0.884 o
2 2 2 502.186 515.794 1.458 0.379 o
2 2 3 824.342 841.166 2.453 0.146 o
2 2 4 1269.200 1286.210 3.388 0.064 o
2 2 5 1993.210 2018.490 5.117 0.026 o
2 2 6 417.570 421.809 1.136 0.547 o
2 2 7 20.395 19.794 0.131 71.349 o
2 2 8 283.904 282.456 0.794 1.134 o
2 2 9 184.398 184.722 0.553 2.463 o
2 2 10 41.018 41.669 0.171 27.779 o
2 2 11 44.265 42.956 0.181 25.400 o
2 2 12 881.852 886.172 2.192 0.131 o
2 2 13 340.257 339.637 0.915 0.811 o
2 2 14 424.535 423.920 1.146 0.534 o
2 2 15 244.367 249.322 0.694 1.471 o
2 2 16 269.180 272.463 0.824 1.229 o
2 2 17 194.664 195.529 0.714 2.184 o
2 2 18 1.490 1.327 0.090 863.068 o
2 2 19 276.074 274.303 1.257 1.119 o
2 2 20 57.041 55.944 0.362 16.004 o
2 2 21 21.870 20.820 0.211 59.853 o
2 2 22 173.140 168.667 0.804 2.639 o
2 2 23 141.808 140.459 0.653 3.732 o
2 2 24 192.372 188.411 0.844 2.201 o
2 2 25 34.155 32.682 0.302 32.268 o
2 2 26 38.864 38.593 0.322 26.751 o
2 2 27 51.483 51.441 0.382 17.884 o
2 2 28 28.000 29.103 0.312 38.521 o
2 2 29 31.108 30.018 0.271 37.085 o
2 2 30 19.609 19.442 0.221 65.257 o
2 2 31 71.910 72.542 0.422 11.102 o
2 2 32 124.024 124.103 0.603 4.641 o
2 2 33 60.752 61.192 0.402 14.158 o
2 2 34 3.546 3.629 0.181 272.892 o
2 2 35 12.455 12.425 0.231 97.525 o
2 2 36 21.527 21.744 0.352 46.863 o
2 2 37 3.767 3.619 0.231 202.659 o
2 2 38 6.023 6.474 0.241 152.261 o
2 2 39 11.363 11.581 0.271 93.166 o
2 3 0 2737.350 2759.400 11.430 0.013 o
2 3 1 40.657 42.102 0.181 27.711 o
2 3 2 47.807 46.887 0.201 22.471 o
2 3 3 186.468 185.204 0.613 2.405 o
2 3 4 809.494 808.373 2.161 0.155 o
2 3 5 365.025 370.449 1.096 0.697 o
2 3 6 1445.150 1449.640 3.800 0.050 o
2 3 7 3398.900 3376.100 8.565 0.009 o
2 3 8 426.696 429.811 1.186 0.525 o
2 3 9 637.256 636.157 1.679 0.246 o
2 3 10 350.487 346.885 0.955 0.770 o
2 3 11 292.500 291.896 0.854 1.067 o
2 3 12 234.909 238.786 0.694 1.579 o
2 3 13 242.826 238.284 0.674 1.525 o
2 3 14 291.838 289.312 0.804 1.081 o
2 3 15 51.005 49.802 0.221 20.349 o
2 3 16 95.346 94.668 0.372 7.538 o
2 3 17 217.644 215.785 0.804 1.796 o
2 3 18 75.552 74.552 0.442 10.355 o
2 3 19 301.903 302.130 1.257 0.960 o
2 3 20 110.394 110.451 0.563 5.618 o
2 3 21 175.938 179.082 0.754 2.542 o
2 3 22 87.305 86.214 0.483 8.260 o
2 3 23 26.728 27.414 0.251 44.144 o
2 3 24 242.547 240.656 1.005 1.448 o
2 3 25 6.172 6.072 0.161 213.440 o
2 3 26 48.066 46.706 0.362 20.054 o
2 3 27 124.589 122.736 0.754 4.405 o
2 3 28 94.315 93.824 0.543 7.164 o
2 3 29 27.220 27.263 0.251 43.638 o
2 3 30 71.486 71.446 0.422 11.243 o
2 3 31 13.039 13.752 0.211 96.908 o
2 3 32 0.602 0.573 0.161 565.199 o
2 3 33 5.765 6.524 0.191 191.307 o
2 3 34 22.089 22.006 0.261 53.945 o
2 3 35 16.375 16.366 0.241 74.837 o
2 3 36 29.266 29.636 0.402 32.595 o
2 3 37 11.684 11.681 0.271 91.746 o
2 3 38 26.027 25.675 0.362 39.094 o
2 4 0 266.858 268.583 1.136 1.199 o
2 4 1 435.755 430.676 1.257 0.508 o
2 4 2 98.359 99.433 0.382 7.094 o
2 4 3 882.907 888.887 2.614 0.129 o
2 4 4 447.286 443.101 1.277 0.484 o
2 4 5 884.211 907.193 2.503 0.128 o
2 4 6 781.131 773.711 2.091 0.167 o
2 4 7 1365.900 1362.710 3.850 0.055 o
2 4 8 444.467 443.966 1.216 0.489 o
2 4 9 723.936 707.653 1.900 0.195 o
2 4 10 292.756 289.895 0.834 1.072 o
2 4 11 241.805 237.590 0.714 1.527 o
2 4 12 701.625 697.047 1.850 0.205 o
2 4 13 104.941 101.685 0.362 6.590 o
2 4 14 74.956 75.155 0.302 11.088 o
2 4 15 243.804 246.467 0.764 1.472 o
2 4 16 104.447 105.897 0.442 6.331 o
2 4 17 100.344 100.690 0.533 6.544 o
2 4 18 224.857 225.255 1.076 1.610 o
2 4 19 123.779 123.017 0.613 4.657 o
2 4 20 85.535 86.585 0.483 8.407 o
2 4 21 6.983 7.399 0.151 196.916 o
2 4 22 211.798 210.206 0.844 1.866 o
2 4 23 26.129 25.605 0.261 45.430 o
2 4 24 64.149 64.087 0.412 13.124 o
2 4 25 6.629 6.394 0.171 195.482 o
2 4 26 101.373 100.881 0.573 6.367 o
2 4 27 27.325 26.731 0.312 40.372 o
2 4 28 52.320 52.074 0.342 18.081 o
2 4 29 97.094 96.840 0.462 7.087 o
2 4 30 35.291 35.396 0.271 31.459 o
2 4 31 6.766 6.766 0.171 190.794 o
2 4 32 21.979 22.468 0.261 53.745 o
2 4 33 11.940 12.264 0.221 102.876 o
2 4 34 32.350 32.169 0.302 33.847 o
2 4 35 3.224 3.167 0.231 214.422 o
2 4 36 2.691 2.885 0.231 225.690 o
2 4 37 13.091 13.973 0.292 78.596 o
2 4 38 4.416 4.353 0.241 179.457 o
2 5 0 398.303 393.460 2.001 0.552 o
2 5 1 150.575 154.151 0.533 3.429 o
2 5 2 244.539 245.200 0.754 1.473 o
2 5 3 1464.300 1461.550 3.790 0.049 o
2 5 4 166.738 166.054 0.563 2.923 o
2 5 5 1011.420 1020.890 2.664 0.100 o
2 5 6 212.857 214.931 0.704 1.876 o
2 5 7 226.232 230.171 0.694 1.684 o
2 5 8 628.342 634.498 1.830 0.249 o
2 5 9 521.834 520.529 1.438 0.360 o
2 5 10 945.959 936.155 2.413 0.115 o
2 5 11 537.371 537.498 1.478 0.340 o
2 5 12 26.847 27.324 0.161 48.659 o
2 5 13 107.069 106.098 0.382 6.275 o
2 5 14 152.947 150.582 0.513 3.428 o
2 5 15 104.261 103.675 0.412 6.474 o
2 5 16 162.194 161.630 0.704 2.966 o
2 5 17 104.312 104.399 0.603 6.014 o
2 5 18 199.853 203.279 0.985 1.967 o
2 5 19 160.426 160.323 0.754 2.976 o
2 5 20 97.022 96.136 0.523 6.949 o
2 5 21 203.920 202.254 0.875 1.976 o
2 5 22 128.661 127.239 0.593 4.426 o
2 5 23 2.006 2.212 0.141 466.074 o
2 5 24 42.767 42.102 0.332 23.674 o
2 5 25 146.128 145.596 0.734 3.469 o
2 5 26 253.869 251.624 1.106 1.320 o
2 5 27 2.008 2.352 0.151 427.555 o
2 5 28 44.584 43.157 0.292 23.404 o
2 5 29 16.230 16.085 0.191 83.566 o
2 5 30 17.358 17.190 0.201 76.632 o
2 5 31 14.151 14.466 0.201 92.799 o
2 5 32 2.182 2.312 0.161 388.963 o
2 5 33 7.073 7.077 0.191 171.167 o
2 5 34 15.364 15.471 0.241 79.148 o
2 5 35 10.710 10.787 0.271 97.375 o
2 5 36 6.275 6.484 0.251 143.841 o
2 5 37 0.087 0.302 0.211 378.603 o
2 5 38 27.304 26.047 0.372 37.153 o
2 6 0 242.539 239.832 1.106 1.425 o
2 6 1 253.584 255.926 0.814 1.367 o
2 6 2 371.771 374.088 1.186 0.672 o
2 6 3 398.075 395.028 1.186 0.600 o
2 6 4 418.055 419.316 1.186 0.546 o
2 6 5 715.471 705.100 2.081 0.197 o
2 6 6 218.012 222.370 0.704 1.790 o
2 6 7 466.513 464.122 1.458 0.441 o
2 6 8 569.919 561.906 1.498 0.308 o
2 6 9 277.268 277.922 0.895 1.164 o
2 6 10 501.914 505.650 1.397 0.385 o
2 6 11 117.444 117.237 0.422 5.338 o
2 6 12 244.090 243.059 0.764 1.482 o
2 6 13 151.518 150.080 0.553 3.441 o
2 6 14 370.894 376.310 1.337 0.662 o
2 6 15 335.266 334.711 1.367 0.793 o
2 6 16 356.966 361.613 1.588 0.688 o
2 6 17 80.651 81.187 0.483 9.165 o
2 6 18 35.310 36.020 0.292 30.598 o
2 6 19 20.638 20.639 0.231 60.685 o
2 6 20 63.192 62.760 0.392 13.598 o
2 6 21 38.560 38.483 0.302 27.485 o
2 6 22 45.662 45.680 0.342 21.490 o
2 6 23 160.468 157.358 0.764 2.997 o
2 6 24 99.155 96.719 0.563 6.667 o
2 6 25 7.740 8.083 0.191 158.504 o
2 6 26 8.912 8.847 0.181 148.582 o
2 6 27 11.941 11.702 0.181 115.447 o
2 6 28 54.003 54.879 0.332 17.294 o
2 6 29 44.662 44.152 0.302 22.961 o
2 6 30 24.470 24.298 0.241 49.947 o
2 6 31 99.527 100.639 0.513 6.652 o
2 6 32 2.276 2.322 0.171 357.588 o
2 6 33 19.660 20.186 0.261 59.981 o
2 6 34 12.302 12.566 0.281 85.469 o
2 6 35 0.961 1.257 0.221 301.119 o
2 6 36 0.569 0.704 0.211 350.076 o
2 6 37 4.117 4.152 0.231 194.010 o
2 7 0 250.832 245.602 1.257 1.319 o
2 7 1 359.948 357.099 1.126 0.722 o
2 7 2 531.353 529.777 1.548 0.346 o
2 7 3 62.898 62.529 0.292 14.462 o
2 7 4 10.512 11.581 0.101 149.362 o
2 7 5 0.264 0.623 0.060 2565.830 o
2 7 6 3.097 3.307 0.080 516.159 o
2 7 7 54.072 54.768 0.241 18.232 o
2 7 8 530.619 524.861 1.568 0.348 o
2 7 9 513.082 509.772 1.629 0.368 o
2 7 10 281.595 282.918 0.995 1.117 o
2 7 11 68.712 69.938 0.342 12.289 o
2 7 12 213.414 210.005 0.915 1.827 o
2 7 13 0.401 0.784 0.111 1049.270 o
2 7 14 62.175 61.675 0.402 13.820 o
2 7 15 61.037 60.910 0.372 14.402 o
2 7 16 194.457 194.845 0.854 2.132 o
2 7 17 101.724 101.765 0.533 6.423 o
2 7 18 67.783 66.721 0.422 12.184 o
2 7 19 147.702 148.109 0.674 3.458 o
2 7 20 69.280 69.737 0.412 11.771 o
2 7 21 33.614 33.717 0.292 32.647 o
2 7 22 48.239 48.083 0.362 19.755 o
2 7 23 69.510 68.913 0.493 11.243 o
2 7 24 29.098 28.691 0.312 37.679 o
2 7 25 21.875 21.403 0.231 57.511 o
2 7 26 12.005 12.546 0.171 115.226 o
2 7 27 84.178 84.082 0.402 8.975 o
2 7 28 54.135 53.944 0.322 17.506 o
2 7 29 55.835 56.336 0.342 16.480 o
2 7 30 7.699 7.952 0.171 171.030 o
2 7 31 17.742 17.904 0.221 71.828 o
2 7 32 0.657 0.774 0.161 549.785 o
2 7 33 16.727 16.788 0.281 67.303 o
2 7 34 3.020 3.056 0.211 246.222 o
2 7 35 20.032 20.448 0.342 50.656 o
2 7 36 23.381 22.880 0.352 43.987 o
2 8 0 305.781 304.291 1.639 0.889 o
2 8 1 197.373 199.339 0.684 2.139 o
2 8 2 205.772 204.747 0.694 2.007 o
2 8 3 524.554 522.509 1.558 0.354 o
2 8 4 434.950 430.455 1.438 0.503 o
2 8 5 154.030 153.437 0.563 3.332 o
2 8 6 235.796 239.018 0.875 1.532 o
2 8 7 43.086 42.705 0.251 24.971 o
2 8 8 1.797 1.910 0.090 737.269 o
2 8 9 105.703 104.057 0.533 6.114 o
2 8 10 238.041 237.701 0.995 1.491 o
2 8 11 49.976 49.581 0.372 18.775 o
2 8 12 160.547 160.575 0.744 2.979 o
2 8 13 8.986 9.590 0.171 148.968 o
2 8 14 214.910 215.222 0.885 1.799 o
2 8 15 182.636 182.993 0.774 2.402 o
2 8 16 95.926 96.146 0.503 7.085 o
2 8 17 410.028 410.188 1.448 0.554 o
2 8 18 134.854 132.547 0.613 4.101 o
2 8 19 76.264 75.809 0.442 10.184 o
2 8 20 1.588 1.840 0.141 514.244 o
2 8 21 82.439 82.273 0.493 8.877 o
2 8 22 25.282 25.122 0.271 46.185 o
2 8 23 3.625 3.740 0.161 301.544 o
2 8 24 23.409 23.825 0.221 53.435 o
2 8 25 40.179 39.719 0.261 27.163 o
2 8 26 8.295 8.545 0.151 171.324 o
2 8 27 24.487 24.308 0.211 51.952 o
2 8 28 47.555 47.801 0.302 21.012 o
2 8 29 126.463 127.310 0.553 4.559 o
2 8 30 14.030 14.144 0.221 89.845 o
2 8 31 32.537 32.169 0.292 34.093 o
2 8 32 3.613 3.720 0.221 215.727 o
2 8 33 40.978 41.337 0.442 22.016 o
2 8 34 0.294 0.533 0.211 364.659 o
2 8 35 20.675 21.051 0.312 52.277 o
2 9 0 374.977 372.409 2.161 0.593 o
2 9 1 76.171 76.603 0.422 10.250 o
2 9 2 265.860 264.662 1.056 1.229 o
2 9 3 165.856 165.169 0.744 2.835 o
2 9 4 216.649 217.122 0.995 1.737 o
2 9 5 140.168 138.589 0.754 3.690 o
2 9 6 63.228 65.082 0.493 12.510 o
2 9 7 73.413 72.713 0.533 10.202 o
2 9 8 72.185 73.657 0.472 10.680 o
2 9 9 231.369 232.342 1.046 1.544 o
2 9 10 230.908 228.663 0.985 1.578 o
2 9 11 16.518 16.517 0.221 77.296 o
2 9 12 250.623 251.594 1.025 1.357 o
2 9 13 129.399 129.853 0.613 4.327 o
2 9 14 232.884 232.403 0.915 1.568 o
2 9 15 26.198 26.781 0.241 45.794 o
2 9 16 1.790 2.161 0.141 484.207 o
2 9 17 234.662 232.956 0.985 1.534 o
2 9 18 53.071 53.391 0.362 17.409 o
2 9 19 72.744 72.029 0.472 10.714 o
2 9 20 22.746 23.061 0.271 51.206 o
2 9 21 68.042 67.576 0.462 11.781 o
2 9 22 115.868 115.860 0.513 5.309 o
2 9 23 30.052 29.857 0.231 39.939 o
2 9 24 21.712 21.845 0.211 59.142 o
2 9 25 20.901 20.910 0.201 62.697 o
2 9 26 5.919 6.152 0.151 226.076 o
2 9 27 31.972 31.546 0.261 36.016 o
2 9 28 14.160 14.275 0.191 95.171 o
2 9 29 59.446 58.478 0.392 14.826 o
2 9 30 6.816 6.886 0.181 182.208 o
2 9 31 19.265 19.362 0.281 59.303 o
2 9 32 4.428 4.272 0.221 198.942 o
2 9 33 8.663 8.937 0.251 119.080 o
2 9 34 18.113 18.306 0.292 61.349 o
2 10 0 25.127 24.951 0.362 40.312 o
2 10 1 293.532 297.857 1.297 0.993 o
2 10 2 488.202 484.027 2.071 0.388 o
2 10 3 193.563 194.141 0.865 2.142 o
2 10 4 111.789 108.913 0.553 5.607 o
2 10 5 315.351 318.425 1.216 0.891 o
2 10 6 236.162 233.066 1.035 1.510 o
2 10 7 44.317 43.398 0.312 23.092 o
2 10 8 148.886 150.492 0.764 3.316 o
2 10 9 104.987 105.023 0.543 6.104 o
2 10 10 20.571 20.448 0.231 61.018 o
2 10 11 57.697 57.633 0.372 15.530 o
2 10 12 23.666 23.675 0.241 51.660 o
2 10 13 127.570 127.069 0.643 4.398 o
2 10 14 156.684 156.403 0.704 3.132 o
2 10 15 142.910 143.555 0.674 3.639 o
2 10 16 326.389 322.668 1.347 0.837 o
2 10 17 15.499 15.451 0.231 80.498 o
2 10 18 43.051 42.554 0.352 23.015 o
2 10 19 114.231 116.352 0.593 5.231 o
2 10 20 40.247 40.121 0.302 26.089 o
2 10 21 38.963 38.764 0.261 28.171 o
2 10 22 23.017 22.910 0.201 56.410 o
2 10 23 19.952 19.694 0.201 66.269 o
2 10 24 15.040 15.471 0.191 89.097 o
2 10 25 2.475 2.674 0.141 419.749 o
2 10 26 17.316 17.301 0.201 76.594 o
2 10 27 2.621 2.795 0.151 381.459 o
2 10 28 54.202 53.170 0.352 17.244 o
2 10 29 7.447 7.660 0.171 175.831 o
2 10 30 31.454 31.476 0.342 33.134 o
2 10 31 26.597 26.047 0.332 40.252 o
2 10 32 5.355 5.931 0.231 168.424 o
2 10 33 6.275 6.715 0.231 155.334 o
2 11 0 396.743 393.923 2.061 0.549 o
2 11 1 138.915 137.373 0.643 3.869 o
2 11 2 11.225 11.058 0.181 121.977 o
2 11 3 87.460 87.018 0.472 8.247 o
2 11 4 49.411 49.832 0.342 19.370 o
2 11 5 108.466 108.280 0.553 5.797 o
2 11 6 48.507 47.470 0.332 20.250 o
2 11 7 150.738 148.843 0.704 3.349 o
2 11 8 48.153 48.294 0.342 20.070 o
2 11 9 190.425 191.126 0.854 2.204 o
2 11 10 241.608 241.440 1.025 1.446 o
2 11 11 84.422 83.037 0.513 8.556 o
2 11 12 39.569 39.478 0.362 25.092 o
2 11 13 1.386 1.649 0.151 496.118 o
2 11 14 1.662 1.749 0.151 470.986 o
2 11 15 72.115 70.873 0.462 10.942 o
2 11 16 71.584 71.295 0.472 10.921 o
2 11 17 24.034 24.268 0.271 48.444 o
2 11 18 36.659 36.462 0.271 30.131 o
2 11 19 92.993 92.557 0.422 7.686 o
2 11 20 114.733 115.749 0.513 5.365 o
2 11 21 8.282 8.585 0.161 166.098 o
2 11 22 14.001 14.225 0.181 98.001 o
2 11 23 3.881 4.021 0.141 321.760 o
2 11 24 30.398 30.440 0.251 38.426 o
2 11 25 5.901 6.132 0.161 217.721 o
2 11 26 80.792 80.755 0.513 9.030 o
2 11 27 8.389 8.575 0.181 154.850 o
2 11 28 25.387 24.841 0.292 44.878 o
2 11 29 1.418 1.287 0.191 362.525 o
2 11 30 4.129 4.222 0.221 203.687 o
2 11 31 18.539 18.226 0.302 59.358 o
2 11 32 17.495 17.482 0.312 60.751 o
2 12 0 27.020 26.871 0.352 38.229 o
2 12 1 35.598 34.552 0.281 31.226 o
2 12 2 41.337 41.448 0.312 24.952 o
2 12 3 143.361 143.505 0.663 3.638 o
2 12 4 61.520 61.192 0.392 14.091 o
2 12 5 101.112 100.167 0.553 6.459 o
2 12 6 5.931 6.132 0.161 217.190 o
2 12 7 215.677 217.052 0.955 1.760 o
2 12 8 50.738 49.812 0.382 18.351 o
2 12 9 28.428 29.354 0.322 37.474 o
2 12 10 12.685 12.204 0.221 99.535 o
2 12 11 47.084 46.796 0.382 20.036 o
2 12 12 88.773 90.376 0.513 7.837 o
2 12 13 86.810 87.450 0.483 8.249 o
2 12 14 63.659 64.389 0.412 13.187 o
2 12 15 18.328 18.759 0.211 70.402 o
2 12 16 25.054 24.680 0.231 49.469 o
2 12 17 62.373 61.644 0.352 14.211 o
2 12 18 9.960 10.485 0.171 136.671 o
2 12 19 0.616 0.734 0.131 773.448 o
2 12 20 39.483 39.166 0.292 27.015 o
2 12 21 38.360 38.513 0.292 27.857 o
2 12 22 24.788 25.283 0.251 48.088 o
2 12 23 5.995 6.283 0.171 206.197 o
2 12 24 51.962 51.883 0.372 17.817 o
2 12 25 15.447 15.984 0.221 81.519 o
2 12 26 27.327 26.771 0.271 42.674 o
2 12 27 11.374 11.269 0.251 99.369 o
2 12 28 10.554 10.777 0.261 101.108 o
2 12 29 19.521 19.151 0.322 54.523 o
2 12 30 23.688 23.775 0.352 43.145 o
2 13 0 18.590 18.819 0.332 55.154 o
2 13 1 31.469 32.159 0.292 34.976 o
2 13 2 4.943 5.288 0.161 245.460 o
2 13 3 15.016 14.325 0.211 87.734 o
2 13 4 138.673 139.212 0.694 3.793 o
2 13 5 134.498 135.352 0.694 3.970 o
2 13 6 49.949 48.947 0.372 18.885 o
2 13 7 87.208 86.314 0.503 8.187 o
2 13 8 37.768 36.995 0.342 27.245 o
2 13 9 113.258 113.346 0.583 5.366 o
2 13 10 19.328 20.236 0.241 62.804 o
2 13 11 26.804 26.429 0.241 45.236 o
2 13 12 27.891 27.505 0.231 43.742 o
2 13 13 15.768 15.984 0.191 85.394 o
2 13 14 72.988 73.889 0.382 11.079 o
2 13 15 8.905 9.229 0.171 151.443 o
2 13 16 13.764 13.652 0.191 98.319 o
2 13 17 18.904 19.251 0.221 67.148 o
2 13 18 26.008 26.469 0.251 45.646 o
2 13 19 81.068 80.383 0.412 9.479 o
2 13 20 3.034 3.297 0.161 329.875 o
2 13 21 29.163 28.771 0.261 40.082 o
2 13 22 38.630 38.804 0.302 27.352 o
2 13 23 27.161 27.042 0.281 42.133 o
2 13 24 25.436 24.971 0.281 45.413 o
2 13 25 17.736 17.844 0.271 65.234 o
2 13 26 8.540 8.746 0.241 124.652 o
2 13 27 13.690 13.340 0.271 81.939 o
2 13 28 12.800 12.848 0.261 87.989 o
2 14 0 67.322 67.937 0.563 11.084 o
2 14 1 41.016 40.111 0.312 25.453 o
2 14 2 71.465 72.280 0.402 11.306 o
2 14 3 33.131 32.280 0.292 33.575 o
2 14 4 84.173 82.977 0.432 8.918 o
2 14 5 60.917 60.699 0.352 14.627 o
2 14 6 78.311 76.683 0.392 10.120 o
2 14 7 49.994 49.551 0.342 19.222 o
2 14 8 3.432 3.468 0.141 350.755 o
2 14 9 14.524 14.687 0.191 92.750 o
2 14 10 114.107 115.106 0.513 5.411 o
2 14 11 22.275 22.418 0.221 56.675 o
2 14 12 125.021 124.445 0.533 4.696 o
2 14 13 18.427 18.296 0.211 70.749 o
2 14 14 7.977 8.535 0.171 164.540 o
2 14 15 46.353 45.841 0.312 21.712 o
2 14 16 39.353 38.975 0.302 26.893 o
2 14 17 34.649 34.813 0.292 31.483 o
2 14 18 0.907 1.166 0.151 561.335 o
2 14 19 56.090 56.226 0.432 15.406 o
2 14 20 20.865 21.141 0.241 58.758 o
2 14 21 4.889 4.654 0.181 230.786 o
2 14 22 19.791 19.573 0.302 55.929 o
2 14 23 11.134 10.887 0.251 101.292 o
2 14 24 31.707 31.837 0.362 31.956 o
2 14 25 12.055 11.822 0.261 92.679 o
2 14 26 19.358 18.477 0.271 61.144 o
2 15 0 126.389 127.159 0.824 4.156 o
2 15 1 2.835 2.684 0.151 373.673 o
2 15 2 47.822 48.334 0.332 20.341 o
2 15 3 47.250 47.570 0.312 21.017 o
2 15 4 21.903 21.815 0.241 56.198 o
2 15 5 9.085 9.430 0.171 148.799 o
2 15 6 125.139 125.772 0.543 4.652 o
2 15 7 57.103 57.131 0.352 15.945 o
2 15 8 78.206 78.493 0.412 9.928 o
2 15 9 8.887 9.178 0.181 147.298 o
2 15 10 58.464 57.352 0.352 15.582 o
2 15 11 36.267 34.873 0.281 30.645 o
2 15 12 8.531 9.349 0.181 149.780 o
2 15 13 25.435 25.112 0.251 47.310 o
2 15 14 3.402 3.579 0.161 311.608 o
2 15 15 37.934 38.020 0.322 27.435 o
2 15 16 10.518 10.706 0.201 121.172 o
2 15 17 14.518 14.918 0.221 86.575 o
2 15 18 14.995 15.089 0.221 84.570 o
2 15 19 43.578 43.549 0.412 21.301 o
2 15 20 1.627 1.669 0.191 346.048 o
2 15 21 29.927 29.596 0.332 35.551 o
2 15 22 2.752 2.694 0.211 255.976 o
2 15 23 19.845 19.251 0.292 57.214 o
2 15 24 7.326 7.138 0.221 149.922 o
2 16 0 81.722 80.785 0.613 8.442 o
2 16 1 2.267 2.272 0.151 414.494 o
2 16 2 44.313 42.906 0.312 23.203 o
2 16 3 0.603 0.925 0.151 607.838 o
2 16 4 67.032 67.746 0.392 12.439 o
2 16 5 14.551 15.371 0.221 85.642 o
2 16 6 8.407 8.324 0.191 150.849 o
2 16 7 47.188 47.399 0.342 20.582 o
2 16 8 62.408 62.810 0.392 13.748 o
2 16 9 2.922 3.227 0.161 335.555 o
2 16 10 7.350 7.570 0.181 171.403 o
2 16 11 12.929 12.828 0.211 99.479 o
2 16 12 38.228 38.030 0.322 27.264 o
2 16 13 31.574 31.345 0.292 35.231 o
2 16 14 39.594 39.196 0.332 25.935 o
2 16 15 48.073 47.570 0.422 18.877 o
2 16 16 5.498 5.539 0.221 176.825 o
2 16 17 2.607 2.533 0.211 261.127 o
2 16 18 6.604 6.675 0.231 152.495 o
2 16 19 5.753 5.750 0.231 165.195 o
2 16 20 2.359 2.413 0.211 268.486 o
2 16 21 33.330 32.491 0.382 29.844 o
2 17 0 19.529 20.468 0.352 50.320 o
2 17 1 10.256 10.586 0.211 119.740 o
2 17 2 18.721 18.910 0.241 65.621 o
2 17 3 3.624 3.569 0.171 287.544 o
2 17 4 23.561 23.423 0.271 49.722 o
2 17 5 50.290 51.290 0.382 18.263 o
2 17 6 17.255 16.698 0.241 71.972 o
2 17 7 2.110 2.202 0.171 367.607 o
2 17 8 20.446 19.784 0.251 59.896 o
2 17 9 9.063 8.565 0.231 126.140 o
2 17 10 14.906 14.868 0.261 77.854 o
2 17 11 2.414 2.342 0.201 286.310 o
2 17 12 11.181 10.596 0.251 101.741 o
2 17 13 14.123 14.738 0.292 74.655 o
2 17 14 4.288 4.665 0.211 208.481 o
2 17 15 8.603 8.997 0.251 119.252 o
2 17 16 2.525 2.523 0.201 280.792 o
2 17 17 16.877 16.688 0.322 61.326 o
2 17 18 10.156 10.375 0.251 107.141 o
2 18 0 0.305 0.382 0.292 197.994 o
2 18 1 23.355 23.524 0.332 45.217 o
2 18 2 7.765 7.771 0.241 133.197 o
2 18 3 18.268 18.226 0.302 59.866 o
2 18 4 5.451 6.032 0.241 159.592 o
2 18 5 2.897 3.348 0.221 231.491 o
2 18 6 16.029 16.205 0.312 64.981 o
2 18 7 24.481 23.584 0.392 39.502 o
2 18 8 8.309 7.902 0.251 124.381 o
2 18 9 13.107 13.582 0.302 77.025 o
2 18 10 8.817 8.867 0.251 118.382 o
2 18 11 8.453 8.465 0.241 126.126 o
2 18 12 7.214 7.329 0.231 144.397 o
2 18 13 3.898 3.710 0.201 235.510 o
2 19 0 0.619 0.493 0.271 221.470 o
2 19 1 10.710 10.244 0.241 107.989 o
2 19 2 9.984 10.103 0.251 108.686 o
2 19 3 15.016 15.351 0.292 71.549 o
2 19 4 0.939 1.166 0.201 355.827 o
2 19 5 19.185 19.221 0.302 57.284 o
3 0 1 419.515 423.458 1.629 0.520 o
3 0 2 138.014 136.448 0.603 3.954 o
3 0 3 421.064 423.408 1.608 0.519 o
3 0 4 20.444 20.458 0.151 68.720 o
3 0 5 4651.540 4651.770 17.120 0.005 o
3 0 6 8.885 8.746 0.141 167.978 o
3 0 7 1895.800 1883.830 7.369 0.028 o
3 0 8 4.074 4.162 0.101 378.295 o
3 0 9 2736.530 2740.730 9.972 0.014 o
3 0 10 132.868 133.140 0.613 4.156 o
3 0 11 199.156 201.349 0.865 2.036 o
3 0 12 245.347 244.868 0.995 1.418 o
3 0 13 193.871 189.859 0.814 2.187 o
3 0 14 64.654 65.193 0.352 13.391 o
3 0 15 53.797 54.869 0.362 16.999 o
3 0 16 17.940 18.397 0.201 73.177 o
3 0 17 36.811 36.934 0.422 25.315 o
3 0 18 3.753 4.041 0.191 248.361 o
3 0 19 235.624 231.538 1.769 1.287 o
3 0 20 120.224 118.483 0.814 4.523 o
3 0 21 188.867 188.673 1.116 2.099 o
3 0 22 69.382 68.169 0.573 10.716 o
3 0 23 0.855 0.905 0.171 477.319 o
3 0 24 86.102 85.882 0.684 7.533 o
3 0 25 70.100 69.656 0.613 10.233 o
3 0 26 43.160 43.157 0.603 17.358 o
3 0 27 66.878 65.897 0.734 9.865 o
3 0 28 13.801 13.994 0.322 70.777 o
3 0 29 2.124 2.242 0.201 296.026 o
3 0 30 26.028 25.615 0.392 37.215 o
3 0 31 137.469 138.127 0.865 3.628 o
3 0 32 6.936 7.419 0.271 125.034 o
3 0 33 126.866 127.943 1.015 3.810 o
3 0 34 41.454 40.754 0.483 20.959 o
3 0 35 30.676 31.023 0.452 28.938 o
3 0 36 0.099 0.422 0.322 165.083 o
3 0 37 0.792 1.287 0.302 175.654 o
3 0 38 2.023 1.940 0.322 144.388 o
3 1 0 64.062 64.087 0.322 13.836 o
3 1 1 748.867 749.322 2.041 0.179 o
3 1 2 352.819 352.052 1.005 0.754 o
3 1 3 142.012 144.289 0.452 3.855 o
3 1 4 32.090 31.586 0.151 39.628 o
3 1 5 312.134 309.388 0.895 0.951 o
3 1 6 287.986 286.859 0.844 1.099 o
3 1 7 564.161 566.581 1.588 0.308 o
3 1 8 434.591 429.922 1.186 0.513 o
3 1 9 290.179 289.071 0.824 1.087 o
3 1 10 576.186 577.418 1.528 0.298 o
3 1 11 159.375 159.409 0.493 3.186 o
3 1 12 671.515 671.352 1.719 0.223 o
3 1 13 34.522 33.748 0.161 35.864 o
3 1 14 284.574 288.789 0.814 1.114 o
3 1 15 20.142 19.774 0.141 71.283 o
3 1 16 482.970 483.785 1.387 0.415 o
3 1 17 87.775 87.581 0.462 8.229 o
3 1 18 62.645 61.725 0.493 12.896 o
3 1 19 152.398 153.528 0.714 3.248 o
3 1 20 213.354 212.538 0.875 1.829 o
3 1 21 59.865 61.142 0.382 14.538 o
3 1 22 295.452 292.077 1.287 0.998 o
3 1 23 138.306 136.217 0.633 3.915 o
3 1 24 293.910 291.433 1.136 1.027 o
3 1 25 17.036 16.688 0.221 75.506 o
3 1 26 40.252 39.488 0.352 25.014 o
3 1 27 18.378 17.764 0.251 66.492 o
3 1 28 78.043 78.523 0.442 9.801 o
3 1 29 102.887 102.278 0.503 6.408 o
3 1 30 54.270 52.938 0.352 17.257 o
3 1 31 6.916 7.479 0.181 177.170 o
3 1 32 17.961 18.095 0.241 68.390 o
3 1 33 18.494 18.829 0.241 66.238 o
3 1 34 27.524 27.213 0.292 41.067 o
3 1 35 16.111 16.014 0.251 74.481 o
3 1 36 6.999 7.148 0.271 125.488 o
3 1 37 5.209 5.318 0.231 173.378 o
3 1 38 6.047 6.243 0.241 153.080 o
3 2 1 266.849 274.544 0.804 1.238 o
3 2 2 61.911 62.157 0.241 15.066 o
3 2 3 631.778 639.263 1.769 0.247 o
3 2 4 1474.700 1475.060 3.830 0.048 o
3 2 5 376.859 379.155 1.076 0.663 o
3 2 6 207.782 212.488 0.653 1.955 o
3 2 7 1158.280 1149.380 3.056 0.077 o
3 2 8 6.387 7.308 0.080 257.084 o
3 2 9 895.401 894.758 2.282 0.128 o
3 2 10 561.709 565.375 1.458 0.313 o
3 2 11 77.227 79.810 0.292 10.477 o
3 2 12 61.902 59.433 0.231 15.461 o
3 2 13 91.466 92.215 0.322 8.103 o
3 2 14 771.852 772.223 2.001 0.170 o
3 2 15 21.210 22.026 0.151 64.860 o
3 2 16 4.525 4.363 0.090 366.014 o
3 2 17 43.904 41.991 0.342 22.980 o
3 2 18 164.702 164.847 0.834 2.794 o
3 2 19 186.550 185.767 0.824 2.303 o
3 2 20 175.532 176.509 0.784 2.551 o
3 2 21 52.675 52.225 0.352 17.822 o
3 2 22 194.501 195.951 0.885 2.111 o
3 2 23 69.286 67.726 0.392 12.063 o
3 2 24 37.333 36.070 0.292 29.243 o
3 2 25 28.977 28.751 0.271 39.793 o
3 2 26 11.686 11.631 0.211 108.547 o
3 2 27 28.701 29.103 0.302 38.373 o
3 2 28 24.628 24.780 0.251 48.669 o
3 2 29 39.704 40.021 0.322 25.916 o
3 2 30 2.252 2.272 0.151 415.394 o
3 2 31 31.129 30.350 0.281 36.482 o
3 2 32 30.730 30.611 0.292 36.282 o
3 2 33 27.255 27.123 0.281 41.983 o
3 2 34 0.495 0.744 0.171 511.612 o
3 2 35 11.771 11.702 0.302 83.762 o
3 2 36 24.844 24.841 0.362 40.648 o
3 2 37 10.126 10.566 0.261 103.534 o
3 2 38 0.837 0.995 0.211 334.589 o
3 3 0 218.346 218.942 1.086 1.684 o
3 3 1 195.138 191.869 0.684 2.213 o
3 3 2 597.224 608.924 1.659 0.274 o
3 3 3 550.200 545.882 1.528 0.326 o
3 3 4 178.778 177.645 0.553 2.608 o
3 3 5 375.206 374.118 1.086 0.671 o
3 3 6 195.652 192.171 0.583 2.241 o
3 3 7 189.056 184.631 0.573 2.387 o
3 3 8 90.959 87.882 0.312 8.379 o
3 3 9 183.295 183.546 0.553 2.489 o
3 3 10 421.816 424.061 1.136 0.538 o
3 3 11 227.959 227.246 0.674 1.687 o
3 3 12 51.077 50.244 0.211 20.342 o
3 3 13 89.398 89.400 0.332 8.404 o
3 3 14 50.267 51.883 0.241 20.019 o
3 3 15 379.014 377.124 1.116 0.658 o
3 3 16 33.778 32.672 0.241 34.681 o
3 3 17 399.324 396.707 1.649 0.571 o
3 3 18 147.784 148.099 0.653 3.475 o
3 3 19 250.928 249.684 0.985 1.370 o
3 3 20 163.795 162.736 0.744 2.896 o
3 3 21 324.506 324.899 1.478 0.824 o
3 3 22 9.143 9.088 0.171 149.850 o
3 3 23 0.096 0.332 0.121 1087.120 o
3 3 24 0.947 1.337 0.141 604.912 o
3 3 25 158.209 158.132 0.834 2.976 o
3 3 26 144.690 144.731 0.744 3.505 o
3 3 27 66.514 65.133 0.432 12.454 o
3 3 28 19.389 19.261 0.221 65.981 o
3 3 29 79.780 80.614 0.462 9.385 o
3 3 30 27.472 27.595 0.251 43.138 o
3 3 31 65.734 65.143 0.442 12.507 o
3 3 32 4.211 4.011 0.171 265.547 o
3 3 33 66.567 67.123 0.462 12.048 o
3 3 34 4.753 4.856 0.191 220.484 o
3 3 35 53.072 52.205 0.503 15.651 o
3 3 36 4.813 5.248 0.241 170.033 o
3 3 37 0.484 0.935 0.211 348.878 o
3 3 38 5.902 6.082 0.241 155.126 o
3 4 0 2181.380 2183.730 8.887 0.021 o
3 4 1 68.139 67.013 0.281 13.000 o
3 4 2 1276.100 1276.920 3.438 0.064 o
3 4 3 222.696 221.807 0.684 1.755 o
3 4 4 290.449 285.080 0.875 1.088 o
3 4 5 44.666 43.207 0.211 24.697 o
3 4 6 339.606 342.783 1.035 0.799 o
3 4 7 37.504 37.407 0.181 31.429 o
3 4 8 872.752 876.974 2.302 0.133 o
3 4 9 905.450 895.572 2.433 0.125 o
3 4 10 258.103 259.445 0.774 1.336 o
3 4 11 500.379 491.043 1.387 0.394 o
3 4 12 377.159 376.491 1.056 0.666 o
3 4 13 290.482 287.754 0.844 1.086 o
3 4 14 52.541 53.511 0.251 18.834 o
3 4 15 46.101 47.389 0.261 22.298 o
3 4 16 419.449 412.822 1.639 0.528 o
3 4 17 63.298 63.635 0.392 13.493 o
3 4 18 32.177 31.687 0.251 36.156 o
3 4 19 4.431 4.614 0.131 307.122 o
3 4 20 34.082 34.632 0.281 32.302 o
3 4 21 121.317 119.127 0.563 4.911 o
3 4 22 24.074 23.735 0.231 51.698 o
3 4 23 68.345 67.606 0.422 12.021 o
3 4 24 19.171 19.955 0.251 62.319 o
3 4 25 11.139 11.591 0.211 111.614 o
3 4 26 4.134 4.413 0.181 249.109 o
3 4 27 40.208 39.568 0.302 26.259 o
3 4 28 5.185 5.167 0.151 252.465 o
3 4 29 16.259 16.235 0.201 81.657 o
3 4 30 4.901 5.238 0.171 235.777 o
3 4 31 30.435 30.712 0.292 36.500 o
3 4 32 0.409 0.583 0.161 584.905 o
3 4 33 54.767 56.206 0.442 15.595 o
3 4 34 5.608 5.549 0.191 200.698 o
3 4 35 4.859 4.494 0.241 173.622 o
3 4 36 12.448 11.722 0.292 83.992 o
3 4 37 3.570 3.478 0.221 218.439 o
3 5 0 500.875 494.482 2.051 0.373 o
3 5 1 42.235 42.423 0.201 26.365 o
3 5 2 373.285 369.936 1.106 0.678 o
3 5 3 290.624 290.629 0.955 1.066 o
3 5 4 34.029 34.220 0.181 35.593 o
3 5 5 550.327 548.355 1.578 0.324 o
3 5 6 281.465 273.197 0.834 1.163 o
3 5 7 1454.820 1442.760 3.750 0.050 o
3 5 8 231.274 230.814 0.734 1.631 o
3 5 9 316.716 312.725 0.935 0.925 o
3 5 10 913.621 900.719 2.503 0.123 o
3 5 11 19.426 19.804 0.151 72.384 o
3 5 12 8.979 9.168 0.111 177.192 o
3 5 13 570.744 570.632 1.719 0.300 o
3 5 14 57.675 57.925 0.312 16.093 o
3 5 15 903.192 901.352 3.076 0.122 o
3 5 16 86.516 85.942 0.452 8.460 o
3 5 17 314.711 312.836 1.247 0.899 o
3 5 18 25.015 24.931 0.241 48.682 o
3 5 19 371.052 371.012 1.417 0.662 o
3 5 20 119.610 119.308 0.593 4.931 o
3 5 21 74.420 73.919 0.422 10.656 o
3 5 22 11.207 11.249 0.181 121.465 o
3 5 23 159.224 158.152 0.834 2.956 o
3 5 24 38.206 37.779 0.322 27.348 o
3 5 25 11.250 11.541 0.211 111.140 o
3 5 26 6.060 6.132 0.171 206.358 o
3 5 27 6.539 6.675 0.161 202.305 o
3 5 28 4.345 4.504 0.151 283.237 o
3 5 29 116.195 116.201 0.533 5.251 o
3 5 30 9.262 9.761 0.191 137.289 o
3 5 31 149.685 151.105 0.694 3.356 o
3 5 32 1.500 1.578 0.161 450.071 o
3 5 33 18.255 18.256 0.251 66.208 o
3 5 34 27.425 28.299 0.382 35.533 o
3 5 35 0.396 0.503 0.221 331.103 o
3 5 36 9.655 9.480 0.271 104.900 o
3 5 37 0.494 0.593 0.201 388.112 o
3 6 0 2039.230 2027.330 9.781 0.023 o
3 6 1 124.601 119.076 0.462 4.917 o
3 6 2 562.176 561.876 1.659 0.310 o
3 6 3 275.051 273.288 0.854 1.192 o
3 6 4 298.259 303.155 0.905 1.014 o
3 6 5 1391.310 1379.510 3.740 0.054 o
3 6 6 158.077 156.564 0.573 3.196 o
3 6 7 216.032 218.047 0.724 1.824 o
3 6 8 89.972 88.395 0.372 8.284 o
3 6 9 28.082 28.972 0.191 44.488 o
3 6 10 129.091 129.733 0.503 4.478 o
3 6 11 477.822 479.241 1.538 0.418 o
3 6 12 426.128 429.852 1.608 0.507 o
3 6 13 84.314 84.314 0.483 8.632 o
3 6 14 91.062 91.320 0.553 7.470 o
3 6 15 97.131 96.106 0.472 7.084 o
3 6 16 30.019 29.887 0.261 38.636 o
3 6 17 13.796 14.034 0.191 97.308 o
3 6 18 63.654 63.605 0.392 13.427 o
3 6 19 160.169 159.901 0.724 3.009 o
3 6 20 69.307 69.827 0.422 11.693 o
3 6 21 145.781 145.898 0.714 3.494 o
3 6 22 15.547 16.075 0.211 82.720 o
3 6 23 55.044 56.216 0.392 16.134 o
3 6 24 8.978 9.048 0.191 142.554 o
3 6 25 114.628 113.658 0.563 5.331 o
3 6 26 11.459 11.983 0.171 120.407 o
3 6 27 9.722 9.932 0.181 136.985 o
3 6 28 13.902 14.255 0.201 94.284 o
3 6 29 9.790 10.033 0.191 132.168 o
3 6 30 0.067 0.241 0.151 730.855 o
3 6 31 12.177 12.305 0.201 106.973 o
3 6 32 38.521 38.221 0.332 26.772 o
3 6 33 16.565 16.346 0.261 71.249 o
3 6 34 17.963 18.256 0.322 57.894 o
3 6 35 1.473 1.387 0.211 306.881 o
3 6 36 6.196 6.273 0.231 158.172 o
3 7 0 81.638 79.378 0.553 8.818 o
3 7 1 141.517 143.073 0.563 3.793 o
3 7 2 163.132 160.525 0.633 3.007 o
3 7 3 535.795 544.354 1.699 0.334 o
3 7 4 26.096 26.680 0.181 49.321 o
3 7 5 42.533 43.378 0.241 25.262 o
3 7 6 41.061 41.056 0.251 26.494 o
3 7 7 224.585 220.912 0.764 1.722 o
3 7 8 65.001 65.464 0.322 13.508 o
3 7 9 348.910 349.619 1.357 0.740 o
3 7 10 9.197 9.208 0.161 153.158 o
3 7 11 122.140 120.273 0.633 4.742 o
3 7 12 239.784 237.791 0.965 1.486 o
3 7 13 76.561 77.357 0.392 10.301 o
3 7 14 101.471 101.926 0.462 6.605 o
3 7 15 10.387 10.264 0.151 141.221 o
3 7 16 29.948 29.224 0.261 39.039 o
3 7 17 177.439 180.077 0.774 2.500 o
3 7 18 206.896 207.874 0.854 1.923 o
3 7 19 148.974 149.627 0.704 3.381 o
3 7 20 108.826 108.481 0.553 5.772 o
3 7 21 46.705 47.148 0.352 20.636 o
3 7 22 48.005 47.590 0.422 18.895 o
3 7 23 10.282 10.395 0.201 123.726 o
3 7 24 45.173 44.363 0.302 22.691 o
3 7 25 1.499 1.699 0.131 576.327 o
3 7 26 177.674 176.267 0.714 2.559 o
3 7 27 97.500 97.594 0.493 6.949 o
3 7 28 44.593 43.961 0.322 22.657 o
3 7 29 6.792 6.846 0.171 189.852 o
3 7 30 92.334 91.501 0.483 7.600 o
3 7 31 11.684 11.832 0.211 108.027 o
3 7 32 25.345 25.122 0.261 46.768 o
3 7 33 12.144 11.953 0.251 94.670 o
3 7 34 24.595 24.449 0.332 43.238 o
3 7 35 4.817 4.845 0.221 189.645 o
3 8 0 278.949 271.147 1.719 1.023 o
3 8 1 237.764 238.696 1.035 1.479 o
3 8 2 131.001 129.602 0.573 4.327 o
3 8 3 165.339 161.811 0.764 2.861 o
3 8 4 66.724 65.635 0.402 12.602 o
3 8 5 124.356 124.817 0.704 4.459 o
3 8 6 30.829 30.832 0.302 35.655 o
3 8 7 780.311 785.181 3.207 0.157 o
3 8 8 142.295 141.062 0.844 3.496 o
3 8 9 359.425 359.119 1.528 0.690 o
3 8 10 2.526 2.775 0.131 442.538 o
3 8 11 100.940 99.182 0.523 6.581 o
3 8 12 67.864 67.254 0.452 11.908 o
3 8 13 45.828 45.318 0.332 21.678 o
3 8 14 72.545 72.290 0.422 11.029 o
3 8 15 63.015 62.951 0.382 13.698 o
3 8 16 66.692 67.857 0.412 12.344 o
3 8 17 61.360 61.775 0.392 14.064 o
3 8 18 10.743 10.998 0.191 122.132 o
3 8 19 128.880 129.210 0.643 4.315 o
3 8 20 22.322 22.277 0.251 54.195 o
3 8 21 4.689 5.207 0.161 252.178 o
3 8 22 36.777 36.291 0.312 28.933 o
3 8 23 45.045 43.891 0.292 23.030 o
3 8 24 33.119 33.054 0.241 35.083 o
3 8 25 83.336 83.047 0.392 9.159 o
3 8 26 4.965 5.368 0.151 255.308 o
3 8 27 74.197 74.743 0.382 10.846 o
3 8 28 6.007 6.333 0.161 214.040 o
3 8 29 0.907 0.975 0.151 571.264 o
3 8 30 40.653 40.885 0.302 25.672 o
3 8 31 0.223 0.312 0.161 621.671 o
3 8 32 6.284 6.947 0.221 160.666 o
3 8 33 2.409 2.262 0.211 269.099 o
3 8 34 14.415 14.094 0.261 80.517 o
3 8 35 0.728 0.694 0.191 409.866 o
3 9 0 0.969 1.337 0.211 324.022 o
3 9 1 157.436 155.176 1.005 2.863 o
3 9 2 39.117 38.432 0.392 24.748 o
3 9 3 147.481 144.219 0.774 3.412 o
3 9 4 90.511 92.125 0.573 7.409 o
3 9 5 37.582 36.824 0.302 28.564 o
3 9 6 13.713 13.963 0.181 99.948 o
3 9 7 43.681 43.730 0.322 23.104 o
3 9 8 145.269 142.399 0.694 3.572 o
3 9 9 156.236 154.613 0.804 3.076 o
3 9 10 3.107 3.076 0.131 398.136 o
3 9 11 79.293 79.418 0.452 9.555 o
3 9 12 137.410 136.508 0.623 3.949 o
3 9 13 32.334 31.727 0.261 35.616 o
3 9 14 222.874 222.812 0.865 1.701 o
3 9 15 189.310 186.883 0.764 2.288 o
3 9 16 94.582 94.578 0.523 7.180 o
3 9 17 35.214 34.914 0.302 30.720 o
3 9 18 50.779 50.275 0.372 18.415 o
3 9 19 152.768 151.909 0.774 3.204 o
3 9 20 31.222 30.792 0.292 35.771 o
3 9 21 11.835 11.973 0.181 115.268 o
3 9 22 85.431 86.385 0.422 8.655 o
3 9 23 7.729 7.841 0.161 177.157 o
3 9 24 99.462 99.172 0.493 6.758 o
3 9 25 12.915 13.129 0.181 105.990 o
3 9 26 41.938 41.679 0.292 25.029 o
3 9 27 41.592 41.217 0.292 25.323 o
3 9 28 59.773 58.830 0.382 14.812 o
3 9 29 2.082 1.960 0.161 403.517 o
3 9 30 10.940 11.129 0.231 107.746 o
3 9 31 21.725 21.352 0.302 51.419 o
3 9 32 66.523 66.218 0.533 11.562 o
3 9 33 6.699 6.826 0.231 150.967 o
3 9 34 1.277 1.327 0.201 339.442 o
3 10 0 254.597 251.483 1.629 1.188 o
3 10 1 115.082 116.985 0.553 5.250 o
3 10 2 306.060 302.592 1.156 0.957 o
3 10 3 177.502 178.831 0.744 2.525 o
3 10 4 151.781 150.170 0.643 3.361 o
3 10 5 227.541 227.969 0.905 1.629 o
3 10 6 279.139 278.354 1.106 1.122 o
3 10 7 219.507 220.028 0.945 1.717 o
3 10 8 24.073 24.489 0.251 49.687 o
3 10 9 156.706 155.297 0.774 3.085 o
3 10 10 125.006 125.249 0.633 4.538 o
3 10 11 104.066 103.756 0.543 6.195 o
3 10 12 146.847 145.918 0.694 3.488 o
3 10 13 7.129 7.097 0.171 183.518 o
3 10 14 114.892 114.553 0.653 5.126 o
3 10 15 60.867 60.860 0.402 14.168 o
3 10 16 6.860 7.329 0.191 172.186 o
3 10 17 100.293 100.549 0.553 6.499 o
3 10 18 23.792 23.675 0.261 49.965 o
3 10 19 30.674 29.736 0.261 38.067 o
3 10 20 0.834 1.216 0.141 626.144 o
3 10 21 96.748 96.598 0.432 7.201 o
3 10 22 24.829 24.770 0.221 50.392 o
3 10 23 7.091 7.228 0.161 189.838 o
3 10 24 10.739 10.726 0.181 126.404 o
3 10 25 13.891 13.953 0.191 97.063 o
3 10 26 5.970 5.981 0.161 217.845 o
3 10 27 7.634 7.942 0.171 171.865 o
3 10 28 3.292 3.297 0.161 320.398 o
3 10 29 36.968 37.316 0.362 26.999 o
3 10 30 0.428 0.472 0.201 394.243 o
3 10 31 9.732 9.832 0.231 117.978 o
3 10 32 25.544 25.112 0.352 40.492 o
3 11 0 89.885 89.069 0.684 7.143 o
3 11 1 73.601 72.401 0.472 10.575 o
3 11 2 70.933 68.782 0.402 11.652 o
3 11 3 113.644 114.110 0.563 5.367 o
3 11 4 15.663 15.662 0.201 84.708 o
3 11 5 64.333 64.871 0.402 13.099 o
3 11 6 23.326 23.785 0.271 49.801 o
3 11 7 30.443 30.340 0.281 37.112 o
3 11 8 49.811 50.204 0.372 18.729 o
3 11 9 34.137 34.522 0.322 30.907 o
3 11 10 248.566 250.407 1.106 1.355 o
3 11 11 9.648 10.063 0.211 125.351 o
3 11 12 110.961 111.034 0.633 5.428 o
3 11 13 239.085 241.350 1.066 1.453 o
3 11 14 23.070 23.313 0.261 51.328 o
3 11 15 32.463 32.290 0.281 34.494 o
3 11 16 20.684 20.659 0.221 61.547 o
3 11 17 303.656 308.573 1.136 0.957 o
3 11 18 2.019 2.041 0.141 471.337 o
3 11 19 77.560 76.573 0.382 10.270 o
3 11 20 10.138 10.566 0.181 131.320 o
3 11 21 45.357 45.660 0.302 22.334 o
3 11 22 53.268 52.526 0.332 17.853 o
3 11 23 7.205 7.238 0.171 181.586 o
3 11 24 36.899 36.080 0.302 29.222 o
3 11 25 16.828 16.969 0.231 74.231 o
3 11 26 2.427 2.332 0.151 403.731 o
3 11 27 27.456 27.595 0.302 40.368 o
3 11 28 2.935 3.026 0.201 263.981 o
3 11 29 85.052 84.977 0.653 7.786 o
3 11 30 0.606 0.794 0.201 378.197 o
3 11 31 25.512 25.806 0.322 42.161 o
3 12 0 2.261 2.332 0.201 290.744 o
3 12 1 10.763 10.938 0.191 122.200 o
3 12 2 341.773 344.151 1.317 0.768 o
3 12 3 106.340 107.355 0.563 5.915 o
3 12 4 64.006 64.248 0.412 13.136 o
3 12 5 4.412 4.705 0.161 265.119 o
3 12 6 96.331 95.704 0.553 6.922 o
3 12 7 25.876 25.695 0.281 44.420 o
3 12 8 54.406 53.964 0.462 15.687 o
3 12 9 17.962 18.055 0.261 65.815 o
3 12 10 51.752 52.345 0.402 17.394 o
3 12 11 12.512 13.179 0.221 98.126 o
3 12 12 185.752 186.109 0.834 2.306 o
3 12 13 59.531 60.247 0.372 14.804 o
3 12 14 26.572 26.791 0.231 45.870 o
3 12 15 8.939 8.887 0.171 152.759 o
3 12 16 82.413 82.796 0.402 9.234 o
3 12 17 54.599 53.873 0.322 17.381 o
3 12 18 20.605 20.397 0.221 61.989 o
3 12 19 10.474 10.777 0.181 128.096 o
3 12 20 25.938 26.047 0.251 46.012 o
3 12 21 9.762 9.731 0.181 137.466 o
3 12 22 30.585 30.561 0.271 37.320 o
3 12 23 11.557 11.661 0.201 112.071 o
3 12 24 10.090 10.244 0.191 129.198 o
3 12 25 7.918 7.570 0.191 159.303 o
3 12 26 8.070 8.374 0.231 133.697 o
3 12 27 9.990 9.852 0.241 112.810 o
3 12 28 3.491 3.488 0.211 232.479 o
3 12 29 3.923 4.202 0.211 218.268 o
3 13 0 44.217 43.780 0.503 19.106 o
3 13 1 29.685 29.515 0.292 37.739 o
3 13 2 13.161 12.626 0.211 98.879 o
3 13 3 42.397 44.182 0.352 22.946 o
3 13 4 18.619 17.814 0.231 68.398 o
3 13 5 41.713 41.719 0.332 24.252 o
3 13 6 61.450 60.297 0.402 14.106 o
3 13 7 13.372 13.672 0.211 95.637 o
3 13 8 11.677 11.621 0.191 114.410 o
3 13 9 17.785 17.653 0.211 73.374 o
3 13 10 55.753 57.181 0.352 16.283 o
3 13 11 24.782 25.434 0.221 49.958 o
3 13 12 11.574 11.591 0.171 120.941 o
3 13 13 18.704 18.497 0.201 70.942 o
3 13 14 30.987 30.561 0.241 38.204 o
3 13 15 67.406 67.234 0.362 12.624 o
3 13 16 47.707 48.455 0.322 20.520 o
3 13 17 35.248 35.276 0.281 31.218 o
3 13 18 26.373 26.580 0.251 45.108 o
3 13 19 35.368 34.894 0.302 30.622 o
3 13 20 14.417 14.858 0.231 85.112 o
3 13 21 29.283 28.148 0.281 39.289 o
3 13 22 6.103 6.102 0.191 189.548 o
3 13 23 28.954 28.389 0.352 35.863 o
3 13 24 5.974 6.213 0.231 160.637 o
3 13 25 6.016 6.454 0.231 159.038 o
3 13 26 2.646 2.634 0.201 276.136 o
3 13 27 34.551 33.637 0.392 28.386 o
3 13 28 9.842 9.440 0.261 107.580 o
3 14 0 138.877 137.916 0.834 3.634 o
3 14 1 61.472 60.157 0.352 14.565 o
3 14 2 5.783 6.363 0.161 217.757 o
3 14 3 182.177 182.822 0.724 2.435 o
3 14 4 47.265 47.399 0.322 20.883 o
3 14 5 6.712 6.685 0.161 199.510 o
3 14 6 3.945 4.524 0.151 295.003 o
3 14 7 193.232 195.137 0.704 2.209 o
3 14 8 117.341 118.011 0.523 5.174 o
3 14 9 88.877 90.637 0.422 8.127 o
3 14 10 18.560 18.739 0.211 69.822 o
3 14 11 7.944 8.193 0.161 172.340 o
3 14 12 3.191 3.549 0.141 359.630 o
3 14 13 14.566 14.476 0.191 93.014 o
3 14 14 26.214 26.137 0.251 45.595 o
3 14 15 15.661 15.703 0.201 84.644 o
3 14 16 39.857 39.558 0.312 26.206 o
3 14 17 15.508 15.270 0.221 82.505 o
3 14 18 18.215 18.085 0.241 67.785 o
3 14 19 0.485 0.643 0.161 573.652 o
3 14 20 4.220 4.614 0.191 232.715 o
3 14 21 13.542 13.280 0.281 80.380 o
3 14 22 4.071 3.850 0.221 207.382 o
3 14 23 14.800 14.858 0.292 72.721 o
3 14 24 1.757 1.850 0.211 291.658 o
3 14 25 4.352 4.494 0.221 198.451 o
3 15 0 5.485 6.082 0.231 166.264 o
3 15 1 7.069 7.097 0.171 184.320 o
3 15 2 7.563 8.062 0.171 171.992 o
3 15 3 20.070 20.196 0.231 62.331 o
3 15 4 51.998 50.677 0.332 18.528 o
3 15 5 19.369 19.181 0.221 66.121 o
3 15 6 1.154 1.417 0.141 577.002 o
3 15 7 83.598 83.630 0.432 8.943 o
3 15 8 43.630 44.363 0.302 23.375 o
3 15 9 5.449 5.700 0.161 230.423 o
3 15 10 87.907 88.345 0.442 8.253 o
3 15 11 16.261 16.185 0.211 80.172 o
3 15 12 51.813 51.732 0.352 18.155 o
3 15 13 22.369 22.438 0.231 55.660 o
3 15 14 11.668 11.752 0.201 111.196 o
3 15 15 5.710 6.072 0.171 212.719 o
3 15 16 27.436 26.339 0.292 41.636 o
3 15 17 3.814 3.730 0.191 250.452 o
3 15 18 63.329 62.016 0.513 12.566 o
3 15 19 6.736 6.826 0.241 144.673 o
3 15 20 10.941 10.525 0.261 99.950 o
3 15 21 10.399 11.088 0.271 98.045 o
3 15 22 45.221 45.258 0.493 18.788 o
3 15 23 33.260 32.280 0.362 30.748 o
3 16 0 17.542 17.753 0.312 60.403 o
3 16 1 5.864 5.549 0.171 214.579 o
3 16 2 10.035 10.314 0.201 125.648 o
3 16 3 93.663 92.346 0.472 7.491 o
3 16 4 0.046 0.462 0.161 634.248 o
3 16 5 202.847 202.918 0.824 2.003 o
3 16 6 4.501 4.644 0.171 250.909 o
3 16 7 55.113 56.065 0.362 16.485 o
3 16 8 25.569 25.373 0.261 46.306 o
3 16 9 18.320 18.196 0.231 68.664 o
3 16 10 11.755 11.671 0.201 110.939 o
3 16 11 57.517 56.728 0.362 15.788 o
3 16 12 11.446 11.179 0.201 114.084 o
3 16 13 0.825 0.854 0.191 400.539 o
3 16 14 1.860 1.789 0.191 334.764 o
3 16 15 2.788 2.956 0.201 268.443 o
3 16 16 5.428 5.429 0.231 170.352 o
3 16 17 0.445 0.533 0.201 391.927 o
3 16 18 0.019 0.030 0.211 387.955 o
3 16 19 20.774 20.538 0.312 52.518 o
3 16 20 15.109 14.959 0.281 73.559 o
3 17 0 0.293 0.462 0.221 335.422 o
3 17 1 34.185 34.612 0.281 32.232 o
3 17 2 1.092 1.257 0.161 491.117 o
3 17 3 3.967 4.363 0.181 253.490 o
3 17 4 5.236 5.238 0.181 218.852 o
3 17 5 1.235 1.257 0.211 316.512 o
3 17 6 17.218 17.110 0.302 63.023 o
3 17 7 18.092 18.930 0.332 55.876 o
3 17 8 14.529 14.607 0.271 77.478 o
3 17 9 23.125 23.725 0.302 47.756 o
3 17 10 22.974 23.795 0.322 46.311 o
3 17 11 4.113 4.504 0.221 201.844 o
3 17 12 15.713 16.115 0.292 68.919 o
3 17 13 4.568 4.665 0.221 194.216 o
3 17 14 9.614 9.279 0.251 112.772 o
3 17 15 1.503 1.990 0.201 319.573 o
3 17 16 2.975 2.835 0.201 265.327 o
3 18 0 2.834 2.986 0.281 167.177 o
3 18 1 10.120 10.475 0.251 107.068 o
3 18 2 3.373 3.559 0.211 234.065 o
3 18 3 1.902 1.729 0.191 334.327 o
3 18 4 16.091 15.682 0.271 71.742 o
3 18 5 1.424 1.649 0.201 328.218 o
3 18 6 16.537 15.904 0.292 67.252 o
3 18 7 22.642 22.348 0.332 46.823 o
3 18 8 30.550 30.963 0.372 32.645 o
3 18 9 39.314 39.458 0.573 19.602 o
3 18 10 10.646 9.922 0.241 109.141 o
3 18 11 3.698 3.991 0.211 224.044 o
4 0 0 948.250 936.185 5.338 0.100 o
4 0 1 31.716 31.596 0.231 37.382 o
4 0 2 214.481 210.025 0.915 1.817 o
4 0 3 361.647 362.125 1.508 0.684 o
4 0 4 210.038 209.462 0.975 1.839 o
4 0 5 191.195 188.833 0.844 2.213 o
4 0 6 245.410 240.556 1.056 1.417 o
4 0 7 886.948 880.915 3.378 0.125 o
4 0 9 70.362 70.943 0.412 11.510 o
4 0 11 43.987 45.670 0.292 23.105 o
4 0 13 285.966 287.834 1.247 1.050 o
4 0 14 196.232 196.031 1.086 1.996 o
4 0 15 515.243 519.001 2.563 0.335 o
4 0 16 77.523 77.719 0.684 8.581 o
4 0 17 728.263 729.840 4.353 0.163 o
4 0 18 17.289 17.020 0.271 67.183 o
4 0 19 607.745 605.013 2.935 0.247 o
4 0 20 231.235 228.713 1.327 1.470 o
4 0 21 266.748 266.874 1.508 1.127 o
4 0 22 61.734 60.800 0.553 12.541 o
4 0 23 23.500 22.850 0.352 43.870 o
4 0 24 7.830 7.992 0.261 122.543 o
4 0 25 53.016 52.446 0.553 14.923 o
4 0 26 29.644 29.435 0.432 30.948 o
4 0 27 111.332 109.566 0.724 5.243 o
4 0 28 14.447 14.114 0.281 76.517 o
4 0 29 122.349 122.525 1.025 3.989 o
4 0 30 17.198 16.567 0.362 55.486 o
4 0 31 100.008 98.538 0.854 5.669 o
4 0 32 33.350 33.285 0.452 26.894 o
4 0 33 5.594 6.183 0.271 138.141 o
4 0 34 11.648 11.420 0.362 70.795 o
4 0 35 9.291 9.178 0.392 71.808 o
4 0 36 0.843 0.885 0.322 157.071 o
4 0 37 14.487 13.813 0.442 50.706 o
4 1 0 499.281 503.238 2.011 0.371 o
4 1 1 204.399 206.768 0.633 2.030 o
4 1 2 1400.750 1404.230 3.659 0.053 o
4 1 3 105.514 105.334 0.372 6.415 o
4 1 4 1176.660 1175.990 3.096 0.075 o
4 1 5 167.589 168.657 0.523 2.902 o
4 1 6 1151.400 1157.100 2.935 0.078 o
4 1 7 413.338 412.349 1.176 0.559 o
4 1 8 225.946 226.803 0.714 1.697 o
4 1 10 41.884 43.690 0.211 26.044 o
4 1 11 108.656 107.687 0.402 6.096 o
4 1 12 696.297 698.967 1.920 0.206 o
4 1 13 47.099 48.173 0.231 22.125 o
4 1 14 225.469 228.050 0.724 1.693 o
4 1 15 42.380 42.825 0.281 24.725 o
4 1 16 320.869 320.265 1.377 0.853 o
4 1 17 121.317 120.484 0.593 4.836 o
4 1 18 89.943 92.979 0.503 7.668 o
4 1 19 27.072 26.640 0.241 44.762 o
4 1 20 114.153 111.316 0.553 5.429 o
4 1 21 50.505 50.445 0.352 18.764 o
4 1 22 81.882 82.836 0.472 8.995 o
4 1 23 7.289 7.439 0.171 179.206 o
4 1 24 1.703 1.880 0.141 502.637 o
4 1 25 5.968 6.293 0.181 198.206 o
4 1 26 34.561 33.919 0.322 30.823 o
4 1 27 22.483 22.820 0.231 55.119 o
4 1 28 13.596 13.702 0.211 94.618 o
4 1 29 11.208 11.149 0.191 118.675 o
4 1 30 0.811 0.915 0.151 584.787 o
4 1 31 6.373 6.474 0.171 198.732 o
4 1 32 14.545 14.456 0.221 87.321 o
4 1 33 13.848 13.773 0.231 89.150 o
4 1 34 9.802 9.621 0.221 121.963 o
4 1 35 17.831 17.864 0.392 50.013 o
4 1 36 0.577 0.965 0.231 293.008 o
4 1 37 1.533 1.478 0.221 282.210 o
4 2 0 80.977 80.865 0.442 9.331 o
4 2 1 21.529 21.815 0.131 65.734 o
4 2 2 123.612 121.640 0.412 4.966 o
4 2 3 171.785 170.738 0.533 2.799 o
4 2 4 100.493 99.855 0.352 6.984 o
4 2 5 151.234 151.809 0.483 3.477 o
4 2 6 95.574 95.231 0.342 7.567 o
4 2 7 159.204 156.343 0.513 3.212 o
4 2 8 337.088 338.531 0.985 0.816 o
4 2 9 268.799 265.728 0.854 1.244 o
4 2 10 11.694 11.883 0.111 134.956 o
4 2 11 79.796 81.006 0.322 9.954 o
4 2 12 39.176 38.332 0.201 29.509 o
4 2 13 144.118 147.325 0.523 3.695 o
4 2 14 158.620 159.680 0.643 3.102 o
4 2 15 95.776 96.729 0.493 7.104 o
4 2 16 52.307 51.692 0.372 17.744 o
4 2 17 512.291 514.788 1.820 0.361 o
4 2 18 111.846 113.045 0.553 5.500 o
4 2 19 326.503 326.789 1.196 0.846 o
4 2 20 55.501 56.055 0.352 16.496 o
4 2 21 23.724 23.594 0.231 52.373 o
4 2 22 85.687 85.118 0.513 8.340 o
4 2 23 14.812 14.526 0.201 90.015 o
4 2 24 70.518 69.114 0.452 11.362 o
4 2 25 49.083 50.194 0.382 18.807 o
4 2 26 133.683 131.311 0.704 4.043 o
4 2 27 140.931 140.228 0.613 3.801 o
4 2 28 68.366 66.450 0.372 12.458 o
4 2 29 78.977 79.810 0.432 9.663 o
4 2 30 62.267 61.534 0.422 13.636 o
4 2 31 45.162 44.755 0.342 21.874 o
4 2 32 34.962 34.703 0.362 28.903 o
4 2 33 40.998 41.147 0.362 24.018 o
4 2 34 8.786 8.897 0.281 106.770 o
4 2 35 15.161 15.532 0.342 62.790 o
4 2 36 22.187 22.549 0.352 45.568 o
4 2 37 15.553 16.075 0.362 58.587 o
4 3 0 432.018 440.789 1.820 0.482 o
4 3 1 333.101 323.120 0.985 0.851 o
4 3 2 139.108 134.829 0.462 4.084 o
4 3 3 510.675 524.329 1.468 0.367 o
4 3 4 236.063 234.976 0.714 1.581 o
4 3 5 881.873 872.802 2.312 0.132 o
4 3 6 12.998 13.018 0.101 122.797 o
4 3 7 1822.390 1808.090 4.695 0.032 o
4 3 8 20.087 20.950 0.141 69.825 o
4 3 9 414.845 417.879 1.196 0.552 o
4 3 10 156.518 157.921 0.543 3.236 o
4 3 11 212.116 217.726 0.704 1.869 o
4 3 12 71.874 70.330 0.332 11.790 o
4 3 13 31.257 30.822 0.201 39.335 o
4 3 14 320.607 319.571 1.156 0.879 o
4 3 15 217.809 217.685 0.905 1.755 o
4 3 16 91.740 92.225 0.503 7.553 o
4 3 17 269.225 267.960 1.056 1.203 o
4 3 18 40.146 39.578 0.281 26.765 o
4 3 19 58.460 58.257 0.362 15.376 o
4 3 20 8.683 8.957 0.161 159.689 o
4 3 21 27.178 26.801 0.261 43.402 o
4 3 22 5.119 5.358 0.161 240.819 o
4 3 23 60.586 60.780 0.402 14.235 o
4 3 24 53.547 53.260 0.402 16.779 o
4 3 25 49.325 49.149 0.432 18.090 o
4 3 26 10.645 9.972 0.191 126.243 o
4 3 27 37.265 36.914 0.302 28.731 o
4 3 28 10.658 11.048 0.181 125.847 o
4 3 29 28.166 28.118 0.261 41.511 o
4 3 30 17.705 17.633 0.221 72.294 o
4 3 31 6.082 6.866 0.181 192.341 o
4 3 32 2.364 2.503 0.161 375.252 o
4 3 33 0.915 1.025 0.171 468.666 o
4 3 34 0.753 0.663 0.221 316.554 o
4 3 35 11.513 11.601 0.292 87.286 o
4 3 36 5.728 5.690 0.251 151.713 o
4 3 37 11.914 11.320 0.271 91.561 o
4 4 0 581.055 564.550 2.765 0.274 o
4 4 1 75.812 73.768 0.302 11.064 o
4 4 2 36.101 34.753 0.181 33.571 o
4 4 3 228.320 223.425 0.724 1.688 o
4 4 4 122.512 121.037 0.422 5.016 o
4 4 5 104.771 105.515 0.372 6.457 o
4 4 6 43.306 43.831 0.211 25.240 o
4 4 7 38.655 38.382 0.201 29.845 o
4 4 8 787.929 784.558 2.131 0.163 o
4 4 9 251.293 249.653 0.804 1.403 o
4 4 10 292.980 294.972 0.945 1.048 o
4 4 11 93.595 92.487 0.382 7.749 o
4 4 12 339.874 337.727 1.136 0.797 o
4 4 13 34.804 34.823 0.241 32.964 o
4 4 14 104.995 104.480 0.543 6.119 o
4 4 15 16.027 16.256 0.191 83.977 o
4 4 16 182.585 182.229 0.734 2.428 o
4 4 17 6.142 6.012 0.141 231.869 o
4 4 18 469.312 470.365 1.749 0.425 o
4 4 19 62.008 61.775 0.402 13.843 o
4 4 20 225.736 221.948 0.905 1.669 o
4 4 21 41.602 41.187 0.322 24.660 o
4 4 22 139.949 139.373 0.714 3.732 o
4 4 23 10.950 11.149 0.201 117.110 o
4 4 24 93.453 93.421 0.583 7.108 o
4 4 25 12.215 11.772 0.211 105.453 o
4 4 26 168.300 167.089 0.714 2.794 o
4 4 27 21.855 21.684 0.231 57.286 o
4 4 28 190.737 189.959 0.764 2.249 o
4 4 29 38.685 38.854 0.312 27.044 o
4 4 30 23.990 23.443 0.251 50.592 o
4 4 31 2.483 2.433 0.161 371.277 o
4 4 32 25.170 24.378 0.271 46.821 o
4 4 33 1.892 2.101 0.181 352.832 o
4 4 34 3.904 3.850 0.241 188.764 o
4 4 35 0.271 0.412 0.211 368.166 o
4 4 36 36.125 34.924 0.493 23.833 o
4 5 0 206.326 203.209 1.166 1.824 o
4 5 1 35.747 37.507 0.201 32.275 o
4 5 2 463.795 452.199 1.367 0.454 o
4 5 3 1156.890 1147.980 3.136 0.077 o
4 5 4 95.213 93.612 0.352 7.641 o
4 5 5 2290.700 2289.560 6.042 0.020 o
4 5 6 218.612 216.087 0.704 1.814 o
4 5 7 462.986 459.236 1.327 0.452 o
4 5 8 102.623 103.203 0.412 6.597 o
4 5 9 329.344 332.027 1.106 0.838 o
4 5 10 257.673 256.751 0.985 1.309 o
4 5 11 156.505 156.292 0.704 3.137 o
4 5 12 16.018 16.507 0.181 85.101 o
4 5 13 193.932 194.312 0.875 2.132 o
4 5 14 38.564 38.090 0.281 28.121 o
4 5 15 41.807 41.599 0.271 25.534 o
4 5 16 10.257 10.274 0.161 138.746 o
4 5 17 8.106 7.711 0.161 173.302 o
4 5 18 106.368 106.219 0.573 5.922 o
4 5 19 33.379 32.963 0.271 33.845 o
4 5 20 9.622 9.731 0.181 138.606 o
4 5 21 93.191 92.768 0.543 7.287 o
4 5 22 118.485 118.906 0.653 4.881 o
4 5 23 29.061 28.822 0.281 39.173 o
4 5 24 1.019 1.237 0.161 497.700 o
4 5 25 19.897 19.442 0.231 63.522 o
4 5 26 4.886 4.966 0.151 262.250 o
4 5 27 2.597 2.704 0.151 384.892 o
4 5 28 32.241 32.219 0.271 35.098 o
4 5 29 5.408 5.971 0.171 218.935 o
4 5 30 4.234 4.544 0.171 258.384 o
4 5 31 50.085 50.576 0.352 18.878 o
4 5 32 1.690 1.789 0.171 398.158 o
4 5 33 2.952 3.237 0.221 231.508 o
4 5 34 0.237 0.714 0.221 332.974 o
4 5 35 0.320 0.432 0.221 335.013 o
4 5 36 0.184 0.452 0.201 407.090 o
4 6 1 81.534 80.695 0.392 9.491 o
4 6 2 9.328 9.309 0.121 167.971 o
4 6 3 63.377 62.569 0.312 14.210 o
4 6 4 75.213 72.853 0.322 11.131 o
4 6 5 245.738 244.376 0.794 1.460 o
4 6 6 422.773 419.889 1.287 0.534 o
4 6 7 224.029 222.611 0.774 1.716 o
4 6 8 39.267 38.905 0.251 28.177 o
4 6 9 3.067 3.519 0.111 435.663 o
4 6 10 544.247 540.936 2.041 0.321 o
4 6 11 100.587 100.026 0.613 6.330 o
4 6 12 111.615 111.879 0.603 5.440 o
4 6 13 325.870 320.657 1.196 0.857 o
4 6 14 103.874 103.675 0.493 6.326 o
4 6 15 125.325 123.017 0.533 4.713 o
4 6 16 306.178 307.558 1.166 0.947 o
4 6 17 199.878 199.409 0.875 2.035 o
4 6 18 98.198 97.674 0.513 6.842 o
4 6 19 22.074 22.026 0.251 54.832 o
4 6 20 157.413 156.604 0.784 3.049 o
4 6 21 80.860 80.705 0.513 9.026 o
4 6 22 61.302 61.001 0.422 13.878 o
4 6 23 141.330 140.037 0.814 3.569 o
4 6 24 80.715 80.393 0.442 9.386 o
4 6 25 11.704 11.470 0.181 117.598 o
4 6 26 48.588 49.430 0.312 20.171 o
4 6 27 37.284 37.186 0.292 28.920 o
4 6 28 83.400 83.409 0.462 8.852 o
4 6 29 66.356 67.143 0.392 12.608 o
4 6 30 20.611 20.387 0.241 59.995 o
4 6 31 68.419 67.988 0.422 11.978 o
4 6 32 7.040 7.811 0.251 133.136 o
4 6 33 15.470 15.552 0.292 70.177 o
4 6 34 11.460 12.073 0.271 91.851 o
4 6 35 0.377 0.241 0.201 402.566 o
4 7 0 140.696 142.228 1.136 3.152 o
4 7 1 70.723 70.913 0.412 11.458 o
4 7 2 482.384 484.127 2.041 0.394 o
4 7 3 49.797 50.858 0.332 19.213 o
4 7 4 190.218 190.321 0.844 2.216 o
4 7 5 61.122 61.896 0.412 13.918 o
4 7 6 224.624 223.486 1.046 1.628 o
4 7 7 263.321 263.346 1.297 1.197 o
4 7 8 243.837 246.055 1.186 1.377 o
4 7 9 177.435 175.141 0.774 2.538 o
4 7 10 153.526 154.835 0.724 3.200 o
4 7 11 133.122 132.437 0.643 4.121 o
4 7 12 221.142 223.074 0.925 1.696 o
4 7 13 56.725 56.618 0.382 15.781 o
4 7 14 243.527 242.446 1.076 1.418 o
4 7 15 62.051 62.137 0.362 14.144 o
4 7 16 257.569 257.243 0.995 1.306 o
4 7 17 56.178 56.789 0.362 16.116 o
4 7 18 37.233 37.377 0.292 28.892 o
4 7 19 3.158 3.237 0.141 368.366 o
4 7 20 11.284 11.199 0.191 118.050 o
4 7 21 18.833 18.558 0.241 65.768 o
4 7 22 13.012 13.109 0.221 96.092 o
4 7 23 54.120 53.753 0.332 17.422 o
4 7 24 29.516 29.948 0.251 39.570 o
4 7 25 9.921 10.073 0.181 134.856 o
4 7 26 41.590 41.518 0.302 25.029 o
4 7 27 1.847 1.900 0.151 452.637 o
4 7 28 2.536 2.775 0.161 361.051 o
4 7 29 50.520 50.013 0.352 18.829 o
4 7 30 15.807 15.884 0.221 80.508 o
4 7 31 8.624 9.017 0.201 141.069 o
4 7 32 5.407 5.690 0.221 177.006 o
4 7 33 0.712 0.885 0.201 371.431 o
4 7 34 7.985 8.083 0.231 135.392 o
4 7 35 4.745 5.047 0.221 189.270 o
4 8 0 0.621 0.804 0.171 498.979 o
4 8 1 54.441 53.602 0.442 15.984 o
4 8 2 40.667 40.232 0.362 24.384 o
4 8 3 46.283 45.570 0.352 21.089 o
4 8 4 81.054 80.041 0.483 9.183 o
4 8 5 118.375 116.634 0.623 4.987 o
4 8 6 18.983 19.472 0.201 68.941 o
4 8 7 9.220 9.138 0.161 153.286 o
4 8 8 1.642 1.880 0.121 600.083 o
4 8 9 9.480 9.611 0.161 148.523 o
4 8 10 2.085 2.232 0.121 533.879 o
4 8 11 76.609 76.935 0.432 10.123 o
4 8 12 19.858 19.241 0.211 65.987 o
4 8 13 59.196 58.538 0.362 15.170 o
4 8 14 15.744 15.532 0.191 86.311 o
4 8 15 223.947 222.239 0.844 1.700 o
4 8 16 23.211 23.252 0.251 51.946 o
4 8 17 367.378 370.288 1.397 0.671 o
4 8 18 12.093 12.184 0.201 107.726 o
4 8 19 217.769 216.027 0.905 1.763 o
4 8 20 9.416 9.661 0.191 136.468 o
4 8 21 73.185 74.120 0.432 10.754 o
4 8 22 32.024 31.797 0.261 35.858 o
4 8 23 1.376 1.216 0.141 564.038 o
4 8 24 66.258 66.329 0.372 12.841 o
4 8 25 87.308 86.817 0.452 8.344 o
4 8 26 11.065 11.400 0.191 118.786 o
4 8 27 84.961 84.133 0.472 8.619 o
4 8 28 3.014 3.167 0.161 333.132 o
4 8 29 110.755 111.456 0.543 5.615 o
4 8 30 2.163 2.242 0.181 339.152 o
4 8 31 26.090 26.680 0.332 40.446 o
4 8 32 5.821 5.992 0.221 170.564 o
4 8 33 21.576 20.920 0.292 52.915 o
4 8 34 0.121 0.342 0.191 456.144 o
4 9 0 285.088 282.426 1.759 0.973 o
4 9 1 123.144 120.001 0.643 4.691 o
4 9 2 202.901 204.154 0.955 1.944 o
4 9 3 226.494 224.592 1.066 1.603 o
4 9 4 560.908 563.052 2.131 0.301 o
4 9 5 23.292 23.172 0.251 51.883 o
4 9 6 138.942 136.257 0.774 3.730 o
4 9 7 164.639 162.465 0.724 2.897 o
4 9 8 78.922 77.910 0.462 9.635 o
4 9 9 131.021 129.451 0.674 4.198 o
4 9 10 59.691 58.287 0.402 14.693 o
4 9 11 11.400 11.390 0.191 116.754 o
4 9 12 196.152 195.066 0.834 2.119 o
4 9 13 34.363 33.828 0.271 32.731 o
4 9 14 290.012 288.830 1.136 1.048 o
4 9 15 26.522 26.922 0.261 44.120 o
4 9 16 81.300 81.137 0.503 9.006 o
4 9 17 20.945 20.779 0.251 57.978 o
4 9 18 9.527 9.580 0.191 135.907 o
4 9 19 34.443 35.547 0.292 31.368 o
4 9 20 8.206 8.354 0.161 168.291 o
4 9 21 18.299 18.548 0.201 71.972 o
4 9 22 14.244 14.667 0.201 92.007 o
4 9 23 20.755 20.397 0.221 61.671 o
4 9 24 17.979 18.025 0.211 72.320 o
4 9 25 2.093 2.171 0.141 461.194 o
4 9 26 6.900 7.268 0.171 185.445 o
4 9 27 10.796 11.038 0.201 118.384 o
4 9 28 4.410 4.695 0.171 252.434 o
4 9 29 11.889 12.435 0.261 92.137 o
4 9 30 5.119 5.348 0.231 174.218 o
4 9 31 4.033 3.981 0.221 206.969 o
4 9 32 30.907 30.822 0.342 33.800 o
4 9 33 1.669 1.588 0.201 320.769 o
4 10 0 4.614 5.308 0.211 198.683 o
4 10 1 22.900 22.478 0.241 53.883 o
4 10 2 91.361 91.290 0.523 7.553 o
4 10 3 23.942 24.569 0.241 50.539 o
4 10 4 74.597 74.804 0.442 10.463 o
4 10 5 62.752 62.197 0.372 13.909 o
4 10 6 106.671 107.727 0.543 5.932 o
4 10 7 146.589 144.752 0.674 3.528 o
4 10 8 6.706 6.886 0.171 190.787 o
4 10 9 11.141 11.360 0.201 115.335 o
4 10 10 97.790 97.161 0.523 6.859 o
4 10 11 8.501 8.857 0.181 152.392 o
4 10 12 38.296 37.930 0.322 27.254 o
4 10 13 29.465 30.259 0.302 37.117 o
4 10 14 59.086 58.558 0.422 14.589 o
4 10 15 129.630 130.728 0.653 4.250 o
4 10 16 154.550 153.538 0.754 3.166 o
4 10 17 87.315 88.033 0.462 8.250 o
4 10 18 49.242 48.887 0.312 20.033 o
4 10 19 151.461 151.256 0.583 3.405 o
4 10 20 49.860 50.546 0.312 19.525 o
4 10 21 46.292 44.534 0.302 22.177 o
4 10 22 60.298 59.342 0.382 14.640 o
4 10 23 26.747 26.972 0.281 42.642 o
4 10 24 30.570 30.571 0.261 37.764 o
4 10 25 10.012 10.566 0.191 128.604 o
4 10 26 16.375 16.075 0.231 76.835 o
4 10 27 18.560 18.286 0.241 66.720 o
4 10 28 15.954 16.306 0.281 69.706 o
4 10 29 40.692 41.227 0.442 22.148 o
4 10 30 29.109 28.802 0.342 36.078 o
4 10 31 8.292 8.042 0.221 138.106 o
4 11 0 165.232 164.435 1.046 2.621 o
4 11 1 93.192 94.467 0.533 7.256 o
4 11 2 50.098 50.968 0.332 19.095 o
4 11 3 222.124 225.004 0.955 1.671 o
4 11 4 119.553 119.760 0.593 4.924 o
4 11 5 359.493 359.089 1.387 0.702 o
4 11 6 121.146 120.635 0.714 4.636 o
4 11 7 146.715 146.390 0.734 3.445 o
4 11 8 4.442 4.765 0.171 250.880 o
4 11 9 138.028 137.765 0.724 3.796 o
4 11 10 113.991 114.693 0.633 5.202 o
4 11 11 86.431 85.480 0.523 8.215 o
4 11 12 8.368 8.535 0.191 150.224 o
4 11 13 36.756 36.944 0.322 28.444 o
4 11 14 68.859 68.329 0.412 11.949 o
4 11 15 50.793 50.476 0.312 19.219 o
4 11 16 18.922 19.141 0.201 69.522 o
4 11 17 9.137 9.691 0.171 147.116 o
4 11 18 11.809 11.933 0.181 115.542 o
4 11 19 68.896 68.319 0.372 12.209 o
4 11 20 24.205 25.032 0.251 49.097 o
4 11 21 4.279 4.654 0.171 255.971 o
4 11 22 25.033 25.223 0.261 47.119 o
4 11 23 11.199 11.370 0.211 111.895 o
4 11 24 5.099 5.107 0.171 233.083 o
4 11 25 0.389 0.734 0.151 646.467 o
4 11 26 3.164 3.267 0.211 241.061 o
4 11 27 0.415 0.493 0.201 394.387 o
4 11 28 0.104 0.372 0.191 456.236 o
4 11 29 2.929 2.855 0.201 266.199 o
4 11 30 32.057 32.209 0.352 32.002 o
4 12 0 120.639 122.776 0.905 4.264 o
4 12 1 0.601 0.905 0.141 679.108 o
4 12 2 27.782 27.877 0.281 40.993 o
4 12 3 4.059 4.353 0.161 279.281 o
4 12 4 23.536 23.795 0.302 47.166 o
4 12 5 0.221 0.312 0.151 700.654 o
4 12 6 25.904 26.389 0.281 43.968 o
4 12 7 13.267 13.330 0.221 94.543 o
4 12 8 72.225 72.793 0.462 10.795 o
4 12 9 33.161 33.024 0.292 33.260 o
4 12 10 12.217 12.355 0.191 109.280 o
4 12 11 4.274 4.383 0.141 301.718 o
4 12 12 80.531 79.991 0.392 9.649 o
4 12 13 10.424 10.606 0.171 132.560 o
4 12 14 58.312 57.663 0.322 15.870 o
4 12 15 15.722 15.904 0.201 84.073 o
4 12 16 30.912 30.289 0.251 37.995 o
4 12 17 15.992 15.934 0.211 81.463 o
4 12 18 44.981 44.544 0.322 22.368 o
4 12 19 6.948 6.967 0.171 186.840 o
4 12 20 36.501 35.477 0.292 29.978 o
4 12 21 0.122 0.281 0.161 636.080 o
4 12 22 38.614 38.121 0.322 27.021 o
4 12 23 8.109 8.424 0.201 148.037 o
4 12 24 39.229 38.694 0.392 24.634 o
4 12 25 1.984 2.181 0.211 280.934 o
4 12 26 43.579 43.207 0.442 20.708 o
4 12 27 0.944 1.116 0.201 356.672 o
4 12 28 29.284 29.545 0.352 35.114 o
4 13 0 46.690 46.635 0.462 18.722 o
4 13 1 54.702 57.080 0.362 16.459 o
4 13 2 6.691 6.967 0.171 190.432 o
4 13 3 22.228 23.554 0.241 54.110 o
4 13 4 100.035 99.865 0.493 6.696 o
4 13 5 169.873 170.507 0.684 2.754 o
4 13 6 12.753 12.667 0.191 105.619 o
4 13 7 126.430 126.496 0.563 4.562 o
4 13 8 15.031 15.099 0.191 89.859 o
4 13 9 100.737 99.966 0.442 6.767 o
4 13 10 92.824 91.723 0.432 7.706 o
4 13 11 5.404 5.690 0.151 241.509 o
4 13 12 12.855 13.018 0.181 106.596 o
4 13 13 27.296 27.585 0.241 43.896 o
4 13 14 20.050 20.307 0.221 63.288 o
4 13 15 40.990 41.337 0.292 25.604 o
4 13 16 16.214 16.487 0.221 78.273 o
4 13 17 37.158 37.497 0.292 28.901 o
4 13 18 4.437 4.765 0.171 250.991 o
4 13 19 38.821 38.663 0.322 26.756 o
4 13 20 22.120 22.307 0.261 53.643 o
4 13 21 6.026 6.625 0.191 187.042 o
4 13 22 3.118 2.925 0.221 231.314 o
4 13 23 27.220 26.218 0.352 38.346 o
4 13 24 1.840 1.830 0.211 289.637 o
4 13 25 10.211 10.013 0.261 104.428 o
4 13 26 5.843 5.720 0.231 164.426 o
4 14 0 23.703 23.765 0.322 45.426 o
4 14 1 32.672 33.386 0.271 34.249 o
4 14 2 1.770 1.850 0.141 498.342 o
4 14 3 37.554 38.000 0.281 28.771 o
4 14 4 26.051 26.359 0.241 46.265 o
4 14 5 27.056 27.595 0.251 43.636 o
4 14 6 3.086 3.478 0.151 344.757 o
4 14 7 6.383 6.595 0.161 205.465 o
4 14 8 41.463 41.619 0.292 25.286 o
4 14 9 35.263 35.346 0.261 31.806 o
4 14 10 44.537 43.931 0.292 23.249 o
4 14 11 53.930 54.205 0.332 17.412 o
4 14 12 20.169 19.925 0.221 63.446 o
4 14 13 24.392 24.549 0.241 49.874 o
4 14 14 6.163 6.514 0.171 201.665 o
4 14 15 25.462 24.891 0.241 48.076 o
4 14 16 6.491 7.057 0.181 185.374 o
4 14 17 38.287 37.859 0.312 27.555 o
4 14 18 10.468 10.284 0.211 119.361 o
4 14 19 48.583 49.852 0.432 18.205 o
4 14 20 42.789 43.177 0.432 21.221 o
4 14 21 16.218 15.502 0.292 68.452 o
4 14 22 0.058 0.171 0.211 382.883 o
4 14 23 2.396 2.714 0.221 247.601 o
4 14 24 17.829 17.653 0.312 59.957 o
4 15 0 131.571 133.492 0.764 3.992 o
4 15 1 19.320 19.090 0.221 66.344 o
4 15 2 92.638 92.939 0.483 7.518 o
4 15 3 56.381 55.854 0.342 16.399 o
4 15 4 56.384 56.618 0.352 16.193 o
4 15 5 54.388 55.251 0.342 17.019 o
4 15 6 116.017 114.362 0.553 5.268 o
4 15 7 26.177 25.152 0.241 46.905 o
4 15 8 67.655 66.671 0.402 12.354 o
4 15 9 6.550 7.128 0.171 191.296 o
4 15 10 39.623 38.995 0.292 26.984 o
4 15 11 8.878 8.887 0.181 148.710 o
4 15 12 20.932 21.000 0.231 59.725 o
4 15 13 8.404 8.495 0.181 155.092 o
4 15 14 21.132 21.302 0.251 57.148 o
4 15 15 1.630 1.880 0.191 341.803 o
4 15 16 17.415 16.959 0.281 65.555 o
4 15 17 1.141 1.578 0.201 339.830 o
4 15 18 12.829 13.069 0.271 85.190 o
4 15 19 16.732 16.607 0.292 66.022 o
4 15 20 1.171 1.226 0.211 319.084 o
4 15 21 18.228 17.542 0.332 56.808 o
4 15 22 0.544 0.885 0.201 378.974 o
4 16 0 6.202 6.645 0.241 149.940 o
4 16 1 1.090 1.357 0.151 534.326 o
4 16 2 24.863 24.831 0.261 47.617 o
4 16 3 8.623 8.676 0.181 152.087 o
4 16 4 1.468 1.438 0.151 498.028 o
4 16 5 37.122 36.623 0.322 28.320 o
4 16 6 22.351 22.539 0.251 53.926 o
4 16 7 55.608 55.200 0.352 16.581 o
4 16 8 16.716 16.527 0.231 75.177 o
4 16 9 15.416 15.069 0.221 83.153 o
4 16 10 11.706 11.802 0.251 96.796 o
4 16 11 1.843 2.332 0.191 325.549 o
4 16 12 23.425 23.906 0.312 46.460 o
4 16 13 26.496 26.861 0.342 39.332 o
4 16 14 3.882 3.840 0.221 210.410 o
4 16 15 61.449 61.463 0.533 12.734 o
4 16 16 2.392 2.543 0.211 266.096 o
4 16 17 24.354 24.408 0.322 44.262 o
4 16 18 4.322 4.343 0.221 199.962 o
4 17 0 17.689 17.693 0.402 49.174 o
4 17 1 0.357 0.452 0.191 437.870 o
4 17 2 35.311 35.728 0.372 28.051 o
4 17 3 7.917 8.716 0.231 133.564 o
4 17 4 28.141 27.404 0.332 38.097 o
4 17 5 14.328 14.587 0.281 76.190 o
4 17 6 20.542 20.116 0.312 53.204 o
4 17 7 0.781 0.875 0.211 338.818 o
4 17 8 12.672 12.767 0.292 81.646 o
4 17 9 2.892 3.036 0.221 234.522 o
4 17 10 9.253 9.349 0.251 114.546 o
4 17 11 14.780 14.979 0.302 70.850 o
4 17 12 22.622 22.237 0.312 48.618 o
4 17 13 15.930 16.256 0.312 65.140 o
4 17 14 17.105 16.949 0.302 63.420 o
4 18 0 2.030 2.523 0.271 188.366 o
4 18 1 2.783 2.865 0.191 287.281 o
4 18 2 5.622 5.519 0.211 183.554 o
4 18 3 7.436 7.469 0.221 147.494 o
4 18 4 5.658 5.710 0.201 190.159 o
4 18 5 5.898 5.861 0.211 178.030 o
4 18 6 1.424 1.508 0.191 357.560 o
4 18 7 2.040 2.181 0.201 299.452 o
4 18 8 2.264 2.413 0.211 270.810 o
5 0 1 513.469 517.975 2.161 0.349 o
5 0 2 32.994 32.380 0.251 35.130 o
5 0 3 754.747 759.647 3.086 0.167 o
5 0 4 109.260 106.631 0.563 5.777 o
5 0 5 737.180 739.521 2.925 0.176 o
5 0 6 96.863 95.724 0.543 6.915 o
5 0 7 280.295 282.949 1.337 1.068 o
5 0 8 0.634 0.744 0.101 1112.970 o
5 0 9 907.106 911.214 3.770 0.117 o
5 0 10 777.064 773.520 3.348 0.157 o
5 0 11 226.167 229.960 1.186 1.547 o
5 0 12 204.549 202.897 1.176 1.837 o
5 0 13 267.101 269.257 1.759 1.064 o
5 0 14 49.495 49.199 0.503 16.880 o
5 0 15 30.376 30.279 0.372 33.019 o
5 0 16 0.047 0.141 0.171 581.794 o
5 0 17 17.795 17.924 0.312 59.766 o
5 0 18 116.425 115.588 0.965 4.394 o
5 0 19 335.868 332.901 1.860 0.740 o
5 0 20 3.451 3.438 0.211 233.731 o
5 0 21 2.675 3.076 0.201 269.746 o
5 0 22 104.331 104.399 0.794 5.504 o
5 0 23 6.096 6.625 0.261 138.753 o
5 0 24 9.747 9.369 0.271 104.728 o
5 0 25 12.445 12.184 0.271 88.042 o
5 0 26 28.699 28.651 0.352 35.968 o
5 0 27 1.595 1.689 0.191 346.897 o
5 0 28 33.916 32.863 0.372 29.748 o
5 0 29 0.166 0.221 0.211 376.906 o
5 0 30 11.898 11.691 0.292 85.837 o
5 0 31 4.226 4.242 0.241 182.370 o
5 0 32 0.021 0.171 0.231 321.284 o
5 0 33 26.511 28.339 0.563 26.721 o
5 0 34 0.675 1.327 0.312 166.196 o
5 0 35 0.018 0.090 0.302 190.164 o
5 0 36 5.342 5.981 0.342 104.256 o
5 1 0 74.139 74.693 0.442 10.530 o
5 1 1 298.911 292.459 0.925 1.031 o
5 1 2 185.058 183.807 0.623 2.432 o
5 1 3 460.796 459.457 1.327 0.455 o
5 1 4 193.125 189.909 0.623 2.275 o
5 1 5 25.939 26.761 0.161 50.487 o
5 1 6 192.431 187.406 0.633 2.298 o
5 1 7 14.950 15.522 0.131 99.263 o
5 1 8 97.453 98.971 0.402 7.133 o
5 1 9 79.002 77.729 0.352 10.143 o
5 1 10 271.573 274.766 0.945 1.192 o
5 1 11 133.819 132.829 0.563 4.189 o
5 1 12 275.517 279.722 1.156 1.127 o
5 1 13 57.321 56.789 0.382 15.616 o
5 1 14 352.996 354.204 1.387 0.722 o
5 1 15 142.981 142.138 0.613 3.717 o
5 1 16 241.421 243.179 0.965 1.456 o
5 1 17 12.414 12.757 0.211 102.057 o
5 1 18 129.042 126.616 0.603 4.410 o
5 1 19 17.387 17.894 0.211 74.158 o
5 1 20 78.635 78.332 0.462 9.644 o
5 1 21 67.088 66.430 0.412 12.398 o
5 1 22 199.568 197.278 0.875 2.050 o
5 1 23 19.015 19.583 0.241 64.198 o
5 1 24 146.634 147.164 0.724 3.448 o
5 1 25 18.167 18.145 0.221 70.382 o
5 1 26 100.518 101.213 0.503 6.594 o
5 1 27 20.658 19.533 0.221 62.806 o
5 1 28 32.498 32.340 0.281 34.445 o
5 1 29 17.243 17.080 0.241 71.500 o
5 1 30 42.347 41.307 0.362 23.374 o
5 1 31 44.128 43.861 0.342 22.484 o
5 1 32 22.643 22.378 0.271 51.892 o
5 1 33 23.364 24.539 0.392 40.103 o
5 1 34 17.046 17.834 0.342 57.290 o
5 1 35 6.283 7.409 0.251 140.169 o
5 1 36 13.525 13.290 0.302 76.277 o
5 2 0 899.862 894.285 3.629 0.120 o
5 2 1 657.096 659.992 1.960 0.229 o
5 2 2 161.951 158.434 0.543 3.110 o
5 2 3 167.805 163.671 0.563 2.925 o
5 2 4 255.079 255.022 0.814 1.361 o
5 2 5 194.879 193.498 0.633 2.225 o
5 2 6 5.281 5.851 0.090 304.276 o
5 2 7 511.919 513.763 1.518 0.370 o
5 2 8 114.039 117.538 0.472 5.422 o
5 2 9 308.550 313.409 1.015 0.945 o
5 2 10 184.043 184.762 0.674 2.417 o
5 2 11 249.245 253.001 0.965 1.374 o
5 2 12 359.159 362.557 1.498 0.690 o
5 2 13 18.663 17.221 0.241 67.746 o
5 2 14 230.349 230.623 0.925 1.591 o
5 2 15 35.162 34.492 0.251 32.510 o
5 2 16 52.564 51.240 0.332 18.262 o
5 2 17 218.312 214.297 0.895 1.769 o
5 2 18 45.679 43.911 0.312 22.390 o
5 2 19 35.061 35.487 0.292 30.954 o
5 2 20 42.417 41.991 0.322 24.077 o
5 2 21 65.989 65.615 0.442 12.424 o
5 2 22 74.798 75.155 0.472 10.244 o
5 2 23 86.961 87.148 0.523 8.093 o
5 2 24 97.010 98.036 0.643 6.519 o
5 2 25 4.700 4.715 0.161 257.795 o
5 2 26 4.904 5.077 0.151 260.409 o
5 2 27 8.213 8.072 0.171 164.492 o
5 2 28 37.177 36.472 0.312 28.630 o
5 2 29 20.090 20.277 0.241 61.162 o
5 2 30 3.010 3.086 0.171 314.609 o
5 2 31 14.139 14.396 0.231 86.925 o
5 2 32 1.077 1.035 0.161 501.093 o
5 2 33 9.827 10.425 0.271 101.959 o
5 2 34 9.589 9.892 0.281 100.883 o
5 2 35 16.344 16.537 0.312 63.978 o
5 2 36 8.211 8.223 0.251 123.990 o
5 3 0 260.523 257.716 1.206 1.245 o
5 3 1 388.553 387.780 1.216 0.623 o
5 3 2 279.889 278.576 0.895 1.149 o
5 3 3 258.516 255.102 0.834 1.336 o
5 3 4 12.656 13.290 0.121 120.422 o
5 3 5 30.563 30.842 0.191 40.432 o
5 3 6 143.768 140.861 0.523 3.796 o
5 3 7 138.091 137.343 0.533 4.010 o
5 3 8 3.855 3.609 0.090 424.490 o
5 3 9 25.645 24.449 0.191 51.215 o
5 3 10 60.888 60.920 0.352 14.610 o
5 3 11 149.800 151.055 0.714 3.336 o
5 3 12 315.945 313.831 1.287 0.889 o
5 3 13 109.806 109.215 0.543 5.722 o
5 3 14 69.022 69.636 0.382 12.015 o
5 3 15 77.558 77.136 0.402 10.140 o
5 3 16 51.664 51.611 0.362 18.083 o
5 3 17 272.353 269.508 1.106 1.175 o
5 3 18 36.385 36.432 0.292 29.739 o
5 3 19 282.232 280.938 1.176 1.091 o
5 3 20 66.615 65.555 0.422 12.478 o
5 3 21 23.312 23.946 0.261 50.478 o
5 3 22 11.309 11.159 0.201 114.941 o
5 3 23 68.563 68.108 0.462 11.660 o
5 3 24 91.754 91.210 0.543 7.456 o
5 3 25 90.497 89.129 0.462 7.919 o
5 3 26 53.059 52.526 0.332 17.915 o
5 3 27 76.580 76.392 0.422 10.212 o
5 3 28 13.067 13.330 0.211 97.721 o
5 3 29 89.538 88.837 0.493 7.910 o
5 3 30 2.326 2.513 0.161 376.850 o
5 3 31 21.882 21.765 0.261 54.494 o
5 3 32 11.384 11.430 0.211 110.710 o
5 3 33 52.224 53.481 0.503 15.699 o
5 3 34 28.504 29.455 0.452 30.680 o
5 3 35 36.289 37.276 0.432 25.166 o
5 3 36 9.946 10.194 0.271 101.943 o
5 4 0 680.440 686.934 2.986 0.201 o
5 4 1 319.186 317.581 1.076 0.895 o
5 4 2 951.104 950.260 2.765 0.112 o
5 4 3 64.510 64.338 0.312 13.788 o
5 4 4 344.626 337.184 1.086 0.789 o
5 4 5 33.337 33.446 0.211 35.701 o
5 4 6 214.392 217.213 0.764 1.832 o
5 4 7 31.607 31.636 0.231 37.468 o
5 4 8 248.212 252.378 0.965 1.382 o
5 4 9 72.945 73.175 0.392 11.081 o
5 4 10 327.434 330.368 1.347 0.823 o
5 4 11 64.771 64.338 0.402 13.068 o
5 4 12 304.108 303.778 1.136 0.964 o
5 4 13 92.722 92.396 0.483 7.533 o
5 4 14 131.292 131.039 0.613 4.242 o
5 4 15 46.298 45.610 0.322 21.609 o
5 4 16 92.884 91.310 0.483 7.563 o
5 4 17 15.454 15.130 0.211 84.680 o
5 4 18 137.726 136.277 0.653 3.908 o
5 4 19 129.269 129.511 0.633 4.310 o
5 4 20 32.449 32.732 0.292 33.937 o
5 4 21 61.461 60.910 0.412 13.949 o
5 4 22 34.287 34.099 0.312 31.304 o
5 4 23 50.829 51.280 0.382 18.102 o
5 4 24 41.785 41.770 0.312 24.651 o
5 4 25 8.194 8.505 0.161 167.559 o
5 4 26 13.254 13.561 0.191 100.918 o
5 4 27 19.123 18.618 0.211 68.540 o
5 4 28 15.801 15.964 0.211 82.051 o
5 4 29 9.673 10.053 0.201 129.079 o
5 4 30 4.072 4.262 0.171 265.894 o
5 4 31 2.248 2.302 0.171 359.214 o
5 4 32 10.842 11.088 0.281 93.341 o
5 4 33 13.804 14.034 0.312 72.607 o
5 4 34 11.444 11.842 0.322 79.712 o
5 4 35 4.713 4.765 0.241 173.742 o
5 5 0 278.779 278.234 1.377 1.077 o
5 5 1 51.864 50.858 0.292 19.052 o
5 5 2 202.600 201.641 0.734 2.046 o
5 5 3 133.098 131.341 0.533 4.272 o
5 5 4 46.987 46.273 0.292 21.696 o
5 5 5 453.000 448.379 1.659 0.459 o
5 5 6 124.656 124.294 0.653 4.538 o
5 5 7 42.454 43.428 0.342 23.301 o
5 5 8 5.665 5.700 0.151 235.803 o
5 5 9 102.599 104.439 0.674 5.923 o
5 5 10 59.321 59.584 0.392 14.731 o
5 5 11 89.931 89.933 0.493 7.830 o
5 5 12 144.079 143.485 0.704 3.578 o
5 5 13 239.343 240.727 1.025 1.464 o
5 5 14 35.891 35.195 0.322 29.524 o
5 5 15 384.167 380.381 1.407 0.627 o
5 5 16 133.961 132.216 0.623 4.123 o
5 5 17 68.322 68.279 0.402 12.108 o
5 5 18 12.350 12.767 0.201 104.899 o
5 5 19 86.406 85.369 0.503 8.303 o
5 5 20 76.531 75.276 0.483 9.967 o
5 5 21 317.542 314.816 1.367 0.873 o
5 5 22 10.891 10.566 0.211 115.961 o
5 5 23 92.538 91.331 0.472 7.622 o
5 5 24 34.478 34.481 0.261 32.723 o
5 5 25 72.703 72.552 0.382 11.218 o
5 5 26 31.847 31.516 0.261 36.142 o
5 5 27 7.465 7.268 0.171 178.053 o
5 5 28 6.644 6.464 0.181 187.316 o
5 5 29 17.971 17.995 0.231 69.797 o
5 5 30 33.721 33.617 0.302 32.243 o
5 5 31 72.234 70.712 0.452 11.000 o
5 5 32 5.734 5.992 0.251 150.365 o
5 5 33 23.262 22.458 0.342 45.168 o
5 5 34 25.622 25.082 0.352 40.429 o
5 5 35 2.871 3.157 0.221 233.778 o
5 6 0 409.100 403.985 2.222 0.513 o
5 6 1 76.333 79.297 0.462 9.857 o
5 6 2 424.923 424.192 1.799 0.503 o
5 6 3 449.834 451.485 1.830 0.454 o
5 6 4 117.495 117.166 0.694 4.883 o
5 6 5 128.606 128.325 0.704 4.253 o
5 6 6 141.073 142.520 0.814 3.544 o
5 6 7 197.574 200.233 0.965 2.016 o
5 6 8 176.715 175.031 0.784 2.544 o
5 6 9 146.747 148.149 0.663 3.491 o
5 6 10 204.197 202.767 0.824 1.989 o
5 6 11 128.445 129.702 0.613 4.363 o
5 6 12 91.899 90.647 0.462 7.735 o
5 6 13 268.489 265.205 0.975 1.228 o
5 6 14 66.597 66.570 0.372 12.758 o
5 6 15 4.473 4.554 0.131 306.720 o
5 6 16 11.490 11.631 0.191 115.482 o
5 6 17 4.730 4.986 0.151 265.994 o
5 6 18 30.919 30.370 0.292 36.222 o
5 6 19 96.225 96.186 0.563 6.882 o
5 6 20 25.929 26.047 0.281 44.144 o
5 6 21 156.615 157.207 0.814 3.033 o
5 6 22 28.965 29.405 0.261 39.956 o
5 6 23 3.660 3.840 0.151 315.870 o
5 6 24 50.469 50.325 0.322 19.218 o
5 6 25 46.677 46.846 0.312 21.382 o
5 6 26 17.413 17.693 0.211 74.372 o
5 6 27 11.993 11.953 0.191 111.631 o
5 6 28 0.202 0.563 0.151 684.589 o
5 6 29 11.780 11.601 0.211 108.133 o
5 6 30 0.711 0.814 0.161 542.790 o
5 6 31 3.892 4.333 0.221 206.429 o
5 6 32 8.316 8.545 0.261 118.053 o
5 6 33 6.752 6.705 0.241 145.040 o
5 6 34 3.831 4.232 0.211 219.592 o
5 7 0 198.440 201.772 1.186 1.895 o
5 7 1 70.185 69.968 0.392 11.739 o
5 7 2 0.347 0.543 0.101 1288.920 o
5 7 3 223.292 220.480 0.955 1.680 o
5 7 4 4.835 5.358 0.131 282.420 o
5 7 5 60.591 61.262 0.392 14.277 o
5 7 6 13.536 13.270 0.171 104.666 o
5 7 7 55.850 55.160 0.372 16.296 o
5 7 8 40.819 41.398 0.292 25.677 o
5 7 9 73.874 73.135 0.412 10.841 o
5 7 10 111.111 111.366 0.593 5.497 o
5 7 11 30.307 30.068 0.261 38.263 o
5 7 12 111.794 110.934 0.563 5.535 o
5 7 13 73.803 73.678 0.402 10.868 o
5 7 14 65.840 64.610 0.392 12.925 o
5 7 15 33.109 32.833 0.261 34.480 o
5 7 16 11.202 11.169 0.181 121.764 o
5 7 17 122.972 121.027 0.633 4.695 o
5 7 18 29.337 29.143 0.292 38.247 o
5 7 19 66.702 66.500 0.432 12.307 o
5 7 20 66.723 67.053 0.432 12.258 o
5 7 21 0.129 0.342 0.141 810.094 o
5 7 22 118.799 119.097 0.533 5.068 o
5 7 23 53.419 53.260 0.332 17.699 o
5 7 24 95.677 96.960 0.472 7.159 o
5 7 25 0.807 0.854 0.151 588.581 o
5 7 26 65.373 63.584 0.382 13.182 o
5 7 27 14.624 15.089 0.211 87.769 o
5 7 28 42.197 41.981 0.322 24.183 o
5 7 29 0.060 0.261 0.161 645.388 o
5 7 30 6.765 6.695 0.241 144.971 o
5 7 31 1.426 1.407 0.211 308.031 o
5 7 32 33.619 33.919 0.412 28.094 o
5 7 33 13.000 13.652 0.251 88.120 o
5 8 0 14.049 13.511 0.271 80.550 o
5 8 1 258.413 257.444 1.046 1.290 o
5 8 2 9.003 9.188 0.171 150.702 o
5 8 3 28.015 26.831 0.281 41.306 o
5 8 4 193.366 191.296 0.824 2.180 o
5 8 5 353.796 354.706 1.357 0.722 o
5 8 6 41.811 40.825 0.322 24.646 o
5 8 7 260.225 257.716 1.086 1.272 o
5 8 8 9.605 9.802 0.171 142.474 o
5 8 9 388.515 383.045 1.448 0.614 o
5 8 10 88.663 88.345 0.503 7.970 o
5 8 11 115.822 114.593 0.583 5.217 o
5 8 12 68.495 66.721 0.412 12.139 o
5 8 13 21.808 21.282 0.231 57.752 o
5 8 14 36.897 36.965 0.302 28.945 o
5 8 15 73.627 73.527 0.432 10.734 o
5 8 16 70.775 71.114 0.442 11.244 o
5 8 17 102.137 101.765 0.573 6.294 o
5 8 18 18.459 18.708 0.231 67.693 o
5 8 19 46.063 45.308 0.312 21.939 o
5 8 20 25.128 25.625 0.221 49.296 o
5 8 21 43.876 44.203 0.292 23.488 o
5 8 22 43.899 43.991 0.302 23.337 o
5 8 23 42.790 42.544 0.312 23.984 o
5 8 24 81.575 81.197 0.442 9.247 o
5 8 25 4.166 4.353 0.161 276.311 o
5 8 26 16.746 16.617 0.221 76.463 o
5 8 27 10.863 11.038 0.201 117.974 o
5 8 28 2.943 2.915 0.161 340.894 o
5 8 29 3.730 4.242 0.221 209.639 o
5 8 30 2.600 2.624 0.231 229.632 o
5 8 31 3.036 3.277 0.221 229.583 o
5 8 32 4.835 5.067 0.211 197.226 o
5 9 0 6.430 6.183 0.221 163.057 o
5 9 1 7.069 7.399 0.161 188.938 o
5 9 2 25.519 24.971 0.251 47.292 o
5 9 3 20.462 20.548 0.231 61.139 o
5 9 4 8.129 8.103 0.171 165.254 o
5 9 5 102.594 101.393 0.553 6.329 o
5 9 6 93.460 92.235 0.513 7.385 o
5 9 7 45.229 45.711 0.362 21.280 o
5 9 8 63.810 63.745 0.392 13.383 o
5 9 9 64.499 64.710 0.402 13.083 o
5 9 10 84.934 84.846 0.563 8.207 o
5 9 11 66.678 66.902 0.422 12.353 o
5 9 12 180.652 179.464 0.824 2.429 o
5 9 13 66.940 67.063 0.422 12.296 o
5 9 14 84.612 84.525 0.513 8.467 o
5 9 15 5.943 6.404 0.171 206.059 o
5 9 16 4.146 4.574 0.171 260.141 o
5 9 17 86.989 86.716 0.452 8.379 o
5 9 18 36.980 37.437 0.271 29.593 o
5 9 19 91.330 92.386 0.432 7.804 o
5 9 20 12.444 12.687 0.181 109.707 o
5 9 21 6.678 7.198 0.171 188.989 o
5 9 22 145.988 147.134 0.643 3.542 o
5 9 23 23.541 24.388 0.251 50.556 o
5 9 24 57.435 56.688 0.372 15.708 o
5 9 25 39.349 38.533 0.302 27.019 o
5 9 26 60.766 61.916 0.372 14.352 o
5 9 27 15.404 14.818 0.221 83.624 o
5 9 28 5.214 5.529 0.221 180.281 o
5 9 29 5.892 6.012 0.231 162.448 o
5 9 30 8.702 8.595 0.251 119.858 o
5 9 31 2.215 2.222 0.201 293.674 o
5 10 0 212.006 212.156 1.488 1.598 o
5 10 1 39.334 39.900 0.322 26.143 o
5 10 2 80.144 81.730 0.452 9.330 o
5 10 3 279.981 280.275 1.076 1.119 o
5 10 4 150.642 151.517 0.764 3.265 o
5 10 5 21.676 21.795 0.261 54.819 o
5 10 6 115.929 113.990 0.623 5.151 o
5 10 7 252.491 249.975 1.206 1.310 o
5 10 8 127.845 126.345 0.764 4.219 o
5 10 9 71.118 70.159 0.503 10.862 o
5 10 10 199.214 199.671 0.875 2.041 o
5 10 11 108.425 107.496 0.623 5.663 o
5 10 12 103.603 102.188 0.583 6.169 o
5 10 13 49.275 49.350 0.352 19.346 o
5 10 14 10.771 11.098 0.181 124.895 o
5 10 15 12.458 12.667 0.181 109.685 o
5 10 16 30.271 29.887 0.241 39.264 o
5 10 17 12.849 12.737 0.181 107.370 o
5 10 18 5.727 6.233 0.161 219.988 o
5 10 19 58.013 58.246 0.342 15.681 o
5 10 20 28.790 28.781 0.261 40.471 o
5 10 21 34.120 33.999 0.271 32.852 o
5 10 22 8.812 9.118 0.191 143.669 o
5 10 23 16.277 16.839 0.241 74.450 o
5 10 24 7.480 7.690 0.191 163.247 o
5 10 25 18.500 18.558 0.231 67.776 o
5 10 26 18.212 17.683 0.292 61.774 o
5 10 27 2.995 2.966 0.211 247.691 o
5 10 28 0.465 0.462 0.201 392.660 o
5 10 29 4.354 4.373 0.211 209.751 o
5 10 30 2.115 2.141 0.191 319.386 o
5 11 0 276.075 276.635 1.498 1.069 o
5 11 1 44.096 43.901 0.322 22.885 o
5 11 2 3.002 2.986 0.151 358.988 o
5 11 3 47.379 47.882 0.382 19.747 o
5 11 4 7.148 7.540 0.181 173.974 o
5 11 5 23.601 24.037 0.271 49.221 o
5 11 6 12.017 12.124 0.211 105.561 o
5 11 7 16.323 16.195 0.231 76.811 o
5 11 8 57.354 57.382 0.382 15.537 o
5 11 9 63.443 63.836 0.402 13.363 o
5 11 10 31.557 31.988 0.261 36.190 o
5 11 11 37.555 38.020 0.251 29.551 o
5 11 12 43.213 43.630 0.271 24.309 o
5 11 13 32.228 31.636 0.241 36.509 o
5 11 14 35.662 35.145 0.251 31.886 o
5 11 15 132.900 132.688 0.543 4.245 o
5 11 16 24.286 24.308 0.251 49.507 o
5 11 17 16.512 15.512 0.201 82.026 o
5 11 18 16.147 15.833 0.201 82.718 o
5 11 19 27.980 28.249 0.251 42.167 o
5 11 20 21.924 22.348 0.241 55.684 o
5 11 21 74.059 75.316 0.412 10.666 o
5 11 22 15.187 15.512 0.231 81.406 o
5 11 23 42.524 42.142 0.352 23.337 o
5 11 24 15.166 15.260 0.302 69.582 o
5 11 25 14.133 13.632 0.271 80.109 o
5 11 26 2.493 2.845 0.211 260.162 o
5 11 27 22.691 22.579 0.312 48.292 o
5 11 28 0.813 1.126 0.191 394.273 o
5 12 0 82.012 82.454 0.603 8.389 o
5 12 1 28.727 28.470 0.261 40.706 o
5 12 2 147.859 146.762 0.653 3.490 o
5 12 3 27.861 26.982 0.241 43.576 o
5 12 4 93.612 95.392 0.452 7.434 o
5 12 5 17.358 17.633 0.201 75.970 o
5 12 6 48.144 49.068 0.322 20.247 o
5 12 7 0.907 0.925 0.141 635.496 o
5 12 8 77.376 76.895 0.392 10.226 o
5 12 9 9.010 8.977 0.161 156.193 o
5 12 10 35.117 35.155 0.251 32.291 o
5 12 11 18.849 18.839 0.201 70.105 o
5 12 12 142.809 142.992 0.553 3.767 o
5 12 13 8.783 9.068 0.171 153.397 o
5 12 14 43.623 42.835 0.292 23.924 o
5 12 15 30.031 30.883 0.261 38.134 o
5 12 16 52.100 51.571 0.352 18.092 o
5 12 17 4.661 4.775 0.161 258.024 o
5 12 18 10.017 10.184 0.191 129.945 o
5 12 19 26.968 27.273 0.261 43.371 o
5 12 20 18.931 19.694 0.241 64.262 o
5 12 21 6.243 6.313 0.191 186.221 o
5 12 22 12.875 13.220 0.292 80.343 o
5 12 23 17.941 17.643 0.342 55.960 o
5 12 24 1.989 1.729 0.211 286.888 o
5 12 25 3.546 3.911 0.221 215.253 o
5 12 26 18.530 18.527 0.281 61.551 o
5 12 27 1.267 1.568 0.201 335.315 o
5 13 0 6.587 7.057 0.221 157.152 o
5 13 1 61.524 61.232 0.342 14.521 o
5 13 2 34.967 34.803 0.261 32.228 o
5 13 3 34.786 34.743 0.292 31.411 o
5 13 4 4.593 4.604 0.151 274.787 o
5 13 5 14.823 15.079 0.201 88.895 o
5 13 6 27.542 28.088 0.261 42.230 o
5 13 7 0.562 0.834 0.141 690.160 o
5 13 8 17.124 17.472 0.201 76.916 o
5 13 9 9.032 9.440 0.171 149.239 o
5 13 10 36.693 36.713 0.281 29.738 o
5 13 11 11.965 12.154 0.191 111.224 o
5 13 12 13.388 13.612 0.201 97.936 o
5 13 13 24.267 24.489 0.231 50.804 o
5 13 14 39.857 40.262 0.292 26.500 o
5 13 15 7.743 7.258 0.171 174.661 o
5 13 16 11.555 11.681 0.201 112.027 o
5 13 17 63.764 64.097 0.402 13.277 o
5 13 18 5.927 5.881 0.181 201.992 o
5 13 19 35.023 33.607 0.302 31.307 o
5 13 20 16.373 16.698 0.302 65.229 o
5 13 21 5.597 5.851 0.251 152.162 o
5 13 22 7.148 7.580 0.251 133.190 o
5 13 23 9.436 9.470 0.292 99.106 o
5 13 24 4.735 4.504 0.221 193.031 o
5 13 25 17.453 16.436 0.302 63.232 o
5 14 0 86.165 86.495 0.603 7.857 o
5 14 1 99.471 100.308 0.503 6.693 o
5 14 2 63.947 65.012 0.382 13.317 o
5 14 3 71.978 73.597 0.392 11.191 o
5 14 4 1.912 2.413 0.151 431.613 o
5 14 5 32.172 32.813 0.281 34.519 o
5 14 6 22.870 22.629 0.251 52.995 o
5 14 7 111.626 110.964 0.533 5.602 o
5 14 8 0.250 0.462 0.141 774.456 o
5 14 9 19.866 20.438 0.231 62.511 o
5 14 10 87.847 87.199 0.483 8.166 o
5 14 11 30.014 29.948 0.271 38.156 o
5 14 12 14.578 14.486 0.211 89.089 o
5 14 13 1.344 1.548 0.161 461.743 o
5 14 14 30.511 30.068 0.281 37.174 o
5 14 15 13.773 13.994 0.221 91.141 o
5 14 16 6.764 6.987 0.211 162.111 o
5 14 17 70.415 70.049 0.533 10.753 o
5 14 18 4.107 4.112 0.221 204.852 o
5 14 19 5.221 4.755 0.231 176.441 o
5 14 20 2.218 2.513 0.221 253.532 o
5 14 21 4.712 4.524 0.241 175.091 o
5 14 22 8.237 8.666 0.261 118.160 o
5 15 0 10.686 10.917 0.281 94.270 o
5 15 1 40.403 40.131 0.322 25.524 o
5 15 2 22.566 21.885 0.241 54.963 o
5 15 3 16.465 16.537 0.221 77.430 o
5 15 4 8.847 9.017 0.191 143.802 o
5 15 5 31.632 31.697 0.292 35.034 o
5 15 6 5.079 4.966 0.181 224.189 o
5 15 7 1.372 1.468 0.161 462.563 o
5 15 8 16.740 16.869 0.231 74.623 o
5 15 9 52.880 53.079 0.412 16.848 o
5 15 10 12.906 13.451 0.221 95.814 o
5 15 11 5.430 5.549 0.181 212.749 o
5 15 12 35.277 35.306 0.402 27.163 o
5 15 13 12.562 12.978 0.271 86.253 o
5 15 14 21.805 22.167 0.322 48.907 o
5 15 15 28.538 28.540 0.392 34.031 o
5 15 16 17.911 17.944 0.312 59.533 o
5 15 17 0.650 0.774 0.211 345.594 o
5 15 18 29.166 29.003 0.362 34.921 o
5 15 19 2.968 2.976 0.211 248.174 o
5 16 0 13.940 14.064 0.312 72.229 o
5 16 1 29.549 30.078 0.302 37.123 o
5 16 2 0.986 1.156 0.181 419.889 o
5 16 3 74.563 76.342 0.653 9.109 o
5 16 4 4.872 5.358 0.231 176.991 o
5 16 5 44.918 45.520 0.472 19.244 o
5 16 6 11.357 11.571 0.271 93.211 o
5 16 7 7.403 7.339 0.241 137.436 o
5 16 8 0.347 0.593 0.201 395.274 o
5 16 9 39.057 38.251 0.402 24.539 o
5 16 10 5.330 5.308 0.231 172.094 o
5 16 11 14.327 13.943 0.281 77.099 o
5 16 12 5.709 5.479 0.241 159.768 o
5 16 13 52.103 51.471 0.503 15.961 o
5 16 14 6.298 6.675 0.241 148.980 o
5 16 15 6.933 6.444 0.231 150.581 o
5 16 16 13.979 13.752 0.281 78.378 o
5 17 0 7.334 7.680 0.382 80.844 o
5 17 1 18.701 18.839 0.332 54.959 o
5 17 2 1.415 1.508 0.221 284.916 o
5 17 3 4.170 4.081 0.231 193.771 o
5 17 4 3.439 3.740 0.231 206.630 o
5 17 5 4.473 4.835 0.221 194.357 o
5 17 6 3.126 3.328 0.211 241.232 o
5 17 7 4.611 4.966 0.231 182.425 o
5 17 8 5.368 5.207 0.231 172.228 o
5 17 9 4.918 4.785 0.231 179.819 o
5 17 10 6.853 6.806 0.241 143.808 o
5 17 11 16.616 16.014 0.302 65.441 o
6 0 0 2863.330 2859.690 15.853 0.011 o
6 0 1 41.098 41.307 0.352 24.174 o
6 0 2 98.214 99.795 0.623 6.452 o
6 0 3 15.226 14.416 0.211 86.789 o
6 0 4 230.909 231.719 1.317 1.466 o
6 0 5 452.639 454.803 2.523 0.416 o
6 0 6 149.269 149.275 1.025 3.048 o
6 0 7 2.273 2.624 0.181 327.854 o
6 0 8 45.884 47.781 0.593 16.351 o
6 0 9 0.157 0.432 0.191 450.868 o
6 0 10 79.356 79.569 0.764 7.895 o
6 0 11 24.598 24.589 0.332 43.156 o
6 0 12 84.931 83.801 0.633 7.936 o
6 0 13 65.018 64.771 0.563 11.633 o
6 0 14 157.745 157.177 0.965 2.877 o
6 0 15 388.566 387.428 2.011 0.571 o
6 0 16 202.668 200.987 1.287 1.810 o
6 0 17 59.867 59.915 0.593 12.497 o
6 0 18 5.058 5.238 0.231 175.549 o
6 0 19 25.594 25.756 0.382 38.169 o
6 0 20 226.755 223.627 1.458 1.470 o
6 0 21 97.754 97.865 0.794 5.994 o
6 0 22 62.458 61.091 0.593 12.005 o
6 0 23 71.754 71.898 0.573 10.187 o
6 0 24 53.208 52.979 0.462 16.090 o
6 0 25 16.467 16.336 0.281 68.437 o
6 0 26 0.704 0.794 0.201 373.807 o
6 0 27 14.338 13.752 0.292 75.405 o
6 0 28 0.513 0.583 0.211 354.682 o
6 0 29 66.479 64.821 0.573 11.333 o
6 0 30 45.090 43.378 0.523 18.488 o
6 0 31 49.206 48.978 0.593 15.481 o
6 0 32 4.267 4.463 0.372 98.478 o
6 0 33 3.849 3.780 0.322 127.010 o
6 0 34 4.501 5.238 0.332 114.276 o
6 0 35 3.701 3.679 0.302 141.220 o
6 1 0 482.325 479.593 2.433 0.381 o
6 1 1 14.173 14.838 0.141 103.215 o
6 1 2 601.633 594.649 2.011 0.270 o
6 1 3 257.118 253.715 1.005 1.317 o
6 1 4 223.531 229.779 1.005 1.625 o
6 1 5 71.166 72.964 0.462 10.928 o
6 1 6 33.355 35.517 0.332 30.741 o
6 1 7 321.456 323.210 1.488 0.834 o
6 1 8 92.957 94.638 0.663 6.821 o
6 1 9 31.486 32.179 0.322 33.699 o
6 1 10 195.605 193.950 0.945 2.082 o
6 1 11 136.542 134.980 0.653 3.963 o
6 1 12 165.097 164.747 0.724 2.867 o
6 1 13 88.155 84.987 0.483 8.239 o
6 1 14 185.680 187.728 0.804 2.312 o
6 1 15 289.412 286.970 1.106 1.058 o
6 1 16 82.076 83.007 0.462 9.009 o
6 1 17 94.700 94.367 0.513 7.210 o
6 1 18 81.912 79.981 0.483 9.096 o
6 1 19 193.453 192.302 0.885 2.145 o
6 1 20 6.825 6.474 0.181 184.797 o
6 1 21 70.470 69.385 0.452 11.349 o
6 1 22 7.814 7.811 0.191 159.132 o
6 1 23 18.941 19.925 0.221 66.254 o
6 1 24 7.372 7.419 0.161 184.605 o
6 1 25 46.211 44.353 0.302 22.249 o
6 1 26 66.460 66.319 0.422 12.439 o
6 1 27 21.078 20.940 0.231 59.495 o
6 1 28 8.763 8.836 0.181 150.012 o
6 1 29 36.254 34.230 0.312 29.926 o
6 1 30 4.677 4.795 0.181 233.578 o
6 1 31 18.807 18.869 0.271 61.862 o
6 1 32 11.950 11.782 0.332 76.119 o
6 1 33 5.010 5.559 0.241 166.332 o
6 1 34 28.768 28.239 0.362 35.553 o
6 1 35 0.926 1.076 0.211 329.999 o
6 2 0 0.256 0.221 0.141 796.509 o
6 2 1 7.697 8.243 0.141 186.449 o
6 2 2 334.862 335.294 1.407 0.789 o
6 2 3 160.264 154.674 0.764 3.028 o
6 2 4 248.062 250.066 1.156 1.347 o
6 2 5 295.344 296.480 1.327 0.984 o
6 2 6 20.571 20.779 0.241 59.686 o
6 2 7 18.189 18.588 0.261 64.711 o
6 2 8 2.416 2.081 0.141 442.171 o
6 2 9 26.917 25.916 0.251 44.840 o
6 2 10 24.840 25.685 0.251 47.736 o
6 2 11 126.783 127.239 0.643 4.423 o
6 2 12 161.912 160.796 0.774 2.928 o
6 2 13 142.547 140.861 0.663 3.696 o
6 2 14 292.715 287.211 1.146 1.039 o
6 2 15 44.758 45.459 0.322 22.270 o
6 2 16 156.222 155.880 0.734 3.123 o
6 2 17 89.070 88.938 0.503 7.909 o
6 2 18 3.164 3.609 0.151 338.943 o
6 2 19 94.358 95.342 0.573 7.009 o
6 2 20 41.727 41.981 0.342 23.958 o
6 2 21 22.567 22.619 0.261 52.664 o
6 2 22 19.619 19.895 0.231 63.637 o
6 2 23 60.727 60.508 0.352 14.691 o
6 2 24 22.257 21.915 0.221 57.176 o
6 2 25 35.916 35.658 0.271 30.920 o
6 2 26 25.032 24.680 0.231 49.501 o
6 2 27 26.475 25.836 0.241 46.050 o
6 2 28 33.975 32.843 0.281 33.064 o
6 2 29 6.921 7.148 0.181 179.194 o
6 2 30 21.164 20.357 0.292 54.027 o
6 2 31 8.047 8.032 0.281 112.548 o
6 2 32 21.900 21.865 0.352 46.328 o
6 2 33 24.536 25.082 0.342 42.242 o
6 2 34 17.338 18.125 0.322 59.126 o
6 3 0 35.255 34.743 0.412 26.979 o
6 3 1 407.902 405.192 1.739 0.545 o
6 3 2 86.860 87.410 0.603 7.763 o
6 3 3 91.645 93.814 0.573 7.260 o
6 3 4 125.071 124.455 0.754 4.359 o
6 3 5 95.812 96.719 0.623 6.702 o
6 3 6 108.227 108.441 0.694 5.484 o
6 3 7 79.579 77.990 0.503 9.355 o
6 3 8 44.049 43.358 0.352 22.420 o
6 3 9 316.413 319.531 1.387 0.867 o
6 3 10 189.709 186.521 0.865 2.237 o
6 3 11 68.356 67.817 0.402 12.141 o
6 3 12 25.600 25.836 0.251 46.598 o
6 3 13 82.079 80.845 0.452 9.167 o
6 3 14 75.811 75.437 0.432 10.319 o
6 3 15 150.914 148.451 0.633 3.411 o
6 3 16 36.005 35.758 0.312 29.591 o
6 3 17 142.404 142.701 0.704 3.632 o
6 3 18 13.409 13.732 0.211 95.349 o
6 3 19 2.639 2.855 0.151 379.059 o
6 3 20 165.626 164.415 0.784 2.818 o
6 3 21 21.633 22.106 0.271 53.722 o
6 3 22 20.576 20.548 0.221 61.892 o
6 3 23 12.441 12.576 0.181 110.030 o
6 3 24 58.830 58.447 0.342 15.458 o
6 3 25 11.662 12.224 0.191 112.746 o
6 3 26 115.537 115.075 0.563 5.256 o
6 3 27 24.383 23.393 0.251 50.039 o
6 3 28 20.590 20.689 0.241 59.738 o
6 3 29 12.614 12.667 0.211 101.320 o
6 3 30 15.937 16.155 0.241 76.401 o
6 3 31 0.523 0.895 0.211 348.181 o
6 3 32 2.950 2.986 0.231 220.395 o
6 3 33 0.538 0.643 0.211 352.491 o
6 3 34 0.177 0.704 0.211 365.992 o
6 4 0 126.732 124.002 1.136 3.655 o
6 4 1 125.653 127.440 0.784 4.241 o
6 4 2 4.040 4.041 0.161 284.287 o
6 4 3 143.658 145.063 0.814 3.450 o
6 4 4 14.173 14.144 0.231 87.257 o
6 4 5 362.573 363.583 1.518 0.679 o
6 4 6 21.436 21.654 0.251 56.278 o
6 4 7 187.370 186.712 0.814 2.291 o
6 4 8 51.498 51.903 0.362 18.089 o
6 4 9 240.703 239.309 0.945 1.479 o
6 4 10 90.441 90.999 0.452 7.876 o
6 4 11 1.656 1.990 0.121 591.923 o
6 4 12 61.317 61.333 0.372 14.297 o
6 4 13 45.195 45.208 0.302 22.499 o
6 4 14 199.584 199.168 0.804 2.068 o
6 4 15 45.106 45.359 0.322 22.145 o
6 4 16 67.982 67.274 0.422 12.106 o
6 4 17 99.948 99.926 0.553 6.540 o
6 4 18 65.187 66.259 0.442 12.505 o
6 4 19 0.631 0.784 0.141 683.594 o
6 4 20 9.547 9.852 0.191 134.696 o
6 4 21 6.278 6.745 0.171 198.110 o
6 4 22 202.424 202.254 0.814 2.015 o
6 4 23 10.017 10.415 0.171 136.496 o
6 4 24 74.244 74.995 0.402 10.716 o
6 4 25 5.314 5.640 0.171 223.715 o
6 4 26 48.836 49.048 0.342 19.700 o
6 4 27 4.301 4.272 0.171 260.038 o
6 4 28 19.791 19.131 0.241 62.997 o
6 4 29 28.531 28.771 0.292 39.219 o
6 4 30 7.198 6.756 0.211 158.888 o
6 4 31 19.169 19.271 0.332 53.874 o
6 4 32 31.568 31.486 0.422 29.585 o
6 4 33 0.044 0.151 0.201 422.723 o
6 4 34 2.520 2.704 0.221 245.142 o
6 5 0 82.299 81.599 0.764 7.594 o
6 5 1 171.789 169.220 0.804 2.656 o
6 5 2 156.169 152.814 0.844 3.059 o
6 5 3 122.962 122.957 0.623 4.674 o
6 5 4 69.478 67.073 0.422 11.882 o
6 5 5 235.282 234.021 1.005 1.521 o
6 5 6 75.503 75.869 0.422 10.384 o
6 5 7 214.239 212.588 0.905 1.811 o
6 5 8 275.720 274.112 1.046 1.158 o
6 5 9 118.399 117.347 0.543 5.108 o
6 5 10 229.058 229.528 0.915 1.608 o
6 5 11 124.851 124.606 0.593 4.615 o
6 5 12 222.688 220.761 0.865 1.711 o
6 5 13 45.246 44.383 0.322 22.290 o
6 5 14 72.026 71.114 0.412 11.249 o
6 5 15 25.777 25.524 0.241 47.198 o
6 5 16 94.154 92.879 0.513 7.307 o
6 5 17 21.787 21.543 0.251 55.753 o
6 5 18 87.649 87.510 0.543 7.939 o
6 5 19 112.277 110.562 0.603 5.439 o
6 5 20 15.512 15.562 0.201 85.428 o
6 5 21 27.912 27.605 0.241 43.141 o
6 5 22 62.796 62.509 0.352 14.032 o
6 5 23 13.192 13.149 0.191 102.211 o
6 5 24 131.822 132.738 0.573 4.245 o
6 5 25 37.880 37.638 0.281 28.680 o
6 5 26 11.162 11.189 0.191 118.837 o
6 5 27 1.642 2.041 0.161 426.397 o
6 5 28 53.858 54.939 0.412 16.351 o
6 5 29 2.789 2.966 0.181 304.411 o
6 5 30 3.244 3.539 0.231 211.162 o
6 5 31 1.491 1.478 0.231 263.741 o
6 5 32 3.864 3.529 0.221 213.187 o
6 5 33 4.069 3.981 0.221 206.422 o
6 6 0 117.467 114.975 0.804 4.707 o
6 6 1 40.037 38.794 0.302 26.563 o
6 6 2 68.081 68.842 0.422 11.964 o
6 6 3 297.653 300.059 1.257 0.979 o
6 6 4 61.572 62.288 0.402 13.879 o
6 6 5 120.297 117.418 0.563 4.991 o
6 6 6 66.750 66.822 0.442 12.197 o
6 6 7 328.735 326.598 1.287 0.831 o
6 6 8 94.269 92.678 0.483 7.400 o
6 6 9 56.738 56.899 0.382 15.744 o
6 6 10 119.763 119.187 0.553 4.992 o
6 6 11 24.861 24.921 0.251 48.240 o
6 6 12 144.481 143.465 0.663 3.609 o
6 6 13 49.474 48.556 0.342 19.565 o
6 6 14 124.259 121.228 0.593 4.703 o
6 6 15 56.343 56.718 0.372 15.974 o
6 6 16 36.056 35.477 0.322 29.330 o
6 6 17 15.715 15.974 0.241 77.322 o
6 6 18 1.289 1.267 0.141 570.613 o
6 6 19 29.645 29.465 0.261 39.225 o
6 6 20 79.344 79.679 0.432 9.628 o
6 6 21 41.936 42.162 0.281 25.116 o
6 6 22 50.131 50.747 0.322 19.260 o
6 6 23 34.023 33.235 0.261 33.569 o
6 6 24 59.032 58.558 0.362 15.206 o
6 6 25 17.102 17.492 0.221 74.161 o
6 6 26 30.489 30.249 0.271 37.557 o
6 6 27 18.716 18.226 0.231 67.655 o
6 6 28 8.170 8.052 0.191 154.393 o
6 6 29 24.145 23.162 0.332 44.494 o
6 6 30 11.411 12.023 0.292 86.915 o
6 6 31 24.598 24.720 0.362 40.956 o
6 6 32 1.143 1.267 0.191 375.143 o
6 7 0 202.086 201.088 1.337 1.790 o
6 7 1 6.285 6.514 0.161 207.746 o
6 7 2 172.820 166.767 0.794 2.666 o
6 7 3 13.871 14.366 0.201 94.179 o
6 7 4 174.373 175.373 0.794 2.572 o
6 7 5 26.890 26.640 0.261 43.844 o
6 7 6 90.307 87.772 0.472 7.960 o
6 7 7 139.153 137.564 0.643 3.859 o
6 7 8 151.753 151.990 0.794 3.207 o
6 7 9 42.390 42.001 0.322 24.088 o
6 7 10 90.535 90.798 0.573 7.458 o
6 7 11 38.819 37.688 0.342 26.478 o
6 7 12 130.892 129.511 0.643 4.242 o
6 7 13 7.728 7.751 0.171 171.878 o
6 7 14 28.543 28.269 0.271 40.501 o
6 7 15 2.798 3.056 0.151 366.645 o
6 7 16 18.368 18.246 0.221 69.735 o
6 7 17 100.063 100.871 0.543 6.530 o
6 7 18 60.712 61.102 0.352 14.628 o
6 7 19 46.122 46.495 0.292 22.007 o
6 7 20 9.703 10.364 0.171 139.260 o
6 7 21 38.721 37.869 0.271 28.348 o
6 7 22 44.460 44.645 0.302 22.941 o
6 7 23 16.370 16.316 0.211 79.610 o
6 7 24 1.369 1.619 0.151 498.717 o
6 7 25 9.381 10.073 0.181 139.182 o
6 7 26 23.215 23.081 0.251 52.076 o
6 7 27 37.266 37.698 0.292 28.771 o
6 7 28 4.301 4.474 0.221 199.334 o
6 7 29 36.280 36.824 0.452 24.640 o
6 7 30 5.906 6.404 0.221 167.390 o
6 7 31 1.917 1.528 0.191 337.539 o
6 7 32 0.641 0.875 0.191 409.693 o
6 8 0 0.091 0.241 0.181 512.329 o
6 8 1 124.703 122.324 0.613 4.634 o
6 8 2 162.104 161.098 0.734 2.951 o
6 8 3 21.713 21.785 0.231 57.456 o
6 8 4 166.153 163.993 0.754 2.833 o
6 8 5 12.034 12.526 0.191 109.811 o
6 8 6 8.707 9.339 0.181 148.207 o
6 8 7 17.223 16.859 0.211 76.143 o
6 8 8 35.873 36.070 0.322 29.258 o
6 8 9 81.614 80.795 0.533 8.848 o
6 8 10 9.067 9.299 0.191 140.747 o
6 8 11 85.586 85.279 0.533 8.258 o
6 8 12 49.810 49.149 0.392 18.586 o
6 8 13 26.270 26.419 0.271 44.131 o
6 8 14 185.255 185.225 0.804 2.334 o
6 8 15 16.059 16.085 0.211 80.992 o
6 8 16 48.218 48.194 0.312 20.533 o
6 8 17 1.381 1.608 0.131 594.763 o
6 8 18 0.175 0.493 0.131 896.588 o
6 8 19 61.116 61.031 0.332 14.717 o
6 8 20 5.738 6.032 0.151 230.882 o
6 8 21 29.176 29.646 0.241 40.547 o
6 8 22 4.065 4.554 0.151 290.842 o
6 8 23 50.718 51.843 0.322 18.884 o
6 8 24 0.768 0.925 0.151 588.931 o
6 8 25 53.823 54.577 0.372 16.910 o
6 8 26 21.296 21.121 0.251 57.014 o
6 8 27 8.367 8.997 0.251 120.654 o
6 8 28 3.945 4.192 0.231 196.089 o
6 8 29 3.435 3.287 0.211 235.487 o
6 8 30 4.945 5.449 0.211 192.998 o
6 8 31 6.774 7.057 0.221 155.365 o
6 9 0 89.314 88.606 0.744 6.951 o
6 9 1 136.550 132.990 0.684 3.957 o
6 9 2 215.128 216.941 0.975 1.758 o
6 9 3 16.096 16.085 0.221 79.268 o
6 9 4 51.269 49.631 0.372 18.363 o
6 9 5 15.614 16.044 0.231 79.196 o
6 9 6 107.510 107.516 0.603 5.756 o
6 9 7 217.812 218.128 1.096 1.688 o
6 9 8 80.927 79.518 0.553 8.881 o
6 9 9 13.866 13.320 0.221 92.110 o
6 9 10 106.164 105.606 0.573 5.950 o
6 9 11 34.297 34.562 0.312 31.135 o
6 9 12 25.480 25.263 0.261 46.495 o
6 9 13 8.626 8.404 0.171 158.313 o
6 9 14 32.918 32.792 0.251 35.017 o
6 9 15 48.810 48.475 0.292 20.554 o
6 9 16 61.477 61.514 0.332 14.583 o
6 9 17 94.285 94.547 0.442 7.443 o
6 9 18 37.985 36.231 0.271 29.330 o
6 9 19 32.608 32.873 0.261 34.886 o
6 9 20 10.246 10.415 0.181 131.078 o
6 9 21 12.452 12.325 0.201 105.503 o
6 9 22 46.377 45.912 0.332 21.343 o
6 9 23 33.271 33.426 0.281 33.386 o
6 9 24 5.469 5.720 0.181 210.649 o
6 9 25 0.819 1.186 0.171 469.774 o
6 9 26 0.090 0.271 0.211 379.149 o
6 9 27 24.499 24.388 0.332 43.380 o
6 9 28 1.448 1.458 0.211 306.576 o
6 9 29 6.866 6.675 0.221 156.299 o
6 10 0 210.423 209.201 1.820 1.470 o
6 10 1 45.841 46.424 0.382 20.542 o
6 10 2 67.232 66.480 0.442 12.146 o
6 10 3 154.825 152.834 0.704 3.211 o
6 10 4 23.680 22.669 0.251 51.668 o
6 10 5 71.272 70.119 0.462 11.113 o
6 10 6 77.119 76.161 0.462 9.951 o
6 10 7 37.707 38.010 0.332 27.284 o
6 10 8 56.105 56.256 0.432 15.399 o
6 10 9 29.054 28.771 0.261 40.196 o
6 10 10 55.766 55.653 0.322 16.803 o
6 10 11 11.979 12.023 0.181 114.261 o
6 10 12 73.721 73.939 0.372 11.023 o
6 10 13 56.283 57.382 0.322 16.431 o
6 10 14 2.189 2.091 0.131 492.654 o
6 10 15 28.471 28.038 0.221 43.209 o
6 10 16 146.656 148.330 0.603 3.545 o
6 10 17 18.315 18.638 0.211 70.593 o
6 10 18 3.638 3.780 0.151 317.721 o
6 10 19 0.228 0.322 0.151 698.807 o
6 10 20 91.569 90.385 0.493 7.675 o
6 10 21 40.015 39.920 0.332 25.530 o
6 10 22 15.001 14.396 0.211 87.656 o
6 10 23 23.256 23.785 0.261 50.683 o
6 10 24 37.119 37.749 0.402 25.586 o
6 10 25 6.166 6.504 0.241 150.858 o
6 10 26 18.061 18.658 0.292 61.106 o
6 10 27 0.507 0.704 0.201 384.887 o
6 10 28 3.262 3.126 0.211 240.503 o
6 11 0 23.114 23.494 0.332 45.527 o
6 11 1 25.872 26.690 0.241 46.282 o
6 11 2 28.076 28.259 0.251 42.051 o
6 11 3 80.409 79.388 0.422 9.567 o
6 11 4 25.297 25.353 0.241 47.982 o
6 11 5 140.966 140.419 0.593 3.818 o
6 11 6 6.768 7.047 0.161 195.876 o
6 11 7 66.930 67.204 0.352 12.778 o
6 11 8 46.612 47.299 0.292 21.640 o
6 11 9 58.853 58.870 0.322 15.587 o
6 11 10 105.923 106.460 0.462 6.182 o
6 11 11 19.042 19.483 0.211 67.666 o
6 11 12 59.285 59.734 0.372 14.916 o
6 11 13 80.666 80.222 0.412 9.534 o
6 11 14 20.927 20.659 0.221 61.037 o
6 11 15 12.062 11.873 0.191 111.474 o
6 11 16 2.752 2.543 0.161 356.644 o
6 11 17 58.811 57.332 0.382 15.200 o
6 11 18 97.048 97.925 0.513 6.913 o
6 11 19 56.064 55.331 0.362 16.332 o
6 11 20 4.094 3.840 0.171 270.761 o
6 11 21 20.234 20.659 0.241 60.481 o
6 11 22 21.572 22.518 0.302 50.782 o
6 11 23 4.145 4.705 0.231 189.968 o
6 11 24 14.093 14.265 0.292 75.374 o
6 11 25 2.646 2.654 0.211 258.829 o
6 11 26 18.805 19.442 0.312 56.602 o
6 12 0 11.884 11.913 0.271 90.567 o
6 12 1 19.647 18.718 0.211 67.121 o
6 12 2 12.713 13.210 0.191 104.435 o
6 12 3 75.592 74.472 0.392 10.620 o
6 12 4 32.903 32.823 0.271 34.291 o
6 12 5 58.463 59.202 0.362 15.264 o
6 12 6 7.643 7.942 0.171 171.753 o
6 12 7 83.959 85.188 0.442 8.787 o
6 12 8 21.677 21.654 0.221 58.532 o
6 12 9 6.453 6.705 0.161 203.426 o
6 12 10 22.400 22.508 0.231 55.542 o
6 12 11 20.911 21.362 0.221 60.347 o
6 12 12 18.401 18.437 0.221 69.405 o
6 12 13 30.128 29.254 0.271 38.384 o
6 12 14 43.470 43.810 0.322 23.180 o
6 12 15 4.880 5.127 0.171 237.357 o
6 12 16 32.952 31.777 0.292 33.917 o
6 12 17 28.064 27.454 0.281 40.916 o
6 12 18 13.402 13.582 0.231 91.230 o
6 12 19 7.718 8.103 0.201 153.113 o
6 12 20 5.944 5.821 0.231 162.887 o
6 12 21 13.530 13.833 0.281 79.584 o
6 12 22 36.713 36.291 0.442 24.881 o
6 12 23 7.040 7.238 0.251 135.181 o
6 12 24 17.756 17.502 0.292 62.881 o
6 12 25 3.692 3.760 0.211 226.224 o
6 13 0 0.397 0.523 0.201 394.531 o
6 13 1 80.993 82.685 0.503 8.958 o
6 13 2 51.966 51.390 0.342 18.294 o
6 13 3 16.008 16.346 0.211 80.732 o
6 13 4 9.462 9.460 0.191 136.892 o
6 13 5 3.314 3.458 0.161 316.731 o
6 13 6 36.599 36.190 0.302 29.379 o
6 13 7 29.534 29.204 0.261 39.471 o
6 13 8 43.930 43.459 0.302 23.444 o
6 13 9 44.525 43.901 0.322 22.699 o
6 13 10 13.602 14.054 0.201 96.005 o
6 13 11 15.861 15.984 0.221 80.174 o
6 13 12 0.900 1.015 0.161 516.714 o
6 13 13 13.218 13.632 0.221 94.119 o
6 13 14 20.389 20.407 0.251 59.398 o
6 13 15 34.601 34.592 0.302 31.258 o
6 13 16 4.709 4.544 0.191 224.106 o
6 13 17 6.205 6.283 0.231 158.041 o
6 13 18 4.347 4.675 0.231 187.545 o
6 13 19 2.195 2.031 0.221 259.392 o
6 13 20 18.508 19.040 0.322 56.281 o
6 13 21 2.232 2.674 0.221 251.481 o
6 13 22 8.848 8.877 0.251 118.172 o
6 14 0 8.288 8.676 0.292 105.857 o
6 14 1 2.365 2.594 0.171 348.092 o
6 14 2 61.232 60.730 0.392 14.199 o
6 14 3 4.252 4.172 0.181 249.168 o
6 14 4 21.520 20.820 0.271 54.986 o
6 14 5 17.197 16.929 0.241 71.820 o
6 14 6 9.274 8.836 0.201 136.581 o
6 14 7 37.642 36.633 0.342 27.417 o
6 14 8 12.247 12.154 0.211 104.337 o
6 14 9 25.065 24.881 0.261 47.307 o
6 14 10 1.153 1.287 0.161 485.247 o
6 14 11 20.934 20.739 0.261 57.055 o
6 14 12 34.733 34.290 0.342 29.879 o
6 14 13 5.271 5.398 0.241 164.491 o
6 14 14 8.824 8.816 0.251 118.490 o
6 14 15 2.269 2.383 0.221 253.832 o
6 14 16 16.988 17.472 0.332 59.025 o
6 14 17 27.203 26.892 0.392 35.710 o
6 14 18 1.816 1.759 0.211 291.291 o
6 14 19 9.365 8.997 0.251 114.900 o
6 14 20 0.888 1.247 0.221 303.423 o
6 15 0 36.696 37.125 0.533 21.944 o
6 15 1 8.270 8.625 0.221 136.037 o
6 15 2 27.507 26.208 0.332 39.270 o
6 15 3 12.768 13.099 0.241 92.366 o
6 15 4 50.824 49.189 0.402 18.117 o
6 15 5 3.149 3.247 0.191 272.207 o
6 15 6 7.995 7.721 0.261 122.364 o
6 15 7 4.736 4.654 0.241 174.101 o
6 15 8 25.220 25.002 0.382 38.850 o
6 15 9 27.346 27.213 0.452 32.124 o
6 15 10 9.328 9.972 0.261 108.812 o
6 15 11 12.452 12.717 0.302 80.138 o
6 15 12 27.451 26.741 0.392 35.572 o
6 15 13 28.916 28.701 0.372 34.724 o
6 15 14 15.243 15.371 0.302 69.269 o
6 15 15 6.955 7.349 0.241 140.834 o
6 15 16 10.716 10.304 0.251 104.590 o
6 16 0 48.597 49.078 0.694 13.977 o
6 16 1 0.894 1.066 0.231 283.254 o
6 16 2 26.234 27.304 0.392 36.333 o
6 16 3 3.479 3.539 0.251 185.975 o
6 16 4 10.845 11.330 0.281 92.867 o
6 16 5 29.072 28.922 0.382 34.002 o
6 16 6 32.930 32.069 0.412 29.020 o
6 16 7 1.127 1.025 0.221 299.652 o
6 16 8 0.785 0.774 0.221 313.779 o
6 16 9 4.715 4.423 0.241 175.631 o
6 16 10 7.584 7.721 0.271 120.261 o
6 16 11 7.542 7.811 0.261 124.869 o
6 16 12 17.922 18.819 0.322 57.472 o
6 17 0 17.625 17.331 0.472 42.099 o
6 17 1 3.503 3.639 0.261 175.436 o
6 17 2 21.258 20.076 0.342 49.220 o
6 17 3 18.914 18.729 0.322 55.861 o
6 17 4 2.632 2.815 0.221 241.742 o
7 0 1 92.564 92.758 0.674 6.873 o
7 0 2 2.757 2.785 0.171 329.044 o
7 0 3 11.713 11.983 0.261 93.706 o
7 0 4 2.186 2.192 0.181 339.205 o
7 0 5 324.565 322.929 1.689 0.801 o
7 0 6 8.067 8.032 0.211 145.000 o
7 0 7 19.991 19.653 0.292 56.600 o
7 0 8 218.020 215.363 1.206 1.656 o
7 0 9 37.779 36.502 0.402 25.568 o
7 0 10 411.063 410.399 1.970 0.522 o
7 0 11 94.426 95.000 0.653 6.748 o
7 0 12 490.856 493.798 2.322 0.372 o
7 0 13 361.803 360.607 1.840 0.656 o
7 0 14 11.027 11.571 0.271 94.504 o
7 0 15 10.905 10.033 0.271 98.139 o
7 0 16 63.252 63.353 0.603 11.625 o
7 0 17 49.492 47.812 0.533 16.551 o
7 0 18 89.181 89.099 0.734 6.985 o
7 0 19 17.374 16.879 0.342 57.544 o
7 0 20 87.453 84.535 0.623 7.746 o
7 0 21 0.979 1.186 0.191 384.713 o
7 0 22 89.169 88.254 0.643 7.386 o
7 0 23 15.468 15.451 0.302 68.648 o
7 0 24 118.411 117.488 0.774 4.685 o
7 0 25 7.509 8.052 0.261 124.328 o
7 0 26 67.923 68.953 0.573 10.856 o
7 0 27 32.804 32.994 0.412 28.823 o
7 0 28 38.177 37.547 0.452 23.651 o
7 0 29 3.803 3.679 0.271 163.349 o
7 0 30 0.481 0.573 0.292 194.699 o
7 0 31 8.960 8.927 0.342 86.132 o
7 0 32 1.461 1.116 0.292 180.543 o
7 0 33 9.757 10.254 0.372 74.257 o
7 1 0 36.757 36.371 0.372 27.061 o
7 1 1 136.229 137.091 0.603 3.998 o
7 1 2 61.165 60.981 0.372 14.367 o
7 1 3 358.331 358.164 1.297 0.712 o
7 1 4 21.142 20.920 0.221 60.326 o
7 1 5 262.137 261.084 1.015 1.266 o
7 1 6 9.403 9.962 0.171 143.533 o
7 1 7 525.897 526.641 1.759 0.347 o
7 1 8 123.970 122.766 0.553 4.743 o
7 1 9 179.426 178.569 0.724 2.508 o
7 1 10 18.672 18.829 0.201 70.587 o
7 1 11 216.190 211.382 0.824 1.824 o
7 1 12 0.487 0.694 0.131 802.888 o
7 1 13 201.412 203.732 0.895 1.986 o
7 1 14 10.626 10.968 0.201 119.657 o
7 1 15 8.553 7.992 0.181 156.108 o
7 1 16 88.089 89.491 0.523 7.895 o
7 1 17 52.476 52.959 0.402 17.109 o
7 1 18 94.913 94.668 0.583 6.961 o
7 1 19 6.111 6.002 0.191 190.127 o
7 1 20 16.231 15.853 0.201 82.397 o
7 1 21 51.369 50.234 0.322 18.934 o
7 1 22 16.095 16.728 0.211 79.833 o
7 1 23 3.418 3.599 0.151 329.184 o
7 1 24 2.212 2.493 0.151 411.289 o
7 1 25 3.844 4.192 0.161 287.798 o
7 1 26 45.222 45.298 0.342 21.740 o
7 1 27 10.194 10.344 0.201 124.478 o
7 1 28 41.761 41.217 0.362 23.655 o
7 1 29 14.934 15.763 0.251 78.245 o
7 1 30 0.777 0.794 0.211 340.440 o
7 1 31 5.900 6.002 0.241 155.506 o
7 1 32 7.418 7.600 0.251 131.244 o
7 1 33 1.985 2.212 0.211 280.527 o
7 2 0 147.527 144.460 0.965 3.199 o
7 2 1 16.502 17.120 0.201 79.409 o
7 2 2 171.105 167.361 0.724 2.735 o
7 2 3 117.430 117.961 0.553 5.121 o
7 2 4 8.082 8.354 0.151 175.099 o
7 2 5 36.871 35.597 0.281 29.990 o
7 2 6 96.088 96.568 0.493 7.087 o
7 2 7 113.832 115.176 0.553 5.351 o
7 2 8 44.485 45.097 0.322 22.460 o
7 2 9 16.845 16.406 0.201 79.453 o
7 2 10 45.263 45.540 0.312 22.223 o
7 2 11 0.697 1.025 0.121 819.801 o
7 2 12 92.593 90.979 0.483 7.600 o
7 2 13 43.186 43.408 0.332 23.192 o
7 2 14 175.523 177.423 0.814 2.526 o
7 2 15 99.920 100.569 0.613 6.354 o
7 2 16 32.620 31.154 0.292 34.439 o
7 2 17 68.210 67.957 0.452 11.799 o
7 2 18 9.983 9.601 0.201 128.479 o
7 2 19 4.898 5.117 0.161 248.391 o
7 2 20 59.603 60.488 0.372 14.761 o
7 2 21 47.385 47.007 0.302 21.233 o
7 2 22 118.404 117.880 0.533 5.112 o
7 2 23 59.457 58.367 0.382 14.935 o
7 2 24 85.460 85.037 0.442 8.644 o
7 2 25 58.169 58.860 0.392 15.070 o
7 2 26 37.141 37.447 0.302 28.643 o
7 2 27 18.251 18.507 0.241 67.191 o
7 2 28 6.545 6.886 0.191 178.649 o
7 2 29 7.941 8.344 0.261 120.821 o
7 2 30 12.686 13.380 0.312 76.366 o
7 2 31 26.613 25.635 0.392 36.711 o
7 2 32 13.120 13.773 0.312 74.692 o
7 2 33 10.051 10.284 0.261 104.541 o
7 3 0 85.049 85.309 0.704 7.543 o
7 3 1 22.727 23.071 0.231 54.477 o
7 3 2 440.405 442.639 1.588 0.481 o
7 3 3 2.811 2.553 0.131 431.165 o
7 3 4 145.756 148.351 0.694 3.484 o
7 3 5 19.366 19.925 0.251 61.944 o
7 3 6 97.679 95.694 0.493 7.003 o
7 3 7 15.384 15.743 0.211 83.853 o
7 3 8 41.494 40.563 0.302 25.320 o
7 3 9 129.061 128.938 0.643 4.314 o
7 3 10 94.219 92.849 0.483 7.397 o
7 3 11 12.453 12.204 0.181 111.001 o
7 3 12 196.156 195.539 0.854 2.108 o
7 3 13 2.356 2.523 0.141 431.744 o
7 3 14 89.404 89.280 0.503 7.866 o
7 3 15 46.634 47.108 0.352 20.669 o
7 3 16 65.308 64.419 0.442 12.642 o
7 3 17 11.510 11.873 0.211 108.837 o
7 3 18 16.052 17.371 0.241 74.334 o
7 3 19 72.229 71.567 0.402 11.246 o
7 3 20 24.714 25.313 0.231 49.502 o
7 3 21 0.938 1.237 0.131 677.116 o
7 3 22 18.262 18.417 0.211 71.028 o
7 3 23 14.017 14.285 0.201 93.735 o
7 3 24 3.491 3.760 0.161 305.597 o
7 3 25 23.136 23.102 0.251 52.184 o
7 3 26 3.985 3.951 0.171 272.192 o
7 3 27 44.961 44.504 0.402 20.822 o
7 3 28 5.473 5.811 0.191 200.767 o
7 3 29 0.731 1.046 0.211 337.511 o
7 3 30 8.172 8.263 0.271 115.433 o
7 3 31 5.051 5.770 0.251 157.428 o
7 3 32 20.213 19.503 0.372 48.029 o
7 4 0 3.842 4.132 0.221 208.751 o
7 4 1 13.379 13.360 0.241 89.510 o
7 4 2 57.280 58.106 0.392 15.362 o
7 4 3 143.369 142.359 0.714 3.601 o
7 4 4 235.586 236.836 1.005 1.508 o
7 4 5 71.031 70.350 0.422 11.391 o
7 4 6 20.560 20.779 0.221 61.680 o
7 4 7 49.446 49.561 0.322 19.697 o
7 4 8 51.083 50.847 0.342 18.656 o
7 4 9 41.970 41.529 0.312 24.620 o
7 4 10 7.285 7.218 0.161 187.177 o
7 4 11 51.488 50.827 0.352 18.394 o
7 4 12 114.788 114.643 0.583 5.264 o
7 4 13 141.730 140.389 0.663 3.724 o
7 4 14 52.930 52.215 0.362 17.619 o
7 4 15 88.572 88.908 0.523 7.879 o
7 4 16 42.499 41.659 0.332 23.899 o
7 4 17 115.415 115.427 0.603 5.180 o
7 4 18 0.146 0.231 0.131 938.753 o
7 4 19 136.801 136.347 0.553 4.046 o
7 4 20 0.895 0.905 0.131 709.493 o
7 4 21 64.248 63.967 0.362 13.514 o
7 4 22 28.009 27.766 0.251 42.410 o
7 4 23 44.195 44.404 0.312 22.924 o
7 4 24 0.139 0.231 0.151 719.864 o
7 4 25 39.008 38.844 0.312 26.866 o
7 4 26 29.511 30.028 0.292 37.662 o
7 4 27 32.631 32.189 0.312 33.220 o
7 4 28 0.139 0.322 0.241 290.148 o
7 4 29 30.246 29.706 0.422 30.953 o
7 4 30 0.634 0.523 0.221 322.704 o
7 4 31 16.662 16.909 0.322 61.528 o
7 4 32 0.934 0.844 0.211 333.829 o
7 5 0 837.525 840.995 4.192 0.131 o
7 5 1 36.370 36.492 0.312 29.125 o
7 5 2 254.821 255.414 1.066 1.312 o
7 5 3 107.770 107.636 0.563 5.830 o
7 5 4 173.817 173.915 0.794 2.592 o
7 5 5 38.832 39.337 0.312 26.826 o
7 5 6 69.021 68.752 0.412 11.889 o
7 5 7 98.380 97.523 0.523 6.806 o
7 5 8 81.722 81.931 0.462 9.103 o
7 5 9 29.036 28.631 0.251 40.778 o
7 5 10 101.004 99.393 0.553 6.490 o
7 5 11 107.092 106.309 0.593 5.834 o
7 5 12 132.558 130.818 0.674 4.126 o
7 5 13 11.996 11.842 0.201 109.154 o
7 5 14 93.076 93.371 0.533 7.306 o
7 5 15 5.394 5.137 0.171 226.965 o
7 5 16 66.127 66.218 0.422 12.505 o
7 5 17 20.159 20.086 0.211 64.312 o
7 5 18 0.704 0.804 0.131 750.594 o
7 5 19 16.217 16.869 0.191 82.251 o
7 5 20 12.222 12.365 0.181 111.853 o
7 5 21 8.151 8.153 0.171 164.733 o
7 5 22 7.230 7.469 0.181 173.417 o
7 5 23 37.544 37.568 0.292 28.638 o
7 5 24 1.803 1.890 0.161 421.303 o
7 5 25 2.752 2.865 0.161 349.773 o
7 5 26 9.963 10.194 0.201 126.556 o
7 5 27 15.199 15.401 0.251 77.994 o
7 5 28 0.161 0.211 0.221 344.768 o
7 5 29 22.119 21.875 0.382 43.502 o
7 5 30 11.071 11.118 0.271 95.230 o
7 5 31 5.844 5.650 0.231 164.776 o
7 6 0 32.429 32.994 0.402 29.445 o
7 6 1 113.473 113.759 0.593 5.326 o
7 6 2 2.029 2.312 0.141 460.761 o
7 6 3 72.813 73.245 0.493 10.499 o
7 6 4 82.654 81.760 0.472 8.970 o
7 6 5 58.243 58.880 0.392 15.050 o
7 6 6 41.724 41.147 0.332 24.384 o
7 6 7 63.568 64.037 0.412 13.237 o
7 6 8 44.600 43.207 0.332 22.621 o
7 6 9 7.651 7.861 0.171 172.142 o
7 6 10 52.399 52.466 0.372 17.605 o
7 6 11 90.492 89.913 0.523 7.678 o
7 6 12 42.654 42.936 0.362 22.886 o
7 6 13 28.413 28.500 0.292 39.474 o
7 6 14 51.336 50.636 0.372 18.189 o
7 6 15 146.360 146.189 0.633 3.554 o
7 6 16 30.819 30.269 0.251 38.097 o
7 6 17 102.664 103.424 0.493 6.410 o
7 6 18 65.512 65.243 0.362 13.150 o
7 6 19 110.697 110.592 0.493 5.737 o
7 6 20 25.311 24.981 0.241 48.224 o
7 6 21 34.187 34.652 0.281 32.216 o
7 6 22 46.170 46.515 0.332 21.306 o
7 6 23 2.150 2.222 0.161 392.939 o
7 6 24 28.509 28.289 0.271 40.527 o
7 6 25 11.856 12.114 0.221 103.644 o
7 6 26 36.602 37.145 0.332 28.172 o
7 6 27 29.609 30.440 0.392 32.560 o
7 6 28 11.171 11.691 0.292 88.305 o
7 6 29 12.793 12.838 0.281 83.416 o
7 6 30 6.145 6.565 0.231 157.268 o
7 7 0 58.612 59.171 0.573 12.984 o
7 7 1 143.148 145.224 0.734 3.548 o
7 7 2 128.614 126.968 0.633 4.377 o
7 7 3 59.589 60.830 0.432 14.144 o
7 7 4 46.323 45.700 0.352 21.049 o
7 7 5 52.983 52.365 0.382 17.319 o
7 7 6 30.950 31.445 0.312 34.854 o
7 7 7 119.409 119.740 0.623 4.879 o
7 7 8 12.776 12.415 0.201 103.650 o
7 7 9 114.541 113.618 0.613 5.241 o
7 7 10 76.656 76.593 0.472 9.927 o
7 7 11 64.660 63.725 0.422 12.982 o
7 7 12 28.020 28.510 0.312 38.788 o
7 7 13 27.556 27.103 0.292 41.092 o
7 7 14 49.570 49.641 0.312 19.783 o
7 7 15 28.471 28.862 0.231 42.244 o
7 7 16 9.397 9.410 0.161 150.249 o
7 7 17 30.238 30.571 0.241 38.949 o
7 7 18 18.086 18.457 0.211 71.445 o
7 7 19 38.321 38.181 0.292 27.979 o
7 7 20 1.065 1.116 0.151 548.206 o
7 7 21 19.803 20.156 0.231 62.949 o
7 7 22 42.527 42.644 0.322 23.873 o
7 7 23 17.766 17.804 0.231 70.568 o
7 7 24 13.742 13.461 0.221 92.325 o
7 7 25 8.312 8.384 0.191 151.454 o
7 7 26 0.383 0.452 0.211 362.613 o
7 7 27 1.707 1.629 0.221 275.820 o
7 7 28 11.890 12.053 0.281 87.747 o
7 7 29 3.234 3.187 0.211 240.468 o
7 7 30 0.027 0.161 0.201 423.392 o
7 8 0 4.212 3.951 0.251 175.091 o
7 8 1 8.129 8.555 0.201 147.283 o
7 8 2 12.791 12.787 0.211 100.207 o
7 8 3 91.506 90.295 0.553 7.475 o
7 8 4 10.279 10.676 0.201 122.815 o
7 8 5 97.935 99.855 0.563 6.645 o
7 8 6 34.713 35.135 0.322 30.312 o
7 8 7 4.934 4.996 0.161 248.955 o
7 8 8 11.311 11.511 0.191 116.924 o
7 8 9 116.113 116.794 0.613 5.100 o
7 8 10 12.969 13.099 0.201 101.057 o
7 8 11 47.077 46.796 0.312 21.235 o
7 8 12 60.752 61.132 0.332 14.787 o
7 8 13 28.343 28.560 0.231 42.569 o
7 8 14 57.844 57.372 0.312 16.121 o
7 8 15 61.929 61.423 0.342 14.412 o
7 8 16 33.239 33.617 0.271 33.695 o
7 8 17 0.059 0.281 0.131 956.011 o
7 8 18 11.690 11.028 0.181 119.068 o
7 8 19 11.538 11.702 0.201 112.065 o
7 8 20 80.252 82.213 0.442 9.336 o
7 8 21 1.213 1.277 0.161 481.054 o
7 8 22 37.501 38.392 0.332 27.292 o
7 8 23 0.543 0.744 0.161 562.533 o
7 8 24 57.616 57.784 0.442 14.774 o
7 8 25 2.648 2.966 0.221 239.929 o
7 8 26 26.520 27.173 0.372 37.345 o
7 8 27 5.032 5.097 0.231 176.657 o
7 8 28 11.967 12.707 0.271 88.816 o
7 9 0 18.218 18.135 0.362 52.746 o
7 9 1 134.422 130.507 0.704 4.033 o
7 9 2 54.790 54.617 0.372 16.645 o
7 9 3 67.540 69.043 0.422 12.034 o
7 9 4 89.354 89.531 0.503 7.860 o
7 9 5 150.302 149.497 0.724 3.333 o
7 9 6 14.618 14.275 0.211 89.338 o
7 9 7 79.345 78.312 0.412 9.801 o
7 9 8 28.742 29.033 0.251 40.878 o
7 9 9 120.457 121.469 0.503 4.989 o
7 9 10 50.545 51.410 0.292 19.405 o
7 9 11 58.729 57.694 0.312 15.854 o
7 9 12 80.096 78.865 0.372 9.852 o
7 9 13 37.449 38.090 0.261 29.340 o
7 9 14 23.684 23.443 0.211 54.014 o
7 9 15 5.894 6.374 0.151 224.429 o
7 9 16 13.687 13.963 0.191 97.964 o
7 9 17 5.419 5.499 0.161 233.054 o
7 9 18 8.897 9.681 0.191 140.580 o
7 9 19 17.592 18.186 0.231 70.526 o
7 9 20 19.439 19.935 0.241 62.890 o
7 9 21 29.350 29.063 0.271 39.253 o
7 9 22 0.027 0.101 0.161 660.478 o
7 9 23 8.594 9.249 0.261 114.540 o
7 9 24 6.139 7.379 0.251 141.398 o
7 9 25 2.628 2.614 0.211 259.717 o
7 9 26 10.394 10.204 0.261 103.131 o
7 9 27 9.888 9.983 0.251 109.480 o
7 10 0 0.603 0.915 0.191 410.654 o
7 10 1 18.008 17.532 0.201 74.212 o
7 10 2 23.734 24.047 0.231 51.992 o
7 10 3 4.747 5.268 0.151 261.964 o
7 10 4 9.732 10.083 0.171 140.192 o
7 10 5 100.280 100.991 0.462 6.716 o
7 10 6 9.779 9.952 0.181 136.451 o
7 10 7 21.739 21.664 0.221 58.402 o
7 10 8 43.282 44.343 0.302 23.538 o
7 10 9 49.321 49.641 0.292 20.150 o
7 10 10 147.245 148.200 0.603 3.532 o
7 10 11 39.827 40.071 0.271 27.038 o
7 10 12 84.579 83.127 0.412 8.946 o
7 10 13 36.427 36.412 0.271 30.306 o
7 10 14 22.092 22.187 0.211 58.063 o
7 10 15 56.395 56.306 0.322 16.544 o
7 10 16 17.622 17.593 0.231 71.222 o
7 10 17 30.176 29.425 0.271 38.253 o
7 10 18 32.119 32.370 0.281 34.747 o
7 10 19 23.018 23.423 0.251 52.116 o
7 10 20 24.301 24.559 0.261 48.590 o
7 10 21 19.702 19.985 0.332 52.510 o
7 10 22 5.103 5.539 0.231 173.326 o
7 10 23 3.278 3.026 0.211 241.200 o
7 10 24 27.482 27.324 0.322 39.333 o
7 10 25 13.583 13.230 0.271 82.454 o
7 10 26 14.658 14.557 0.302 71.672 o
7 11 0 233.450 237.128 1.196 1.468 o
7 11 1 10.170 10.706 0.181 130.565 o
7 11 2 84.550 85.319 0.432 8.759 o
7 11 3 135.755 135.141 0.563 4.088 o
7 11 4 17.048 17.794 0.211 75.282 o
7 11 5 61.230 61.313 0.372 14.318 o
7 11 6 50.902 51.139 0.322 18.939 o
7 11 7 50.787 51.049 0.332 18.856 o
7 11 8 29.108 29.586 0.261 39.713 o
7 11 9 47.975 47.912 0.322 20.521 o
7 11 10 91.548 90.667 0.462 7.764 o
7 11 11 5.879 5.780 0.161 221.357 o
7 11 12 9.358 9.058 0.171 147.992 o
7 11 13 7.042 6.926 0.171 185.833 o
7 11 14 46.430 45.972 0.312 21.655 o
7 11 15 1.292 1.247 0.151 521.072 o
7 11 16 27.179 27.696 0.281 41.749 o
7 11 17 2.159 1.970 0.171 370.635 o
7 11 18 9.151 9.208 0.201 136.094 o
7 11 19 1.567 1.719 0.211 299.051 o
7 11 20 11.338 11.762 0.281 90.229 o
7 11 21 7.242 7.640 0.251 132.323 o
7 11 22 10.163 9.661 0.261 105.489 o
7 11 23 28.762 28.259 0.382 34.493 o
7 11 24 8.182 8.072 0.231 133.979 o
7 12 0 20.237 19.864 0.312 53.884 o
7 12 1 1.725 1.739 0.151 466.802 o
7 12 2 25.832 25.122 0.251 46.766 o
7 12 3 7.939 8.032 0.181 162.234 o
7 12 4 16.775 16.457 0.221 76.615 o
7 12 5 21.646 22.066 0.241 56.433 o
7 12 6 38.104 38.362 0.302 27.787 o
7 12 7 3.812 4.132 0.161 289.645 o
7 12 8 4.795 4.916 0.161 253.115 o
7 12 9 0.621 0.905 0.151 606.953 o
7 12 10 3.206 2.996 0.151 349.858 o
7 12 11 17.147 17.492 0.221 74.035 o
7 12 12 9.372 9.570 0.191 137.170 o
7 12 13 7.968 8.143 0.191 155.923 o
7 12 14 18.805 18.397 0.241 66.020 o
7 12 15 30.416 30.410 0.292 36.653 o
7 12 16 5.863 6.313 0.231 161.230 o
7 12 17 22.968 22.388 0.322 47.215 o
7 12 18 11.478 11.651 0.302 84.776 o
7 12 19 16.021 16.125 0.312 65.084 o
7 12 20 3.065 3.317 0.231 215.757 o
7 12 21 33.643 34.632 0.412 27.881 o
7 12 22 9.795 9.178 0.251 112.072 o
7 13 0 22.369 22.197 0.362 44.720 o
7 13 1 14.492 14.285 0.221 87.833 o
7 13 2 22.094 22.257 0.261 53.728 o
7 13 3 7.582 7.620 0.201 156.752 o
7 13 4 53.259 53.029 0.392 17.019 o
7 13 5 20.180 20.488 0.251 59.728 o
7 13 6 1.933 1.659 0.171 389.055 o
7 13 7 5.234 5.207 0.191 209.275 o
7 13 8 5.846 5.871 0.181 203.330 o
7 13 9 13.473 13.762 0.221 92.804 o
7 13 10 26.317 26.268 0.292 42.929 o
7 13 11 3.822 4.051 0.181 260.603 o
7 13 12 41.513 40.714 0.452 21.684 o
7 13 13 18.736 18.527 0.312 57.517 o
7 13 14 30.654 31.023 0.362 33.005 o
7 13 15 10.496 10.726 0.251 104.631 o
7 13 16 3.381 3.247 0.211 236.945 o
7 13 17 2.604 2.553 0.221 244.953 o
7 13 18 5.200 5.499 0.241 164.697 o
7 13 19 15.798 15.421 0.312 66.322 o
7 14 0 2.426 2.905 0.261 192.343 o
7 14 1 15.759 15.793 0.251 75.784 o
7 14 2 1.739 1.880 0.181 364.099 o
7 14 3 9.815 9.922 0.221 120.931 o
7 14 4 15.629 15.592 0.241 78.152 o
7 14 5 1.653 1.337 0.211 302.157 o
7 14 6 18.979 18.879 0.352 52.229 o
7 14 7 4.437 4.564 0.231 187.110 o
7 14 8 6.282 6.243 0.241 150.989 o
7 14 9 5.680 6.112 0.241 157.036 o
7 14 10 16.801 17.140 0.362 55.661 o
7 14 11 5.377 5.569 0.241 162.573 o
7 14 12 22.352 22.669 0.332 46.986 o
7 14 13 9.874 10.626 0.271 101.303 o
7 14 14 23.683 23.202 0.342 44.239 o
7 14 15 8.829 8.857 0.251 118.344 o
7 14 16 9.962 9.601 0.261 106.599 o
7 15 0 14.145 14.155 0.442 50.917 o
7 15 1 27.050 27.776 0.392 35.478 o
7 15 2 8.648 8.193 0.271 113.075 o
7 15 3 35.371 35.547 0.422 26.367 o
7 15 4 3.179 3.237 0.231 214.579 o
7 15 5 36.048 34.753 0.412 26.562 o
7 15 6 7.741 7.489 0.261 124.634 o
7 15 7 32.876 33.114 0.392 29.537 o
7 15 8 4.466 4.594 0.241 177.487 o
7 15 9 29.213 28.932 0.412 32.378 o
7 15 10 0.652 0.834 0.211 344.395 o
7 15 11 12.793 12.375 0.281 84.165 o
7 15 12 4.686 5.037 0.241 172.540 o
7 16 0 6.734 6.283 0.382 84.330 o
7 16 1 19.072 19.251 0.342 52.925 o
7 16 2 0.415 0.402 0.211 362.338 o
7 16 3 5.560 5.801 0.251 152.706 o
7 16 4 0.334 0.573 0.211 362.126 o
7 16 5 9.489 8.907 0.271 107.045 o
8 0 0 307.689 310.976 2.563 0.730 o
8 0 1 0.222 0.372 0.201 407.205 o
8 0 2 466.072 468.686 2.362 0.404 o
8 0 3 59.657 58.890 0.543 13.159 o
8 0 4 98.812 97.071 0.744 6.121 o
8 0 5 2.908 3.328 0.211 245.715 o
8 0 6 134.698 134.005 0.895 3.712 o
8 0 7 3.092 3.438 0.211 240.790 o
8 0 8 284.316 282.426 1.578 1.010 o
8 0 9 63.105 64.238 0.583 11.770 o
8 0 10 256.136 255.424 1.518 1.200 o
8 0 11 48.053 48.676 0.503 17.323 o
8 0 12 1.837 1.679 0.201 313.681 o
8 0 13 32.129 32.039 0.452 27.859 o
8 0 14 103.539 104.982 0.784 5.556 o
8 0 15 23.794 24.579 0.372 41.122 o
8 0 16 8.284 8.635 0.241 126.675 o
8 0 17 47.380 47.058 0.442 18.816 o
8 0 18 33.843 34.904 0.382 28.796 o
8 0 19 26.364 26.218 0.342 39.775 o
8 0 20 26.941 26.509 0.342 39.073 o
8 0 21 0.049 0.151 0.211 383.776 o
8 0 22 6.812 7.570 0.261 130.381 o
8 0 23 34.774 34.612 0.412 27.270 o
8 0 24 1.613 1.639 0.221 278.077 o
8 0 25 2.610 2.352 0.231 231.906 o
8 0 26 12.907 13.089 0.302 78.280 o
8 0 27 6.494 6.484 0.342 98.741 o
8 0 28 3.488 3.790 0.322 129.081 o
8 0 29 9.431 9.369 0.342 84.031 o
8 0 30 0.108 0.080 0.271 233.119 o
8 0 31 1.689 1.729 0.281 185.783 o
8 1 0 23.861 23.453 0.362 42.375 o
8 1 1 13.137 12.868 0.211 98.441 o
8 1 2 4.050 4.212 0.151 296.615 o
8 1 3 81.772 81.077 0.452 9.188 o
8 1 4 3.338 3.458 0.151 335.003 o
8 1 5 48.359 48.435 0.342 19.973 o
8 1 6 63.640 62.941 0.402 13.410 o
8 1 7 17.124 18.025 0.221 73.354 o
8 1 8 12.280 12.616 0.201 105.638 o
8 1 9 40.440 40.644 0.322 25.374 o
8 1 10 157.631 158.675 0.744 3.056 o
8 1 11 97.592 97.322 0.523 6.867 o
8 1 12 3.183 2.935 0.161 331.120 o
8 1 13 87.986 87.882 0.493 8.086 o
8 1 14 4.977 5.217 0.161 245.491 o
8 1 15 84.150 82.866 0.442 8.886 o
8 1 16 1.781 2.141 0.141 485.744 o
8 1 17 85.506 86.475 0.422 8.643 o
8 1 18 0.749 0.905 0.131 733.806 o
8 1 19 58.575 58.910 0.342 15.464 o
8 1 20 22.425 22.137 0.231 55.828 o
8 1 21 100.642 99.956 0.493 6.652 o
8 1 22 11.854 11.913 0.201 109.737 o
8 1 23 63.561 62.589 0.382 13.626 o
8 1 24 16.078 16.617 0.221 78.492 o
8 1 25 31.683 31.837 0.292 34.932 o
8 1 26 15.039 14.959 0.231 82.809 o
8 1 27 10.443 10.063 0.261 103.232 o
8 1 28 10.086 10.767 0.281 96.960 o
8 1 29 15.530 16.175 0.281 70.912 o
8 1 30 5.276 5.398 0.221 180.316 o
8 2 0 264.761 261.848 1.558 1.135 o
8 2 1 21.612 21.805 0.251 55.830 o
8 2 2 86.308 87.802 0.493 8.240 o
8 2 3 27.444 26.751 0.261 43.118 o
8 2 4 132.652 132.929 0.663 4.103 o
8 2 5 145.106 146.330 0.704 3.516 o
8 2 6 34.015 34.190 0.302 31.819 o
8 2 7 87.352 87.571 0.503 8.118 o
8 2 8 63.478 60.699 0.402 13.659 o
8 2 9 232.720 229.568 0.925 1.577 o
8 2 10 128.608 129.099 0.643 4.326 o
8 2 11 10.912 10.596 0.191 122.340 o
8 2 12 168.754 168.456 0.744 2.754 o
8 2 13 13.452 13.210 0.201 98.554 o
8 2 14 12.075 12.224 0.201 107.719 o
8 2 15 11.123 11.511 0.181 121.160 o
8 2 16 25.233 25.997 0.231 48.251 o
8 2 17 20.088 20.468 0.211 64.039 o
8 2 18 12.417 12.968 0.191 106.575 o
8 2 19 64.047 64.308 0.362 13.520 o
8 2 20 5.361 5.760 0.161 231.586 o
8 2 21 50.176 49.712 0.332 19.279 o
8 2 22 17.445 17.261 0.221 73.524 o
8 2 23 5.674 5.680 0.181 207.614 o
8 2 24 20.300 20.639 0.241 60.368 o
8 2 25 6.706 6.866 0.191 176.781 o
8 2 26 0.134 0.251 0.171 567.153 o
8 2 27 4.361 4.886 0.241 177.025 o
8 2 28 7.222 7.590 0.251 132.634 o
8 2 29 3.761 4.152 0.221 209.861 o
8 2 30 2.617 3.036 0.211 255.168 o
8 3 0 4.210 4.614 0.231 189.709 o
8 3 1 69.526 69.445 0.442 11.553 o
8 3 2 5.557 5.610 0.171 219.503 o
8 3 3 30.289 30.450 0.302 36.292 o
8 3 4 12.181 12.255 0.211 104.412 o
8 3 5 10.035 10.324 0.191 129.305 o
8 3 6 77.480 77.216 0.483 9.739 o
8 3 7 66.743 66.862 0.432 12.271 o
8 3 8 35.484 34.733 0.302 30.598 o
8 3 9 60.845 59.644 0.392 14.395 o
8 3 10 21.958 22.076 0.241 55.865 o
8 3 11 0.192 0.231 0.141 808.433 o
8 3 12 176.344 178.077 0.764 2.537 o
8 3 13 25.565 24.871 0.251 47.297 o
8 3 14 52.072 52.195 0.322 18.394 o
8 3 15 48.609 48.425 0.302 20.494 o
8 3 16 32.268 32.280 0.261 35.433 o
8 3 17 14.658 15.290 0.191 90.968 o
8 3 18 2.242 2.594 0.141 436.741 o
8 3 19 21.605 21.815 0.221 58.515 o
8 3 20 39.288 38.563 0.281 27.549 o
8 3 21 6.654 6.595 0.171 193.634 o
8 3 22 119.010 119.971 0.553 5.008 o
8 3 23 5.498 5.811 0.181 209.425 o
8 3 24 108.900 109.355 0.633 5.569 o
8 3 25 0.006 1.769 0.161 564.984 o
8 3 26 12.806 12.546 0.292 81.575 o
8 3 27 10.956 11.129 0.281 92.827 o
8 3 28 11.169 11.722 0.271 93.647 o
8 3 29 8.837 9.510 0.261 112.530 o
8 3 30 28.145 27.716 0.402 34.100 o
8 4 0 7.958 7.600 0.251 127.614 o
8 4 1 168.024 164.566 0.834 2.738 o
8 4 2 5.102 5.248 0.171 231.601 o
8 4 3 187.780 187.878 0.905 2.232 o
8 4 4 49.874 49.571 0.432 17.870 o
8 4 5 129.007 130.577 0.684 4.232 o
8 4 6 52.952 52.295 0.392 17.204 o
8 4 7 266.105 263.155 1.126 1.218 o
8 4 8 6.639 6.846 0.191 177.726 o
8 4 9 148.785 146.581 0.704 3.422 o
8 4 10 17.271 17.311 0.221 73.940 o
8 4 11 168.138 168.436 0.764 2.752 o
8 4 12 1.273 1.468 0.151 513.103 o
8 4 13 50.277 49.702 0.312 19.526 o
8 4 14 11.296 11.661 0.171 122.544 o
8 4 15 17.417 17.643 0.201 75.778 o
8 4 16 7.956 8.263 0.161 171.773 o
8 4 17 7.284 7.711 0.161 183.816 o
8 4 18 12.095 11.943 0.181 113.815 o
8 4 19 58.150 57.312 0.352 15.664 o
8 4 20 2.243 2.372 0.151 413.003 o
8 4 21 24.498 24.720 0.241 49.591 o
8 4 22 7.828 8.163 0.191 157.216 o
8 4 23 4.030 4.092 0.171 269.153 o
8 4 24 30.829 31.355 0.292 35.868 o
8 4 25 7.491 7.992 0.211 150.238 o
8 4 26 6.871 6.846 0.261 132.435 o
8 4 27 1.945 1.799 0.231 250.320 o
8 4 28 1.069 0.985 0.221 301.928 o
8 4 29 6.615 6.665 0.251 140.477 o
8 5 0 0.964 1.166 0.221 302.344 o
8 5 1 44.362 43.770 0.362 22.003 o
8 5 2 37.898 37.718 0.362 26.391 o
8 5 3 54.294 54.416 0.392 16.558 o
8 5 4 40.941 40.694 0.342 24.633 o
8 5 5 26.116 25.685 0.271 44.769 o
8 5 6 5.652 6.012 0.171 214.249 o
8 5 7 9.038 8.746 0.191 143.326 o
8 5 8 19.246 19.663 0.261 61.330 o
8 5 9 8.240 8.434 0.181 157.036 o
8 5 10 171.414 171.311 0.854 2.612 o
8 5 11 44.079 43.760 0.322 22.923 o
8 5 12 79.358 79.126 0.402 9.796 o
8 5 13 4.528 4.584 0.141 290.444 o
8 5 14 105.323 105.203 0.462 6.256 o
8 5 15 26.002 26.349 0.231 46.932 o
8 5 16 53.425 53.341 0.332 17.685 o
8 5 17 35.647 34.672 0.271 31.463 o
8 5 18 37.873 37.950 0.281 28.587 o
8 5 19 15.213 15.110 0.201 87.360 o
8 5 20 62.904 62.971 0.372 13.800 o
8 5 21 9.162 9.590 0.201 134.538 o
8 5 22 28.587 27.625 0.271 40.797 o
8 5 23 22.399 22.277 0.261 53.212 o
8 5 24 31.661 31.516 0.322 33.821 o
8 5 25 12.317 11.611 0.292 84.594 o
8 5 26 77.814 77.890 0.694 8.489 o
8 5 27 2.196 2.372 0.241 224.793 o
8 5 28 10.504 11.450 0.281 93.944 o
8 5 29 6.970 7.138 0.251 136.050 o
8 6 0 154.743 153.890 1.046 2.883 o
8 6 1 191.391 192.231 0.865 2.180 o
8 6 2 70.907 70.652 0.462 11.127 o
8 6 3 53.341 52.697 0.392 17.042 o
8 6 4 26.524 26.660 0.261 44.277 o
8 6 5 57.186 57.171 0.382 15.603 o
8 6 6 14.913 15.612 0.221 83.949 o
8 6 7 55.870 55.713 0.382 16.106 o
8 6 8 179.547 178.509 0.784 2.474 o
8 6 9 118.580 117.780 0.563 5.058 o
8 6 10 54.278 53.260 0.322 17.564 o
8 6 11 72.662 72.079 0.372 11.314 o
8 6 12 16.566 16.788 0.201 79.739 o
8 6 13 30.153 30.128 0.241 39.262 o
8 6 14 30.122 30.500 0.241 39.102 o
8 6 15 16.512 16.859 0.191 81.269 o
8 6 16 39.092 39.447 0.292 27.158 o
8 6 17 3.724 4.051 0.161 293.535 o
8 6 18 17.426 17.904 0.221 72.686 o
8 6 19 2.144 2.212 0.151 423.556 o
8 6 20 1.534 1.799 0.161 440.595 o
8 6 21 4.169 4.242 0.181 250.253 o
8 6 22 0.950 1.206 0.171 459.911 o
8 6 23 0.434 0.794 0.161 571.067 o
8 6 24 12.730 13.059 0.292 81.023 o
8 6 25 3.759 3.890 0.241 190.360 o
8 6 26 0.721 1.076 0.211 337.352 o
8 6 27 3.343 3.428 0.231 210.477 o
8 6 28 10.106 9.711 0.271 102.304 o
8 7 0 6.456 6.223 0.241 149.566 o
8 7 1 6.909 6.936 0.171 187.583 o
8 7 2 1.988 2.242 0.151 432.213 o
8 7 3 86.759 86.887 0.483 8.279 o
8 7 4 3.408 3.659 0.161 310.026 o
8 7 5 24.905 25.002 0.241 48.790 o
8 7 6 37.233 37.176 0.312 28.381 o
8 7 7 13.044 12.616 0.191 104.265 o
8 7 8 4.797 4.976 0.151 264.409 o
8 7 9 29.922 30.410 0.251 38.918 o
8 7 10 12.441 12.707 0.181 109.667 o
8 7 11 13.656 13.531 0.191 99.097 o
8 7 12 55.297 54.095 0.342 16.927 o
8 7 13 28.703 28.661 0.251 41.125 o
8 7 14 59.688 59.242 0.362 14.976 o
8 7 15 46.111 46.465 0.312 21.684 o
8 7 16 14.443 14.114 0.201 92.321 o
8 7 17 39.161 38.070 0.292 27.516 o
8 7 18 10.475 10.978 0.201 120.581 o
8 7 19 43.057 42.092 0.352 23.113 o
8 7 20 0.999 1.397 0.171 450.251 o
8 7 21 31.420 30.169 0.302 35.433 o
8 7 22 28.758 28.329 0.302 38.692 o
8 7 23 10.217 10.535 0.271 100.001 o
8 7 24 14.809 14.577 0.312 69.513 o
8 7 25 15.423 15.371 0.322 65.587 o
8 7 26 3.453 3.227 0.221 222.602 o
8 7 27 12.001 12.134 0.271 89.730 o
8 8 0 185.245 184.863 1.046 2.205 o
8 8 1 2.828 3.016 0.151 366.185 o
8 8 2 137.604 136.729 0.583 3.983 o
8 8 3 6.256 6.484 0.161 208.481 o
8 8 4 60.064 58.246 0.342 15.189 o
8 8 5 15.316 15.341 0.191 88.282 o
8 8 6 52.808 52.335 0.302 18.384 o
8 8 7 2.718 3.006 0.141 396.481 o
8 8 8 5.528 5.831 0.151 237.304 o
8 8 9 12.918 13.049 0.191 103.810 o
8 8 10 118.330 118.212 0.513 5.140 o
8 8 11 9.557 9.802 0.181 138.845 o
8 8 12 178.285 177.031 0.704 2.548 o
8 8 13 14.270 14.114 0.191 95.043 o
8 8 14 32.579 32.189 0.261 35.203 o
8 8 15 1.629 1.629 0.141 519.936 o
8 8 16 17.843 17.552 0.221 72.029 o
8 8 17 37.829 37.598 0.302 28.178 o
8 8 18 13.205 13.240 0.211 97.307 o
8 8 19 0.530 0.623 0.161 569.961 o
8 8 20 13.919 14.285 0.231 87.930 o
8 8 21 7.436 8.062 0.271 120.126 o
8 8 22 3.287 3.720 0.231 209.091 o
8 8 23 4.289 4.212 0.241 181.792 o
8 8 24 3.933 3.850 0.221 209.538 o
8 8 25 5.664 5.700 0.231 166.389 o
8 8 26 0.178 0.231 0.201 413.236 o
8 9 0 4.223 4.665 0.221 199.069 o
8 9 1 17.290 17.482 0.211 75.029 o
8 9 2 2.694 2.744 0.151 379.079 o
8 9 3 57.728 58.226 0.342 15.754 o
8 9 4 10.593 10.686 0.181 127.571 o
8 9 5 35.223 35.195 0.281 31.264 o
8 9 6 57.901 57.060 0.352 15.755 o
8 9 7 5.378 5.790 0.151 240.985 o
8 9 8 38.098 37.799 0.271 28.757 o
8 9 9 6.507 6.504 0.161 204.179 o
8 9 10 6.997 7.188 0.171 184.679 o
8 9 11 2.735 2.825 0.151 375.092 o
8 9 12 5.851 6.193 0.161 218.089 o
8 9 13 61.545 61.453 0.362 14.323 o
8 9 14 80.101 80.674 0.422 9.529 o
8 9 15 26.099 26.248 0.241 46.274 o
8 9 16 10.790 10.556 0.201 119.923 o
8 9 17 70.298 70.863 0.412 11.526 o
8 9 18 30.866 30.229 0.281 36.774 o
8 9 19 23.859 23.725 0.332 44.499 o
8 9 20 2.719 2.493 0.231 228.671 o
8 9 21 22.169 21.775 0.382 43.502 o
8 9 22 8.501 8.877 0.271 112.062 o
8 9 23 13.014 12.797 0.292 80.558 o
8 9 24 5.644 5.961 0.241 158.086 o
8 10 0 108.189 110.974 0.724 5.354 o
8 10 1 123.427 126.144 0.553 4.698 o
8 10 2 117.468 118.614 0.553 5.105 o
8 10 3 35.289 35.346 0.281 31.164 o
8 10 4 15.010 14.345 0.211 87.720 o
8 10 5 40.959 40.513 0.312 25.379 o
8 10 6 6.443 6.625 0.171 196.528 o
8 10 7 18.420 18.316 0.221 69.510 o
8 10 8 79.416 79.538 0.452 9.534 o
8 10 9 28.779 28.017 0.251 41.397 o
8 10 10 28.022 28.249 0.271 41.072 o
8 10 11 32.477 32.531 0.271 34.766 o
8 10 12 6.438 6.414 0.171 198.207 o
8 10 13 28.134 28.731 0.302 39.107 o
8 10 14 19.573 19.714 0.231 63.937 o
8 10 15 14.482 14.114 0.211 90.177 o
8 10 16 17.396 17.542 0.241 70.500 o
8 10 17 5.173 5.700 0.231 171.658 o
8 10 18 5.579 5.941 0.241 158.804 o
8 10 19 17.217 16.507 0.332 59.482 o
8 10 20 1.816 1.880 0.221 270.010 o
8 10 21 0.002 1.508 0.211 356.599 o
8 10 22 0.261 0.382 0.211 369.241 o
8 10 23 15.647 15.753 0.302 67.887 o
8 11 0 12.558 12.737 0.281 84.338 o
8 11 1 1.814 2.021 0.151 450.754 o
8 11 2 5.792 5.971 0.171 212.186 o
8 11 3 6.041 6.132 0.171 206.678 o
8 11 4 31.485 31.556 0.281 35.634 o
8 11 5 10.583 10.515 0.191 124.807 o
8 11 6 15.489 15.572 0.211 83.785 o
8 11 7 2.650 2.865 0.161 354.103 o
8 11 8 6.618 6.575 0.171 194.316 o
8 11 9 7.746 7.912 0.191 159.318 o
8 11 10 23.631 23.383 0.251 51.188 o
8 11 11 23.252 23.323 0.261 51.040 o
8 11 12 22.372 22.328 0.251 54.068 o
8 11 13 12.950 12.858 0.211 99.316 o
8 11 14 6.559 6.987 0.261 134.114 o
8 11 15 13.744 13.491 0.281 79.456 o
8 11 16 36.012 35.979 0.432 25.608 o
8 11 17 1.936 1.970 0.221 266.073 o
8 11 18 11.058 11.289 0.261 97.804 o
8 11 19 3.143 3.307 0.221 227.374 o
8 11 20 34.381 32.501 0.402 28.440 o
8 11 21 12.173 11.852 0.281 87.118 o
8 12 0 1.370 1.056 0.221 292.300 o
8 12 1 28.391 26.952 0.281 40.836 o
8 12 2 0.254 0.503 0.151 681.278 o
8 12 3 50.266 49.551 0.362 18.838 o
8 12 4 14.187 14.396 0.221 88.767 o
8 12 5 16.530 16.436 0.231 75.845 o
8 12 6 5.278 5.620 0.181 214.755 o
8 12 7 92.218 93.170 0.503 7.478 o
8 12 8 2.087 2.272 0.161 394.892 o
8 12 9 30.951 30.460 0.292 36.153 o
8 12 10 1.052 1.196 0.201 350.663 o
8 12 11 31.092 30.289 0.402 31.137 o
8 12 12 2.936 2.986 0.221 234.164 o
8 12 13 11.886 11.460 0.292 86.262 o
8 12 14 9.230 9.208 0.281 103.990 o
8 12 15 4.236 4.081 0.221 203.146 o
8 12 16 0.839 1.076 0.201 361.863 o
8 12 17 4.885 4.845 0.211 198.097 o
8 12 18 3.422 3.438 0.211 234.280 o
8 13 0 2.898 2.845 0.312 142.657 o
8 13 1 8.767 9.249 0.251 117.566 o
8 13 2 0.426 0.583 0.211 358.158 o
8 13 3 8.762 9.148 0.251 117.889 o
8 13 4 3.064 3.207 0.221 229.708 o
8 13 5 19.767 19.814 0.312 54.681 o
8 13 6 3.391 3.730 0.221 219.342 o
8 13 7 0.370 0.452 0.211 363.142 o
8 13 8 5.979 6.404 0.241 152.963 o
8 13 9 6.402 6.313 0.241 149.640 o
8 13 10 6.327 6.273 0.241 150.467 o
8 13 11 0.169 0.452 0.211 371.696 o
8 13 12 28.006 27.465 0.372 35.957 o
8 13 13 1.439 1.639 0.211 304.068 o
8 13 14 10.957 10.626 0.261 99.663 o
8 13 15 8.115 7.932 0.231 134.986 o
8 14 0 14.714 15.331 0.402 54.818 o
8 14 1 11.620 11.360 0.261 95.326 o
8 14 2 21.236 21.744 0.322 49.989 o
8 14 3 4.864 4.946 0.221 188.367 o
8 14 4 33.545 33.054 0.392 29.150 o
8 14 5 21.390 20.779 0.312 51.407 o
8 14 6 26.864 26.821 0.382 36.604 o
8 14 7 17.733 17.864 0.322 58.649 o
8 14 8 7.870 7.520 0.251 128.462 o
8 14 9 30.221 30.692 0.422 30.657 o
8 14 10 15.162 15.240 0.302 69.616 o
8 14 11 4.895 5.167 0.231 177.833 o
8 15 0 11.815 12.817 0.412 59.677 o
8 15 1 4.566 4.624 0.241 176.176 o
8 15 2 1.678 2.031 0.221 271.556 o
8 15 3 5.069 5.378 0.241 166.655 o
9 0 1 13.770 13.612 0.332 69.436 o
9 0 2 1.883 2.091 0.221 265.902 o
9 0 3 11.056 10.817 0.292 90.253 o
9 0 4 17.125 18.035 0.342 56.988 o
9 0 5 108.974 109.546 0.764 5.254 o
9 0 6 16.047 15.853 0.312 65.317 o
9 0 7 24.320 24.971 0.362 41.110 o
9 0 8 127.173 128.938 0.804 4.136 o
9 0 9 43.862 43.569 0.402 21.405 o
9 0 10 64.475 65.103 0.523 12.042 o
9 0 11 0.501 0.503 0.191 427.843 o
9 0 12 34.852 35.698 0.402 27.287 o
9 0 13 10.468 10.686 0.261 101.694 o
9 0 14 13.790 14.024 0.281 78.533 o
9 0 15 0.533 0.563 0.191 424.284 o
9 0 16 36.215 35.597 0.402 26.589 o
9 0 17 1.268 1.407 0.211 313.005 o
9 0 18 39.298 37.658 0.412 24.284 o
9 0 19 6.948 7.510 0.251 134.865 o
9 0 20 76.872 76.211 0.593 9.245 o
9 0 21 0.314 0.593 0.221 332.388 o
9 0 22 17.730 17.361 0.342 56.540 o
9 0 23 1.509 1.508 0.261 214.674 o
9 0 24 20.603 20.518 0.483 37.372 o
9 0 25 3.722 3.911 0.332 121.508 o
9 0 26 92.836 91.431 0.955 5.836 o
9 0 27 1.379 1.488 0.302 169.030 o
9 0 28 0.125 0.251 0.292 201.061 o
9 1 0 23.667 23.282 0.382 41.161 o
9 1 1 60.270 58.789 0.412 14.414 o
9 1 2 6.318 6.082 0.181 194.599 o
9 1 3 75.206 76.563 0.472 10.105 o
9 1 4 28.797 28.520 0.281 39.593 o
9 1 5 229.161 229.789 0.935 1.601 o
9 1 6 60.316 61.353 0.402 14.232 o
9 1 7 260.990 261.928 0.995 1.273 o
9 1 8 56.017 55.613 0.352 16.419 o
9 1 9 55.821 56.688 0.352 16.329 o
9 1 10 37.731 38.121 0.281 28.623 o
9 1 11 24.682 23.815 0.231 50.684 o
9 1 12 12.527 12.626 0.181 109.417 o
9 1 13 8.614 9.389 0.171 153.485 o
9 1 14 9.050 9.410 0.171 149.216 o
9 1 15 20.964 21.553 0.231 59.116 o
9 1 16 40.472 40.785 0.312 25.559 o
9 1 17 36.251 36.683 0.292 29.745 o
9 1 18 21.690 21.614 0.241 56.765 o
9 1 19 23.165 22.508 0.241 53.415 o
9 1 20 5.414 5.730 0.171 221.021 o
9 1 21 1.262 1.216 0.161 479.634 o
9 1 22 3.700 3.599 0.171 284.914 o
9 1 23 7.620 8.183 0.241 132.765 o
9 1 24 11.608 11.661 0.281 89.436 o
9 1 25 1.450 1.468 0.211 306.351 o
9 1 26 1.266 1.216 0.201 341.952 o
9 1 27 7.360 7.027 0.241 138.944 o
9 1 28 7.613 7.620 0.241 134.839 o
9 2 0 1.631 1.990 0.231 254.950 o
9 2 1 10.638 11.118 0.211 115.821 o
9 2 2 10.920 11.561 0.211 112.925 o
9 2 3 13.246 13.541 0.221 94.189 o
9 2 4 12.555 13.028 0.221 98.267 o
9 2 5 22.592 22.619 0.261 52.623 o
9 2 6 33.976 33.878 0.312 31.602 o
9 2 7 58.612 59.533 0.372 15.093 o
9 2 8 34.707 34.059 0.261 32.709 o
9 2 9 34.942 34.461 0.271 32.056 o
9 2 10 14.178 14.617 0.191 94.358 o
9 2 11 27.059 27.736 0.241 44.095 o
9 2 12 5.691 6.002 0.151 232.143 o
9 2 13 0.598 0.804 0.131 770.227 o
9 2 14 75.491 75.628 0.392 10.556 o
9 2 15 11.110 11.068 0.171 125.848 o
9 2 16 14.591 14.265 0.201 91.415 o
9 2 17 7.289 7.520 0.181 172.419 o
9 2 18 26.771 26.469 0.271 43.500 o
9 2 19 78.430 77.337 0.432 9.875 o
9 2 20 8.720 8.746 0.191 146.086 o
9 2 21 12.340 12.858 0.211 102.168 o
9 2 22 16.261 16.497 0.241 74.978 o
9 2 23 4.977 4.835 0.241 170.478 o
9 2 24 13.741 14.335 0.292 76.244 o
9 2 25 20.839 20.940 0.312 52.113 o
9 2 26 2.204 2.252 0.211 274.322 o
9 2 27 15.396 15.582 0.281 72.003 o
9 3 0 23.308 23.242 0.382 41.542 o
9 3 1 1.681 1.719 0.161 433.898 o
9 3 2 41.653 42.524 0.362 23.412 o
9 3 3 34.840 34.069 0.322 30.583 o
9 3 4 168.939 168.165 0.844 2.685 o
9 3 5 70.864 70.612 0.442 11.268 o
9 3 6 228.389 229.045 0.885 1.624 o
9 3 7 9.711 10.053 0.181 136.589 o
9 3 8 20.642 21.423 0.221 60.837 o
9 3 9 20.999 21.312 0.211 61.141 o
9 3 10 27.071 26.580 0.231 45.357 o
9 3 11 0.189 0.402 0.131 904.434 o
9 3 12 48.831 48.887 0.312 20.181 o
9 3 13 50.772 50.747 0.312 19.180 o
9 3 14 20.093 20.307 0.211 64.210 o
9 3 15 34.130 33.908 0.261 33.217 o
9 3 16 30.521 30.119 0.271 37.588 o
9 3 17 24.182 24.077 0.251 49.830 o
9 3 18 16.417 16.668 0.221 77.375 o
9 3 19 13.905 13.752 0.211 93.224 o
9 3 20 21.265 20.920 0.241 58.205 o
9 3 21 10.919 11.400 0.211 113.385 o
9 3 22 0.391 0.452 0.171 533.234 o
9 3 23 7.830 8.042 0.261 122.389 o
9 3 24 1.672 1.799 0.221 274.545 o
9 3 25 2.055 2.322 0.211 277.239 o
9 3 26 11.352 11.249 0.261 96.656 o
9 3 27 8.805 8.736 0.261 114.784 o
9 4 0 77.657 78.252 0.633 8.832 o
9 4 1 20.683 20.699 0.251 58.549 o
9 4 2 6.576 6.565 0.171 195.000 o
9 4 3 8.901 8.826 0.181 148.779 o
9 4 4 47.580 46.887 0.332 20.698 o
9 4 5 33.146 32.923 0.271 34.051 o
9 4 6 22.745 23.323 0.231 54.230 o
9 4 7 46.061 46.575 0.302 21.850 o
9 4 8 12.453 12.938 0.191 106.467 o
9 4 9 66.136 66.550 0.352 12.983 o
9 4 10 4.674 4.755 0.151 270.542 o
9 4 11 19.390 18.970 0.211 67.441 o
9 4 12 3.621 3.961 0.151 315.119 o
9 4 13 27.119 27.103 0.251 43.857 o
9 4 14 28.090 28.017 0.241 42.687 o
9 4 15 36.338 36.200 0.281 30.145 o
9 4 16 15.177 15.190 0.211 85.558 o
9 4 17 127.630 126.144 0.573 4.510 o
9 4 18 3.717 3.991 0.171 278.903 o
9 4 19 26.637 26.027 0.261 44.527 o
9 4 20 7.891 7.902 0.191 157.900 o
9 4 21 50.070 49.842 0.362 18.854 o
9 4 22 22.216 23.071 0.352 45.224 o
9 4 23 9.606 9.651 0.281 101.330 o
9 4 24 2.914 3.066 0.221 233.819 o
9 4 25 10.849 11.088 0.271 96.187 o
9 4 26 1.327 1.267 0.211 313.356 o
9 5 0 93.880 93.663 0.653 6.827 o
9 5 1 5.893 6.162 0.171 208.872 o
9 5 2 156.541 155.558 0.663 3.176 o
9 5 3 4.418 4.564 0.161 266.774 o
9 5 4 44.213 43.599 0.342 22.503 o
9 5 5 99.454 99.222 0.472 6.808 o
9 5 6 51.147 50.465 0.312 19.102 o
9 5 7 110.593 110.290 0.493 5.750 o
9 5 8 83.893 83.801 0.432 8.904 o
9 5 9 22.825 22.478 0.221 55.620 o
9 5 10 48.464 48.445 0.302 20.544 o
9 5 11 3.864 4.051 0.151 305.242 o
9 5 12 1.552 1.729 0.141 522.320 o
9 5 13 31.951 31.828 0.261 35.910 o
9 5 14 107.042 106.440 0.493 6.055 o
9 5 15 23.534 23.091 0.241 52.336 o
9 5 16 70.756 70.320 0.412 11.498 o
9 5 17 30.076 29.576 0.271 38.277 o
9 5 18 1.672 1.860 0.161 430.070 o
9 5 19 32.425 32.933 0.302 33.487 o
9 5 20 12.342 13.270 0.221 98.680 o
9 5 21 1.877 2.001 0.221 267.107 o
9 5 22 0.314 0.281 0.211 369.134 o
9 5 23 6.684 7.067 0.241 144.115 o
9 5 24 11.213 11.491 0.271 93.928 o
9 5 25 0.958 0.764 0.211 334.394 o
9 5 26 7.662 7.761 0.251 129.039 o
9 6 0 20.124 20.598 0.322 52.453 o
9 6 1 4.938 5.228 0.151 257.690 o
9 6 2 39.896 40.563 0.281 26.629 o
9 6 3 3.318 3.488 0.151 335.207 o
9 6 4 11.373 11.953 0.181 118.159 o
9 6 5 127.464 128.215 0.553 4.504 o
9 6 6 34.105 34.160 0.261 33.138 o
9 6 7 2.368 2.403 0.141 434.779 o
9 6 8 10.199 10.606 0.181 130.718 o
9 6 9 3.358 3.358 0.141 356.447 o
9 6 10 46.080 46.283 0.312 21.733 o
9 6 11 6.847 7.128 0.161 194.106 o
9 6 12 16.761 16.828 0.201 79.048 o
9 6 13 0.333 0.533 0.141 752.773 o
9 6 14 0.796 0.975 0.141 646.805 o
9 6 15 53.275 53.160 0.352 17.510 o
9 6 16 25.143 24.901 0.261 47.188 o
9 6 17 73.700 73.275 0.452 10.624 o
9 6 18 38.372 37.487 0.312 27.614 o
9 6 19 39.511 38.754 0.332 26.095 o
9 6 20 28.539 26.741 0.372 35.816 o
9 6 21 2.565 2.252 0.231 233.670 o
9 6 22 5.371 5.479 0.241 163.081 o
9 6 23 6.429 6.152 0.241 150.101 o
9 6 24 6.682 7.198 0.241 143.606 o
9 6 25 11.521 11.712 0.281 89.660 o
9 7 0 1.534 1.478 0.201 327.359 o
9 7 1 21.768 21.473 0.231 57.648 o
9 7 2 10.894 10.907 0.191 121.442 o
9 7 3 109.065 109.194 0.493 5.863 o
9 7 4 75.424 76.130 0.422 10.377 o
9 7 5 46.621 46.867 0.322 21.233 o
9 7 6 1.620 1.759 0.151 473.712 o
9 7 7 47.043 46.726 0.322 21.097 o
9 7 8 6.880 7.047 0.171 187.229 o
9 7 9 52.173 51.642 0.322 18.449 o
9 7 10 4.786 5.067 0.161 251.567 o
9 7 11 19.873 20.025 0.231 62.938 o
9 7 12 54.996 54.919 0.352 16.783 o
9 7 13 20.399 20.156 0.231 61.678 o
9 7 14 14.590 14.345 0.211 89.311 o
9 7 15 39.133 39.277 0.332 26.157 o
9 7 16 4.424 4.574 0.181 241.051 o
9 7 17 12.274 12.134 0.221 101.602 o
9 7 18 4.193 4.303 0.201 224.322 o
9 7 19 8.560 8.656 0.271 112.330 o
9 7 20 4.230 4.705 0.251 170.827 o
9 7 21 14.447 13.994 0.312 71.073 o
9 7 22 2.283 2.212 0.221 255.400 o
9 7 23 4.332 4.363 0.231 189.755 o
9 7 24 6.249 6.333 0.241 150.883 o
9 8 0 19.090 18.517 0.322 55.744 o
9 8 1 7.816 8.274 0.181 162.265 o
9 8 2 14.120 14.285 0.211 91.271 o
9 8 3 8.007 8.022 0.181 161.566 o
9 8 4 7.461 7.580 0.181 170.052 o
9 8 5 8.542 8.927 0.181 151.663 o
9 8 6 41.944 41.800 0.302 24.782 o
9 8 7 61.956 62.499 0.372 14.042 o
9 8 8 11.321 11.521 0.201 113.814 o
9 8 9 2.568 2.664 0.161 362.101 o
9 8 10 1.853 1.920 0.151 451.495 o
9 8 11 1.956 2.031 0.161 408.483 o
9 8 12 10.771 10.998 0.191 121.950 o
9 8 13 2.451 2.614 0.161 368.571 o
9 8 14 18.769 18.316 0.221 68.628 o
9 8 15 2.255 2.362 0.161 383.991 o
9 8 16 71.756 70.883 0.472 10.926 o
9 8 17 5.581 5.861 0.241 159.166 o
9 8 18 16.108 15.833 0.312 65.208 o
9 8 19 6.363 6.655 0.261 136.688 o
9 8 20 6.626 6.655 0.251 140.429 o
9 8 21 4.778 5.047 0.251 163.488 o
9 8 22 18.385 18.075 0.322 57.314 o
9 9 0 3.836 3.559 0.231 202.101 o
9 9 1 28.642 28.218 0.271 40.423 o
9 9 2 32.775 32.019 0.292 33.962 o
9 9 3 49.913 49.390 0.352 19.127 o
9 9 4 36.691 36.542 0.302 29.208 o
9 9 5 39.969 39.528 0.352 25.144 o
9 9 6 1.373 1.397 0.161 464.967 o
9 9 7 54.935 55.221 0.362 16.643 o
9 9 8 27.116 26.479 0.292 41.910 o
9 9 9 26.581 26.560 0.271 43.672 o
9 9 10 15.541 15.441 0.211 83.831 o
9 9 11 12.646 12.828 0.211 100.792 o
9 9 12 13.856 13.803 0.211 93.320 o
9 9 13 12.185 12.325 0.201 106.877 o
9 9 14 11.634 11.893 0.271 91.537 o
9 9 15 41.022 41.287 0.432 22.257 o
9 9 16 0.345 0.432 0.211 364.600 o
9 9 17 10.224 9.952 0.261 104.508 o
9 9 18 0.785 0.734 0.211 341.272 o
9 9 19 1.673 2.061 0.221 271.292 o
9 9 20 1.575 1.608 0.211 300.433 o
9 9 21 1.953 1.990 0.221 265.433 o
9 10 0 0.628 0.704 0.221 319.945 o
9 10 1 2.518 2.553 0.161 366.861 o
9 10 2 11.036 11.641 0.221 108.989 o
9 10 3 17.287 17.673 0.231 72.004 o
9 10 4 2.485 2.372 0.161 372.626 o
9 10 5 26.983 26.509 0.271 43.226 o
9 10 6 18.093 18.216 0.231 69.206 o
9 10 7 20.199 20.307 0.261 58.822 o
9 10 8 16.355 16.235 0.241 75.080 o
9 10 9 2.396 2.503 0.171 348.708 o
9 10 10 24.947 25.343 0.281 45.797 o
9 10 11 13.517 13.280 0.281 80.456 o
9 10 12 3.640 3.669 0.231 204.151 o
9 10 13 4.118 4.262 0.241 183.547 o
9 10 14 13.425 14.215 0.302 75.295 o
9 10 15 23.483 23.303 0.322 45.982 o
9 10 16 2.154 2.242 0.211 275.743 o
9 10 17 29.397 29.194 0.422 31.671 o
9 10 18 29.613 28.882 0.543 26.096 o
9 10 19 16.359 14.898 0.302 67.240 o
9 11 0 30.081 30.330 0.392 32.269 o
9 11 1 2.635 2.513 0.171 338.871 o
9 11 2 42.976 42.634 0.322 23.668 o
9 11 3 5.555 5.479 0.181 211.245 o
9 11 4 26.215 25.756 0.281 43.975 o
9 11 5 42.949 43.620 0.392 21.966 o
9 11 6 15.719 15.331 0.292 69.842 o
9 11 7 17.701 17.522 0.302 61.641 o
9 11 8 38.216 38.000 0.412 24.703 o
9 11 9 1.615 1.619 0.211 299.097 o
9 11 10 13.545 12.948 0.281 80.879 o
9 11 11 1.498 1.438 0.211 305.336 o
9 11 12 25.515 25.705 0.342 40.885 o
9 11 13 15.153 15.592 0.302 69.221 o
9 11 14 17.198 16.909 0.322 60.508 o
9 11 15 1.990 1.810 0.201 306.683 o
9 11 16 20.696 20.337 0.322 51.790 o
9 12 0 0.047 0.241 0.302 188.995 o
9 12 1 0.425 0.442 0.201 395.129 o
9 12 2 10.780 11.400 0.261 98.755 o
9 12 3 18.408 19.090 0.302 58.801 o
9 12 4 16.301 16.276 0.302 65.842 o
9 12 5 0.170 0.362 0.211 373.592 o
9 12 6 0.182 0.503 0.211 370.051 o
9 12 7 10.197 10.767 0.271 99.587 o
9 12 8 15.252 15.039 0.292 71.346 o
9 12 9 7.028 7.459 0.241 139.833 o
9 12 10 0.032 0.181 0.201 422.544 o
9 12 11 1.100 1.106 0.201 350.562 o
9 12 12 9.756 9.430 0.292 97.874 o
9 12 13 8.602 8.173 0.302 101.875 o
9 13 0 10.717 10.787 0.352 75.990 o
9 13 1 25.425 25.595 0.322 42.371 o
9 13 2 5.399 5.680 0.231 169.304 o
9 13 3 6.761 7.228 0.241 142.848 o
9 13 4 23.531 23.272 0.342 44.374 o
9 13 5 4.157 4.564 0.241 181.272 o
9 13 6 38.739 37.879 0.422 24.203 o
9 13 7 1.718 1.769 0.231 255.460 o
9 13 8 5.127 5.398 0.251 158.451 o
9 13 9 8.440 8.284 0.271 113.938 o
10 0 0 6.828 7.158 0.332 100.009 o
10 0 1 6.535 6.745 0.231 152.804 o
10 0 2 34.303 34.411 0.362 29.396 o
10 0 3 105.234 106.209 0.704 5.660 o
10 0 4 61.026 60.760 0.523 12.967 o
10 0 5 34.288 34.461 0.402 27.937 o
10 0 6 54.322 53.672 0.483 15.474 o
10 0 7 7.837 8.163 0.241 131.303 o
10 0 8 48.722 47.761 0.442 18.304 o
10 0 9 2.648 2.734 0.211 257.860 o
10 0 10 28.535 27.987 0.362 35.849 o
10 0 11 2.432 2.181 0.231 236.833 o
10 0 12 10.085 10.515 0.271 100.616 o
10 0 13 75.131 72.703 0.684 9.041 o
10 0 14 2.113 2.121 0.221 260.226 o
10 0 15 49.767 49.360 0.513 16.626 o
10 0 16 46.845 45.942 0.493 18.213 o
10 0 17 40.120 39.779 0.513 20.834 o
10 0 18 0.125 0.211 0.231 317.328 o
10 0 19 22.977 22.850 0.523 32.156 o
10 0 20 21.451 22.106 0.623 27.290 o
10 0 21 11.638 12.063 0.483 49.670 o
10 0 22 13.921 13.953 0.422 54.102 o
10 0 23 18.944 19.754 0.462 40.735 o
10 0 24 0.714 0.483 0.292 192.457 o
10 1 0 163.863 166.184 0.925 2.727 o
10 1 1 6.692 7.128 0.171 189.274 o
10 1 2 99.500 99.121 0.462 6.834 o
10 1 3 13.642 13.240 0.191 99.841 o
10 1 4 14.757 15.029 0.201 89.250 o
10 1 5 2.269 2.151 0.151 417.936 o
10 1 6 0.876 1.257 0.141 618.353 o
10 1 7 0.916 1.156 0.141 619.624 o
10 1 8 12.173 12.466 0.191 109.219 o
10 1 9 13.612 13.240 0.201 97.763 o
10 1 10 22.775 23.001 0.251 52.846 o
10 1 11 38.529 38.784 0.292 27.676 o
10 1 12 65.474 64.791 0.412 12.820 o
10 1 13 5.260 5.107 0.161 240.497 o
10 1 14 7.755 7.288 0.181 168.354 o
10 1 15 3.008 3.317 0.161 330.512 o
10 1 16 3.070 2.925 0.171 315.337 o
10 1 17 27.984 27.153 0.292 40.610 o
10 1 18 18.643 18.578 0.251 64.959 o
10 1 19 16.175 16.557 0.332 61.367 o
10 1 20 3.949 4.353 0.251 175.778 o
10 1 21 10.354 10.214 0.302 91.031 o
10 1 22 8.659 8.716 0.251 119.756 o
10 1 23 17.622 17.562 0.312 60.432 o
10 1 24 10.947 11.008 0.261 98.877 o
10 2 0 1.646 1.870 0.211 294.543 o
10 2 1 16.497 17.452 0.221 75.967 o
10 2 2 33.504 33.355 0.281 33.231 o
10 2 3 74.845 76.070 0.432 10.403 o
10 2 4 36.110 35.115 0.292 30.361 o
10 2 5 15.102 15.461 0.221 83.557 o
10 2 6 13.657 14.134 0.201 95.589 o
10 2 7 40.764 39.387 0.292 26.243 o
10 2 8 27.752 27.776 0.251 42.703 o
10 2 9 64.994 64.218 0.392 13.116 o
10 2 10 8.121 8.746 0.181 156.660 o
10 2 11 3.997 4.413 0.161 280.183 o
10 2 12 18.953 18.859 0.221 67.505 o
10 2 13 7.473 7.640 0.181 169.572 o
10 2 14 21.186 21.503 0.241 57.803 o
10 2 15 19.309 19.352 0.231 64.937 o
10 2 16 1.900 1.950 0.171 383.455 o
10 2 17 20.082 20.257 0.271 58.036 o
10 2 18 12.797 12.948 0.251 90.170 o
10 2 19 9.833 9.962 0.271 102.972 o
10 2 20 4.130 4.604 0.231 190.814 o
10 2 21 16.474 16.567 0.312 63.677 o
10 2 22 15.589 15.371 0.302 68.460 o
10 2 23 0.867 0.865 0.201 365.122 o
10 2 24 1.487 1.679 0.211 302.019 o
10 3 0 1.058 1.015 0.221 301.799 o
10 3 1 46.370 45.922 0.332 21.344 o
10 3 2 26.064 25.665 0.251 46.097 o
10 3 3 15.436 15.934 0.221 81.639 o
10 3 4 32.624 32.943 0.281 34.095 o
10 3 5 7.915 7.389 0.181 165.994 o
10 3 6 4.299 4.735 0.161 267.649 o
10 3 7 52.481 52.778 0.342 17.926 o
10 3 8 5.502 6.132 0.171 215.824 o
10 3 9 41.359 42.071 0.312 24.787 o
10 3 10 22.934 22.931 0.241 53.449 o
10 3 11 16.131 16.447 0.211 80.168 o
10 3 12 3.330 3.780 0.161 310.646 o
10 3 13 6.374 6.575 0.171 197.943 o
10 3 14 15.607 15.733 0.211 83.099 o
10 3 15 20.004 19.724 0.231 62.981 o
10 3 16 22.793 21.925 0.261 52.858 o
10 3 17 5.904 5.700 0.191 195.190 o
10 3 18 8.553 7.982 0.261 118.306 o
10 3 19 4.270 4.242 0.251 172.869 o
10 3 20 13.345 13.360 0.292 78.746 o
10 3 21 7.701 7.892 0.241 133.222 o
10 3 22 29.628 29.013 0.352 35.052 o
10 3 23 0.171 0.462 0.211 371.391 o
10 4 0 75.753 75.819 0.623 9.201 o
10 4 1 14.790 15.592 0.221 84.409 o
10 4 2 5.173 5.338 0.171 229.302 o
10 4 3 91.811 91.039 0.483 7.661 o
10 4 4 21.734 21.604 0.251 55.792 o
10 4 5 34.989 34.904 0.292 31.210 o
10 4 6 4.534 5.097 0.171 245.089 o
10 4 7 62.781 62.428 0.372 13.880 o
10 4 8 8.282 8.203 0.181 157.774 o
10 4 9 7.756 7.831 0.181 165.311 o
10 4 10 37.247 37.286 0.292 28.912 o
10 4 11 38.728 38.503 0.302 27.383 o
10 4 12 50.569 49.742 0.342 19.000 o
10 4 13 19.085 18.497 0.231 66.447 o
10 4 14 32.916 32.501 0.281 34.038 o
10 4 15 3.556 3.800 0.171 286.171 o
10 4 16 2.897 2.935 0.181 301.483 o
10 4 17 17.107 17.582 0.332 58.715 o
10 4 18 1.233 1.528 0.231 269.150 o
10 4 19 7.406 7.610 0.261 126.366 o
10 4 20 25.483 25.122 0.402 37.251 o
10 4 21 16.751 16.517 0.352 57.576 o
10 4 22 23.870 23.966 0.352 42.841 o
10 4 23 6.965 7.469 0.251 134.885 o
10 5 0 2.236 2.252 0.221 255.994 o
10 5 1 18.870 18.326 0.231 67.161 o
10 5 2 100.489 100.036 0.503 6.634 o
10 5 3 29.076 28.741 0.271 39.696 o
10 5 4 2.245 2.533 0.161 380.289 o
10 5 5 80.004 79.549 0.422 9.605 o
10 5 6 3.684 3.951 0.161 296.330 o
10 5 7 34.822 34.200 0.281 31.914 o
10 5 8 4.999 5.127 0.171 234.910 o
10 5 9 46.821 46.726 0.322 21.183 o
10 5 10 3.327 3.830 0.161 309.892 o
10 5 11 23.779 24.187 0.241 51.084 o
10 5 12 26.632 26.610 0.251 44.763 o
10 5 13 0.260 0.432 0.151 685.664 o
10 5 14 2.393 2.262 0.161 379.665 o
10 5 15 15.870 16.205 0.231 78.158 o
10 5 16 5.673 6.082 0.241 157.243 o
10 5 17 0.750 0.945 0.201 368.473 o
10 5 18 44.313 44.554 0.432 20.427 o
10 5 19 7.915 7.801 0.251 127.233 o
10 5 20 15.869 15.522 0.322 64.495 o
10 5 21 23.116 22.468 0.332 46.152 o
10 5 22 2.001 1.669 0.221 268.096 o
10 6 0 47.967 48.153 0.483 17.768 o
10 6 1 28.282 27.947 0.271 40.953 o
10 6 2 13.904 13.722 0.201 95.412 o
10 6 3 1.143 1.327 0.151 530.846 o
10 6 4 0.807 0.935 0.151 584.150 o
10 6 5 43.925 43.630 0.322 23.019 o
10 6 6 48.305 47.560 0.332 20.307 o
10 6 7 3.949 3.850 0.171 274.491 o
10 6 8 39.620 38.794 0.302 26.794 o
10 6 9 8.330 8.324 0.191 151.572 o
10 6 10 59.294 58.900 0.372 15.009 o
10 6 11 11.759 11.953 0.201 110.144 o
10 6 12 70.186 70.692 0.442 11.361 o
10 6 13 36.238 35.587 0.302 29.808 o
10 6 14 7.705 7.620 0.221 144.558 o
10 6 15 4.707 5.328 0.231 179.097 o
10 6 16 24.240 24.690 0.332 43.502 o
10 6 17 10.400 10.123 0.251 106.557 o
10 6 18 11.944 12.264 0.271 89.700 o
10 6 19 6.445 6.665 0.241 147.771 o
10 6 20 14.108 13.893 0.271 79.785 o
10 6 21 5.327 5.871 0.231 169.047 o
10 7 0 27.587 27.565 0.392 35.137 o
10 7 1 6.505 6.655 0.181 187.900 o
10 7 2 15.456 15.733 0.211 83.619 o
10 7 3 3.673 4.081 0.171 278.852 o
10 7 4 1.885 1.870 0.161 417.091 o
10 7 5 3.591 3.679 0.171 286.904 o
10 7 6 9.537 9.379 0.191 136.624 o
10 7 7 30.669 30.189 0.292 36.525 o
10 7 8 7.774 7.942 0.191 158.875 o
10 7 9 35.902 36.140 0.312 29.535 o
10 7 10 19.418 19.422 0.241 63.489 o
10 7 11 1.431 1.598 0.161 454.025 o
10 7 12 4.882 4.956 0.251 162.911 o
10 7 13 31.656 31.616 0.382 31.208 o
10 7 14 20.907 21.222 0.312 51.797 o
10 7 15 10.030 10.063 0.251 108.555 o
10 7 16 5.066 5.047 0.211 194.111 o
10 7 17 10.793 10.304 0.241 107.419 o
10 7 18 13.795 13.421 0.292 77.370 o
10 7 19 21.683 21.201 0.352 47.007 o
10 7 20 3.898 3.619 0.211 223.782 o
10 8 0 22.616 22.589 0.352 45.038 o
10 8 1 4.386 4.463 0.171 255.693 o
10 8 2 19.708 19.895 0.251 61.268 o
10 8 3 5.550 5.579 0.181 210.477 o
10 8 4 41.309 40.644 0.332 24.705 o
10 8 5 4.783 4.825 0.181 231.187 o
10 8 6 23.496 22.860 0.261 51.021 o
10 8 7 2.640 2.754 0.171 334.039 o
10 8 8 10.940 11.018 0.221 111.173 o
10 8 9 2.963 3.006 0.231 220.009 o
10 8 10 12.675 12.938 0.281 83.631 o
10 8 11 9.853 10.626 0.261 104.669 o
10 8 12 27.081 26.620 0.362 37.691 o
10 8 13 5.728 6.072 0.231 163.807 o
10 8 14 15.441 15.290 0.271 73.973 o
10 8 15 7.191 6.997 0.221 151.770 o
10 8 16 1.980 2.131 0.201 302.017 o
10 8 17 1.098 1.357 0.191 375.144 o
10 8 18 6.697 6.997 0.251 138.592 o
10 9 0 58.256 57.151 0.583 13.103 o
10 9 1 7.564 7.801 0.201 156.045 o
10 9 2 10.457 9.902 0.221 117.088 o
10 9 3 14.926 14.788 0.302 70.728 o
10 9 4 15.079 15.311 0.312 68.044 o
10 9 5 6.628 7.278 0.251 138.052 o
10 9 6 0.534 0.834 0.221 320.877 o
10 9 7 14.516 14.617 0.312 70.157 o
10 9 8 9.402 9.007 0.251 114.669 o
10 9 9 3.061 3.187 0.221 229.948 o
10 9 10 14.775 15.371 0.292 72.130 o
10 9 11 7.165 7.298 0.251 134.066 o
10 9 12 7.758 7.982 0.241 132.495 o
10 9 13 1.713 1.749 0.211 294.354 o
10 9 14 20.745 20.005 0.312 52.973 o
10 9 15 9.955 9.580 0.251 110.174 o
10 9 16 0.894 0.905 0.191 395.753 o
10 10 0 19.657 19.462 0.472 39.375 o
10 10 1 27.251 27.133 0.372 36.731 o
10 10 2 1.448 1.297 0.221 286.875 o
10 10 3 15.273 15.743 0.292 70.426 o
10 10 4 11.584 12.315 0.281 88.360 o
10 10 5 13.839 13.501 0.281 79.160 o
10 10 6 5.349 5.559 0.231 170.498 o
10 10 7 9.844 9.751 0.261 106.808 o
10 10 8 8.815 9.048 0.251 117.870 o
10 10 9 8.216 8.384 0.261 119.091 o
10 10 10 26.121 26.811 0.352 39.099 o
10 10 11 17.752 18.065 0.312 59.715 o
10 10 12 11.790 12.214 0.292 85.328 o
10 10 13 13.509 13.270 0.302 76.346 o
10 11 0 31.363 31.797 0.613 22.144 o
10 11 1 3.314 3.830 0.221 219.792 o
10 11 2 27.266 27.354 0.352 37.784 o
10 11 3 5.263 5.499 0.231 171.768 o
10 11 4 1.180 1.247 0.211 318.464 o
10 11 5 24.384 24.087 0.332 43.682 o
10 11 6 6.281 6.052 0.231 158.421 o
10 11 7 8.225 8.414 0.251 123.304 o
10 11 8 0.945 0.844 0.201 362.237 o
10 11 9 13.523 13.471 0.271 82.261 o
10 12 0 10.562 11.561 0.372 70.924 o
10 12 1 15.703 16.457 0.292 68.540 o
11 0 1 31.132 31.013 0.422 29.992 o
11 0 2 29.055 29.998 0.422 31.631 o
11 0 3 69.361 69.295 0.603 10.420 o
11 0 4 0.686 0.764 0.231 292.764 o
11 0 5 85.347 85.158 0.663 7.710 o
11 0 6 5.730 5.811 0.261 144.683 o
11 0 7 17.589 17.844 0.342 56.374 o
11 0 8 4.986 5.529 0.271 145.178 o
11 0 9 21.470 21.262 0.392 43.681 o
11 0 10 7.691 8.364 0.302 105.445 o
11 0 11 13.524 13.481 0.342 68.282 o
11 0 12 0.989 0.995 0.312 164.890 o
11 0 13 52.121 50.858 0.714 12.957 o
11 0 14 5.421 5.067 0.352 101.509 o
11 0 15 0.247 0.322 0.312 174.786 o
11 0 16 4.997 4.474 0.342 108.900 o
11 0 17 0.047 0.141 0.332 156.845 o
11 0 18 0.224 0.292 0.332 154.930 o
11 0 19 3.560 3.398 0.352 112.697 o
11 0 20 10.144 9.771 0.513 48.307 o
11 1 0 11.001 11.591 0.312 83.857 o
11 1 1 35.035 36.090 0.312 30.116 o
11 1 2 1.474 1.548 0.161 452.834 o
11 1 3 2.365 2.252 0.171 355.255 o
11 1 4 0.854 0.844 0.161 528.268 o
11 1 5 5.644 5.660 0.181 208.256 o
11 1 6 23.951 23.846 0.261 49.606 o
11 1 7 3.640 3.317 0.181 274.531 o
11 1 8 15.506 16.326 0.241 77.419 o
11 1 9 16.719 17.020 0.251 71.492 o
11 1 10 26.986 26.339 0.292 42.133 o
11 1 11 16.275 16.276 0.241 75.249 o
11 1 12 14.175 13.521 0.292 76.169 o
11 1 13 5.653 6.243 0.261 143.583 o
11 1 14 24.875 24.368 0.372 40.157 o
11 1 15 18.539 18.548 0.332 55.456 o
11 1 16 12.894 13.571 0.322 73.516 o
11 1 17 5.132 5.429 0.251 158.267 o
11 1 18 18.285 17.985 0.392 49.348 o
11 1 19 9.665 9.440 0.281 101.537 o
11 2 0 53.901 54.758 0.533 14.775 o
11 2 1 50.206 52.567 0.372 18.239 o
11 2 2 19.995 19.714 0.241 61.943 o
11 2 3 3.859 4.021 0.171 274.615 o
11 2 4 12.068 11.802 0.201 108.875 o
11 2 5 22.187 21.694 0.241 55.797 o
11 2 6 1.808 1.890 0.161 421.006 o
11 2 7 42.367 42.041 0.352 23.429 o
11 2 8 2.340 2.915 0.171 342.608 o
11 2 9 12.562 12.797 0.221 98.754 o
11 2 10 3.572 3.699 0.181 271.286 o
11 2 11 16.058 16.145 0.292 68.075 o
11 2 12 27.523 27.465 0.402 34.664 o
11 2 13 4.148 4.524 0.241 181.614 o
11 2 14 25.876 25.876 0.372 38.501 o
11 2 15 11.634 11.913 0.271 91.501 o
11 2 16 11.288 11.229 0.281 91.391 o
11 2 17 9.251 9.138 0.261 111.335 o
11 2 18 0.339 0.674 0.201 393.657 o
11 2 19 6.296 6.233 0.241 150.913 o
11 3 0 19.838 20.216 0.372 48.051 o
11 3 1 23.527 23.976 0.271 49.371 o
11 3 2 18.188 18.296 0.251 66.316 o
11 3 3 18.844 19.392 0.241 64.793 o
11 3 4 13.931 14.044 0.221 90.424 o
11 3 5 3.053 3.519 0.171 305.965 o
11 3 6 9.955 9.601 0.201 128.679 o
11 3 7 5.640 6.022 0.181 205.405 o
11 3 8 12.038 12.174 0.211 105.329 o
11 3 9 2.273 2.342 0.171 357.299 o
11 3 10 19.340 19.523 0.271 60.145 o
11 3 11 3.946 4.272 0.231 195.522 o
11 3 12 9.740 10.274 0.281 99.416 o
11 3 13 3.499 3.237 0.231 209.534 o
11 3 14 2.671 2.614 0.221 242.987 o
11 3 15 7.900 8.364 0.241 130.171 o
11 3 16 4.944 5.459 0.241 167.539 o
11 3 17 36.117 35.396 0.503 23.418 o
11 3 18 8.482 8.274 0.251 122.154 o
11 3 19 41.200 40.372 0.422 22.618 o
11 4 0 57.434 57.925 0.553 13.529 o
11 4 1 28.409 28.932 0.292 39.261 o
11 4 2 40.433 39.890 0.332 25.326 o
11 4 3 5.724 6.172 0.191 194.380 o
11 4 4 56.112 55.512 0.382 16.070 o
11 4 5 0.244 0.141 0.161 629.631 o
11 4 6 16.913 17.080 0.231 73.837 o
11 4 7 0.589 0.754 0.161 557.471 o
11 4 8 7.317 7.047 0.201 162.349 o
11 4 9 1.067 1.086 0.211 324.952 o
11 4 10 17.752 17.824 0.302 61.244 o
11 4 11 7.487 7.670 0.241 135.575 o
11 4 12 22.075 21.362 0.312 49.989 o
11 4 13 7.528 8.012 0.241 134.034 o
11 4 14 37.180 36.381 0.412 25.583 o
11 4 15 4.379 4.594 0.221 197.355 o
11 4 16 5.590 5.449 0.221 176.281 o
11 4 17 1.075 0.995 0.191 384.669 o
11 4 18 7.588 7.308 0.231 141.436 o
11 5 0 16.032 15.894 0.322 63.779 o
11 5 1 8.858 9.299 0.201 138.040 o
11 5 2 2.153 1.789 0.171 375.169 o
11 5 3 0.679 0.985 0.171 487.441 o
11 5 4 1.651 1.810 0.171 399.679 o
11 5 5 33.440 32.863 0.312 32.358 o
11 5 6 1.927 1.910 0.201 307.092 o
11 5 7 7.302 7.620 0.251 131.971 o
11 5 8 38.070 38.784 0.402 24.877 o
11 5 9 20.550 20.930 0.322 51.567 o
11 5 10 18.174 18.407 0.322 57.393 o
11 5 11 7.352 7.107 0.241 138.694 o
11 5 12 3.862 3.830 0.211 222.546 o
11 5 13 6.657 6.675 0.221 158.323 o
11 5 14 4.811 5.016 0.211 197.933 o
11 5 15 29.033 28.289 0.332 36.886 o
11 5 16 15.651 15.592 0.281 71.340 o
11 5 17 21.206 20.769 0.332 49.771 o
11 6 0 4.132 3.710 0.352 109.506 o
11 6 1 3.104 3.418 0.251 191.400 o
11 6 2 53.345 52.979 0.513 15.361 o
11 6 3 28.136 28.058 0.372 35.606 o
11 6 4 21.559 21.101 0.342 48.139 o
11 6 5 8.774 8.877 0.271 110.661 o
11 6 6 20.127 20.478 0.332 51.515 o
11 6 7 12.850 13.380 0.281 82.369 o
11 6 8 13.015 12.606 0.281 83.073 o
11 6 9 9.550 10.013 0.271 104.152 o
11 6 10 8.240 8.354 0.241 127.903 o
11 6 11 5.272 5.519 0.231 171.559 o
11 6 12 3.941 4.011 0.221 208.149 o
11 6 13 9.194 8.947 0.241 119.962 o
11 6 14 4.552 4.886 0.211 202.721 o
11 6 15 2.960 2.946 0.211 248.652 o
11 7 0 13.735 15.220 0.432 52.105 o
11 7 1 6.731 7.168 0.251 137.696 o
11 7 2 16.255 16.698 0.312 63.994 o
11 7 3 22.018 22.096 0.352 46.044 o
11 7 4 1.895 2.192 0.231 247.296 o
11 7 5 2.599 2.654 0.231 229.383 o
11 7 6 1.031 1.317 0.211 322.243 o
11 7 7 9.520 9.118 0.251 113.717 o
11 7 8 3.307 3.207 0.221 225.339 o
11 7 9 9.505 9.389 0.261 109.388 o
11 7 10 24.862 24.881 0.342 42.001 o
11 7 11 9.355 9.098 0.271 107.234 o
11 7 12 8.184 8.585 0.261 118.691 o
11 7 13 2.026 2.101 0.211 280.881 o
11 8 0 1.181 1.357 0.292 182.257 o
11 8 1 4.070 3.850 0.221 207.400 o
11 8 2 0.783 1.025 0.201 365.294 o
11 8 3 9.611 9.098 0.251 113.274 o
11 8 4 14.365 14.597 0.281 76.070 o
11 8 5 37.850 38.452 0.402 25.060 o
11 8 6 0.589 0.714 0.211 349.099 o
11 8 7 37.207 37.507 0.392 25.907 o
11 8 8 1.273 1.448 0.201 337.348 o
11 8 9 21.243 20.779 0.312 51.626 o
11 8 10 2.333 2.372 0.201 288.147 o
11 8 11 1.583 1.699 0.201 321.823 o
11 9 0 4.534 4.383 0.312 127.200 o
11 9 1 12.106 12.415 0.271 88.841 o
11 9 2 4.327 4.212 0.221 200.839 o
11 9 3 4.206 4.383 0.231 191.276 o
11 9 4 5.397 5.177 0.231 172.065 o
11 9 5 2.374 2.473 0.211 267.369 o
11 9 6 0.052 0.111 0.201 423.425 o
11 9 7 5.547 5.841 0.231 166.874 o
12 0 0 24.800 27.314 1.076 11.844 o
12 0 1 1.527 1.729 0.432 86.740 o
12 0 2 0.003 0.292 0.352 139.333 o
12 0 3 0.937 0.965 0.342 139.312 o
12 0 4 1.741 1.850 0.342 131.832 o
12 0 5 44.105 43.730 0.633 16.454 o
12 0 6 0.015 0.211 0.292 202.719 o
12 0 7 6.394 6.916 0.362 91.011 o
12 0 8 0.939 1.257 0.322 154.861 o
12 0 9 1.795 1.377 0.302 165.704 o
12 0 10 2.259 2.624 0.302 156.284 o
12 0 11 1.195 0.975 0.302 173.223 o
12 0 12 0.184 0.000 0.322 166.168 o
12 0 13 4.078 3.689 0.332 120.229 o
12 1 0 32.695 31.777 0.674 19.786 o
12 1 1 3.518 4.262 0.292 147.574 o
12 1 2 43.431 43.016 0.503 19.466 o
12 1 3 23.644 23.956 0.392 40.115 o
12 1 4 37.996 38.141 0.412 24.772 o
12 1 5 3.995 4.534 0.241 183.391 o
12 1 6 7.965 8.263 0.261 120.918 o
12 1 7 0.360 0.764 0.211 357.190 o
12 1 8 8.935 9.027 0.251 117.235 o
12 1 9 0.938 1.387 0.211 324.216 o
12 1 10 13.959 13.441 0.292 76.881 o
12 1 11 5.279 5.509 0.241 163.850 o
12 1 12 7.096 6.544 0.251 137.303 o
12 1 13 8.354 7.962 0.261 119.515 o
12 2 0 2.405 2.563 0.332 132.665 o
12 2 1 7.280 7.761 0.261 126.690 o
12 2 2 0.785 1.106 0.221 308.641 o
12 2 3 12.000 12.214 0.292 84.643 o
12 2 4 2.429 2.473 0.221 249.447 o
12 2 5 1.434 1.699 0.231 262.521 o
12 2 6 9.761 10.566 0.281 98.717 o
12 2 7 3.401 3.699 0.231 207.506 o
12 2 8 0.356 0.241 0.211 368.203 o
12 2 9 4.311 4.283 0.221 200.559 o
12 2 10 7.499 7.248 0.231 142.396 o
12 2 11 5.374 5.127 0.211 189.345 o
12 2 12 4.768 4.624 0.221 191.772 o
12 3 0 2.047 2.413 0.312 150.458 o
12 3 1 22.078 22.247 0.322 48.483 o
12 3 2 0.733 0.865 0.211 340.787 o
12 3 3 17.995 18.397 0.302 60.222 o
12 3 4 7.965 8.485 0.251 124.715 o
12 3 5 19.500 19.784 0.302 56.245 o
12 3 6 9.650 9.912 0.271 103.921 o
12 3 7 21.866 21.312 0.322 49.411 o
12 3 8 0.647 0.704 0.201 378.420 o
12 3 9 24.150 24.298 0.352 42.359 o
12 3 10 8.528 8.635 0.241 125.086 o
12 3 11 5.566 5.539 0.221 176.030 o
12 4 0 0.261 0.432 0.271 227.653 o
12 4 1 0.605 0.824 0.201 377.583 o
12 4 2 2.583 2.684 0.211 259.933 o
12 4 3 2.699 2.915 0.211 254.677 o
12 4 4 2.940 3.348 0.201 260.038 o
12 4 5 1.150 1.317 0.201 344.470 o
12 4 6 10.116 10.887 0.261 102.837 o
12 4 7 1.991 2.403 0.211 277.850 o
12 4 8 14.777 15.773 0.281 73.361 o
12 4 9 3.820 3.820 0.211 223.391 o
12 4 10 12.358 12.043 0.271 88.604 o
12 5 0 3.093 2.935 0.302 148.419 o
12 5 1 9.948 9.601 0.251 110.154 o
12 5 2 7.266 7.218 0.231 144.420 o
12 5 3 20.326 20.478 0.312 53.258 o
12 5 4 4.572 4.534 0.221 195.075 o
12 5 5 42.489 41.629 0.462 20.920 o
12 5 6 0.882 0.985 0.211 333.182 o
12 5 7 33.918 33.959 0.382 29.034 o
12 5 8 0.767 0.814 0.201 370.564 o
12 6 0 2.714 2.966 0.302 151.242 o
12 6 1 3.516 3.388 0.231 208.127 o
12 6 2 3.580 3.408 0.221 218.863 o
12 6 3 1.848 1.820 0.221 269.975 o
12 6 4 3.617 3.549 0.231 205.395 o
12 6 5 3.711 3.921 0.231 201.298 o
;
_iucr_refine_instructions_details
;
TITL ylide_syr_100k_a.res in P2(1)2(1)2(1)
REM Old TITL Ylide_SYR_100K in P2(1)2(1)2(1)
REM SHELXT solution in P2(1)2(1)2(1): R1 0.057, Rweak 0.024, Alpha 0.002
REM <I/s> 4.882 for 19 systematic absences, Orientation as input
REM Flack x = 0.041 ( 0.006 ) from 796 Parsons' quotients
REM Formula found by SHELXT: C11 O2 S
CELL 0.71073 5.855267 8.934422 18.337061 90 90 90
ZERR 4 0.000029 0.000041 0.00009 0 0 0
LATT -1
SYMM 0.5-X,-Y,0.5+Z
SYMM -X,0.5+Y,0.5-Z
SYMM 0.5+X,0.5-Y,-Z
SFAC C H O S
UNIT 44 40 8 4
RIGU 0.0001 0.0001 S1 C10
RIGU 0.0001 0.0001 S1 C11

L.S. 10
PLAN  5
SIZE 0.11 0.2 0.23
TEMP -173
CONF
BOND
list 6
MORE -1
BOND $H
fmap 2 53
acta
SHEL 999.99 0.46
OMIT -4 1 9
OMIT 0 1 9
OMIT 0 2 16
OMIT 0 2 18
OMIT 0 3 8
OMIT 0 4 15
OMIT 0 4 18
OMIT 0 5 13
OMIT 0 7 3
OMIT 0 8 3
OMIT 2 0 12
OMIT 3 2 0
OMIT 4 0 8
OMIT 4 0 10
OMIT 4 0 12
OMIT 4 1 9
OMIT 4 6 0
WGHT 0.012418 0.008089
FVAR 0.997366
REM <olex2.extras>
REM <anharmonics
REM  <S1 Cijk="3.1993e-09 7.2074e-08 -1.3227e-08 3.6841e-08 1.5747e-07
REM  -7.9535e-09 3.9306e-09 -1.1983e-08 2.5532e-09 2.5827e-09"
REM  Dijkl="3.0701e-08 -5.2125e-09 -1.8960e-09 5.4852e-10 2.3926e-10
REM  -9.9928e-11 -3.1947e-09 -1.5621e-10 -7.6618e-11 -1.5515e-10 6.9981e-10
REM  5.2186e-11 -1.7285e-10 3.0957e-11 -2.4385e-11">
REM >
REM <HklSrc "%.\\Ylide_SYR_100K.hkl">
REM </olex2.extras>

S1    4     0.18846  0.31303  0.25946  11.00000  0.01248  0.01042  0.01215 =
 -0.00092 -0.00248  0.00102
O2    3     0.15442  0.58940  0.37044  11.00000  0.01900  0.01451  0.01734 =
 -0.00287 -0.00323  0.00529
O1    3     0.67561  0.19508  0.32189  11.00000  0.01361  0.01649  0.01816 =
 -0.00411 -0.00061  0.00326
C5    1     0.31132  0.49798  0.37433  11.00000  0.01413  0.01052  0.01149 =
 -0.00067 -0.00092  0.00086
C2    1     0.57481  0.30231  0.34968  11.00000  0.01095  0.01189  0.01216 =
 -0.00083 -0.00036  0.00016
C3    1     0.65046  0.38379  0.41716  11.00000  0.01261  0.01245  0.01193 =
 0.00003 -0.00179 -0.00090
C7    1     0.86251  0.44884  0.52350  11.00000  0.02170  0.01795  0.01563 =
 0.00079 -0.00730 -0.00268
C6    1     0.83633  0.35720  0.46191  11.00000  0.01483  0.01673  0.01541 =
 0.00055 -0.00425 -0.00066
C11   1     0.34812  0.32154  0.17583  11.00000  0.02830  0.01766  0.01284 =
 -0.00086  0.00217 -0.00176
C1    1     0.36666  0.37387  0.32722  11.00000  0.01241  0.01158  0.01185 =
 -0.00168 -0.00149  0.00097
C10   1     0.17295  0.11431  0.27099  11.00000  0.01556  0.01176  0.01944 =
 -0.00001 -0.00272 -0.00152
C9    1     0.51743  0.58813  0.49312  11.00000  0.02402  0.01342  0.01248 =
 -0.00200 -0.00324  0.00056
C4    1     0.49377  0.49779  0.43227  11.00000  0.01594  0.01120  0.01089 =
 -0.00061 -0.00176 -0.00034
C8    1     0.70508  0.56192  0.53907  11.00000  0.02722  0.01587  0.01345 =
 -0.00098 -0.00621 -0.00242
H10a  2     0.34414  0.06950  0.27281  11.00000  0.02478  0.02664  0.06747 =
 -0.00327 -0.00412  0.00879
H9    2     0.39429  0.67504  0.50485  11.00000  0.04275  0.02762  0.03207 =
 -0.00578 -0.00302  0.01302
H10b  2     0.08260  0.09672  0.32178  11.00000  0.04255  0.03585  0.03426 =
 0.00300  0.00950 -0.00736
H11a  2     0.36388  0.43924  0.16217  11.00000  0.06621  0.02314  0.03658 =
 0.00946  0.00062 -0.00272
H6    2     0.95788  0.26897  0.45013  11.00000  0.02723  0.03249  0.03627 =
 -0.00739 -0.00842  0.00547
H11b  2     0.24816  0.26250  0.13587  11.00000  0.05554  0.04839  0.02556 =
 -0.01537 -0.00344 -0.01555
H7    2     1.00700  0.43265  0.55956  11.00000  0.03629  0.03350  0.03531 =
 -0.00487 -0.01802  0.00624
H11c  2     0.51272  0.27178  0.18470  11.00000  0.03687  0.05762  0.03098 =
 -0.00479  0.00851  0.00988
H8    2     0.72936  0.63212  0.58649  11.00000  0.05473  0.03553  0.03131 =
 -0.01239 -0.01491 -0.00176
H10c  2     0.07692  0.07182  0.22551  11.00000  0.04069  0.03060  0.04230 =
 -0.00958 -0.00683 -0.00953
HKLF 4

END
Q2 1 0.3 0.33333 0.28125 11 0.05 0.1
Q3 1 0.25 0.23333 0.25 11 0.05 0.09
Q4 1 0.2 0.53333 0.375 11 0.05 0.08
Q1 1 0.15 0.333333 0.234375 11 0.05 0.1
Q5 1 0.3 0.333333 0.1875 11 0.05 0.08

  REM The information below was added by Olex2.
  REM
  REM R1 = 0.0078 for 5632 Fo > 4sig(Fo) and 0.0082 for all 5724 data
  REM 242 parameters refined using 6 restraints
  REM Highest difference peak 0.0988, deepest hole -0.0646
  REM Mean Shift 0.0000, Max Shift -0.0003.

  REM +++ Tabular Listing of Refinement Information +++
  REM R1_all = 0.0082
  REM R1_gt = 0.0078
  REM wR_ref = 0.0197
  REM GOOF = 0.9192
  REM Shift_max = -0.0003
  REM Shift_mean = 0.0000
  REM Reflections_all = 5724
  REM Reflections_gt = 5632
  REM Parameters = 242
  REM Hole = -0.0646
  REM Peak = 0.0988
  REM Flack = n/a

  
;
_olex2_submission_special_instructions  'No special instructions were received'
_oxdiff_exptl_absorpt_empirical_details
;
Empirical correction (ABSPACK) includes:
- Absorption correction using spherical harmonics
- Frame scaling
;
_oxdiff_exptl_absorpt_empirical_full_max  1.241
_oxdiff_exptl_absorpt_empirical_full_min  0.829
loop_
  _restr_RIGU_atom_site_label_1
  _restr_RIGU_atom_site_label_2
  _restr_RIGU_target_weight_param
  _restr_RIGU_U13_diff
  _restr_RIGU_U23_diff
  _restr_RIGU_U33_diff
 S1 C11 0.000100 -0.003809 0.002661 -0.000534
 S1 C10 0.000100 -0.002393 -0.000107 -0.000964

# start Validation Reply Form
_vrf_PLAT767_Ylide_SYR_100K
;
PROBLEM: INS Embedded LIST 6 Instruction Should be LIST 4     Please Check 
RESPONSE: For further XCW fittings in Tonto, LIST 6 is necessary to include 
the correction of anomalous dispersion effects in the fcf file.
;

# end Validation Reply Form
