# Supplementary material for: A quantum crystallographic protocol for general use
Source: Sci Rep. 2025 Apr 19;15:13584. doi: 10.1038/s41598-025-96400-0 (PMC12009286; doi:10.1038/s41598-025-96400-0)
Supplement: Supplementary file 1 — Supplementary Information 1. [file 41598_2025_96400_MOESM1_ESM.zip › Dataset_5_HAR.cif]

data_YLID_melt_Sy
_audit_creation_date               2023-11-14
_audit_creation_method
;
Olex2 1.5-alpha
(compiled 2023.08.24 svn.re1ec1418 for OlexSys, GUI svn.r6817)
;
_audit_contact_author_address      ?
_audit_contact_author_email        ?
_audit_contact_author_name         ''
_audit_contact_author_phone        ?
_publ_contact_author_id_orcid      ?
_publ_section_references
;
Bourhis, L.J., Dolomanov, O.V., Gildea, R.J., Howard, J.A.K., Puschmann, H.
 (2015). Acta Cryst. A71, 59-75.

Dolomanov, O.V., Bourhis, L.J., Gildea, R.J, Howard, J.A.K. & Puschmann, H.
 (2009), J. Appl. Cryst. 42, 339-341.

Kleemiss, F., Dolomanov, O.V., Bodensteiner, M., Peyerimhoff, N., Midgley, M.,
Bourhis, L.J., Genoni, A., Malaspina, L.A., Jayatilaka, D., Spencer, J.L.,
White, F., Grundkoetter-Stock, B, Steinhauer, S., Lentz, D., Puschmann, H.,
Grabowsky, S. (2021), Chem. Sci., 12, 1675-1692.
;
_chemical_formula_moiety           'C11 H10 O2 S'
_chemical_formula_sum              'C11 H10 O2 S'
_chemical_formula_weight           206.267
_chemical_absolute_configuration   unk
_chemical_oxdiff_formula           C10S1O2H11
loop_
  _atom_type_symbol
  _atom_type_scat_dispersion_real
  _atom_type_scat_dispersion_imag
  _atom_type_scat_source
  _atom_type_scat_dispersion_source
 C 0.00313 0.00162 'NoSpherA2: Chem.Sci. 2021, DOI:10.1039/D0SC05526C'
 'Brennan, Cowan, Rev. Sci. Instrum., 1992, 63, 850'
 H 0.00000 0.00000 'NoSpherA2: Chem.Sci. 2021, DOI:10.1039/D0SC05526C'
 'Brennan, Cowan, Rev. Sci. Instrum., 1992, 63, 850'
 O 0.01085 0.00610 'NoSpherA2: Chem.Sci. 2021, DOI:10.1039/D0SC05526C'
 'Brennan, Cowan, Rev. Sci. Instrum., 1992, 63, 850'
 S 0.12485 0.12449 'NoSpherA2: Chem.Sci. 2021, DOI:10.1039/D0SC05526C'
 'Brennan, Cowan, Rev. Sci. Instrum., 1992, 63, 850'

_space_group_crystal_system        'orthorhombic'
_space_group_IT_number             19
_space_group_name_H-M_alt          'P 21 21 21'
_space_group_name_Hall             ' P 2ac 2ab'
loop_
  _space_group_symop_id
  _space_group_symop_operation_xyz
 1 x,y,z
 2 x+1/2,-y+1/2,-z
 3 -x,y+1/2,-z+1/2
 4 -x+1/2,-y,z+1/2

_symmetry_Int_Tables_number        19
_cell_length_a                     5.85874(3)
_cell_length_b                     8.94002(5)
_cell_length_c                     18.34043(10)
_cell_angle_alpha                  90
_cell_angle_beta                   90
_cell_angle_gamma                  90
_cell_volume                       960.621(9)
_cell_formula_units_Z              4
_cell_measurement_reflns_used      185884
_cell_measurement_temperature      99.98(10)
_cell_measurement_theta_max        74.2220
_cell_measurement_theta_min        3.6170
_exptl_absorpt_coefficient_mu      0.304
_exptl_absorpt_correction_T_max    1.00000
_exptl_absorpt_correction_T_min    0.82614
_exptl_absorpt_correction_type     multi-scan
_exptl_absorpt_process_details
;
CrysAlisPro 1.171.42.81a (Rigaku Oxford Diffraction, 2023)
Empirical absorption correction using spherical harmonics,
implemented in SCALE3 ABSPACK scaling algorithm.
;
_exptl_crystal_colour              yellow
_exptl_crystal_colour_primary      yellow
_exptl_crystal_density_diffrn      1.426
_exptl_crystal_description         block
_exptl_crystal_F_000               432.743
loop_
  _exptl_crystal_face_index_h
  _exptl_crystal_face_index_k
  _exptl_crystal_face_index_l
  _exptl_crystal_face_perp_dist
 0 0 -1 0.1066
 5 2 -20 0.1235
 -3 -2 -24 0.1079
 2 0 -25 0.1131
 0 10 -17 0.0760
 -5 7 -12 0.1039
 6 6 -12 0.1241
 3 12 3 0.0511
 0 12 6 0.0499
 7 -3 -9 0.1423
 -5 9 9 0.0877
 -8 -4 6 0.1360
 3 -11 -8 0.0891
 0 -10 -16 0.0903
 -5 -10 -9 0.1120
 2 10 13 0.0620
 0 10 16 0.0588
 -6 4 15 0.1052
 0 7 22 0.0654
 2 8 19 0.0707
 7 6 7 0.1232
 -4 2 22 0.0869
 1 5 24 0.0693
 3 2 23 0.0919
 -1 0 26 0.0714
 0 -4 24 0.0739
 3 -4 23 0.0852
 8 0 8 0.1437
 -4 -5 21 0.0881
 -1 -12 4 0.0536
 5 -10 -2 0.0988
 -1 -12 -2 0.0477

_exptl_crystal_size_max            0.3
_exptl_crystal_size_mid            0.183
_exptl_crystal_size_min            0.105
loop_
  _exptl_oxdiff_crystal_face_indexfrac_h
  _exptl_oxdiff_crystal_face_indexfrac_k
  _exptl_oxdiff_crystal_face_indexfrac_l
  _exptl_oxdiff_crystal_face_x
  _exptl_oxdiff_crystal_face_y
  _exptl_oxdiff_crystal_face_z
 -0.0008 0.0070 -0.9310 -0.0320 -0.0136 0.0094
 5.0209 1.5201 -20.2906 -0.5602 -0.2061 0.8023
 -3.1728 -1.7457 -23.6082 -0.9318 -0.3286 -0.1541
 2.2791 0.3531 -24.8442 -0.8061 -0.2904 0.5156
 0.0365 9.5395 -16.9078 -0.2641 -0.9026 0.3400
 -5.4711 7.3975 -12.0365 -0.2666 -0.8886 -0.3734
 6.0869 6.1531 -12.0909 -0.1022 -0.3742 0.9217
 2.5584 11.9111 2.7535 0.5406 -0.6974 0.4706
 -0.1471 12.3023 5.6119 0.6038 -0.7846 0.1405
 7.4075 -3.4869 -8.8995 -0.2913 0.3923 0.8725
 -4.8538 9.2216 8.9134 0.5300 -0.6976 -0.4822
 -7.6552 -3.7422 5.9333 -0.0581 0.0610 -0.9964
 2.5466 -11.4030 -7.5932 -0.5990 0.7829 0.1683
 0.0191 -10.0040 -15.7296 -0.8789 0.4769 -0.0134
 -4.6099 -9.5750 -8.6437 -0.7028 0.3753 -0.6043
 2.3757 10.3091 12.8909 0.8340 -0.4495 0.3199
 -0.4310 9.8543 16.0650 0.8780 -0.4770 -0.0395
 -5.9929 4.4403 15.2718 0.5690 -0.3166 -0.7590
 -0.3428 6.8115 21.7303 0.9735 -0.1816 -0.1393
 2.4511 7.6674 19.0389 0.9594 -0.1757 0.2208
 6.7582 6.4134 6.9274 0.5761 -0.0993 0.8113
 -4.2002 1.9938 21.8815 0.7478 0.0137 -0.6638
 0.5556 4.7583 23.8831 0.9952 0.0253 -0.0944
 3.4398 1.7974 23.2223 0.9250 0.3295 0.1893
 -1.1935 0.1769 25.5856 0.8690 0.3042 -0.3903
 -0.2894 -4.4667 24.1674 0.6806 0.6416 -0.3537
 2.5836 -3.7850 23.3054 0.7253 0.6884 -0.0061
 7.8819 0.0282 7.7209 0.4097 0.3990 0.8203
 -4.0057 -4.5013 20.6437 0.4907 0.4567 -0.7421
 -0.8302 -12.4255 3.5024 -0.3104 0.8855 -0.3457
 4.9653 -10.0318 -1.7697 -0.3082 0.8590 0.4089
 -1.0298 -12.4824 -1.6218 -0.4931 0.8098 -0.3178

_diffrn_reflns_av_R_equivalents    0.0433
_diffrn_reflns_av_unetI/netI       0.0131
_diffrn_reflns_Laue_measured_fraction_full  0.9933
_diffrn_reflns_Laue_measured_fraction_max  0.9983
_diffrn_reflns_limit_h_max         16
_diffrn_reflns_limit_h_min         -15
_diffrn_reflns_limit_k_max         24
_diffrn_reflns_limit_k_min         -24
_diffrn_reflns_limit_l_max         50
_diffrn_reflns_limit_l_min         -50
_diffrn_reflns_number              474255
_diffrn_reflns_point_group_measured_fraction_full  0.9960
_diffrn_reflns_point_group_measured_fraction_max  0.9991
_diffrn_reflns_theta_full          25.2417
_diffrn_reflns_theta_max           43.84
_diffrn_reflns_theta_min           3.18
_diffrn_ambient_environment        N~2~
_diffrn_ambient_temperature        99.98(10)
_diffrn_detector                   'Hybrid Pixel Array Detector'
_diffrn_detector_area_resol_mean   10.0000
_diffrn_detector_type              'HyPix-Arc 100'
_diffrn_measured_fraction_theta_full  0.9933
_diffrn_measured_fraction_theta_max  0.9983
_diffrn_measurement_details
;
List of Runs (angles in degrees, time in seconds):

  # Type    Start    End  Width  t~exp~   \w     \q     \k     \f   Frames
--------------------------------------------------------------------------
  1  \w      1.00  69.00   0.50    1.00    --   16.94-105.00 -27.00  136
  2  \w    -63.00   2.00   0.50    1.00    --  -11.25 105.00  72.00  130
  3  \w    -69.00  28.00   0.50    1.00    --   16.94 -19.00-180.00  194
  4  \w    -18.00  90.00   0.50    1.00    --   16.94  77.00-120.00  216
  5  \w    -18.00  65.00   0.50    1.00    --   16.94 -99.00 150.00  166
  6  \w    -18.00  65.00   0.50    1.00    --   16.94 -99.00 -90.00  166
  7  \w    -11.00  97.00   0.50    1.00    --   16.94  57.00   0.00  216
  8  \w    -63.00  45.00   0.50    1.00    --   16.94 -57.00   0.00  216
  9  \w    -18.00  65.00   0.50    1.00    --   16.94 -99.00  90.00  166
 10  \w    -18.00  90.00   0.50    1.00    --   16.94  77.00 120.00  216
 11  \w    -25.00  75.00   0.50    1.00    --  -11.25  19.00  60.00  200
 12  \w    -69.00  28.00   0.50    1.00    --   16.94 -19.00  60.00  194
 13  \w    -66.00 100.00   0.50    1.00    --   16.94   0.00 -90.00  332
 14  \w    -66.00 100.00   0.50    1.00    --   16.94   0.00-180.00  332
 15  \w    -66.00 100.00   0.50    1.00    --   16.94   0.00-150.00  332
 16  \w    -66.00 100.00   0.50    1.00    --   16.94   0.00-120.00  332
 17  \w    -69.00  28.00   0.50    1.00    --   16.94 -19.00-120.00  194
 18  \w    -66.00 -24.00   0.50    1.00    --   16.94   0.00 -60.00   84
 19  \w    -18.00  65.00   0.50    1.00    --   16.94 -99.00 120.00  166
 20  \w      2.00  73.00   0.50    1.00    --   27.99-105.00 -27.00  142
 21  \w     34.00  73.00   0.50    1.00    --   27.99  38.00  60.00   78
 22  \w     76.00 103.00   0.50    1.00    --   27.99  38.00  60.00   54
 23  \w      7.00  64.00   0.50    1.00    --   27.99  38.00 -60.00  114
 24  \w     73.00 110.00   0.50    1.00    --   27.99  38.00 -60.00   74
 25  \w    -15.00  76.00   0.50    1.00    --   27.99 -99.00-180.00  182
 26  \w     -9.00  76.00   0.50    1.00    --   27.99 -99.00  60.00  170
 27  \w    -52.00  55.00   0.50    1.00    --   27.99 -57.00-120.00  214
 28  \w    -19.00  15.00   0.50    1.00    --   27.99 100.00-123.41   68
 29  \w    -42.00  21.00   0.50    1.00    --   27.99 -19.00  60.00  126
 30  \w      0.00  50.00   0.50    1.00    --   27.99  57.00 -30.00  100
 31  \w     72.00 102.00   0.50    1.00    --   27.99  57.00 -30.00   60
 32  \w      1.00 109.00   0.50    1.00    --   27.99  57.00 120.00  216
 33  \w    -53.00  27.00   0.50    1.00    --   27.99 -19.00 -30.00  160
 34  \w     13.00  98.00   0.50    1.00    --   27.99  57.00-180.00  170
 35  \w     -7.00  79.00   0.50    1.00    --   27.99  77.00  60.00  172
 36  \w     -2.00  29.00   0.50    1.00    --   27.99  38.00  60.00   62
 37  \w     20.00  51.00   0.50    2.00    --   43.16  77.00-150.00   62
 38  \w     63.00 116.00   0.50    2.00    --   43.16  77.00-150.00  106
 39  \w     11.00  40.00   0.50    2.00    --   54.00  90.00 -18.07   58
 40  \w     14.00  39.00   0.50    2.00    --   58.00  92.00  49.51   50
 41  \w     14.00  39.00   0.50    2.00    --   58.00  92.00-102.27   50
 42  \w     14.00  39.00   0.50    2.00    --   58.00  92.00  89.96   50
 43  \w     14.00  39.00   0.50    2.00    --   58.00  92.00-149.94   50
 44  \w     14.00  39.00   0.50    2.00    --   58.00  92.00 124.94   50
 45  \w     31.00  56.00   0.50    2.00    --   66.00  77.00 -65.95   50
 46  \w     69.00 139.00   0.50    2.00    --   66.00  77.00 140.71  140
 47  \w     31.00 138.00   0.50    2.00    --   66.00  76.00 -15.33  214
 48  \w     31.00  66.00   0.50    2.00    --   66.00  77.00 140.71   70
 49  \w     81.00 133.00   0.50    2.00    --   66.00  77.00 -65.95  104
 50  \w    104.00 130.00   0.50    5.00    --   74.00  77.00-132.88   52
 51  \w     39.00  72.00   0.50    5.00    --   74.00  77.00-132.88   66
 52  \w    123.00 153.00   0.50    5.00    --   82.00  77.00  42.78   60
 53  \w     47.00 110.00   0.50    5.00    --   82.00  77.00  42.78  126
 54  \w     49.00 115.00   0.50    5.00    --   83.87  77.00  60.00  132
 55  \w     11.00  62.00   0.50    5.00    --   83.87 -61.00 -60.00  102
 56  \w     49.00 146.00   0.50    5.00    --   83.87  77.00-180.00  194
 57  \w    104.00 156.00   0.50    5.00    --   83.87  77.00   0.00  104
 58  \w     49.00  96.00   0.50    5.00    --   83.87  77.00   0.00   94
 59  \w     49.00 130.00   0.50    5.00    --   83.87  77.00-150.00  162
 60  \w    109.00 157.00   0.50    5.00    --   83.87  77.00  90.00   96
 61  \w     49.00 103.00   0.50    5.00    --   83.87  77.00  90.00  108
 62  \w     49.00 156.00   0.50    5.00    --   83.87  77.00 -60.00  214
 63  \w     49.00 148.00   0.50    5.00    --   83.87  77.00 -30.00  198
 64  \w     49.00  77.00   0.50    5.00    --   83.87  77.00 150.00   56
 65  \w     81.00 157.00   0.50    5.00    --   83.87  77.00 150.00  152
 66  \w     79.00 157.00   0.50    5.00    --   83.87  77.00-120.00  156
 67  \w     49.00  75.00   0.50    5.00    --   83.87  77.00-120.00   52
 68  \w     49.00 137.00   0.50    5.00    --   83.87  77.00 120.00  176
 69  \w     32.00  96.00   0.50    5.00    --   83.87 -95.00-180.00  128
 70  \w     13.00  82.00   0.50    5.00    --   91.36-104.00  23.00  138
 71  \w     14.00 108.00   0.50    5.00    --   91.36-113.00  92.38  188
 72  \w     12.00 108.00   0.50    5.00    --   91.36-108.00 -80.52  192
 73  \w     60.00 167.00   0.50    5.00    --   91.36  70.00 -90.25  214
 74  \w     28.00 157.00   0.50    5.00    --   98.86  15.00 120.00  258
 75  \w     79.00 105.00   0.50    5.00    --   98.86 -77.00  30.00   52
 76  \w     28.00  57.00   0.50    5.00    --   98.86 -77.00  30.00   58
 77  \w     20.00  69.00   0.50    5.00    --   98.86 -61.00-180.00   98
 78  \w     30.00 105.00   0.50    5.00    --   98.86 -95.00 150.00  150
 79  \w     21.00  72.00   0.50    5.00    --   98.86 -61.00  60.00  102
 80  \w     21.00 105.00   0.50    5.00    --   98.86 -95.00 -60.00  168
 81  \w    -29.00  79.00   0.50    2.00    --   43.16 -77.00  30.00  216
 82  \w    -18.00  91.00   0.50    2.00    --   43.16 -99.00-150.00  218
 83  \w    -37.00  67.00   0.50    2.00    --   43.16 -57.00 -90.00  208
 84  \w      0.00  26.00   0.50    2.00    --   46.00  97.00 -94.94   52
 85  \w     14.00  40.00   0.50    2.00    --   58.00  92.00 142.30   52
 86  \w     31.00 139.00   0.50    2.00    --   66.00  77.00 -65.95  216
 87  \w     32.00 140.00   0.50    2.00    --   66.00  74.00 111.86  216
 88  \w     32.00 140.00   0.50    2.00    --   66.00  75.00-168.14  216
 89  \w     35.00 143.00   0.50    2.00    --   66.00  67.00  23.63  216
 90  \w     35.00 142.00   0.50    2.00    --   66.00  69.00 -93.29  214
 91  \w     35.00 143.00   0.50    2.00    --   66.00  68.00  72.63  216
 92  \w    -55.00 -30.00   0.50    1.40    --  -11.25 105.00  72.00   50
 93  \w     14.00  39.00   0.50    1.40    --   58.00  92.00 -28.12   50
 94  \w     37.00  63.00   0.50    1.40    --   70.00  76.00  37.36   52
 95  \w     55.00  80.00   0.50   20.00    --   90.00  76.00  58.46   50
 96  \w     56.00  82.00   0.50   20.00    --   90.00  76.00 -38.94   52
 97  \w     66.00  91.00   0.50   20.00    --   98.00  70.00  99.65   50
 98  \w     65.00  91.00   0.50   20.00    --   98.00  75.00-179.86   52
 99  \w     71.00  98.00   0.50   20.00    --  106.00  77.00 114.69   54
100  \w    150.00 176.00   0.50   20.00    --  112.62  61.00 150.00   52
101  \w     85.00 117.00   0.50   20.00    --  112.62  61.00-120.00   64
102  \w     72.00 106.00   0.50   20.00    --  112.62 -95.00-150.00   68
103  \w     34.00  59.00   0.50   20.00    --  112.62 -61.00 -60.00   50
104  \w     77.00 115.00   0.50   20.00    --  112.62  77.00 -90.00   76
105  \w    147.00 173.00   0.50   20.00    --  112.62  61.00-150.00   52
106  \w     77.00 115.00   0.50   20.00    --  112.62  77.00 120.00   76
107  \w    122.00 148.00   0.50   20.00    --  112.62  77.00  60.00   52
108  \w     84.00 124.00   0.50   20.00    --  112.62  61.00-150.00   80
109  \w     87.00 114.00   0.50   20.00    --  112.62  61.00 150.00   54
110  \w     77.00 107.00   0.50   20.00    --  112.62  77.00 150.00   60
111  \w     77.00 103.00   0.50   20.00    --  112.62  77.00-120.00   52
112  \w    146.00 172.00   0.50   20.00    --  112.62  77.00   0.00   52
113  \w     78.00 105.00   0.50   20.00    --  112.62  77.00  60.00   54
114  \w    141.00 167.00   0.50   20.00    --  112.62  77.00 -90.00   52
115  \w     77.00 105.00   0.50   20.00    --  112.62  77.00 -30.00   56
116  \w     77.00 103.00   0.50   20.00    --  112.62  77.00  30.00   52
117  \w     77.00 114.00   0.50   20.00    --  112.62  77.00-150.00   74
118  \w    144.00 170.00   0.50   20.00    --  112.62  77.00  90.00   52
119  \w     77.00 102.00   0.50   20.00    --  112.62  77.00-180.00   50
120  \w     77.00 107.00   0.50   20.00    --  112.62  77.00 -60.00   60
121  \w     85.00 145.00   0.50   20.00    --  112.62  61.00  30.00  120
122  \w    141.00 167.00   0.50   20.00    --  112.62  77.00 -60.00   52
123  \w    142.00 177.00   0.50   20.00    --  112.62  77.00 120.00   70
124  \w     77.00 103.00   0.50   20.00    --  112.62  77.00   0.00   52
125  \w    143.00 169.00   0.50   20.00    --  112.62  77.00-180.00   52
126  \w     77.00 108.00   0.50   20.00    --  112.62  77.00  90.00   62
127  \w     83.00 108.00   0.50   20.00    --  115.50-109.00  88.40   50
128  \w     93.00 176.00   0.50   20.00    --  115.50  17.00 -55.48  166
129  \w     37.00  74.00   0.50   20.00    --  115.50-109.00  88.40   74
130  \w     88.00 141.00   0.50   20.00    --  115.50  55.00  69.52  106
131  \w     90.00 130.00   0.50   20.00    --  115.50  50.00  16.38   80
132  \w     47.00  81.00   0.50   20.00    --  115.50 -77.00  62.07   68
133  \w     69.00  98.00   0.50   20.00    --  115.50-102.00  59.36   58
134  \w     37.00 104.00   0.50   20.00    --  115.50-104.00 126.88  134
135  \w     37.00 105.00   0.50   20.00    --  115.50 -98.00 -63.56  136
136  \w     71.00 108.00   0.50   20.00    --  115.50-114.00-139.28   74
137  \w     38.00  65.00   0.50   20.00    --  115.50-114.00-139.28   54
138  \w     36.00  65.00   0.50   20.00    --  115.50-102.00  59.36   58
139  \w    113.00 157.00   0.50   20.00    --  115.50 -87.00-106.43   88
140  \w     42.00  89.00   0.50   20.00    --  115.50 -87.00-106.43   94
141  \w     34.00  59.00   0.50   20.00    --  115.50 -52.00  62.03   50
142  \w    145.00 178.00   0.50   20.00    --  115.50  25.00 162.70   66
143  \w     61.00 139.00   0.50   20.00    --  115.50  25.00 162.70  156
144  \w    151.00 178.00   0.50   20.00    --  115.50  26.00   6.81   54
145  \w     36.00  67.00   0.50   20.00    --  115.50 -57.00   7.10   62
146  \w    135.00 173.00   0.50   20.00    --  115.50  91.00-118.47   76
147  \w    112.00 138.00   0.50   20.00    --  115.50 -88.00 -51.19   52
148  \w    135.00 177.00   0.50   20.00    --  115.50  50.00  16.38   84
149  \w     43.00 108.00   0.50   20.00    --  115.50 -86.00 178.65  130
150  \w    153.00 178.00   0.50   20.00    --  115.50  55.00  69.52   50
151  \w    113.00 177.00   0.50   20.00    --  115.50  27.00-113.52  128
152  \w     91.00 139.00   0.50   20.00    --  115.50  95.00 -31.17   96
153  \w    142.00 178.00   0.50   20.00    --  115.50  95.00 -31.17   72
154  \w     42.00  68.00   0.50   20.00    --  115.50 -86.00 137.99   52
155  \w     64.00  98.00   0.50   20.00    --  115.50  27.00-113.52   68
156  \w    124.00 174.00   0.50   20.00    --  115.50  26.00 -30.87  100
157  \w     59.00 104.00   0.50   20.00    --  115.50  26.00 -30.87   90
158  \w     37.00 108.00   0.50   20.00    --  115.50-110.00 174.85  142
159  \w    127.00 177.00   0.50   20.00    --  115.50  22.00-154.05  100
160  \w     87.00 114.00   0.50   20.00    --  115.50  22.00-154.05   54
161  \w    132.00 157.00   0.50   20.00    --  115.50 -87.00-126.84   50
162  \w    138.00 177.00   0.50   20.00    --  115.50  -1.00-150.46   78
163  \w     90.00 124.00   0.50   20.00    --  115.50 -87.00-126.84   68
164  \w     45.00  71.00   0.50   20.00    --  115.50 -87.00-126.84   52
165  \w     43.00  79.00   0.50   20.00    --  115.50 -85.00  13.03   72
166  \w    116.00 143.00   0.50   20.00    --  115.50 -85.00  13.03   54
167  \w     32.00 115.00   0.50   20.00    --  115.50  -1.00-150.46  166
168  \w     42.00  68.00   0.50   20.00    --  115.50 -88.00 -51.19   52
169  \w    123.00 156.00   0.50   20.00    --  115.50 -86.00 137.99   66
170  \w     67.00 132.00   0.50   20.00    --  115.50  26.00   6.81  130
171  \w     87.00 113.00   0.50   20.00    --  115.50 -86.00 137.99   52
172  \w     36.00 107.00   0.50   20.00    --  115.50-107.00  -2.82  142
173  \w     84.00 111.00   0.50   20.00    --  115.50  89.00  29.02   54
;
_diffrn_measurement_device         'four-circle diffractometer'
_diffrn_measurement_device_type    'XtaLAB Synergy R, HyPix-Arc 100'
_diffrn_measurement_method         '\w scans'
_diffrn_orient_matrix_type        
 'CrysAlisPro convention (1999,Acta A55,543-557)'
_diffrn_orient_matrix_UB_11        0.0179936000
_diffrn_orient_matrix_UB_12        0.0335259000
_diffrn_orient_matrix_UB_13        0.0345722000
_diffrn_orient_matrix_UB_21        0.0370591000
_diffrn_orient_matrix_UB_22        -0.0697681000
_diffrn_orient_matrix_UB_23        0.0140988000
_diffrn_orient_matrix_UB_31        0.1138738000
_diffrn_orient_matrix_UB_32        0.0173751000
_diffrn_orient_matrix_UB_33        -0.0100621000
_diffrn_radiation_monochromator    mirror
_diffrn_radiation_probe            x-ray
_diffrn_radiation_type             'Mo K\a'
_diffrn_radiation_wavelength       0.71073
_diffrn_source                     'micro-focus sealed X-ray tube'
_diffrn_source_type                'Mova (Mo) X-ray Source'
_reflns_Friedel_coverage           1.000
_reflns_limit_h_max                11
_reflns_limit_h_min                -11
_reflns_limit_k_max                17
_reflns_limit_k_min                -17
_reflns_limit_l_max                35
_reflns_limit_l_min                -35
_reflns_number_gt                  7337
_reflns_number_total               7456
_reflns_threshold_expression       I>=2u(I)
_computing_cell_refinement         'CrysAlisPro 1.171.42.81a (Rigaku OD, 2023)'
_computing_data_collection         'CrysAlisPro 1.171.42.81a (Rigaku OD, 2023)'
_computing_data_reduction          'CrysAlisPro 1.171.42.81a (Rigaku OD, 2023)'
_computing_molecular_graphics      'Olex2 1.5-alpha (Dolomanov et al., 2009)'
_computing_publication_material    'Olex2 1.5-alpha (Dolomanov et al., 2009)'
_computing_structure_refinement   
 'olex2.refine 1.5-alpha (Bourhis et al., 2015)'
_computing_structure_solution      'SHELXT 2018/2 (Sheldrick, 2018)'
_refine_diff_density_max           0.1892
_refine_diff_density_min           -0.0715
_refine_diff_density_rms           0.0307
_refine_ls_abs_structure_details  
 'Hooft, R.W.W., Straver, L.H., Spek, A.L. (2010). J. Appl. Cryst., 43, 665-668.'
_refine_ls_abs_structure_Flack     0.006(5)
_refine_ls_d_res_high              0.5130
_refine_ls_d_res_low               6.4014
_refine_ls_goodness_of_fit_ref     1.4365
_refine_ls_hydrogen_treatment      refall
_refine_ls_matrix_type             full
_refine_ls_number_constraints      0
_refine_ls_number_parameters       242
_refine_ls_number_reflns           7456
_refine_ls_number_restraints       0
_refine_ls_R_factor_all            0.0105
_refine_ls_R_factor_gt             0.0100
_refine_ls_restrained_S_all        1.4365
_refine_ls_shift/su_max            -0.0002
_refine_ls_shift/su_mean           0.0000
_refine_ls_structure_factor_coef   Fsqd
_refine_ls_weighting_details      
 'w=1/[\s^2^(Fo^2^)+(0.0082P)^2^] where P=(Fo^2^+2Fc^2^)/3'
_refine_ls_weighting_scheme        calc
_refine_ls_wR_factor_gt            0.0228
_refine_ls_wR_factor_ref           0.0230
_olex2_refinement_description
;
;
_olex2_refine_details
;
Refinement using NoSpherA2, an implementation of
NOn-SPHERical Atom-form-factors in Olex2.
Please cite:
F. Kleemiss et al. Chem. Sci. DOI 10.1039/D0SC05526C - 2021
NoSpherA2 implementation of HAR makes use of
tailor-made aspherical atomic form factors calculated
on-the-fly from a Hirshfeld-partitioned electron density (ED) - not from
spherical-atom form factors.

The ED is calculated from a gaussian basis set single determinant SCF
wavefunction - either Hartree-Fock or DFT using selected funtionals
 - for a fragment of the crystal.
This fragment can be embedded in an electrostatic crystal field by employing cluster charges
or modelled using implicit solvation models, depending on the software used.
The following options were used:
   SOFTWARE:       ORCA
   PARTITIONING:   NoSpherA2
   INT ACCURACY:   Normal
   METHOD:         B3LYP
   BASIS SET:      def2-TZVP
   CHARGE:         0
   MULTIPLICITY:   1
   DATE:           2023-09-25_13-30-17
;
loop_
  _atom_site_label
  _atom_site_type_symbol
  _atom_site_fract_x
  _atom_site_fract_y
  _atom_site_fract_z
  _atom_site_U_iso_or_equiv
  _atom_site_adp_type
  _atom_site_occupancy
  _atom_site_refinement_flags_posn
 S1 S 0.18843(2) 0.313093(12) 0.259471(6) 0.01377(3) Uani 1.000000 .
 O2 O 0.15445(3) 0.589351(18) 0.370444(9) 0.01906(3) Uani 1.000000 .
 O1 O 0.67533(3) 0.195155(17) 0.321912(8) 0.01810(2) Uani 1.000000 .
 C5 C 0.31146(4) 0.497991(19) 0.374349(9) 0.01380(2) Uani 1.000000 .
 C2 C 0.57460(3) 0.30241(2) 0.349698(9) 0.01343(2) Uani 1.000000 .
 C3 C 0.65026(3) 0.38385(2) 0.417180(10) 0.01410(3) Uani 1.000000 .
 C7 C 0.86239(4) 0.44883(3) 0.523484(12) 0.02063(3) Uani 1.000000 .
 C6 C 0.83611(4) 0.35729(2) 0.461904(11) 0.01771(3) Uani 1.000000 .
 C11 C 0.34813(5) 0.32162(3) 0.175875(11) 0.02187(4) Uani 1.000000 .
 C1 C 0.36659(3) 0.37395(2) 0.327229(9) 0.01364(2) Uani 1.000000 .
 C10 C 0.17286(4) 0.11452(2) 0.270991(11) 0.01761(3) Uani 1.000000 .
 C9 C 0.51744(4) 0.58811(2) 0.493121(11) 0.01870(3) Uani 1.000000 .
 C4 C 0.49366(3) 0.49780(2) 0.432252(10) 0.01447(3) Uani 1.000000 .
 C8 C 0.70496(5) 0.56193(2) 0.539030(11) 0.02109(4) Uani 1.000000 .
 H10a H 0.3442(8) 0.0718(5) 0.2726(3) 0.0418(12) Uani 1.000000 .
 H9 H 0.3937(8) 0.6747(5) 0.5050(2) 0.0349(11) Uani 1.000000 .
 H10b H 0.0791(9) 0.0956(5) 0.3213(2) 0.0404(12) Uani 1.000000 .
 H11a H 0.3644(10) 0.4386(5) 0.1620(2) 0.0443(14) Uani 1.000000 .
 H6 H 0.9602(8) 0.2715(5) 0.4504(2) 0.0319(11) Uani 1.000000 .
 H11b H 0.2482(10) 0.2650(6) 0.1358(2) 0.0470(14) Uani 1.000000 .
 H7 H 1.0061(7) 0.4337(5) 0.5594(3) 0.0402(13) Uani 1.000000 .
 H11c H 0.5127(8) 0.2724(5) 0.1848(3) 0.0389(13) Uani 1.000000 .
 H8 H 0.7302(8) 0.6308(6) 0.5871(2) 0.0382(12) Uani 1.000000 .
 H10c H 0.0749(9) 0.0739(5) 0.2257(3) 0.0418(13) Uani 1.000000 .

loop_
  _atom_site_anharm_GC_C_label
  _atom_site_anharm_GC_C_111
  _atom_site_anharm_GC_C_112
  _atom_site_anharm_GC_C_113
  _atom_site_anharm_GC_C_122
  _atom_site_anharm_GC_C_123
  _atom_site_anharm_GC_C_133
  _atom_site_anharm_GC_C_222
  _atom_site_anharm_GC_C_223
  _atom_site_anharm_GC_C_233
  _atom_site_anharm_GC_C_333
 S1 -0.00000005(5) 0.000000085(16) -0.000000012(8) 0.000000030(10)
 -0.000000033(5) -0.000000017(2) -0.000000077(12) -0.000000017(3)
 -0.0000000045(14) 0.0000000049(14)

loop_
  _atom_site_anharm_GC_D_label
  _atom_site_anharm_GC_D_1111
  _atom_site_anharm_GC_D_1112
  _atom_site_anharm_GC_D_1113
  _atom_site_anharm_GC_D_1122
  _atom_site_anharm_GC_D_1123
  _atom_site_anharm_GC_D_1133
  _atom_site_anharm_GC_D_1222
  _atom_site_anharm_GC_D_1223
  _atom_site_anharm_GC_D_1233
  _atom_site_anharm_GC_D_1333
  _atom_site_anharm_GC_D_2222
  _atom_site_anharm_GC_D_2223
  _atom_site_anharm_GC_D_2233
  _atom_site_anharm_GC_D_2333
  _atom_site_anharm_GC_D_3333
 S1 0.000000153(5) -0.0000000043(18) -0.0000000007(8) 0.0000000066(7)
 0.0000000001(3) 0.00000000210(16) -0.0000000009(7) -0.00000000008(17)
 0.00000000003(8) 0.00000000017(8) 0.0000000035(8) -0.0000000001(2)
 -0.00000000015(6) 0.00000000003(5) -0.00000000039(4)

loop_
  _atom_site_aniso_label
  _atom_site_aniso_U_11
  _atom_site_aniso_U_22
  _atom_site_aniso_U_33
  _atom_site_aniso_U_12
  _atom_site_aniso_U_13
  _atom_site_aniso_U_23
 S1 0.01568(5) 0.01222(5) 0.01340(4) 0.00130(4) -0.00254(4) -0.00107(3)
 O2 0.02186(7) 0.01628(5) 0.01904(6) 0.00567(5) -0.00344(5) -0.00308(4)
 O1 0.01590(5) 0.01847(5) 0.01994(5) 0.00350(5) -0.00062(4) -0.00434(4)
 C5 0.01636(6) 0.01222(5) 0.01283(5) 0.00096(5) -0.00102(5) -0.00069(4)
 C2 0.01305(5) 0.01369(6) 0.01357(5) 0.00012(5) -0.00036(4) -0.00092(5)
 C3 0.01474(6) 0.01425(6) 0.01329(5) -0.00108(5) -0.00198(4) 0.00016(4)
 C7 0.02439(9) 0.02024(7) 0.01726(7) -0.00283(6) -0.00787(6) 0.00090(6)
 C6 0.01713(7) 0.01889(7) 0.01712(6) -0.00081(6) -0.00456(6) 0.00060(5)
 C11 0.03190(11) 0.01969(7) 0.01402(6) -0.00194(8) 0.00183(6) -0.00077(6)
 C1 0.01444(6) 0.01330(6) 0.01318(5) 0.00102(5) -0.00154(5) -0.00170(4)
 C10 0.01780(7) 0.01357(6) 0.02145(7) -0.00180(6) -0.00286(6) -0.00005(5)
 C9 0.02698(9) 0.01519(6) 0.01393(6) 0.00050(6) -0.00345(6) -0.00211(5)
 C4 0.01832(7) 0.01287(6) 0.01221(5) -0.00045(5) -0.00187(5) -0.00057(4)
 C8 0.03040(10) 0.01784(7) 0.01502(6) -0.00266(7) -0.00670(7) -0.00103(5)
 H10a 0.032(3) 0.027(2) 0.066(3) 0.001(2) -0.011(3) 0.002(2)
 H9 0.048(3) 0.030(2) 0.026(2) 0.009(2) -0.007(2) -0.006(2)
 H10b 0.050(3) 0.037(3) 0.035(3) -0.003(3) 0.009(2) 0.005(2)
 H11a 0.073(4) 0.025(2) 0.035(3) -0.003(3) 0.004(3) 0.008(2)
 H6 0.028(2) 0.036(3) 0.032(3) 0.007(2) -0.001(2) -0.002(2)
 H11b 0.066(4) 0.046(3) 0.029(3) -0.008(3) -0.001(3) -0.006(2)
 H7 0.040(3) 0.038(3) 0.043(3) 0.003(3) -0.019(2) -0.001(2)
 H11c 0.034(3) 0.049(3) 0.034(3) 0.013(2) 0.003(2) -0.007(2)
 H8 0.050(3) 0.037(3) 0.027(2) -0.002(2) -0.012(2) -0.011(2)
 H10c 0.056(3) 0.029(3) 0.040(3) -0.010(3) -0.013(3) -0.005(2)

loop_
  _geom_bond_atom_site_label_1
  _geom_bond_atom_site_label_2
  _geom_bond_distance
  _geom_bond_site_symmetry_2
  _geom_bond_publ_flag
 S1 C11 1.7977(2) . ?
 S1 C1 1.7117(2) . ?
 S1 C10 1.7901(2) . ?
 O2 C5 1.2322(2) . ?
 O1 C2 1.2359(2) . ?
 C5 C1 1.4425(2) . ?
 C5 C4 1.5058(3) . ?
 C2 C3 1.5028(2) . ?
 C2 C1 1.4367(3) . ?
 C3 C6 1.3837(3) . ?
 C3 C4 1.3986(3) . ?
 C7 C6 1.4032(3) . ?
 C7 C8 1.3980(4) . ?
 C7 H7 1.078(4) . ?
 C6 H6 1.077(4) . ?
 C11 H11a 1.081(4) . ?
 C11 H11b 1.067(5) . ?
 C11 H11c 1.073(4) . ?
 C10 H10a 1.074(5) . ?
 C10 H10b 1.087(4) . ?
 C10 H10c 1.073(5) . ?
 C9 C4 1.3848(3) . ?
 C9 C8 1.4038(3) . ?
 C9 H9 1.083(4) . ?
 C8 H8 1.085(4) . ?

loop_
  _geom_angle_atom_site_label_1
  _geom_angle_atom_site_label_2
  _geom_angle_atom_site_label_3
  _geom_angle
  _geom_angle_site_symmetry_1
  _geom_angle_site_symmetry_3
  _geom_angle_publ_flag
 C1 S1 C11 106.757(12) . . ?
 C10 S1 C11 99.742(12) . . ?
 C10 S1 C1 105.105(11) . . ?
 C1 C5 O2 129.933(17) . . ?
 C4 C5 O2 124.818(16) . . ?
 C4 C5 C1 105.242(15) . . ?
 C3 C2 O1 125.073(17) . . ?
 C1 C2 O1 129.211(17) . . ?
 C1 C2 C3 105.710(15) . . ?
 C6 C3 C2 129.583(18) . . ?
 C4 C3 C2 108.794(15) . . ?
 C4 C3 C6 121.601(17) . . ?
 C8 C7 C6 120.90(2) . . ?
 H7 C7 C6 120.3(2) . . ?
 H7 C7 C8 118.8(2) . . ?
 C7 C6 C3 117.61(2) . . ?
 H6 C6 C3 122.5(2) . . ?
 H6 C6 C7 119.9(2) . . ?
 H11a C11 S1 106.8(3) . . ?
 H11b C11 S1 106.4(3) . . ?
 H11b C11 H11a 110.1(4) . . ?
 H11c C11 S1 108.7(3) . . ?
 H11c C11 H11a 110.7(4) . . ?
 H11c C11 H11b 113.8(4) . . ?
 C5 C1 S1 122.870(14) . . ?
 C2 C1 S1 125.734(14) . . ?
 C2 C1 C5 111.121(15) . . ?
 H10a C10 S1 107.9(3) . . ?
 H10b C10 S1 106.3(3) . . ?
 H10b C10 H10a 113.2(4) . . ?
 H10c C10 S1 105.8(3) . . ?
 H10c C10 H10a 113.6(4) . . ?
 H10c C10 H10b 109.5(4) . . ?
 C8 C9 C4 117.71(2) . . ?
 H9 C9 C4 120.8(2) . . ?
 H9 C9 C8 121.5(2) . . ?
 C3 C4 C5 109.056(15) . . ?
 C9 C4 C5 129.735(18) . . ?
 C9 C4 C3 121.202(18) . . ?
 C9 C8 C7 120.973(19) . . ?
 H8 C8 C7 119.1(3) . . ?
 H8 C8 C9 120.0(3) . . ?

loop_
  _geom_torsion_atom_site_label_1
  _geom_torsion_atom_site_label_2
  _geom_torsion_atom_site_label_3
  _geom_torsion_atom_site_label_4
  _geom_torsion
  _geom_torsion_site_symmetry_1
  _geom_torsion_site_symmetry_2
  _geom_torsion_site_symmetry_3
  _geom_torsion_site_symmetry_4
  _geom_torsion_publ_flag
 S1 C1 C5 O2 -9.55(2) . . . . ?
 S1 C1 C5 C4 171.432(17) . . . . ?
 S1 C1 C2 O1 7.21(2) . . . . ?
 S1 C1 C2 C3 -171.925(17) . . . . ?
 O2 C5 C1 C2 176.17(2) . . . . ?
 O2 C5 C4 C3 -176.61(2) . . . . ?
 O2 C5 C4 C9 4.38(3) . . . . ?
 O1 C2 C3 C6 -1.42(2) . . . . ?
 O1 C2 C3 C4 -179.71(2) . . . . ?
 O1 C2 C1 C5 -178.70(2) . . . . ?
 C5 C1 C2 C3 2.163(17) . . . . ?
 C5 C4 C3 C2 -1.214(17) . . . . ?
 C5 C4 C3 C6 -179.667(15) . . . . ?
 C5 C4 C9 C8 179.25(2) . . . . ?
 C2 C3 C6 C7 -177.94(2) . . . . ?
 C2 C3 C4 C9 177.896(16) . . . . ?
 C3 C6 C7 C8 0.43(2) . . . . ?
 C3 C4 C9 C8 0.34(2) . . . . ?
 C7 C8 C9 C4 0.25(3) . . . . ?

loop_
  _diffrn_refln_index_h
  _diffrn_refln_index_k
  _diffrn_refln_index_l
  _diffrn_refln_intensity_net
  _diffrn_refln_intensity_u
 0 0 3 -0.04 0.37
 0 0 -3 -0.13 0.42
 0 0 3 -0.02 0.29
 0 0 -3 -0.18 0.43
 0 0 -3 0.21 0.44
 0 0 3 0.62 0.46
 0 0 -3 0.61 0.3
 0 0 -3 0.04 0.34
 0 0 3 0.1 0.31
 0 0 -3 0.48 0.32
 0 0 -3 0.13 0.44
 0 0 -3 0.31 0.38
 0 0 3 0.81 0.33
 0 0 3 0.04 0.38
 0 0 3 0.37 0.38
 0 0 -3 -0.17 0.43
 0 0 -3 0.12 0.3
 0 0 3 -0.18 0.44
 0 0 -3 0.09 0.44
 0 0 3 0.04 0.44
 0 0 -3 0.14 0.43
 0 0 3 -0.07 0.33
 0 0 -3 0.33 0.28
 0 0 3 0.12 0.27
 0 0 3 0.28 0.47
 0 0 -3 -0.04 0.42
 0 0 -3 0.23 0.52
 0 0 3 -0.08 0.43
 0 0 4 1267.66 55.02
 0 0 -4 1300.49 55.05
 0 0 -4 1278.15 55.05
 0 0 4 1267.43 55.05
 0 0 -4 1243.02 54.81
 0 0 -4 1311.35 55.04
 0 0 -4 1279.46 54.96
 0 0 4 1246.4 54.81
 0 0 4 1252.94 54.87
 0 0 -4 1287.15 54.9
 0 0 -4 1224.79 54.81
 0 0 -4 1290.27 55.04
 0 0 4 1283.17 55.05
 0 0 4 1213.9 54.91
 0 0 -4 1297.75 55.06
 0 0 -4 1247.4 54.89
 0 0 4 1278.83 55.05
 0 0 -4 1204.5 54.93
 0 0 4 1266.56 54.82
 0 0 -4 1247.96 54.81
 0 0 4 1272.17 54.89
 0 0 -4 1251.09 55.06
 0 0 4 1247.48 55.06
 0 0 -4 1255.84 55.06
 0 0 4 1243.24 55.06
 0 0 4 1305.46 54.78
 0 0 4 1223.4 54.74
 0 0 4 1231.07 54.99
 0 0 4 1279.67 54.99
 0 0 4 1263.15 55.04
 0 0 -4 1222.94 54.98
 0 0 -4 1249.19 54.76
 0 0 -4 1266.78 54.98
 0 0 -5 0.35 0.58
 0 0 5 -0.3 0.72
 0 0 -5 0.66 0.66
 0 0 -5 -0.04 0.45
 0 0 -5 -0.14 0.66
 0 0 5 0.27 0.4
 0 0 -5 0.37 0.64
 0 0 -5 0.16 0.52
 0 0 5 0.43 0.66
 0 0 -5 -0.07 0.73
 0 0 5 0.52 0.6
 0 0 5 -0.03 0.55
 0 0 -5 -0.06 0.4
 0 0 5 0.34 0.72
 0 0 5 0.12 0.44
 0 0 -5 0.26 0.54
 0 0 -5 0.06 0.56
 0 0 5 0.06 0.57
 0 0 5 0.37 0.45
 0 0 -5 0.65 0.62
 0 0 5 -0.36 0.53
 0 0 5 0.66 0.65
 0 0 -5 3.82 0.82
 0 0 5 -0.22 0.66
 0 0 -5 0.41 0.56
 0 0 -5 0.28 0.43
 0 0 -5 0.08 0.64
 0 0 -5 -0.23 0.63
 0 0 5 0.6 0.69
 0 0 5 0.38 0.72
 0 0 -6 308.9 14.44
 0 0 -6 321.58 14.47
 0 0 6 316.53 14.46
 0 0 -6 315.93 14.44
 0 0 -6 315.32 14.11
 0 0 6 315.44 14.39
 0 0 6 307.8 14.35
 0 0 6 330.05 14.47
 0 0 -6 305.38 14.09
 0 0 6 325.94 14.05
 0 0 -6 325.81 14.35
 0 0 -6 307.44 14.35
 0 0 6 314.94 14.1
 0 0 -6 321.57 14.03
 0 0 6 333.8 14.52
 0 0 6 313.7 14.46
 0 0 -6 314.48 14.47
 0 0 -6 311.68 14.46
 0 0 -6 312.34 14.31
 0 0 -6 317.64 14.23
 0 0 -6 332.48 14.49
 0 0 -6 304.31 14.28
 0 0 6 315.04 14.44
 0 0 6 313.58 14.11
 0 0 -6 303.69 14.09
 0 0 6 315.02 14.46
 0 0 -6 331.41 14.47
 0 0 -6 330.43 14.25
 0 0 6 309.96 14.26
 0 0 6 310.94 14.22
 0 0 6 304.76 14
 0 0 -7 0.3 0.7
 0 0 -7 -0.1 0.74
 0 0 -7 0.23 0.55
 0 0 7 0.87 0.72
 0 0 7 0.4 0.77
 0 0 7 -0.81 0.76
 0 0 -7 0.26 0.74
 0 0 -7 0.55 0.9
 0 0 7 0.57 0.88
 0 0 7 -0.04 0.61
 0 0 7 0.09 0.7
 0 0 -7 0.62 0.46
 0 0 -7 0.06 0.57
 0 0 7 0.47 0.49
 0 0 -7 0.25 0.6
 0 0 -7 -0.15 0.59
 0 0 7 0.45 0.57
 0 0 -7 0.28 0.46
 0 0 7 0.06 0.52
 0 0 -7 0.73 0.68
 0 0 7 -0.08 0.64
 0 0 -7 2.25 0.79
 0 0 7 -0.57 0.7
 0 0 7 0.1 0.7
 0 0 7 -0.1 0.79
 0 0 -7 -0.11 0.75
 0 0 -7 -0.11 0.78
 0 0 -8 602.03 26.43
 0 0 8 588.88 26.83
 0 0 -8 600.92 26.86
 0 0 8 596.33 26.57
 0 0 -8 622.37 26.92
 0 0 -8 599.51 26.29
 0 0 -8 573.59 26.39
 0 0 8 619.32 26.33
 0 0 8 592.26 26.81
 0 0 8 599 26.42
 0 0 8 607.51 26.79
 0 0 8 602.29 26.67
 0 0 -8 604.5 26.92
 0 0 -8 598.75 26.91
 0 0 -8 607.57 26.72
 0 0 -8 603.5 26.59
 0 0 -8 592.69 26.67
 0 0 -8 580.03 26.39
 0 0 8 597.09 26.42
 0 0 8 622.02 26.93
 0 0 8 587.95 26.88
 0 0 8 578.3 26.62
 0 0 -8 624.81 26.62
 0 0 8 570.73 26.21
 0 0 8 586.74 26.29
 0 0 9 0.55 0.99
 0 0 -9 1.33 1.04
 0 0 -9 1.03 0.92
 0 0 -9 0.87 0.65
 0 0 9 0.77 0.88
 0 0 -9 1.19 1.05
 0 0 9 1.08 0.68
 0 0 -9 0.55 0.92
 0 0 9 1.52 0.98
 0 0 -9 1.09 1.01
 0 0 9 0.7 0.95
 0 0 -9 2.55 0.89
 0 0 9 0.8 0.66
 0 0 -9 0.65 0.8
 0 0 9 1.07 0.6
 0 0 9 1.43 0.95
 0 0 -9 1.39 0.72
 0 0 9 -0.12 1.01
 0 0 -9 2.18 0.63
 0 0 9 1.27 0.72
 0 0 -9 2.72 1.1
 0 0 9 -0.4 0.91
 0 0 -9 0.75 0.79
 0 0 -9 1.34 0.59
 0 0 9 1.74 0.66
 0 0 -9 2.39 1.01
 0 0 9 0.92 0.96
 0 0 -9 1.88 0.88
 0 0 9 0.82 0.73
 0 0 10 2490.71 109.87
 0 0 -10 2491.27 109.81
 0 0 10 2468.77 109.83
 0 0 -10 2523.12 109.83
 0 0 -10 2504.88 109.55
 0 0 10 2520.11 109.36
 0 0 -10 2533.36 109.41
 0 0 10 2441.91 108.95
 0 0 10 2488.25 109.05
 0 0 -10 2620.91 109.8
 0 0 10 2559.77 109.87
 0 0 -10 2502.52 109.79
 0 0 -10 2586.35 109.83
 0 0 -10 2537.57 109.19
 0 0 10 2516.13 109.75
 0 0 10 2391.68 109.03
 0 0 -10 2420.26 109.03
 0 0 10 2553.82 109.06
 0 0 10 2532.36 109.66
 0 0 10 2503.12 109.2
 0 0 -10 2529.53 109.02
 0 0 -10 2477.9 109.18
 0 0 10 2456.13 109.68
 0 0 -10 2579.66 109.09
 0 0 10 2520.65 109.8
 0 0 -10 2463.29 109.15
 0 0 -10 2541.1 109.52
 0 0 10 2476.84 109.18
 0 0 10 2536.47 109.78
 0 0 -10 2504.06 109.81
 0 0 -10 2538.01 109.81
 0 0 11 -0.18 1.2
 0 0 -11 0.67 1.1
 0 0 11 0.22 0.74
 0 0 -11 1.98 1.2
 0 0 -11 -0.67 1.12
 0 0 11 0.7 1.03
 0 0 -11 0.58 0.86
 0 0 -11 -0.13 0.84
 0 0 11 0.53 0.77
 0 0 11 -0.15 1.24
 0 0 11 0.15 1.05
 0 0 -11 0.27 0.61
 0 0 11 0.35 0.63
 0 0 11 1.22 0.82
 0 0 -11 0.09 0.76
 0 0 11 0.85 0.79
 0 0 -11 0.16 0.91
 0 0 -11 0.5 1.1
 0 0 11 -0.35 1.14
 0 0 -11 -0.32 1.04
 0 0 11 -0.8 1.01
 0 0 -11 0.79 0.75
 0 0 11 0.66 0.91
 0 0 -11 1.09 0.83
 0 0 -11 0.96 0.78
 0 0 -11 0.17 0.95
 0 0 11 0.5 0.88
 0 0 11 0.81 0.89
 0 0 11 0.8 1.1
 0 0 11 -0.16 1.01
 0 0 -11 1.43 0.73
 0 0 11 -0.09 0.64
 0 0 -11 0.82 0.99
 0 0 -11 0.64 0.92
 0 0 12 883.4 41.13
 0 0 12 881.75 41.13
 0 0 -12 918.69 41.1
 0 0 -12 933.82 41.1
 0 0 -12 931.73 41.11
 0 0 -12 891.8 40.74
 0 0 12 902.07 40.54
 0 0 -12 882.25 40.57
 0 0 -12 916.11 40.09
 0 0 12 884.29 40.08
 0 0 12 913.44 40.19
 0 0 12 881.14 41.1
 0 0 -12 928.65 41.08
 0 0 -12 927.56 41.14
 0 0 12 909 41.03
 0 0 -12 912.44 40.32
 0 0 -12 966.11 41.09
 0 0 12 902.94 40.6
 0 0 12 887.18 40.2
 0 0 -12 886.42 40.1
 0 0 -12 920.14 40.21
 0 0 12 948.76 40.97
 0 0 12 931.74 40.17
 0 0 -12 945.3 40.14
 0 0 -12 938.64 40.25
 0 0 12 921.88 41.05
 0 0 12 904.52 40.3
 0 0 -12 888.1 41.1
 0 0 12 905.65 40.7
 0 0 12 905.97 41.04
 0 0 -12 902.09 40.73
 0 0 13 0.85 1.26
 0 0 13 -0.22 1.24
 0 0 13 -0.13 0.81
 0 0 -13 1.51 1
 0 0 -13 0.16 0.94
 0 0 13 -0.08 0.7
 0 0 13 0.44 0.88
 0 0 -13 -0.15 0.7
 0 0 13 0.72 0.89
 0 0 13 1.35 1.04
 0 0 13 -0.63 1.26
 0 0 -13 0.19 1.14
 0 0 -13 0.41 1.13
 0 0 -13 1.62 0.86
 0 0 -13 1.12 0.92
 0 0 13 0.54 1.07
 0 0 -13 0.86 0.82
 0 0 -13 0.99 0.96
 0 0 -13 0.9 0.95
 0 0 13 -0.28 1
 0 0 13 -0.1 0.76
 0 0 -13 0.2 1.16
 0 0 13 0.45 1.03
 0 0 -13 1.38 1.15
 0 0 14 764.22 35.81
 0 0 14 757.67 35.83
 0 0 14 800.23 35.08
 0 0 -14 788.78 35.12
 0 0 -14 794.39 34.55
 0 0 14 773.65 34.65
 0 0 14 745.53 34.42
 0 0 -14 804.01 34.78
 0 0 14 779.23 35.16
 0 0 -14 828.02 35.68
 0 0 -14 770.23 35.76
 0 0 14 784.87 35.83
 0 0 14 786.57 35.66
 0 0 14 791.55 34.69
 0 0 -14 760.27 34.55
 0 0 -14 751.94 34.65
 0 0 14 797.94 35.61
 0 0 -14 801.79 34.54
 0 0 14 760.84 34.53
 0 0 -14 790.77 34.7
 0 0 14 791.99 35.28
 0 0 14 792.89 34.75
 0 0 -14 774.38 35.75
 0 0 -14 767.95 35.27
 0 0 15 0.75 0.92
 0 0 15 -0.77 1.25
 0 0 15 2.03 1.53
 0 0 -15 2.06 1.23
 0 0 -15 -0.17 0.84
 0 0 15 0.82 1.16
 0 0 15 0.22 1.68
 0 0 15 -0.83 1.61
 0 0 15 -0.08 1.04
 0 0 -15 0.22 1.43
 0 0 -15 -0.48 1.26
 0 0 15 0.25 1.28
 0 0 -15 -0.11 0.98
 0 0 15 1.14 1.35
 0 0 15 0.33 1.19
 0 0 -15 0.27 1.08
 0 0 -15 1.19 1.05
 0 0 -15 1.06 1.05
 0 0 15 -1.16 1.28
 0 0 15 1.57 0.91
 0 0 -15 0.73 1.18
 0 0 15 0.53 1.22
 0 0 16 447.54 22.06
 0 0 16 472.61 21.1
 0 0 -16 440.15 20.5
 0 0 16 458.99 21.78
 0 0 16 451.11 21.63
 0 0 -16 458.96 20.44
 0 0 16 461.57 20.65
 0 0 16 429.06 20.37
 0 0 -16 462.93 20.7
 0 0 -16 447.19 20.69
 0 0 16 468.14 20.73
 0 0 16 470.55 21.38
 0 0 -16 445.48 21.9
 0 0 16 447.25 20.65
 0 0 -16 442.67 21.88
 0 0 -16 465.44 20.71
 0 0 16 453.82 21.21
 0 0 16 439.81 21.96
 0 0 16 452.93 21.75
 0 0 17 -0.52 1.72
 0 0 17 -0.24 1.66
 0 0 17 -0.47 1.35
 0 0 -17 0.36 0.87
 0 0 17 0.36 1.13
 0 0 17 1.51 1.55
 0 0 -17 1.35 1.27
 0 0 -17 0.26 1.29
 0 0 -17 0.73 1.18
 0 0 17 1.41 1.34
 0 0 -17 1.7 1.69
 0 0 -17 0.12 1.09
 0 0 17 0.79 1.53
 0 0 17 2.07 1.64
 0 0 17 0.62 1.46
 0 0 17 -0.12 0.91
 0 0 17 -0.19 1.29
 0 0 -17 0.57 1.49
 0 0 -17 0.63 1.27
 0 0 -18 118.51 6.28
 0 0 18 117.38 6.92
 0 0 -18 108.07 7.38
 0 0 18 111.11 6.09
 0 0 -18 125.29 7.01
 0 0 -18 112.4 6.28
 0 0 -18 112.66 6.08
 0 0 18 104.59 7.42
 0 0 -18 120.48 5.92
 0 0 18 128.93 7.58
 0 0 18 108.19 7.11
 0 0 18 119.31 6.01
 0 0 18 117.79 6.3
 0 0 18 116.64 5.54
 0 0 18 129.69 7.49
 0 0 -18 125.61 6.28
 0 0 -18 117.15 7.5
 0 0 18 106.55 7.41
 0 0 18 125.82 6.9
 0 0 -18 112.61 5.55
 0 0 19 0.35 1.62
 0 0 -19 1.29 1.8
 0 0 -19 0.24 1.53
 0 0 -19 0.61 1.48
 0 0 19 0.47 1.59
 0 0 -19 0.33 1.8
 0 0 19 0.88 1.52
 0 0 19 1.42 1.81
 0 0 19 -0.91 1.93
 0 0 19 2.69 1.43
 0 0 -19 -0.24 1.41
 0 0 19 0.15 1.43
 0 0 19 2.04 2
 0 0 19 1.2 1.64
 0 0 -19 1.3 1.69
 0 0 -19 1.03 0.87
 0 0 19 2.15 0.93
 0 0 19 0.6 0.85
 0 0 -19 1.57 0.95
 0 0 -19 1.5 1.53
 0 0 19 1.03 0.79
 0 0 20 373.53 17.49
 0 0 -20 364.15 17.22
 0 0 20 367.87 16.5
 0 0 -20 367.85 17.5
 0 0 -20 368.22 16.53
 0 0 20 368.84 16.55
 0 0 20 365.87 19.21
 0 0 20 373.76 18.77
 0 0 20 406.64 19.17
 0 0 20 372.11 17.08
 0 0 -20 355.27 18.95
 0 0 20 390.26 18.31
 0 0 20 391.38 19.31
 0 0 20 400.36 18.27
 0 0 -20 377.91 19.06
 0 0 20 384.73 18.85
 0 0 20 373.32 16.61
 0 0 -20 361.38 16.61
 0 0 20 369.91 16.5
 0 0 -20 361 18.2
 0 0 -20 360.11 18.45
 0 0 -20 362.85 17.89
 0 0 21 1.37 1.7
 0 0 -21 2.24 1.53
 0 0 21 -0.61 0.91
 0 0 -21 0.14 1.49
 0 0 -21 -1.28 1.59
 0 0 -21 0.61 0.87
 0 0 21 -0.39 2.27
 0 0 21 -1.61 2.2
 0 0 21 3.5 2.4
 0 0 21 0.23 1.41
 0 0 21 1.23 1.67
 0 0 -21 0.75 1.89
 0 0 21 0.52 1.64
 0 0 -21 0.74 2.07
 0 0 21 0.34 1.88
 0 0 21 0.77 1.9
 0 0 21 0.77 0.93
 0 0 21 0.58 0.92
 0 0 21 0.41 0.9
 0 0 -21 0.2 1.01
 0 0 -21 -0.3 2.1
 0 0 -21 0.27 1.66
 0 0 -21 3.35 1.76
 0 0 22 73.94 4.96
 0 0 22 76.65 3.93
 0 0 -22 79.26 5.06
 0 0 -22 81.76 4.84
 0 0 -22 79.78 4.95
 0 0 22 79.76 4.04
 0 0 -22 74.63 3.98
 0 0 22 75.72 6.33
 0 0 22 70.57 6.09
 0 0 22 75.8 5.96
 0 0 22 81.62 4.64
 0 0 -22 81.39 5.7
 0 0 -22 92.89 6.65
 0 0 22 86.46 5.74
 0 0 22 86.96 6.22
 0 0 22 88.14 5.69
 0 0 -22 81.13 6.38
 0 0 22 84.75 6.65
 0 0 22 73.36 4.06
 0 0 -22 75.09 4.1
 0 0 22 77.61 3.96
 0 0 -22 76.7 5.58
 0 0 -22 82.57 6.05
 0 0 -22 77.16 5.33
 0 0 23 1.35 1.88
 0 0 -23 0.78 1.65
 0 0 23 1.95 0.98
 0 0 -23 2.16 1.82
 0 0 -23 2.02 1.58
 0 0 -23 1.12 1
 0 0 23 2.21 2.36
 0 0 23 0.79 2.54
 0 0 23 2.17 2.31
 0 0 23 1.29 1.7
 0 0 23 -1.36 2.23
 0 0 23 -0.29 1.99
 0 0 -23 2.1 2.15
 0 0 -23 -3.64 2.37
 0 0 23 1.11 1.05
 0 0 23 -0.4 1.02
 0 0 23 0.37 2.08
 0 0 -23 4.55 2.3
 0 0 23 -0.44 2.69
 0 0 -23 0.6 1.15
 0 0 23 0.18 1.03
 0 0 -23 1 2.17
 0 0 -23 -1.17 1.88
 0 0 24 117.92 5.36
 0 0 24 130.41 7.15
 0 0 -24 104.55 6.89
 0 0 24 120.49 5.76
 0 0 -24 120.31 6.74
 0 0 -24 120.77 6.98
 0 0 -24 116.57 5.8
 0 0 24 114.82 5.83
 0 0 24 123.74 8.74
 0 0 24 115.88 8.16
 0 0 24 129.09 8.73
 0 0 24 125.99 6.54
 0 0 24 121.79 7.66
 0 0 -24 116.33 8.49
 0 0 -24 133.54 7.86
 0 0 24 115.87 5.91
 0 0 24 122.28 8.81
 0 0 24 126.35 8.34
 0 0 -24 130.85 8.7
 0 0 24 117.41 7.59
 0 0 -24 111.25 5.92
 0 0 24 119.63 5.76
 0 0 -24 113.82 8.04
 0 0 -24 125.6 7.75
 0 0 25 1.54 0.71
 0 0 25 2.16 2.14
 0 0 25 1.46 1.08
 0 0 -25 -2.65 2.31
 0 0 -25 1.19 1.94
 0 0 -25 0.63 1.85
 0 0 -25 0.77 1.11
 0 0 25 -1.95 2.57
 0 0 25 -1.99 2.48
 0 0 25 -1.77 3.06
 0 0 25 0.56 1.74
 0 0 -25 1.83 2.45
 0 0 25 -1.24 2.23
 0 0 -25 -0.46 2.48
 0 0 25 -0.89 1.19
 0 0 25 1.94 1.18
 0 0 -25 2.29 2.41
 0 0 25 0.96 2.58
 0 0 25 1.21 2.15
 0 0 -25 0.86 1.24
 0 0 25 0.66 1.12
 0 0 -25 -0.74 2.51
 0 0 26 1.49 0.74
 0 0 -26 2.43 2.11
 0 0 26 1.79 1.16
 0 0 -26 0.93 1.97
 0 0 26 -0.23 2.21
 0 0 -26 2.27 1.19
 0 0 -26 2.71 2.93
 0 0 -26 -0.49 2.57
 0 0 -26 1.26 2.33
 0 0 26 -0.32 2.23
 0 0 26 1.87 3.09
 0 0 26 1.25 2.55
 0 0 26 0.51 2.86
 0 0 -26 1.73 1.35
 0 0 26 4.48 1.21
 0 0 26 1.16 1.24
 0 0 26 0.32 1.19
 0 0 -26 0.18 2.03
 0 0 26 5.04 2.79
 0 0 -26 4.78 2.71
 0 0 27 -0.29 1.2
 0 0 -27 0.77 1.35
 0 0 -27 -0.56 1.95
 0 0 27 3.91 2.95
 0 0 27 0.49 3.1
 0 0 27 0.94 1.26
 0 0 -27 0.27 1.47
 0 0 27 0.41 1.26
 0 0 -27 1.6 1.18
 0 0 -27 -1.32 2.54
 0 0 -27 -1.21 2.77
 0 0 -27 -1.4 2.08
 0 0 27 2.13 1.2
 0 0 -27 -1.22 2.11
 0 0 27 2.14 2.33
 0 0 27 0.47 0.78
 0 0 -27 1.63 2.6
 0 0 -28 21.52 3.17
 0 0 28 25.39 2.02
 0 0 28 27.76 3.31
 0 0 28 24.12 1.99
 0 0 -28 24.09 2.26
 0 0 -28 20.19 4.02
 0 0 28 24.96 1.52
 0 0 28 31.45 4.4
 0 0 28 25.43 4.67
 0 0 -28 27.15 3.1
 0 0 28 24.42 2.1
 0 0 -28 24.81 2.07
 0 0 -28 26.75 2.38
 0 0 28 25.88 2.21
 0 0 29 0.92 2.16
 0 0 29 1.5 2.42
 0 0 29 0.7 1.33
 0 0 -29 0.96 1.49
 0 0 29 -0.53 3.35
 0 0 29 0.46 2.96
 0 0 29 0.75 0.85
 0 0 -29 1.19 1.66
 0 0 29 0.62 1.37
 0 0 29 -0.27 1.35
 0 0 -29 -0.77 2.16
 0 0 29 1.32 1.28
 0 0 -29 -1.62 2.62
 0 0 29 1.57 2.55
 0 0 -29 3.04 3.16
 0 0 -29 0.82 1.3
 0 0 -30 20.66 3.27
 0 0 -30 25.63 3.51
 0 0 30 19.81 1.88
 0 0 30 16.18 2.87
 0 0 -30 12.96 3.82
 0 0 30 17.82 3.18
 0 0 30 20.92 3.49
 0 0 30 23.14 4.24
 0 0 30 19.28 1.39
 0 0 -30 19.34 2.14
 0 0 30 21.44 1.92
 0 0 30 17.4 2.01
 0 0 -30 18.75 2.23
 0 0 30 23.18 2.15
 0 0 30 19.96 1.44
 0 0 31 -0.21 0.88
 0 0 -31 0.84 2.31
 0 0 31 -0.86 2.56
 0 0 31 0.3 1.38
 0 0 -31 0.6 2.62
 0 0 31 -1.44 1.01
 0 0 -31 -1.1 2.44
 0 0 31 -0.49 2.13
 0 0 31 -2.13 2.46
 0 0 -31 -0.05 0.89
 0 0 31 0.48 3.04
 0 0 -31 -0.26 0.94
 0 0 31 0.27 1.03
 0 0 31 -1.68 1.6
 0 0 31 -0.1 1.47
 0 0 -31 -0.32 1.72
 0 0 -31 0.12 1.62
 0 0 31 0.49 1.34
 0 0 -31 0.39 1.1
 0 0 -31 -0.03 0.95
 0 0 32 4.26 0.99
 0 0 32 7.78 2.88
 0 0 -32 6.55 2.77
 0 0 -32 6.72 2.55
 0 0 -32 8.99 2.89
 0 0 32 5.46 2.25
 0 0 32 6.17 1.16
 0 0 -32 5.56 1.08
 0 0 -32 6.67 1.03
 0 0 -32 7.25 1.78
 0 0 32 5.71 0.92
 0 0 -32 4.25 1.23
 0 0 32 6.53 2.81
 0 0 32 5.44 1.71
 0 0 -32 4.99 1.87
 0 0 32 4.96 1.63
 0 0 32 6.79 1.13
 0 0 33 -0.74 0.93
 0 0 33 -0.31 2.7
 0 0 -33 0.97 2.71
 0 0 -33 -3.09 2.76
 0 0 -33 -0.29 2.47
 0 0 33 0.75 2.28
 0 0 33 0.28 2.47
 0 0 33 0.31 1.01
 0 0 -33 0.58 1.2
 0 0 -33 0.61 1.75
 0 0 33 -0.9 1.07
 0 0 33 1.49 1.12
 0 0 -33 1.68 0.99
 0 0 33 0.81 1.58
 0 0 -33 0.34 1.86
 0 0 33 -0.35 1.61
 0 0 -33 0.21 0.94
 0 0 33 0.3 0.86
 0 0 34 43.54 2.39
 0 0 -34 39.28 2.39
 0 0 34 43.15 4.41
 0 0 34 40.47 2.29
 0 0 34 43.94 2.24
 0 0 34 44.21 2.36
 0 0 34 39.44 2.33
 0 0 -34 40.31 2.42
 0 0 34 29.49 3.89
 0 0 -34 41.11 4.48
 0 0 -34 48.23 4.86
 0 0 -34 42.99 2.28
 0 0 34 40.32 4.63
 0 0 35 -2.22 2.8
 0 0 35 1.47 0.92
 0 0 35 -0.32 1.01
 0 0 -35 0.32 1.25
 0 0 -35 0.72 0.99
 0 0 35 2.26 3.08
 0 0 -35 -4.41 2.9
 0 0 35 1.49 2.39
 0 0 -35 1.15 2.69
 0 0 35 2.31 1.1
 0 0 35 1.43 1.17
 0 0 -35 0.93 1.08
 0 0 -35 -0.1 1.66
 0 0 -36 65.8 6.09
 0 0 36 71.69 3.71
 0 0 -36 73.33 3.77
 0 0 36 73.63 3.72
 0 0 -36 81.44 4.68
 0 0 36 64.56 4.51
 0 0 -36 78.99 3.66
 0 0 36 87.27 6.5
 0 0 36 78.38 4.47
 0 0 -36 74.95 3.79
 0 0 36 75.53 3.74
 0 0 36 77.67 3.64
 0 0 -36 70.62 4.62
 0 0 37 0.36 1.02
 0 0 -37 0.53 1.24
 0 0 -37 4.06 2.03
 0 0 37 0.37 1.67
 0 0 -37 0.97 1.77
 0 0 -37 1.25 1
 0 0 37 0.97 2.81
 0 0 37 0.46 1.1
 0 0 37 1.77 1.07
 0 0 -37 1.03 2.59
 0 0 37 0.25 0.86
 0 0 -37 0.38 1.8
 0 0 37 0.92 1.63
 0 0 -38 1.34 0.98
 0 0 38 -1.92 2.83
 0 0 38 -0.33 0.96
 0 0 38 0.88 1.05
 0 0 38 -0.5 1.08
 0 0 38 0.14 0.98
 0 0 -38 -0.26 1.22
 0 0 -38 1.43 1.9
 0 0 38 -2.11 1.63
 0 0 -38 -0.94 1.73
 0 0 38 0.1 1.62
 0 0 -38 -0.34 2.84
 0 0 -38 -0.25 1.73
 0 0 -39 -0.98 0.95
 0 0 39 -1.25 2.88
 0 0 39 0.35 0.99
 0 0 39 -0.48 1.02
 0 0 39 0.48 1.08
 0 0 -39 -1.61 1.22
 0 0 39 1.17 0.96
 0 0 39 0.37 1.55
 0 0 -39 2.46 1.91
 0 0 -39 1 1.76
 0 0 -39 1.32 2.73
 0 0 39 -0.99 1.57
 0 0 -40 0.61 0.93
 0 0 40 1.32 1.53
 0 0 40 1.09 0.95
 0 0 40 0.94 1.07
 0 0 40 -0.43 1.06
 0 0 -40 1.09 1.65
 0 0 40 -0.24 1.54
 0 0 -40 2.38 1.8
 0 0 -40 -0.32 2.82
 0 0 -40 0.12 1.19
 0 0 40 1.58 0.97
 0 0 -40 0.5 1.69
 0 0 40 0.6 2.82
 0 0 41 -0.09 1.5
 0 0 -41 1.52 2.66
 0 0 -41 0.98 1.74
 0 0 41 1.02 1.46
 0 0 41 -0.05 0.93
 0 0 41 0.73 1.02
 0 0 41 -0.77 1.02
 0 0 41 0.29 2.75
 0 0 41 0.62 0.94
 0 0 -41 1.01 1.14
 0 0 -41 0.7 1.71
 0 0 -41 2.75 1.62
 0 0 42 2.23 1.41
 0 0 -42 2.56 2.66
 0 0 -42 3.88 1.75
 0 0 42 1.08 1.49
 0 0 42 3.76 0.92
 0 0 42 2.45 0.95
 0 0 42 3.21 2.79
 0 0 -42 0.9 1.48
 0 0 -42 2.2 1.17
 0 0 42 1.17 0.96
 0 0 -42 2.19 1.67
 0 0 -43 -0.83 1.43
 0 0 43 0.33 0.9
 0 0 43 0.1 1.37
 0 0 -43 0.38 1.56
 0 0 43 -0.22 1.31
 0 0 44 9.37 1.03
 0 0 44 9.3 0.98
 0 0 -44 10.42 1.67
 0 0 44 8.57 1.64
 0 0 -44 6.94 1.71
 0 0 -44 9.23 1.09
 0 0 -44 10.05 1.21
 0 0 44 10.1 0.97
 0 0 45 -0.37 0.74
 0 0 45 -0.28 0.72
 0 0 -45 -0.33 1.25
 0 0 45 0.66 1.27
 0 0 -45 1.29 1.43
 0 0 -45 0.54 0.83
 0 0 45 -0.24 0.75
 0 0 45 -0.02 0.74
 0 0 46 19.62 1.2
 0 0 46 17.54 1.15
 0 0 -46 18.65 1.7
 0 0 46 14.94 1.73
 0 0 46 19.43 1.2
 0 0 -46 18 1.25
 0 0 46 15.76 1.14
 0 0 47 -0.08 0.55
 0 0 47 -0.36 0.6
 0 0 47 0.47 0.62
 0 0 -47 0.3 0.67
 0 0 -47 -0.37 0.67
 0 0 47 -0.34 0.6
 0 0 -47 -1.25 0.94
 0 0 48 -0.38 0.55
 0 0 -48 0.47 0.58
 0 0 48 0.09 0.52
 0 0 48 0.42 0.52
 0 0 48 0.7 0.47
 0 0 -49 -0.51 0.48
 0 0 49 0.25 0.45
 0 0 49 0.15 0.41
 0 1 -2 4054.7 169.7
 0 -1 2 3977 169.69
 0 -1 2 3876.44 169.69
 0 -1 2 3982.36 169.7
 0 1 -2 4046.86 169.7
 0 1 -2 3813.15 169.71
 0 1 2 3917.3 169.67
 0 -1 2 3833.82 169.63
 0 1 -2 3833 169.65
 0 -1 -2 3934.98 169.65
 0 -1 2 3756.72 169.64
 0 -1 3 1307.39 61.25
 0 1 3 1436.74 61.35
 0 1 -3 1436.89 61.28
 0 -1 3 1346.2 61.31
 0 -1 -3 1414.41 61.4
 0 -1 3 1408.23 61.26
 0 -1 -3 1436.01 61.31
 0 -1 -3 1404.56 61.31
 0 -1 -3 1395.81 61.35
 0 1 -3 1394.17 61.14
 0 1 3 1399.51 61.33
 0 1 -3 1376.48 61.3
 0 1 -3 1337.31 61.24
 0 1 3 1348.84 61.07
 0 1 -3 1455.41 61.09
 0 -1 3 1362.15 61.07
 0 -1 3 1405.84 61.37
 0 -1 -3 1447.23 61.36
 0 -1 3 1455.08 61.4
 0 -1 -3 1436.38 61.22
 0 1 3 1389.08 61.35
 0 1 -3 1373.07 61.36
 0 1 -3 1455.33 61.4
 0 -1 3 1404.54 61.32
 0 1 -3 1392.64 61.31
 0 -1 -3 1422.51 61.12
 0 1 -3 1370.92 61.33
 0 1 3 1412.74 61.39
 0 -1 3 1440.32 61.22
 0 1 -3 1421.12 61.22
 0 -1 3 1355.11 61.32
 0 1 3 1418.01 61.37
 0 -1 3 1441.6 61.39
 0 -1 -3 1429.36 61.38
 0 -1 -3 1467.41 61.4
 0 1 -3 1402.5 61.4
 0 -1 -3 1417.05 61.34
 0 1 3 1485.25 61.4
 0 -1 3 1421.95 61.16
 0 1 -3 1356.07 61.14
 0 -1 3 1416.25 61.41
 0 1 3 1375.55 61.4
 0 1 3 1384.63 61.33
 0 -1 3 1346.25 61.12
 0 -1 3 1403.34 61.41
 0 1 3 1428.96 61.13
 0 1 3 1440.05 61.4
 0 -1 -3 1432.41 61.4
 0 -1 -3 1386.1 61.37
 0 -1 -3 1405.37 61.4
 0 1 -3 1410.2 61.41
 0 1 3 1430.07 61.4
 0 1 -3 1465.39 61.39
 0 -1 -3 1426.09 61.4
 0 1 3 1406.53 61.36
 0 1 -3 1479.24 61.39
 0 1 3 1468.43 61.41
 0 -1 -4 396.23 18.09
 0 1 -4 407.47 17.98
 0 1 -4 407.88 18.02
 0 -1 -4 415.29 18.17
 0 -1 4 399.31 17.95
 0 -1 4 383.16 18.01
 0 1 -4 396.93 18.01
 0 1 4 398.5 18.13
 0 1 -4 400.83 18.05
 0 -1 -4 417.45 18.05
 0 -1 -4 404.92 18.03
 0 1 4 419.21 18.13
 0 1 4 411.69 18.06
 0 -1 4 404.21 18.07
 0 1 4 420.04 18.14
 0 1 -4 420.68 17.79
 0 1 4 376.78 17.76
 0 -1 4 408.69 18.15
 0 -1 -4 412.84 18.13
 0 1 -4 397.66 18.11
 0 1 4 410.05 18.12
 0 1 -4 419.38 18.17
 0 1 4 425.31 18.1
 0 -1 4 395.49 18.09
 0 -1 -4 413.99 17.92
 0 -1 -4 403.44 17.83
 0 -1 4 414.52 17.94
 0 1 -4 398.95 18.07
 0 -1 4 401.28 18.06
 0 1 -4 413.83 17.95
 0 1 4 405.24 17.84
 0 1 4 402.17 18.05
 0 1 4 412.85 18.15
 0 1 4 393.78 18.1
 0 -1 -4 408.73 18.07
 0 -1 -4 417.03 18.16
 0 -1 4 393.43 18.12
 0 1 -4 409.95 18.17
 0 -1 4 406.8 18.14
 0 -1 4 419.86 18.18
 0 -1 4 410.42 17.88
 0 1 -4 389.96 17.86
 0 -1 -4 411.74 18.15
 0 1 -4 424.04 18.16
 0 -1 4 383.9 17.83
 0 1 4 422.73 18.18
 0 1 4 401.2 18.15
 0 -1 -4 419.29 18.19
 0 -1 -4 391.37 18.11
 0 1 4 397.89 18.11
 0 -1 -4 410.1 18.18
 0 -1 4 420.25 18.19
 0 -1 -4 412.04 18.18
 0 1 4 405.06 18.16
 0 1 -4 407.97 18.18
 0 1 -4 413.89 18.14
 0 1 5 955.9 40.47
 0 1 -5 893.94 40.27
 0 1 -5 889.37 40.31
 0 1 5 897.28 40.41
 0 -1 -5 904.43 40.4
 0 1 5 910.55 40.31
 0 1 -5 932.12 40.23
 0 1 -5 927.76 40.36
 0 1 5 936.13 40.32
 0 -1 -5 940.07 40.51
 0 1 5 904.11 40.46
 0 -1 -5 952.3 40.36
 0 -1 5 887.74 40.34
 0 -1 -5 926.2 40.3
 0 1 5 901.91 40.02
 0 -1 5 898.72 40.2
 0 -1 5 915.09 40.38
 0 1 5 833.25 39.99
 0 1 -5 948.87 40.05
 0 -1 -5 932.87 40.45
 0 -1 5 899.42 40.24
 0 1 5 918.08 40.17
 0 1 -5 873.45 40.38
 0 1 5 920.44 40.24
 0 1 5 962.95 40.41
 0 -1 5 898.34 40.4
 0 -1 5 918.74 40.49
 0 -1 -5 919.74 40.18
 0 -1 5 925.4 40.47
 0 1 -5 924.39 40.49
 0 1 5 946.56 40.46
 0 1 -5 925.76 40.38
 0 -1 -5 910.69 40.11
 0 1 -5 915.13 40.39
 0 1 -5 925.26 40.22
 0 -1 5 919.83 40.36
 0 -1 5 941.23 40.21
 0 1 5 915.1 40.12
 0 -1 5 930.8 40.47
 0 1 -5 890.35 40.14
 0 1 -5 928.68 40.5
 0 -1 5 946.32 40.51
 0 -1 -5 952.14 40.49
 0 1 5 960.86 40.5
 0 -1 5 923.97 40.16
 0 -1 -5 926.11 40.47
 0 1 -5 976.51 40.49
 0 -1 -5 930.98 40.35
 0 1 5 916.16 40.32
 0 -1 5 900.35 40.09
 0 1 5 931.18 40.5
 0 -1 -5 923.69 40.5
 0 1 5 951.98 40.52
 0 -1 -5 923.6 40.5
 0 -1 -5 947.35 40.52
 0 1 -5 891.2 40.48
 0 1 5 950.58 40.51
 0 1 -5 912.05 40.51
 0 -1 -5 915.94 40.44
 0 -1 5 928.66 40.51
 0 1 6 2348.03 103.48
 0 -1 -6 2457.31 103.01
 0 1 6 2323.19 102.96
 0 -1 6 2311.96 103.34
 0 1 -6 2256.15 103.29
 0 1 -6 2443.67 103.35
 0 -1 -6 2324.52 103.26
 0 -1 6 2298.45 103.14
 0 1 6 2349.3 103.28
 0 1 6 2506.07 103.47
 0 -1 -6 2370.98 103.52
 0 1 -6 2318.4 103.23
 0 1 -6 2370.43 103.17
 0 -1 -6 2448.45 103.35
 0 -1 6 2344.1 103.39
 0 1 6 2417.78 103.3
 0 -1 -6 2380.57 103.43
 0 1 6 2394.51 103.45
 0 1 6 2146.84 102.92
 0 1 -6 2468.53 102.99
 0 1 -6 2265.86 103.12
 0 1 6 2396.59 103.12
 0 -1 -6 2416.32 103.47
 0 1 6 2373.85 103.22
 0 -1 6 2390.3 103.49
 0 1 -6 2437.37 103.51
 0 1 -6 2280.55 103.38
 0 -1 6 2323.39 103.2
 0 -1 6 2377.27 103.51
 0 -1 6 2321.94 103.38
 0 1 6 2463.3 103.48
 0 1 6 2453.87 103.37
 0 -1 -6 2440.75 103.51
 0 -1 -6 2379.11 103.14
 0 1 -6 2389.5 103.37
 0 1 -6 2355.49 103.37
 0 1 -6 2397.44 103.19
 0 1 6 2367.54 103.09
 0 -1 6 2428.52 103.18
 0 -1 6 2386.58 103.35
 0 -1 6 2473.31 103.55
 0 1 -6 2319.15 102.92
 0 1 -6 2411.35 103.51
 0 1 -6 2392.42 103.51
 0 1 -6 2507.55 103.51
 0 -1 -6 2374.35 103.31
 0 1 6 2417.28 103.51
 0 -1 -6 2482.24 103.53
 0 1 6 2391.68 103.29
 0 -1 6 2410.88 103.49
 0 -1 6 2341.14 103.13
 0 -1 -6 2389.96 103.48
 0 -1 6 2296.15 103.03
 0 1 6 2299.55 103.51
 0 -1 -6 2411.26 103.53
 0 -1 6 2450.13 103.55
 0 -1 -6 2400.4 103.46
 0 1 6 2396.24 103.53
 0 1 -6 2327.42 103.51
 0 -1 -6 2405.91 103.53
 0 1 -6 2333.78 103.51
 0 -1 -6 2375.73 103.52
 0 -1 7 1332.56 58.39
 0 1 7 1392.91 58.47
 0 -1 7 1337.49 58.09
 0 1 -7 1315.37 58.11
 0 1 7 1247.02 57.89
 0 -1 -7 1318.5 58.2
 0 -1 -7 1368.68 58.35
 0 -1 -7 1355.66 57.93
 0 -1 7 1302.94 58.34
 0 1 -7 1298.06 58.31
 0 1 7 1352.16 58.28
 0 -1 -7 1328.09 58.54
 0 1 7 1302.13 58.45
 0 1 -7 1354.53 58.33
 0 1 -7 1365.08 57.93
 0 1 7 1304.72 58.19
 0 -1 7 1303.57 58.15
 0 -1 7 1380.48 58.53
 0 -1 -7 1315.4 58.07
 0 -1 7 1337.99 58.5
 0 1 -7 1315.86 58.37
 0 1 7 1331.55 58.46
 0 1 7 1341.17 58.06
 0 1 -7 1348.05 58.09
 0 1 -7 1305.78 58.15
 0 1 -7 1299.91 58.18
 0 1 -7 1344.54 58.36
 0 1 7 1321.62 58.05
 0 -1 7 1337.71 58.12
 0 1 7 1318.52 57.96
 0 -1 7 1322.91 58.32
 0 1 -7 1325.85 57.87
 0 1 -7 1380.81 58.52
 0 -1 -7 1360.27 58.54
 0 -1 7 1339.22 58.49
 0 1 7 1314.53 58.24
 0 1 7 1340.43 58.46
 0 -1 -7 1361.2 58.5
 0 1 -7 1344.25 58.52
 0 -1 7 1336.15 58.11
 0 -1 7 1342.71 58.49
 0 -1 -7 1344.37 58.26
 0 -1 7 1283.18 57.97
 0 -1 7 1294.25 57.93
 0 -1 -7 1337.29 58.55
 0 -1 -7 1364.39 58.48
 0 -1 -7 1329.67 58.53
 0 -1 -7 1347.62 58.55
 0 1 -7 1318.28 58.52
 0 1 -7 1324.8 58.53
 0 1 -8 209.61 9.83
 0 1 8 226.75 10.29
 0 1 8 213.36 10.26
 0 1 8 205.61 9.64
 0 -1 8 210.6 9.82
 0 -1 8 208.43 10.15
 0 -1 8 204.87 10.14
 0 -1 -8 216.97 10.37
 0 -1 -8 216.48 9.65
 0 -1 -8 217.52 9.97
 0 1 8 211.1 10.03
 0 1 -8 220.66 9.69
 0 1 -8 211.05 9.4
 0 1 -8 223.23 9.87
 0 -1 -8 208.07 9.8
 0 1 -8 207.81 10.12
 0 1 8 210.7 9.95
 0 1 8 220.62 10.28
 0 1 8 213.25 9.79
 0 -1 8 218.12 10.32
 0 -1 8 201.42 9.87
 0 -1 8 200.09 10.23
 0 -1 -8 221.94 10.1
 0 -1 8 216.6 9.89
 0 1 8 219.77 9.83
 0 1 -8 203.05 9.92
 0 -1 8 207.55 10.08
 0 1 -8 210.71 9.92
 0 1 8 211.14 9.7
 0 1 -8 214.59 10.13
 0 -1 8 208.75 10.26
 0 1 8 220.26 10
 0 1 -8 212.33 10.29
 0 -1 -8 213.47 10
 0 1 -8 213.58 9.62
 0 1 8 209.93 10.22
 0 -1 -8 216.27 10.28
 0 -1 8 224.83 10.32
 0 -1 -8 227.57 10.35
 0 1 -8 208.12 10.24
 0 -1 8 221.44 9.89
 0 -1 8 211.87 9.73
 0 -1 8 213.02 9.68
 0 -1 -8 225.41 10.38
 0 1 -8 202.88 10.28
 0 -1 -8 213.19 10.25
 0 -1 -8 211.84 10.32
 0 1 -8 210.4 10.32
 0 -1 -8 204.18 10.29
 0 1 9 73.48 3.59
 0 -1 9 75.75 4.15
 0 -1 -9 71.91 3.53
 0 1 9 76.2 4.21
 0 1 9 69.33 4.19
 0 -1 9 67.71 3.71
 0 1 -9 76.04 3.78
 0 -1 9 70.32 4.09
 0 -1 -9 70.7 3.87
 0 -1 9 70.97 4.21
 0 1 -9 72.77 4.08
 0 1 -9 67.99 4.16
 0 1 -9 72.58 3.79
 0 -1 9 69.15 3.78
 0 1 9 69.08 4.16
 0 -1 -9 69.16 3.7
 0 -1 -9 71.32 4.21
 0 -1 9 67.7 4.18
 0 1 9 67.66 3.26
 0 -1 -9 76.4 4.27
 0 1 9 73.16 3.72
 0 1 9 72.9 4.25
 0 -1 -9 72.2 3.91
 0 1 -9 74.29 4.22
 0 -1 9 70.44 4.26
 0 -1 9 67.7 4.14
 0 -1 -9 70.52 4.15
 0 1 -9 70.48 3.52
 0 1 9 72.14 4.17
 0 -1 -9 78.36 4.29
 0 1 -9 70.77 4.21
 0 -1 9 72.11 3.81
 0 1 -9 74.58 4.22
 0 1 -9 71.25 3.6
 0 1 9 68.87 3.27
 0 -1 -9 75.79 4.03
 0 1 9 71.84 3.74
 0 1 -9 70.19 3.84
 0 -1 9 76.47 3.83
 0 1 -9 69.52 4.02
 0 1 -9 73.85 3.88
 0 1 9 70.87 3.6
 0 -1 -9 66.97 4.21
 0 1 -9 68.64 4.21
 0 1 9 69.96 4.26
 0 1 -9 72.9 4.26
 0 -1 -9 72.59 4.25
 0 -1 -9 73.43 4.29
 0 1 9 71.2 4.27
 0 -1 9 71.71 4.28
 0 -1 -9 70.33 4.18
 0 -1 9 72.45 3.67
 0 1 9 69.64 3.47
 0 -1 9 68.05 3.59
 0 -1 -10 20.72 1.41
 0 1 -10 21.31 1.62
 0 -1 10 21.08 1.6
 0 1 10 18.47 1.99
 0 -1 10 21.49 1.97
 0 -1 10 20.93 2.03
 0 1 10 21.29 2.02
 0 1 10 22.53 1.54
 0 -1 -10 22.16 1.6
 0 -1 10 21.22 2.04
 0 -1 -10 20.28 2.04
 0 -1 10 19.53 2.03
 0 1 10 22.61 1.61
 0 1 -10 20.4 2.08
 0 1 -10 23.6 1.71
 0 1 10 21.25 2.03
 0 -1 10 21.79 1.65
 0 -1 -10 21.22 2.04
 0 -1 10 19.83 1.92
 0 1 10 25.13 1.96
 0 1 -10 22.42 1.97
 0 -1 10 21.23 1.61
 0 -1 -10 21.61 1.59
 0 1 -10 20.77 1.6
 0 -1 -10 21.2 1.77
 0 -1 -10 22.27 2
 0 1 -10 19.12 1.95
 0 -1 10 18.92 1.95
 0 1 -10 19.39 1.4
 0 1 10 23.25 2.15
 0 1 -10 25.08 2.11
 0 1 10 21.8 1.98
 0 1 -10 19.61 2
 0 -1 -10 21.71 2.05
 0 -1 10 22.62 2.19
 0 1 -10 22.29 1.54
 0 1 -10 22.6 1.89
 0 -1 -10 22.98 1.88
 0 1 -10 20.59 1.73
 0 1 10 21.09 1.62
 0 -1 -10 22.07 1.91
 0 -1 10 23.31 1.71
 0 1 10 21.08 1.49
 0 -1 -10 22.36 2.14
 0 1 -10 19.33 1.98
 0 1 -10 21.16 2.1
 0 -1 10 22.86 2.2
 0 1 10 18.89 2.02
 0 -1 -10 23.09 2.1
 0 -1 -10 21.26 2.06
 0 1 10 19.04 2.03
 0 -1 -10 25.93 2.15
 0 -1 10 23.57 1.63
 0 1 10 20.23 1.42
 0 -1 11 253.49 12.64
 0 -1 -11 246.42 12.46
 0 1 -11 256.33 12.58
 0 1 11 261.69 12.65
 0 -1 -11 261.13 12.61
 0 -1 -11 263.59 12.6
 0 1 11 253.96 12.65
 0 1 -11 254.31 12.58
 0 -1 -11 263.75 12.62
 0 -1 -11 265.96 12.27
 0 1 11 259.34 11.95
 0 1 -11 251.83 12.28
 0 -1 -11 252.81 12.28
 0 1 -11 248.25 12.05
 0 1 -11 258.27 11.71
 0 1 -11 245.75 11.76
 0 -1 11 264.34 12.49
 0 1 11 260.4 12.48
 0 1 11 250.4 11.76
 0 -1 11 251.68 11.87
 0 1 11 265.84 12.57
 0 -1 11 252.6 12.39
 0 -1 -11 259.1 11.63
 0 1 -11 257.77 11.89
 0 -1 -11 267.65 12.61
 0 -1 11 254.96 11.97
 0 1 -11 256.14 12.58
 0 1 11 253.65 11.84
 0 -1 -11 242.12 11.83
 0 -1 11 246.21 12.29
 0 1 11 262.71 12.54
 0 1 11 263.2 12.3
 0 1 -11 276.52 12.06
 0 1 -11 256.22 12.32
 0 -1 -11 253.16 12.58
 0 -1 11 257.81 12.57
 0 -1 11 261.58 12.58
 0 -1 11 259.76 11.79
 0 1 11 270.57 11.8
 0 1 -11 253.05 11.78
 0 -1 -11 255.61 11.78
 0 1 -11 258.66 11.75
 0 -1 -11 266.83 12.14
 0 -1 -11 256.1 12.55
 0 -1 11 254.48 12.62
 0 1 -11 256.13 12.52
 0 1 11 254.44 12.5
 0 1 11 263.1 12.64
 0 1 -11 271.14 12.64
 0 -1 -11 270.5 12.58
 0 1 -11 253.18 12.54
 0 -1 11 252.78 12.52
 0 1 -11 255.91 11.68
 0 1 11 250.89 11.71
 0 -1 11 251.36 11.8
 0 1 11 249.93 11.67
 0 1 11 251.45 11.6
 0 -1 -12 541.42 24.79
 0 1 -12 508.6 24.69
 0 1 12 528.36 24.86
 0 -1 -12 531.98 24.67
 0 -1 -12 533.64 24.75
 0 -1 -12 540.1 24.78
 0 -1 12 545.5 24.94
 0 1 12 524.05 24.83
 0 1 -12 534.09 24.78
 0 1 -12 536.55 24.48
 0 -1 -12 550.17 24.4
 0 1 -12 519.77 24.18
 0 -1 -12 529.92 24.45
 0 1 12 533.02 24.07
 0 1 -12 531.45 23.8
 0 -1 -12 541.11 23.75
 0 1 -12 533.53 23.96
 0 -1 12 548.57 24.63
 0 1 -12 519.17 23.86
 0 -1 12 512.48 24.53
 0 1 12 535 24.63
 0 1 12 523.17 23.86
 0 -1 12 536.36 23.97
 0 -1 -12 531.69 23.69
 0 -1 12 529.87 24.06
 0 1 12 555.73 24.76
 0 1 12 526.97 24.27
 0 1 -12 535.57 24.51
 0 -1 -12 522.95 24.78
 0 -1 12 525.68 24.49
 0 1 -12 528.1 24.8
 0 -1 -12 540.6 24.78
 0 1 12 542.1 23.96
 0 1 12 539.16 24.44
 0 1 -12 598.09 24.23
 0 -1 -12 527.64 23.82
 0 1 12 535.56 23.88
 0 -1 12 526.78 23.9
 0 -1 -12 531.71 23.89
 0 -1 -12 530.63 23.81
 0 1 -12 534.39 23.89
 0 1 -12 564.75 23.89
 0 1 12 525.06 24.69
 0 -1 12 519.12 24.83
 0 -1 -12 552.28 24.74
 0 -1 -12 509.63 24.19
 0 1 -12 535.88 24.78
 0 -1 -12 526.64 24.81
 0 -1 12 516.53 24.14
 0 1 12 538.89 24.84
 0 1 -12 555.35 24.74
 0 1 -12 547.48 23.79
 0 1 -12 546.7 24.77
 0 -1 -12 528.51 24.72
 0 -1 12 539.88 24.76
 0 1 12 533.45 23.82
 0 -1 12 543.42 23.93
 0 1 12 518.29 23.75
 0 1 12 532.49 23.69
 0 1 13 588.78 28.75
 0 1 13 594.91 28.74
 0 -1 13 598.53 28.79
 0 -1 -13 603.83 28.31
 0 1 13 606.61 27.9
 0 -1 -13 633.48 28.26
 0 1 -13 609.02 28.04
 0 1 -13 625.7 28.37
 0 1 -13 625.06 27.65
 0 -1 -13 641.13 27.59
 0 1 13 617.99 27.7
 0 -1 -13 632.38 27.5
 0 1 -13 657.06 27.82
 0 1 13 628.72 27.77
 0 1 -13 615.7 28.38
 0 1 -13 612.18 28.71
 0 -1 13 654.83 28.47
 0 -1 13 627.64 27.91
 0 -1 -13 625.88 28.71
 0 1 13 628.07 28.17
 0 -1 -13 625.05 28.75
 0 -1 13 626.31 27.74
 0 1 13 641.59 27.74
 0 -1 -13 611.18 27.65
 0 -1 -13 604.44 27.72
 0 1 -13 620.1 27.74
 0 -1 -13 606.56 27.64
 0 1 -13 637.89 27.72
 0 1 13 620.77 28.77
 0 1 -13 628.58 27.6
 0 -1 -13 595.15 28.7
 0 1 -13 638.68 28.64
 0 1 13 606.53 28.3
 0 1 -13 602.09 28.68
 0 -1 13 621.25 28.67
 0 -1 -13 613.08 28.58
 0 1 13 619.55 28.63
 0 -1 13 630.76 28.85
 0 -1 13 626.55 28.05
 0 -1 -13 636.31 28.07
 0 1 13 595.87 27.5
 0 -1 13 623.3 27.74
 0 1 13 632.07 27.67
 0 1 13 600.65 27.59
 0 -1 14 59.18 4.46
 0 1 14 65.39 4.54
 0 1 14 57.18 4.36
 0 1 -14 60.79 3.81
 0 1 -14 62.31 4.23
 0 -1 -14 56.85 3.9
 0 1 14 58.32 3.61
 0 -1 -14 63.62 3.4
 0 1 -14 58.17 3.46
 0 -1 -14 58.05 3.2
 0 -1 14 66.58 4.36
 0 1 14 65.65 4.45
 0 1 -14 65.85 3.55
 0 1 14 65.52 3.5
 0 -1 14 63.43 3.64
 0 1 -14 56.71 4.27
 0 1 14 64.57 3.96
 0 1 14 67.22 3.57
 0 -1 -14 58.12 4.33
 0 -1 14 53.13 3.99
 0 -1 -14 62.01 4.35
 0 -1 14 60.95 3.54
 0 -1 -14 57.39 3.45
 0 1 14 64.3 3.56
 0 1 -14 55.6 3.51
 0 -1 -14 58.25 3.53
 0 -1 -14 56.84 3.42
 0 1 -14 61.87 3.48
 0 1 -14 64.59 4.46
 0 -1 -14 62.62 4.4
 0 1 14 55.44 4.27
 0 1 -14 60.55 3.34
 0 -1 14 56.98 4.38
 0 1 -14 59.71 4.2
 0 1 14 60.8 4.03
 0 -1 -14 63.04 4.25
 0 -1 14 61.28 3.81
 0 1 14 54.81 4.14
 0 -1 14 64.55 4.39
 0 -1 -14 60.42 3.72
 0 1 14 63.38 3.49
 0 -1 14 59.5 3.24
 0 -1 14 56.42 3.46
 0 1 14 55.45 3.3
 0 1 14 55.53 3.38
 0 1 15 1238.69 57.11
 0 1 15 1255.56 57.12
 0 -1 15 1283.61 57.22
 0 1 15 1255.82 56.03
 0 1 -15 1298 56.68
 0 1 -15 1202.43 56.14
 0 -1 -15 1251.45 55.63
 0 1 -15 1248.1 55.72
 0 1 15 1320.29 56.99
 0 -1 15 1190.3 56.59
 0 -1 15 1287.64 56.81
 0 1 -15 1278.42 55.83
 0 1 15 1274.59 56.8
 0 -1 -15 1287.48 55.5
 0 1 15 1294.66 56.36
 0 -1 -15 1274.02 57
 0 1 15 1269.75 55.79
 0 -1 15 1307.91 56.65
 0 -1 15 1274.51 55.96
 0 -1 -15 1245.37 57.02
 0 1 -15 1204.71 56.96
 0 -1 -15 1235 55.72
 0 -1 15 1268.5 55.85
 0 1 15 1307.42 55.86
 0 1 -15 1251.51 55.84
 0 -1 -15 1274.38 55.86
 0 -1 -15 1235.05 55.71
 0 1 -15 1282.49 55.8
 0 -1 -15 1281.67 55.9
 0 -1 15 1277.61 56.21
 0 1 -15 1320.49 56.89
 0 -1 -15 1218.94 57.01
 0 1 15 1283.57 56.54
 0 1 15 1273.67 57.12
 0 1 -15 1264.38 57.01
 0 -1 15 1258.4 57.12
 0 -1 15 1255.11 56.92
 0 1 -15 1294.1 55.65
 0 -1 -15 1313.64 56.9
 0 1 15 1281.9 56.9
 0 -1 -15 1310.9 56.14
 0 1 15 1230.6 55.65
 0 1 15 1275.06 55.75
 0 -1 15 1232.18 55.47
 0 1 16 67.01 5.07
 0 1 16 68.64 5.09
 0 -1 16 68.73 5.15
 0 1 16 70.6 4.19
 0 1 -16 67.07 4.58
 0 1 -16 62.75 4.26
 0 1 -16 62.71 4.66
 0 -1 -16 67.99 3.88
 0 1 -16 72.53 3.99
 0 1 16 67.85 4.82
 0 -1 -16 69.99 3.64
 0 1 16 64.62 4.88
 0 -1 16 68.01 4.93
 0 1 -16 70.29 3.97
 0 -1 16 64.86 4.74
 0 1 -16 73.43 5.11
 0 -1 16 69.01 4.09
 0 -1 16 80.2 4.84
 0 -1 -16 67.59 4.94
 0 1 16 69.71 4.5
 0 -1 -16 57.45 4.79
 0 -1 -16 71.61 4.01
 0 1 16 69.11 3.95
 0 -1 16 68.66 4.08
 0 1 16 70.69 4.11
 0 -1 -16 66.9 3.95
 0 -1 16 65.45 3.37
 0 -1 -16 71.08 3.98
 0 -1 -16 66.55 4.04
 0 1 -16 63.82 4.03
 0 -1 -16 71.33 4.1
 0 1 -16 71.86 4.05
 0 1 16 75.9 4.99
 0 -1 16 74.29 4.98
 0 -1 16 71.16 4.39
 0 -1 -16 69.99 4.24
 0 1 -16 74.28 3.84
 0 -1 16 67.08 5.07
 0 1 16 66.89 5.02
 0 1 -16 72.62 5.09
 0 -1 -16 65.96 4.98
 0 1 16 68.81 4.65
 0 -1 16 68.77 3.72
 0 1 16 65.26 3.95
 0 1 16 69.06 3.91
 0 1 17 139.07 8.54
 0 -1 17 133.49 8.53
 0 1 17 139.34 8.59
 0 -1 -17 145.25 7.97
 0 -1 -17 143.52 7.84
 0 1 17 128.16 7.35
 0 1 -17 151.04 8.25
 0 1 -17 144.21 7.99
 0 1 17 139.62 7.11
 0 -1 17 138.77 6.9
 0 1 17 142.33 7.2
 0 1 17 146.24 8.44
 0 -1 17 135.21 8.13
 0 -1 17 137.15 8.25
 0 -1 -17 145.78 6.82
 0 1 17 140.36 8.28
 0 1 -17 145.66 7.2
 0 1 17 148.49 7.83
 0 -1 -17 150.91 8.61
 0 -1 -17 142.89 7.2
 0 1 -17 144.83 8.54
 0 -1 17 143.88 7.33
 0 -1 17 147.32 8.11
 0 1 17 146.81 7.19
 0 -1 17 141.84 7.34
 0 1 17 148.17 7.34
 0 -1 -17 142.88 7.21
 0 1 17 135.49 6.72
 0 1 -17 127.62 7.24
 0 -1 17 141.86 6.56
 0 -1 -17 142.35 7.34
 0 1 -17 141.8 7.01
 0 1 17 149.53 8.03
 0 -1 17 146.03 8.62
 0 -1 -17 157.68 8.69
 0 -1 17 136.65 8.27
 0 1 17 148.11 8.37
 0 1 17 147.5 8.65
 0 -1 17 149.19 7.75
 0 1 -17 151.8 8.61
 0 1 -17 140.95 7.25
 0 -1 -17 148 7.38
 0 1 -17 135.95 7.16
 0 -1 -17 138.33 7.09
 0 -1 18 359.32 16.44
 0 1 18 368.49 16.43
 0 -1 -18 341.56 16.23
 0 1 -18 346.55 16.41
 0 -1 -18 345.42 16.4
 0 -1 18 348.18 15.56
 0 1 -18 336.54 16.21
 0 -1 -18 348.01 16.14
 0 1 -18 362.31 16.36
 0 -1 -18 359.18 16.43
 0 -1 18 341 15.59
 0 1 18 348.13 17.92
 0 -1 18 337.3 17.87
 0 1 18 332.16 17.83
 0 1 18 349.3 17.63
 0 1 18 354.61 17.55
 0 -1 18 353.2 17.58
 0 -1 18 361.56 17.47
 0 1 18 330.2 16.13
 0 -1 18 350.17 17.23
 0 -1 -18 356.17 16.25
 0 1 18 371.18 17.02
 0 1 -18 357.27 17.86
 0 -1 18 350.29 16.37
 0 -1 -18 352.28 17.82
 0 1 18 337.38 16.13
 0 -1 18 339 15.92
 0 1 18 365 16.29
 0 -1 18 350.73 16.81
 0 1 18 353.08 17.57
 0 -1 18 334.22 17.82
 0 -1 18 368.73 17.69
 0 1 18 367.97 17.2
 0 1 -18 361.94 17.88
 0 -1 -18 356.32 17.89
 0 1 18 335.94 17.78
 0 1 18 349.41 15.62
 0 -1 18 350.77 15.61
 0 -1 -18 346.38 15.64
 0 1 -18 362.99 17.42
 0 1 18 350.57 16.56
 0 -1 -18 352.02 17.11
 0 1 -18 334.63 17.05
 0 -1 -18 370.47 17.06
 0 1 19 412.38 18.87
 0 -1 -19 395.23 18.66
 0 -1 19 412.83 18.89
 0 1 -19 391.65 18.84
 0 -1 -19 397.78 18.86
 0 -1 19 400.05 17.96
 0 -1 -19 395.01 18.56
 0 1 -19 410.81 18.7
 0 1 -19 411.98 18.78
 0 1 19 392.09 20.45
 0 -1 19 376.47 20.38
 0 1 19 397.05 20.47
 0 -1 -19 412.88 19.48
 0 -1 -19 402.44 19.59
 0 1 -19 413.12 19.67
 0 1 -19 406.76 19.87
 0 1 -19 366.73 19.05
 0 -1 19 406.83 19.96
 0 1 19 415.99 20.13
 0 -1 19 432.78 20.27
 0 1 19 441.11 20.45
 0 1 19 431.78 19.54
 0 -1 -19 409.35 20.41
 0 1 -19 404.38 20.38
 0 -1 19 407.51 19.75
 0 -1 19 411.21 18
 0 -1 19 416.19 20.59
 0 1 -19 388.01 20.23
 0 -1 19 424.28 20.25
 0 -1 -19 423.48 20.48
 0 1 19 430.91 19.76
 0 -1 19 442.92 19.44
 0 1 19 436.59 20.26
 0 1 19 415.65 20.52
 0 -1 -19 408.57 18.01
 0 -1 19 399.5 18.01
 0 1 19 400.63 18.02
 0 1 -19 395.97 18.01
 0 -1 -19 403.99 18.04
 0 1 19 379.76 17.95
 0 1 19 413.73 18.61
 0 -1 19 392.64 18.34
 0 1 19 418.28 18.71
 0 -1 20 7.45 1.81
 0 -1 -20 3.07 1.56
 0 1 20 7.72 1.72
 0 1 -20 2.86 1.56
 0 1 -20 3.71 1.54
 0 -1 -20 3.4 1.62
 0 -1 20 3.82 0.95
 0 -1 -20 4.19 0.97
 0 1 20 4.1 2.46
 0 -1 20 5.59 2.17
 0 -1 20 1.59 2.41
 0 1 20 8.04 2.36
 0 1 20 3.36 2.29
 0 -1 20 5.96 2.27
 0 1 -20 3.89 1.95
 0 1 20 3.68 1.8
 0 -1 -20 3.54 2.08
 0 -1 20 4.69 1.8
 0 1 20 5.82 2.02
 0 -1 20 3.49 1.85
 0 1 20 7 1.67
 0 -1 20 4.58 1.45
 0 -1 20 4.79 2.28
 0 1 -20 5.2 2.38
 0 1 20 8.27 2.13
 0 1 20 3.66 2.13
 0 -1 20 1.93 1.9
 0 -1 -20 0.35 1.94
 0 1 20 4.24 0.96
 0 1 20 4.46 1.01
 0 -1 20 4.5 1.01
 0 -1 -20 4.65 1.02
 0 -1 20 3.52 1
 0 1 20 5.54 1
 0 1 -20 5.02 1.05
 0 -1 -20 4.72 1.06
 0 -1 -20 3.7 1.73
 0 1 -20 6.93 1.76
 0 1 -20 4.59 2.19
 0 -1 -20 4.8 1.78
 0 1 -20 5.38 1.8
 0 -1 21 219.18 11.08
 0 1 21 221.98 11.06
 0 -1 -21 213.59 11.08
 0 1 -21 219.69 11.1
 0 1 21 217.45 9.98
 0 -1 21 227.08 10.07
 0 1 -21 229.72 10.92
 0 -1 -21 220.2 10.77
 0 -1 -21 230.55 11.1
 0 1 21 214.04 10.05
 0 -1 -21 219.1 10.08
 0 -1 21 210.64 10.09
 0 1 -21 224.95 10.06
 0 1 21 227.96 12.9
 0 -1 21 238.46 13.02
 0 1 21 225.65 12.64
 0 -1 21 224.07 12.5
 0 -1 21 220.74 12.27
 0 1 21 227.38 12.45
 0 -1 21 221.89 12.01
 0 1 -21 232.58 12.04
 0 -1 -21 213.05 12.57
 0 1 -21 207.55 12.48
 0 1 21 214.58 11.6
 0 -1 21 220.77 10.51
 0 1 21 230.24 10.79
 0 -1 21 230.82 12.48
 0 1 21 248.79 12.09
 0 -1 -21 228.21 12.75
 0 -1 21 227.79 11.55
 0 1 21 228.22 12.41
 0 -1 21 204.67 12.63
 0 1 21 210.24 12.61
 0 1 -21 237.72 12.79
 0 -1 -21 220.43 10.13
 0 -1 21 217.96 10.13
 0 1 21 218.35 10.15
 0 -1 21 217.45 9.98
 0 -1 -21 215.52 10.16
 0 1 -21 213.96 10.14
 0 1 21 215.18 10.07
 0 -1 -21 209.43 11.73
 0 -1 -21 220.63 11.65
 0 1 -21 228.88 12.32
 0 1 22 -0.54 1.84
 0 -1 -22 1.67 1.55
 0 -1 22 1.85 1.77
 0 1 -22 1.48 1.63
 0 -1 -22 0.74 1.65
 0 1 22 1.91 0.92
 0 -1 22 1.57 1.01
 0 1 -22 2.15 1.73
 0 -1 -22 0.36 1.77
 0 1 -22 1.66 1.66
 0 1 -22 2.4 1.01
 0 -1 -22 1.04 1.01
 0 -1 22 3.77 2.33
 0 1 22 0.84 2.16
 0 -1 22 1.82 2.43
 0 -1 22 0.68 2.14
 0 1 22 2.68 2.41
 0 1 22 0.35 2.29
 0 -1 -22 1.2 2.19
 0 1 22 1.02 1.66
 0 -1 22 2.08 2.15
 0 1 22 1.13 1.9
 0 1 -22 3.79 2.38
 0 -1 22 0.24 1.75
 0 1 -22 2.79 2.21
 0 1 22 0.96 1.66
 0 -1 22 1.96 1.57
 0 1 22 -0.35 1.96
 0 1 -22 4.68 2.41
 0 1 22 3.3 2.45
 0 -1 22 1.43 2.16
 0 -1 -22 3.58 2.36
 0 -1 22 1.66 2.19
 0 1 22 1.12 1
 0 -1 -22 0.6 1.07
 0 -1 22 2.81 1.07
 0 -1 22 0.52 1.03
 0 1 22 0.07 1
 0 -1 -22 1.73 1.18
 0 1 22 0.36 1
 0 1 -22 0.69 1.05
 0 -1 22 1.11 0.92
 0 -1 -22 2.52 1.76
 0 -1 -22 -1.27 1.95
 0 -1 -22 0.61 2.3
 0 1 -22 1.3 2.24
 0 1 23 261.27 13.13
 0 -1 23 246.96 13.09
 0 -1 23 263.45 11.98
 0 1 23 256.89 11.9
 0 1 -23 249.06 13.13
 0 -1 -23 271.85 13.25
 0 1 -23 265.07 12.95
 0 -1 -23 259.79 12.79
 0 1 -23 250.08 12.98
 0 -1 -23 238.57 13.15
 0 1 -23 265.53 11.99
 0 -1 23 263.89 12.05
 0 1 23 275.25 12.02
 0 -1 -23 262.46 12.01
 0 -1 23 266.87 15.09
 0 1 23 254.37 15.02
 0 1 23 275.41 14.97
 0 -1 23 275.43 14.84
 0 1 23 275.14 14.66
 0 -1 23 263.31 14.41
 0 -1 -23 280.5 13.79
 0 1 -23 275.88 15.02
 0 -1 23 277.68 14.19
 0 -1 -23 276.59 15.05
 0 1 23 272.5 13.76
 0 1 -23 268 14.1
 0 1 23 261.73 12.74
 0 1 23 262.87 12.1
 0 -1 23 260.47 12.09
 0 -1 -23 271.64 15.03
 0 -1 23 265.48 14.58
 0 1 23 278.48 14.08
 0 1 23 303.42 15.44
 0 1 -23 282.32 15.08
 0 1 23 284.61 14.73
 0 -1 23 285.6 15.31
 0 -1 -23 255.53 12.12
 0 1 -23 247.47 12.08
 0 1 23 255.97 11.99
 0 -1 23 264.04 11.91
 0 -1 -23 274.28 13.8
 0 -1 -23 250.19 14.2
 0 1 -23 266.3 14.44
 0 -1 -23 264.21 13.95
 0 -1 24 13.17 0.99
 0 1 24 12.25 0.98
 0 -1 24 10.78 2.39
 0 1 24 15.58 2.61
 0 1 -24 9.6 2.2
 0 -1 -24 13.19 2.6
 0 -1 24 12.59 1.45
 0 1 24 11.71 1.36
 0 -1 -24 14.08 2.25
 0 1 -24 14.05 2.41
 0 1 -24 12.46 2.27
 0 -1 -24 17.45 2.45
 0 -1 -24 11.14 1.44
 0 1 -24 14.19 1.46
 0 1 24 8.41 3.04
 0 1 -24 13.82 3.14
 0 -1 24 13.96 3.47
 0 -1 24 15.16 3.51
 0 1 24 9.91 3.61
 0 -1 24 8.99 2.92
 0 1 24 6.64 2.81
 0 -1 -24 9.58 2.68
 0 -1 24 9.35 2.81
 0 1 24 14.71 2.76
 0 1 -24 15.33 3.11
 0 -1 -24 10.23 2.97
 0 1 -24 12.87 3.11
 0 1 24 10.23 2.55
 0 1 24 12 2.26
 0 -1 24 11.86 1.54
 0 -1 24 14.11 1.54
 0 1 24 11.65 1.44
 0 1 24 13.46 1.53
 0 -1 -24 12.82 3.23
 0 1 24 6.43 2.88
 0 1 -24 10.84 3.19
 0 1 24 11.65 2.85
 0 -1 24 10.54 2.92
 0 -1 24 17.02 3.58
 0 -1 24 14.78 1.39
 0 1 -24 11.14 1.58
 0 -1 -24 11.69 1.59
 0 1 24 11.61 1.47
 0 -1 -24 13.35 3.21
 0 1 -24 20.03 3.1
 0 1 -24 12.37 3.25
 0 -1 -24 9.78 2.52
 0 1 25 143.75 6.36
 0 -1 25 142.19 6.35
 0 -1 25 135.44 8.05
 0 1 25 145.88 8.13
 0 -1 25 132.51 6.77
 0 1 -25 135.01 8.1
 0 -1 -25 143.55 8.23
 0 1 25 138.96 6.7
 0 -1 -25 143.83 7.74
 0 1 -25 132.1 7.75
 0 -1 -25 146.43 8.18
 0 1 -25 133.78 7.93
 0 -1 25 148.5 6.91
 0 -1 -25 140.16 6.83
 0 1 -25 147.76 6.82
 0 1 25 137.34 6.81
 0 -1 25 130.99 9.71
 0 1 -25 141.34 9.82
 0 1 -25 141.54 9.77
 0 1 25 159.46 10.25
 0 -1 25 149.98 9.5
 0 -1 25 170.38 10.24
 0 1 25 137.67 9.8
 0 1 25 135.19 9.4
 0 -1 -25 145.8 9.84
 0 -1 -25 144.22 8.64
 0 -1 25 142.55 8.95
 0 1 -25 166.58 9.27
 0 1 -25 143.59 9.82
 0 1 25 153.95 7.73
 0 -1 25 133.07 6.89
 0 1 25 138.84 6.92
 0 1 -25 138.42 6.94
 0 1 25 137.06 8.77
 0 1 25 141.59 9.34
 0 -1 25 158.01 10.29
 0 -1 25 157.37 9.59
 0 1 25 135.83 9.86
 0 -1 -25 142.88 9.83
 0 -1 -25 132.61 6.99
 0 1 -25 134.5 6.95
 0 1 25 137.81 6.81
 0 -1 25 142.6 6.72
 0 1 -25 142.86 9.41
 0 1 -25 143.02 8.83
 0 -1 -25 157.5 9.43
 0 -1 -25 126.55 8.63
 0 -1 26 173.85 7.79
 0 1 26 173.71 7.79
 0 1 -26 171.71 9.33
 0 -1 -26 175.01 9.27
 0 -1 26 187.57 9.87
 0 1 26 177.8 9.65
 0 -1 26 171.84 8.25
 0 -1 -26 172.54 9.7
 0 1 -26 169.02 9.64
 0 1 26 177.65 8.17
 0 1 -26 168.47 9.47
 0 -1 -26 179.94 9.72
 0 -1 -26 174.44 8.3
 0 1 26 172.75 8.28
 0 1 -26 178.56 8.27
 0 -1 26 168.35 8.34
 0 1 -26 191.09 11.75
 0 -1 26 180.55 11.71
 0 1 -26 164.3 11.26
 0 1 26 183.16 11.83
 0 1 26 195.34 10.61
 0 -1 26 189.78 11.9
 0 1 26 175.85 11.66
 0 -1 -26 175.08 11.54
 0 1 26 182.79 9.16
 0 -1 -26 172.71 8.47
 0 1 26 178.24 8.29
 0 1 -26 172.47 8.44
 0 -1 26 170.92 8.17
 0 1 -26 165.43 10.95
 0 -1 -26 187.16 10.93
 0 -1 -26 173.28 10.3
 0 1 -26 174.86 10.42
 0 1 -26 168.34 8.43
 0 -1 26 162.82 8.37
 0 1 26 168.63 8.39
 0 -1 26 179.07 11.41
 0 1 26 161.28 10.89
 0 -1 26 205.91 11.34
 0 1 26 191.5 11.78
 0 -1 26 169.59 10.44
 0 -1 -26 177.56 11.56
 0 1 -26 183.87 11.58
 0 1 -26 177.9 10.62
 0 1 27 30.31 3.66
 0 -1 27 35.93 3.88
 0 -1 27 32.53 2.39
 0 -1 -27 35.52 3.73
 0 1 -27 38.46 3.8
 0 1 27 33.85 2.29
 0 -1 -27 35.25 3.37
 0 1 -27 34.08 3.45
 0 -1 27 29.21 3.13
 0 1 27 35.97 1.91
 0 -1 27 35.85 1.89
 0 1 27 38.09 2.48
 0 -1 27 37.12 2.36
 0 -1 -27 30.59 2.55
 0 1 -27 33.57 2.6
 0 1 -27 40.23 4.49
 0 -1 27 43.02 4.48
 0 -1 -27 32.65 2.41
 0 -1 27 38.82 2.56
 0 1 27 34.95 2.44
 0 -1 -27 31.65 3.56
 0 1 -27 36.2 3.64
 0 -1 27 36.47 2.55
 0 1 27 29.92 2.47
 0 1 -27 34.78 2.65
 0 -1 27 35.74 3.7
 0 1 27 32.01 3.29
 0 -1 27 40.38 4.72
 0 1 27 42.99 5.35
 0 1 27 32.48 4.67
 0 1 -27 32.32 4.07
 0 -1 -27 43.56 4.74
 0 1 -27 44.45 4.93
 0 -1 -28 10.21 2.53
 0 1 -28 11.06 2.53
 0 1 28 9.61 1.41
 0 -1 28 11.47 1.55
 0 -1 28 6.21 2.19
 0 -1 28 10.79 2.61
 0 1 28 11.51 3.49
 0 -1 28 17.18 3.52
 0 1 28 13.02 4.13
 0 -1 -28 8.55 3.36
 0 1 -28 7.85 3.33
 0 -1 -28 11.06 1.59
 0 1 -28 13.6 2.53
 0 -1 -28 12.95 2.56
 0 -1 28 10.54 1.46
 0 1 28 12.98 1.59
 0 1 -28 9.52 1.76
 0 -1 -28 9.63 1.71
 0 -1 28 10.93 1.05
 0 1 28 11.19 1.05
 0 1 28 10.67 1.62
 0 -1 28 12.49 1.65
 0 1 28 8.84 1.53
 0 -1 28 7.67 1.58
 0 1 -28 10.86 1.82
 0 -1 29 26.85 3.3
 0 -1 29 33.2 3.8
 0 1 29 38.38 3.82
 0 -1 29 37.1 4.06
 0 1 29 34.8 3.91
 0 1 -29 32.97 3.9
 0 -1 -29 40.04 4.09
 0 -1 29 35.26 2.46
 0 -1 29 44.77 5.15
 0 1 29 37.25 5.51
 0 1 29 37.6 4.78
 0 -1 -29 40.79 4.94
 0 1 -29 29.3 4.65
 0 -1 -29 35.57 2.54
 0 -1 29 34.43 2.6
 0 1 29 35.06 2.52
 0 -1 29 34 2.63
 0 -1 -29 36.96 2.76
 0 1 -29 37.15 2.79
 0 1 29 31.87 2.58
 0 1 29 38.06 2.52
 0 -1 -29 37.02 2.8
 0 1 -29 34.22 2.72
 0 -1 -29 39.43 4.13
 0 1 -29 29.95 3.68
 0 1 29 33.21 1.92
 0 -1 29 33.66 1.92
 0 1 -30 16.91 3
 0 -1 30 18.97 3.42
 0 1 30 14.38 3.26
 0 1 -30 14.84 3.02
 0 -1 -30 18.83 3.21
 0 -1 30 16.75 1.79
 0 1 -30 12.98 2.88
 0 -1 -30 15.48 3.14
 0 -1 30 11.32 2.66
 0 1 30 16.68 2.99
 0 -1 30 15.43 3.09
 0 -1 -30 14 1.85
 0 1 30 21.15 4.79
 0 -1 30 18.92 3.89
 0 1 30 16.55 3.99
 0 1 30 15.25 2.02
 0 -1 -30 19.59 2.25
 0 1 -30 17 2.18
 0 -1 30 16.46 1.96
 0 -1 30 15.46 2
 0 1 30 16.25 1.95
 0 -1 30 18.03 1.35
 0 1 30 16.72 1.34
 0 -1 -30 19.13 2.17
 0 1 -30 13.47 2.01
 0 1 30 15.47 1.85
 0 1 30 16.41 1.27
 0 -1 30 16.52 1.27
 0 1 -30 19.03 4.21
 0 -1 -30 19.42 4.16
 0 -1 -31 119.77 6.05
 0 1 -31 112.51 6
 0 1 31 118.14 5.73
 0 1 -31 108.45 5.07
 0 -1 -31 112.25 5.06
 0 1 -31 115.95 5.05
 0 1 31 105.2 5.13
 0 1 31 114.52 5.05
 0 -1 31 106.44 5.12
 0 -1 -31 118.81 8.8
 0 1 -31 114.12 7.03
 0 -1 31 117.07 7.52
 0 1 31 112.2 7.43
 0 -1 31 117.92 5.67
 0 1 -31 117.1 7.54
 0 -1 -31 119.2 7.62
 0 1 31 90.9 6.8
 0 1 -31 98.86 7.03
 0 -1 31 97.97 6.77
 0 -1 -31 95.23 7.21
 0 -1 31 107.01 5.13
 0 1 -31 106.68 5.13
 0 -1 -31 104.53 5.15
 0 1 31 109.54 7.15
 0 -1 31 106.84 7.33
 0 -1 31 103.13 5.83
 0 -1 -31 113.7 5.95
 0 1 -31 115.59 5.99
 0 1 31 107.72 5.89
 0 -1 -31 113.41 5.2
 0 1 -31 106.55 5.18
 0 1 31 106.73 5.14
 0 -1 31 109.09 5.13
 0 -1 31 107.75 5.1
 0 1 31 110.2 5.11
 0 -1 -31 116.1 5.17
 0 1 31 106.28 5.74
 0 -1 31 111.08 5.83
 0 1 31 115.65 8.8
 0 1 32 2.67 1.07
 0 -1 32 3.45 1.04
 0 1 32 2.38 0.93
 0 1 32 1.33 0.93
 0 -1 32 3.22 0.97
 0 1 -32 -0.92 2.42
 0 1 32 2.73 1.59
 0 -1 -32 3.78 1.85
 0 1 32 1.51 1.6
 0 -1 32 1.49 1.64
 0 1 -32 5.23 1.95
 0 -1 32 4.17 1.71
 0 -1 32 4.85 2.99
 0 1 32 0.3 2.72
 0 -1 -32 2.81 2.46
 0 1 -32 0.94 2.69
 0 -1 -32 2.34 2.56
 0 1 -32 1.07 2.45
 0 -1 32 5.28 2.35
 0 1 32 0.53 2.42
 0 1 32 4.38 2.57
 0 -1 32 -0.29 2.6
 0 1 -32 2.83 1.63
 0 -1 -32 1.6 1.18
 0 -1 32 2.1 1
 0 1 -32 2.91 1.18
 0 1 -32 5.26 1.76
 0 1 32 3.41 1.55
 0 -1 -32 0.12 1.67
 0 -1 -32 2.78 0.93
 0 1 -32 2.72 0.97
 0 -1 -32 2.58 1.06
 0 -1 32 1.93 0.85
 0 1 -32 2.53 1.04
 0 -1 32 2.03 1.1
 0 1 32 2.44 1.13
 0 -1 -32 2.58 1.01
 0 1 -33 45.25 2.4
 0 -1 -33 46.66 2.4
 0 -1 33 42.34 2.47
 0 1 33 44.59 2.48
 0 -1 33 43 2.43
 0 1 33 38.82 2.39
 0 1 -33 37.19 4.2
 0 -1 33 52.9 4.98
 0 1 33 42.66 4.69
 0 1 -33 34.96 4.58
 0 -1 33 45.32 3
 0 -1 -33 46.52 4.8
 0 1 33 45.09 3.13
 0 -1 33 48.41 3.31
 0 -1 -33 33.7 4.48
 0 1 -33 39.71 4.31
 0 1 33 35.82 4.1
 0 1 -33 52.54 3.24
 0 1 33 44.71 4.6
 0 -1 33 52.2 4.69
 0 -1 -33 45.12 2.54
 0 -1 33 46.28 2.49
 0 1 -33 44.03 2.53
 0 -1 33 46.99 2.36
 0 1 33 45.65 2.39
 0 -1 -33 47.88 3.4
 0 1 -33 46.27 3.36
 0 1 33 42.64 3.01
 0 1 -33 44.57 2.51
 0 -1 33 48.61 2.51
 0 1 33 48.65 2.52
 0 -1 -33 45.87 2.53
 0 -1 -33 54.85 3.46
 0 1 -33 48.35 3.44
 0 1 33 45.91 3.29
 0 -1 33 44.84 3.29
 0 -1 -33 47.11 2.5
 0 1 -34 50.62 4.82
 0 -1 34 56.49 5.34
 0 1 34 60.94 5.45
 0 -1 34 56.28 3.48
 0 1 -34 59.57 5.43
 0 -1 -34 57.11 5.3
 0 1 34 56.42 2.98
 0 -1 34 58.18 2.97
 0 -1 -34 59.2 5.34
 0 1 -34 53.78 4.94
 0 1 34 38.27 4.52
 0 1 34 56.81 4.98
 0 -1 34 60.48 5.29
 0 1 -34 56.21 3.02
 0 1 34 63.38 3.01
 0 -1 -34 58.51 3.04
 0 1 34 55.98 2.87
 0 -1 34 56.49 2.85
 0 1 -34 58.8 2.9
 0 -1 -34 59.88 2.89
 0 -1 -34 58.05 3.03
 0 1 -34 51.17 2.99
 0 -1 34 56.75 2.97
 0 1 34 52.68 2.91
 0 1 -34 64.51 3.7
 0 1 34 58.71 3.55
 0 1 -35 4.37 2.57
 0 -1 -35 0.6 2.75
 0 1 -35 6.04 1.9
 0 1 35 2.92 2.39
 0 -1 35 5.34 1.1
 0 1 35 3.57 1.09
 0 -1 -35 1.76 1.27
 0 1 -35 3.77 1.28
 0 1 -35 0.95 2.76
 0 -1 -35 3.77 1.1
 0 1 35 4.35 1.22
 0 1 -35 3.22 1.05
 0 -1 -35 2.86 1.04
 0 1 35 1.31 2.69
 0 -1 35 7 3
 0 1 35 4.77 3.17
 0 -1 35 4.57 3.06
 0 1 35 2.22 1
 0 1 35 5.8 0.97
 0 -1 -35 5.75 2.94
 0 1 -35 8.81 3
 0 1 35 4.05 1.11
 0 -1 35 4.25 1.13
 0 1 -36 -1.4 2.69
 0 -1 36 1.64 2.84
 0 1 36 2.56 2.9
 0 1 36 -0.24 1.15
 0 -1 -36 0.17 1.05
 0 1 -36 -1.09 1.22
 0 -1 36 1.27 1.01
 0 -1 -36 -0.2 1.27
 0 1 36 -0.14 1.03
 0 1 -36 1.92 1.84
 0 1 -36 1.22 1.94
 0 1 36 1.37 1.61
 0 -1 36 3.05 1.69
 0 -1 -36 0.58 1.92
 0 1 -36 0.12 1.76
 0 -1 -36 0.78 1.81
 0 -1 36 0.11 1.59
 0 1 36 -0.19 1.62
 0 1 36 0.25 1.05
 0 -1 36 -0.07 1.05
 0 1 -36 1.71 2.73
 0 -1 -36 -1.71 2.76
 0 -1 -36 1.65 0.98
 0 1 -36 1.15 1
 0 1 36 -0.32 0.93
 0 -1 37 9.51 3.29
 0 1 37 -0.96 3.14
 0 -1 -37 4.05 1.07
 0 1 37 3.53 1.18
 0 1 -37 3.12 1.25
 0 -1 -37 7.71 1.32
 0 1 37 4.89 1.07
 0 -1 37 4.62 1.06
 0 1 -37 3.37 1.84
 0 -1 -37 3.12 1.98
 0 1 37 2.88 1.71
 0 1 -37 0.98 1.93
 0 -1 37 3.68 1.71
 0 -1 -37 4.95 1.86
 0 1 -37 2.5 1.85
 0 1 37 3.76 1.64
 0 -1 37 2.06 1.69
 0 1 37 4.39 1.07
 0 -1 37 6.05 1.13
 0 -1 37 3.54 1.17
 0 1 37 1.38 1.1
 0 -1 37 3.09 1.02
 0 1 -37 1.71 2.75
 0 -1 -37 3.41 2.9
 0 1 -37 3.77 1.02
 0 -1 -37 3.74 0.99
 0 1 37 4.84 0.97
 0 1 38 3.46 3.03
 0 -1 38 0.32 3.03
 0 -1 -38 3.17 1.05
 0 -1 -38 3.11 1.89
 0 1 38 4.12 1.76
 0 -1 38 2.93 1.69
 0 1 -38 2.32 1.98
 0 -1 -38 3.24 1.8
 0 1 -38 4.35 1.8
 0 -1 38 2.89 1.61
 0 1 38 4.08 1.56
 0 -1 38 3.27 1.04
 0 1 38 2.14 1.08
 0 -1 38 3.15 1.09
 0 -1 38 2 1.12
 0 1 38 0.53 1.04
 0 -1 -38 6.74 3.03
 0 1 -38 0.34 2.71
 0 1 -38 2.87 1.29
 0 -1 -38 1.17 1.28
 0 1 38 2.55 0.99
 0 -1 38 2.67 0.99
 0 1 -38 6.43 1.85
 0 1 -38 3.45 1.03
 0 -1 -38 3.61 1
 0 1 38 3.6 0.91
 0 -1 39 1.57 2.89
 0 1 39 3.98 3.07
 0 1 -39 4.64 1.26
 0 -1 -39 3.39 1.23
 0 -1 39 2.02 1
 0 1 39 2.08 1.02
 0 1 -39 3.13 1.9
 0 1 39 1.84 1.63
 0 -1 -39 7.45 2.06
 0 -1 39 3.72 1.67
 0 -1 -39 2.29 1.74
 0 1 -39 5.24 1.85
 0 -1 39 3.34 1.68
 0 1 39 1.01 1.56
 0 -1 39 3.82 1.14
 0 -1 39 3.76 1.08
 0 1 39 2.36 1.05
 0 1 39 3.5 1.09
 0 1 39 3.48 1
 0 -1 39 2.19 1.01
 0 -1 -39 0.33 2.76
 0 1 -39 5.93 2.99
 0 -1 -39 3.54 0.96
 0 1 -39 2.15 0.96
 0 1 39 2.55 0.86
 0 -1 40 -0.39 0.99
 0 -1 40 0.03 0.98
 0 1 40 0.68 1
 0 1 -40 -0.72 1.23
 0 -1 -40 1.24 1.23
 0 -1 -40 2.18 1.82
 0 1 -40 -0.12 1.69
 0 1 40 -0.12 1.49
 0 -1 -40 2.63 1.81
 0 -1 40 0.58 1.54
 0 1 -40 5.25 1.93
 0 1 -40 1.54 1.64
 0 -1 -40 0.12 1.68
 0 1 40 -0.18 1.45
 0 -1 40 0.7 1.58
 0 -1 40 -0.63 0.95
 0 1 40 -0.7 0.96
 0 1 40 -0.27 1.01
 0 -1 40 1.24 1.01
 0 1 40 0.23 1
 0 -1 40 -0.21 1.08
 0 -1 -40 -3.17 2.77
 0 1 -40 0.64 2.7
 0 1 40 0.29 2.86
 0 -1 40 -1.51 2.98
 0 -1 -40 0.05 0.92
 0 -1 41 3.74 1
 0 1 41 3.45 0.97
 0 -1 -41 4.55 1.25
 0 1 -41 3.08 1.17
 0 -1 41 5.35 1.03
 0 1 -41 5.57 1.76
 0 -1 -41 4.65 1.76
 0 1 41 2.64 1.5
 0 -1 41 5.36 1.6
 0 1 -41 2.45 1.78
 0 -1 -41 3.44 1.83
 0 -1 -41 5.69 1.82
 0 1 -41 3.16 1.74
 0 -1 41 4.46 1.59
 0 1 41 2.87 1.5
 0 1 41 4.16 1.03
 0 -1 41 4.6 1.01
 0 1 41 2.78 0.97
 0 1 41 4.32 1.06
 0 -1 41 3.11 1.09
 0 1 -41 6.94 3.06
 0 -1 -41 2.41 2.86
 0 -1 41 5.75 3.1
 0 1 41 3.07 3.01
 0 -1 -41 3.4 0.94
 0 -1 -42 10.37 1.97
 0 1 42 7.92 1.65
 0 1 -42 8.72 1.91
 0 -1 42 5.28 1.62
 0 -1 -42 3.69 1.8
 0 -1 42 10.23 1.69
 0 -1 42 9.07 1.07
 0 -1 -42 2.82 2.78
 0 -1 -42 6.67 1.71
 0 1 -42 7.83 1.72
 0 1 42 6.5 1.09
 0 -1 42 7.94 1.06
 0 -1 42 4.3 2.96
 0 -1 -42 7.56 1.3
 0 -1 42 7.7 1.08
 0 1 42 8.3 1.06
 0 1 -42 10.06 1.23
 0 -1 -43 3.63 1.65
 0 -1 43 3.51 0.96
 0 -1 -43 2.33 1.5
 0 1 -43 6.09 1.57
 0 -1 -43 5.94 1.68
 0 1 -43 3.79 1.62
 0 -1 43 4.32 1.54
 0 1 43 3.14 1.48
 0 -1 43 4.42 1.48
 0 1 -44 0.68 0.89
 0 1 -44 0.85 0.85
 0 -1 -44 0.87 1.02
 0 -1 44 2.43 0.83
 0 -1 44 -0.06 0.86
 0 1 44 1.72 0.8
 0 -1 -44 1.05 1.39
 0 1 -44 0.71 1.32
 0 1 44 1.86 1.35
 0 -1 44 1.08 1.33
 0 1 -44 3.01 1.59
 0 -1 -44 1.14 1.47
 0 -1 44 0.93 0.78
 0 -1 44 -0.26 0.76
 0 1 44 0.64 0.79
 0 -1 44 0.93 1.28
 0 1 -45 1.79 1.22
 0 -1 -45 0.76 1.25
 0 -1 -45 0.08 0.84
 0 1 -45 0.38 0.81
 0 -1 45 2.65 1.32
 0 1 -45 2.67 1.4
 0 -1 -45 -0.07 1.4
 0 1 45 0.17 1.27
 0 -1 -45 0.84 0.75
 0 -1 45 0.22 0.72
 0 -1 45 0.05 0.7
 0 1 45 1.29 0.72
 0 1 45 0.41 0.77
 0 -1 -45 0.95 0.95
 0 -1 45 2.17 0.78
 0 -1 45 -0.93 0.74
 0 1 45 0.34 0.72
 0 1 46 0.02 0.62
 0 -1 46 -0.42 0.66
 0 1 46 0.18 0.67
 0 -1 46 -0.3 0.62
 0 1 46 0.44 0.66
 0 -1 46 0.76 0.69
 0 1 -46 -0.23 0.74
 0 -1 -46 1.14 0.75
 0 1 -46 0.45 1.05
 0 -1 -46 -0.07 1.11
 0 1 -46 0.62 0.73
 0 -1 46 -0.42 0.7
 0 1 46 1.11 0.71
 0 1 46 0.15 1.2
 0 -1 -47 -0.17 0.96
 0 -1 47 -0.41 0.61
 0 1 47 0.63 0.61
 0 1 47 0.54 0.61
 0 -1 47 0.34 0.55
 0 1 47 -0.07 0.58
 0 -1 47 -0.34 0.59
 0 -1 -47 -0.81 0.66
 0 1 -47 0.95 0.67
 0 1 -47 -0.04 0.65
 0 1 47 0.27 0.63
 0 -1 47 0.56 0.62
 0 -1 48 1.56 0.47
 0 1 48 1.04 0.53
 0 -1 48 1.27 0.52
 0 1 48 1.97 0.49
 0 -1 -48 0.39 0.6
 0 1 -48 0.66 0.57
 0 1 48 0.98 0.58
 0 -1 48 2.41 0.56
 0 1 48 1.38 0.52
 0 1 49 0.3 0.43
 0 -1 49 -0.06 0.4
 0 -1 49 0.29 0.46
 0 -1 -49 0.37 0.49
 0 1 -49 0.57 0.44
 0 1 49 -0.05 0.47
 0 -2 0 1.71 0.67
 0 -2 0 1.14 0.56
 0 2 0 0.94 0.57
 0 2 0 2.53 0.71
 0 -2 0 1.43 0.68
 0 2 0 1.62 0.61
 0 2 0 1.69 0.47
 0 2 0 1.36 0.58
 0 -2 0 2.53 0.7
 0 -2 0 1.24 0.49
 0 -2 0 1.98 0.59
 0 2 0 2.1 0.52
 0 -2 0 1.58 0.37
 0 -2 0 5.97 0.73
 0 2 0 3.93 0.67
 0 2 0 0.42 0.66
 0 -2 0 2.53 0.79
 0 2 0 1.07 0.57
 0 2 0 1.1 0.58
 0 -2 0 1.91 0.6
 0 -2 0 1.3 0.61
 0 2 0 0.54 0.56
 0 -2 0 1.36 0.61
 0 2 0 0.84 0.56
 0 2 0 2.25 0.62
 0 2 0 1.97 0.6
 0 2 0 1.88 0.62
 0 -2 0 1.38 0.6
 0 -2 0 0.68 0.57
 0 -2 0 1.08 0.59
 0 -2 -1 1342.72 59.35
 0 -2 1 1381.63 59.35
 0 -2 1 1311.81 59.19
 0 2 1 1365.87 59.31
 0 2 1 1435.64 59.17
 0 2 1 1330.57 59.3
 0 -2 1 1409.01 59.34
 0 -2 -1 1341.59 59.28
 0 2 1 1348.65 59.33
 0 -2 -1 1385.34 59.33
 0 2 -1 1302.13 59.2
 0 2 -1 1422.6 59.07
 0 2 -1 1334.48 58.99
 0 2 1 1430.6 59.05
 0 -2 1 1210.9 58.9
 0 -2 -1 1355.07 59.24
 0 -2 1 1326.65 59.3
 0 2 -1 1286.38 59.18
 0 -2 -1 1355.81 59.07
 0 -2 1 1387.54 59.36
 0 -2 -1 1402.38 59.31
 0 2 -1 1310.03 59.29
 0 2 1 1330.74 59.23
 0 2 1 1381 59.31
 0 2 1 1365.47 59.07
 0 -2 1 1317.13 58.99
 0 -2 1 1394.3 59.39
 0 -2 1 1392.48 59.27
 0 -2 -1 1377.66 59.38
 0 2 -1 1398.21 59.29
 0 2 -1 1333.18 59.35
 0 2 1 1351.3 59.25
 0 -2 -1 1375.15 59.23
 0 -2 -1 1427.2 59.36
 0 -2 1 1275.61 59.14
 0 2 1 1308.58 59.29
 0 2 -1 1289.13 59.15
 0 -2 1 1446.45 59.34
 0 2 -1 1345.65 59.37
 0 -2 -1 1319.63 59.28
 0 2 1 1436.02 59.36
 0 -2 -1 1378.39 59.33
 0 2 -1 1403.94 59.32
 0 2 1 1381.95 59.33
 0 -2 -1 1412.99 59.36
 0 2 -1 1414.55 59.36
 0 2 -1 1403.69 59.35
 0 -2 -1 1424.86 59.37
 0 -2 1 1396.95 59.36
 0 -2 1 1418.28 59.36
 0 -2 -1 1418.16 59.36
 0 2 1 1387 59.36
 0 2 1 1412.14 59.36
 0 2 1 1402.8 59.36
 0 -2 1 1420.6 59.35
 0 2 -1 1436.51 59.37
 0 -2 1 1433.89 59.36
 0 -2 -1 1413.78 59.36
 0 2 -1 1428.46 59.36
 0 2 1 1392.84 59.35
 0 2 2 9567.03 407.18
 0 2 -2 8974.81 406.98
 0 2 2 9355.94 407.06
 0 2 2 9496.83 407.2
 0 -2 -2 9431.62 407.19
 0 -2 -2 9562.86 407.05
 0 -2 2 9237.83 407.15
 0 2 2 9356.47 407.17
 0 -2 2 9236.59 406.98
 0 -2 -2 9381.19 407.15
 0 2 -2 9497.02 406.81
 0 2 2 9545.94 406.85
 0 2 2 9442.69 407.16
 0 -2 2 9333.09 407.21
 0 -2 -2 9564.97 407.15
 0 2 -2 8999.65 407.08
 0 -2 -2 9408.84 406.85
 0 2 -2 8603.21 407.14
 0 2 2 8827.62 406.85
 0 2 2 8832.87 407.02
 0 -2 2 9316.96 407.18
 0 2 -2 9834.14 407.23
 0 -2 2 9060.51 406.84
 0 -2 -2 9447.9 407.24
 0 2 2 9339.21 407.09
 0 -2 2 9417.62 407.23
 0 -2 -2 9363.26 407.07
 0 2 -2 9637.23 407.16
 0 2 -2 9077.24 407.2
 0 -2 2 9289.83 407.15
 0 2 2 9211.97 407.21
 0 -2 2 9440.85 407.12
 0 -2 2 9694.82 407.21
 0 -2 -2 9689.5 407.22
 0 -2 2 9555.14 407.21
 0 2 -2 9915.93 407.23
 0 -2 -2 9747.46 407.22
 0 2 2 9405.73 407.19
 0 2 2 9621.4 407.22
 0 2 2 9459.61 407.2
 0 2 2 9975.21 407.24
 0 2 -2 9874.02 407.21
 0 -2 2 9610.18 407.2
 0 2 2 9714.78 407.22
 0 -2 -2 9458.63 407.2
 0 2 -2 9996.86 407.22
 0 2 -2 9999 407.22
 0 -2 -2 9856.69 407.23
 0 -2 2 9578.66 407.19
 0 2 2 9489.06 407.2
 0 2 -2 8782.26 406.93
 0 2 -2 9318.76 407.23
 0 2 2 9272.38 407.17
 0 -2 -2 9884.6 407.21
 0 2 2 9996.79 407.22
 0 -2 2 9483.06 407.24
 0 -2 -2 9505.61 407.23
 0 2 -2 8768.04 406.9
 0 -2 2 8974.25 406.9
 0 -2 -2 9603.69 407.2
 0 -2 -2 9324.05 407.17
 0 2 -2 9584.63 407.18
 0 -2 3 37.45 2.13
 0 2 -3 41.1 2.16
 0 -2 -3 42.8 2.41
 0 -2 3 39.15 2.35
 0 2 3 44.71 2.44
 0 2 3 37.64 2.32
 0 -2 -3 44.29 2.45
 0 -2 -3 44.21 2.37
 0 2 3 40.43 2.42
 0 -2 -3 38.54 2.35
 0 -2 3 54.28 2.57
 0 2 -3 45.08 2.47
 0 -2 -3 40.07 2.03
 0 2 -3 41.83 2.42
 0 -2 3 35.53 2.36
 0 2 3 41.3 2.38
 0 -2 3 40 2.38
 0 2 3 40.24 2.32
 0 2 3 44.34 2.49
 0 -2 -3 44.12 2.33
 0 -2 3 40.81 2.45
 0 -2 -3 45.16 2.52
 0 2 -3 40.09 2.38
 0 2 -3 45.23 2.44
 0 2 -3 41.6 2.46
 0 -2 3 42.23 2.4
 0 -2 3 38.66 2.24
 0 2 -3 41.77 2.42
 0 2 3 44.54 2.48
 0 2 -3 45.23 2.46
 0 -2 -3 43.05 2.44
 0 2 3 43.12 2.44
 0 2 3 39.38 2.42
 0 -2 3 39.92 2.41
 0 -2 -3 40.62 2.12
 0 -2 -3 40.54 2.41
 0 -2 -3 42.39 2.44
 0 2 3 44.83 2.48
 0 2 3 44.17 2.45
 0 -2 3 41.94 2.43
 0 -2 -3 41.61 2.43
 0 -2 3 43.96 2.46
 0 2 -3 44.55 2.47
 0 2 3 43.04 2.06
 0 -2 3 38.67 1.9
 0 2 -3 41.74 2.03
 0 -2 3 41.11 2.08
 0 2 3 42.16 2.44
 0 2 -3 40.11 2.04
 0 -2 3 39.32 2.02
 0 -2 3 41.83 2.47
 0 2 3 40.5 2.42
 0 -2 -3 45.46 2.45
 0 2 3 44.52 2.46
 0 2 3 42.17 2
 0 -2 3 45.81 2.45
 0 2 -3 42.15 2.48
 0 2 -3 39.07 2.12
 0 -2 -3 43.38 2.45
 0 -2 -3 41.94 2.42
 0 -2 -3 40.9 2.42
 0 -2 -4 326.24 14.3
 0 -2 4 315.51 14.02
 0 -2 -4 317.81 14.31
 0 -2 4 313.48 14.25
 0 2 -4 302.35 14.25
 0 2 4 315.39 14.36
 0 2 -4 288.57 14.1
 0 2 -4 313.1 14
 0 2 4 309.42 14.32
 0 2 4 317.96 14.31
 0 2 -4 318.57 14.31
 0 -2 -4 304.98 13.93
 0 -2 -4 325.98 14.34
 0 2 -4 329.2 14.43
 0 2 -4 305.34 14.37
 0 2 4 324.67 14.33
 0 -2 4 313.76 14.37
 0 -2 4 316.87 14.4
 0 2 -4 332.95 14.35
 0 2 -4 327.35 14.33
 0 2 4 320.13 14.4
 0 -2 4 310.92 14.29
 0 -2 -4 312.52 14.21
 0 2 -4 307.28 14.14
 0 -2 -4 314.63 14.43
 0 -2 4 316.46 14.44
 0 -2 4 308.04 14.28
 0 -2 4 312.37 14.13
 0 -2 -4 315.53 13.98
 0 2 4 304.26 14.35
 0 2 -4 312.16 14.42
 0 -2 -4 321.08 14.38
 0 -2 -4 348.97 14.47
 0 2 4 318.74 14.41
 0 -2 -4 318.93 14.37
 0 2 -4 318.58 14.37
 0 2 4 315.32 13.97
 0 2 4 319.22 14.37
 0 -2 -4 323.02 14.41
 0 -2 4 320.65 14.37
 0 2 -4 314.71 14.37
 0 -2 4 309.63 14.36
 0 2 -4 333.15 14.41
 0 2 4 327.43 14.42
 0 -2 -4 332.9 14.43
 0 2 4 324.27 14.42
 0 -2 4 303.76 13.79
 0 2 -4 329.24 13.92
 0 2 4 320.01 13.92
 0 -2 4 323.67 13.94
 0 -2 4 309.18 13.99
 0 2 -4 312.76 14.41
 0 -2 4 313.7 14.41
 0 -2 4 327.82 14.38
 0 2 4 325.9 14.36
 0 2 4 325.48 13.96
 0 -2 -4 310.36 14.38
 0 -2 -4 311.38 14.4
 0 -2 4 313.55 13.86
 0 2 4 332.42 14.41
 0 2 4 314.56 14.4
 0 2 -4 294.47 13.83
 0 -2 -4 311.93 14.34
 0 2 -4 304.46 13.99
 0 -2 -4 331.41 14.41
 0 2 5 1241.34 54.13
 0 -2 -5 1274.81 54.12
 0 -2 -5 1290.91 54.1
 0 2 -5 1175.1 53.9
 0 2 -5 1277.63 54.1
 0 2 5 1252.55 54.12
 0 -2 5 1217.06 53.99
 0 2 -5 1184.97 54.04
 0 -2 -5 1229.25 54.24
 0 2 -5 1261.07 54.07
 0 -2 5 1196.4 54.06
 0 2 -5 1243.59 53.74
 0 2 5 1226.71 54.17
 0 -2 -5 1224.32 54.12
 0 -2 5 1240.99 54.21
 0 2 5 1259.42 54.14
 0 -2 5 1179.31 54.14
 0 -2 -5 1249.67 53.95
 0 2 -5 1263.01 54.23
 0 2 -5 1200.71 54.15
 0 -2 5 1235.76 54.09
 0 2 5 1248.12 54.2
 0 2 -5 1225.76 54.12
 0 -2 5 1213.95 53.9
 0 -2 -5 1234.04 53.72
 0 -2 5 1200.18 54.07
 0 2 -5 1200.4 53.9
 0 -2 5 1242.49 54.26
 0 -2 -5 1173.53 53.97
 0 2 -5 1239.09 54.09
 0 -2 -5 1285.73 54.25
 0 2 -5 1191.97 54.21
 0 2 5 1210.27 54.15
 0 2 -5 1282.05 54.22
 0 -2 5 1255.34 54.19
 0 -2 -5 1209.36 54.16
 0 2 -5 1265.88 54.21
 0 2 5 1249.02 54.23
 0 2 5 1237.62 53.71
 0 2 5 1262.61 54.24
 0 -2 -5 1293.99 54.26
 0 -2 -5 1248.46 54.23
 0 -2 -5 1259.96 54.19
 0 2 -5 1236.9 54.19
 0 2 5 1228.3 54.21
 0 2 -5 1278.06 53.67
 0 2 5 1214.07 53.65
 0 -2 5 1227.15 53.66
 0 -2 -5 1241.94 54.22
 0 -2 -5 1297.11 54.23
 0 2 -5 1191.09 53.53
 0 2 5 1268.53 54.14
 0 -2 5 1229.13 53.77
 0 -2 5 1243.23 54.18
 0 2 -5 1157.64 53.73
 0 -2 5 1254.45 54.26
 0 2 5 1251.07 54.23
 0 2 5 1257.14 54.2
 0 2 -5 1217.94 54.22
 0 2 5 1222 54.17
 0 -2 -5 1248.96 54.15
 0 -2 -6 46.73 2.73
 0 2 -6 42.2 2.61
 0 -2 -6 46.16 2.81
 0 -2 6 42.97 2.61
 0 -2 -6 45.66 2.88
 0 -2 -6 46.96 2.74
 0 -2 6 46.35 2.66
 0 2 -6 44.56 2.71
 0 -2 6 42.52 2.7
 0 2 6 46.93 2.84
 0 2 -6 45.24 2.65
 0 2 -6 46.14 2.37
 0 2 6 44.13 2.74
 0 2 -6 46.27 2.72
 0 -2 6 44.2 2.29
 0 2 6 43.02 2.28
 0 2 -6 46.74 2.33
 0 2 -6 41.69 2.76
 0 -2 6 44.46 2.83
 0 2 6 46.82 2.82
 0 -2 -6 50.13 2.59
 0 -2 -6 45.63 2.34
 0 -2 6 44.24 2.88
 0 -2 6 47.34 2.55
 0 2 -6 44.43 2.76
 0 2 -6 44.09 2.52
 0 -2 6 41.94 2.68
 0 2 -6 46.52 2.75
 0 -2 -6 46.84 2.84
 0 -2 -6 44.23 2.81
 0 2 -6 45.5 2.38
 0 2 6 43.09 2.79
 0 -2 6 47.31 2.86
 0 -2 6 49.84 2.89
 0 -2 -6 47.11 2.79
 0 2 -6 38.54 2.77
 0 2 6 42.7 2.84
 0 -2 6 43.13 2.41
 0 -2 -6 46.87 2.86
 0 -2 -6 45.32 2.82
 0 -2 -6 48.35 2.92
 0 2 6 45.39 2.35
 0 2 -6 44.22 2.86
 0 -2 -6 42.97 2.85
 0 -2 -6 49.15 2.93
 0 2 7 75.21 4.23
 0 2 7 79.4 4.29
 0 2 -7 77.49 3.75
 0 -2 7 68.89 3.95
 0 -2 7 75.52 4.1
 0 -2 -7 78.71 4.39
 0 2 -7 76.32 4.14
 0 2 -7 73.11 4.04
 0 2 7 75.32 3.64
 0 -2 7 70.69 4.14
 0 2 -7 78.74 4.09
 0 2 7 77.26 4.18
 0 -2 -7 79.63 4.18
 0 -2 7 73.73 3.63
 0 2 -7 77.19 3.71
 0 2 7 71.75 3.65
 0 2 7 78.19 4.26
 0 -2 7 77.86 4.32
 0 -2 -7 75.81 3.93
 0 2 -7 73.12 4.21
 0 -2 7 73.57 3.64
 0 2 7 69.66 4.26
 0 2 -7 77.08 4.35
 0 2 7 77.25 4.27
 0 -2 -7 79.28 4.33
 0 2 -7 78.06 3.78
 0 2 -7 75.47 3.48
 0 -2 -7 78.9 4.3
 0 -2 7 76.94 3.84
 0 -2 7 74.47 4.26
 0 -2 7 83.35 4.36
 0 -2 -7 82.75 4.25
 0 -2 -7 72.41 4.28
 0 2 7 77.32 3.74
 0 2 -7 75.22 4.32
 0 -2 -7 81.67 4.37
 0 -2 -7 76.41 4.32
 0 -2 -7 73.88 4.23
 0 -2 -7 75.67 4.29
 0 2 -7 76.01 3.94
 0 2 -7 77.56 4.19
 0 -2 -7 76.56 3.74
 0 -2 7 78.46 3.94
 0 2 -7 74.12 4.19
 0 2 8 29.02 2.13
 0 -2 8 29.74 2.22
 0 2 -8 33.23 2.11
 0 2 -8 29.76 1.76
 0 2 8 28.56 1.69
 0 -2 -8 32.25 2.21
 0 -2 8 28.81 1.99
 0 2 8 27.86 2.23
 0 -2 8 30.23 2.18
 0 -2 -8 28.58 2.36
 0 2 8 28.96 2.28
 0 2 -8 26.44 1.91
 0 2 8 29.92 1.76
 0 2 -8 26.32 2.2
 0 2 -8 30.13 2.23
 0 -2 8 30.25 1.94
 0 -2 8 31.03 2.31
 0 2 -8 30.45 2.28
 0 -2 8 27.62 2.01
 0 -2 8 28.14 2.29
 0 2 -8 31.68 2.35
 0 -2 8 28.31 2.28
 0 2 8 28.79 1.98
 0 2 8 29.78 2.26
 0 -2 -8 31.06 1.95
 0 2 8 27.85 2.18
 0 -2 8 30.92 2.32
 0 -2 -8 27.12 2.2
 0 -2 -8 26.83 2.25
 0 2 8 30.08 2.26
 0 2 -8 25.53 2.25
 0 2 -8 28.45 1.48
 0 -2 8 27.13 1.85
 0 -2 8 27.61 2.25
 0 2 8 26.61 2.23
 0 -2 8 24.56 2.28
 0 2 -8 29.21 1.8
 0 2 -8 28.3 1.49
 0 -2 -8 30.74 2.23
 0 2 8 26.88 2.29
 0 2 -8 27.04 1.71
 0 -2 8 31.01 1.65
 0 2 8 28.72 1.69
 0 2 8 30.92 2.35
 0 2 8 30.61 2.33
 0 2 -8 30.87 2.33
 0 2 -8 25.78 2.25
 0 -2 -8 26.24 2.26
 0 2 -8 28.7 2.31
 0 2 8 25.77 2.22
 0 -2 -8 26.54 2.22
 0 -2 8 31.07 2.43
 0 2 -8 27.78 2.31
 0 -2 -8 30.86 2.36
 0 2 8 29.91 2.31
 0 -2 -8 27.68 2.28
 0 -2 -9 7.51 1.2
 0 -2 -9 8.68 1.4
 0 -2 9 8.77 1.35
 0 -2 9 5.58 1.13
 0 2 9 9.3 1.32
 0 2 9 8.12 1.39
 0 2 -9 8.69 1.2
 0 2 9 8.37 1.3
 0 2 9 8.3 0.89
 0 -2 -9 7.71 0.83
 0 2 9 7.32 1.07
 0 2 -9 6.78 1.31
 0 -2 9 7.01 0.96
 0 -2 -9 6.17 1.28
 0 -2 -9 7.22 0.96
 0 2 -9 6.99 0.89
 0 2 9 8.79 1.32
 0 -2 9 8.59 1.37
 0 2 9 8.36 1.28
 0 -2 -9 7.05 1.3
 0 -2 9 7.16 1.03
 0 -2 9 6.27 1.32
 0 2 -9 10.21 1.4
 0 -2 9 5.99 1.23
 0 2 -9 6.52 1.02
 0 -2 9 8.42 1.01
 0 2 -9 8.72 1.38
 0 2 -9 7.86 1.25
 0 -2 9 7.7 0.79
 0 2 -9 6.6 0.88
 0 2 9 6.07 0.81
 0 2 9 8.42 1.33
 0 -2 -9 8.82 1.41
 0 2 -9 9.27 1.39
 0 -2 9 5.28 1.24
 0 2 -9 7.69 1.37
 0 2 9 7.62 1.35
 0 -2 -9 2.98 1.16
 0 2 -9 7.89 1.38
 0 -2 -9 8.19 1.4
 0 2 9 7.7 0.84
 0 2 9 7.53 1.3
 0 -2 -9 6.24 1.3
 0 -2 -9 8.46 1.3
 0 -2 -9 6.76 1.23
 0 -2 9 5.52 1.24
 0 2 9 6.35 1.25
 0 2 -9 6.98 0.61
 0 -2 -9 5.34 1.21
 0 2 9 7.19 1.2
 0 -2 9 8.28 1.29
 0 2 -9 6.16 1.25
 0 -2 9 8.49 1.42
 0 2 -9 7.38 1.34
 0 2 9 5.91 1.14
 0 2 10 325.57 15.92
 0 -2 -10 351.01 15.96
 0 2 -10 333.26 15.86
 0 -2 -10 350.08 15.9
 0 2 10 323.94 15.92
 0 2 -10 330.64 15.87
 0 -2 -10 336.34 15.93
 0 2 -10 329.13 15.88
 0 -2 10 317.4 15.91
 0 -2 -10 352.17 15.97
 0 2 -10 329.33 15.83
 0 2 10 330.36 15.08
 0 2 10 332.75 14.86
 0 -2 10 329.93 15.08
 0 2 -10 328.52 15.08
 0 -2 -10 339.22 15.12
 0 -2 -10 322.33 15.91
 0 2 10 342.58 15
 0 2 10 334.49 15.84
 0 2 -10 332.17 15.42
 0 -2 -10 332.84 15.01
 0 -2 10 320.82 15.66
 0 -2 -10 342.4 15.66
 0 -2 10 316.81 15.59
 0 2 10 334.55 15.83
 0 -2 -10 324.65 15.8
 0 -2 10 320.19 15.83
 0 2 -10 348.22 15.96
 0 -2 10 333.19 15.87
 0 -2 10 333.94 15.4
 0 -2 -10 338.83 15.28
 0 -2 10 336.52 15.77
 0 2 10 344.72 15.83
 0 -2 -10 332.89 15.94
 0 2 -10 328.11 15.71
 0 2 -10 348.1 15.2
 0 2 10 334.76 15.75
 0 2 -10 341.46 15.75
 0 2 -10 322.85 15.34
 0 2 10 329.49 15.12
 0 -2 10 328.72 15.28
 0 2 -10 337.33 15.08
 0 2 -10 340.02 15.06
 0 -2 10 325.73 14.89
 0 2 10 326.54 15.58
 0 -2 10 332.6 15.25
 0 2 10 342.36 15.95
 0 -2 10 321.35 15.85
 0 -2 -10 343.03 15.89
 0 2 -10 338.36 14.79
 0 -2 -10 357.88 15.95
 0 2 -10 331.35 15.87
 0 2 10 339.79 15.85
 0 -2 10 349.4 16.01
 0 -2 10 336.92 15.84
 0 -2 -10 335.01 15.59
 0 2 -11 1479.52 64.73
 0 2 11 1458.83 64.83
 0 2 -11 1419.83 64.68
 0 2 -11 1453.34 64.68
 0 -2 -11 1483.3 64.78
 0 2 -11 1422.91 64.71
 0 -2 11 1403.63 64.79
 0 -2 -11 1470.77 64.73
 0 -2 -11 1451.17 64.65
 0 -2 -11 1504.22 64.78
 0 2 11 1421.87 64.8
 0 2 11 1411.25 63.57
 0 2 11 1412.54 63.78
 0 -2 11 1452.71 63.83
 0 2 11 1485.04 63.81
 0 -2 -11 1465.15 63.82
 0 -2 -11 1456.62 63.84
 0 -2 -11 1429.21 63.8
 0 2 -11 1419.31 63.83
 0 -2 11 1442.59 64.49
 0 2 11 1430.29 63.71
 0 -2 -11 1431.98 63.7
 0 -2 11 1448.65 64.43
 0 -2 -11 1493.53 64.46
 0 2 -11 1482.08 64.16
 0 2 11 1478.67 64.65
 0 -2 11 1467.67 64.16
 0 2 11 1514.88 64.66
 0 2 -11 1516.95 63.96
 0 2 -11 1433.02 64.5
 0 -2 11 1450.28 64.69
 0 2 -11 1471.69 64.77
 0 -2 -11 1426.87 64.74
 0 -2 11 1457.22 64.69
 0 -2 11 1456.21 64.58
 0 2 -11 1522 63.52
 0 2 11 1484.79 64.53
 0 -2 -11 1463.78 64.7
 0 2 11 1445.99 63.74
 0 2 11 1480.43 63.88
 0 2 -11 1538.06 63.53
 0 2 -11 1374.46 64.07
 0 -2 -11 1514.78 64.49
 0 2 -11 1410.89 63.79
 0 -2 11 1378.34 63.58
 0 2 -11 1478.28 63.79
 0 -2 -11 1479.52 64.68
 0 2 11 1442.44 64.65
 0 2 -11 1461.19 63.5
 0 2 -11 1435.27 64.67
 0 2 11 1418.73 64.75
 0 -2 -11 1509.63 64.37
 0 -2 11 1445.72 64.81
 0 -2 -11 1542.54 64.76
 0 -2 11 1441.17 64.72
 0 -2 11 1482.17 64.66
 0 2 -12 1325.56 58.94
 0 2 -12 1324.2 58.91
 0 2 12 1288.67 59
 0 2 12 1314.5 59.05
 0 -2 12 1300.68 59.04
 0 2 12 1240.54 57.69
 0 2 12 1280.4 57.92
 0 -2 -12 1324.22 57.8
 0 -2 12 1313.83 57.97
 0 -2 -12 1306.64 57.95
 0 2 12 1332.9 57.94
 0 -2 -12 1311.42 57.99
 0 2 -12 1290.19 57.96
 0 -2 -12 1314.57 57.94
 0 -2 12 1309.62 58.69
 0 2 -12 1371.33 58.29
 0 -2 12 1349.35 58.68
 0 2 12 1294.66 57.85
 0 -2 -12 1317.83 57.78
 0 2 12 1335.33 57.6
 0 -2 12 1295.05 58.27
 0 2 12 1390.24 58.78
 0 2 12 1293.45 58.28
 0 -2 -12 1336.01 58.92
 0 2 -12 1295.57 58.67
 0 2 -12 1393.28 58.14
 0 2 -12 1320.94 57.52
 0 -2 12 1331.31 58.77
 0 -2 -12 1347.2 59.04
 0 2 -12 1325.28 58.98
 0 2 -12 1338.73 57.53
 0 2 12 1333.89 58.03
 0 2 12 1293.72 57.85
 0 2 -12 1270.94 58.22
 0 2 12 1354.32 57.62
 0 -2 -12 1331 58.61
 0 2 -12 1282.37 57.93
 0 2 -12 1334.55 57.92
 0 -2 12 1308.9 58.92
 0 2 -12 1355.73 57.63
 0 -2 12 1331.68 59.05
 0 -2 -12 1347.41 58.89
 0 -2 -12 1362.02 58.53
 0 2 12 1296.94 58.97
 0 2 12 1322.47 58.88
 0 2 -13 611.85 27.35
 0 -2 13 592.45 27.47
 0 2 13 594.39 27.45
 0 2 13 615.15 27.48
 0 2 -13 591.91 27.3
 0 2 13 608.82 26.24
 0 2 13 608.79 26
 0 2 13 586.74 26.14
 0 -2 -13 616.61 26.28
 0 -2 -13 623.89 26.1
 0 2 13 610.09 26.26
 0 -2 13 614.41 26.31
 0 -2 -13 574.89 26.22
 0 -2 -13 604.74 26.31
 0 2 -13 606.91 26.3
 0 2 -13 624.71 26.58
 0 -2 -13 616.9 26.03
 0 2 13 612.59 27.3
 0 2 13 608.94 26.64
 0 2 -13 613.07 27.41
 0 -2 -13 604.64 27.42
 0 -2 13 612.82 27.17
 0 -2 13 580.25 25.69
 0 2 13 632.97 27.16
 0 -2 -13 544.43 25.69
 0 2 -13 665.38 26.5
 0 2 -13 522.57 25.62
 0 2 13 597.87 25.75
 0 -2 -13 626.83 27.4
 0 -2 13 612.76 26.59
 0 2 13 598.46 25.75
 0 2 13 625.75 26.35
 0 2 13 611.71 26.15
 0 2 -13 517.46 25.62
 0 2 -13 579.98 26.54
 0 2 -13 617.94 26.26
 0 -2 13 580.54 25.94
 0 2 -13 624.51 26.24
 0 -2 13 609.58 27.35
 0 2 13 615.39 27.28
 0 2 13 600.44 27.44
 0 -2 -13 624.01 27.3
 0 -2 -13 624.85 26.85
 0 -2 13 604.9 27.5
 0 2 -13 622.46 25.89
 0 2 -14 543.77 25.08
 0 2 -14 549.03 25.05
 0 2 14 559.59 25.26
 0 2 14 580.03 25.34
 0 -2 14 570.2 25.35
 0 2 14 568.14 23.82
 0 2 14 557.05 23.63
 0 2 14 578.84 23.9
 0 2 14 551.59 23.61
 0 -2 -14 558.6 23.92
 0 2 14 588.77 23.97
 0 -2 14 572.91 23.98
 0 -2 -14 560.2 23.91
 0 -2 14 555.8 23.34
 0 2 -14 551.49 23.96
 0 -2 -14 557.73 23.98
 0 2 -14 605.24 24.25
 0 2 14 564.27 23.77
 0 -2 -14 591.12 23.62
 0 2 14 585.19 25.02
 0 2 14 580.21 25.05
 0 -2 -14 582.96 25.16
 0 -2 14 586.82 24.96
 0 -2 -14 557.76 25.18
 0 2 14 590.01 24.89
 0 2 14 410.89 23.14
 0 2 14 588.79 24.4
 0 -2 14 564.94 24.24
 0 2 -14 542.78 25.11
 0 2 -14 631.61 24.22
 0 2 14 569.18 24
 0 2 -14 551.59 24.24
 0 2 -14 580.68 24.87
 0 2 14 424.59 23.16
 0 -2 -14 573.21 23.74
 0 2 -14 584.38 23.94
 0 2 -14 566.4 23.88
 0 -2 14 547.9 23.55
 0 -2 14 577.44 25.14
 0 -2 -14 578.39 25.02
 0 -2 14 598.37 24.26
 0 -2 14 552.39 25.26
 0 2 14 594.35 25.12
 0 2 14 576.3 25.25
 0 2 -14 579.12 23.51
 0 -2 -14 576 24.51
 0 -2 15 136.98 8.36
 0 2 15 136.22 8.29
 0 2 15 140.35 8.33
 0 2 -15 143.23 8.23
 0 2 -15 145.54 8.27
 0 2 15 152.12 7.1
 0 2 15 140.36 6.87
 0 2 15 141.52 7.11
 0 -2 -15 145.02 7.16
 0 2 15 146.37 7.2
 0 -2 15 149.89 7.26
 0 2 15 137.1 6.82
 0 -2 -15 149.79 7.16
 0 -2 15 143.4 6.57
 0 2 -15 142.89 7.21
 0 -2 -15 142.53 7.23
 0 2 15 142.33 6.97
 0 -2 15 145.53 8.03
 0 2 15 150.44 8.29
 0 2 15 143.56 8.11
 0 -2 -15 147.38 6.77
 0 -2 15 142.41 7.99
 0 2 -15 136.92 8.23
 0 -2 -15 147.92 8.28
 0 2 15 140.23 7.52
 0 -2 -15 139.21 7.19
 0 2 15 145.41 7.96
 0 -2 15 133.96 7.32
 0 -2 -15 137.43 8.25
 0 -2 15 141.86 7.99
 0 2 -15 142.72 8
 0 2 -15 142.15 7.45
 0 2 15 136.36 7.15
 0 2 -15 146.92 7.17
 0 -2 -15 143.34 6.99
 0 2 -15 146.83 7.13
 0 -2 15 134.31 6.73
 0 2 15 137.74 8.27
 0 2 15 138.99 8.06
 0 -2 -15 141.74 8.09
 0 -2 15 152.6 8.49
 0 -2 15 147.01 7.44
 0 -2 15 136.98 8.1
 0 2 -15 149.23 6.71
 0 2 16 2.44 0.97
 0 -2 16 3.19 1.67
 0 2 16 4.56 1.86
 0 2 -16 3.99 1.56
 0 2 16 2.01 1.41
 0 -2 -16 0.73 1.2
 0 -2 16 1.75 0.93
 0 2 16 1.27 1.21
 0 -2 -16 2.82 1.23
 0 -2 16 3.04 1.36
 0 -2 -16 1.08 1.19
 0 2 16 1.62 0.99
 0 2 16 1.38 1.21
 0 2 -16 2.3 1.23
 0 -2 16 1.78 0.72
 0 -2 -16 1.31 1.07
 0 2 16 3.35 1.76
 0 -2 16 0.23 1.58
 0 -2 16 1.59 1.51
 0 2 16 2.3 1.18
 0 -2 -16 2.21 0.71
 0 2 16 3.16 1.59
 0 -2 16 1.74 1.05
 0 2 -16 1.92 1.52
 0 -2 -16 0.84 0.9
 0 2 16 3.91 1.56
 0 -2 16 2.08 1.44
 0 -2 -16 1.65 1.47
 0 -2 -16 3.66 1.61
 0 -2 16 1.93 1.19
 0 2 16 3.32 1.26
 0 2 -16 1.52 1.1
 0 -2 -16 0.2 1.36
 0 -2 -16 1.42 1.34
 0 2 16 1.8 0.88
 0 2 -16 2.06 1.53
 0 2 -16 3.43 1.27
 0 2 -16 0.32 1.04
 0 -2 16 2.72 0.83
 0 -2 16 2.86 1.68
 0 2 16 1.51 1.49
 0 2 -16 3.45 0.73
 0 2 16 2.79 1.55
 0 -2 -16 1.66 1.38
 0 2 -16 1.34 1.62
 0 -2 16 3.11 1.47
 0 2 17 43.14 4.08
 0 2 -17 40.78 3.91
 0 2 -17 43.18 3.95
 0 2 17 48.72 4.15
 0 -2 17 42.11 4.08
 0 2 17 50.21 3.07
 0 -2 17 44.61 2.7
 0 -2 17 45.41 2.69
 0 2 17 41.55 3.03
 0 -2 17 44.69 3.18
 0 2 17 46.88 3.18
 0 2 17 41.96 2.69
 0 -2 -17 43.29 3.03
 0 -2 17 46.82 2.46
 0 2 -17 47.15 3.19
 0 -2 -17 46.98 3.19
 0 -2 -17 45.76 3.06
 0 2 17 42.6 4.06
 0 -2 -17 48.21 2.56
 0 -2 17 48.2 3.92
 0 2 17 41.38 3.83
 0 -2 17 51.43 4.05
 0 2 -17 45.18 4.08
 0 2 17 43.1 3.39
 0 -2 -17 50.63 4.15
 0 -2 -17 44.25 3
 0 -2 -17 47.1 4.08
 0 -2 17 37.2 3.05
 0 -2 17 45.47 3.83
 0 -2 -17 46.9 3.67
 0 2 -17 44.78 3.88
 0 -2 -17 50.95 3.74
 0 2 17 45.7 3.05
 0 -2 -17 44.91 2.93
 0 2 -17 42.91 3.05
 0 -2 -17 42.8 3.19
 0 2 -17 45.64 3.04
 0 -2 17 45.56 2.61
 0 2 17 49.03 3.81
 0 2 17 50.06 3.99
 0 -2 -17 41.66 4.01
 0 2 17 45.35 4.12
 0 -2 17 52.94 3.44
 0 -2 17 40.61 3.95
 0 -2 17 47.33 4.07
 0 -2 18 2.51 0.93
 0 2 -18 1.24 1.32
 0 -2 -18 4.14 1.51
 0 -2 -18 2.75 1.34
 0 2 -18 2.55 1.36
 0 -2 18 2.79 0.9
 0 -2 18 2.56 1.44
 0 -2 -18 1.81 1.26
 0 -2 -18 3.43 1.37
 0 2 18 1.76 1.47
 0 2 18 0.99 1.16
 0 2 18 0.33 1.74
 0 -2 18 2.97 1.91
 0 -2 -18 0.64 1.89
 0 -2 18 3.53 1.85
 0 2 18 0.86 1.63
 0 2 -18 0.92 1.73
 0 -2 18 4.01 2.04
 0 2 18 3.61 1.91
 0 2 -18 0.31 1.68
 0 2 18 1.36 1.03
 0 2 18 3.99 1.97
 0 -2 18 3 0.89
 0 2 18 2.81 0.91
 0 -2 18 3.2 0.88
 0 -2 18 4.46 1.85
 0 2 18 7.5 2.4
 0 2 18 2.76 1.33
 0 2 18 1.12 1.65
 0 -2 18 1.87 1.85
 0 -2 -18 3.09 0.98
 0 2 -18 0.13 1.44
 0 -2 18 2.32 1.05
 0 2 18 1.69 1.4
 0 -2 18 2.64 1.1
 0 2 -18 3.46 1.76
 0 -2 -18 0.91 1.52
 0 2 -18 4.22 2.06
 0 -2 -18 2.54 1.58
 0 -2 -18 3.17 1.74
 0 2 18 2.47 1.62
 0 -2 -18 3.92 1.85
 0 -2 18 2.75 1.45
 0 2 18 2.28 1.42
 0 2 -18 1.9 1.88
 0 -2 18 2.09 1.83
 0 -2 18 4.64 1.31
 0 -2 -19 385.24 17.61
 0 2 -19 378.79 17.81
 0 2 -19 374.47 17.77
 0 -2 19 379.51 17.22
 0 -2 19 377.45 17.06
 0 -2 -19 375.45 17.94
 0 -2 -19 369.87 17.76
 0 2 -19 380.9 17.97
 0 2 19 399.75 17.94
 0 -2 -19 374.9 17.81
 0 2 19 369.84 17.29
 0 -2 19 394.41 17.98
 0 -2 19 411.26 19.43
 0 2 19 394.74 19.25
 0 -2 19 403.93 18.3
 0 2 19 399.41 18.96
 0 -2 -19 376.17 19.47
 0 -2 19 388.17 19.66
 0 2 19 385.79 19.59
 0 2 19 373.55 19.53
 0 2 -19 375.79 19.38
 0 2 -19 369.74 19.35
 0 -2 19 383.33 19.67
 0 2 19 362.88 19.46
 0 -2 19 376.96 17.07
 0 -2 -19 394.38 17.08
 0 2 19 389.13 17.11
 0 -2 19 416.68 19.3
 0 -2 19 367.21 18.95
 0 2 19 404.58 19.52
 0 2 19 386.28 19.21
 0 -2 -19 381.09 17.13
 0 2 -19 378.44 17.09
 0 2 19 365.94 17.06
 0 2 19 400.38 17.76
 0 -2 19 375.33 17.3
 0 2 19 398.47 17.77
 0 -2 19 372.31 17.29
 0 -2 -19 376.37 17.06
 0 -2 19 391.13 17.1
 0 -2 -19 384.28 18.71
 0 2 -19 398.32 18.83
 0 2 -19 387.88 19.14
 0 -2 -19 388.15 18.74
 0 2 -19 372.63 19.43
 0 -2 -19 390.69 19.41
 0 2 19 393.24 18.42
 0 -2 19 386.9 19
 0 -2 -19 379.97 19.49
 0 2 -20 164.09 8.94
 0 -2 -20 176.78 8.81
 0 -2 -20 192.21 9.28
 0 -2 20 176.33 8.23
 0 2 -20 166.51 9.12
 0 -2 -20 176.94 9.17
 0 -2 20 180.68 9.21
 0 -2 -20 154.95 8.88
 0 2 20 181.02 9.12
 0 2 20 199.2 10.58
 0 2 20 181.79 10.77
 0 -2 20 185.93 10.51
 0 2 20 204.01 10.28
 0 -2 20 183.24 9.43
 0 -2 -20 175.53 10.66
 0 -2 20 182.24 10.87
 0 2 20 174.17 10.78
 0 -2 20 166.93 10.62
 0 2 20 176.84 10.75
 0 2 -20 178.47 10.61
 0 2 -20 173.93 10.52
 0 -2 20 177.86 8.26
 0 2 20 181.54 8.27
 0 -2 -20 184.38 8.26
 0 2 20 189.72 10.52
 0 -2 20 196.28 10.56
 0 -2 20 187.75 10.33
 0 2 20 185.78 10.68
 0 2 -20 171.45 8.26
 0 2 20 169.09 8.22
 0 -2 -20 175.01 8.31
 0 2 20 190.42 9.05
 0 -2 20 170.27 8.44
 0 -2 -20 176.01 8.23
 0 -2 20 174.54 8.26
 0 2 -20 175.14 10.22
 0 -2 -20 189.3 9.97
 0 -2 -20 176.86 9.88
 0 2 -20 169.31 9.83
 0 2 -20 181.11 10.2
 0 -2 20 177.72 10.17
 0 2 -20 173.99 10.55
 0 -2 -20 193.02 10.83
 0 2 20 183.44 9.59
 0 2 -21 7.86 1.83
 0 -2 -21 9.24 2
 0 2 -21 7.52 1.88
 0 -2 -21 6.68 1.81
 0 -2 21 7.35 1.17
 0 2 -21 6.95 0.98
 0 -2 -21 6.77 1.64
 0 -2 21 10.68 2.08
 0 -2 -21 8.07 1.8
 0 2 21 8.49 1.91
 0 -2 -21 6.55 2.46
 0 2 21 5.9 2.45
 0 2 -21 7.43 2.31
 0 -2 21 4.16 2.24
 0 -2 21 10.81 2.65
 0 2 21 10.91 2.55
 0 2 -21 9.62 2.45
 0 2 21 7.55 2.52
 0 -2 21 7.24 2.55
 0 2 21 8.45 2.77
 0 -2 -21 9.42 1.21
 0 2 21 10.8 1.23
 0 2 -21 7.99 1.32
 0 2 21 6.26 1.08
 0 -2 21 7.82 1.19
 0 -2 21 7.09 1.18
 0 2 21 7.18 2.73
 0 2 21 7.01 2.64
 0 -2 21 7.3 2.51
 0 -2 21 7.3 2.29
 0 2 -21 6.9 1.25
 0 -2 -21 7.97 1.32
 0 2 21 7.49 1.18
 0 -2 21 6.33 1.29
 0 2 21 7.57 1.88
 0 -2 -21 7.16 1.12
 0 -2 -21 8.43 2.08
 0 2 -21 8.2 2.25
 0 -2 -21 6.1 2.06
 0 2 -21 8.98 2.52
 0 -2 -21 7.3 2.48
 0 2 -21 10.24 2.61
 0 2 21 3.16 1.7
 0 2 21 6.96 2.23
 0 2 -21 3.44 2.09
 0 -2 21 6.43 2.29
 0 2 -22 14.85 2.2
 0 -2 -22 13.87 2.28
 0 2 -22 9.29 1.93
 0 2 22 12.95 1.18
 0 2 -22 9.89 2.06
 0 -2 22 10.67 1.3
 0 2 -22 10.07 1.12
 0 -2 -22 10.31 2.16
 0 -2 -22 11.67 2.04
 0 2 22 12.42 2.3
 0 -2 -22 11.6 1.96
 0 -2 22 16.78 2.44
 0 -2 22 9.83 2.63
 0 2 -22 14.15 3
 0 -2 -22 14.27 3.01
 0 -2 22 9.73 2.74
 0 2 22 12.08 2.91
 0 2 22 10.4 2.59
 0 2 22 2.52 2.37
 0 2 -22 10.18 2.9
 0 -2 22 9.78 2.83
 0 2 22 11.99 2.96
 0 2 22 8.9 1.22
 0 -2 22 10.89 1.34
 0 2 22 11.8 1.39
 0 2 -22 13.15 1.54
 0 -2 22 8.78 1.31
 0 -2 -22 8.28 1.33
 0 2 22 14.93 3.36
 0 2 22 6.16 2.76
 0 -2 22 8.14 2.8
 0 -2 22 7.38 2.58
 0 -2 -22 11.74 1.49
 0 2 -22 10.74 1.41
 0 2 22 10.61 1.32
 0 -2 22 8.76 1.1
 0 2 22 13.07 2.08
 0 -2 -22 9.36 1.32
 0 2 -22 7.83 2.75
 0 2 -22 10.92 2.4
 0 -2 -22 7.5 2.26
 0 -2 -22 11.4 2.42
 0 2 22 10.33 2.49
 0 -2 -22 10.57 2.8
 0 2 -22 13.29 2.89
 0 2 22 11.12 2.16
 0 -2 22 9.3 2.5
 0 2 -22 12.15 2.83
 0 -2 -23 167.5 9.08
 0 2 -23 178.21 9.38
 0 -2 23 170.38 9.56
 0 2 23 181.3 9.6
 0 2 -23 182.01 8.24
 0 2 -23 176.14 9.59
 0 2 23 177.12 8.29
 0 -2 23 182.07 8.46
 0 -2 -23 181.41 9.65
 0 -2 -23 181.04 9.65
 0 2 -23 180.69 9.4
 0 -2 -23 205.6 11.61
 0 2 23 171.34 11.27
 0 -2 23 176.22 10.87
 0 2 23 210.2 11.25
 0 2 23 185.99 10.64
 0 -2 23 176.46 11.37
 0 2 -23 188.15 11.38
 0 2 23 174.48 11.28
 0 2 23 171.35 11.35
 0 2 -23 181.22 11.19
 0 -2 23 180.48 11.38
 0 2 -23 200.21 10.95
 0 -2 -23 186.8 11.3
 0 2 -23 195.84 11.46
 0 2 23 181.23 9.99
 0 -2 -23 167.41 9.77
 0 -2 23 180.68 10.63
 0 -2 23 218.99 11.52
 0 -2 23 181.5 10.76
 0 2 23 177.58 10.91
 0 2 23 193.94 11.46
 0 -2 -23 180.01 8.47
 0 -2 23 181.69 8.51
 0 2 23 184.03 8.39
 0 -2 23 180.17 8.5
 0 2 -23 176.9 8.53
 0 -2 -23 174.93 8.48
 0 2 23 182.72 8.53
 0 2 23 180.94 9.29
 0 2 -23 192.79 10.54
 0 -2 -23 181.16 10.31
 0 2 -23 196.2 11.07
 0 -2 -23 169.88 10.22
 0 -2 -23 179.43 8.57
 0 2 -23 176.97 8.52
 0 2 23 171.43 8.45
 0 -2 23 177.62 8.27
 0 -2 -24 7.42 2.43
 0 -2 -24 16.74 2.76
 0 2 -24 14.81 3.17
 0 2 -24 9.42 2.79
 0 2 -24 13.25 2.3
 0 -2 24 12.58 2.47
 0 -2 -24 7.4 1.97
 0 2 24 6.79 2.23
 0 -2 24 9.69 1.41
 0 2 -24 8.2 2.26
 0 2 24 11.67 1.29
 0 -2 -24 8.66 2.22
 0 2 24 11.91 0.95
 0 -2 24 10.89 0.95
 0 -2 -24 12.07 2.31
 0 2 -24 11.35 2.16
 0 -2 24 12.75 1.99
 0 2 24 11.41 3.19
 0 -2 24 11.75 3.1
 0 2 -24 15.62 3.31
 0 2 24 7.47 2.89
 0 -2 24 15.07 3.07
 0 -2 -24 12.67 3.43
 0 2 24 13.36 2.99
 0 2 -24 18.29 3.43
 0 -2 24 14.5 3.31
 0 2 24 11.47 3.26
 0 -2 24 12.3 2.96
 0 2 24 12.08 3.16
 0 2 24 12.86 1.49
 0 2 -24 12.36 1.53
 0 -2 -24 11.28 1.55
 0 2 24 10.95 1.4
 0 -2 24 10.33 1.5
 0 -2 24 12.89 1.55
 0 2 -24 9.58 1.6
 0 2 24 11.79 1.47
 0 -2 -24 11.06 1.46
 0 2 24 15.63 2.36
 0 2 -24 9 2.9
 0 2 -24 15.23 3.28
 0 2 24 12.97 2.86
 0 -2 24 11.82 2.83
 0 -2 -24 10.4 2.96
 0 -2 -25 2.24 2.09
 0 2 -25 -1.6 2.78
 0 -2 -25 2.46 2.68
 0 2 -25 0.33 2.25
 0 -2 -25 2.63 1.89
 0 2 -25 0.57 2
 0 -2 25 -0.89 1.97
 0 2 25 -1.05 2.24
 0 2 -25 1.56 1.96
 0 -2 -25 2.68 2.02
 0 2 25 0.98 1.03
 0 -2 25 0.58 1.13
 0 -2 25 1.49 0.73
 0 2 25 1.13 0.73
 0 -2 -25 -0.23 1.99
 0 2 -25 0.58 1.87
 0 -2 25 -0.33 1.61
 0 2 -25 1.36 2.33
 0 -2 25 0.98 2.79
 0 2 25 0.5 2.66
 0 2 -25 3.19 2.5
 0 -2 -25 0.47 2.47
 0 -2 25 -0.49 2.55
 0 2 25 -3.43 3.05
 0 2 25 0.47 3.13
 0 -2 25 0.39 2.36
 0 2 25 2.96 2.68
 0 2 -25 1.01 1.23
 0 2 25 -0.61 1.12
 0 -2 -25 0.09 1.24
 0 2 25 1.08 1.11
 0 2 -25 0.93 1.31
 0 -2 25 0.33 1.2
 0 2 25 2.65 1.21
 0 -2 25 1.15 1.22
 0 -2 -25 0.15 1.14
 0 -2 25 -0.23 2.02
 0 2 25 1.71 2
 0 2 25 2.75 2.34
 0 2 -25 -1.44 2.54
 0 -2 -25 -0.95 2.5
 0 -2 25 0.36 2.48
 0 2 -25 0.94 2.49
 0 2 -26 0.67 2.43
 0 -2 -26 2.21 2.69
 0 2 -26 0.42 2.82
 0 -2 -26 4.29 2.17
 0 -2 -26 0.81 1.93
 0 2 -26 1.39 2.15
 0 -2 26 1.63 2.3
 0 2 26 1.33 2.14
 0 2 26 2.49 1.03
 0 -2 26 2.14 1.22
 0 -2 -26 3.05 2.21
 0 2 -26 3.98 2.35
 0 2 26 1.28 0.78
 0 -2 26 2.07 0.77
 0 2 -26 6.15 2.11
 0 -2 -26 4.1 2.2
 0 -2 26 -0.53 1.75
 0 2 26 3.13 2.89
 0 2 -26 -0.47 2.84
 0 -2 26 4.61 3.04
 0 2 26 0.32 1.22
 0 2 -26 1.07 1.31
 0 -2 -26 2.58 1.36
 0 -2 -26 2.47 2.81
 0 2 26 5.63 2.94
 0 -2 26 3.57 3.05
 0 2 -26 -0.48 2.76
 0 -2 26 4.45 2.63
 0 2 -26 0.37 2.59
 0 2 26 4.61 2.41
 0 -2 -26 1.52 1.24
 0 2 26 1.71 1.2
 0 -2 26 1.65 1.3
 0 -2 26 1.49 1.23
 0 2 -26 -0.27 1.38
 0 2 26 3.16 1.29
 0 2 26 5.86 3.37
 0 -2 26 -0.41 2.82
 0 2 26 4.43 2.68
 0 2 26 -0.35 2.04
 0 -2 26 1.67 1.99
 0 -2 -27 3.01 1.94
 0 2 -27 1.66 2.17
 0 2 -27 3.02 2.02
 0 -2 -27 4.82 2.44
 0 -2 27 3.17 1.34
 0 2 27 3.47 2.54
 0 -2 27 2.57 1.8
 0 2 -27 3.93 2.94
 0 2 -27 2.08 2.6
 0 -2 27 2.16 3.3
 0 -2 -27 1.15 2.8
 0 2 27 5.62 3.58
 0 -2 27 1.26 2.78
 0 2 27 4.14 2.98
 0 2 -27 1.79 1.39
 0 2 27 2.93 1.32
 0 -2 -27 1.82 1.39
 0 2 27 1.09 2.43
 0 -2 27 3.04 2.6
 0 2 -27 -0.39 2.89
 0 -2 27 1.76 0.78
 0 2 27 1.84 0.81
 0 -2 27 2.69 1.34
 0 2 -27 3.69 1.56
 0 2 27 3.29 1.25
 0 2 27 2.39 1.32
 0 -2 27 2.1 1.38
 0 -2 27 3.01 2.14
 0 2 27 2.38 2.06
 0 -2 -27 1.5 1.28
 0 -2 28 17.14 1.79
 0 -2 -28 17.55 2.96
 0 2 -28 14.67 2.71
 0 -2 28 15.45 2.46
 0 2 28 27.67 4.87
 0 -2 28 16.87 3.62
 0 2 28 16.2 3.83
 0 -2 -28 15.01 2.62
 0 -2 -28 20.67 1.89
 0 2 28 17.77 1.79
 0 2 -28 17.7 4.01
 0 -2 -28 17.42 3.81
 0 -2 28 16.29 4.14
 0 -2 28 16.22 1.22
 0 2 28 16.5 1.24
 0 -2 -28 13.99 1.96
 0 2 28 17.33 1.87
 0 2 -28 14.29 1.94
 0 -2 28 17.08 3.07
 0 2 28 21.74 2.89
 0 2 28 16.53 1.84
 0 2 -28 19.44 2.11
 0 -2 28 16.75 1.89
 0 -2 28 16.05 1.9
 0 2 29 41.4 4.27
 0 -2 29 44.97 4.43
 0 -2 29 41.18 2.88
 0 2 -29 45.71 4.39
 0 -2 -29 49.21 4.52
 0 2 -29 41.36 4.05
 0 -2 -29 41.15 4.33
 0 -2 29 40.87 3.75
 0 -2 29 48.94 4.43
 0 2 -29 42.85 3.16
 0 -2 29 43.39 3.04
 0 2 29 43.64 3.06
 0 2 -29 49.01 3
 0 -2 29 43.54 3.02
 0 -2 -29 44.64 2.94
 0 2 29 42.38 2.85
 0 2 29 41.87 2.34
 0 2 29 43.92 2.94
 0 2 -29 44.25 3.1
 0 -2 29 47.14 2.83
 0 -2 -29 47.14 3.17
 0 2 29 44.28 2.31
 0 -2 29 47.02 2.31
 0 -2 29 42.53 5.19
 0 2 29 42.63 5.45
 0 2 29 55.12 6.26
 0 -2 -29 33.02 4.88
 0 2 -29 54.88 5.78
 0 -2 29 36.55 5.66
 0 2 30 25.96 1.67
 0 -2 30 28.74 1.68
 0 2 -30 27.21 3.56
 0 -2 30 29.83 3.79
 0 2 30 27.24 3.71
 0 -2 -30 23.77 3.58
 0 2 -30 26.38 3.7
 0 -2 30 27.26 2.3
 0 2 -30 21.39 3.23
 0 -2 -30 24.21 3.77
 0 -2 30 23.49 3.54
 0 2 30 25.26 3.3
 0 2 -30 29.33 2.35
 0 -2 30 25.72 1.71
 0 -2 30 30.75 2.47
 0 2 30 26.44 2.4
 0 -2 -30 29 2.58
 0 2 -30 29.77 2.62
 0 2 -30 30.85 4.89
 0 -2 -30 25.03 4.26
 0 -2 30 32.2 5.26
 0 2 30 28.55 4.61
 0 -2 -30 25.36 2.3
 0 -2 30 31.33 2.5
 0 2 30 26.66 2.29
 0 2 30 26.13 1.74
 0 2 30 28.49 1.65
 0 -2 30 28.55 1.73
 0 2 -30 28.44 2.56
 0 -2 30 26.33 2.2
 0 -2 -30 28.3 2.56
 0 2 30 33.9 2.39
 0 2 -31 7.9 1.07
 0 -2 31 8.1 1.13
 0 2 31 7.17 1.05
 0 2 31 7.72 1.11
 0 -2 31 6.68 1.02
 0 2 31 6.16 1.02
 0 2 -31 7.64 2.66
 0 2 31 10.05 3.05
 0 -2 31 6.47 2.96
 0 -2 -31 13.2 3.09
 0 2 -31 6.91 2.76
 0 2 -31 5.99 2.63
 0 -2 -31 5.94 2.76
 0 -2 31 6.41 2.83
 0 2 31 10.47 2.85
 0 -2 -31 8.38 1
 0 2 -31 7.81 1.05
 0 2 -31 8.15 1.72
 0 2 -31 6.7 1.12
 0 2 31 6.86 1.16
 0 -2 -31 6.19 1.13
 0 2 31 8.07 1.67
 0 -2 -31 7.9 1.84
 0 2 -31 4.14 1.75
 0 -2 -31 7.02 1.11
 0 2 31 8.07 1.2
 0 -2 -31 9.52 1.73
 0 2 31 6.11 1.79
 0 -2 31 7.99 1.75
 0 -2 31 8.39 1.78
 0 2 31 6.68 1.54
 0 -2 -31 5.8 1.87
 0 2 -31 9.95 2.03
 0 -2 -31 5.83 1.26
 0 -2 31 6.84 1.08
 0 2 -31 6.58 1.22
 0 2 -32 36.96 2.02
 0 2 32 37.27 2
 0 2 32 35.24 2.07
 0 -2 32 34.45 2.07
 0 2 32 31.72 2.01
 0 2 -32 32.12 3.97
 0 2 32 38.02 4.25
 0 -2 32 35.15 4.27
 0 2 -32 36.01 4.25
 0 -2 -32 39.05 4.48
 0 -2 -32 37.45 1.97
 0 2 -32 35.14 2.01
 0 2 -32 29.66 3.82
 0 -2 -32 35.86 4.36
 0 2 32 17.61 3.57
 0 2 -32 40.78 3.05
 0 2 -32 40.64 2.81
 0 -2 32 35.17 4.31
 0 2 32 32.99 3.87
 0 -2 -32 35.61 2.12
 0 2 32 36.23 2.12
 0 2 32 40.18 2.75
 0 2 -32 42.63 3.03
 0 -2 -32 36.93 3
 0 -2 -32 37.3 2.11
 0 -2 32 33.81 2.86
 0 2 32 34.85 2.63
 0 -2 32 35.67 2.84
 0 2 -32 32.15 2.96
 0 2 32 33.64 2.8
 0 -2 -32 40.2 2.99
 0 -2 -32 35.08 2.16
 0 -2 32 34.32 2.05
 0 2 -32 31.09 2.09
 0 2 -33 28.87 1.74
 0 2 33 30.59 1.75
 0 2 33 27.61 1.82
 0 -2 33 30.89 1.83
 0 2 33 25.45 1.74
 0 2 -33 23.75 3.67
 0 2 33 26.9 3.77
 0 -2 33 34.69 4.23
 0 -2 33 30.3 2.44
 0 2 -33 31.38 3.99
 0 -2 -33 20.35 3.72
 0 -2 -33 27.83 1.72
 0 2 -33 27.87 1.76
 0 -2 -33 24.38 3.9
 0 2 -33 27.38 3.7
 0 2 -33 33.26 2.78
 0 2 33 10.17 3.1
 0 2 -33 31.68 2.54
 0 -2 33 31.76 4.13
 0 2 33 24.27 3.52
 0 2 33 26.49 1.87
 0 -2 -33 25.57 1.86
 0 2 -33 31.3 2.69
 0 2 33 28.62 2.48
 0 -2 -33 28.68 2.77
 0 2 -33 31.2 2.86
 0 -2 -33 31.1 2.71
 0 2 33 29.26 2.62
 0 -2 33 28.82 2.61
 0 -2 -33 29.51 1.85
 0 2 33 26.97 2.39
 0 -2 33 29.94 2.66
 0 2 -33 27.5 1.9
 0 -2 33 27.18 1.82
 0 -2 -33 28.03 1.94
 0 2 34 38.57 4.5
 0 -2 34 44.56 4.7
 0 -2 -34 36.41 4.37
 0 -2 34 26.4 2.69
 0 2 -34 21.25 3.88
 0 2 -34 38.3 2.08
 0 -2 -34 39.02 4.46
 0 2 -34 47.39 3.29
 0 2 34 30 3.96
 0 -2 34 31.08 4.37
 0 2 34 42.73 4.1
 0 -2 -34 40.43 2.21
 0 2 34 34.22 2.09
 0 2 -34 39.24 2.11
 0 -2 -34 39.79 2.07
 0 -2 -34 39.06 2.26
 0 2 -34 34.84 2.19
 0 -2 34 34.12 2.14
 0 2 -34 32.57 3.98
 0 -2 -34 36.19 2.21
 0 2 34 37.4 2.22
 0 -2 34 36.79 2.14
 0 2 34 35.11 2.15
 0 2 -35 17.9 3.3
 0 -2 35 16.06 3.51
 0 2 35 13.98 3.42
 0 2 -35 14.52 3.33
 0 -2 35 13.68 1.88
 0 -2 -35 14.82 3.35
 0 -2 35 15.92 1.4
 0 2 35 11.86 1.35
 0 -2 35 15.3 1.32
 0 -2 -35 18.36 3.58
 0 2 35 12.07 2.98
 0 2 -35 16 2.24
 0 2 35 13.89 3.06
 0 -2 35 16.7 3.56
 0 2 35 15.64 1.25
 0 -2 -35 14.94 1.27
 0 2 -35 14.38 1.31
 0 2 35 14.28 1.3
 0 2 35 12.6 2.08
 0 -2 -35 11.62 1.51
 0 -2 35 13.33 1.35
 0 2 -35 15.18 1.5
 0 2 35 17.63 1.47
 0 -2 -35 15.67 1.43
 0 -2 -35 16.28 1.42
 0 2 -36 1.5 1.98
 0 -2 36 0.48 1.61
 0 -2 -36 0.22 1.83
 0 2 36 1.37 1.68
 0 2 -36 -0.13 1.8
 0 2 -36 0.5 2.53
 0 -2 -36 0.78 1.06
 0 2 36 -0.07 1.13
 0 2 36 0.65 0.89
 0 -2 -36 1.68 1.28
 0 2 -36 1.27 1.23
 0 2 36 -0.18 1.03
 0 -2 36 0.44 1.06
 0 2 36 -0.32 1.05
 0 -2 36 0.27 1.05
 0 -2 36 0.75 0.97
 0 -2 36 0.39 1.14
 0 2 -36 1.36 2.76
 0 -2 -36 0.34 2.69
 0 -2 36 1.64 2.86
 0 2 36 2.81 3.21
 0 2 36 -0.99 1.49
 0 -2 36 -0.23 1.82
 0 2 36 1.53 1.55
 0 2 -36 1.34 1.77
 0 -2 -36 0.66 1.74
 0 -2 -36 0.6 0.96
 0 2 -36 0.88 0.99
 0 2 37 -1.5 1.75
 0 -2 37 2.04 1.62
 0 -2 -37 1.34 1.94
 0 2 -37 -0.13 1.94
 0 2 -37 0.53 1.78
 0 2 37 1.74 1.16
 0 -2 -37 -0.39 1.02
 0 -2 -37 1.02 2.81
 0 2 -37 -0.68 2.66
 0 2 37 -1.56 2.95
 0 -2 37 2.95 3.06
 0 2 -37 -0.73 2.54
 0 -2 -37 -1.06 1.26
 0 2 -37 1.02 1.23
 0 -2 37 -0.22 1.02
 0 2 37 0.36 1
 0 -2 -37 1.59 1.85
 0 2 37 1.6 1.47
 0 2 -37 -0.37 1.75
 0 2 -37 1.2 1.01
 0 -2 -37 0.03 0.97
 0 -2 37 0.23 1.68
 0 2 37 0.45 1.47
 0 2 37 -0.06 0.89
 0 -2 37 1.4 1.05
 0 2 37 0.71 1.05
 0 -2 37 0.03 1.16
 0 -2 37 0.9 0.97
 0 -2 38 5.82 1.72
 0 2 -38 0.37 1.97
 0 2 38 4.98 1.69
 0 -2 -38 6.29 2
 0 2 38 2.73 1.16
 0 -2 -38 3.42 1.07
 0 -2 38 4.47 1.09
 0 -2 -38 3.67 2.93
 0 2 -38 3.35 2.76
 0 -2 38 -0.64 3.16
 0 2 38 4.9 3.07
 0 2 -38 2.55 2.65
 0 2 38 3.99 1.06
 0 -2 38 2.7 1.02
 0 2 -38 5.17 1.29
 0 -2 -38 4.08 1.3
 0 2 -38 4.22 1.79
 0 2 38 2.55 1.46
 0 -2 -38 5.39 1.89
 0 2 38 3.49 1.54
 0 -2 38 1.79 1.73
 0 -2 38 4.15 1.16
 0 -2 38 3.4 1.01
 0 2 38 1.96 1.06
 0 2 38 3.6 1.07
 0 -2 38 3.13 1.07
 0 2 38 3.37 0.93
 0 -2 -38 4.46 1
 0 2 39 -0.71 0.9
 0 -2 -39 -0.75 1.01
 0 -2 39 0.73 0.95
 0 2 39 0.31 1.11
 0 2 39 -1.19 2.96
 0 -2 39 -0.94 2.76
 0 2 39 0.77 0.97
 0 -2 39 -0.95 0.99
 0 2 -39 1.88 1.21
 0 -2 -39 0.73 1.2
 0 2 -39 -1.59 1.86
 0 2 39 1.59 1.54
 0 -2 -39 1.4 1.81
 0 -2 39 0.12 1.63
 0 2 39 0.08 1.49
 0 -2 39 0.98 1.69
 0 -2 39 -1.29 1.14
 0 2 39 0.14 1.05
 0 -2 39 0.03 1.05
 0 2 39 0.89 0.96
 0 -2 39 -1.08 1
 0 2 -39 -2.93 2.69
 0 -2 -39 -3.58 2.86
 0 2 -39 -1.06 1.74
 0 -2 -39 -1.29 1.74
 0 2 39 -2.18 1.54
 0 -2 -39 0.56 0.92
 0 2 40 -0.11 0.81
 0 -2 40 0.56 0.97
 0 2 40 3.13 2.92
 0 -2 40 2.11 2.69
 0 2 -40 1.18 1.61
 0 -2 -40 1.64 1.24
 0 2 40 0.44 0.95
 0 -2 40 1.67 1
 0 2 -40 2.18 1.22
 0 2 40 -1.78 1.51
 0 2 -40 0.95 1.8
 0 -2 40 2.6 1.5
 0 -2 -40 0.94 1.77
 0 -2 40 0.84 1.55
 0 2 40 0.9 1.01
 0 -2 40 0.19 1.07
 0 -2 40 0.52 0.97
 0 2 40 0.6 0.91
 0 -2 -40 0.94 2.7
 0 -2 -40 1.75 1.73
 0 -2 -40 0.14 0.91
 0 2 -41 3.62 1.08
 0 2 41 3.2 0.83
 0 -2 41 2.83 0.95
 0 -2 41 3.97 0.97
 0 -2 41 0.86 2.84
 0 2 41 0.54 2.77
 0 2 41 3.81 1.01
 0 2 -41 3.01 1.16
 0 -2 -41 1.44 1.2
 0 -2 41 1.04 0.97
 0 -2 -41 3.59 1.73
 0 -2 41 1.51 1.06
 0 2 41 3.97 0.94
 0 2 41 2.13 1.05
 0 -2 41 3.63 0.96
 0 -2 -41 3.56 2.83
 0 -2 41 3.37 1.58
 0 2 -41 3.69 1.65
 0 -2 -41 5.1 1.77
 0 -2 -41 2.68 0.9
 0 2 41 3.41 1.55
 0 2 -41 3.29 1.75
 0 -2 -41 4.65 1.83
 0 -2 41 5.18 1.6
 0 2 42 0.65 1.4
 0 -2 42 1.22 1.42
 0 2 -42 -0.32 1.69
 0 -2 -42 1.75 1.64
 0 2 -42 -0.6 1.01
 0 -2 42 0.37 1.42
 0 2 -42 -0.73 1.43
 0 -2 -42 -0.12 1.54
 0 -2 -42 1.13 1.16
 0 -2 42 0.12 0.94
 0 2 -42 0.22 1
 0 2 42 0.63 0.92
 0 2 -42 -0.98 1.1
 0 -2 -42 -0.79 1.54
 0 -2 42 -0.64 0.88
 0 -2 42 1.51 0.88
 0 2 43 0.38 0.83
 0 -2 43 -0.67 0.93
 0 -2 43 -1.18 1.42
 0 -2 -43 0.75 1.43
 0 2 -43 1.9 1.36
 0 -2 -43 0.42 1.5
 0 -2 43 -0.75 1.39
 0 -2 -43 -0.34 1.54
 0 2 43 2.4 1.45
 0 2 -43 -0.4 1.67
 0 -2 44 2.53 0.77
 0 2 44 3.14 0.83
 0 -2 44 3.2 0.8
 0 -2 44 3.68 1.39
 0 2 -44 2.33 1.63
 0 2 44 1.74 1.32
 0 -2 -44 3.7 1.52
 0 2 -44 3.15 0.9
 0 -2 44 1.74 1.33
 0 2 -44 3.47 1.33
 0 -2 -44 1.94 1.43
 0 -2 -44 2.97 1.07
 0 2 -44 1.24 0.87
 0 2 44 3.23 0.89
 0 2 44 1.96 0.79
 0 -2 44 1.98 0.82
 0 -2 44 2.58 0.91
 0 -2 -44 2.29 1.53
 0 2 45 16.58 1.18
 0 -2 -45 17.92 1.31
 0 -2 45 16.99 1.2
 0 2 -45 14.19 1.19
 0 -2 45 17.77 1.16
 0 2 45 18.17 1.18
 0 -2 45 17.13 1.13
 0 2 -45 17.78 1.25
 0 -2 45 14.14 1.65
 0 2 45 12.82 1.72
 0 -2 45 14.19 1.68
 0 2 -45 8.7 1.87
 0 2 -45 17 1.71
 0 -2 -45 18.14 1.87
 0 2 45 15.48 1.1
 0 -2 45 18.22 1.15
 0 -2 45 12.65 1.16
 0 2 -46 0.65 0.72
 0 -2 -46 1.15 0.74
 0 -2 46 -0.37 0.67
 0 2 46 1.4 0.66
 0 -2 -46 -0.36 0.69
 0 -2 -46 0.44 0.86
 0 -2 46 0.15 0.69
 0 2 -46 0.91 0.71
 0 2 46 1.08 0.7
 0 2 46 1.18 0.68
 0 -2 46 0.59 0.62
 0 -2 46 0.74 0.64
 0 2 46 1.08 0.65
 0 -2 -46 -0.14 1.12
 0 2 -46 1.07 1.04
 0 2 -47 0.11 0.63
 0 -2 -47 -0.35 0.98
 0 -2 47 0.66 0.61
 0 2 47 1.12 0.61
 0 -2 47 -0.09 0.53
 0 -2 47 0.35 0.56
 0 2 47 -0.21 0.58
 0 -2 -47 -1.03 0.62
 0 2 -47 0.12 0.6
 0 2 47 -0.37 0.61
 0 -2 48 3.48 0.59
 0 -2 48 2.49 0.48
 0 2 48 3.73 0.53
 0 2 48 3.66 0.59
 0 -2 48 4.29 0.54
 0 -2 -48 1.88 0.5
 0 2 48 3.86 0.59
 0 2 -48 1.28 0.55
 0 -2 49 0.96 0.47
 0 2 -49 0.96 0.5
 0 2 49 1.65 0.48
 0 -2 -49 1.08 0.51
 0 2 49 1.35 0.45
 0 -2 49 1.85 0.39
 0 -3 0 0.68 0.67
 0 -3 0 -0.16 0.52
 0 3 0 1.21 0.69
 0 3 0 2.31 0.62
 0 -3 0 -0.16 0.66
 0 3 0 -0.08 0.48
 0 -3 0 0.31 0.39
 0 3 0 1.1 0.66
 0 -3 0 -0.17 0.66
 0 3 0 0.51 0.69
 0 -3 0 0.69 0.68
 0 -3 0 -0.09 0.66
 0 3 0 0.08 0.71
 0 -3 0 -0.51 0.74
 0 3 0 0.77 0.65
 0 3 0 1.07 0.73
 0 -3 0 2.8 0.78
 0 3 0 -0.07 0.62
 0 -3 0 0.24 0.67
 0 3 0 -0.48 0.6
 0 -3 0 0.09 0.73
 0 3 0 0.52 0.7
 0 -3 0 2.69 0.76
 0 3 0 0.16 0.68
 0 -3 0 -0.08 0.6
 0 3 0 -0.33 0.75
 0 3 0 -0.88 0.82
 0 3 0 0.88 0.66
 0 -3 -1 243.04 11.62
 0 -3 -1 257.87 11.87
 0 -3 -1 252.44 11.94
 0 3 1 261.5 11.94
 0 -3 1 260.3 12.03
 0 3 -1 262.82 11.79
 0 3 -1 240.9 11.94
 0 3 1 263.16 11.88
 0 3 1 267.53 11.66
 0 -3 1 235.09 11.9
 0 3 -1 272.88 11.61
 0 3 -1 251.85 11.5
 0 3 1 270.45 11.59
 0 -3 1 252.71 11.49
 0 3 -1 268.63 12.04
 0 -3 -1 264.44 12.03
 0 3 -1 261.54 12.02
 0 3 1 272.05 12.05
 0 -3 1 261.38 12.02
 0 -3 -1 268.51 12.03
 0 3 -1 265.15 12.02
 0 3 1 261.27 12.03
 0 3 1 264.96 12.04
 0 -3 -1 267.17 12.03
 0 -3 1 266.68 12.04
 0 -3 1 264.01 12.02
 0 -3 -1 261.79 12.02
 0 -3 1 261.92 12.01
 0 3 1 276.39 12.06
 0 3 -1 261.87 12.01
 0 -3 -1 243.41 11.87
 0 -3 1 261.82 11.99
 0 3 -1 243.41 11.76
 0 3 1 253.13 11.93
 0 3 1 266.61 12.02
 0 3 -1 249.53 12.05
 0 -3 1 245.63 11.75
 0 -3 -1 266.2 12.01
 0 -3 -1 262.65 12.03
 0 3 1 261.81 12
 0 3 -1 261.86 11.98
 0 -3 -1 262.72 11.49
 0 -3 1 262.59 12.02
 0 3 -1 243.89 11.93
 0 -3 -1 259.7 11.91
 0 3 1 260.44 11.96
 0 -3 -1 254.7 12.03
 0 3 1 254.49 11.97
 0 3 1 265.84 11.72
 0 -3 1 268.26 12
 0 3 1 254.27 11.93
 0 3 -1 249.63 11.83
 0 -3 -1 270.98 12.01
 0 -3 1 252.38 11.81
 0 3 -1 268.85 11.95
 0 3 -1 257.66 12.03
 0 -3 1 269.29 11.9
 0 3 1 256.2 12.02
 0 -3 1 263.2 12.09
 0 3 1 261.73 11.41
 0 3 1 250.02 11.87
 0 -3 -1 268.39 11.86
 0 -3 2 88.9 4.74
 0 3 2 99.65 4.77
 0 -3 -2 94.26 4.73
 0 3 -2 90.43 4.74
 0 3 2 95.18 4.37
 0 3 -2 97.84 4.83
 0 3 -2 89.96 4.63
 0 -3 -2 94.68 4.36
 0 -3 2 93.95 4.81
 0 3 2 90.89 4.6
 0 -3 2 81.41 4.1
 0 3 -2 88.24 4.25
 0 3 -2 100.17 4.41
 0 3 2 97.48 4.35
 0 -3 2 87.35 4.29
 0 -3 2 99.34 4.85
 0 -3 2 100.28 4.83
 0 -3 -2 93.37 4.79
 0 3 2 88.55 4.78
 0 3 2 93.37 4.79
 0 3 -2 92.58 4.8
 0 3 2 95.21 4.83
 0 3 -2 90.87 4.77
 0 3 -2 94.36 4.79
 0 -3 -2 97.83 4.83
 0 3 2 91.66 4.79
 0 -3 2 90.64 4.77
 0 -3 -2 100.27 4.84
 0 -3 -2 89.71 4.76
 0 3 -2 100.74 4.84
 0 -3 2 88.06 4.76
 0 3 -2 91.54 4.74
 0 -3 2 95.63 4.77
 0 -3 2 87.39 4.45
 0 3 2 93.4 4.78
 0 3 2 99.28 4.82
 0 -3 -2 95.91 4.8
 0 -3 -2 90.4 4.76
 0 3 -2 88.54 4.48
 0 -3 -2 95.43 4.19
 0 3 2 98.09 4.78
 0 3 -2 93.41 4.86
 0 -3 -2 93.7 4.84
 0 -3 -2 88.26 4.71
 0 -3 -2 89.81 4.71
 0 3 -2 87.84 4.56
 0 -3 2 94.61 4.78
 0 -3 2 92.62 4.56
 0 3 2 95.94 4.79
 0 -3 2 89.11 4.73
 0 -3 -2 99.22 4.8
 0 3 2 93.36 4.75
 0 3 2 95.02 4.77
 0 3 2 90.73 4.55
 0 -3 -2 97.22 4.84
 0 -3 2 91.1 4.78
 0 3 2 95.15 4.68
 0 -3 -2 92.38 4.61
 0 3 -2 93.26 4.73
 0 -3 2 98.95 4.73
 0 3 -2 95.53 4.84
 0 -3 -2 90.39 4.83
 0 -3 2 92.69 4.86
 0 -3 2 99.81 4.79
 0 -3 -3 63.91 2.96
 0 -3 3 60.05 3.45
 0 3 3 63.7 3.25
 0 3 -3 58.98 3.41
 0 -3 -3 65.14 3.42
 0 3 3 57.52 2.94
 0 3 3 63.43 3.4
 0 3 -3 56.14 3.32
 0 3 3 61.95 2.98
 0 3 -3 59.86 2.89
 0 -3 3 57.29 2.71
 0 -3 3 57.31 2.97
 0 -3 3 58.24 2.99
 0 -3 -3 59.27 2.93
 0 -3 3 61.58 3.46
 0 3 -3 62.17 3.45
 0 -3 -3 60.05 3.41
 0 -3 -3 69.52 3.55
 0 -3 -3 65.69 3.51
 0 3 -3 64.37 3.48
 0 -3 -3 62.91 3.48
 0 -3 3 61.21 3.43
 0 3 -3 59.44 3.43
 0 -3 3 59.54 3.41
 0 -3 3 63.33 3.06
 0 3 -3 62.28 3.07
 0 -3 -3 58.48 3.39
 0 -3 3 59.34 3.5
 0 3 -3 57.24 3.08
 0 3 3 65.94 3.48
 0 -3 -3 57.5 3.42
 0 3 -3 58.18 3.46
 0 -3 3 63.23 3.46
 0 3 3 61.86 2.8
 0 -3 -3 65.05 3.5
 0 -3 -3 55.58 3.39
 0 3 -3 60.38 3.38
 0 -3 -3 57.52 2.79
 0 3 3 63.9 3.47
 0 -3 3 58.57 3.37
 0 3 3 62 3.28
 0 -3 -3 62.46 3.44
 0 -3 -3 55.52 3.35
 0 -3 3 55.03 3.12
 0 3 3 61.26 3.42
 0 3 3 59.71 3.41
 0 3 -3 66.14 3.2
 0 3 -3 61.65 3.49
 0 3 3 62.35 3.48
 0 -3 3 58.97 3.27
 0 3 3 57.51 3.3
 0 -3 3 60 3.39
 0 3 -3 60.08 3.4
 0 -3 -3 62.79 3.52
 0 -3 3 61.17 3.5
 0 -3 3 65.1 3.4
 0 -3 -3 63.73 3.28
 0 3 -4 487.77 22.75
 0 -3 4 518.22 22.83
 0 -3 -4 511.9 22.19
 0 3 4 516.05 22.73
 0 -3 -4 489.65 22.68
 0 -3 4 501.78 22
 0 3 4 526.28 22.24
 0 3 -4 512.08 22.17
 0 -3 4 468.3 22.24
 0 -3 4 495.89 22.25
 0 -3 4 512.5 22.79
 0 -3 4 515.57 22.79
 0 -3 -4 518.4 22.86
 0 -3 -4 516.84 22.85
 0 -3 -4 511.01 22.35
 0 -3 -4 517.02 22.79
 0 -3 4 502.53 22.79
 0 -3 -4 524.7 22.86
 0 -3 -4 516.27 22.78
 0 3 4 520.84 22.12
 0 3 4 519.48 22.82
 0 -3 4 485.16 22.23
 0 3 4 523.34 22.85
 0 3 -4 491.67 22.34
 0 3 -4 479.45 22.23
 0 -3 -4 499.51 22.82
 0 3 -4 496.31 22.83
 0 -3 -4 529.38 22.84
 0 3 4 519.83 22.78
 0 3 4 515.85 22.65
 0 -3 -4 528.5 22.62
 0 3 4 498.42 22.75
 0 -3 4 494.33 22.39
 0 3 -4 508.47 22.4
 0 -3 -4 511.59 22.8
 0 -3 4 490.15 22.66
 0 -3 -4 513.1 22.57
 0 -3 -4 510.74 22.89
 0 -3 4 489.87 22.52
 0 -3 4 497.24 22.84
 0 3 4 484.98 22.59
 0 3 -4 504.51 22.73
 0 3 5 0.1 0.8
 0 3 -5 -0.11 0.79
 0 -3 5 -0.34 0.77
 0 -3 -5 1.13 0.44
 0 3 -5 0.05 0.5
 0 3 -5 0.11 0.5
 0 -3 5 0.56 0.3
 0 -3 5 -0.14 0.57
 0 3 5 0.21 0.56
 0 -3 5 0.41 0.59
 0 -3 5 0.45 0.62
 0 -3 5 -0.11 0.79
 0 -3 -5 2.31 0.87
 0 3 -5 0.72 0.85
 0 -3 -5 2.64 0.94
 0 -3 -5 0.57 0.49
 0 -3 -5 5.22 1.05
 0 -3 5 0.55 0.78
 0 -3 -5 4.19 0.97
 0 -3 -5 0.54 0.93
 0 -3 5 -0.77 0.9
 0 3 -5 -0.6 0.89
 0 3 -5 2.56 0.46
 0 3 5 -0.34 0.77
 0 -3 5 0.5 0.41
 0 3 5 2.17 0.89
 0 -3 -5 -0.35 0.77
 0 3 5 0.51 0.37
 0 -3 -5 1.57 0.86
 0 3 5 0.09 0.89
 0 3 5 0.11 0.84
 0 -3 -5 0.28 0.88
 0 3 -5 0.06 0.6
 0 3 -5 -0.2 0.74
 0 -3 5 0.18 0.59
 0 3 -5 0.77 0.84
 0 -3 -5 0.73 0.9
 0 3 -5 -0.1 0.8
 0 -3 5 0.84 0.93
 0 -3 -5 -0.09 0.78
 0 3 -5 0.83 0.9
 0 -3 5 -0.61 0.68
 0 3 6 321.24 14.59
 0 -3 6 325.67 14.69
 0 3 -6 312.76 14.68
 0 -3 6 310.62 14.63
 0 -3 -6 315.58 13.97
 0 3 -6 304.95 14.61
 0 3 6 314.24 13.97
 0 3 -6 320.45 13.95
 0 -3 6 312.48 14
 0 -3 6 310.21 13.77
 0 -3 6 309.22 13.99
 0 -3 -6 315.44 14.63
 0 3 6 312.02 14.71
 0 -3 -6 309.21 14.64
 0 3 6 319.62 14.65
 0 -3 6 305.43 14.61
 0 -3 -6 328.51 14.72
 0 -3 6 307.69 14.6
 0 3 6 326.13 14.74
 0 -3 -6 334.34 14.74
 0 3 6 308.8 14.7
 0 -3 -6 338.99 14.77
 0 3 -6 292.4 14.66
 0 3 6 327.7 14.72
 0 3 6 319.23 14.69
 0 3 -6 298.27 14.67
 0 3 6 311.06 14
 0 3 -6 306.04 14.04
 0 -3 6 297.68 14.05
 0 3 6 321.41 14.7
 0 -3 -6 337.87 14.68
 0 3 -6 300.14 13.82
 0 -3 -6 320.57 14.67
 0 -3 -6 323.18 14.7
 0 3 6 332.46 14.65
 0 3 6 313.95 14.55
 0 3 -6 297.4 14.21
 0 3 -6 320.86 14.1
 0 -3 -6 320.42 14.05
 0 -3 -6 305.7 14.37
 0 3 -6 320.64 14.58
 0 -3 6 321.13 14.74
 0 -3 6 306.72 14.27
 0 3 -6 308.96 14.56
 0 3 7 1000.1 44.49
 0 -3 -7 980.3 43.84
 0 3 7 1104.66 44.62
 0 -3 7 989.74 44.54
 0 3 -7 1023.05 44.64
 0 -3 7 983.14 44.57
 0 3 -7 995.81 44.53
 0 3 7 990.01 43.8
 0 3 -7 1015.98 43.81
 0 -3 7 1015.62 43.83
 0 -3 7 993.61 43.63
 0 -3 7 992.18 43.82
 0 3 7 1020.92 44.68
 0 3 -7 1028.55 44.59
 0 -3 -7 1037.15 44.6
 0 3 -7 1022.74 44.57
 0 3 7 1005.36 44.64
 0 -3 -7 1052.89 44.68
 0 3 -7 949.19 44.58
 0 3 -7 1026.37 44.58
 0 3 7 1023.4 44.58
 0 -3 -7 1025.56 44.55
 0 3 7 1007.47 44.66
 0 -3 -7 1038.78 44.66
 0 -3 -7 1041.89 44.66
 0 3 -7 992.71 43.88
 0 3 7 1016.82 44.62
 0 -3 7 1019.75 44.55
 0 3 -7 943.44 43.58
 0 -3 -7 1076.64 44.57
 0 -3 7 1009.99 44.53
 0 3 7 1008.6 44.5
 0 -3 -7 1069.22 44.65
 0 -3 7 970.78 43.92
 0 3 7 1053.54 44.67
 0 -3 -7 1034.8 44.61
 0 3 7 1010.32 43.92
 0 3 -7 984.17 44.62
 0 3 7 1008.05 44.6
 0 -3 7 956.64 44.61
 0 3 -7 1016.42 43.91
 0 3 7 1000.53 44.45
 0 -3 -7 1004.9 44.64
 0 3 7 1016.3 44.49
 0 3 -7 963.66 44.12
 0 -3 -7 991.72 43.86
 0 3 -7 1008.92 44.47
 0 -3 7 967.7 44.12
 0 3 -7 1031.39 44.5
 0 3 -7 963.71 44.14
 0 -3 7 1033.78 44.68
 0 -3 -8 70.57 4.23
 0 3 -8 69.96 4.22
 0 3 8 72.26 3.52
 0 3 8 71.42 4.31
 0 -3 -8 68.18 4.15
 0 3 -8 64.01 4.2
 0 3 -8 70.3 4.22
 0 -3 -8 71.68 4.28
 0 -3 -8 78.9 4.4
 0 3 8 68.94 4.3
 0 3 -8 70.54 4.23
 0 3 8 69.11 4.22
 0 3 8 66.89 4.26
 0 -3 -8 70.51 4.3
 0 -3 -8 69.6 3.52
 0 3 -8 67.01 4.07
 0 -3 8 64.67 3.73
 0 -3 8 73.01 4.35
 0 3 -8 63.1 3.77
 0 3 -8 76.42 4.26
 0 -3 8 69.21 3.51
 0 3 8 71.92 4.17
 0 3 8 71.95 4.29
 0 -3 8 71.77 4.29
 0 -3 8 69.2 3.63
 0 3 8 71.77 4.3
 0 3 -8 63.57 4.19
 0 -3 8 66.77 4.27
 0 -3 8 67.04 4.17
 0 -3 -8 73.88 4.29
 0 3 8 70.25 4.23
 0 3 8 71.32 3.65
 0 -3 -8 72.64 4.19
 0 -3 -8 70.87 4.23
 0 3 -8 71.78 3.58
 0 3 -8 69.9 3.62
 0 -3 8 69.01 3.33
 0 3 -8 69.25 3.5
 0 3 8 67.55 3.47
 0 -3 8 72.98 3.52
 0 3 8 72.05 4.18
 0 -3 -8 73.07 4.12
 0 3 -8 69.77 3.56
 0 3 8 66.85 4.12
 0 -3 -8 69.97 4.28
 0 3 -8 64.7 4.14
 0 3 8 71.19 4.18
 0 -3 8 66.38 4.19
 0 3 8 69.62 4.21
 0 3 -8 66.75 4.22
 0 -3 -8 79.12 4.27
 0 -3 8 73.16 4.26
 0 3 -9 106.91 5.83
 0 -3 -9 109.28 5.79
 0 3 -9 107.35 5.87
 0 -3 -9 103.29 5.78
 0 -3 -9 101.66 5.82
 0 3 9 101.16 4.97
 0 3 -9 98.33 5.72
 0 3 9 97.27 5.73
 0 3 9 105.34 5.9
 0 3 -9 101.29 5.75
 0 -3 -9 105.11 5.85
 0 3 9 97.93 5.79
 0 3 9 108.28 5.94
 0 -3 -9 107.87 5.88
 0 3 -9 98.98 5.59
 0 -3 9 103.92 5.29
 0 -3 -9 105.82 5
 0 3 -9 97.34 5.26
 0 -3 9 109.88 5.95
 0 3 -9 112.16 5.8
 0 -3 -9 102.81 5.1
 0 -3 -9 101.06 5.09
 0 3 -9 101.86 5.06
 0 -3 -9 105.17 5.09
 0 3 9 99.22 5.09
 0 -3 9 104.27 4.97
 0 -3 9 95.02 5.65
 0 -3 -9 108.79 5.84
 0 -3 9 109.61 5.14
 0 -3 9 97.96 5.76
 0 3 9 103.18 5.83
 0 3 9 100.93 5.64
 0 3 9 100.4 5.74
 0 3 -9 95.19 5.73
 0 3 9 101.95 5.17
 0 -3 -9 111.14 5.87
 0 -3 9 92 5.77
 0 -3 -9 110.14 5.72
 0 3 -9 100.2 5.03
 0 3 9 110.03 5.89
 0 3 -9 107.35 5.11
 0 3 9 97.48 4.93
 0 -3 9 102.8 4.81
 0 -3 9 102.9 4.94
 0 3 -9 99.77 4.96
 0 3 -9 99.22 5
 0 3 9 101.87 5.82
 0 3 9 102.86 5.74
 0 3 9 105.18 4.9
 0 3 9 100.77 5.63
 0 -3 -9 105.77 5.63
 0 -3 -9 104.67 5.86
 0 -3 9 96.19 5.57
 0 -3 -9 104.83 5.74
 0 3 9 108.43 5.77
 0 -3 9 101.54 5.73
 0 3 -9 93.57 5.65
 0 3 9 113.85 5.81
 0 3 -9 99.99 5.8
 0 -3 9 104.04 5.81
 0 -3 -10 1115.23 49.35
 0 3 10 1115.57 49.52
 0 3 -10 1092.18 49.31
 0 3 10 1115.22 48.4
 0 -3 -10 1161.59 49.48
 0 -3 10 1067.49 49.43
 0 -3 -10 1184.39 49.48
 0 3 -10 1119.64 49.4
 0 3 10 1084.72 49.32
 0 -3 -10 1132.2 49.31
 0 3 -10 1127.03 49.38
 0 3 10 1080.33 49.46
 0 -3 -10 1162.09 49.47
 0 3 10 1106.21 49.47
 0 3 -10 1121.65 49.36
 0 3 -10 1063.37 48.72
 0 3 -10 1128.66 49.16
 0 -3 -10 1111.14 48.52
 0 3 10 1070.52 48.38
 0 -3 10 1073.97 48.43
 0 3 -10 1109.2 48.48
 0 -3 -10 1101.14 48.49
 0 -3 -10 1083.45 48.49
 0 -3 10 1056.77 48.32
 0 3 10 1123.67 48.52
 0 -3 -10 1152.6 49.4
 0 -3 10 1157.82 48.58
 0 3 -10 1100.78 48.46
 0 -3 10 1098.54 49.27
 0 -3 -10 1196.75 49.47
 0 3 10 1129.53 49.38
 0 3 -10 1076.42 49.33
 0 -3 -10 1101.05 49.14
 0 -3 10 1076.8 49.37
 0 -3 10 1075.17 49.45
 0 3 10 1122.77 49.18
 0 3 10 1128.32 49.43
 0 3 10 1080.3 49.42
 0 3 -10 1115.76 48.5
 0 -3 10 1095.52 48.31
 0 3 -10 1106.26 48.38
 0 3 10 1054.73 48.32
 0 3 10 1086.64 48.3
 0 -3 -10 1119.88 49.13
 0 -3 10 1052.75 49.07
 0 3 -10 1125.63 48.43
 0 3 10 1100.25 49.24
 0 3 10 1095.97 49.11
 0 3 -10 1105.48 49.44
 0 3 -10 1097.48 49.23
 0 -3 10 1135.46 49.36
 0 -3 -10 1087.47 49.28
 0 3 10 1118.55 49.25
 0 -3 10 1110.22 49.36
 0 3 10 1165.75 49.35
 0 -3 10 1083.03 48.91
 0 3 -11 223.33 11.71
 0 3 11 235.75 11.9
 0 -3 -11 240.1 11.7
 0 3 -11 215.01 11.63
 0 3 -11 240.51 11.78
 0 3 -11 250.68 11.82
 0 -3 11 232.93 11.88
 0 3 11 230.57 11.84
 0 3 -11 234.92 11.76
 0 3 11 235.94 11.87
 0 3 11 238.64 10.77
 0 3 -11 243.12 11.55
 0 3 -11 227.94 11.09
 0 3 11 243.15 10.8
 0 -3 -11 228.35 10.88
 0 3 11 230.47 10.74
 0 -3 11 233.28 10.85
 0 3 -11 231.74 10.86
 0 -3 -11 243.81 10.91
 0 -3 -11 228.22 10.88
 0 3 11 237.71 10.53
 0 3 11 234.36 10.9
 0 -3 11 231.29 10.69
 0 -3 11 228 11.77
 0 3 -11 230.84 11.72
 0 -3 -11 240.2 11.54
 0 3 11 239.04 11.56
 0 3 11 235.93 11.84
 0 -3 11 230.99 11.66
 0 3 11 239.54 11.77
 0 -3 11 243.68 10.96
 0 -3 11 227.16 11.84
 0 -3 -11 247.48 11.8
 0 3 -11 243.36 10.9
 0 -3 -11 229.69 10.75
 0 3 -11 236.37 10.77
 0 -3 11 224.48 10.65
 0 3 11 213.57 10.66
 0 -3 -11 237.82 10.81
 0 -3 -11 246.29 11.56
 0 3 -11 243.49 10.79
 0 3 11 239.78 11.53
 0 3 11 229.85 10.68
 0 -3 11 217.24 11.47
 0 -3 11 237.26 11.73
 0 -3 11 234.05 11.28
 0 3 -11 232.51 11.81
 0 3 -11 227.33 10.82
 0 -3 -11 239.4 11.75
 0 3 11 232.32 11.62
 0 3 11 239.57 11.67
 0 3 12 231.13 11.98
 0 3 12 232.95 10.78
 0 3 -12 218.58 11.72
 0 -3 12 224.37 11.94
 0 3 12 225.92 11.95
 0 3 -12 230.45 11.83
 0 3 -12 233.56 11.86
 0 -3 12 232.97 11.95
 0 3 -12 228.8 11.13
 0 3 -12 242.8 11.75
 0 -3 -12 241.75 10.7
 0 -3 12 239.27 10.9
 0 3 12 240.15 10.83
 0 3 12 236.8 10.75
 0 -3 -12 244.43 10.94
 0 3 -12 232.57 10.89
 0 -3 -12 231.19 10.9
 0 -3 -12 228.56 10.91
 0 3 12 226.87 10.52
 0 -3 12 221.16 10.66
 0 3 12 225.66 10.87
 0 -3 12 219.27 11.77
 0 3 12 229.84 11.91
 0 -3 12 225.07 11.95
 0 -3 -12 238.18 11.82
 0 3 12 242.96 11.87
 0 3 12 228.38 11.54
 0 3 -12 241.91 10.92
 0 3 -12 233.82 10.79
 0 -3 12 228.32 10.64
 0 3 12 220.02 10.66
 0 -3 -12 233.17 11.55
 0 3 -12 243.68 10.79
 0 -3 -12 230.57 10.75
 0 -3 12 225.77 11.56
 0 3 12 235.61 10.71
 0 -3 -12 234.95 11.97
 0 -3 -12 234.76 11.84
 0 3 -12 228.14 11.89
 0 3 12 249.77 11.83
 0 -3 12 242.27 11.84
 0 -3 -12 232.9 11.91
 0 3 12 234.8 11.16
 0 3 -12 243.76 10.9
 0 -3 12 232.76 11.28
 0 3 13 1.19 1.38
 0 -3 13 -0.24 1.35
 0 3 -13 0.66 1.31
 0 3 13 0.48 1.25
 0 3 -13 1.92 1.49
 0 3 13 -0.34 0.69
 0 3 13 0.66 0.62
 0 3 -13 0.13 0.98
 0 3 -13 -1.38 1.5
 0 3 -13 0.52 0.61
 0 -3 13 0.23 1.31
 0 3 13 1.4 1.08
 0 -3 -13 0.6 1.04
 0 -3 13 0.86 1.09
 0 3 13 0.15 0.99
 0 -3 -13 0.07 0.9
 0 3 -13 0.19 0.99
 0 -3 13 0.89 0.63
 0 -3 -13 -0.19 0.99
 0 3 13 0.1 1.03
 0 3 13 0.73 0.82
 0 -3 -13 -0.1 1.08
 0 -3 13 0.07 0.78
 0 3 -13 1.33 1.4
 0 3 13 0.43 1.15
 0 3 13 -0.23 1.25
 0 -3 13 1.12 1.24
 0 -3 13 0.96 1.35
 0 -3 -13 -0.43 1.28
 0 3 -13 0.19 1.04
 0 -3 13 0.96 0.77
 0 3 -13 0.5 0.92
 0 -3 -13 0.44 0.61
 0 -3 -13 0.7 1.39
 0 3 13 0.83 1.23
 0 3 13 0.59 0.88
 0 3 -13 1.02 0.79
 0 3 13 -0.84 1.53
 0 3 13 0.64 1.01
 0 -3 13 0.43 0.95
 0 3 -13 1.15 1.17
 0 -3 -13 0.12 0.9
 0 -3 -13 -2.55 1.36
 0 3 -13 1.2 0.62
 0 3 -13 0.58 0.77
 0 -3 13 -0.21 1.32
 0 3 13 -1.19 1.26
 0 -3 -13 -0.21 1.24
 0 3 -14 760.93 35.69
 0 3 14 765.52 35.92
 0 3 14 770.77 35.94
 0 -3 14 749.37 35.89
 0 3 -14 748.09 35.71
 0 3 14 766.18 34.46
 0 3 -14 805.35 35.87
 0 3 -14 798.15 34.18
 0 3 -14 767.92 35.37
 0 -3 14 811.71 35.97
 0 3 14 761.53 34.34
 0 3 -14 741.1 34.8
 0 3 14 795.8 34.28
 0 -3 -14 796.77 35.47
 0 3 -14 807.25 35.65
 0 -3 -14 786.92 34.64
 0 -3 -14 812.1 34.38
 0 -3 14 771.17 34.59
 0 3 14 762.21 34.36
 0 3 14 782.36 34.53
 0 -3 14 767.82 34.03
 0 3 -14 781.87 34.63
 0 -3 -14 764.18 34.6
 0 -3 -14 792.84 34.67
 0 3 14 774.46 34.4
 0 3 14 732.71 34.18
 0 3 14 761.22 34.6
 0 -3 14 748.41 34.3
 0 -3 -14 790.27 35.7
 0 3 14 807.52 35.78
 0 3 14 749.16 35.84
 0 -3 14 740.33 35.68
 0 -3 14 787.28 35.99
 0 3 -14 775.76 34.61
 0 -3 14 760.29 34.26
 0 3 -14 789.83 34.51
 0 -3 -14 771.41 34.29
 0 -3 -14 785.01 35.96
 0 3 14 767.29 35.69
 0 3 14 805.35 35.75
 0 3 -14 804.28 34.44
 0 3 -14 796.69 34.63
 0 -3 14 751.95 34.95
 0 -3 -14 779.66 34.78
 0 -3 -14 775.72 35.87
 0 3 14 791.02 34.25
 0 3 14 824.62 35.66
 0 3 -14 791.53 34.17
 0 -3 -14 805.64 35.78
 0 3 -14 758.52 35.8
 0 -3 14 798.72 35.72
 0 3 14 776 34.91
 0 3 15 69.25 5.21
 0 3 -15 68.89 5.11
 0 3 15 75.99 4.05
 0 3 -15 79.16 5.26
 0 -3 15 69.36 5.25
 0 3 15 68.12 5.21
 0 3 -15 89.57 5.48
 0 3 15 65.86 3.82
 0 3 -15 74.39 4.88
 0 3 -15 78.4 5.13
 0 3 -15 74.36 3.61
 0 3 15 74.35 3.72
 0 3 -15 65.44 4.29
 0 -3 15 71.91 5.27
 0 -3 -15 74.79 4.92
 0 -3 15 74.31 4.25
 0 -3 -15 73.34 3.98
 0 3 15 75.62 4.21
 0 -3 -15 71.53 4.2
 0 3 15 72.6 4
 0 -3 15 69.55 3.59
 0 3 -15 73.75 4.24
 0 -3 -15 78.83 4.25
 0 -3 -15 72.34 4.25
 0 -3 15 69.21 3.88
 0 3 15 78.71 3.86
 0 3 15 75.22 4.26
 0 3 15 77.69 4.06
 0 3 15 78.57 5.19
 0 -3 15 80.46 5.44
 0 3 15 71.18 5.23
 0 -3 15 79.92 4.38
 0 -3 15 73.46 5.17
 0 3 -15 70.63 4.2
 0 3 -15 74.6 3.81
 0 3 -15 73.28 4.1
 0 -3 15 72.59 3.83
 0 3 15 78.93 5.24
 0 -3 -15 71 3.78
 0 3 15 71.04 5.09
 0 -3 15 64.13 4.84
 0 3 -15 79.49 4.01
 0 -3 -15 70.99 4.27
 0 -3 15 71.6 4.45
 0 -3 -15 77.08 5.34
 0 3 15 72.66 3.69
 0 3 15 77.76 5.04
 0 3 -15 81.34 4.23
 0 3 -15 70.19 3.58
 0 3 -15 69.9 5.17
 0 -3 15 71.34 5.04
 0 -3 -15 73.25 5.15
 0 3 15 72.75 4.46
 0 3 16 76.97 5.6
 0 -3 16 77.78 5.68
 0 3 16 76.4 4.28
 0 3 -16 79.72 5.63
 0 3 16 79.43 5.68
 0 3 -16 76.17 5.53
 0 3 -16 78.65 5.24
 0 -3 16 86.86 5.82
 0 3 -16 79.04 4.67
 0 -3 -16 86.52 5.37
 0 3 -16 87.18 5.57
 0 3 16 85.34 4.36
 0 3 16 78.93 4.49
 0 -3 16 73.75 4.13
 0 -3 16 83.32 4.64
 0 -3 16 81.57 5.54
 0 -3 16 91.49 5.97
 0 3 16 73.8 5.36
 0 3 16 81.84 5.71
 0 -3 16 74.38 4.05
 0 3 -16 78.41 4.38
 0 -3 -16 79.16 4.49
 0 -3 16 80.23 3.86
 0 -3 -16 79.57 4.56
 0 3 -16 84.14 4.59
 0 3 -16 79.12 4.51
 0 -3 -16 79.68 4.27
 0 3 -16 84.11 4.07
 0 -3 16 79.34 4.54
 0 3 16 78.78 4.22
 0 3 16 76.05 4.47
 0 -3 -16 80.65 4.54
 0 3 16 79.92 4.11
 0 -3 -16 76.67 3.96
 0 3 16 83.54 5.63
 0 3 16 86.37 5.64
 0 -3 16 70.65 5.21
 0 3 -16 90.42 4.3
 0 -3 -16 81.4 5.61
 0 -3 -16 62.88 3.68
 0 3 16 89.1 5.53
 0 -3 16 79.64 5.42
 0 3 16 78 4.74
 0 3 -16 79.06 5.66
 0 -3 -16 78.73 5.65
 0 -3 -16 78.78 4.55
 0 3 -17 109.8 5.9
 0 3 -17 108.67 5.34
 0 -3 -17 109.17 5.63
 0 -3 17 109.29 5.41
 0 3 -17 104.17 5.73
 0 3 -17 96.79 5.84
 0 -3 -17 99.94 5.89
 0 -3 17 114.93 5.22
 0 -3 -17 109.74 5.87
 0 3 17 111.03 5.89
 0 -3 17 108.8 5.92
 0 -3 -17 106.24 5.87
 0 3 17 100.91 5.51
 0 3 17 101.67 6.87
 0 3 17 117.51 7.24
 0 -3 17 101.11 6.69
 0 3 -17 114.15 5.59
 0 3 -17 110.14 7.14
 0 3 17 111.09 7.31
 0 3 -17 104.96 7.06
 0 3 17 101.87 7.11
 0 -3 17 112.64 7.29
 0 -3 17 112.58 7.29
 0 -3 -17 113.47 6.78
 0 3 -17 114.97 6.78
 0 3 -17 119.53 7.09
 0 -3 -17 104.34 6.52
 0 -3 17 103.51 5.46
 0 3 17 113.62 5.7
 0 3 17 114.38 5.91
 0 3 -17 110.7 5.22
 0 -3 17 98.59 7.14
 0 -3 17 107.3 6.98
 0 3 17 103.62 7.1
 0 3 17 111.6 6.97
 0 -3 17 115.73 6.06
 0 -3 -17 106.71 5.24
 0 -3 17 106.09 5.21
 0 3 -17 103.1 7.09
 0 3 17 121.58 6.99
 0 -3 -17 122.54 7.25
 0 3 17 106.56 6.16
 0 -3 -17 109.93 5.91
 0 -3 -17 104.47 7.11
 0 -3 17 115.2 6.96
 0 3 -18 75.77 4.51
 0 -3 -18 76.33 4.26
 0 -3 -18 77.15 4.57
 0 3 18 75.15 4.15
 0 3 18 79.26 4.54
 0 -3 18 72.41 4.55
 0 -3 -18 72.01 4.56
 0 3 -18 71.94 4.54
 0 -3 18 72.46 3.77
 0 -3 -18 76.47 4.53
 0 3 -18 76.28 4.4
 0 -3 18 72.53 3.96
 0 -3 18 74.28 5.4
 0 3 18 79.17 5.73
 0 3 18 76.87 5.62
 0 3 18 67.73 5.65
 0 3 -18 75.31 5.71
 0 3 -18 76.55 5.64
 0 3 -18 71.86 5.55
 0 3 18 69.88 5.68
 0 -3 18 70.95 5.76
 0 3 18 76.24 5.43
 0 -3 18 75.66 4.59
 0 -3 18 72.49 5.55
 0 3 18 80.95 5.66
 0 3 18 79.11 5.8
 0 -3 18 76.77 5.89
 0 -3 -18 76.69 5.95
 0 -3 18 72.72 4.07
 0 3 18 74.09 4.49
 0 3 18 74.51 4.29
 0 -3 18 77.18 3.76
 0 3 -18 73.83 3.81
 0 3 18 76.13 3.79
 0 -3 -18 70.19 5.66
 0 -3 18 78.74 5.58
 0 -3 -18 68.57 5.52
 0 3 18 75.16 4.74
 0 3 -18 77.5 5.54
 0 3 -18 74.61 5.7
 0 -3 -18 74.56 3.86
 0 3 -18 73.26 3.78
 0 -3 18 77.05 3.81
 0 -3 -18 72.7 3.78
 0 3 -18 85.19 5.75
 0 -3 18 70.1 5.66
 0 -3 -18 85.8 5.48
 0 3 -18 78.79 5.37
 0 -3 -18 76.83 5.2
 0 3 -19 2.93 1.62
 0 -3 -19 3.15 1.51
 0 3 19 1.15 1.51
 0 -3 19 3.25 1.75
 0 -3 -19 0.29 1.47
 0 3 19 -0.19 1.32
 0 3 -19 1.12 0.83
 0 -3 -19 1.43 1.41
 0 -3 19 2.1 0.94
 0 3 -19 1.25 1.52
 0 -3 -19 3.78 1.7
 0 -3 19 1.81 2.44
 0 -3 -19 -0.26 1.67
 0 -3 -19 1.06 1.67
 0 3 -19 1.8 2.06
 0 3 -19 0.78 1.93
 0 3 -19 2.34 1.4
 0 -3 19 2.27 1.1
 0 -3 -19 0.49 1.56
 0 -3 19 1.92 1.18
 0 3 19 2.91 1.82
 0 3 -19 0.34 1.75
 0 3 -19 0.32 1.84
 0 3 19 6.23 2.32
 0 -3 19 0.37 1.96
 0 -3 19 1.71 1.15
 0 3 19 -0.14 1.56
 0 3 19 3.21 2.33
 0 -3 -19 0.71 2.06
 0 -3 19 1.62 1.75
 0 -3 19 1.82 2.16
 0 3 19 1.89 1.96
 0 3 -19 2.36 1.87
 0 3 19 0.59 1.33
 0 3 19 1.27 1.94
 0 3 19 -0.33 2.37
 0 -3 19 0.57 1.85
 0 -3 -19 1.88 1.05
 0 3 -19 0.23 0.93
 0 -3 -19 0.8 0.92
 0 3 -19 4.11 2.1
 0 3 -19 -0.35 1.8
 0 -3 19 1.5 1.82
 0 -3 -19 -0.33 1.85
 0 3 19 0.19 1.39
 0 3 19 -0.85 1.76
 0 -3 -19 1.76 1.95
 0 3 19 2.11 0.96
 0 -3 -19 0.05 0.92
 0 3 -19 1.92 1.05
 0 -3 19 1.64 0.96
 0 -3 19 1.5 0.94
 0 3 20 415.33 19.15
 0 3 20 440.32 19.72
 0 -3 20 427.27 19.77
 0 -3 -20 438.75 19.72
 0 3 -20 434.57 19.82
 0 -3 -20 416.89 19.64
 0 3 -20 421.19 18.67
 0 -3 20 415.02 18.82
 0 -3 -20 436.34 19.84
 0 -3 -20 435.86 19.37
 0 3 -20 408.42 19.64
 0 -3 -20 412.09 19.82
 0 -3 20 397.53 19.23
 0 3 20 438.81 21.49
 0 -3 20 432.02 20.97
 0 3 20 435.34 21.34
 0 3 20 395.07 21.47
 0 3 -20 421.6 21.38
 0 3 -20 414.86 21.3
 0 3 20 428.01 21.68
 0 3 -20 435.65 21.31
 0 -3 20 410.62 21.55
 0 -3 20 388.09 21.38
 0 -3 20 397.28 21.11
 0 -3 -20 435.53 21.64
 0 3 20 443.88 21.26
 0 3 20 437.59 21.64
 0 3 20 435.09 20.94
 0 -3 20 408.57 19.09
 0 3 20 415.13 19.6
 0 -3 -20 424.56 18.9
 0 3 -20 415.94 18.82
 0 3 20 401.39 18.82
 0 -3 -20 436.35 21.45
 0 3 -20 414.37 21.39
 0 -3 -20 419.9 21.48
 0 -3 20 407.5 20.92
 0 3 20 436.6 20.13
 0 3 -20 460.48 21.21
 0 3 -20 418.9 18.84
 0 -3 -20 430.2 18.8
 0 -3 20 416.16 18.79
 0 3 20 422.81 18.84
 0 -3 20 426.98 18.85
 0 -3 -20 425.63 18.84
 0 -3 -20 424.97 20.64
 0 3 -20 437.69 21.21
 0 3 -20 442.97 20.82
 0 -3 -20 404.64 20.61
 0 -3 20 438.77 21.71
 0 -3 21 200.09 9.21
 0 -3 -21 209.67 9.22
 0 3 21 194.97 9.22
 0 3 -21 198.57 9.27
 0 3 21 205.9 10.19
 0 -3 21 209.87 10.31
 0 -3 -21 193.19 10.07
 0 -3 -21 197.38 10.08
 0 3 -21 192.33 10.17
 0 3 -21 197.03 9.05
 0 -3 21 198.77 9.22
 0 -3 -21 193.98 10.26
 0 3 -21 189.26 10.04
 0 -3 -21 199.96 9.78
 0 -3 -21 204.92 10.34
 0 -3 21 186.73 9.65
 0 3 21 202.24 11.85
 0 -3 21 196.52 11.33
 0 3 21 211.11 11.78
 0 3 -21 188.87 11.52
 0 3 -21 203.6 11.8
 0 -3 21 196.19 11.99
 0 3 21 198.06 12.04
 0 3 -21 201.77 11.85
 0 3 21 216.05 12.18
 0 -3 21 207.83 9.52
 0 3 21 198.56 10.06
 0 3 21 195.28 9.03
 0 3 -21 202.5 11.91
 0 -3 -21 205.68 11.77
 0 -3 -21 208.92 12
 0 3 -21 204.79 11.5
 0 3 21 188.57 10.38
 0 -3 21 202.69 11.42
 0 -3 21 191 9.24
 0 -3 -21 196.08 9.22
 0 3 21 189.42 9.21
 0 3 -21 192.64 9.22
 0 -3 -21 195.37 9.29
 0 3 21 211.49 12.14
 0 -3 21 196.27 11.54
 0 -3 -21 194.53 11.85
 0 3 21 226.18 11.55
 0 3 21 225.05 11.85
 0 -3 21 214.47 12.28
 0 3 -21 205.16 11.2
 0 -3 -21 208.21 11.19
 0 -3 -21 185.39 10.9
 0 -3 21 224.23 12.29
 0 3 -21 194.88 11.54
 0 -3 22 235.1 11.4
 0 3 22 254.77 11.29
 0 -3 -22 249.31 11.41
 0 3 -22 250.92 11.48
 0 3 22 254.23 11.45
 0 3 -22 236.21 12.33
 0 -3 -22 250.6 12.01
 0 -3 22 264.47 12.57
 0 -3 -22 246.01 12.34
 0 3 22 267.29 12.5
 0 -3 -22 257.22 12.36
 0 -3 22 253.27 11.43
 0 3 -22 245.05 11.23
 0 -3 -22 248.04 12.5
 0 3 -22 253.65 12.54
 0 3 -22 252.14 12.22
 0 -3 -22 244.03 12.55
 0 3 22 249.25 14.05
 0 3 22 274.14 14.47
 0 -3 22 244.84 13.66
 0 3 22 236.53 14.22
 0 3 -22 248.26 14.12
 0 3 -22 245.28 13.96
 0 3 -22 268.49 14.34
 0 3 22 248.78 14.38
 0 -3 22 249.85 14.41
 0 -3 22 234.69 13.81
 0 3 22 247.51 14.33
 0 -3 -22 276.72 14.67
 0 -3 22 249.42 14.38
 0 3 22 275.48 14.11
 0 3 22 273.13 13.86
 0 3 22 258.75 12.33
 0 3 -22 247.96 13.43
 0 -3 -22 259.84 13.5
 0 3 -22 225.32 13.68
 0 -3 22 259.15 14.55
 0 -3 -22 263.17 13.44
 0 3 -22 248.58 11.44
 0 3 22 233.65 11.41
 0 -3 -22 242.23 11.5
 0 -3 22 241.57 11.44
 0 -3 -22 239.09 11.41
 0 3 -22 262.02 13.92
 0 3 -22 267.17 14.4
 0 -3 -22 250.5 14.3
 0 -3 -22 246.32 14.03
 0 -3 22 274.7 13.97
 0 3 22 242.8 11.21
 0 3 -23 2.28 2.78
 0 -3 -23 2.85 2.13
 0 -3 -23 5.21 2.32
 0 3 -23 1.26 2.26
 0 -3 23 7.32 2.8
 0 3 -23 1.83 1.88
 0 -3 -23 3.52 1.76
 0 -3 23 4 2.1
 0 -3 -23 3.43 1.88
 0 3 23 2.6 2.08
 0 -3 23 2.14 1.14
 0 3 -23 3.36 1.02
 0 3 -23 2.42 1.99
 0 3 23 1.73 0.95
 0 -3 -23 5.46 2.21
 0 3 23 2.43 0.72
 0 3 -23 3.84 1.83
 0 -3 -23 3.21 1.92
 0 -3 23 0.68 1.51
 0 -3 -23 2.77 1.22
 0 3 23 0.8 2.54
 0 3 23 4.71 2.72
 0 -3 23 -0.36 2.42
 0 -3 23 1.08 2.42
 0 -3 -23 4.85 2.53
 0 3 -23 -0.44 2.49
 0 3 -23 1.07 2.51
 0 3 23 2.74 2.4
 0 3 -23 0.84 2.32
 0 3 -23 0.78 2.44
 0 3 23 6.39 2.87
 0 3 23 6.01 2.74
 0 -3 23 3.19 2.65
 0 -3 23 1.73 1.16
 0 -3 -23 2.78 1.19
 0 3 23 3.12 1.1
 0 3 -23 2.77 1.38
 0 3 23 2.12 1.2
 0 -3 23 1.15 1.2
 0 3 -23 3.78 2.69
 0 -3 -23 1.33 2.55
 0 3 23 2.69 2.35
 0 -3 23 5.47 2.53
 0 3 23 1.36 2.42
 0 -3 23 0.91 2.52
 0 3 -23 3.88 1.28
 0 3 23 4.62 1.3
 0 -3 -23 1.65 1.27
 0 -3 23 2.97 1.98
 0 3 23 1.2 1.95
 0 -3 24 324.06 18.15
 0 -3 -24 299.56 16.63
 0 -3 -24 336.71 16.95
 0 3 -24 326.08 17.52
 0 3 -24 338.54 17.03
 0 -3 24 317.78 15.89
 0 3 24 329.29 15.88
 0 -3 -24 317.8 15.69
 0 -3 -24 318.71 15.93
 0 -3 24 336.91 14.72
 0 3 -24 326.64 14.49
 0 3 -24 320.99 15.95
 0 3 -24 316.5 15.76
 0 -3 -24 322.01 15.35
 0 3 -24 303.36 15.54
 0 -3 -24 306.03 15.93
 0 3 -24 317.28 17.7
 0 3 -24 302.41 17.45
 0 -3 24 321.62 18.04
 0 3 24 314.95 18
 0 3 -24 329.65 17.81
 0 3 24 329.64 18.16
 0 -3 24 316.02 14.74
 0 -3 -24 321.29 14.72
 0 3 24 319.52 14.55
 0 -3 24 327.24 14.18
 0 3 24 325.1 14.2
 0 -3 24 325.38 17.23
 0 3 24 351.25 18.23
 0 3 24 326.78 17.61
 0 3 -24 345.84 17.41
 0 -3 -24 360.52 18.23
 0 -3 24 343.79 17.37
 0 3 -24 367.12 18.29
 0 -3 24 304.58 14.68
 0 -3 -24 332.35 14.72
 0 3 -24 318.56 14.76
 0 3 24 308.54 14.72
 0 3 24 317.12 17.97
 0 -3 -24 332.72 18.04
 0 -3 24 332.1 18.14
 0 -3 24 328.11 17.52
 0 3 24 336.85 17.21
 0 3 24 320.59 17.43
 0 3 24 311.13 14.71
 0 -3 -24 322.76 14.83
 0 3 -24 318.21 14.74
 0 3 24 314.95 15.65
 0 -3 24 333.51 16.08
 0 -3 -25 58.97 5.32
 0 3 -25 69.75 5.68
 0 -3 25 59.09 6.22
 0 -3 -25 60.88 5.29
 0 3 -25 73.79 6.34
 0 -3 -25 68.71 4.39
 0 3 -25 65.76 4.71
 0 3 25 63.89 4.79
 0 -3 -25 62.15 4.6
 0 -3 25 58.08 4.78
 0 -3 25 62.95 3.62
 0 3 -25 58.82 4.76
 0 -3 -25 60.91 4.82
 0 3 -25 63.05 4.59
 0 -3 -25 67.2 4.97
 0 3 -25 74.16 6.49
 0 3 25 70 6.7
 0 3 25 77.79 6.8
 0 3 -25 76.19 6.47
 0 3 -25 54.14 5.89
 0 -3 25 59.86 6.32
 0 3 25 64.46 3.07
 0 -3 25 63.82 3.05
 0 -3 -25 63.5 3.67
 0 -3 25 63.11 3.67
 0 3 25 71.43 3.52
 0 -3 25 65.96 5.75
 0 3 25 70.01 6.39
 0 3 25 59.01 6.31
 0 -3 25 69.79 5.94
 0 -3 -25 58.19 5.99
 0 3 -25 56.97 5.75
 0 3 -25 64.03 6.24
 0 -3 -25 62.83 3.64
 0 -3 25 61.21 3.63
 0 3 25 58.2 3.63
 0 3 -25 64.08 3.77
 0 -3 25 72.52 6.74
 0 -3 -25 59.98 6.33
 0 3 25 75.68 5.93
 0 3 25 68.57 6.51
 0 3 25 64.05 3.66
 0 -3 -25 62.05 3.75
 0 3 -25 64.79 3.71
 0 3 25 62.69 4.59
 0 -3 25 69.45 5
 0 3 -26 197.82 11.43
 0 -3 -26 180.09 11.41
 0 3 -26 216.56 12.44
 0 -3 26 195.79 12.75
 0 3 -26 187.51 10.21
 0 -3 -26 182.59 9.74
 0 -3 26 191.45 10.47
 0 3 26 183.4 10.25
 0 3 -26 178.07 10.01
 0 -3 -26 185.94 10.48
 0 -3 -26 190.16 9.1
 0 -3 26 195.96 9.17
 0 3 26 183.5 8.91
 0 3 -26 179.04 9.15
 0 -3 26 184.4 9.09
 0 3 26 189.76 9.14
 0 3 -26 170 11.73
 0 3 26 188.31 9.1
 0 3 -26 190.97 9.16
 0 -3 -26 189.4 9.23
 0 3 26 207.25 11.72
 0 3 26 196.15 10.15
 0 -3 26 183.83 10.47
 0 3 -26 197.17 10.54
 0 -3 -26 189.59 10.47
 0 -3 26 188.66 9.07
 0 -3 26 194.82 8.51
 0 3 26 193 8.52
 0 3 26 186.24 12.41
 0 3 26 222.74 12.62
 0 -3 26 181.53 11.55
 0 3 -26 202.11 9.03
 0 3 -26 204.84 11.87
 0 -3 26 192.71 11.7
 0 3 -27 -0.87 2.4
 0 -3 27 1.7 1.4
 0 -3 27 1.74 0.81
 0 3 27 0.48 0.8
 0 3 -27 0.36 2.6
 0 -3 -27 0.37 2.88
 0 3 -27 1.37 2.97
 0 -3 27 -0.55 3.12
 0 -3 27 0.26 2.3
 0 3 27 1.19 2.26
 0 -3 -27 3.16 1.37
 0 -3 27 0.94 1.31
 0 3 27 0.89 1.32
 0 -3 -27 0.73 1.45
 0 3 -27 1.41 1.44
 0 3 27 -2.74 2.64
 0 -3 -27 -0.8 2.13
 0 3 -27 0.62 2.04
 0 -3 27 0.76 1.37
 0 3 27 2.05 1.21
 0 -3 27 1.83 1.34
 0 3 -27 0.78 1.43
 0 3 27 -0.48 1.35
 0 -3 27 1.66 2.76
 0 3 27 2.38 2.7
 0 3 27 -2.09 3.46
 0 3 -27 0.98 1.39
 0 3 -28 19.55 2.84
 0 -3 -28 12.5 2.92
 0 -3 28 14.54 1.85
 0 3 -28 22.71 2.11
 0 -3 28 14.54 2.97
 0 -3 28 15.8 3.69
 0 3 28 15.74 4.37
 0 3 28 18.81 3.9
 0 3 28 18.07 1.79
 0 -3 -28 18.2 1.9
 0 3 -28 21.2 1.95
 0 -3 28 15.76 1.23
 0 3 28 14.9 1.24
 0 3 28 20.8 1.95
 0 -3 28 18.25 1.87
 0 -3 -28 19.16 2.09
 0 3 -28 16.37 2.04
 0 -3 28 20.05 1.93
 0 3 28 16.6 1.9
 0 -3 28 16.85 1.97
 0 3 -28 14.27 2
 0 3 -28 9.46 3.72
 0 3 -28 15.11 3.61
 0 -3 -28 20.07 3.79
 0 -3 28 15.37 4.31
 0 -3 29 29.57 1.72
 0 3 29 31.55 1.75
 0 3 -29 23.55 3.45
 0 3 29 30.96 3.77
 0 -3 29 28.93 3.84
 0 -3 29 28.1 2.38
 0 3 -29 27.48 3.63
 0 -3 -29 21.92 3.64
 0 3 -29 20.27 3.16
 0 -3 -29 28.32 3.8
 0 3 -29 33.34 2.65
 0 3 29 31 4.65
 0 3 29 33.69 5.33
 0 -3 29 34.5 3.83
 0 -3 29 30.52 5.08
 0 -3 -29 22.97 4.29
 0 3 -29 36.61 5.17
 0 3 -29 29.55 2.54
 0 3 29 25.18 2.34
 0 -3 29 32.9 2.36
 0 -3 -29 30.81 2.65
 0 3 29 26.42 1.76
 0 -3 29 28.34 1.75
 0 -3 29 29.77 2.49
 0 3 29 29.95 2.24
 0 -3 -29 30.47 2.43
 0 3 -29 33.69 2.43
 0 -3 29 32.4 2.46
 0 3 29 29.4 2.48
 0 3 -29 29.64 2.64
 0 3 -30 83.44 4.75
 0 3 30 82.27 4.61
 0 -3 -30 79.56 4.83
 0 -3 30 81.58 4.47
 0 3 -30 81.64 3.92
 0 3 -30 80.66 3.92
 0 3 30 81.03 3.96
 0 -3 30 84.14 3.96
 0 3 30 83.82 3.91
 0 3 30 80.94 3.94
 0 3 -30 79.8 5.9
 0 -3 30 85.15 6.2
 0 3 30 81.24 6.03
 0 -3 -30 79.18 6.05
 0 -3 30 85.34 4.6
 0 3 -30 83.7 6.18
 0 -3 -30 81.48 4
 0 -3 30 79.39 3.95
 0 -3 -30 90.88 6.44
 0 3 -30 64.96 5.49
 0 3 -30 88.03 4.89
 0 3 -30 91.68 4.61
 0 3 30 87.35 5.78
 0 3 30 82.49 5.69
 0 -3 30 83.11 6.29
 0 -3 30 87.7 4.72
 0 3 -30 86.41 4.85
 0 3 30 82 4.72
 0 -3 -30 80.27 7
 0 3 30 81.25 4.45
 0 -3 -30 86.36 4.65
 0 -3 30 80.96 4.73
 0 -3 -30 85.8 4.04
 0 3 30 79.97 3.98
 0 3 30 87.68 7.71
 0 -3 -30 85.96 4.01
 0 3 30 82.95 4.04
 0 3 31 0.79 1.11
 0 3 -31 0.6 0.97
 0 -3 -31 0.43 0.87
 0 3 31 0.62 0.97
 0 -3 31 -0.21 1.01
 0 3 31 -0.03 0.95
 0 3 31 0.06 0.89
 0 3 -31 -0.51 2.63
 0 3 31 0.55 2.75
 0 -3 31 2.67 2.61
 0 -3 -31 -0.3 2.56
 0 3 -31 1.51 2.5
 0 -3 -31 -0.96 0.89
 0 3 -31 0.76 0.94
 0 -3 -31 -1.23 2.63
 0 3 -31 0.75 1.64
 0 3 -31 1.55 1.59
 0 3 31 -2.62 2.57
 0 -3 31 2.43 2.58
 0 3 31 3.78 2.29
 0 -3 -31 0.11 1.01
 0 3 31 1.46 1.08
 0 -3 31 0.63 1.47
 0 3 31 1.11 1.56
 0 -3 -31 0.61 1.76
 0 3 -31 -0.44 1.68
 0 -3 -31 1.08 1
 0 3 31 0.4 1.08
 0 -3 -31 0.2 1.55
 0 3 -31 3.47 1.8
 0 3 31 -0.41 1.39
 0 -3 31 0.43 1.54
 0 -3 31 -1.33 1.65
 0 -3 -31 -0.49 1.74
 0 3 31 -0.9 1.62
 0 -3 31 0.71 0.98
 0 3 -31 1.21 1.12
 0 -3 -31 -0.12 1.18
 0 -3 -32 55.68 2.67
 0 3 -32 53.42 2.7
 0 3 32 50.59 2.75
 0 3 32 54.85 2.7
 0 -3 32 54.65 2.75
 0 3 32 49.63 2.7
 0 3 -32 60.03 5.02
 0 3 32 50.21 4.89
 0 -3 32 48.22 4.95
 0 3 -32 48.28 4.87
 0 -3 -32 50 4.98
 0 -3 32 54.08 3.42
 0 -3 -32 55.09 2.67
 0 3 -32 53.02 2.72
 0 -3 -32 53.24 5.03
 0 3 -32 54.37 3.74
 0 3 -32 55.71 3.45
 0 3 32 60.52 4.65
 0 3 32 48.27 4.39
 0 -3 32 51.97 5.06
 0 -3 -32 52.6 2.82
 0 3 32 52.33 2.8
 0 3 32 54.85 3.47
 0 3 -32 49.11 3.54
 0 -3 -32 51.2 3.69
 0 3 32 56.2 2.86
 0 -3 -32 56.68 2.82
 0 -3 -32 54.18 3.44
 0 3 32 50.95 3.29
 0 -3 32 48.78 3.54
 0 -3 -32 53.33 3.57
 0 3 -32 51.84 3.66
 0 -3 32 42.91 3.47
 0 3 32 49.17 3.5
 0 -3 32 50.74 2.76
 0 -3 -32 51.31 2.82
 0 3 -32 48.42 2.77
 0 3 33 17.89 1.48
 0 -3 33 20.28 1.51
 0 3 33 18.98 1.43
 0 3 33 15.1 1.39
 0 3 -33 18.52 3.47
 0 -3 33 18.97 3.68
 0 3 33 14.31 3.52
 0 -3 -33 12.24 3.45
 0 -3 33 19.32 2.15
 0 3 -33 21.66 3.57
 0 3 -33 20.03 1.44
 0 -3 -33 13.41 3.37
 0 3 -33 22.76 2.4
 0 3 33 9.47 3.06
 0 -3 -33 19.45 1.38
 0 3 -33 18.42 1.43
 0 -3 33 19.12 3.63
 0 3 33 16.93 3.15
 0 -3 -33 18.36 1.53
 0 3 33 21.17 1.59
 0 -3 -33 20.67 2.47
 0 3 33 20.33 2.15
 0 3 -33 19.63 2.3
 0 3 33 16.43 2.24
 0 -3 -33 17.51 2.29
 0 -3 33 20.72 2.24
 0 3 -33 23.53 2.65
 0 -3 -33 21.33 1.53
 0 -3 33 19.13 2.31
 0 -3 33 16.96 1.45
 0 3 -33 17.71 1.55
 0 -3 -33 19.94 1.62
 0 -3 34 10.01 3.11
 0 3 34 8.04 3.13
 0 -3 -34 5.61 2.92
 0 -3 34 4.9 1.74
 0 3 -34 2.65 2.81
 0 3 -34 4.79 1.06
 0 -3 -34 0.96 2.76
 0 3 34 1.18 2.54
 0 3 -34 8.01 1.94
 0 -3 34 2.83 3.08
 0 -3 -34 3.11 0.99
 0 3 -34 4.9 1.08
 0 3 34 4 1.18
 0 -3 -34 3.91 1.15
 0 3 34 3.19 1.02
 0 3 34 2.9 1.09
 0 -3 34 4.64 1.13
 0 -3 34 4.48 1.07
 0 3 34 4.13 1.1
 0 3 -34 1.87 2.83
 0 -3 -34 4.89 1.14
 0 3 -34 4.4 1.27
 0 -3 34 4.25 1.08
 0 -3 -34 1.91 1.28
 0 3 -35 39.13 4.48
 0 3 35 42.79 4.79
 0 -3 35 41.76 4.89
 0 -3 35 45.4 2.48
 0 -3 35 45.49 2.42
 0 3 35 38.32 2.46
 0 -3 35 37.72 2.46
 0 3 -35 47.66 4.94
 0 -3 -35 34.07 4.6
 0 -3 35 49.27 3.2
 0 -3 35 48.54 3.37
 0 3 -35 56.13 3.55
 0 -3 -35 48.49 2.4
 0 3 -35 48.31 2.45
 0 -3 35 50.61 2.55
 0 3 35 48.73 2.56
 0 -3 -35 45.62 2.57
 0 3 -35 44.93 2.42
 0 3 35 39.67 2.43
 0 -3 35 43.39 3.24
 0 3 35 46.04 3.37
 0 -3 -35 44.21 3.29
 0 3 -35 48.39 3.53
 0 3 -35 40.61 3.31
 0 -3 -35 42.46 3.41
 0 3 35 42.99 3.15
 0 -3 35 44.76 2.49
 0 3 -35 44.7 2.54
 0 -3 -35 45.08 2.58
 0 -3 -35 45.51 2.53
 0 -3 -36 16.81 1.38
 0 3 36 18.73 3.62
 0 -3 36 20.62 3.88
 0 3 -36 16.64 2.49
 0 3 36 17.54 2.33
 0 -3 36 14.47 2.21
 0 -3 -36 20.63 2.36
 0 -3 -36 20.48 3.67
 0 3 -36 16.52 3.42
 0 3 36 15.73 1.55
 0 -3 36 20.55 1.51
 0 -3 -36 17.48 1.54
 0 3 -36 19.39 2.37
 0 3 -36 20.83 1.44
 0 -3 -36 17.62 1.51
 0 -3 -36 18.49 1.63
 0 3 -36 20.29 1.61
 0 -3 36 17.71 1.46
 0 -3 36 17.81 1.45
 0 -3 36 18.85 1.49
 0 -3 36 16.9 1.54
 0 3 36 17.72 1.51
 0 3 36 16.85 1.37
 0 -3 36 16.93 2.26
 0 3 -36 19.95 3.43
 0 3 36 17.74 2.14
 0 -3 -36 18.64 2.47
 0 3 -36 15.58 2.24
 0 3 -37 2.55 1.97
 0 3 37 -0.12 1.65
 0 -3 37 1.74 1.69
 0 -3 -37 2.02 1.87
 0 3 -37 0.64 1.78
 0 -3 -37 -0.22 1.05
 0 3 37 0.57 1.13
 0 -3 37 0.95 1.02
 0 3 -37 5.36 2.85
 0 -3 -37 -2 2.83
 0 3 37 3.6 3.05
 0 -3 37 2.27 2.85
 0 3 -37 -0.51 2.66
 0 -3 -37 0.66 1.27
 0 -3 37 0.51 0.98
 0 3 -37 -0.03 1.22
 0 3 -37 1.53 1.7
 0 -3 -37 1.87 1.79
 0 3 37 1.21 1.55
 0 -3 -37 1.22 0.96
 0 -3 37 2.46 1.71
 0 3 37 0.91 0.91
 0 -3 37 0.49 1.18
 0 -3 37 0.16 1.01
 0 3 37 -0.07 1.05
 0 -3 37 -0.03 1.06
 0 -3 38 35.38 2.89
 0 3 -38 39.41 3.17
 0 3 38 35.17 2.94
 0 -3 -38 45.15 3.1
 0 3 -38 26.15 3.92
 0 -3 -38 37.24 2.22
 0 -3 38 41.68 2.19
 0 3 38 40.85 2.24
 0 3 38 37.09 2.08
 0 -3 -38 37.2 2.25
 0 3 -38 39.05 2.23
 0 3 38 33.75 2.12
 0 -3 38 36.37 2.14
 0 3 38 34.14 2.14
 0 -3 38 30.91 2.15
 0 -3 38 34.6 2.09
 0 -3 38 36.73 2.16
 0 3 -38 25.67 4.24
 0 -3 -38 39.72 4.54
 0 3 38 40.24 4.54
 0 -3 38 35.38 4.45
 0 -3 38 36.19 3
 0 -3 -38 35.09 3.06
 0 3 38 36.27 2.79
 0 -3 -38 38.91 2.05
 0 -3 39 3.8 1.59
 0 -3 -39 0.41 1.78
 0 3 -39 -0.12 1.85
 0 3 39 -1.81 1.61
 0 3 -39 0.47 1.62
 0 3 -39 1.61 2.46
 0 -3 39 2.59 0.99
 0 3 39 0.72 1.14
 0 -3 -39 2.08 1.02
 0 -3 39 0.89 0.99
 0 3 39 0.57 2.85
 0 -3 39 4.33 3.15
 0 -3 39 0.14 1
 0 -3 -39 1.54 1.24
 0 3 39 0.86 0.99
 0 3 -39 2.82 1.23
 0 3 39 4.13 1.56
 0 -3 -39 0.78 1.78
 0 -3 39 1.01 1.62
 0 -3 39 -0.18 1
 0 -3 39 1.88 1.11
 0 3 39 -0.88 1.07
 0 -3 -39 7.02 3.07
 0 3 -39 2.55 1.12
 0 3 39 0.97 0.88
 0 -3 -39 1.99 0.94
 0 3 -40 3.87 1.13
 0 3 40 3.96 0.91
 0 3 40 5.18 1.16
 0 -3 40 3.84 0.96
 0 -3 40 3.3 0.98
 0 -3 -40 4.53 1.07
 0 3 40 7.85 2.97
 0 -3 40 5.33 3.12
 0 3 -40 4.42 1.65
 0 3 -40 5.46 1.12
 0 3 40 4.16 1.02
 0 3 -40 3.85 1.18
 0 -3 -40 3.52 1.26
 0 -3 40 5.3 1.03
 0 -3 -40 6.74 1.83
 0 3 40 3.74 1.61
 0 3 -40 1.67 1.86
 0 -3 40 3.45 1.68
 0 -3 40 1.3 1.65
 0 3 40 3.34 0.94
 0 -3 40 3.7 1.01
 0 3 40 2.55 1.04
 0 -3 40 2.9 1.14
 0 -3 -40 2.44 2.79
 0 3 40 2.56 1.47
 0 -3 -40 3.02 1.8
 0 -3 -40 3.79 0.94
 0 -3 41 -0.03 0.88
 0 -3 -41 -0.19 0.95
 0 -3 41 -0.47 0.9
 0 -3 41 -0.56 2.75
 0 3 41 -3.31 2.75
 0 3 -41 -2.07 1.08
 0 3 41 0.34 0.93
 0 -3 41 -0.06 0.89
 0 -3 -41 -1.41 1.17
 0 3 41 0.25 0.98
 0 -3 41 -0.49 0.93
 0 -3 41 -0.08 1.06
 0 3 41 -1.03 0.88
 0 -3 41 -0.41 1.53
 0 3 -41 1.92 1.52
 0 3 -41 0.46 1.7
 0 -3 -41 0.74 1.59
 0 -3 41 -0.92 1.49
 0 3 41 -1.11 1.51
 0 -3 -41 -2.4 1.74
 0 3 41 0.73 1.3
 0 3 41 0.94 0.8
 0 3 -41 1.06 1.07
 0 -3 -41 -2.6 2.7
 0 3 -42 4.25 1.06
 0 -3 42 4.38 1.57
 0 -3 -42 3.64 1.72
 0 3 -42 6.03 1.58
 0 -3 -42 3.17 1.18
 0 -3 42 2.77 0.97
 0 3 42 3.28 0.92
 0 3 42 2.87 1.33
 0 -3 -42 2.7 1.65
 0 -3 -42 3.93 1.68
 0 -3 42 2.87 1.49
 0 3 42 2.31 1.42
 0 3 -42 3.32 1.82
 0 -3 -43 1.39 1.51
 0 3 -43 0.2 1.62
 0 -3 43 0.44 1.38
 0 3 43 0.68 1.37
 0 3 43 1.28 0.7
 0 -3 43 1.31 1.39
 0 3 -43 2.15 1.36
 0 -3 -43 1.62 1.53
 0 -3 -43 1.25 1.57
 0 3 43 0.63 0.78
 0 -3 43 0.87 0.96
 0 -3 43 1.91 0.81
 0 -3 44 1.75 0.75
 0 -3 44 1.79 0.74
 0 3 -44 0.09 1.61
 0 -3 44 2.47 1.29
 0 3 44 1.95 1.34
 0 3 -44 1.52 0.88
 0 3 44 1.96 0.65
 0 -3 44 2.26 1.35
 0 -3 -44 0.97 1.37
 0 3 -44 1.02 1.23
 0 3 44 2.29 0.81
 0 -3 44 2.39 0.83
 0 -3 -44 1.5 1.04
 0 3 -44 0.98 0.86
 0 3 -44 0.69 0.79
 0 -3 44 2.02 0.82
 0 -3 44 2.61 0.9
 0 3 44 2.04 0.74
 0 -3 -44 2.27 1.54
 0 -3 45 0.28 0.67
 0 -3 45 -0.53 0.66
 0 3 45 -0.9 0.72
 0 -3 45 0.77 1.18
 0 3 -45 -1.03 1.39
 0 3 45 -1.35 1.2
 0 -3 -45 0.51 1.33
 0 3 -45 -0.8 1.09
 0 -3 -45 2.13 1.29
 0 -3 45 -0.26 0.8
 0 -3 45 0.32 0.72
 0 3 45 0.11 0.67
 0 -3 -45 0.36 0.93
 0 3 -45 -0.42 0.73
 0 -3 45 0.02 0.75
 0 3 -45 0.7 0.77
 0 3 45 -0.3 0.73
 0 -3 45 1.63 1.25
 0 3 -45 0.25 0.78
 0 3 -46 0.31 0.71
 0 -3 -46 0.54 0.73
 0 -3 46 1.5 0.73
 0 -3 46 -0.02 0.67
 0 -3 -46 -0.02 0.73
 0 -3 -46 0.84 0.84
 0 3 -46 -0.53 0.66
 0 3 46 0.24 0.66
 0 -3 46 0.81 0.59
 0 3 46 -1.27 0.66
 0 -3 46 0.74 0.57
 0 -3 -46 0.14 1.13
 0 3 -47 0.89 0.62
 0 -3 47 0.58 0.58
 0 -3 47 -0.34 0.5
 0 -3 47 0.04 0.53
 0 3 47 0.44 0.58
 0 3 47 0.86 0.55
 0 -3 -47 -0.38 0.62
 0 3 -47 0.63 0.55
 0 3 47 0.37 0.59
 0 -3 -47 0.35 0.98
 0 -3 48 0.58 0.43
 0 3 48 0.57 0.52
 0 3 48 0.39 0.46
 0 -3 48 0.2 0.39
 0 3 -48 -0.24 0.56
 0 -3 48 0.5 0.5
 0 -3 -48 -0.47 0.49
 0 3 -48 0.03 0.44
 0 3 48 -0.21 0.54
 0 -3 -49 0.73 0.49
 0 3 49 0.16 0.45
 0 3 49 -0.05 0.42
 0 -3 49 -0.01 0.44
 0 3 -49 -0.16 0.48
 0 4 0 1436.56 63.71
 0 -4 0 1454.63 63.82
 0 4 0 1487.26 63.74
 0 -4 0 1449.33 63.88
 0 -4 0 1436.7 63.12
 0 -4 0 1454 63.86
 0 -4 0 1483.31 63.87
 0 -4 0 1480.32 63.88
 0 -4 0 1463.05 63.86
 0 4 0 1496.71 63.32
 0 4 0 1433.82 63.45
 0 4 0 1391.22 63.68
 0 4 0 1451.08 63.78
 0 -4 0 1397.74 63.6
 0 4 1 3642.89 159.02
 0 4 -1 3712.17 159.09
 0 -4 1 3775.7 159.18
 0 4 -1 3569.95 158.96
 0 -4 -1 3665.33 159.21
 0 4 1 3779.6 159.12
 0 4 1 3709.58 158.76
 0 -4 -1 3713.26 159.17
 0 -4 1 3672.92 159.2
 0 -4 1 3574.2 158.46
 0 -4 1 3747.8 159.2
 0 -4 1 3623.88 159.2
 0 -4 -1 3835.88 159.24
 0 -4 1 3768.84 159.2
 0 -4 -1 3876.93 159.23
 0 -4 1 3747.82 159.21
 0 -4 -1 3747.97 159.21
 0 -4 -1 3814.76 159.22
 0 4 -1 3503.77 158.49
 0 4 -1 3851.19 158.65
 0 4 1 3819.83 158.63
 0 4 1 3546.14 158.97
 0 4 -1 3565.5 159.06
 0 4 -1 3635.39 158.85
 0 -4 -1 3328.31 158.64
 0 4 1 3714.92 158.71
 0 -4 1 3682.52 159.2
 0 4 1 3724.12 159.15
 0 4 -1 3485.34 158.89
 0 -4 -1 3574.61 158.49
 0 4 -1 3697.33 159.11
 0 -4 1 3429.01 158.83
 0 4 -1 3538.57 159.23
 0 -4 -1 3695.69 159.04
 0 -4 2 49.19 3.28
 0 -4 -2 52.15 3.04
 0 4 2 52.76 3.08
 0 -4 -2 51.6 3.32
 0 4 -2 53.19 3.17
 0 4 2 52.31 2.53
 0 4 -2 53.19 3.04
 0 4 2 52.39 2.93
 0 -4 2 44.09 2.91
 0 -4 2 54.37 3.23
 0 -4 -2 50.41 3.19
 0 -4 2 53.54 3.25
 0 4 2 46.66 3.11
 0 -4 -2 47.51 3.18
 0 -4 2 50.87 2.61
 0 -4 -2 54.75 2.62
 0 -4 -2 51.13 3.23
 0 -4 -2 49.63 3.2
 0 -4 -2 52.54 3.24
 0 -4 -2 48.6 3.17
 0 -4 2 52.4 3.25
 0 -4 2 48.94 3.17
 0 -4 2 49.22 3.19
 0 -4 2 54.91 3.26
 0 4 -2 52.65 2.59
 0 4 -2 56.25 2.79
 0 4 2 52.63 2.72
 0 4 2 44.09 3.03
 0 4 2 54.72 2.75
 0 4 -2 47.76 3.12
 0 4 2 46.4 2.99
 0 -4 2 49.71 3.2
 0 -4 -2 50.37 2.71
 0 4 -2 51.19 3.29
 0 -4 -2 53.24 2.51
 0 -4 -2 50.2 3.25
 0 -4 2 52.17 2.89
 0 4 2 53.56 3.22
 0 -4 -2 52.25 3.22
 0 -4 -2 52 3.16
 0 4 -2 48.98 2.92
 0 4 -2 48.99 3.11
 0 -4 -3 865.51 36.26
 0 4 -3 798.06 36.1
 0 -4 3 806.61 35.7
 0 -4 -3 815.94 36.12
 0 4 3 857.42 36.23
 0 -4 -3 778.97 35.3
 0 4 3 761.67 36.07
 0 4 -3 801.38 36.25
 0 -4 -3 817.99 36.26
 0 4 -3 774.85 35.7
 0 4 3 846.6 36.21
 0 -4 -3 820.69 35.65
 0 -4 -3 823.63 36.19
 0 4 3 830.55 35.87
 0 4 -3 801.73 35.85
 0 -4 3 783.57 35.8
 0 -4 3 842.57 36.23
 0 4 3 877.56 36.22
 0 -4 3 844.6 36.2
 0 -4 -3 818.47 35.47
 0 -4 3 793.6 35.49
 0 -4 -3 856.05 36.28
 0 -4 -3 844.79 36.2
 0 -4 3 824.93 36.18
 0 4 3 857.95 36.27
 0 -4 3 830.18 36.2
 0 4 3 829.03 36.24
 0 4 3 840.32 36.25
 0 -4 -3 880.85 36.29
 0 -4 3 794.89 36.18
 0 -4 -3 867.39 36.27
 0 4 3 848.3 36.22
 0 4 -3 845.57 36.22
 0 4 -3 753.86 36.07
 0 -4 3 828.98 36.22
 0 -4 -3 796.85 35.52
 0 4 -3 817.92 36.21
 0 4 3 832.18 36.12
 0 4 3 814.05 35.91
 0 4 3 810.72 35.55
 0 4 -3 806.01 35.43
 0 -4 3 761.95 35.21
 0 4 -3 858.84 35.65
 0 4 3 829.03 35.56
 0 4 3 818.71 36.01
 0 4 -3 824.91 36.13
 0 -4 3 809.84 36.27
 0 -4 -3 824.67 36.3
 0 4 4 231.55 10.81
 0 -4 -4 225.28 11.11
 0 4 -4 242.98 11
 0 -4 4 223.7 11.08
 0 4 4 237.09 11.01
 0 4 -4 226.94 10.6
 0 -4 4 217.05 10.57
 0 -4 -4 230.67 11.02
 0 -4 4 236.69 11.04
 0 4 4 240.5 10.78
 0 -4 -4 236.93 10.3
 0 -4 4 226.07 10.33
 0 -4 -4 239.8 11.08
 0 4 4 230.4 11.04
 0 -4 -4 226.43 10.53
 0 4 -4 243.47 11.07
 0 4 4 226.02 10.99
 0 4 -4 233.56 11.01
 0 -4 4 232.8 11.03
 0 -4 -4 242.75 11.08
 0 -4 4 223.85 10.95
 0 4 -4 226.52 10.97
 0 4 4 230.82 11.05
 0 -4 -4 246.71 11.11
 0 4 -4 237.48 11.01
 0 4 4 236.08 11.08
 0 -4 4 232.67 10.99
 0 -4 -4 237.51 11.02
 0 4 4 232.82 11.02
 0 -4 4 212.53 9.99
 0 4 -4 223.12 10.23
 0 4 4 234.81 10.36
 0 4 -4 243.45 10.46
 0 4 4 219.81 10.29
 0 4 -4 221.82 10.96
 0 4 4 232.74 10.94
 0 -4 4 234.89 11.04
 0 4 -4 233.79 11.07
 0 4 4 223.08 10.66
 0 -4 -4 233.83 10.29
 0 -4 4 230.47 11.03
 0 4 -4 228.15 10.93
 0 -4 -4 245.67 11.06
 0 4 -4 218.96 11.04
 0 4 -4 210.14 10.47
 0 -4 -4 227.11 10.96
 0 -4 -4 223.26 11.05
 0 4 4 223.95 10.96
 0 4 -4 220.32 10.43
 0 -4 4 236.35 10.44
 0 4 4 232.54 11.01
 0 -4 -4 229.21 11
 0 4 4 239.9 11.04
 0 4 -5 638.11 27.52
 0 -4 5 598.89 27.65
 0 -4 -5 626.45 27.74
 0 4 5 573.78 27.29
 0 -4 -5 602.3 27.57
 0 4 5 606.75 27.52
 0 4 5 627.71 27.35
 0 4 -5 561.54 26.95
 0 -4 5 599.39 27.05
 0 4 -5 623.53 27.08
 0 -4 5 597.58 26.86
 0 -4 5 587.08 26.86
 0 4 -5 647.46 27.61
 0 4 5 631.89 27.66
 0 -4 -5 612.28 26.98
 0 -4 -5 657.89 27.68
 0 -4 -5 650.46 27.6
 0 -4 -5 628.67 27.63
 0 4 5 600.85 27.57
 0 4 5 629.32 27.65
 0 -4 5 602.44 27.52
 0 4 5 628.02 27.66
 0 4 -5 629.3 27.57
 0 -4 5 603.66 27.52
 0 -4 5 594.74 27.52
 0 4 -5 611.17 27.55
 0 -4 -5 637.93 27.64
 0 4 -5 612.11 27.57
 0 4 5 607.39 27.57
 0 4 -5 609.06 26.74
 0 -4 5 603.13 26.49
 0 4 5 617.36 26.84
 0 4 -5 617.71 27.4
 0 4 -5 584.55 27.58
 0 4 -5 584.91 27.5
 0 4 5 605.27 27.16
 0 -4 5 624.45 27.6
 0 -4 -5 618.95 26.75
 0 -4 5 591.91 27.55
 0 4 5 622.32 27.49
 0 4 5 628.61 27.61
 0 -4 -5 672.36 27.66
 0 -4 5 607.61 26.85
 0 -4 5 634.06 27.55
 0 -4 -5 609.54 27.51
 0 -4 -5 606.57 27.58
 0 4 -5 584.27 27.59
 0 4 5 606.76 27.55
 0 4 -5 590.61 26.84
 0 -4 5 606.17 27.65
 0 4 5 600.5 26.61
 0 4 5 616.57 27.58
 0 4 -5 585.59 26.95
 0 -4 -5 580.97 27.58
 0 4 -6 16.3 1.47
 0 -4 6 16.78 1.43
 0 4 6 16.87 1.78
 0 4 -6 17.4 1.43
 0 4 6 17.26 1.72
 0 -4 6 16.86 1.32
 0 -4 6 16.42 1.34
 0 4 6 16.93 1.77
 0 -4 -6 16.15 1.73
 0 -4 6 18.26 1.85
 0 -4 6 15.87 1.8
 0 -4 -6 18.71 1.16
 0 4 -6 18.89 1.87
 0 4 -6 14.14 1.69
 0 4 -6 17.18 1.85
 0 4 6 17.33 1.82
 0 4 -6 16.61 1.86
 0 -4 -6 15.34 1.73
 0 4 -6 16.15 1.28
 0 -4 6 17.41 1.79
 0 4 6 19.3 1.87
 0 -4 -6 16.31 1.79
 0 4 6 18.76 1.86
 0 4 6 16.28 1.07
 0 -4 6 17.37 1.9
 0 4 -6 14.55 1.14
 0 -4 -6 17.1 1.86
 0 -4 6 17.67 1.2
 0 -4 -6 20.05 1.9
 0 -4 6 16.21 1.38
 0 4 -6 16.57 1.37
 0 4 6 15.13 1.37
 0 -4 -6 17.49 1.44
 0 4 -6 18.41 1.83
 0 -4 -6 17.02 1.81
 0 4 -6 16.55 1.78
 0 -4 6 14.44 1.7
 0 4 6 16.39 1.81
 0 -4 -6 17.91 1.83
 0 4 6 16.83 1.82
 0 4 -6 18.71 1.94
 0 -4 -6 17.51 1.33
 0 -4 6 18.63 1.81
 0 4 -6 18.62 1.84
 0 -4 -6 19.65 1.93
 0 -4 6 15.85 1.79
 0 4 6 18.26 1.81
 0 -4 -6 21.7 1.97
 0 4 6 16.17 1.79
 0 4 6 20.16 1.93
 0 4 -6 18.22 1.84
 0 -4 6 16.59 0.93
 0 4 -6 14.59 1.16
 0 4 6 17.96 1.28
 0 4 -6 20.63 1.92
 0 -4 6 15.9 1.91
 0 -4 -6 15.76 1.84
 0 4 7 1210.23 51.44
 0 4 -7 1141.51 50.74
 0 4 -7 1099.34 50.82
 0 -4 7 1119.65 50.76
 0 4 7 1181.85 51.28
 0 -4 7 1095.75 50.62
 0 -4 7 1156.38 50.7
 0 -4 7 1203.08 51.54
 0 4 -7 1118.04 51.48
 0 -4 -7 1158.04 51.35
 0 4 -7 1112.73 51.37
 0 4 7 1199.97 51.38
 0 -4 7 1156.52 51.46
 0 4 -7 1138.1 51.3
 0 -4 -7 1163.13 50.5
 0 4 7 1168.71 51.55
 0 -4 -7 1176.48 51.51
 0 -4 7 1131.96 50.45
 0 -4 7 1183.43 51.42
 0 -4 -7 1209 51.49
 0 -4 7 1135.53 51.55
 0 4 7 1160.05 50.51
 0 4 -7 1122.6 50.64
 0 4 7 1174.38 51.49
 0 4 -7 1125.25 51.47
 0 4 -7 1093.89 50.42
 0 4 7 1215.86 51.57
 0 -4 -7 1192.81 51.43
 0 4 7 1174.42 51.44
 0 4 -7 1173.33 50.69
 0 -4 7 1130.05 50.68
 0 4 7 1175.55 50.69
 0 -4 -7 1178.2 50.74
 0 -4 -7 1168.11 50.72
 0 4 7 1173.22 51.56
 0 4 7 1153.16 51.54
 0 4 -7 1162.57 51.45
 0 4 -7 1184.9 51.47
 0 4 -7 1092 51.45
 0 -4 -7 1205.89 51.55
 0 -4 7 1117.42 51.35
 0 -4 -7 1182.55 51.52
 0 -4 -7 1231.63 51.57
 0 4 7 1171.68 51.57
 0 4 7 1154.86 51.47
 0 4 -7 1166.67 51.46
 0 -4 -7 1227.66 51.47
 0 4 -7 1176.61 51.47
 0 -4 7 1132.75 51.38
 0 4 -7 1128.52 50.51
 0 -4 7 1166.66 50.29
 0 4 7 1173.62 50.59
 0 4 -7 1196.57 51.41
 0 -4 7 1164.24 51.56
 0 -4 -7 1168.16 51.62
 0 4 -7 1193.89 51.39
 0 -4 -7 1165.64 50.67
 0 4 -8 14.02 1.26
 0 -4 -8 15.81 1.88
 0 4 8 12.81 1.73
 0 4 8 14.72 1.8
 0 -4 8 14.68 1.28
 0 -4 8 12.49 1.28
 0 -4 -8 14.96 1.4
 0 -4 -8 14.46 1.54
 0 4 8 12.87 1.7
 0 -4 8 14.8 1.89
 0 4 -8 10.48 1.65
 0 4 -8 15.65 1.84
 0 -4 -8 14.85 1.09
 0 4 -8 14.13 1.79
 0 -4 8 13.35 1.73
 0 4 8 16.51 1.83
 0 -4 -8 13.52 1.76
 0 4 -8 10.81 1.11
 0 4 8 11.95 1.68
 0 -4 -8 14.84 1.83
 0 4 -8 10.78 0.88
 0 4 -8 14.02 1.86
 0 4 8 15.05 1.81
 0 -4 8 12.72 1.69
 0 -4 8 15.63 1.82
 0 4 8 14.18 1.78
 0 -4 -8 12.86 1.74
 0 -4 8 12.16 1.77
 0 4 8 14.96 1.12
 0 4 8 13.69 1.75
 0 -4 -8 14.62 1.81
 0 -4 8 13 1.3
 0 4 -8 14 1.32
 0 -4 -8 14.58 1.39
 0 4 8 14.06 1.36
 0 -4 -8 12.89 1.34
 0 4 -8 13.85 1.26
 0 -4 -8 14.6 1.77
 0 -4 -8 13.5 1.87
 0 4 -8 11.69 1.69
 0 4 -8 16.63 1.89
 0 4 8 12.24 1.72
 0 4 -8 15.58 1.93
 0 -4 -8 12.89 1.75
 0 4 8 15.28 1.82
 0 4 -8 12.96 1.74
 0 -4 -8 14.48 1.86
 0 4 8 12.4 1.71
 0 -4 8 11.37 1.65
 0 4 8 12.9 1.75
 0 -4 8 14.15 1.21
 0 4 8 15.01 1.23
 0 -4 8 14.57 0.92
 0 4 -8 15.17 1.17
 0 -4 8 16.66 2.02
 0 4 -8 11.81 1.71
 0 -4 -8 14.82 1.19
 0 4 -8 13.43 1.74
 0 4 -9 2694.8 115.69
 0 4 9 2752.77 116.44
 0 -4 -9 2794.97 116.45
 0 -4 -9 2614.91 115.65
 0 4 9 2664.46 115.73
 0 -4 9 2633.74 115.61
 0 -4 9 2701.14 115.76
 0 -4 -9 2724.93 115.55
 0 4 -9 2803.72 116.57
 0 -4 9 2725.69 116.65
 0 -4 -9 2727.52 116.53
 0 4 -9 2700.81 116.72
 0 4 9 2854.12 116.65
 0 -4 -9 2830.33 116.17
 0 4 9 2718.58 116.47
 0 -4 -9 2774.58 116.67
 0 4 9 2733.83 116.68
 0 -4 9 2599.19 116.5
 0 4 -9 2656.45 116.61
 0 -4 9 2574.34 115.65
 0 4 9 2781.15 115.66
 0 -4 9 2821.69 116.65
 0 4 -9 2616.61 115.6
 0 4 9 2823.23 116.77
 0 -4 9 2671.49 116.74
 0 4 -9 2250.03 115.16
 0 -4 -9 2835.09 116.55
 0 4 9 2774.49 116.59
 0 4 -9 2784.72 115.75
 0 4 -9 2666.19 115.55
 0 -4 -9 2692.28 115.62
 0 -4 -9 2703.47 115.76
 0 4 9 2731.29 115.68
 0 -4 9 2644.88 115.58
 0 4 -9 2767.92 115.67
 0 -4 -9 2697.33 115.74
 0 4 -9 2571.56 116.58
 0 4 9 2695 116.75
 0 4 -9 2739.5 116.64
 0 4 9 2697.72 116.73
 0 4 9 2727.06 116.66
 0 4 -9 2711.82 116.6
 0 4 -9 2794.63 116.65
 0 -4 -9 2828.26 116.6
 0 4 9 2681.79 116.74
 0 -4 9 2692.96 115.31
 0 4 9 2648.03 115.56
 0 -4 9 2673.01 115.6
 0 4 -9 2641.31 115.53
 0 -4 -9 2694.41 115.58
 0 4 10 14.65 1.2
 0 -4 -10 17.9 1.96
 0 4 -10 13.74 1.31
 0 -4 -10 14.12 1.46
 0 -4 10 14.97 1.39
 0 4 10 13.64 1.51
 0 -4 -10 14.1 1.86
 0 4 -10 20.24 2.19
 0 -4 -10 16.46 1.28
 0 4 10 17.74 1.97
 0 -4 10 16.88 2.02
 0 -4 -10 15.38 1.64
 0 4 10 14.96 1.98
 0 4 -10 11.88 1.87
 0 -4 10 14.14 1.34
 0 -4 10 16.63 2.15
 0 -4 10 14.36 1.9
 0 4 10 16.91 2.01
 0 4 10 17.37 2.11
 0 -4 10 13.98 1.93
 0 -4 -10 18.53 2.07
 0 4 10 15.2 1.99
 0 4 10 14.68 1.29
 0 4 -10 15.91 1.28
 0 4 -10 15.87 1.41
 0 -4 -10 13.79 1.36
 0 4 -10 14.93 1.48
 0 4 10 14.47 1.34
 0 -4 10 14.21 1.43
 0 4 10 13.67 1.42
 0 -4 -10 14.29 1.53
 0 -4 -10 15.31 1.51
 0 4 -10 15.55 1.46
 0 4 10 14.35 2.03
 0 4 10 13.21 1.96
 0 4 -10 16.55 1.98
 0 4 -10 15.28 1.98
 0 4 10 15.17 2.01
 0 4 10 17.06 2.1
 0 4 -10 15.32 1.98
 0 4 10 16.28 1.34
 0 -4 10 11.76 1.24
 0 -4 10 13.95 1.05
 0 4 -10 12.05 1.25
 0 4 -10 14.38 1.61
 0 -4 -10 13.53 1.18
 0 4 11 223.17 10.07
 0 4 -11 219.68 10.22
 0 4 11 224.5 11.35
 0 -4 -11 221.98 11.41
 0 -4 11 214.33 10.2
 0 -4 -11 224.4 10.36
 0 4 11 226.12 10.41
 0 -4 11 234.69 11.43
 0 4 -11 224.56 11.4
 0 -4 -11 228.14 11.28
 0 -4 11 219.49 10.88
 0 4 11 225.69 11.26
 0 4 -11 230.76 11.25
 0 -4 -11 225.57 10.24
 0 -4 -11 226.14 10.71
 0 4 -11 220.52 10.21
 0 4 11 218.08 11.3
 0 -4 11 242.66 11.43
 0 4 11 230.32 11.26
 0 -4 11 216.34 11.43
 0 4 11 228.65 11.49
 0 4 11 228.3 10.38
 0 -4 -11 228.16 11.32
 0 -4 11 204.22 11.26
 0 -4 11 219.57 10.29
 0 4 -11 219.39 10.14
 0 4 -11 211.88 10.35
 0 -4 -11 212.86 10.22
 0 -4 -11 226.81 10.42
 0 4 11 233.02 10.21
 0 4 11 211.81 10.27
 0 -4 11 222.58 10.28
 0 -4 -11 225.54 10.41
 0 4 -11 231.4 10.36
 0 -4 11 211.5 9.85
 0 4 -11 205.89 11.2
 0 4 -11 223.52 11.33
 0 4 11 221.93 11.47
 0 4 11 215.91 11.31
 0 4 11 215.4 11.41
 0 4 11 212.88 11.42
 0 4 -11 204.37 11.17
 0 4 11 211.89 10.15
 0 -4 11 214.35 9.93
 0 4 -11 210.79 10.16
 0 -4 11 221.61 10.17
 0 4 -11 208.3 10.58
 0 -4 -11 223.94 10.14
 0 -4 11 211.66 11.32
 0 4 -11 227.3 11.21
 0 4 12 109.66 5.53
 0 -4 -12 126.86 7.08
 0 4 12 119.1 6.6
 0 4 -12 115.07 5.64
 0 4 12 116.83 6.71
 0 4 12 108.45 6.69
 0 4 12 117.62 5.91
 0 4 12 113 5.34
 0 -4 12 113.8 5.67
 0 4 -12 119.72 6.78
 0 -4 12 102.13 6.2
 0 4 -12 107.48 6.78
 0 -4 -12 117.08 6.15
 0 -4 -12 121.52 6.77
 0 4 12 112.8 6
 0 4 -12 111.21 5.66
 0 4 12 120.04 6.75
 0 -4 12 113.95 6.79
 0 4 12 114.38 6.76
 0 4 12 114.4 6.6
 0 4 12 110.45 5.85
 0 -4 12 119.21 6.84
 0 4 12 130.56 7.07
 0 -4 12 100.64 6.65
 0 -4 -12 112.66 6.71
 0 -4 12 118.97 7
 0 4 -12 115.38 5.88
 0 4 -12 113.91 5.6
 0 -4 -12 112.7 5.71
 0 -4 -12 120.6 5.93
 0 -4 12 111.84 5.78
 0 4 12 121.89 5.78
 0 -4 -12 118.08 5.6
 0 4 12 121.93 5.73
 0 -4 12 113.91 5.31
 0 -4 -12 115.82 5.88
 0 4 -12 113.55 5.82
 0 -4 -12 121.83 5.9
 0 4 12 118.44 6.96
 0 4 -12 108.82 6.69
 0 4 12 101.04 6.7
 0 4 12 100.94 6.62
 0 4 12 109.39 6.86
 0 4 -12 108.64 6.69
 0 4 -12 106.25 6.68
 0 4 -12 116.47 5.69
 0 -4 12 119.01 5.65
 0 4 12 103.84 5.58
 0 -4 12 115.56 5.43
 0 4 -12 109.1 6.02
 0 -4 12 115.49 6.89
 0 4 -12 124.26 6.8
 0 4 -12 111.79 6.53
 0 4 13 205.62 10.56
 0 -4 -13 197.47 9.41
 0 -4 -13 197.57 10.75
 0 4 13 203.05 10.65
 0 4 -13 207.08 9.34
 0 4 13 201.44 9.26
 0 -4 13 191.65 9.32
 0 4 13 203.22 9.61
 0 4 13 201.64 9.04
 0 4 -13 200.39 10.53
 0 -4 -13 210.83 9.9
 0 4 -13 203.94 9.41
 0 -4 13 208.53 10.66
 0 4 -13 179.74 10.53
 0 4 13 211.72 10.63
 0 4 13 191.59 9.76
 0 -4 -13 215.5 10.69
 0 -4 13 187.83 10.57
 0 4 13 194.08 10.71
 0 4 13 197.9 10.58
 0 -4 13 199.81 10.81
 0 4 13 202.96 9.66
 0 4 -13 197.99 9.57
 0 -4 -13 193.38 9.39
 0 4 -13 197.05 9.27
 0 -4 -13 204.27 9.63
 0 4 13 210.96 9.44
 0 -4 -13 196.63 9.27
 0 4 13 202.51 9.44
 0 -4 13 201.38 9.5
 0 -4 -13 202.12 9.58
 0 -4 13 191.32 8.98
 0 -4 -13 196.7 9.58
 0 4 -13 204.29 9.56
 0 4 13 199.61 10.78
 0 4 13 193.96 10.73
 0 4 13 196.02 9.24
 0 4 -13 212.02 10.72
 0 4 13 200.97 10.81
 0 4 -13 189.38 10.54
 0 4 -13 178.65 10.41
 0 -4 13 188.43 9.1
 0 -4 13 197.7 9.28
 0 4 -13 193.46 9.36
 0 4 13 187.87 9.26
 0 4 -13 201.89 9.78
 0 4 -13 205.05 10.38
 0 4 -13 206.83 10.54
 0 -4 13 203.28 10.78
 0 4 -14 29.83 1.99
 0 4 14 27.1 2.98
 0 -4 -14 24.46 2.74
 0 4 14 31.35 2.06
 0 -4 -14 32.85 2.07
 0 4 14 30.68 3.02
 0 -4 -14 26.15 3.06
 0 -4 14 29.17 2.09
 0 4 14 28.38 1.83
 0 4 14 32.49 2.44
 0 4 -14 30.48 3.06
 0 4 -14 28.85 3.04
 0 4 14 28.7 1.92
 0 4 14 29.8 3.19
 0 4 14 24.61 3.09
 0 4 -14 32.69 3.17
 0 4 14 29.38 2.02
 0 4 -14 30.13 2.15
 0 -4 14 31.05 2.04
 0 -4 14 29.69 1.89
 0 -4 14 28.17 1.74
 0 -4 -14 29.69 2.4
 0 -4 -14 33.17 2.43
 0 4 -14 26.3 2.24
 0 4 14 30.24 3.01
 0 4 14 28.03 3.16
 0 -4 14 28.72 3.1
 0 -4 14 34.14 3.21
 0 4 14 34.29 2.4
 0 4 -14 30.29 2.05
 0 4 -14 26.82 2.31
 0 -4 14 30.33 2.33
 0 -4 -14 26.81 2.06
 0 4 14 30.56 2.24
 0 -4 -14 28.11 2.33
 0 4 14 27.55 2.14
 0 4 -14 23.05 2.86
 0 4 -14 25.7 2
 0 -4 -14 29.41 2.44
 0 4 14 25.31 2.34
 0 4 -14 25.7 2.94
 0 -4 14 27.83 3
 0 4 14 24.42 2.89
 0 -4 -14 25.09 3.01
 0 -4 -14 29.69 3
 0 4 -14 30.04 3.06
 0 -4 14 28.34 3.19
 0 4 -14 28.58 2.9
 0 4 -14 24.71 2.28
 0 -4 15 7.5 1.05
 0 4 15 6.27 1.84
 0 4 15 6.84 2.07
 0 4 -15 10.36 2.18
 0 4 15 6.62 0.99
 0 4 -15 6.07 1.88
 0 -4 -15 9.17 1.62
 0 4 15 8.61 1.11
 0 -4 15 7.96 1.29
 0 4 15 9.78 1.63
 0 4 15 9.47 2.12
 0 -4 -15 9.27 1.13
 0 4 -15 8 1.11
 0 4 15 5.96 2.04
 0 4 15 8.61 1.27
 0 -4 -15 11.35 1.99
 0 -4 -15 5.92 2.01
 0 4 15 8.44 1.47
 0 -4 15 10.18 1.6
 0 -4 -15 8.86 1.5
 0 4 15 7.81 1.42
 0 -4 -15 7.62 1.35
 0 4 -15 8.63 1.47
 0 -4 -15 10.06 1.56
 0 -4 15 8.01 0.97
 0 4 15 8.43 1.99
 0 4 15 5.04 1.68
 0 -4 15 8.79 1.93
 0 4 15 8.81 1.38
 0 4 -15 9.85 2.16
 0 -4 15 10.44 2.16
 0 4 -15 8.33 1.31
 0 -4 15 9.41 1.21
 0 4 -15 9.15 1.55
 0 4 -15 11.19 1.34
 0 4 -15 9.05 1.5
 0 4 15 9.84 1.1
 0 -4 15 8.18 2.17
 0 4 -15 9.05 2.08
 0 4 -15 4.75 1.8
 0 -4 -15 11.02 2.04
 0 4 -15 8.29 1.13
 0 4 15 9.27 1.26
 0 -4 -15 9.2 2.06
 0 4 15 4.41 1.32
 0 -4 -15 8.98 1.5
 0 4 -15 8.67 1.23
 0 4 -15 9.88 2.12
 0 4 -15 7.45 1.96
 0 -4 -15 9.24 1.99
 0 -4 15 7.44 1.93
 0 4 15 9.2 1.93
 0 4 -16 65.78 3.68
 0 4 -16 66.32 4.11
 0 4 -16 58.12 3.81
 0 -4 16 61.86 3.6
 0 -4 16 67.63 3.7
 0 -4 -16 67.36 4.11
 0 -4 -16 69.44 4.2
 0 -4 16 68.44 3.45
 0 4 -16 66.92 4.1
 0 -4 16 71.74 4.17
 0 -4 -16 67.67 3.83
 0 4 16 70.45 4
 0 -4 -16 62.01 4.07
 0 4 16 71.43 3.95
 0 4 16 77.96 5.45
 0 -4 -16 62.34 5.19
 0 4 16 63.41 5.02
 0 4 16 67.85 5.3
 0 4 -16 79.41 5.37
 0 4 -16 67.18 5.13
 0 4 -16 68.91 5.18
 0 4 16 72.62 5.42
 0 -4 16 65.21 3.43
 0 4 -16 70.36 3.92
 0 -4 16 69.07 5.15
 0 -4 -16 69.74 5.1
 0 4 16 63.28 4.16
 0 4 16 78.61 5.23
 0 4 -16 61.41 5.07
 0 -4 -16 63.85 5.26
 0 -4 -16 69.4 4.24
 0 4 -16 75.12 5.21
 0 4 -16 67.3 3.46
 0 -4 16 66.95 4.04
 0 -4 16 64.83 5.05
 0 -4 16 70.99 5.43
 0 4 16 70.04 5.3
 0 4 16 66.27 5.06
 0 -4 -16 68.99 3.5
 0 4 16 69.7 3.47
 0 -4 16 73.79 5.46
 0 4 -16 66.3 4.8
 0 4 -16 67.91 5.08
 0 4 -16 64.71 4.2
 0 -4 -16 68.39 4.98
 0 4 16 70.38 4.18
 0 -4 16 67.96 3.8
 0 4 16 69.3 3.81
 0 4 -17 287.33 12.95
 0 4 -17 276.32 13.47
 0 4 17 283.29 13.18
 0 -4 -17 274.52 13.09
 0 4 17 296.57 13.39
 0 -4 17 274.35 13.43
 0 -4 -17 289.23 13.56
 0 4 -17 281.25 12.63
 0 -4 -17 289.03 13.55
 0 -4 -17 283.24 13.49
 0 -4 17 274.44 12.71
 0 4 -17 282.65 13.5
 0 -4 17 284.78 12.99
 0 -4 17 267.82 12.93
 0 4 -17 273.88 13.23
 0 4 17 282.25 14.9
 0 -4 17 257.63 14.32
 0 4 17 299.89 14.97
 0 4 -17 275.42 14.75
 0 4 -17 272.48 14.74
 0 4 -17 295.26 15.01
 0 4 17 275.16 15.07
 0 4 17 270.2 15
 0 4 17 282.35 15.04
 0 -4 17 264.23 14.68
 0 -4 17 289.86 15.19
 0 4 17 282.3 14.79
 0 -4 -17 296.59 14.93
 0 4 17 291.43 14.72
 0 -4 -17 275.17 13.55
 0 4 -17 303.9 14.81
 0 4 -17 281.04 14.98
 0 -4 17 272.01 14.69
 0 4 17 269.1 13.65
 0 -4 -17 267.43 14.94
 0 4 17 288.74 12.69
 0 4 -17 286.08 12.73
 0 4 17 287.2 13.13
 0 -4 17 278.17 13.09
 0 4 17 294.35 13.51
 0 -4 -17 292.85 12.78
 0 -4 -17 293.04 14.64
 0 -4 17 281.82 15.07
 0 4 -17 287.44 14.47
 0 4 -17 274.2 14.67
 0 -4 17 280.09 12.71
 0 -4 -17 280.53 12.73
 0 4 -18 3.81 1.22
 0 4 -18 3.88 1.55
 0 -4 18 4.38 1.62
 0 4 18 3.97 1.57
 0 -4 -18 5.59 1.57
 0 -4 -18 4.97 1.43
 0 4 18 5.14 1.38
 0 -4 -18 6 1.57
 0 4 -18 3.06 0.9
 0 4 -18 4.98 1.56
 0 -4 18 4.5 0.95
 0 -4 -18 3.98 1.01
 0 -4 18 4.46 1.13
 0 4 -18 1.82 1.25
 0 -4 18 3.06 1.08
 0 4 18 2.54 2.09
 0 4 -18 2.52 1.97
 0 4 -18 2.63 1.97
 0 4 18 3.6 2.16
 0 4 18 0.32 2.1
 0 4 18 4.7 1.34
 0 -4 18 5.26 1.94
 0 4 18 3.18 2.01
 0 -4 18 2.26 1.1
 0 4 18 4.08 1.61
 0 -4 -18 2.43 1.51
 0 4 -18 -0.35 2.03
 0 -4 -18 1.92 1.84
 0 -4 18 2.81 1.93
 0 4 18 2.05 1.65
 0 4 -18 4.53 2.23
 0 -4 -18 4.54 1.92
 0 4 18 4.15 1.49
 0 -4 18 3.36 0.88
 0 -4 18 3.35 0.98
 0 -4 -18 4.45 0.97
 0 4 -18 2.74 1
 0 4 18 3.16 0.91
 0 -4 18 2.49 1.86
 0 -4 -18 4.78 1.99
 0 4 -18 3.47 1.94
 0 4 -18 1.83 2.01
 0 -4 -18 3.02 1.07
 0 4 -18 3.65 0.98
 0 4 18 1.06 1.77
 0 -4 18 3.96 2.18
 0 4 18 5.01 1.99
 0 -4 18 0.32 1.57
 0 4 -18 4.29 2.02
 0 -4 19 7.67 1.07
 0 4 -19 7.92 1.28
 0 -4 -19 6.85 1.1
 0 4 19 6.77 1.08
 0 -4 19 7.08 1.14
 0 4 -19 6.33 1.65
 0 4 19 6.72 1.57
 0 -4 19 7.21 1.87
 0 -4 -19 8.45 1.84
 0 4 19 6.97 1.79
 0 -4 -19 12.57 1.71
 0 -4 19 6.01 1.1
 0 4 -19 7.6 1.72
 0 4 -19 7.75 1.04
 0 -4 -19 9.12 1.76
 0 -4 -19 6.67 1.15
 0 -4 19 7.16 1.27
 0 4 -19 7.21 1.61
 0 -4 19 8.78 1.32
 0 4 19 6.87 2.21
 0 4 -19 9 2.47
 0 4 19 6.54 2.21
 0 4 -19 6.97 2.33
 0 4 19 7.22 1.09
 0 -4 19 7.21 2.26
 0 4 19 5.63 1.62
 0 4 19 7.09 2.27
 0 4 -19 6.23 2.19
 0 -4 -19 7.04 2.43
 0 4 -19 7.32 2.48
 0 -4 -19 5.76 2.3
 0 -4 19 6.81 2.28
 0 4 19 8.58 2.29
 0 -4 19 7.64 2.63
 0 4 19 8.26 2.42
 0 4 -19 5.6 2.3
 0 -4 -19 5.71 2
 0 -4 -19 6.49 2.16
 0 -4 19 4.92 2.33
 0 4 -19 9.38 2.46
 0 4 -19 6.17 2.1
 0 -4 -19 7.94 1.23
 0 4 -19 6.35 1.11
 0 -4 19 3.81 2.03
 0 4 19 7.09 2.2
 0 4 19 4.48 2.45
 0 4 19 6.23 1.58
 0 4 19 5.07 1.73
 0 -4 -19 6.33 1.87
 0 -4 19 9.47 1.84
 0 -4 19 6.39 1.37
 0 4 -20 7.7 1.84
 0 -4 20 8.89 2.05
 0 -4 -20 4.2 1.7
 0 4 20 8.53 1.93
 0 4 20 6 1.58
 0 -4 -20 5.67 1.62
 0 -4 20 6.46 1.21
 0 4 -20 7.72 1.31
 0 4 20 7.73 1.17
 0 -4 20 7.44 1.12
 0 -4 -20 7.92 1.17
 0 4 -20 8.45 1.1
 0 -4 20 7.03 1.16
 0 4 -20 7.94 1.82
 0 -4 -20 8.62 1.88
 0 4 20 6.99 2.69
 0 4 20 8.94 2.37
 0 -4 20 3.41 2.27
 0 4 -20 5.27 2.29
 0 4 -20 4.42 2.29
 0 4 20 9.37 2.65
 0 4 20 2.42 2.12
 0 4 20 9.06 1.95
 0 -4 -20 6.57 1.94
 0 -4 20 6.77 1.42
 0 -4 20 7.01 1.91
 0 -4 -20 9.33 2.59
 0 -4 -20 9.8 2.53
 0 4 -20 6.98 2.41
 0 4 -20 7.37 2.69
 0 -4 20 7.22 2.41
 0 4 20 6.14 2.33
 0 4 20 6.85 1.13
 0 4 -20 7.19 1.17
 0 -4 -20 9.02 1.37
 0 -4 20 7.5 2.39
 0 -4 20 8.88 2.76
 0 4 20 10.4 2.55
 0 4 -20 9.24 2.49
 0 4 20 9.53 2.67
 0 -4 -20 6.33 2.55
 0 -4 20 5.62 2.38
 0 4 -20 4.71 2.19
 0 4 -20 6.51 2.35
 0 -4 -20 7.72 2.32
 0 -4 -20 8.54 2.27
 0 -4 -20 6.89 1.21
 0 -4 -21 94.59 5.3
 0 4 -21 90.03 5.67
 0 4 21 90.63 5.19
 0 4 21 96.77 5.67
 0 -4 21 93.41 5.75
 0 -4 -21 90.04 5.67
 0 4 -21 96.45 4.63
 0 4 -21 94.58 5.74
 0 -4 21 98.34 4.79
 0 -4 -21 93.53 5.64
 0 -4 -21 87.74 5.69
 0 -4 -21 99.25 4.73
 0 -4 21 86.7 4.67
 0 4 21 97.39 4.77
 0 4 -21 99.25 4.84
 0 -4 -21 94.66 5.86
 0 4 21 83.39 6.81
 0 4 21 96.62 7.26
 0 4 21 87.28 7.21
 0 4 -21 95.22 7.03
 0 4 21 76.57 6.93
 0 4 -21 93.19 7.08
 0 4 -21 94.74 7.15
 0 4 21 96.84 5.7
 0 -4 21 95.49 5.86
 0 -4 21 94 5.11
 0 -4 -21 104.63 7.29
 0 4 -21 86.16 6.82
 0 -4 -21 98.41 7.31
 0 4 -21 97.79 7.22
 0 -4 21 97.39 6.97
 0 4 21 89.76 4.61
 0 4 -21 101.8 4.81
 0 -4 -21 91.5 4.84
 0 4 21 90.93 4.79
 0 4 21 97.7 6.85
 0 4 21 100.3 7.06
 0 -4 21 88.51 7.2
 0 4 21 100.61 7.4
 0 -4 -21 89.78 7.24
 0 -4 21 65.69 6.71
 0 4 -21 98.94 7.05
 0 -4 -21 92.92 6.47
 0 -4 -21 101.06 6.78
 0 -4 21 91.39 7.31
 0 4 -21 100.17 6.75
 0 -4 21 95.11 4.81
 0 -4 -21 94.69 4.81
 0 -4 -22 173.83 8.97
 0 4 -22 173.1 9.44
 0 4 22 183.98 9.4
 0 -4 22 184.48 9.56
 0 -4 -22 174.65 9.4
 0 4 -22 190.29 9.61
 0 -4 22 184.86 8.47
 0 4 -22 184.8 8.3
 0 -4 -22 175.71 9.39
 0 -4 -22 175.83 9.53
 0 4 -22 177.97 8.45
 0 4 22 170.13 8.45
 0 -4 -22 173.97 8.53
 0 -4 -22 156.89 9.46
 0 4 -22 169 9.11
 0 4 22 194.14 11.37
 0 4 22 207.11 11.58
 0 4 22 197.56 11.72
 0 4 -22 173.85 11.09
 0 4 -22 192.77 11.3
 0 4 22 179.31 11.38
 0 4 -22 181.07 11.07
 0 -4 22 174.5 9.63
 0 4 22 191.33 9.51
 0 -4 22 193.53 11.02
 0 -4 -22 196.8 11.61
 0 4 -22 188.9 11.01
 0 4 -22 198.17 11.49
 0 -4 -22 194.82 11.29
 0 4 22 178.97 10.89
 0 4 22 198.68 11.53
 0 -4 22 180.93 10.97
 0 -4 -22 182.86 11.43
 0 -4 22 173.54 11.31
 0 4 22 175.84 10.71
 0 4 22 173.57 8.27
 0 4 -22 179.43 8.51
 0 -4 -22 182.25 8.4
 0 4 22 175.02 8.24
 0 4 22 172.92 8.43
 0 -4 22 179.81 8.39
 0 4 -22 196.12 11.23
 0 -4 -22 175.56 10.37
 0 4 -22 181.45 10.57
 0 -4 22 187.58 11.55
 0 -4 -22 188.64 10.69
 0 -4 -22 168.98 8.45
 0 -4 22 177.49 8.47
 0 -4 -23 4.17 2.32
 0 -4 23 -5.2 3.1
 0 4 -23 -1 2.43
 0 4 -23 3.22 2.75
 0 -4 -23 -2.24 2.1
 0 4 23 0.67 0.71
 0 4 -23 -1.96 2.14
 0 -4 23 2.42 2.14
 0 -4 -23 0.52 1.75
 0 -4 -23 2.7 1.81
 0 4 23 2.01 2.04
 0 -4 23 0.92 1.22
 0 4 -23 -0.41 1.84
 0 -4 -23 -1.03 2.07
 0 -4 -23 -0.75 1.77
 0 4 -23 -0.78 1.07
 0 -4 -23 -0.68 2.01
 0 4 -23 0.49 1.7
 0 4 23 -0.42 2.51
 0 4 23 -2.64 2.84
 0 4 -23 1.28 2.67
 0 4 23 2.88 2.69
 0 4 23 2.84 2.71
 0 4 -23 0.4 2.75
 0 -4 -23 -0.46 2.5
 0 -4 23 -2.34 2.86
 0 4 23 0.79 2.47
 0 4 23 4.69 2.86
 0 -4 23 1.21 2.13
 0 4 -23 2.58 2.7
 0 -4 23 0.45 1.96
 0 4 23 0.93 2.11
 0 -4 -23 -0.55 1.26
 0 -4 23 1.77 1.17
 0 -4 -23 1.11 1.16
 0 4 23 1.45 1.03
 0 4 23 -0.53 1.14
 0 -4 23 1.61 1.25
 0 4 -23 -1.29 1.43
 0 4 23 0.78 1.17
 0 -4 23 0.07 1.21
 0 -4 -23 -0.43 1.31
 0 4 -23 1.06 1.24
 0 -4 -23 1.83 2.56
 0 -4 23 0.39 2.58
 0 4 -23 1.36 2.42
 0 -4 -23 -0.42 2.4
 0 4 -23 2.31 2.71
 0 4 23 -0.37 2.46
 0 4 23 1.39 1.12
 0 4 -24 77.23 6.56
 0 -4 -24 68.38 5.88
 0 -4 -24 60.95 5.55
 0 4 -24 76.77 6.06
 0 -4 24 65.94 6.45
 0 4 24 74.16 3.79
 0 -4 -24 71.86 4.03
 0 -4 24 72.14 4.06
 0 -4 24 75.05 3.4
 0 4 24 74.93 3.43
 0 4 -24 67.49 4.99
 0 4 24 71.78 5.04
 0 -4 24 78.77 5.25
 0 -4 -24 65.86 4.92
 0 4 -24 74.06 3.8
 0 -4 -24 73.39 5.2
 0 4 -24 78.45 5.27
 0 -4 -24 71.82 4.97
 0 -4 24 71.72 4
 0 -4 -24 60.46 5.06
 0 4 -24 62.11 4.62
 0 4 -24 82.59 4.18
 0 4 24 67.77 6.31
 0 4 24 70.92 6.7
 0 4 24 67.76 6.59
 0 4 -24 55.53 6.15
 0 4 24 83.75 7.08
 0 4 -24 66.92 6.43
 0 4 -24 66.57 6.24
 0 4 24 76.51 5.08
 0 -4 24 69.1 5.25
 0 4 -24 74.78 6.69
 0 4 -24 85.69 6.67
 0 -4 -24 75.6 6.71
 0 -4 24 62.97 6.09
 0 4 -24 71.69 4.02
 0 4 24 70.15 4.01
 0 -4 24 70.61 3.92
 0 -4 -24 76.15 4.15
 0 4 24 74.22 3.8
 0 4 24 66.75 6.59
 0 -4 24 73.94 6.85
 0 4 24 70.01 6.06
 0 -4 -24 69.1 6.74
 0 -4 24 70.12 3.95
 0 -4 -24 78.25 3.99
 0 4 -24 71.88 4.09
 0 4 24 72.2 3.99
 0 -4 -25 2.32 1.28
 0 -4 25 2.5 0.78
 0 4 25 2.2 0.79
 0 4 -25 1.93 2.15
 0 -4 25 0.67 2.28
 0 4 25 -0.41 2.31
 0 -4 -25 -0.21 2.06
 0 -4 -25 3.89 2.27
 0 4 -25 2.98 2.18
 0 4 -25 3.32 1.15
 0 -4 25 0.92 1.3
 0 -4 25 4.03 1.41
 0 4 -25 1.1 1.33
 0 4 25 2.09 1.33
 0 -4 -25 2.42 1.42
 0 -4 -25 3.03 2.23
 0 4 -25 3.46 1.91
 0 4 -25 2.09 1.37
 0 -4 25 4.48 2.23
 0 4 25 1.41 2.24
 0 4 -25 5.6 2.99
 0 4 -25 2.62 2.77
 0 4 25 1.46 3.15
 0 4 25 1.38 2.82
 0 -4 25 5.1 2.99
 0 4 -25 2.81 3.05
 0 4 -25 2.65 3.07
 0 -4 -25 2.03 2.33
 0 4 -25 4.67 2.61
 0 -4 -25 1.47 2.63
 0 -4 25 0.52 3.17
 0 -4 -25 1.86 1.27
 0 -4 25 2.71 1.3
 0 -4 25 2.09 1.29
 0 4 -25 1.63 1.44
 0 4 25 3.55 1.19
 0 4 25 1.64 1.32
 0 4 -25 3.75 1.36
 0 4 25 1.19 2.44
 0 4 -25 5.82 3.16
 0 -4 25 2.92 2.74
 0 -4 -26 0.86 2.07
 0 -4 26 -0.71 2.34
 0 4 26 1.49 2.22
 0 4 -26 4.8 1.19
 0 -4 -26 0.24 2.3
 0 4 -26 1.2 2.16
 0 -4 26 2.01 1.38
 0 -4 26 2.05 0.78
 0 4 26 2 0.8
 0 -4 -26 0.27 2.33
 0 4 -26 0.57 1.86
 0 4 -26 3.12 1.43
 0 4 26 3.12 2.31
 0 -4 26 2.88 2.16
 0 -4 -26 3.4 1.38
 0 4 -26 3.57 1.38
 0 4 26 3.37 1.38
 0 -4 26 1.98 1.39
 0 4 -26 3.13 1.45
 0 -4 -26 1.12 1.45
 0 -4 -26 1.06 1.32
 0 -4 26 2.04 1.28
 0 -4 26 0.38 1.38
 0 4 26 3.61 1.21
 0 4 -26 5.37 1.56
 0 4 26 5.47 1.42
 0 4 -26 2.23 2.15
 0 4 26 3.36 2.79
 0 4 26 6.12 3.65
 0 -4 26 3.25 3.07
 0 4 -26 1.84 2.95
 0 -4 -26 -1.88 2.75
 0 4 -26 4.8 2.77
 0 -4 -27 -0.83 2.19
 0 -4 27 1.54 1.35
 0 4 27 1.1 0.79
 0 4 -27 0.21 1.39
 0 -4 27 0.55 2.15
 0 -4 -27 1.58 1.4
 0 4 -27 0.08 1.33
 0 4 27 -0.47 1.38
 0 -4 -27 0.54 1.45
 0 -4 27 1.81 1.4
 0 4 -27 0.94 1.42
 0 -4 27 -1.59 1.39
 0 4 27 1.12 1.18
 0 4 27 1.44 1.38
 0 4 -27 0.4 1.46
 0 -4 27 -1.52 1.4
 0 -4 -27 -0.44 2.06
 0 4 27 -2.13 3.61
 0 4 27 2.98 2.98
 0 -4 27 -1.12 3.33
 0 4 -27 -0.48 2.8
 0 4 -27 -0.76 2.84
 0 -4 -28 -0.29 2.4
 0 4 -28 1.06 2.33
 0 -4 -28 0.53 2.47
 0 -4 28 1.59 1.45
 0 4 28 1.08 0.82
 0 4 -28 0.89 1.43
 0 -4 28 -0.86 2.36
 0 -4 -28 2.11 1.38
 0 4 -28 0.4 1.39
 0 -4 -28 1.23 1.54
 0 4 -28 3.73 1.47
 0 4 28 0.39 1.42
 0 -4 28 1.46 1.48
 0 -4 28 -0.26 2.56
 0 4 28 -0.3 1.38
 0 4 -28 0.21 1.56
 0 -4 28 0.73 1.47
 0 4 28 -0.96 1.21
 0 -4 28 0.09 1.39
 0 -4 -28 2.26 3.02
 0 4 -28 1.54 2.89
 0 4 -28 1.98 3.05
 0 -4 28 2.32 2.98
 0 4 28 1.54 2.81
 0 4 28 1.1 3.41
 0 4 -29 9.94 1.11
 0 -4 29 9.34 1.08
 0 4 29 10.48 1.08
 0 4 29 9.79 1.1
 0 4 29 7.16 1.08
 0 4 29 9.81 1.05
 0 4 -29 6.76 2.58
 0 -4 29 10.07 3.02
 0 4 29 7.33 2.88
 0 4 -29 9.73 2.8
 0 -4 -29 9.42 2.92
 0 -4 29 10.05 1.76
 0 -4 -29 3.31 2.5
 0 4 -29 10.64 1.79
 0 4 29 13.16 2.82
 0 -4 29 6.23 2.6
 0 -4 29 8.96 3.98
 0 4 -29 14.27 4.06
 0 -4 29 11.24 1.73
 0 -4 29 9.17 1.81
 0 4 29 9.11 1.73
 0 4 -29 10.59 1.93
 0 4 -29 12.87 1.84
 0 4 29 10.59 1.75
 0 -4 29 9.42 1.73
 0 -4 -29 8.74 1.9
 0 -4 -29 11.05 1.78
 0 4 -29 9.8 1.71
 0 4 29 9.7 4.3
 0 4 29 19.43 4.23
 0 4 -30 -0.22 0.9
 0 -4 -30 2.36 0.9
 0 4 -30 -0.22 0.96
 0 4 30 -0.83 0.99
 0 4 30 -1.36 0.93
 0 -4 30 -0.39 0.94
 0 4 30 -0.52 0.95
 0 4 30 0.77 0.88
 0 4 -30 1.04 2.46
 0 4 30 -0.77 2.51
 0 -4 30 0.29 2.66
 0 -4 -30 3.76 2.61
 0 4 -30 -0.58 2.54
 0 4 30 1.23 1.08
 0 -4 -30 -2.17 2.57
 0 4 -30 -0.6 1.6
 0 4 -30 0.67 1.47
 0 4 30 0.23 2.59
 0 -4 30 0.61 2.5
 0 4 30 0.87 1.04
 0 -4 30 0.41 1.43
 0 4 -30 -1.72 1.69
 0 -4 30 -1.45 1.59
 0 4 30 -1.63 1.58
 0 4 30 1.26 1.49
 0 -4 -30 1.45 1.6
 0 4 -30 3.17 1.54
 0 -4 30 1.51 1.54
 0 -4 -30 1.61 1.52
 0 -4 -30 0.15 0.97
 0 -4 -30 -0.06 1.15
 0 4 -30 0.25 1.06
 0 -4 30 -0.44 0.93
 0 4 30 0.8 1.06
 0 -4 -30 0.17 0.94
 0 4 -31 -0.45 0.93
 0 -4 -31 0.49 0.87
 0 4 -31 1.69 1.01
 0 -4 31 -0.12 0.99
 0 4 31 1.49 1
 0 -4 31 -0.71 0.96
 0 4 31 -0.99 1
 0 4 31 0.52 0.9
 0 4 -31 -0.8 2.52
 0 -4 31 1.19 2.83
 0 4 31 -0.27 2.7
 0 4 -31 1.82 2.66
 0 -4 -31 -1.21 2.72
 0 4 31 -0.03 1.19
 0 -4 -31 -0.64 2.68
 0 4 -31 -0.37 1.64
 0 4 -31 -1.37 1.6
 0 4 31 1.66 1.1
 0 -4 31 0.78 0.96
 0 4 -31 1.98 1.09
 0 -4 -31 0.7 1.01
 0 -4 -31 -0.74 1.18
 0 -4 31 -0.39 1
 0 -4 31 -2.03 1.64
 0 -4 -31 0.5 1.72
 0 4 -31 0.65 1.55
 0 4 31 -1.92 1.53
 0 -4 -31 0.83 1.01
 0 4 31 -0.04 1.08
 0 -4 -31 -1.33 1.55
 0 -4 31 -2.2 2.8
 0 4 31 2.38 2.61
 0 4 -31 -0.12 1.81
 0 -4 31 1.6 1.7
 0 -4 31 3.03 1.58
 0 4 31 -1.68 1.62
 0 4 -32 37.37 2.08
 0 -4 -32 36.13 2.01
 0 -4 32 40.14 2.1
 0 4 32 35.35 2.1
 0 -4 32 34.93 2.05
 0 4 32 34.57 2.06
 0 4 32 35.19 2.05
 0 4 -32 35.95 4.12
 0 -4 32 38.06 4.35
 0 4 32 44.62 4.43
 0 -4 -32 33.4 4.23
 0 -4 32 37.32 2.77
 0 4 -32 38.62 4.35
 0 4 -32 32.61 2.06
 0 -4 -32 35.79 2
 0 -4 -32 28.94 4.08
 0 4 -32 35.39 2.94
 0 4 32 43.46 4.19
 0 -4 32 39.6 4.53
 0 4 32 41.78 2.2
 0 4 32 36.81 2.16
 0 -4 32 38.68 2.14
 0 -4 -32 36.94 2.18
 0 -4 -32 33.69 3.03
 0 -4 32 35.73 2.69
 0 4 32 34.49 2.84
 0 4 -32 33.62 2.87
 0 -4 -32 36.56 2.16
 0 4 32 36.3 2.19
 0 -4 32 32.19 2.88
 0 -4 -32 37.02 2.86
 0 -4 32 34.76 2.79
 0 4 32 35.21 2.86
 0 4 -32 36.53 3.05
 0 -4 -32 36.88 2.9
 0 4 -32 33.77 2.13
 0 -4 32 35.62 2.11
 0 -4 -32 36.49 2.22
 0 -4 33 7.53 1.11
 0 -4 33 7.38 1.14
 0 4 33 5.62 1.18
 0 4 33 7.77 1.15
 0 4 33 7.44 1.12
 0 4 -33 7.8 2.85
 0 4 33 7.63 3.17
 0 -4 33 11.94 3.21
 0 -4 -33 7.06 2.99
 0 4 -33 4.52 2.91
 0 -4 33 7.25 1.8
 0 -4 -33 7.68 1.04
 0 4 -33 7.9 1.14
 0 -4 -33 6.58 3.19
 0 4 33 2.15 2.57
 0 4 -33 12.05 2.09
 0 -4 33 11.29 3.35
 0 4 33 9.7 3.08
 0 4 33 8.33 1.31
 0 -4 33 9.32 1.18
 0 -4 -33 6.69 1.36
 0 4 -33 7.8 1.24
 0 -4 -33 7.99 1.79
 0 -4 33 7.77 1.16
 0 4 33 8.19 1.26
 0 -4 -33 6.9 1.21
 0 4 33 8.48 1.26
 0 -4 -33 7.25 1.2
 0 -4 -33 8.73 1.06
 0 4 -33 7.99 1.18
 0 -4 33 5.74 1.75
 0 4 34 3.44 3.01
 0 -4 34 1.6 3.02
 0 4 -34 1.64 2.59
 0 -4 34 5 1.73
 0 -4 -34 5.89 2.83
 0 -4 -34 3.29 0.97
 0 -4 -34 3.95 2.86
 0 4 34 3.07 2.67
 0 4 -34 3.61 1.83
 0 4 34 0.24 2.74
 0 -4 34 8.08 3.15
 0 -4 34 2.89 1.08
 0 4 -34 1.43 1.2
 0 -4 -34 1.19 1.24
 0 -4 34 1.44 1.04
 0 -4 -34 1.49 1.09
 0 4 34 1.57 1.15
 0 4 -34 0.28 2.74
 0 4 34 2.17 1.02
 0 4 34 1.58 1.05
 0 -4 34 2.7 1.04
 0 -4 34 1.1 1.15
 0 4 34 2.72 1.1
 0 -4 34 2.2 1.06
 0 -4 -34 2.24 1.07
 0 4 34 3.11 1.23
 0 -4 -34 2.41 0.96
 0 4 -34 0.72 1.07
 0 4 35 12.46 1.26
 0 -4 35 10.25 1.22
 0 -4 35 10 1.32
 0 -4 35 12.69 1.29
 0 4 35 11.76 1.3
 0 4 35 11.51 1.24
 0 4 -35 13.09 3.38
 0 4 35 16.19 3.45
 0 -4 35 19.04 3.64
 0 -4 -35 10.71 1.17
 0 -4 -35 7.93 3.17
 0 4 -35 7.3 3.18
 0 -4 -35 9.99 2.16
 0 4 35 12.76 1.9
 0 4 -35 15.38 2.19
 0 4 -35 6.94 1.25
 0 4 35 6.16 3
 0 4 -35 9.13 1.87
 0 -4 35 11.08 1.27
 0 4 -35 12.49 1.36
 0 -4 -35 12.68 1.47
 0 -4 35 10.94 1.89
 0 -4 -35 13.88 2.16
 0 4 -35 8.79 2.18
 0 4 35 8.06 1.9
 0 -4 -35 11.78 1.31
 0 -4 35 11.82 2.08
 0 -4 35 12.36 1.26
 0 -4 -35 11.18 1.34
 0 4 35 11.78 1.35
 0 4 -36 14.85 1.52
 0 4 36 12.82 1.34
 0 4 -36 7.95 3.07
 0 -4 36 12.89 3.53
 0 4 36 12.69 3.55
 0 -4 36 14.69 1.33
 0 -4 36 15.39 1.4
 0 4 36 15.25 1.43
 0 -4 36 14.08 1.46
 0 -4 -36 15.85 3.4
 0 -4 36 15.02 2.23
 0 4 -36 16.66 2.25
 0 4 36 11.94 3.08
 0 -4 -36 15.8 1.44
 0 -4 -36 16.95 2.33
 0 4 36 12.6 2.02
 0 4 -36 15.42 2.4
 0 4 36 14.1 2.18
 0 -4 36 19.23 2.19
 0 -4 -36 17.77 2.25
 0 -4 36 14.8 1.4
 0 4 -36 16.12 1.49
 0 -4 -36 17.16 1.57
 0 -4 -36 15.48 1.28
 0 -4 36 19.2 1.43
 0 -4 -36 15.05 1.44
 0 -4 36 13.65 1.37
 0 4 36 12.79 1.43
 0 4 -36 17.18 1.39
 0 -4 -37 10.08 1.11
 0 4 37 10.25 3.16
 0 -4 37 12.1 3.46
 0 4 37 8.87 1.9
 0 -4 -37 10.82 2
 0 4 -37 8.35 2.19
 0 -4 37 12.6 1.92
 0 -4 -37 9.81 3.3
 0 4 37 9.79 1.32
 0 -4 37 11.57 1.22
 0 -4 -37 8.1 1.21
 0 -4 37 9 1.17
 0 4 -37 10.18 2
 0 4 -37 7.89 1.19
 0 4 37 8.54 1.23
 0 -4 37 9.2 1.18
 0 -4 37 8.99 1.31
 0 4 -37 10.11 1.33
 0 -4 -37 8.48 1.22
 0 -4 37 7.66 1.18
 0 -4 -37 9.3 1.39
 0 4 -37 10.62 1.34
 0 4 37 8.33 1.91
 0 -4 -37 7.12 2.07
 0 -4 37 7.83 1.98
 0 4 -37 10.37 3.02
 0 -4 -38 -0.32 0.89
 0 -4 38 0.62 3.09
 0 4 38 2.22 2.83
 0 -4 -38 1.37 1.83
 0 4 -38 2.28 1.77
 0 -4 38 0.76 1.59
 0 4 38 -0.36 1.56
 0 -4 -38 -0.32 2.9
 0 -4 38 0.92 0.98
 0 -4 38 1.74 1.14
 0 4 38 -0.74 1.08
 0 4 -38 0.05 0.98
 0 -4 -38 1.96 1.04
 0 4 -38 -1.25 1.18
 0 -4 38 0.36 1.03
 0 -4 -38 0.17 1.21
 0 4 38 -2.18 1.65
 0 -4 -38 0.66 1.71
 0 4 -38 -0.25 2.68
 0 4 -38 1.13 1.08
 0 4 38 -0.28 0.89
 0 -4 38 3.31 1.74
 0 -4 38 0.51 0.98
 0 4 38 1.09 1.12
 0 -4 38 -0.24 0.96
 0 -4 -38 0.13 0.99
 0 4 -39 2.04 1.65
 0 4 -39 2.63 2.47
 0 4 39 2.7 1.11
 0 -4 -39 1.97 1
 0 -4 39 2.09 0.95
 0 -4 39 2.12 0.99
 0 4 -39 3.03 1.1
 0 4 39 1.44 0.91
 0 -4 39 2.69 1.02
 0 4 39 2.55 1.02
 0 4 -39 3.47 1.13
 0 -4 -39 2.3 1.22
 0 -4 39 0.41 1.11
 0 -4 39 1.34 1
 0 4 39 1.68 1.05
 0 -4 39 5.97 1.75
 0 -4 -39 1.55 2.67
 0 -4 39 1.5 2.91
 0 4 39 1.6 2.68
 0 4 39 2.35 1.56
 0 -4 39 1.79 1.54
 0 -4 -39 1.71 1.71
 0 4 -39 2.72 1.81
 0 -4 -39 2.07 1.69
 0 4 39 4.36 1.57
 0 4 -40 -0.22 1.47
 0 4 -40 -0.88 2.28
 0 4 40 1.05 1.1
 0 -4 -40 0.83 0.99
 0 -4 40 1.07 0.89
 0 -4 40 0.85 0.91
 0 -4 40 -1.14 2.88
 0 4 40 -0.76 2.78
 0 -4 -40 1.44 1.16
 0 4 40 0.13 0.94
 0 4 -40 0.03 1.09
 0 -4 40 -0.63 0.96
 0 -4 40 1.51 1.52
 0 -4 -40 0.45 1.65
 0 4 40 -0.11 1.55
 0 4 -40 3.7 1.83
 0 -4 40 0.22 1.58
 0 4 40 1.13 1.03
 0 4 40 0.32 0.9
 0 -4 40 1.51 0.98
 0 -4 40 -0.39 1.09
 0 -4 -40 -1.18 2.66
 0 4 40 2.19 0.86
 0 4 -40 0.26 1.04
 0 -4 -40 0.75 1.57
 0 4 40 1.96 1.44
 0 -4 41 0.7 0.87
 0 -4 -41 0.04 0.92
 0 4 41 0.25 1.05
 0 -4 41 -1 0.88
 0 -4 41 3.49 2.82
 0 -4 41 0.25 0.95
 0 4 41 -0.03 0.94
 0 -4 -41 -0.46 1.13
 0 4 -41 0.37 1.01
 0 4 41 -0.65 0.8
 0 4 -41 -0.49 1.04
 0 4 41 -0.54 0.98
 0 -4 41 -0.08 0.93
 0 -4 41 -0.26 1.03
 0 4 -41 -0.34 1.71
 0 -4 -41 1.09 1.58
 0 4 41 1.18 1.46
 0 -4 41 0.76 1.4
 0 4 -41 -1.41 1.45
 0 4 41 -0.35 1.34
 0 -4 -41 0.83 1.52
 0 -4 -41 -1.66 2.65
 0 -4 41 -0.1 1.45
 0 -4 42 5.03 1.48
 0 4 -42 7.41 1.81
 0 4 42 6.13 1.59
 0 4 42 4.46 0.89
 0 -4 42 7.52 1.61
 0 4 -42 6.01 1.56
 0 4 42 6.7 1.03
 0 -4 -42 5.7 1.21
 0 -4 42 6.01 1.01
 0 -4 -42 5.23 1.75
 0 4 42 6.11 1.47
 0 -4 -42 6.25 1.06
 0 -4 43 9.07 0.94
 0 -4 43 8.54 0.94
 0 4 43 8.25 1.6
 0 4 -43 11 1.84
 0 -4 43 7.25 1.48
 0 4 43 7.77 0.86
 0 -4 43 10.38 1.64
 0 -4 -43 13.28 1.84
 0 4 -43 9.25 1.53
 0 4 -43 7.71 1.06
 0 4 -43 7.1 0.97
 0 -4 43 9.32 0.99
 0 -4 43 7.68 1.04
 0 4 43 6.42 0.88
 0 -4 -43 9.44 1.74
 0 4 43 6.71 1.4
 0 -4 44 2.15 0.72
 0 -4 44 2.12 0.71
 0 4 -44 0.62 1.48
 0 4 44 -0.08 1.29
 0 -4 44 1.08 1.21
 0 4 44 1.32 0.65
 0 4 -44 2.24 0.87
 0 -4 44 0.87 1.31
 0 -4 44 1.65 0.78
 0 -4 44 0.29 0.87
 0 -4 -44 1.63 1.37
 0 -4 -44 1.35 1
 0 4 -44 1.35 0.87
 0 4 44 1.89 0.79
 0 -4 44 1.15 0.82
 0 4 -44 1.33 0.76
 0 -4 -44 0.65 1.46
 0 4 45 4.16 1.28
 0 4 -45 0.23 1.41
 0 -4 -45 1.81 1.39
 0 -4 45 2.36 0.81
 0 -4 45 2.01 0.72
 0 4 -45 1.82 0.69
 0 4 -45 1.85 0.78
 0 -4 -45 3.31 0.93
 0 4 45 1.84 0.72
 0 4 45 1.98 0.6
 0 4 -45 2.63 0.79
 0 -4 45 3.4 0.68
 0 -4 45 2.4 0.65
 0 -4 -45 2.09 1.25
 0 -4 46 0.53 0.63
 0 -4 46 0.69 0.7
 0 4 -46 0.19 0.57
 0 -4 -46 1.1 0.82
 0 4 46 -1.17 0.64
 0 -4 46 0.51 0.56
 0 -4 46 0.11 0.55
 0 4 46 -0.22 0.6
 0 -4 -46 1.69 1.13
 0 4 -46 -0.21 0.68
 0 4 46 -0.17 0.48
 0 -4 -47 6.26 0.81
 0 4 47 4.99 0.65
 0 4 -47 5.5 0.71
 0 -4 47 4.83 0.66
 0 -4 47 5.57 0.71
 0 4 -47 2.55 0.7
 0 -4 47 5.25 0.56
 0 4 47 4.64 0.61
 0 -4 47 5.03 0.57
 0 -4 -47 4.24 0.7
 0 -4 48 -0.49 0.52
 0 4 -48 -0.06 0.56
 0 4 48 0.39 0.48
 0 -4 48 0.01 0.37
 0 4 48 0.14 0.43
 0 -4 -48 -0.29 0.52
 0 4 48 -0.13 0.49
 0 4 49 -0.4 0.42
 0 -4 -49 -0.6 0.48
 0 4 49 0.23 0.4
 0 -4 49 0.24 0.42
 0 4 -49 -0.06 0.46
 0 -5 0 -0.15 0.92
 0 5 0 1.61 0.94
 0 5 0 -0.15 0.98
 0 -5 0 0.14 0.96
 0 -5 0 0.59 1.02
 0 5 0 -0.15 0.85
 0 -5 0 0.15 1
 0 5 0 -0.44 0.92
 0 5 0 0.63 0.95
 0 -5 0 -0.07 0.79
 0 5 0 0.57 0.75
 0 5 0 0.67 0.65
 0 -5 0 -0.27 0.8
 0 -5 0 0.73 0.55
 0 -5 0 0.2 0.76
 0 5 0 1.14 1
 0 -5 0 -0.15 1
 0 -5 0 1.54 0.99
 0 -5 0 -0.15 0.9
 0 -5 0 0.39 0.98
 0 -5 0 -0.54 0.96
 0 5 0 0.25 0.94
 0 5 0 0.47 0.92
 0 -5 0 -0.11 0.93
 0 5 0 0.43 0.89
 0 5 0 0.27 0.88
 0 -5 0 0.84 0.98
 0 -5 -1 433.31 17.52
 0 5 -1 425.57 17.55
 0 5 1 423.21 17.53
 0 5 1 417.12 17.5
 0 5 1 411.6 17.5
 0 -5 1 423 17.5
 0 -5 -1 442.81 17.57
 0 -5 1 429.4 17.54
 0 -5 -1 440.33 17.57
 0 5 -1 429.01 17.51
 0 5 1 422.09 17.52
 0 5 -1 426.66 17.52
 0 -5 1 428.64 17.52
 0 5 -1 426.92 17.52
 0 -5 -1 430 17.54
 0 -5 1 428.5 17.51
 0 5 -1 432.66 17.38
 0 5 1 418.5 17.28
 0 -5 1 433.82 17.7
 0 -5 1 433.52 17.51
 0 5 -1 432.86 17.3
 0 5 1 440.1 16.92
 0 -5 1 429.85 17.56
 0 5 1 420.32 17.38
 0 -5 -1 414.95 17.46
 0 -5 -1 415.92 17.54
 0 5 -1 411.51 16.69
 0 -5 1 421.46 16.74
 0 5 1 429.01 16.7
 0 -5 -1 402.24 16.7
 0 5 -1 439.22 16.78
 0 5 1 429.84 16.74
 0 -5 -1 427.12 16.77
 0 -5 1 409.58 16.5
 0 -5 1 403.1 16.69
 0 -5 -1 411.64 16.73
 0 5 1 416.61 17.4
 0 -5 -1 420.41 17.45
 0 5 1 428.68 17.35
 0 -5 -1 425.08 16.55
 0 5 -1 412.43 17.44
 0 5 -1 411.66 17.58
 0 -5 1 425.48 17.47
 0 -5 -1 399.95 17.2
 0 -5 1 402.57 17.07
 0 5 1 439.76 17.53
 0 5 -1 420.52 17.39
 0 -5 1 417.42 17.52
 0 -5 1 417.33 17.41
 0 -5 1 404.81 17.34
 0 5 1 432.42 16.88
 0 -5 -1 420.82 17.41
 0 5 -1 398 17.28
 0 -5 -1 404.54 17.24
 0 5 1 403.21 17.2
 0 5 -2 113.65 6.14
 0 -5 2 116.86 6.16
 0 5 -2 114.81 6.11
 0 5 -2 116.19 6.13
 0 5 -2 118.77 6.17
 0 5 2 115.01 6.17
 0 -5 2 109.99 6.08
 0 -5 -2 121.77 6.21
 0 5 2 114.92 6.16
 0 -5 2 113.22 6.12
 0 5 2 120.61 6.21
 0 -5 -2 115.04 6.14
 0 -5 2 117.39 6.15
 0 -5 -2 118.45 6.19
 0 -5 -2 116.05 6.13
 0 5 2 113.32 6.14
 0 5 2 116.19 5.96
 0 -5 2 107.9 6.22
 0 5 -2 115.01 6.02
 0 5 2 113.85 5.11
 0 -5 -2 112.46 6.25
 0 5 2 113.57 6.06
 0 5 -2 115.98 5.92
 0 5 2 116.07 5.69
 0 -5 2 109.05 6.11
 0 -5 2 112.01 6.07
 0 -5 -2 112.84 6.2
 0 -5 -2 114.6 6.11
 0 5 2 103.96 5.44
 0 -5 -2 117.91 5.53
 0 -5 -2 106.47 5.44
 0 -5 2 104.96 5.46
 0 5 -2 110.77 5.45
 0 5 2 120.56 5.46
 0 5 -2 115.3 5.5
 0 -5 -2 107.57 5.5
 0 5 2 118.6 5.49
 0 5 -2 110.8 5.28
 0 -5 2 108.9 5.29
 0 -5 -2 109.44 5.28
 0 5 -2 108.01 6.15
 0 -5 2 104.87 5.65
 0 -5 -2 112.39 5.2
 0 5 2 105.62 5.98
 0 5 -2 106.14 6.04
 0 5 2 119.19 6.15
 0 -5 -2 113.21 6.18
 0 5 2 107.53 6.01
 0 -5 -2 105.54 6.03
 0 -5 -2 105.84 5.93
 0 -5 2 118.69 6.11
 0 5 -2 115.66 6.04
 0 -5 2 112.3 6.06
 0 -5 -2 98.2 5.41
 0 5 2 115.32 5.51
 0 5 2 107.21 5.81
 0 -5 -2 114.73 6.04
 0 5 -2 116.43 6.06
 0 -5 2 111.11 6.1
 0 -5 -3 56.9 3.64
 0 -5 3 54.53 3.58
 0 5 -3 55.38 3.59
 0 -5 -3 53.58 3.55
 0 -5 -3 55.74 3.62
 0 5 3 56.95 3.67
 0 5 3 54.79 3.63
 0 -5 -3 55.15 3.62
 0 5 -3 50.54 3.55
 0 5 -3 59.7 3.66
 0 -5 3 49.72 3.5
 0 5 3 56 3.63
 0 -5 3 56.98 3.62
 0 -5 3 54.38 3.6
 0 5 -3 58.82 3.63
 0 5 3 54.34 3.62
 0 5 3 51.87 3.38
 0 5 -3 58.47 3.56
 0 -5 -3 55.32 3.75
 0 -5 3 50.83 3.63
 0 5 3 57.77 2.79
 0 -5 3 48.5 3.49
 0 5 3 55.05 3.24
 0 -5 3 58.42 3.6
 0 5 3 58.7 3.63
 0 -5 -3 53.77 3.55
 0 5 -3 56.25 3.34
 0 -5 -3 49.81 3.6
 0 5 3 53.33 3.01
 0 -5 -3 53.33 3.06
 0 5 3 52.77 2.96
 0 5 -3 55.8 3.01
 0 -5 -3 58.08 3.1
 0 -5 -3 56.65 3.02
 0 -5 3 54.37 3.02
 0 -5 3 52.66 2.97
 0 5 3 58.09 2.98
 0 5 -3 49.03 2.77
 0 5 -3 55.97 3.03
 0 -5 3 53.45 2.85
 0 -5 -3 56.72 2.84
 0 -5 3 51.16 2.95
 0 5 3 58.13 3.61
 0 -5 3 52.62 3.12
 0 -5 -3 52.96 2.61
 0 5 -3 58.4 3.54
 0 -5 -3 55.65 3.58
 0 -5 3 57.13 3.58
 0 5 3 61.63 3.7
 0 -5 -3 56.84 3.55
 0 5 -3 53.04 3.65
 0 -5 -3 59.81 3.73
 0 -5 -3 53.93 3.59
 0 5 3 56.49 3.58
 0 -5 -3 55.19 3.52
 0 5 3 55.1 2.97
 0 5 3 55.91 3.33
 0 5 -3 54.04 3.34
 0 -5 -3 48.26 2.88
 0 -5 3 54.9 3.56
 0 5 -3 53.09 3.52
 0 -5 3 56.34 3.64
 0 5 3 49.29 3.43
 0 5 4 190.37 9.71
 0 -5 4 188.62 9.61
 0 -5 -4 216.52 9.76
 0 -5 -4 199.6 9.72
 0 5 4 195.29 9.7
 0 5 4 197.5 9.75
 0 5 -4 195.07 9.69
 0 -5 -4 193.28 9.68
 0 -5 4 195.32 9.66
 0 5 4 198.45 9.73
 0 5 -4 184.19 9.59
 0 -5 -4 188.33 9.65
 0 -5 4 182.03 9.57
 0 5 4 188.95 9.7
 0 5 -4 190.48 9.64
 0 5 -4 202.62 9.71
 0 5 4 191.39 8.83
 0 5 -4 196.44 9.57
 0 -5 4 190.36 9.77
 0 5 4 189.94 9.4
 0 -5 -4 202.26 9.88
 0 5 4 192.77 9.28
 0 5 -4 187.08 9.22
 0 5 4 196.6 9.64
 0 -5 -4 180.55 9.57
 0 -5 4 205.52 9.69
 0 -5 4 191.63 9.66
 0 -5 -4 202.85 9.03
 0 5 4 196.81 8.97
 0 5 -4 194.95 8.92
 0 5 -4 186.89 8.88
 0 -5 -4 191.39 8.91
 0 -5 4 187.71 8.95
 0 5 4 197.11 8.88
 0 5 -4 195.16 8.97
 0 5 -4 185.52 8.72
 0 5 4 199.12 8.91
 0 -5 4 203.45 8.86
 0 -5 -4 193.43 8.79
 0 5 -4 163.64 9.03
 0 -5 -4 197.52 9.69
 0 -5 -4 193.48 9.57
 0 -5 4 197.35 9.63
 0 5 -4 181.43 9.67
 0 5 4 202 9.69
 0 5 -4 194.43 9.55
 0 -5 4 189.28 9.02
 0 -5 -4 191.48 9.71
 0 -5 -4 199.68 9.68
 0 5 4 195.94 9.7
 0 5 4 197.39 9.64
 0 5 -4 198.29 9.62
 0 5 4 192.64 9.54
 0 5 4 169.55 8.83
 0 -5 4 180.48 9.62
 0 -5 -4 185.51 9.5
 0 5 4 192 9.27
 0 5 -4 196.76 9.44
 0 -5 4 189.84 9.65
 0 -5 -4 176.63 8.78
 0 5 5 26.34 2.4
 0 -5 5 21.36 2.22
 0 5 -5 26.22 2.3
 0 -5 5 25.24 2.29
 0 -5 -5 26.85 2.4
 0 5 -5 23.96 2.28
 0 5 -5 27.07 2.35
 0 -5 -5 22.55 2.22
 0 5 5 22.77 2.3
 0 5 5 26.71 2.37
 0 -5 5 26.63 2.33
 0 -5 -5 25.76 1.87
 0 5 5 27.44 2.43
 0 -5 -5 26.21 2.36
 0 -5 -5 26.94 2.37
 0 5 -5 23.2 2.29
 0 5 5 25 2.35
 0 5 5 24.14 2.15
 0 -5 5 25.72 2.49
 0 -5 -5 26.64 2.5
 0 5 -5 23.87 2.25
 0 5 5 24.75 2.11
 0 -5 5 23.36 2.24
 0 5 -5 26.89 2.01
 0 -5 -5 23.77 2.29
 0 5 5 27.9 2.42
 0 -5 5 25.33 2.38
 0 -5 -5 26.85 1.9
 0 5 5 28.17 1.89
 0 -5 5 25.46 1.85
 0 -5 -5 27.73 1.82
 0 5 5 25.85 1.73
 0 5 -5 28.81 1.83
 0 5 -5 23.78 1.76
 0 5 -5 30.12 1.89
 0 -5 5 24.22 1.23
 0 5 -5 22.79 1.56
 0 5 5 28.65 1.75
 0 -5 5 27.06 1.76
 0 5 -5 24.63 2.23
 0 5 5 24.41 2.26
 0 5 -5 25.46 1.79
 0 -5 5 28.33 2.39
 0 -5 -5 25.65 2.37
 0 -5 -5 27.72 2.42
 0 -5 -5 25.16 2.3
 0 5 -5 26.89 2.43
 0 -5 5 27.66 1.81
 0 5 5 24.4 2.26
 0 -5 -5 29.45 2.42
 0 5 -5 23.84 1.83
 0 5 5 26.32 2.38
 0 5 5 23.28 2.15
 0 5 -5 25.94 2.35
 0 -5 5 28.23 2.38
 0 -5 -5 26.21 2.25
 0 5 -5 27.97 2.44
 0 -5 -5 24.02 1.57
 0 -5 5 27.08 2.4
 0 5 -5 26.12 2.21
 0 5 5 25.37 2.04
 0 -5 -6 94.01 5.23
 0 5 6 81.01 5.14
 0 5 6 90.47 5.31
 0 -5 -6 91.74 5.28
 0 -5 6 77.38 5.01
 0 5 -6 91.08 5.24
 0 -5 6 91.05 5.24
 0 5 -6 88.39 5.2
 0 5 6 86.8 5.28
 0 5 -6 94.31 5.28
 0 -5 -6 94.17 5.29
 0 5 6 82.18 5.2
 0 -5 -6 89.67 4.54
 0 -5 6 86.96 5.15
 0 -5 -6 97.93 5.3
 0 5 6 88 5.21
 0 5 -6 91.41 5.24
 0 5 6 90.04 4.95
 0 5 -6 84.61 4.43
 0 -5 -6 88.91 4.44
 0 5 -6 80.4 4.45
 0 -5 6 85.97 4.5
 0 5 6 89.4 4.37
 0 -5 -6 90.8 4.58
 0 5 6 85.79 4.5
 0 5 6 87.91 4.39
 0 5 -6 85.84 4.24
 0 -5 6 83.65 3.9
 0 5 -6 90.9 4.53
 0 -5 6 88.07 4.43
 0 5 -6 87.45 4.66
 0 5 -6 86.14 4.53
 0 5 6 89.85 4.97
 0 -5 6 92.14 5.3
 0 5 6 89.25 5.08
 0 5 -6 82 5.18
 0 -5 -6 86.9 4.22
 0 -5 6 83.19 5.13
 0 5 -6 86.05 5.07
 0 5 -6 86.33 5.13
 0 5 6 91.3 4.78
 0 -5 -6 87.39 5.07
 0 5 -6 84.64 4.52
 0 -5 -6 90.44 5.21
 0 5 6 84.95 5.14
 0 5 -6 88.23 4.41
 0 5 -6 80.71 5.15
 0 5 6 91.07 5.22
 0 -5 -6 86.36 5.21
 0 5 6 91.95 5.31
 0 -5 6 84.19 5.27
 0 -5 6 87.76 4.4
 0 -5 6 86.86 5.16
 0 -5 -6 84.64 5.19
 0 -5 -6 95.25 5.27
 0 5 -7 35.55 2.9
 0 5 7 38.21 3.04
 0 5 -7 37.35 2.95
 0 5 -7 32.89 2.81
 0 5 7 34.58 2.89
 0 5 -7 30.14 2.78
 0 -5 7 31.28 2.8
 0 5 7 39.34 3.05
 0 -5 -7 33.82 2.19
 0 5 7 37.33 2.98
 0 -5 7 31.82 2.79
 0 5 -7 31.96 2.81
 0 5 7 36.51 3
 0 -5 -7 33.88 2.18
 0 5 -7 34.66 2.2
 0 5 -7 39.14 2.35
 0 -5 7 35.76 2.29
 0 5 7 36.1 2.14
 0 -5 7 32.48 2.2
 0 -5 -7 34.55 2.2
 0 5 -7 33.41 2.31
 0 5 7 32.7 2.67
 0 5 7 35.85 2.31
 0 -5 -7 34.49 2.31
 0 -5 7 34.34 1.67
 0 5 7 37.44 2.19
 0 5 -7 33.51 2.03
 0 -5 7 37.96 2.89
 0 -5 -7 36.34 2.96
 0 5 -7 30.94 2.85
 0 5 -7 36.92 2.06
 0 5 -7 31.59 2.14
 0 5 7 37.29 2.94
 0 5 7 32.43 2.81
 0 -5 7 33.82 2.03
 0 -5 7 29.53 2.87
 0 -5 -7 36.04 2.96
 0 5 7 33.11 1.8
 0 5 -7 35.93 2.83
 0 -5 7 28.06 2.7
 0 -5 -7 33.29 2.75
 0 -5 -7 35.51 1.95
 0 5 -7 41.39 3.07
 0 5 7 39.22 2.85
 0 5 7 31.26 2.39
 0 5 8 467.98 22.32
 0 5 8 492.36 22.41
 0 5 -8 463.27 22.17
 0 5 -8 479.82 22.23
 0 5 8 474.55 22.27
 0 5 -8 468.07 22.19
 0 5 -8 484.71 22.24
 0 5 8 474.34 22.35
 0 -5 -8 479.76 21.24
 0 -5 8 484.36 21.34
 0 5 -8 472.81 21.2
 0 5 -8 489.06 21.33
 0 -5 -8 477.88 21.23
 0 5 8 481.49 21.1
 0 -5 8 470.3 21.29
 0 -5 -8 464.8 21.2
 0 -5 8 462.62 21.23
 0 5 8 483.63 21.92
 0 5 -8 475.04 21.38
 0 -5 -8 475.86 21.38
 0 5 8 489.88 21.33
 0 -5 -8 478.42 21.36
 0 -5 8 486.75 20.74
 0 5 8 476.59 21.17
 0 5 -8 444.99 21.03
 0 -5 8 445.68 20.99
 0 -5 8 491.95 22.22
 0 5 8 465.42 22.27
 0 -5 8 457.95 22.3
 0 5 -8 456.73 20.97
 0 -5 -8 479.24 22.25
 0 5 -8 455.85 21.2
 0 5 8 471.38 20.93
 0 5 8 495.76 22.29
 0 5 8 450.49 21.5
 0 -5 8 471.03 22.26
 0 -5 -8 463.29 22.03
 0 5 8 497.47 22.09
 0 5 -8 503.64 22.18
 0 -5 -8 494.81 20.99
 0 5 -8 454.26 22.22
 0 5 -9 -1.23 1.23
 0 5 9 -0.89 1.33
 0 5 9 0.67 1.26
 0 5 9 -0.41 1.3
 0 5 -9 1.02 1.28
 0 5 9 0.66 1.26
 0 5 -9 0.82 1.25
 0 5 -9 1.02 1.29
 0 -5 -9 0.08 0.63
 0 5 -9 0.57 1.26
 0 -5 9 1.52 1.51
 0 5 9 0.82 0.83
 0 5 -9 0.15 0.92
 0 5 -9 0.46 1.02
 0 -5 -9 0.57 0.85
 0 -5 9 -0.09 0.95
 0 -5 9 0.46 0.9
 0 -5 -9 2.06 1.1
 0 5 9 -0.55 1.07
 0 -5 9 0.42 0.88
 0 5 9 0.95 1.38
 0 5 -9 0.93 0.86
 0 -5 -9 2.75 1.32
 0 -5 9 1.37 0.94
 0 -5 -9 2.48 1.07
 0 5 9 -0.18 1.09
 0 -5 9 0.8 0.63
 0 -5 -9 1.16 1.03
 0 -5 9 0.28 0.44
 0 5 -9 0.19 0.73
 0 5 9 -0.07 0.79
 0 -5 9 1.34 1.33
 0 5 9 1.28 1.13
 0 -5 -9 -0.62 1.27
 0 5 9 0.17 0.5
 0 5 -9 0.32 0.45
 0 5 9 1.9 1.29
 0 -5 9 0.2 1.22
 0 5 9 -0.4 1.07
 0 5 -9 1.13 1.28
 0 5 9 0.2 1.1
 0 -5 -9 0.37 1.22
 0 -5 9 0.64 1.28
 0 5 -9 0.43 1.14
 0 5 -9 0.47 0.67
 0 -5 -9 0.26 0.58
 0 -5 -9 -0.15 1.11
 0 5 10 979.97 41.45
 0 5 10 946.52 41.23
 0 5 -10 960.45 41.2
 0 5 -10 957.55 41.2
 0 5 10 926.88 41.36
 0 5 -10 925.91 41.14
 0 5 -10 955.21 41.21
 0 5 10 921.86 41.29
 0 -5 10 946.17 41.31
 0 5 -10 1006.65 41.18
 0 5 -10 992.32 41.06
 0 -5 -10 968.98 39.88
 0 5 10 936.44 39.77
 0 -5 10 958.03 40.11
 0 5 -10 939.07 39.92
 0 -5 -10 951.15 39.98
 0 5 -10 949.32 40.12
 0 -5 -10 962.78 40.03
 0 -5 10 948.22 40
 0 5 10 972.04 40.12
 0 -5 10 995.19 40.16
 0 5 -10 979.58 40.06
 0 -5 -10 974.28 41.36
 0 5 10 986.01 41.11
 0 5 10 936.78 40.05
 0 -5 10 917.36 39.87
 0 5 10 978.84 39.8
 0 -5 -10 985.49 40.21
 0 -5 -10 981.7 40.18
 0 -5 10 936.36 39.53
 0 5 -10 906.07 39.8
 0 5 10 954.08 39.9
 0 -5 10 968.32 39.5
 0 -5 -10 978.65 41.22
 0 5 -10 908 39.87
 0 5 10 996.05 41.41
 0 5 10 972.05 41.28
 0 5 -10 601.34 39.32
 0 -5 10 957.09 41.39
 0 5 10 973.81 41.19
 0 -5 10 972.92 41.18
 0 5 10 961.88 39.82
 0 5 -10 930.34 41.03
 0 -5 10 895.53 41.13
 0 -5 -10 987.27 40.67
 0 -5 -10 953.63 41.03
 0 5 -10 911.3 41.22
 0 5 10 975.35 41.23
 0 -5 -10 975.02 39.73
 0 5 11 209.71 11.78
 0 5 -11 208.46 11.63
 0 5 11 218.45 11.74
 0 5 -11 211.36 11.66
 0 5 11 226.21 11.95
 0 5 -11 227.75 11.76
 0 5 11 207.96 11.78
 0 5 -11 224.75 11.57
 0 -5 -11 232.46 10.43
 0 5 -11 218.01 11.59
 0 -5 11 238.9 11.98
 0 -5 11 225.09 10.7
 0 5 -11 227.93 10.77
 0 5 -11 220.64 10.51
 0 -5 -11 223.37 10.6
 0 -5 11 218.94 10.57
 0 -5 11 234.75 10.79
 0 -5 -11 238.46 10.71
 0 5 11 239.92 10.79
 0 5 -11 230.97 10.6
 0 5 11 236.23 10.33
 0 5 11 225.83 11.62
 0 5 11 239.3 11.62
 0 -5 -11 215.29 11.78
 0 5 11 222.5 11.76
 0 5 11 230.77 10.69
 0 5 11 216.7 10.42
 0 -5 -11 222.59 10.79
 0 -5 -11 225.73 10.4
 0 -5 11 226.78 10.56
 0 -5 -11 227.26 10.78
 0 5 -11 241.27 10.71
 0 -5 11 222.69 10.15
 0 -5 11 228.82 10.14
 0 5 11 218.02 10.49
 0 5 -11 208.55 10.42
 0 -5 11 203.2 11.66
 0 5 11 237.02 11.75
 0 -5 11 229.99 11.94
 0 5 11 227.52 10.5
 0 -5 11 243.03 11.83
 0 5 11 227.93 11.8
 0 5 11 228.29 11.87
 0 5 -11 206.38 10.43
 0 5 -11 228.08 11.86
 0 5 11 244.76 11.87
 0 -5 -11 231.94 10.37
 0 -5 -11 226.73 11.17
 0 5 -11 227.15 11.67
 0 -5 11 234.76 11.89
 0 -5 -11 234.98 11.7
 0 5 -12 1519.51 72.82
 0 5 12 1594.17 73.13
 0 5 -12 1661.07 72.99
 0 5 -12 1629.66 72.96
 0 5 12 1605.12 73.13
 0 5 12 1644.77 73.05
 0 5 12 1600.04 73.16
 0 -5 12 1652.79 73.16
 0 -5 -12 1637.1 71.43
 0 5 -12 1640.67 72.86
 0 5 -12 1688.02 72.77
 0 -5 -12 1635.56 71.65
 0 -5 12 1622.98 71.77
 0 5 -12 1678.65 71.56
 0 5 -12 1586.21 71.79
 0 -5 12 1648.24 71.64
 0 5 12 1626.47 71.82
 0 -5 12 1687.51 71.86
 0 -5 -12 1677.77 71.76
 0 5 12 1689.37 72.8
 0 -5 -12 1627.01 73.11
 0 5 12 1653.15 71.37
 0 -5 -12 1673.54 72.68
 0 5 -12 1644.28 71.6
 0 5 12 1662.08 72.79
 0 5 12 1720.83 73.11
 0 -5 12 1646.99 71.63
 0 5 12 1671.71 71.53
 0 -5 -12 1644.72 71.88
 0 -5 -12 1541.42 71.41
 0 5 12 1646.82 71.72
 0 -5 -12 1626.13 71.85
 0 -5 12 1621.18 71.19
 0 5 -12 1661.78 71.74
 0 5 -12 1539.21 71.48
 0 -5 12 1619.84 71.2
 0 5 12 1613.74 71.53
 0 5 12 1680.75 73.06
 0 5 12 1675.58 71.63
 0 5 -12 1601.17 71.5
 0 -5 12 1581.72 73.11
 0 5 12 1669.05 73.14
 0 5 12 1639.35 72.9
 0 -5 12 1731.26 73.03
 0 -5 12 1571.72 72.99
 0 5 -12 1568.47 73.04
 0 -5 -12 1605.05 71.43
 0 -5 12 1626.57 73.02
 0 -5 -12 1697.63 72.9
 0 -5 -12 1665.78 72.29
 0 5 12 1712 73
 0 5 -12 1663.27 72.89
 0 5 13 8.56 1.95
 0 5 13 6.36 1.85
 0 5 13 9.15 2.02
 0 5 -13 9.92 2.18
 0 5 13 10.19 2.16
 0 5 -13 4.85 1.76
 0 5 -13 9.36 2.07
 0 5 -13 10.51 2.09
 0 5 -13 6.83 1.91
 0 -5 13 10.65 2.27
 0 5 -13 7.85 1.49
 0 -5 -13 8.53 1.37
 0 5 -13 9.87 1.4
 0 -5 13 7.95 1.45
 0 5 13 9.06 0.92
 0 -5 -13 13.72 1.66
 0 -5 13 10.01 1.37
 0 -5 13 10.08 1.54
 0 5 13 8.61 1.63
 0 5 -13 10.44 1.27
 0 5 13 8.75 2.06
 0 5 13 8.32 1.15
 0 -5 -13 8.96 2.1
 0 -5 -13 7.58 1.83
 0 5 13 8.43 2.15
 0 5 13 7.56 1.98
 0 5 13 10.3 1.58
 0 -5 -13 9.88 1.38
 0 -5 -13 9.76 1.57
 0 -5 13 8.09 1.49
 0 5 13 13.51 1.46
 0 -5 13 8.25 0.99
 0 -5 -13 10.46 1.6
 0 5 -13 9.12 1.48
 0 -5 13 8.63 0.94
 0 5 13 10.48 1.33
 0 5 -13 9.29 1.3
 0 5 13 6.11 1.85
 0 5 13 9.36 1.93
 0 5 13 10.57 2.06
 0 5 13 8.41 1.18
 0 -5 13 7.41 2.09
 0 -5 13 5.62 1.76
 0 -5 13 6.92 1.84
 0 5 13 12.35 2.07
 0 5 -13 7.37 2.02
 0 -5 -13 7 1.49
 0 5 -13 8.52 1.96
 0 5 13 9.02 1.53
 0 -5 -13 7.09 1.85
 0 -5 -13 7.87 1.1
 0 -5 13 14.87 2.28
 0 5 -13 11.34 1.19
 0 5 -14 133.27 8.16
 0 5 -14 121.14 7.94
 0 5 14 126.34 8.25
 0 5 14 139.63 8.4
 0 5 -14 138.46 8.24
 0 5 14 137.71 8.39
 0 -5 14 132.48 8.27
 0 5 -14 131.41 8.06
 0 5 -14 143.95 8.03
 0 5 14 138.57 6.33
 0 -5 14 133.13 7.07
 0 -5 14 136.18 6.81
 0 5 14 138.95 7.1
 0 -5 -14 139.11 7.87
 0 5 -14 142.97 6.71
 0 5 14 150.48 8.21
 0 5 14 142.03 8.3
 0 5 14 143.88 6.63
 0 -5 -14 145.06 8.47
 0 -5 14 129.51 6.4
 0 5 14 126.36 6.67
 0 5 -14 124.44 6.69
 0 -5 14 134.72 6.37
 0 5 -14 140.83 7.02
 0 -5 -14 138.87 7.04
 0 -5 -14 145.1 7.15
 0 -5 -14 129.27 7.05
 0 5 14 132.15 6.92
 0 -5 14 133.13 6.89
 0 5 14 138.44 6.81
 0 -5 -14 132.91 6.67
 0 5 -14 144.23 7.11
 0 -5 -14 142.03 6.91
 0 5 -14 140.71 6.74
 0 -5 14 136.18 7
 0 -5 -14 141.26 7.41
 0 5 -14 125.52 8.1
 0 -5 -14 138.32 8.09
 0 5 -14 146.99 8.21
 0 5 14 135.56 7.2
 0 5 -14 128.85 6.64
 0 5 14 141.03 8.14
 0 -5 14 147.78 8.33
 0 -5 -14 143.57 6.72
 0 -5 14 146.35 8.28
 0 -5 14 135.38 8.39
 0 5 14 132.76 6.88
 0 5 14 128.62 8.06
 0 5 14 142.7 8.4
 0 -5 14 128.29 8.11
 0 5 15 163.92 7.92
 0 -5 -15 157.9 7.66
 0 5 15 169.72 7.86
 0 -5 -15 162.36 8.11
 0 -5 15 152.37 7.88
 0 -5 -15 163.34 8.06
 0 5 -15 160.57 7.27
 0 -5 -15 151.73 8.03
 0 5 -15 159.19 8.01
 0 -5 15 157.11 7.33
 0 5 -15 153.16 8.05
 0 5 -15 168.79 7.72
 0 -5 -15 163.68 7.86
 0 5 -15 156.93 7.74
 0 5 15 151.28 7.64
 0 -5 15 163.7 7.42
 0 -5 15 151.38 7.27
 0 5 15 159.33 7.34
 0 -5 -15 165.35 7.37
 0 5 15 134.02 9.16
 0 5 -15 158.18 9.31
 0 5 15 153.48 9.39
 0 5 15 160.53 9.59
 0 5 -15 142.65 9.04
 0 5 -15 148.94 9.15
 0 -5 15 157.68 9.28
 0 -5 -15 159.2 9.17
 0 5 15 153.88 9.14
 0 -5 -15 148.68 9.32
 0 5 15 143.06 8.09
 0 5 -15 157 9.35
 0 -5 -15 158.08 8.36
 0 5 -15 157.61 9.17
 0 5 15 165.44 8.09
 0 -5 15 160.51 8.13
 0 -5 15 153.01 7.74
 0 5 15 161.08 7.59
 0 5 15 168.32 9.26
 0 5 15 150.56 9.25
 0 -5 -15 156.73 9.45
 0 -5 -15 151.83 7.72
 0 -5 -15 163.57 8.96
 0 5 15 141.69 9.02
 0 5 15 148.82 9.29
 0 5 15 158.67 7.95
 0 -5 15 154.37 9.24
 0 -5 15 157.47 9.21
 0 -5 15 157.85 9.51
 0 5 -15 162.72 7.32
 0 -5 -15 152.89 7.33
 0 -5 15 156.07 7.31
 0 5 -15 161.81 9.03
 0 -5 15 165.03 9.54
 0 5 -15 144.49 9.03
 0 5 -16 135.36 6.38
 0 -5 16 131.28 7.01
 0 -5 -16 139.6 7.23
 0 -5 -16 137.18 6.74
 0 5 16 133.89 6.9
 0 5 16 130.38 6.91
 0 -5 16 131.38 6.37
 0 5 -16 133.27 6.3
 0 -5 -16 136.38 7.13
 0 5 -16 139.49 7.14
 0 -5 -16 127.39 7.12
 0 5 -16 139.59 6.75
 0 5 -16 126.75 7.08
 0 5 -16 115.13 6.71
 0 -5 -16 141.32 6.43
 0 -5 16 130.25 6.33
 0 5 16 140.27 6.41
 0 5 -16 128.61 8.26
 0 5 16 125.39 8.45
 0 5 -16 129.14 8.3
 0 5 16 138.88 8.68
 0 5 -16 137.81 8.41
 0 5 16 145.06 7.19
 0 5 16 138.69 6.68
 0 -5 16 137.96 6.84
 0 5 16 134.98 6.32
 0 -5 16 131.51 8.34
 0 5 16 145.64 8.42
 0 -5 16 134.68 8.41
 0 5 16 129.68 8.5
 0 -5 16 130.21 8.54
 0 -5 -16 131.5 6.39
 0 -5 16 136.54 6.38
 0 5 16 142 8.53
 0 5 16 143.66 8.44
 0 -5 -16 132.75 8.55
 0 -5 -16 148.9 8.18
 0 -5 -16 140.83 7.45
 0 -5 16 151.9 8.62
 0 -5 -16 143.92 8.67
 0 -5 -16 138.59 8.34
 0 5 -16 124.7 8.3
 0 5 -16 140.17 8.33
 0 5 16 134.15 7.2
 0 5 16 137.38 8.36
 0 -5 16 145.35 8.76
 0 5 -16 127.93 8.23
 0 5 -16 141.97 8.18
 0 5 17 51.46 2.6
 0 5 -17 49.16 2.68
 0 5 17 51.01 3.27
 0 -5 17 45.3 3.33
 0 -5 -17 50.61 3.48
 0 5 17 45.5 3.22
 0 -5 -17 45.18 3.04
 0 -5 -17 46.51 3.43
 0 5 -17 43.64 2.54
 0 5 -17 52.88 3.49
 0 -5 -17 50.49 3.49
 0 -5 17 44.55 2.63
 0 5 -17 47.64 3.4
 0 5 -17 50.7 3.02
 0 5 -17 45.12 3.1
 0 5 -17 46.03 2.62
 0 -5 -17 48.46 2.74
 0 -5 17 44.68 2.61
 0 5 -17 50 4.48
 0 5 17 50.3 4.71
 0 5 -17 38.21 4.08
 0 5 17 45.07 4.55
 0 5 -17 39.3 4.18
 0 5 17 43.45 3.35
 0 5 17 52.34 3.04
 0 -5 17 44.2 3.04
 0 5 17 48.17 2.62
 0 5 17 44.56 4.43
 0 -5 17 44.4 4.53
 0 -5 17 39.81 4.09
 0 -5 17 47.81 4.45
 0 5 17 45.13 4.32
 0 -5 -17 46.4 2.69
 0 -5 17 46.46 2.64
 0 -5 -17 51.21 4.14
 0 5 17 55.49 4.71
 0 5 17 43.82 4.37
 0 -5 -17 50.31 4.67
 0 -5 -17 49.91 4.56
 0 5 -17 45.85 4.36
 0 -5 17 49.82 4.44
 0 5 17 45.59 4.21
 0 5 17 43.7 3.37
 0 5 -17 48.61 4.49
 0 -5 -17 49.2 3.57
 0 -5 -17 51.48 4.47
 0 5 -17 49.3 4.2
 0 -5 17 52.61 4.84
 0 -5 -17 50.25 4.48
 0 5 -17 43.36 4.29
 0 -5 -18 24.66 1.55
 0 5 -18 20.54 1.62
 0 5 18 17.1 1.45
 0 -5 18 18.51 1.43
 0 -5 18 17.85 2.22
 0 5 18 15.32 2.09
 0 5 18 19.72 2.15
 0 -5 -18 21.97 2.02
 0 -5 -18 19.97 2.3
 0 5 -18 17.51 2.19
 0 -5 18 14.75 1.49
 0 5 -18 20.78 1.49
 0 -5 -18 19.38 2.29
 0 5 -18 15.77 2.15
 0 5 -18 18.44 1.88
 0 5 -18 17.28 1.93
 0 -5 -18 21.33 1.67
 0 5 -18 17.59 1.52
 0 -5 18 17.35 1.55
 0 5 -18 24.66 3.24
 0 5 -18 15.76 2.94
 0 5 18 21.79 3.28
 0 5 18 26.11 3.43
 0 5 -18 14.87 2.82
 0 5 18 20.05 2.37
 0 -5 -18 21.13 2.4
 0 -5 18 20.72 1.99
 0 -5 18 16.83 2.22
 0 5 18 20.1 1.53
 0 5 18 22.42 3.32
 0 -5 18 21.15 3.13
 0 -5 18 20.68 3.09
 0 5 18 17 2.84
 0 -5 18 21.36 3.33
 0 -5 -18 20.18 1.62
 0 -5 18 19.93 1.58
 0 5 18 17.77 3.17
 0 5 18 18.22 3.05
 0 5 18 15.41 1.88
 0 5 -18 20.9 3.22
 0 5 18 17.75 2.19
 0 -5 18 20.14 3.06
 0 5 -18 17.61 2.93
 0 -5 -18 18.62 2.97
 0 5 18 19.19 2.83
 0 -5 -18 19.7 3.13
 0 5 -18 16.93 2.88
 0 -5 18 21.62 3.42
 0 5 -18 19.49 3.25
 0 -5 -18 18.8 2.92
 0 -5 -19 32.29 1.94
 0 -5 19 29.64 1.9
 0 5 19 30.16 1.93
 0 5 -19 29.92 2.05
 0 -5 19 29.09 2.8
 0 5 19 27.4 2.55
 0 -5 -19 29.65 2.85
 0 5 19 25.15 2.59
 0 5 -19 30.32 1.92
 0 -5 -19 31.07 2.89
 0 -5 -19 25.58 2.71
 0 5 -19 24.21 2.72
 0 -5 19 32.59 2.05
 0 5 -19 27.65 2.82
 0 5 -19 29.53 2.35
 0 -5 -19 27.72 2.39
 0 5 -19 29.22 2.47
 0 -5 19 28 1.97
 0 -5 -19 29.87 2.08
 0 5 -19 26.84 1.94
 0 5 -19 25.72 3.45
 0 5 19 27.13 3.81
 0 5 -19 27.09 3.63
 0 5 19 29.4 3.95
 0 5 -19 26.97 3.58
 0 5 -19 30.04 3.77
 0 -5 19 22.47 3.59
 0 -5 -19 33.72 3.81
 0 5 -19 28.72 3.49
 0 5 19 31.16 2.42
 0 -5 19 30.03 2.87
 0 -5 19 28.58 2.42
 0 5 19 30.31 2.86
 0 5 19 27.16 1.93
 0 5 19 28.31 3.79
 0 5 19 28.26 3.78
 0 -5 19 29.3 2.01
 0 -5 -19 30.38 2.05
 0 5 -19 21.3 3.43
 0 -5 19 20.37 3.35
 0 -5 -19 25.31 3.49
 0 5 -19 28.52 3.75
 0 -5 -19 25.12 3.63
 0 5 19 31.48 3.65
 0 5 19 33.5 3.93
 0 -5 19 35.92 3.99
 0 -5 19 25.24 3.51
 0 -5 19 34.6 4
 0 5 19 26.87 3.5
 0 -5 20 72.26 3.8
 0 5 -20 73.44 3.67
 0 5 -20 73.14 3.99
 0 -5 -20 80.55 3.87
 0 5 20 75.57 3.87
 0 -5 -20 73 4.83
 0 5 -20 73.12 4.82
 0 -5 20 73.02 3.93
 0 -5 -20 73.72 4.93
 0 5 -20 72.54 3.8
 0 5 -20 78.2 4.96
 0 -5 -20 77.58 4.41
 0 5 -20 76.03 3.91
 0 -5 -20 74.53 4.01
 0 -5 20 71.63 3.88
 0 5 -20 66.9 5.84
 0 5 -20 85.53 6.43
 0 5 20 80.42 6.52
 0 5 -20 72.09 6.04
 0 5 20 83.59 6.6
 0 5 -20 78.14 5.88
 0 -5 -20 84.05 6.15
 0 5 -20 76.29 6.09
 0 -5 -20 66.84 5.45
 0 -5 20 83.91 6.65
 0 5 20 73.78 4.36
 0 5 20 74.92 4.88
 0 -5 20 74.67 4.36
 0 -5 20 72.14 4.97
 0 5 20 74.39 3.84
 0 5 20 84.11 6.38
 0 5 20 73.1 6.22
 0 -5 -20 69.82 3.94
 0 -5 20 75.3 3.95
 0 5 20 74.1 4.69
 0 -5 -20 76.64 4.91
 0 -5 20 75.33 4.85
 0 5 20 73.15 4.47
 0 -5 20 61.23 5.83
 0 5 -20 77.91 6.38
 0 -5 -20 74.43 6.09
 0 5 -20 67.82 5.89
 0 -5 -20 90.12 6.71
 0 5 20 84.99 6.21
 0 -5 20 53.08 5.69
 0 -5 20 71.58 6.31
 0 -5 20 75.77 6.17
 0 5 20 79.66 6.44
 0 5 20 73.17 5.96
 0 -5 -21 116.35 5.61
 0 5 21 116.5 5.66
 0 5 -21 116.39 5.76
 0 -5 21 112.05 5.58
 0 5 21 111.89 6.49
 0 -5 21 115.36 6.67
 0 -5 -21 107.7 6.65
 0 5 21 112.25 6.26
 0 -5 21 114.63 6.53
 0 -5 -21 116.29 6.19
 0 5 -21 105.88 6.62
 0 5 -21 116.22 6.71
 0 -5 -21 118.68 6.81
 0 -5 -21 118.37 6.75
 0 5 -21 118.52 5.6
 0 -5 21 116.31 5.74
 0 5 -21 117.85 5.69
 0 5 21 110.56 5.71
 0 -5 -21 115.39 5.8
 0 -5 21 110.54 5.66
 0 5 -21 111.93 8.13
 0 5 21 110.75 8.43
 0 5 -21 118.07 8.27
 0 5 21 112.52 8.45
 0 5 -21 123.02 8.35
 0 -5 21 117.05 6.16
 0 -5 21 115.4 6.86
 0 5 21 120.1 6.77
 0 5 21 118.03 5.61
 0 5 21 119.07 8.1
 0 -5 21 132.17 8.55
 0 -5 21 98.01 7.82
 0 -5 21 117.42 8.58
 0 5 21 115.47 8.45
 0 5 21 120.86 8.08
 0 -5 21 110.34 5.72
 0 -5 -21 111.24 5.73
 0 5 21 117.94 8.36
 0 5 21 105.91 8.11
 0 5 -21 112.22 8.07
 0 -5 -21 118.43 8.11
 0 -5 21 115.86 8.11
 0 -5 -21 131.7 8.75
 0 5 -21 120.91 8.41
 0 5 -21 112.7 7.76
 0 5 -21 110.63 8.03
 0 -5 -21 113.52 7.62
 0 -5 -21 119.3 8
 0 -5 21 111.22 8.43
 0 -5 -22 458.74 19.86
 0 5 -22 415.51 19.96
 0 5 22 453.09 19.9
 0 -5 22 445.37 19.83
 0 -5 22 431.88 20.77
 0 5 -22 445.78 21.04
 0 -5 -22 438 21.01
 0 5 22 460.14 20.85
 0 5 22 440.49 20.48
 0 -5 22 446.41 20.99
 0 -5 -22 438.15 21.07
 0 -5 -22 445.69 20.99
 0 -5 22 441.47 19.94
 0 5 -22 456.88 19.8
 0 5 -22 440.65 21.05
 0 -5 -22 410.67 21.13
 0 5 22 434.63 19.96
 0 -5 -22 445.56 20.03
 0 5 -22 464.79 19.93
 0 -5 22 434.49 19.87
 0 5 -22 448 22.94
 0 5 -22 424.32 22.66
 0 5 -22 439.78 22.86
 0 5 22 431.98 23.21
 0 5 22 431.19 23.19
 0 -5 -22 455.79 23.28
 0 5 -22 437.01 23.02
 0 5 -22 442.35 22.68
 0 -5 22 436.3 22.65
 0 -5 -22 443.43 22.83
 0 -5 22 443.85 20.34
 0 -5 22 448.61 21.25
 0 5 22 449.41 20.99
 0 5 -22 452.38 22.9
 0 -5 -22 429.38 22.01
 0 -5 22 434.9 23.25
 0 5 -22 479.84 22.49
 0 -5 -22 477.78 22.68
 0 5 22 456.92 23.05
 0 5 22 477.15 23.14
 0 -5 -22 444.53 19.98
 0 -5 22 435.98 19.96
 0 -5 -22 455.97 23.31
 0 -5 22 473 23.19
 0 5 22 463.49 22.65
 0 5 22 447.52 22.73
 0 -5 22 402.44 22.48
 0 5 22 465.56 23.36
 0 -5 22 436.87 23.18
 0 5 22 424.59 19.77
 0 -5 23 31.44 2.4
 0 -5 -23 32.03 2.44
 0 5 23 29.37 1.73
 0 -5 23 35.63 3.29
 0 5 -23 31.37 3.48
 0 -5 -23 35.87 3.42
 0 -5 23 37.46 3.63
 0 5 23 32.71 3.39
 0 5 -23 33.91 2.25
 0 -5 23 33.62 2.42
 0 -5 -23 37.34 3.48
 0 5 -23 31.12 3.36
 0 -5 -23 29.28 3.46
 0 5 -23 30.78 4.16
 0 -5 -23 23.54 4.01
 0 -5 -23 29.2 3.84
 0 5 -23 29.07 4.62
 0 -5 23 33.99 5.02
 0 -5 -23 29.08 3.42
 0 5 -23 36.14 2.53
 0 5 -23 31.85 4.52
 0 5 23 35.05 4.85
 0 5 -23 28.16 4.3
 0 5 23 40.99 5.09
 0 5 -23 33.02 4.55
 0 -5 23 28.52 2.35
 0 5 23 29.25 2.36
 0 -5 -23 28.04 2.49
 0 5 -23 32.79 2.42
 0 5 23 32.71 3.42
 0 -5 23 31.05 3.5
 0 5 23 33.95 2.3
 0 -5 -23 32.88 2.32
 0 5 23 34.18 2.37
 0 5 -23 28.68 2.48
 0 -5 23 31.27 2.29
 0 5 23 32.94 4.88
 0 5 23 41.76 4.81
 0 -5 23 36.47 5.06
 0 -5 -23 36.14 4.87
 0 5 23 48.87 5.21
 0 -5 23 40.21 4.93
 0 -5 23 37.35 4.75
 0 5 23 33.28 4.36
 0 -5 -23 32.86 4.88
 0 5 -23 43.23 4.99
 0 -5 -23 36.34 4.6
 0 5 -23 37.45 4.94
 0 -5 -24 670.88 30.25
 0 -5 24 667.34 30.25
 0 -5 -24 658.56 32.44
 0 -5 24 672.88 33.95
 0 -5 -24 691.33 32.98
 0 5 -24 713.78 33.6
 0 5 -24 736.49 33.03
 0 5 24 681.13 29.64
 0 5 -24 663.78 31.39
 0 -5 24 684.06 31.18
 0 -5 24 700.54 31.46
 0 -5 -24 683.42 31.42
 0 5 24 705.55 31.26
 0 -5 -24 681.06 31.35
 0 -5 -24 690.17 31.53
 0 5 -24 692.78 30.04
 0 -5 24 698.99 30.25
 0 5 -24 678.51 31.48
 0 -5 -24 591.11 31.44
 0 5 -24 709.9 30.33
 0 -5 -24 668.4 30.32
 0 5 -24 668 30.18
 0 -5 24 680.31 30.16
 0 5 24 657.21 30.24
 0 5 -24 670.35 33.49
 0 5 24 630.16 33.77
 0 5 -24 656.56 33.22
 0 5 24 654.23 33.88
 0 5 -24 686.97 33.53
 0 5 24 647.16 30.01
 0 5 24 714.32 33.94
 0 5 24 692.39 33.64
 0 -5 24 690.6 31.75
 0 5 24 694.31 31.38
 0 -5 24 700.66 34.01
 0 5 24 683.33 33.19
 0 -5 -24 654.03 33.77
 0 5 24 635.56 33.69
 0 -5 24 746.98 33.92
 0 -5 -24 697.24 30.14
 0 -5 24 670.42 30.11
 0 5 -24 670.24 30.26
 0 5 24 680.45 30.19
 0 5 -24 736.92 33.52
 0 -5 -24 704.78 33.93
 0 -5 24 689.34 33.32
 0 5 -24 704.86 33.86
 0 -5 -24 681.01 33.43
 0 5 -25 176.4 10.05
 0 -5 25 196.79 9.87
 0 5 25 187.46 9.9
 0 -5 25 187.11 10.12
 0 -5 -25 178.03 9.97
 0 -5 25 172.76 8.84
 0 5 -25 182.89 8.65
 0 5 -25 172.95 10.03
 0 -5 -25 179.63 9.94
 0 -5 -25 185.68 10.22
 0 5 25 193.41 8.24
 0 -5 -25 159.16 10.12
 0 5 -25 190.46 8.97
 0 5 25 180.1 10.02
 0 -5 25 196.22 10.41
 0 -5 25 182.06 12.27
 0 5 -25 195.8 12.16
 0 -5 -25 198.27 11.58
 0 5 -25 186.84 11.38
 0 5 25 184.9 12.23
 0 5 25 187.43 12.15
 0 5 -25 185.32 8.84
 0 -5 25 180.35 8.78
 0 5 25 174.59 8.85
 0 -5 -25 185.79 8.99
 0 -5 -25 180.74 8.88
 0 -5 25 183.16 8.89
 0 5 -25 174.02 8.89
 0 -5 -25 180.08 8.76
 0 5 25 180.13 8.82
 0 -5 25 189.02 8.78
 0 5 -25 192.96 8.74
 0 5 25 183.53 8.66
 0 5 26 21.65 3.03
 0 -5 -26 24.03 3.09
 0 5 -26 17.78 1.77
 0 -5 26 22.95 2.08
 0 -5 -26 20.82 3.03
 0 -5 26 22.31 2.89
 0 -5 -26 21.38 3.22
 0 -5 26 23.72 3.39
 0 5 26 19.59 1.34
 0 -5 26 22.11 2.02
 0 5 -26 20.49 2.04
 0 5 26 20.2 2.03
 0 -5 -26 22.61 2.18
 0 -5 -26 21.73 2.08
 0 -5 -26 19.18 3.64
 0 -5 26 17.29 4.28
 0 5 -26 16.38 3.73
 0 5 -26 25.73 4.62
 0 -5 26 18.32 2.01
 0 -5 -26 17.45 1.89
 0 -5 26 21.26 1.94
 0 5 26 20.85 1.99
 0 5 -26 18.68 2.11
 0 5 26 24.47 4.61
 0 5 26 24.04 4
 0 5 -26 23.87 2.17
 0 5 -26 23.15 2
 0 -5 -27 0.29 2.3
 0 5 -27 1.38 1.2
 0 -5 27 0.29 1.43
 0 5 -27 1.18 1.44
 0 -5 27 0.29 2.38
 0 5 27 0.36 0.82
 0 -5 -27 1.11 1.49
 0 5 -27 1.97 1.45
 0 -5 27 1.11 1.44
 0 5 27 1 1.4
 0 -5 -27 1.18 1.39
 0 5 -27 2.19 1.59
 0 -5 -27 1.18 1.36
 0 5 27 0.19 1.35
 0 -5 27 1.66 1.4
 0 -5 27 0.87 1.35
 0 5 27 2.08 3.08
 0 5 27 4.33 3.53
 0 5 -27 -2.01 3.16
 0 5 -27 0.4 2.74
 0 -5 27 2.89 3.2
 0 5 -27 0.54 1.4
 0 5 28 46.89 2.41
 0 -5 28 44.22 2.38
 0 5 28 45.22 2.37
 0 5 28 46.82 2.39
 0 5 -28 46.04 4.38
 0 -5 28 47 4.37
 0 5 28 48.05 4.39
 0 -5 28 50.03 3.18
 0 -5 -28 51.17 4.57
 0 5 -28 38.92 4.39
 0 -5 -28 37.09 4.36
 0 5 -28 37.59 3.77
 0 5 -28 43.79 3.18
 0 -5 28 40.93 4.42
 0 5 28 52.58 4.45
 0 -5 28 46.94 6.09
 0 5 -28 46.75 5.3
 0 5 -28 43.95 5.74
 0 5 28 44.76 3.11
 0 5 -28 47.11 3.27
 0 -5 28 49.59 3.07
 0 -5 -28 47.8 3.28
 0 -5 28 47.98 3.1
 0 5 28 44.98 3.1
 0 5 -28 46.99 3.17
 0 -5 28 42.18 3.1
 0 -5 -28 48.73 3.18
 0 5 -28 50.68 3.02
 0 5 28 35.87 5.72
 0 5 28 49.08 5.86
 0 5 -29 37.7 2.22
 0 -5 -29 42.52 2.18
 0 5 -29 42.21 2.24
 0 -5 -29 38.97 2.3
 0 5 29 41.12 2.22
 0 -5 29 42.51 2.21
 0 -5 29 39.58 2.21
 0 5 29 40.3 2.18
 0 5 29 38.82 2.23
 0 5 29 40.88 2.21
 0 5 -29 32.46 4.09
 0 -5 29 35.55 3.71
 0 5 29 43.02 4.19
 0 -5 29 44.73 4.38
 0 -5 -29 40.81 4.33
 0 5 -29 55.18 4.66
 0 5 29 43.74 2.33
 0 -5 -29 41.8 4.49
 0 5 -29 43.36 3.1
 0 5 -29 46.34 2.93
 0 -5 -29 41.24 2.32
 0 -5 29 41.61 2.27
 0 -5 29 41.67 2.26
 0 -5 -29 40.34 2.34
 0 -5 29 41.6 2.92
 0 5 -29 38.21 2.94
 0 -5 -29 39.31 3.1
 0 5 29 40.14 2.98
 0 5 29 42.81 2.35
 0 -5 -29 42.94 2.29
 0 -5 29 39.22 3.02
 0 -5 -29 43.85 2.99
 0 5 29 40.06 4.15
 0 -5 29 38.68 4.41
 0 5 29 38.07 2.92
 0 5 -29 40.03 3.17
 0 -5 29 48.72 2.96
 0 5 -30 1.85 1.01
 0 -5 -30 -0.52 0.9
 0 5 30 2.18 0.98
 0 5 30 0.97 0.96
 0 -5 30 1.15 0.96
 0 -5 30 0.92 0.93
 0 5 30 -0.05 0.99
 0 5 30 2.38 0.91
 0 -5 30 -2.12 2.45
 0 5 -30 2.75 2.67
 0 -5 30 1.14 2.69
 0 5 30 2.23 2.58
 0 -5 -30 0.29 2.59
 0 5 -30 -0.29 2.56
 0 -5 -30 2.29 0.88
 0 -5 -30 -0.32 2.5
 0 5 -30 2.76 1.59
 0 5 30 6.06 2.76
 0 -5 30 3.47 2.63
 0 5 30 1.02 1.12
 0 -5 30 0.45 0.94
 0 5 30 0.03 1.04
 0 5 30 1.87 1.55
 0 5 -30 2.18 1.55
 0 -5 30 1.62 1.61
 0 -5 -30 0.74 1.66
 0 5 -30 2.45 0.9
 0 5 30 0.82 1.06
 0 -5 -30 1.87 1.01
 0 -5 30 1.15 1.59
 0 -5 -30 0.85 1.51
 0 -5 30 2.74 1.55
 0 5 30 -1.18 1.63
 0 5 -30 1.29 1.78
 0 -5 -30 1.71 1.17
 0 -5 30 1.51 0.98
 0 -5 -30 0.65 1.01
 0 5 -30 0.1 1.05
 0 5 -31 1.28 1.02
 0 5 31 0.55 0.98
 0 5 31 1.85 0.98
 0 -5 31 2.75 0.97
 0 -5 31 1.03 0.96
 0 5 31 1.84 1.01
 0 5 31 1.34 0.93
 0 5 -31 2.26 2.64
 0 -5 31 4.13 2.91
 0 5 31 1.8 2.72
 0 -5 31 5.42 1.76
 0 5 -31 3.96 2.74
 0 -5 -31 3.62 2.79
 0 -5 -31 1.58 0.88
 0 -5 -31 2.3 2.63
 0 5 -31 1.6 1.64
 0 -5 31 5.49 2.8
 0 5 31 3.6 2.68
 0 5 31 1.67 1.18
 0 -5 31 2.84 1
 0 5 31 3.71 1.11
 0 -5 31 0.36 1.62
 0 -5 -31 2.78 1.79
 0 5 31 1.01 1.6
 0 5 31 0.47 1.09
 0 -5 -31 2.11 1.04
 0 -5 31 -0.24 1.59
 0 -5 -31 3.2 1.57
 0 -5 31 3.41 1.56
 0 5 -31 2.52 1.84
 0 5 31 0.88 1.53
 0 5 -31 1.67 1.09
 0 -5 -31 1.66 1.21
 0 -5 31 2.4 0.99
 0 -5 -31 1.91 1.02
 0 5 -32 6.56 1.17
 0 -5 32 7.57 1.25
 0 -5 32 7.71 1.12
 0 5 32 7.47 1.15
 0 5 32 7.64 1.16
 0 -5 32 6.7 1.13
 0 5 32 5.93 1.07
 0 5 -32 2.88 2.77
 0 -5 32 13.06 3.26
 0 5 32 5.03 2.82
 0 5 -32 9.09 2.74
 0 -5 32 8.02 1.85
 0 -5 -32 1.87 2.71
 0 -5 -32 7.01 1.03
 0 -5 -32 10.69 3.43
 0 5 -32 10.12 1.98
 0 5 32 11.71 2.97
 0 -5 32 10.48 3.31
 0 5 32 7.33 1.29
 0 5 -32 8.36 1.25
 0 5 32 7.26 1.23
 0 -5 32 9.84 1.15
 0 -5 32 6.39 1.81
 0 5 32 9.17 1.88
 0 -5 -32 10.17 2.06
 0 -5 -32 8.63 1.18
 0 5 32 8.39 1.3
 0 -5 32 6.57 1.88
 0 -5 -32 9.09 1.83
 0 -5 -32 7.49 1.17
 0 5 -32 6.66 1.23
 0 -5 32 7.82 1.16
 0 -5 -32 7.22 1.32
 0 5 -32 8.34 2.17
 0 5 32 10.8 1.91
 0 -5 32 6.92 1.7
 0 5 -33 5.25 2.89
 0 -5 33 3.41 2.94
 0 5 33 -0.54 2.6
 0 -5 -33 -3.5 2.9
 0 -5 -33 1.45 0.92
 0 -5 -33 1.68 2.91
 0 5 -33 1.13 1.74
 0 5 33 1.04 2.63
 0 -5 33 1.32 2.93
 0 5 33 1.37 1.22
 0 5 -33 0.49 1.11
 0 -5 33 0.15 1.01
 0 5 33 -0.6 1.15
 0 -5 33 1.34 0.99
 0 -5 -33 -0.21 1.04
 0 5 33 0.04 1.16
 0 -5 -33 0.85 1.05
 0 5 33 1.27 0.97
 0 -5 33 0.35 1.16
 0 5 33 1.11 1.07
 0 -5 33 0.8 0.99
 0 -5 33 1.62 1.03
 0 5 33 1.77 1.07
 0 -5 -33 0.33 1.25
 0 -5 33 0.64 1.03
 0 5 -33 0.5 1.14
 0 5 -33 0.51 1.04
 0 -5 -34 59.23 3.04
 0 5 -34 54.64 2.94
 0 -5 34 53.56 2.95
 0 5 34 56.01 2.93
 0 -5 34 54.2 2.91
 0 -5 34 51.16 2.96
 0 5 34 56.99 2.91
 0 -5 34 61.27 2.93
 0 5 34 54.2 2.9
 0 5 -34 45.56 4.98
 0 -5 34 65.41 5.66
 0 5 34 51.56 5.14
 0 -5 -34 57.32 2.84
 0 -5 -34 58.71 5.35
 0 5 34 63.02 3.79
 0 -5 -34 56.02 3.9
 0 -5 34 55.23 3.56
 0 5 -34 58.8 3.86
 0 5 34 62.35 5.26
 0 5 34 60.29 3.04
 0 5 -34 57.89 3.07
 0 5 34 55.32 2.99
 0 -5 34 57.37 2.98
 0 -5 34 58.42 2.95
 0 -5 -34 56.07 3.02
 0 -5 34 51.69 3.6
 0 -5 -34 57.24 3.72
 0 5 34 58.9 3.81
 0 5 -34 60.08 4.03
 0 5 -34 53.88 3.74
 0 -5 34 58.19 3.88
 0 -5 -34 53.73 2.98
 0 5 34 61.77 3.1
 0 -5 -34 57.78 2.87
 0 5 -34 55.83 2.92
 0 5 35 4.52 1.13
 0 5 35 4.71 1.15
 0 -5 35 4.25 1.23
 0 -5 35 4.21 1.08
 0 5 35 3 1.05
 0 5 -35 6.66 3.01
 0 -5 35 6 3.31
 0 5 35 3.01 2.89
 0 -5 -35 3.82 0.99
 0 -5 -35 0.65 2.95
 0 -5 35 3.95 1.78
 0 5 35 5.27 1.76
 0 -5 -35 4.58 1.99
 0 5 -35 6.1 1.82
 0 5 35 7.36 3.04
 0 5 -35 3.13 1.18
 0 5 35 3.39 1.18
 0 -5 35 3.74 1.1
 0 -5 35 3.88 1.03
 0 -5 -35 7.07 1.2
 0 -5 -35 6.35 1.71
 0 -5 35 1.86 1.77
 0 5 35 2.94 1.74
 0 -5 35 3.78 1.65
 0 5 -35 2.96 1.99
 0 -5 -35 3.99 1.93
 0 -5 -35 4.36 1.32
 0 -5 35 3.26 1.09
 0 5 -35 5.93 1.25
 0 5 35 4.48 1.29
 0 -5 -35 5.8 1.15
 0 5 -35 3.73 1.16
 0 -5 -35 5.1 1.02
 0 -5 -36 14.87 2.14
 0 -5 36 16.6 2.07
 0 5 -36 14.72 2.4
 0 5 36 13.48 2.1
 0 5 -36 10.21 3.28
 0 -5 36 15.37 3.63
 0 5 36 10.84 3.24
 0 -5 -36 15.65 1.27
 0 -5 -36 8.7 3.42
 0 5 36 16.82 2.17
 0 -5 -36 16.09 2.36
 0 5 -36 14.24 2.21
 0 5 36 21.39 3.49
 0 5 -36 14.37 1.51
 0 5 -36 18.3 1.53
 0 -5 -36 17.74 1.56
 0 -5 36 14.74 1.4
 0 -5 -36 17.55 1.46
 0 -5 36 14.97 2.22
 0 5 36 18.59 1.49
 0 -5 36 14.9 1.37
 0 -5 -36 15.08 1.46
 0 -5 36 17.15 1.39
 0 -5 36 16.37 1.37
 0 -5 36 17.44 1.5
 0 5 36 15.39 1.4
 0 5 -36 15.52 1.41
 0 5 -37 -1.16 1.82
 0 -5 -37 3.73 1.76
 0 -5 37 0.73 1.5
 0 5 37 -2.94 1.63
 0 5 37 -1.33 2.81
 0 -5 37 0.92 2.97
 0 5 37 1.11 1.53
 0 -5 -37 2.69 1.81
 0 -5 -37 0.95 2.88
 0 -5 -37 0.3 1.03
 0 -5 37 1.13 0.98
 0 -5 37 0.2 0.93
 0 5 37 -0.07 1.08
 0 5 -37 -0.7 1.11
 0 5 37 2.11 2.68
 0 5 -37 -0.52 1.12
 0 -5 37 0.97 0.99
 0 -5 -37 0.17 1.24
 0 5 -37 -0.82 2.83
 0 -5 -37 0.04 1.07
 0 -5 37 -0.61 1.7
 0 5 -37 0.72 1.67
 0 5 37 0.76 1.05
 0 -5 37 0.57 1.17
 0 -5 37 0.53 0.98
 0 5 -37 1.15 1.02
 0 -5 -38 1 1.66
 0 5 -38 -0.25 1.79
 0 5 38 -0.23 1.52
 0 -5 38 0.51 1.5
 0 5 -38 0.52 2.49
 0 -5 38 -0.3 2.89
 0 5 38 -0.51 2.65
 0 5 38 0.22 1.54
 0 -5 -38 -1.45 1.73
 0 -5 -38 -0.62 2.72
 0 5 -38 -0.52 1.1
 0 5 38 0.44 2.51
 0 5 -38 0.1 1.52
 0 -5 -38 -0.46 1
 0 -5 38 -0.25 0.97
 0 5 38 -0.81 1.06
 0 -5 38 0.72 0.91
 0 5 -38 0.95 1.02
 0 -5 38 -1.17 1.15
 0 -5 38 1.6 1.01
 0 5 38 0.39 1.04
 0 -5 -38 1.36 1.01
 0 -5 38 1.68 1.69
 0 -5 38 1.05 0.99
 0 -5 -38 -0.17 1.23
 0 5 -38 -1.08 1.14
 0 -5 -39 11.58 3.09
 0 5 39 9.09 1.82
 0 -5 39 7.88 1.73
 0 -5 -39 10.72 1.92
 0 5 -39 11.89 2.1
 0 5 -39 8.32 1.75
 0 5 39 6.24 1.17
 0 -5 39 7.36 1.24
 0 -5 39 8.11 1.15
 0 5 -39 7.75 1.13
 0 -5 -39 7.7 1.88
 0 5 39 8.75 1.74
 0 -5 39 13.18 1.95
 0 5 39 7.91 1.03
 0 5 -39 10.25 1.25
 0 5 39 7.1 3.05
 0 -5 39 6.02 3.15
 0 5 -39 7.84 2.83
 0 5 39 8.39 1.19
 0 -5 -39 8.16 1.18
 0 -5 39 8.4 1.09
 0 -5 39 9.99 1.08
 0 5 -39 7.25 1.24
 0 -5 39 8.02 1.15
 0 5 39 7.82 1.12
 0 -5 -39 9.01 1.36
 0 -5 -40 22.71 1.65
 0 -5 40 24.37 1.56
 0 5 40 24.92 1.68
 0 -5 40 27.21 1.59
 0 -5 -40 26.46 2.3
 0 5 -40 24.07 2.54
 0 -5 40 26.03 2.25
 0 5 40 22.04 2.28
 0 -5 40 24.69 2.34
 0 -5 40 23.94 1.59
 0 5 40 21.9 1.6
 0 -5 40 23.63 1.64
 0 5 -40 25.06 2.31
 0 -5 -40 20.26 3.52
 0 -5 -40 23.15 2.41
 0 5 40 21.88 2.24
 0 5 40 20.7 3.51
 0 -5 40 22.52 3.76
 0 5 40 23.73 1.53
 0 5 -40 23.02 1.69
 0 -5 40 24.05 1.64
 0 -5 -40 24.17 1.75
 0 5 -40 22.77 1.7
 0 5 40 20.56 1.59
 0 -5 -41 0.82 1.61
 0 5 41 2.06 1.43
 0 -5 41 1.04 1.51
 0 5 -41 1.22 1.39
 0 -5 -41 0.54 0.97
 0 5 41 0.39 1.04
 0 5 -41 0.37 1.02
 0 5 -41 1.45 1.02
 0 5 41 0.72 0.93
 0 -5 41 0.7 0.94
 0 -5 -41 2.13 1.18
 0 -5 41 1.03 1.39
 0 5 41 1.82 1.47
 0 5 -41 1 1.66
 0 5 42 0.16 1.29
 0 -5 -42 0.11 1.53
 0 5 -42 1.28 1.32
 0 5 42 -0.57 1.34
 0 5 -42 -0.52 1.58
 0 -5 42 0.95 1.34
 0 -5 42 0.96 1.4
 0 -5 43 3.59 0.98
 0 -5 43 3.29 0.85
 0 -5 43 3.51 0.79
 0 5 43 3.62 1.38
 0 5 -43 3.58 1.59
 0 -5 43 3.76 1.29
 0 -5 43 5.14 1.5
 0 -5 -43 7.86 1.69
 0 5 43 5.45 1.36
 0 -5 -43 4.2 1.54
 0 5 -43 6.01 0.97
 0 5 43 4.26 0.88
 0 -5 43 4.75 0.8
 0 -5 43 4.36 0.79
 0 5 -43 4.83 0.96
 0 5 43 5.16 0.78
 0 5 44 -0.06 0.62
 0 5 -44 0.23 0.8
 0 -5 44 0.27 0.72
 0 -5 44 -0.02 0.83
 0 5 44 -0.77 1.2
 0 5 -44 1.1 1.39
 0 -5 -44 1.43 1.38
 0 -5 -44 1.12 1.35
 0 5 44 0.36 0.74
 0 5 -44 0.3 0.8
 0 -5 -44 0.26 0.93
 0 -5 44 0.8 0.66
 0 -5 44 -0.1 0.64
 0 -5 44 -0.93 1.29
 0 -5 45 -0.47 0.68
 0 -5 45 0.77 0.74
 0 -5 -45 0.39 1.26
 0 -5 -45 0.16 1.18
 0 5 -45 -0.42 0.73
 0 5 45 0.17 0.55
 0 -5 -45 0.17 0.86
 0 5 45 -0.12 0.66
 0 5 -45 1.03 0.73
 0 5 -45 0.89 1.34
 0 -5 45 -0.27 0.59
 0 -5 45 0.26 0.58
 0 -5 46 0.1 0.5
 0 -5 46 0.19 0.5
 0 5 46 0.66 0.58
 0 -5 46 -0.84 0.69
 0 5 -46 0.11 0.67
 0 -5 46 0.25 0.6
 0 5 46 -0.02 0.48
 0 5 -46 -0.24 0.65
 0 -5 -46 -0.2 1.05
 0 5 46 0.42 0.61
 0 -5 -46 -0.08 0.78
 0 -5 -47 -0.16 0.59
 0 -5 -47 -0.35 0.69
 0 5 47 0.52 0.53
 0 -5 47 -0.24 0.41
 0 -5 47 -0.23 0.4
 0 5 47 0.38 0.51
 0 5 -47 0.31 0.6
 0 -5 47 0.55 0.53
 0 -5 47 -0.24 0.59
 0 5 47 -0.07 0.37
 0 5 -47 -0.08 0.56
 0 -5 -48 0.12 0.49
 0 5 48 -0.09 0.4
 0 5 48 -0.01 0.44
 0 5 -48 -0.7 0.53
 0 -5 48 0.25 0.47
 0 -5 48 -0.02 0.5
 0 5 48 0.09 0.45
 0 5 49 0.38 0.37
 0 -5 49 0.51 0.39
 0 5 -49 -0.12 0.42
 0 -5 -49 -0.28 0.43
 0 5 49 -0.26 0.36
 0 6 0 427.62 7.83
 0 6 0 430.86 7.88
 0 6 0 445.08 8.01
 0 6 0 433.18 7.86
 0 -6 0 454.8 5.45
 0 6 0 451.73 5.11
 0 -6 0 443.36 5.41
 0 6 0 453.59 5.33
 0 6 0 423.18 7.65
 0 -6 0 431.25 7.71
 0 6 0 442.99 7.17
 0 -6 0 435.02 6.82
 0 -6 0 443.01 4.89
 0 6 0 412.58 7.3
 0 -6 0 434.85 5.4
 0 6 0 464.95 5.47
 0 6 0 425.93 7.14
 0 -6 0 420.56 7.47
 0 -6 0 424.06 7.27
 0 6 0 432.62 7.09
 0 6 0 434.12 7.26
 0 -6 0 446.4 7.73
 0 6 0 446.92 5.65
 0 6 -1 315.99 15.76
 0 6 -1 317.48 15.75
 0 6 1 327.65 15.81
 0 6 1 347.81 15.9
 0 6 1 334.25 15.82
 0 6 -1 321.4 15.77
 0 6 -1 324.97 15.77
 0 6 1 321.03 15.79
 0 -6 1 306.51 14.91
 0 -6 -1 317.64 14.69
 0 -6 1 328.49 14.69
 0 6 -1 300.32 14.8
 0 6 1 319.37 14.88
 0 -6 -1 320.16 14.95
 0 -6 -1 316.83 14.91
 0 -6 1 331.51 14.99
 0 6 -1 341.45 14.97
 0 6 1 328.02 14.93
 0 6 1 309.24 15.57
 0 6 -1 331.05 15.44
 0 -6 -1 329.32 15.47
 0 -6 -1 331.9 15.76
 0 -6 1 332.87 15.37
 0 -6 -1 342.58 14.75
 0 6 -1 319.14 15.57
 0 6 1 340.64 15.65
 0 -6 1 317 15.7
 0 6 1 326.54 15.75
 0 6 -1 319.66 15.71
 0 -6 -1 333.71 15.01
 0 6 1 342.67 14.97
 0 6 -1 345.51 15
 0 -6 1 331.44 14.98
 0 6 -1 337.77 15.62
 0 6 1 318.04 15.49
 0 -6 1 339.03 15.7
 0 -6 1 331 15.71
 0 6 -1 336.09 15.27
 0 -6 -1 330.84 15.57
 0 6 -1 316.77 15.52
 0 -6 -1 335.93 15.7
 0 6 1 335.55 15.49
 0 -6 -1 338.86 15.75
 0 -6 1 338.19 15.74
 0 6 1 344.29 15.12
 0 6 -1 336.73 15.54
 0 6 2 927.32 41.63
 0 6 -2 878.21 41.55
 0 6 2 907.17 41.61
 0 6 -2 880.93 41.53
 0 6 -2 900.49 41.55
 0 6 2 914.14 41.61
 0 6 -2 917.07 41.58
 0 6 2 928.46 41.64
 0 -6 2 892.75 40.68
 0 -6 -2 931.25 40.49
 0 -6 2 925.32 40.49
 0 6 -2 919.93 40.57
 0 6 2 884.86 40.67
 0 6 -2 949.34 40.64
 0 6 2 949.42 40.7
 0 6 -2 945 40.72
 0 -6 -2 938.01 40.74
 0 -6 -2 892.87 40.69
 0 -6 2 931.64 40.75
 0 -6 2 909.74 41.51
 0 6 -2 921.65 41.14
 0 6 2 914.71 41.43
 0 6 -2 920.36 41.56
 0 -6 -2 929.35 41.68
 0 -6 -2 906.74 41.31
 0 -6 2 918.2 41.02
 0 6 -2 888.63 41.35
 0 6 2 928.09 41.47
 0 -6 -2 926.14 41.57
 0 -6 -2 967.67 40.39
 0 6 2 909.3 41.54
 0 -6 -2 925.82 40.77
 0 6 -2 967.54 40.77
 0 -6 2 900.55 40.71
 0 6 2 943.93 40.72
 0 6 2 907.24 41.3
 0 6 -2 932.11 41.11
 0 6 2 885.22 41.17
 0 -6 -2 924.57 41.46
 0 -6 2 884.49 41.46
 0 -6 2 901.26 41.45
 0 6 -2 882.45 41.34
 0 -6 2 907.48 41.48
 0 6 -2 962.53 41.3
 0 6 2 941.66 40.93
 0 6 3 838.18 38.2
 0 6 -3 819.89 38.13
 0 6 3 839.88 38.21
 0 6 -3 825.24 38.14
 0 6 3 815.83 38.17
 0 6 3 831.75 38.2
 0 6 -3 822.73 38.12
 0 6 -3 834.92 38.18
 0 -6 3 869.6 37.1
 0 -6 -3 845.5 37.05
 0 -6 3 837.65 37.25
 0 6 -3 842.12 37.1
 0 6 3 867.28 37.29
 0 -6 -3 884.2 37.39
 0 -6 -3 830.87 37.3
 0 6 -3 867.79 37.22
 0 -6 3 834.12 37.31
 0 -6 -3 847.72 37.29
 0 6 3 885.82 37.26
 0 6 -3 815 37.26
 0 6 3 863.17 38.11
 0 -6 -3 833.88 38.13
 0 6 -3 794.55 38.05
 0 -6 3 844.33 38.1
 0 -6 -3 835.28 36.78
 0 6 -3 836 37.95
 0 6 3 851.41 38.18
 0 -6 3 836.35 37.51
 0 6 3 857.07 38.08
 0 -6 -3 866.78 38.28
 0 6 -3 803.41 37.57
 0 -6 -3 796.33 37.88
 0 6 -3 862.95 37.33
 0 6 -3 833.87 37.02
 0 -6 3 832.54 37.26
 0 6 3 890.66 37.28
 0 6 3 803.4 36.85
 0 6 3 814.73 37.82
 0 6 -3 887.46 38.09
 0 6 -3 877.08 37.8
 0 6 3 846.49 37.26
 0 -6 3 837.27 38.1
 0 6 3 854 37.74
 0 -6 -3 853.45 38.02
 0 6 3 862.07 37.55
 0 6 -3 859.97 37.77
 0 6 4 37.69 3.08
 0 6 -4 36.41 2.98
 0 6 4 37.93 3.1
 0 6 -4 39.87 3.13
 0 6 -4 33.21 2.9
 0 6 4 36.36 2.99
 0 6 -4 30.44 2.84
 0 6 4 34.24 2.95
 0 6 4 36.59 3.01
 0 -6 -4 39.38 2.23
 0 -6 4 40.28 2.27
 0 -6 -4 34.07 2.22
 0 -6 4 34.67 2.32
 0 -6 -4 43.51 2.59
 0 6 4 38.01 2.47
 0 6 -4 40.19 2.4
 0 6 4 39 2.38
 0 -6 4 34.9 2.43
 0 6 -4 35.87 2.4
 0 -6 -4 34.29 2.35
 0 -6 -4 34.62 2.94
 0 6 -4 38.71 2.94
 0 6 -4 32.66 2.47
 0 6 4 34.85 2.96
 0 -6 4 35.14 2.44
 0 -6 4 35.26 2.94
 0 -6 -4 38.39 3.14
 0 6 4 38.25 3.02
 0 -6 4 37.64 2.41
 0 6 -4 38.15 2.42
 0 6 -4 36.4 2.11
 0 6 4 35.33 2.31
 0 6 4 34.76 2.06
 0 6 4 32.65 2.71
 0 6 4 39.2 2.72
 0 6 4 36.12 2.24
 0 -6 4 35.09 2.99
 0 6 -4 38.5 2.82
 0 6 4 34.97 2.83
 0 -6 -4 32.18 2.17
 0 -6 -4 35.6 2.9
 0 6 4 40.32 2.73
 0 6 -4 37.66 2.7
 0 6 5 207.87 10.48
 0 6 5 200.57 10.51
 0 6 -5 195.55 10.35
 0 6 -5 205.31 10.43
 0 6 5 194.13 10.45
 0 6 5 206.64 10.51
 0 6 5 209.21 10.57
 0 6 -5 191.08 10.37
 0 6 -5 203.81 10.41
 0 -6 -5 197.69 9.38
 0 -6 -5 202.54 9.34
 0 -6 5 209.82 9.52
 0 -6 5 212.68 9.44
 0 6 5 203.4 9.57
 0 -6 -5 203.98 9.65
 0 6 5 209.22 9.48
 0 -6 -5 205.19 9.53
 0 6 -5 210.11 9.53
 0 6 -5 193.95 9.49
 0 -6 5 200.71 9.61
 0 6 -5 176.37 9.62
 0 -6 5 202.95 9.61
 0 6 5 204.5 10.45
 0 -6 -5 197.45 10.41
 0 -6 5 194.05 10.3
 0 -6 -5 218.67 10.58
 0 6 5 213.67 10.56
 0 6 -5 210.3 9.59
 0 6 -5 202.76 9.25
 0 -6 5 192.68 9.47
 0 6 5 211.49 9.5
 0 6 5 200.92 10.08
 0 6 5 208.9 9.4
 0 -6 5 193.36 9.07
 0 -6 -5 184.77 9.26
 0 6 5 213.28 10.28
 0 6 5 207.13 9.93
 0 6 5 200.39 9.35
 0 6 -5 199.63 10.1
 0 -6 5 211.43 10.49
 0 -6 -5 195.39 10.21
 0 6 5 213.81 9.98
 0 6 -5 195.12 9.89
 0 6 -6 311.63 15.15
 0 6 6 306.69 15.19
 0 6 -6 299.99 15.03
 0 6 6 306.38 15.19
 0 6 6 310.81 15.17
 0 6 -6 308.45 15.08
 0 6 6 301.1 15.16
 0 6 -6 299.78 15.05
 0 6 6 303.79 15.1
 0 -6 -6 303.72 14
 0 -6 6 301.85 14.02
 0 6 6 317.01 14.66
 0 6 -6 304.06 14.42
 0 6 6 330 15.17
 0 -6 6 307.12 14.2
 0 6 6 325.84 14.06
 0 6 -6 310.84 14.12
 0 6 -6 317.45 14.15
 0 -6 -6 314.76 14.13
 0 6 6 319.41 14.2
 0 -6 -6 311.85 14.25
 0 -6 6 303.34 14.1
 0 -6 -6 301.74 15.1
 0 6 6 310.37 15.17
 0 6 6 323.47 15.18
 0 -6 6 326.97 15.11
 0 -6 -6 290.44 15.04
 0 6 -6 279.1 14.19
 0 6 -6 316.54 14.2
 0 6 6 326.83 14.1
 0 6 -6 301.32 13.84
 0 -6 6 300.65 15.07
 0 -6 -6 287.77 13.81
 0 6 -6 296.56 15.11
 0 6 6 319.44 14.93
 0 -6 -6 313.23 14.94
 0 6 6 302.08 14.47
 0 6 -6 305.72 14.81
 0 -6 6 293.68 15.15
 0 6 6 317.3 14.1
 0 6 6 295.6 14.67
 0 -6 -6 301.34 15.21
 0 6 7 1023.48 46.68
 0 6 7 1000.29 46.56
 0 6 7 1018.44 46.67
 0 6 7 1073.95 46.78
 0 6 -7 1044.39 46.56
 0 6 -7 1022.42 46.54
 0 6 7 1045.71 46.62
 0 6 -7 1037.94 46.56
 0 6 -7 1027.41 46.57
 0 -6 7 1031.28 45.45
 0 -6 -7 1018.61 45.39
 0 6 7 1103.79 46.6
 0 6 -7 1053.84 45.77
 0 -6 7 1052.41 45.59
 0 6 7 1068.16 45.39
 0 6 -7 1022.54 45.47
 0 6 -7 1027.73 45.52
 0 -6 -7 1044.61 45.48
 0 -6 -7 1052.26 45.65
 0 6 7 1027.6 45.55
 0 -6 7 975.33 44.98
 0 6 7 1083.1 46.65
 0 -6 -7 1025.28 46.59
 0 -6 -7 1036.1 46.6
 0 6 -7 1002.54 45.51
 0 -6 7 1050.48 45.42
 0 -6 7 1071.82 46.55
 0 6 7 1059.07 46.68
 0 6 -7 1019.71 45.23
 0 6 7 1071.28 45.44
 0 6 -7 1066.27 45.6
 0 -6 -7 1065.19 46.42
 0 6 -7 968.34 46.53
 0 -6 7 1052.48 46.64
 0 6 7 958 45.77
 0 -6 -7 1001.46 45.14
 0 6 -7 1047.31 46.33
 0 6 -7 1076.64 46.5
 0 -6 7 1053.27 46.74
 0 -6 -7 1046.5 46.77
 0 6 -8 20.91 2.4
 0 6 8 27.17 2.72
 0 6 8 19.06 2.36
 0 6 8 20.42 2.48
 0 6 8 23.24 2.64
 0 6 8 22.37 2.47
 0 6 -8 26.39 2.62
 0 6 -8 21.2 2.46
 0 6 -8 20.12 2.45
 0 -6 8 22.84 1.82
 0 -6 -8 18.48 1.76
 0 6 8 18.78 1.82
 0 6 -8 22.86 1.95
 0 6 8 24.79 2.59
 0 -6 8 19.94 2.48
 0 -6 8 18.73 1.82
 0 6 -8 19.01 1.78
 0 6 8 21.75 1.71
 0 -6 -8 20.29 1.75
 0 6 -8 24.12 1.88
 0 6 8 21.49 1.92
 0 -6 -8 20.21 1.88
 0 -6 8 15.93 1.53
 0 -6 8 19.82 1.3
 0 -6 -8 22.39 2.55
 0 6 -8 23.23 1.69
 0 6 8 23.04 2.53
 0 -6 8 20.27 1.51
 0 6 -8 21.88 1.52
 0 -6 8 24.78 2.54
 0 -6 -8 25.48 2.6
 0 6 8 24.39 2.58
 0 -6 8 22.48 2.61
 0 6 8 21.97 1.7
 0 -6 8 14.81 0.93
 0 6 -8 22.74 1.86
 0 6 -8 21.06 1.52
 0 -6 -8 18.25 2.29
 0 6 -8 24.51 2.49
 0 -6 -8 19.99 1.34
 0 6 8 20.37 1.98
 0 6 -8 22.08 2.49
 0 -6 8 20.94 2.51
 0 -6 8 25.76 2.7
 0 6 -8 22.53 2.5
 0 -6 -8 25.53 2.74
 0 6 -9 831.32 36.7
 0 6 -9 800.07 36.65
 0 6 9 823.54 36.87
 0 6 -9 807.24 36.65
 0 6 -9 812.01 36.65
 0 6 9 812.66 36.84
 0 6 9 786.79 36.77
 0 6 9 812.19 36.71
 0 -6 9 859.72 35.52
 0 -6 -9 838.66 35.42
 0 6 9 835.4 35.51
 0 -6 -9 801.76 36.75
 0 6 -9 835.58 35.62
 0 6 9 883.29 36.73
 0 6 -9 848.6 35.44
 0 -6 -9 822.72 35.45
 0 -6 9 834.92 35.59
 0 6 9 836.44 35.29
 0 6 -9 803.78 35.53
 0 -6 -9 830.76 35.64
 0 -6 9 833.43 35.24
 0 6 9 852.88 35.58
 0 -6 -9 828.35 35.62
 0 -6 9 820.12 34.93
 0 6 -9 792.12 35.34
 0 6 9 828.63 36.81
 0 -6 9 801.56 36.82
 0 -6 9 869.06 36.69
 0 6 -9 724.93 35.05
 0 6 9 842.74 36.75
 0 6 9 686.23 34.8
 0 6 -9 782.67 35.18
 0 6 -9 850.08 35.59
 0 -6 9 754.28 34.7
 0 6 9 842.37 35.36
 0 6 -9 786.77 36.68
 0 -6 -9 819.29 36.47
 0 -6 -9 801.05 34.99
 0 6 9 861.81 36.71
 0 -6 9 856.69 36.84
 0 6 9 791.04 35.74
 0 6 -9 826.44 36.5
 0 -6 9 826.17 36.87
 0 6 -9 838.91 36.59
 0 6 -10 436.49 20.24
 0 6 10 388.78 20.2
 0 6 10 432.41 20.4
 0 6 10 421.56 20.36
 0 6 10 403.59 20.15
 0 6 -10 403.31 20.08
 0 6 -10 411.63 20.1
 0 6 -10 414.52 20.13
 0 -6 10 453.03 19.05
 0 -6 -10 444.5 18.94
 0 6 10 441.62 19.05
 0 6 -10 439.56 19.04
 0 -6 -10 412.57 20.26
 0 6 10 452.21 20.22
 0 6 10 449.09 19.87
 0 -6 -10 426.25 18.92
 0 6 10 428.82 18.73
 0 6 -10 442.49 18.91
 0 -6 10 413.65 19.04
 0 6 -10 421.26 19.04
 0 6 10 431.12 18.6
 0 -6 -10 426.91 19.13
 0 6 10 427.36 19.03
 0 -6 10 428.65 18.76
 0 -6 10 423.12 18.4
 0 -6 -10 418.11 19.09
 0 6 -10 335.31 18.31
 0 -6 10 389.85 20.2
 0 6 -10 403.41 18.74
 0 6 10 418.78 20.26
 0 6 10 393.31 18.38
 0 6 10 423.28 20.15
 0 -6 10 422.07 20.09
 0 -6 10 425.48 18.21
 0 6 -10 401.79 18.66
 0 6 10 426.9 18.82
 0 6 -10 448.64 19.08
 0 6 -10 395.56 20.16
 0 -6 10 413.71 20.17
 0 -6 -10 414.4 18.43
 0 6 -10 419.09 20
 0 -6 -10 416.16 19.96
 0 -6 -10 426.6 19.69
 0 6 10 389.42 19.14
 0 6 10 439.54 20.17
 0 6 -10 436.72 20.13
 0 -6 10 417.15 20.32
 0 -6 -10 401.98 18.76
 0 6 -11 214.8 11.79
 0 6 11 210.86 11.88
 0 6 -11 212.08 11.77
 0 6 -11 240.29 11.99
 0 6 11 211.34 11.79
 0 6 11 237.47 12.12
 0 6 -11 221.61 11.82
 0 6 11 221.32 11.97
 0 6 11 217.34 10.68
 0 -6 11 226.58 10.69
 0 -6 -11 222.53 10.6
 0 6 11 244.86 11.93
 0 -6 -11 220.02 11.97
 0 6 11 239.01 11.63
 0 6 11 224.36 10.15
 0 6 -11 219.6 10.59
 0 -6 -11 229.78 11.6
 0 -6 11 223.54 10.72
 0 6 -11 222.72 10.53
 0 6 -11 211.54 10.69
 0 6 11 215.95 10.34
 0 -6 -11 231.31 10.61
 0 -6 11 220.42 10.45
 0 6 11 222.51 10.69
 0 -6 -11 226.67 10.82
 0 6 11 231.15 10.32
 0 -6 11 225.17 10.07
 0 -6 -11 235.22 10.83
 0 6 11 237.63 11.92
 0 6 11 228.44 12.01
 0 -6 11 234.84 11.86
 0 6 11 214.1 10.14
 0 -6 11 203.84 11.86
 0 6 -11 221.98 10.38
 0 6 11 231.51 10.5
 0 6 -11 194.8 10.28
 0 -6 11 238.45 12.01
 0 6 -11 213.31 11.86
 0 -6 -11 228.88 11.72
 0 -6 -11 226.5 10.1
 0 6 -11 228.65 11.75
 0 6 11 221.97 11.78
 0 6 11 210.53 10.82
 0 -6 -11 229.25 11.32
 0 -6 -11 224.36 10.36
 0 6 -11 219.68 11.75
 0 -6 11 218.64 11.98
 0 6 -12 266.98 13.79
 0 6 12 268.36 13.99
 0 6 12 248.22 13.85
 0 6 -12 265.04 13.77
 0 6 12 253.62 13.73
 0 6 12 253.57 13.88
 0 6 -12 245.24 13.6
 0 6 -12 253.12 13.69
 0 -6 -12 265.37 12.46
 0 -6 12 272.68 12.56
 0 6 12 276.17 12.6
 0 -6 -12 271.65 13.49
 0 -6 -12 254.92 13.82
 0 6 12 271.35 11.99
 0 6 -12 267.98 12.37
 0 6 12 251.79 13.6
 0 6 12 260.84 13.81
 0 6 12 283.37 13.59
 0 6 -12 259.49 12.58
 0 -6 12 273.92 12.59
 0 -6 -12 269.95 12.41
 0 6 -12 273.93 12.36
 0 6 12 279.73 12.56
 0 -6 12 273.77 12.33
 0 -6 -12 252.84 12.11
 0 6 12 275.07 12.18
 0 -6 -12 269.34 12.67
 0 -6 12 258.18 11.86
 0 6 -12 266.45 11.84
 0 -6 -12 264.37 12.61
 0 6 -12 243.13 12.12
 0 6 12 261.17 12.27
 0 6 -12 249.88 12.12
 0 -6 12 231.36 13.69
 0 6 12 257.97 12.04
 0 -6 12 235.88 13.63
 0 -6 12 291.98 13.88
 0 6 12 270.24 13.92
 0 6 12 254.72 13.63
 0 -6 12 263.47 13.93
 0 6 -12 261.67 13.67
 0 6 -12 260.93 13.62
 0 -6 12 275.51 13.89
 0 -6 -12 269.02 11.9
 0 6 12 270.33 13.72
 0 -6 -12 269.82 13.61
 0 6 -12 231.47 13.59
 0 -6 -12 276.77 13.18
 0 6 -13 48.71 3.08
 0 6 13 49.79 3.14
 0 -6 13 54.14 2.83
 0 -6 -13 57.18 3.59
 0 6 -13 52.6 2.76
 0 6 -13 54.21 3.3
 0 6 -13 55.29 3.52
 0 -6 13 55.91 3.51
 0 -6 -13 56.32 3.35
 0 -6 -13 55.81 4.25
 0 6 13 51.87 2.92
 0 6 13 58.17 4.53
 0 -6 -13 45.12 4.4
 0 6 13 45.59 4.3
 0 6 -13 52.09 3.19
 0 6 13 49.97 4.21
 0 6 -13 44.96 4.22
 0 6 13 54.01 4.59
 0 6 13 57.97 4.75
 0 6 -13 44.42 4.21
 0 6 -13 52.62 4.4
 0 6 13 51.88 4.42
 0 6 13 47.75 4.48
 0 6 -13 54.75 4.44
 0 6 13 48.08 4.38
 0 -6 13 48.24 4.34
 0 -6 13 56.24 4.56
 0 6 13 55.24 4.43
 0 -6 13 47.39 4.43
 0 6 13 51.64 4.42
 0 -6 -13 53.5 3.86
 0 6 13 42.27 4.09
 0 6 -13 54.41 4.46
 0 6 -13 46.18 4.3
 0 -6 13 56.19 4.61
 0 -6 -13 60.1 4.48
 0 -6 13 54.4 2.82
 0 6 13 50.76 3.49
 0 -6 13 55.52 3.53
 0 -6 -13 52.53 3.44
 0 6 13 59.45 3.51
 0 -6 -13 52 3.55
 0 -6 -13 46.78 3.05
 0 -6 13 56.36 3.33
 0 6 13 53.15 3.13
 0 -6 13 57.9 4.72
 0 6 -13 49.3 4.36
 0 -6 -13 53.5 2.86
 0 6 -14 313.88 13.56
 0 -6 -14 288.69 13.83
 0 6 14 307.15 14.25
 0 -6 14 301.59 14.1
 0 6 14 305.49 13.95
 0 -6 -14 307.07 14.43
 0 -6 14 307.66 13.58
 0 6 -14 305.55 13.53
 0 -6 -14 292.83 14.35
 0 -6 -14 314.68 14.29
 0 -6 -14 294.31 14.11
 0 6 -14 307.21 14.02
 0 -6 14 309.79 14.33
 0 6 -14 303.47 14.35
 0 6 14 288.54 13.92
 0 6 -14 273.96 13.85
 0 6 14 292.33 15.35
 0 6 14 316.09 15.88
 0 6 14 311.05 15.53
 0 -6 -14 302.55 15.89
 0 -6 -14 302.91 15.31
 0 6 14 312.06 13.74
 0 6 14 289.9 15.77
 0 6 -14 284.9 15.53
 0 6 14 265.6 15.72
 0 6 -14 289.98 15.54
 0 6 14 293.57 15.83
 0 6 -14 273.47 15.47
 0 6 14 286.12 15.61
 0 6 -14 305.7 15.69
 0 6 14 311.47 14.36
 0 6 -14 278.57 15.62
 0 -6 -14 324.95 14.92
 0 6 -14 310.98 15.63
 0 -6 -14 312.72 15.55
 0 -6 14 317.56 15.81
 0 6 14 301.77 15.62
 0 6 14 305.46 13.53
 0 6 -14 298.03 15.58
 0 -6 14 291.5 15.79
 0 -6 14 300.97 13.54
 0 -6 -14 306.95 13.58
 0 6 14 306.68 13.56
 0 -6 14 321.23 15.73
 0 -6 14 271.69 15.49
 0 6 14 315.8 15.92
 0 -6 14 274.9 15.69
 0 6 14 315.25 15.77
 0 -6 14 287.87 13.51
 0 -6 -14 305.99 13.61
 0 6 -15 21.91 1.58
 0 -6 15 18.07 2.07
 0 6 15 19.31 2.17
 0 6 15 19.13 1.93
 0 -6 -15 16.42 2.14
 0 -6 -15 18.44 1.79
 0 6 -15 21.3 1.49
 0 -6 15 20.92 1.53
 0 -6 -15 23.1 2.27
 0 -6 -15 22.5 2.25
 0 6 -15 18.69 1.97
 0 6 -15 18.87 2.18
 0 -6 15 21.35 2.19
 0 -6 -15 17.81 1.97
 0 6 -15 17.44 1.78
 0 6 15 22.01 1.89
 0 -6 -15 18.67 2.69
 0 6 15 17.61 2.85
 0 -6 -15 20.59 3.12
 0 6 15 17.19 2.95
 0 6 -15 19.36 2.89
 0 6 -15 18.74 2.95
 0 6 15 17.53 2.97
 0 6 15 18.6 3.08
 0 6 15 20.87 3.17
 0 6 -15 21.21 3.06
 0 6 -15 19.91 2.99
 0 6 15 24.72 2.37
 0 6 15 21.6 1.7
 0 6 15 25.13 3.17
 0 6 15 19.72 2.14
 0 -6 15 23.83 3.07
 0 6 -15 20.58 3.03
 0 -6 -15 23.39 3.05
 0 -6 -15 23.02 2.47
 0 6 -15 19 2.91
 0 6 15 19.69 1.54
 0 -6 15 16.75 3.06
 0 6 -15 15.03 2.81
 0 -6 15 18.59 1.55
 0 -6 -15 19.91 1.62
 0 6 15 19.12 1.58
 0 6 15 23.93 3.05
 0 -6 15 27.18 3.11
 0 6 15 20.13 2.93
 0 -6 15 18.83 2.91
 0 -6 15 21.26 3.12
 0 -6 15 18.2 1.5
 0 -6 -15 20.41 1.61
 0 6 -16 147.17 6.63
 0 6 16 138.49 6.49
 0 -6 16 141.06 7.26
 0 -6 -16 140.05 6.95
 0 6 16 140.11 7.1
 0 6 16 142.67 7.34
 0 -6 -16 137.84 7.52
 0 6 -16 136.48 7.37
 0 -6 16 136.18 6.61
 0 -6 -16 150.34 7.47
 0 6 -16 141.16 6.57
 0 -6 -16 133.94 7.45
 0 6 -16 132.64 7.44
 0 6 -16 146.3 7.08
 0 -6 16 146.76 7.46
 0 -6 -16 141.05 7.21
 0 6 16 131.77 6.94
 0 6 -16 117.48 6.89
 0 6 16 140.86 8.86
 0 -6 -16 131.78 8.88
 0 -6 -16 139.81 8.39
 0 6 16 149.99 8.67
 0 6 -16 132.51 8.62
 0 6 16 137.11 8.98
 0 6 -16 114.51 8.37
 0 6 16 134.31 8.89
 0 6 16 132.29 8.85
 0 6 -16 136.97 8.73
 0 6 -16 143.64 8.78
 0 6 16 141.11 7.48
 0 6 16 138.03 6.82
 0 -6 -16 132.11 7.71
 0 6 -16 138.49 8.84
 0 6 -16 148.3 8.83
 0 -6 16 152.04 8.92
 0 -6 -16 154.07 8.83
 0 6 16 132.98 8.61
 0 -6 -16 130.11 8.75
 0 6 16 118.7 7.33
 0 6 16 139.32 6.59
 0 -6 16 140.25 8.96
 0 6 -16 136.1 8.71
 0 6 16 150.51 6.67
 0 -6 16 142.24 6.62
 0 -6 -16 143.38 6.67
 0 -6 16 142.77 8.83
 0 6 16 140.8 8.93
 0 -6 16 147.12 8.85
 0 6 16 136.04 8.65
 0 -6 16 142.6 8.96
 0 -6 -16 145.98 6.68
 0 -6 16 138.28 6.59
 0 -6 -17 0.9 0.87
 0 6 17 2.59 0.89
 0 -6 17 2.55 0.99
 0 6 -17 1.08 0.83
 0 6 -17 1.83 1.09
 0 -6 -17 0.49 1.32
 0 6 17 0.48 1.42
 0 -6 17 4.04 1.62
 0 -6 -17 2.76 1.57
 0 6 17 0.55 1.57
 0 6 -17 2.8 1.48
 0 -6 -17 1.17 1.52
 0 -6 17 1.35 0.89
 0 6 -17 1.56 0.92
 0 6 -17 1.51 1.49
 0 6 -17 1.06 1.32
 0 -6 17 1.4 1.42
 0 6 -17 1 1.19
 0 -6 -17 2.32 1.96
 0 6 17 -0.33 2.21
 0 6 17 2.34 1.18
 0 -6 -17 2.75 2.2
 0 6 17 -0.35 1.94
 0 6 -17 0.35 2.04
 0 6 -17 -1.4 2.07
 0 6 -17 3.09 2.18
 0 6 17 2.73 2
 0 6 17 2.74 2.07
 0 6 -17 1.71 2.05
 0 6 -17 1.85 2.06
 0 -6 17 2.72 2.15
 0 -6 17 1.52 1.55
 0 -6 -17 3.55 1.75
 0 6 17 2.47 1.64
 0 -6 -17 0.33 2.06
 0 6 -17 2.01 2.09
 0 -6 17 0.71 2.05
 0 6 17 1.33 1.8
 0 -6 -17 2.27 1.97
 0 -6 -17 1.02 1.44
 0 6 -17 1.12 2.09
 0 -6 -17 2.15 1.08
 0 -6 -17 1.51 1.1
 0 -6 17 1.13 1.01
 0 6 17 1.03 1.9
 0 -6 17 1.39 2
 0 6 17 1.14 1.82
 0 -6 17 -0.38 2.03
 0 -6 17 4.61 2.12
 0 6 17 1.96 1
 0 6 -18 2.77 1.46
 0 -6 18 6.98 1.74
 0 6 -18 5.85 1.84
 0 6 -18 4.79 1.71
 0 6 -18 4.93 1.05
 0 -6 18 6.34 1.16
 0 -6 -18 4.21 1.71
 0 -6 -18 5.76 1.27
 0 -6 -18 6.38 1.21
 0 6 18 5.59 2.52
 0 -6 -18 4.15 2.17
 0 6 18 4.89 2.6
 0 -6 -18 10.87 2.57
 0 6 -18 5.16 2.26
 0 6 -18 3.95 2.07
 0 6 -18 8.43 2.46
 0 6 18 5.77 2.32
 0 6 18 2.87 2.15
 0 -6 18 4.81 0.97
 0 -6 -18 4.85 1.04
 0 6 -18 5.74 1.23
 0 -6 18 5.33 1.14
 0 6 -18 5.22 0.99
 0 6 18 5.43 1.04
 0 -6 18 7.03 1.87
 0 6 18 6.23 1.82
 0 -6 -18 5.75 1.85
 0 -6 18 4.1 2.2
 0 6 18 9.06 2.43
 0 6 -18 4.58 2.39
 0 -6 -18 3.98 2.14
 0 6 -18 6.66 2.31
 0 -6 -18 7.31 2.54
 0 6 18 6.47 1.21
 0 -6 18 5.48 1.18
 0 6 18 7.21 2.57
 0 -6 18 5.66 2.69
 0 -6 18 7.33 2.48
 0 6 18 5.72 2.19
 0 -6 18 3.33 2.11
 0 6 -18 4.33 2.24
 0 6 -18 4.18 2.09
 0 -6 18 2.45 2.3
 0 -6 -18 3.49 2.3
 0 6 18 5.02 1.69
 0 -6 18 3.89 1.67
 0 6 18 6.97 1.71
 0 -6 -18 5.87 1.56
 0 -6 -18 5.24 1.79
 0 -6 19 53.56 3.98
 0 6 -19 56.25 3.6
 0 6 -19 53.28 4.1
 0 -6 19 58.64 3.24
 0 6 -19 58.71 3.14
 0 -6 -19 60.96 4.21
 0 -6 -19 64.82 4.3
 0 6 -19 52.62 4.04
 0 -6 19 57.17 3.23
 0 -6 -19 57.74 3.29
 0 -6 -19 52.03 4.82
 0 -6 -19 60.07 5.68
 0 6 19 60.4 5.46
 0 6 19 66.5 5.66
 0 6 -19 58.54 5.33
 0 6 -19 57.92 5.34
 0 6 19 54.01 5.34
 0 6 -19 48.43 5.03
 0 6 19 56.36 5.57
 0 6 -19 55.9 3
 0 6 -19 56.18 3.27
 0 -6 -19 59.15 3.1
 0 -6 19 58.86 3.05
 0 6 19 55.49 3.1
 0 6 19 57.79 4.22
 0 -6 19 61.58 4.27
 0 6 19 57.79 5.2
 0 -6 -19 50.49 5.02
 0 6 -19 65.12 5.53
 0 6 -19 64.55 5.73
 0 -6 -19 53.05 5.36
 0 -6 19 62.63 5.53
 0 6 19 58.17 3.16
 0 -6 19 53.83 3.21
 0 -6 -19 61.9 3.35
 0 -6 19 58.14 5.38
 0 -6 19 55 5.2
 0 -6 19 54.31 5.48
 0 6 19 55.38 5.14
 0 6 19 57.59 5.44
 0 -6 -19 62.11 5.35
 0 6 -19 55.77 5.38
 0 -6 19 49.45 5.39
 0 6 -19 62.59 5.18
 0 -6 19 60.07 4.06
 0 -6 -19 60.54 4.24
 0 6 19 62.08 3.98
 0 6 19 54.81 3.8
 0 -6 20 1.58 1.75
 0 6 -20 5.87 2.09
 0 -6 20 3.19 1.14
 0 6 -20 6.69 1.99
 0 6 -20 3.72 1.13
 0 -6 -20 1.15 1.79
 0 -6 -20 4.96 1.31
 0 6 20 1.18 2.66
 0 6 20 2.06 2.39
 0 6 20 4.98 2.54
 0 6 20 3.62 2.45
 0 6 -20 1.62 2.22
 0 6 -20 1.96 2.46
 0 6 -20 2.41 2.36
 0 6 -20 3.26 1.28
 0 -6 20 2.53 1
 0 6 20 1.84 1.1
 0 -6 -20 2.98 1.08
 0 6 -20 2.99 1
 0 -6 20 1.26 1.12
 0 6 20 2.86 2.05
 0 -6 -20 1.11 1.9
 0 -6 20 3.28 1.87
 0 -6 20 4.05 2.82
 0 6 20 0.76 2.25
 0 -6 -20 1.92 2.35
 0 -6 -20 4.82 2.6
 0 6 -20 5.17 2.63
 0 6 -20 3.49 2.48
 0 6 20 2.57 1.18
 0 -6 20 3.83 1.24
 0 -6 -20 4.86 1.37
 0 6 20 3.86 2.17
 0 -6 20 2 2.11
 0 -6 20 2.67 2.58
 0 -6 20 1.21 2.42
 0 6 20 3.96 2.36
 0 6 -20 -0.4 2.39
 0 -6 -20 3.77 2.37
 0 6 -20 1.74 2.36
 0 -6 20 4.07 2.42
 0 -6 -20 1.58 1.8
 0 6 20 2.09 1.76
 0 -6 20 1.53 1.87
 0 6 20 2.21 1.7
 0 6 -21 98.58 6.33
 0 -6 21 110.97 6.29
 0 6 21 109.44 6.06
 0 6 21 106.55 6.12
 0 -6 -21 106.26 6.47
 0 -6 21 107.16 6.28
 0 -6 21 102.67 5.33
 0 -6 -21 105.36 5.41
 0 -6 21 109.19 5.39
 0 6 -21 107.37 5.25
 0 6 -21 109.87 6.41
 0 -6 -21 104.34 6.42
 0 -6 -21 109.13 6.43
 0 6 21 93.51 7.76
 0 6 21 99.7 7.89
 0 6 -21 94.13 7.6
 0 6 21 110.29 8.28
 0 6 -21 90.51 7.55
 0 6 21 97.54 7.99
 0 6 -21 110.92 8.07
 0 -6 21 94.71 7.87
 0 6 21 114.05 8.34
 0 6 21 103.41 7.74
 0 -6 21 83.55 7.39
 0 -6 21 111.11 8
 0 6 21 116.53 7.95
 0 6 21 103.46 6.41
 0 -6 21 113.49 6.62
 0 -6 -21 103.24 5.43
 0 -6 21 105.71 5.32
 0 6 21 93.72 5.29
 0 6 21 104.46 5.24
 0 6 -21 107.92 5.08
 0 -6 21 106.02 5.16
 0 -6 -21 109.32 5.22
 0 6 -21 105.55 5.38
 0 -6 21 107.68 7.91
 0 -6 -21 105.25 7.84
 0 6 -21 123.8 8.19
 0 6 -21 122.08 8.42
 0 -6 -21 110.46 8.21
 0 -6 -21 103.22 7.65
 0 6 -21 115.79 8.16
 0 -6 21 122.24 8.59
 0 6 -21 101.3 7.43
 0 6 21 98.5 5.23
 0 -6 -22 49.19 5.12
 0 -6 22 65.45 6.38
 0 6 -22 54.68 5.87
 0 -6 -22 65.41 5.87
 0 6 22 65.56 2.99
 0 -6 22 65.86 4.59
 0 6 -22 63.64 4.71
 0 -6 22 58.14 4.51
 0 6 22 58.7 4.38
 0 -6 -22 67.97 4.8
 0 6 22 67.39 4.35
 0 -6 22 59.45 3.61
 0 -6 -22 63.84 3.69
 0 6 -22 65.62 3.52
 0 -6 -22 66.49 4.72
 0 -6 -22 57.95 4.61
 0 -6 22 61.11 3.62
 0 6 -22 60.58 4.6
 0 6 -22 61.47 3.65
 0 6 -22 67.31 6.17
 0 6 22 62.79 6.38
 0 6 -22 56.93 5.81
 0 6 22 55.83 6.12
 0 6 -22 67.36 6.2
 0 6 22 60.37 6.12
 0 6 22 59.44 6.05
 0 6 22 66.76 4.8
 0 -6 22 65.65 4.83
 0 6 -22 67.44 6.1
 0 6 -22 68.65 6.3
 0 -6 -22 62.54 5.89
 0 -6 22 65.42 6.12
 0 -6 -22 63.62 6.12
 0 6 -22 58.94 3.66
 0 -6 22 66.49 3.46
 0 -6 -22 62.63 3.47
 0 6 22 62.24 3.52
 0 -6 22 63.29 3.61
 0 -6 -22 65.19 3.72
 0 6 22 63.14 3.63
 0 -6 22 58.08 6.16
 0 -6 22 63.59 6.01
 0 6 22 67.78 6.02
 0 6 22 66.1 6.24
 0 6 22 61.88 3.51
 0 -6 23 13.46 3.71
 0 -6 -23 14.12 3.56
 0 -6 -23 15.61 3.11
 0 6 -23 13.7 3.74
 0 -6 -23 13.34 1.84
 0 6 23 18.01 1.13
 0 -6 23 18.51 2.56
 0 6 -23 13.64 2.66
 0 -6 -23 18.36 2.7
 0 -6 23 15.81 2.79
 0 6 23 12.98 2.36
 0 6 23 12.08 2.48
 0 -6 -23 15.65 2.75
 0 -6 23 16.14 1.8
 0 -6 -23 15.7 2.8
 0 6 -23 15.96 1.67
 0 6 -23 17.38 2.77
 0 -6 -23 13.08 2.87
 0 6 -23 13.82 1.81
 0 6 23 14.83 3.76
 0 6 23 18.32 3.89
 0 6 23 11.33 3.59
 0 6 23 14.54 3.56
 0 6 -23 16.84 3.63
 0 6 -23 14.63 3.6
 0 6 -23 14.92 3.5
 0 6 23 18.11 3
 0 -6 23 14.67 2.77
 0 6 23 15.58 1.73
 0 -6 23 14.1 1.59
 0 -6 23 15.75 1.77
 0 -6 -23 14.19 1.64
 0 6 23 16.07 1.69
 0 6 -23 14.24 1.9
 0 -6 23 7.04 3.26
 0 6 23 8.61 3.39
 0 -6 23 14.27 3.63
 0 -6 23 14.86 1.77
 0 6 23 15.52 1.77
 0 -6 -23 15.41 1.9
 0 6 -23 20.14 4.09
 0 -6 23 15.77 3.8
 0 6 23 18.68 3.58
 0 -6 -23 15.3 3.37
 0 -6 -23 13.45 3.72
 0 6 -23 10.77 3.61
 0 6 -24 4.42 2.38
 0 -6 24 -0.6 2.09
 0 6 24 1.47 2.18
 0 -6 24 2.56 2.33
 0 -6 -24 0.23 2.13
 0 -6 -24 1.58 2.23
 0 -6 24 0.37 1.34
 0 6 -24 -1.82 2.27
 0 -6 -24 3.32 2.32
 0 6 -24 0.43 1.21
 0 -6 -24 -0.28 1.38
 0 6 -24 1.52 2.05
 0 -6 -24 6.62 2.48
 0 6 -24 -0.1 1.33
 0 -6 24 1.8 2.28
 0 6 24 5.36 2.54
 0 -6 -24 -0.85 2.7
 0 -6 -24 1.45 2.36
 0 6 -24 -0.95 3.07
 0 -6 24 0.54 3.19
 0 6 24 -0.21 1.34
 0 6 -24 1.06 1.35
 0 -6 -24 -0.5 1.23
 0 6 24 1.55 1.27
 0 6 -24 1.22 1.5
 0 -6 24 -0.37 1.36
 0 -6 24 1.36 1.25
 0 6 24 0.93 0.78
 0 -6 24 0.75 1.42
 0 -6 -24 1.39 1.49
 0 6 24 0.66 1.3
 0 6 24 0.97 3.17
 0 6 24 5.39 3.22
 0 -6 25 24.48 3.07
 0 -6 -25 29.82 3.33
 0 6 25 29.5 3.2
 0 -6 25 34.01 3.54
 0 -6 25 28.37 2.33
 0 -6 -25 30.65 3.41
 0 6 -25 26.48 2.07
 0 -6 25 27.11 2.29
 0 -6 -25 25.33 2.26
 0 6 -25 27.12 2.31
 0 -6 25 29.15 2.28
 0 6 25 23.01 2.21
 0 -6 -25 28.77 2.4
 0 -6 25 31.13 3.51
 0 6 -25 26.38 2.18
 0 6 25 27.1 2.12
 0 6 -25 29.49 3.13
 0 -6 -25 22.76 3.33
 0 6 25 27.44 1.56
 0 6 25 26.47 2.17
 0 6 -25 26.45 2.36
 0 -6 -25 26.3 2.12
 0 -6 25 24.9 2.08
 0 -6 25 18.46 4.3
 0 6 -25 23.19 4.54
 0 -6 -25 26.56 4.14
 0 6 25 17.79 4.13
 0 6 25 29.51 4.98
 0 -6 26 10.85 1.73
 0 6 -26 10 1.5
 0 -6 -26 10.16 1.68
 0 -6 -26 10.44 2.83
 0 6 -26 10.57 2.44
 0 6 -26 9.96 1.71
 0 -6 -26 10.4 1.81
 0 6 26 10.41 1.69
 0 -6 26 7.93 1.7
 0 -6 26 9.35 2.73
 0 6 26 11.05 1.57
 0 6 26 7.87 3.5
 0 6 26 9.54 3.94
 0 6 26 6.25 0.95
 0 6 -26 7.84 1.57
 0 -6 26 13.88 4.19
 0 6 -26 12.24 3.85
 0 -6 -26 8.84 3.3
 0 -6 26 10.08 1.71
 0 -6 -26 9.53 1.55
 0 6 -26 7.83 1.76
 0 -6 26 7.83 1.44
 0 6 26 9.67 1.6
 0 -6 -27 29.34 2.53
 0 -6 27 28.29 2.39
 0 6 27 26.24 2.34
 0 6 -27 25.24 1.67
 0 6 27 25.95 1.63
 0 -6 27 25.93 1.62
 0 6 27 28.99 1.67
 0 6 27 25.76 1.61
 0 6 -27 24.33 3.53
 0 -6 27 36.12 3.76
 0 -6 27 27.35 2.39
 0 6 -27 28.05 2.16
 0 -6 -27 19.81 3.42
 0 6 -27 23.66 3.48
 0 6 -27 27.35 3.22
 0 -6 -27 22.94 3.5
 0 6 -27 31.9 2.5
 0 -6 27 25.68 3.56
 0 6 27 27.78 3.5
 0 -6 27 29.2 5.02
 0 -6 -27 20.97 4.11
 0 6 -27 32.56 5.02
 0 -6 -27 25.65 2.18
 0 6 27 24.21 2.28
 0 -6 27 28.56 2.18
 0 6 -27 29.49 2.54
 0 6 27 21.97 4.91
 0 6 27 23.21 4.48
 0 -6 -27 24.17 2.36
 0 -6 27 25.12 2.4
 0 6 -27 29.85 2.27
 0 6 27 30.58 2.28
 0 -6 -28 15.75 2.11
 0 -6 28 13.2 1.94
 0 6 28 11.37 1.8
 0 6 -28 12.5 1.23
 0 -6 -28 10.48 1.26
 0 -6 28 14.06 1.16
 0 6 28 14.29 1.22
 0 -6 28 12.43 1.18
 0 6 28 12.55 1.21
 0 6 28 12.71 1.15
 0 -6 28 8.55 2.62
 0 6 -28 11.98 3.02
 0 -6 -28 13.38 2.87
 0 -6 28 8.79 2.99
 0 6 28 10.29 2.8
 0 -6 -28 12.14 3.05
 0 -6 -28 11.24 1.35
 0 -6 28 12.33 1.21
 0 -6 -28 4.69 2.87
 0 6 -28 13.09 2.66
 0 6 -28 16.09 2.01
 0 6 -28 14.6 1.79
 0 6 28 16.08 4.25
 0 6 -28 12.78 1.31
 0 6 28 13.75 1.35
 0 -6 -28 12.97 1.29
 0 -6 -28 12.25 1.26
 0 6 28 13.72 1.34
 0 -6 28 13.59 1.97
 0 -6 -28 13.19 1.92
 0 6 28 11.55 3.07
 0 -6 28 15.91 3.2
 0 6 28 13.59 1.88
 0 6 -28 12.75 2.05
 0 -6 28 17.15 1.83
 0 -6 -29 1.34 0.86
 0 -6 -29 1.74 0.99
 0 6 -29 2.08 1
 0 -6 29 1.11 0.94
 0 -6 29 1.1 1.07
 0 -6 29 0.61 0.91
 0 6 29 0.8 0.97
 0 6 29 1.95 0.96
 0 6 29 1.59 0.98
 0 6 29 1.73 0.91
 0 -6 29 0.45 2.22
 0 6 -29 1.97 2.59
 0 -6 29 2.44 2.75
 0 -6 -29 1.81 2.34
 0 6 29 -1.83 2.58
 0 -6 -29 -0.28 2.68
 0 -6 -29 1.51 0.89
 0 -6 -29 0.32 2.7
 0 6 -29 0.7 1.55
 0 -6 29 2.84 2.56
 0 6 29 2.12 2.75
 0 6 -29 1.49 1.06
 0 6 29 2.57 1.13
 0 -6 29 1.99 0.9
 0 -6 29 1.1 0.93
 0 -6 -29 2.69 1.71
 0 -6 29 3.42 1.63
 0 6 29 -0.67 1.58
 0 6 -29 2.03 0.9
 0 6 29 1.12 1.07
 0 -6 -29 0.95 0.98
 0 -6 -29 0.76 1.58
 0 -6 29 3.45 1.64
 0 -6 29 0.63 1.41
 0 6 29 1.53 1.5
 0 6 -29 1.04 1.68
 0 -6 29 0.79 0.96
 0 -6 -29 0.87 0.99
 0 -6 -29 0.7 1.17
 0 6 -30 0.53 1.01
 0 -6 -30 1.96 1.07
 0 -6 -30 0.14 0.87
 0 6 30 0.55 0.98
 0 6 30 0.75 0.99
 0 6 30 -0.58 0.99
 0 -6 30 -0.46 0.92
 0 -6 30 1.69 1.11
 0 -6 30 0.31 0.95
 0 6 30 1.65 0.92
 0 -6 30 -1.13 2.36
 0 6 -30 0.58 2.51
 0 -6 30 4.22 2.92
 0 6 30 -0.95 2.55
 0 -6 30 -1.1 1.56
 0 -6 -30 -0.29 2.61
 0 -6 -30 -0.02 0.87
 0 -6 -30 -1.98 2.75
 0 6 -30 1.92 1.61
 0 6 30 2.44 2.79
 0 -6 30 2.26 2.6
 0 6 -30 -1.01 1.07
 0 6 30 0.82 1.14
 0 -6 30 0.29 0.91
 0 -6 30 0.85 0.94
 0 -6 -30 0.5 1.66
 0 6 30 -0.11 1.57
 0 -6 30 -0.96 1.65
 0 6 30 0.54 1.08
 0 -6 -30 1.09 1.01
 0 -6 30 1.18 1.65
 0 -6 -30 0.11 1.53
 0 6 -30 -0.95 1.87
 0 -6 30 0.93 1.41
 0 6 30 0.84 1.48
 0 -6 -30 1.62 1.01
 0 -6 -30 -1.13 1.24
 0 -6 30 0.66 0.96
 0 6 -31 5.21 1.12
 0 6 31 4.54 1.1
 0 -6 31 6.3 1.04
 0 6 31 5.91 1.08
 0 6 31 5.83 1.08
 0 -6 31 5.09 1.05
 0 -6 31 4.49 1.19
 0 6 31 5.93 1.04
 0 6 -31 5.34 2.8
 0 -6 31 2.26 2.34
 0 -6 31 5.52 2.93
 0 6 31 5.39 2.8
 0 -6 -31 5.73 2.84
 0 -6 -31 4.99 0.97
 0 -6 -31 3.36 2.9
 0 6 -31 5.25 1.78
 0 6 31 1.65 2.69
 0 -6 31 7.57 3.1
 0 6 -31 5.94 1.18
 0 6 31 6.01 1.27
 0 6 31 6.09 1.19
 0 -6 31 6.5 1.09
 0 -6 31 6.81 1.05
 0 6 31 6.52 1.76
 0 -6 -31 7.69 1.96
 0 -6 31 5.66 1.83
 0 6 31 4.42 1.19
 0 -6 -31 6.63 1.15
 0 -6 31 6.73 1.88
 0 -6 -31 6 1.71
 0 6 -31 5.84 1.93
 0 6 31 5.69 1.7
 0 -6 31 7.95 1.7
 0 -6 31 5.96 1.1
 0 -6 -31 5.31 1.29
 0 -6 -31 5.68 1.13
 0 6 -32 -0.3 2.59
 0 6 32 1.25 2.67
 0 -6 32 -0.3 2.84
 0 -6 -32 -2.47 2.66
 0 -6 -32 1.5 0.91
 0 -6 -32 -2.72 2.99
 0 6 -32 0.25 1.62
 0 -6 32 -2 3.05
 0 6 32 -2.22 2.92
 0 6 32 0.36 1.19
 0 6 -32 0.04 1.1
 0 -6 32 0.33 0.93
 0 6 32 1.59 1.14
 0 -6 32 -0.41 0.96
 0 -6 32 -0.42 1.13
 0 6 32 -0.73 1.06
 0 6 32 0.9 1
 0 -6 32 0.75 0.98
 0 6 32 0.05 1.02
 0 6 32 -0.61 0.95
 0 6 -32 1.34 1.07
 0 6 32 -1.32 1.17
 0 -6 -32 -1.73 1.06
 0 -6 -32 1.72 1.09
 0 -6 -32 0.92 1.24
 0 -6 32 0.38 1.01
 0 6 33 7.79 1.11
 0 6 -33 8.49 3.06
 0 6 33 6.34 2.94
 0 -6 33 9.7 3.39
 0 -6 -33 13.79 3.29
 0 -6 -33 6.99 1.05
 0 -6 -33 5.12 3.11
 0 6 -33 6.42 1.86
 0 -6 33 10.68 3.41
 0 6 33 6.93 3.17
 0 6 33 8.7 1.36
 0 6 -33 7.23 1.29
 0 -6 -33 7.02 1.23
 0 6 -33 7.48 1.27
 0 -6 -33 10.06 1.38
 0 -6 33 7.17 1.18
 0 -6 33 8.61 1.28
 0 -6 33 6.47 1.15
 0 6 33 8.52 1.19
 0 6 33 8.44 1.19
 0 -6 33 7.14 1.13
 0 -6 33 8.75 1.13
 0 6 33 5.68 1.23
 0 -6 -33 5.99 1.17
 0 6 33 7.25 1.3
 0 6 -33 8.45 1.23
 0 -6 33 5.55 1.94
 0 6 34 10.87 1.22
 0 6 -34 12.69 3.16
 0 6 34 10.2 3.24
 0 -6 34 13.74 3.59
 0 6 34 10.83 2.01
 0 -6 34 10.8 1.97
 0 -6 -34 14.76 2.2
 0 -6 -34 13.59 3.5
 0 6 34 10.96 1.33
 0 -6 34 11.71 1.28
 0 -6 34 12.23 1.24
 0 -6 -34 11.7 1.37
 0 6 -34 18 2.22
 0 6 34 18.63 3.59
 0 6 -34 12.19 1.41
 0 6 34 12 1.45
 0 -6 -34 10.36 1.47
 0 -6 34 11.23 1.27
 0 6 -34 10.34 1.38
 0 6 34 12.99 1.3
 0 -6 34 9.54 1.37
 0 -6 34 11.27 1.24
 0 6 34 11.33 1.3
 0 -6 34 14.47 1.95
 0 6 -34 12.14 2.29
 0 6 34 11.73 1.93
 0 -6 -34 9.98 1.32
 0 6 34 9 1.41
 0 6 -34 10.2 1.33
 0 -6 -34 11.37 1.96
 0 -6 34 12.39 2.13
 0 6 35 13.02 1.33
 0 6 -35 8.34 3.25
 0 6 35 16.23 3.24
 0 -6 35 19.8 3.8
 0 -6 35 15.3 2.13
 0 6 35 15.93 2.17
 0 -6 -35 14.47 2.33
 0 -6 -35 18.3 3.5
 0 -6 35 16.65 1.42
 0 6 35 14.39 1.44
 0 -6 -35 13.2 1.45
 0 -6 35 15.71 1.34
 0 6 -35 15.73 2.13
 0 6 35 19.55 3.41
 0 6 35 16.29 1.55
 0 6 -35 14.52 1.48
 0 -6 -35 16.48 1.45
 0 6 35 14.6 1.55
 0 6 35 14.03 1.41
 0 6 35 16.34 1.39
 0 -6 35 14.69 1.34
 0 -6 35 13.81 1.48
 0 -6 35 14.43 1.41
 0 6 -35 11.55 1.47
 0 -6 -35 17.35 1.56
 0 6 -35 16.62 2.41
 0 -6 35 12.06 1.93
 0 6 35 17.7 2.11
 0 -6 -35 13.02 2.03
 0 -6 35 19.86 2.32
 0 6 -35 17.59 1.41
 0 -6 -35 15.75 1.32
 0 6 -36 22.67 2.74
 0 6 36 22.32 2.46
 0 -6 36 26.1 2.36
 0 6 36 20.69 3.71
 0 -6 36 23.11 3.94
 0 -6 36 27.16 2.42
 0 -6 -36 21.75 2.62
 0 6 36 24.54 2.5
 0 -6 -36 28.7 3.93
 0 -6 -36 25.77 1.78
 0 6 36 24.44 1.76
 0 -6 36 27.55 1.7
 0 -6 36 25.69 1.71
 0 6 -36 25.9 1.84
 0 6 36 29.74 3.86
 0 6 -36 25.37 1.86
 0 -6 36 24.92 1.73
 0 -6 -36 25.15 1.89
 0 6 -36 20.91 3.77
 0 -6 -36 29.14 1.81
 0 6 36 22.89 1.85
 0 -6 -36 26.34 2.47
 0 -6 36 25.14 2.56
 0 6 -36 23.5 2.51
 0 -6 36 22.68 1.76
 0 6 36 27.34 1.71
 0 6 36 25.76 1.74
 0 -6 36 26.03 1.72
 0 6 -36 25.22 1.72
 0 -6 -36 24.99 1.64
 0 6 37 6.49 1.75
 0 6 -37 2.93 1.85
 0 -6 37 4.27 1.55
 0 6 -37 0.84 2.72
 0 -6 37 7.61 3.26
 0 6 37 2.42 2.89
 0 -6 -37 4 1.8
 0 6 37 6.08 1.73
 0 -6 -37 3.05 2.68
 0 6 -37 7.61 1.25
 0 6 37 9.11 3.11
 0 -6 37 3.31 1.09
 0 6 -37 4.55 1.2
 0 -6 -37 4.91 1.31
 0 6 -37 3.93 1.14
 0 -6 37 3.69 1.69
 0 -6 -37 3.7 1.66
 0 -6 -37 5.42 1.1
 0 -6 37 2.88 1.04
 0 -6 37 4.61 1.17
 0 6 37 5.51 1.11
 0 -6 -37 5.92 1.15
 0 6 37 4.88 1.16
 0 -6 37 5.53 1
 0 -6 37 6.66 1.07
 0 6 -37 4.34 1.8
 0 6 -38 1.24 1.83
 0 6 38 3.6 1.62
 0 -6 38 2.29 1.47
 0 6 -38 -0.79 2.57
 0 -6 38 -2.82 2.84
 0 6 38 4.86 2.75
 0 6 38 0.55 1.55
 0 -6 -38 0.78 1.63
 0 -6 -38 0.59 2.63
 0 -6 38 0.15 0.88
 0 -6 -38 0.37 0.99
 0 -6 38 -0.81 0.94
 0 6 38 1.38 1.06
 0 6 -38 0.75 1.54
 0 6 38 -3.46 2.85
 0 6 -38 0.27 1.05
 0 6 -38 0.2 1.02
 0 -6 38 2.03 1.63
 0 -6 -38 1.43 1.05
 0 -6 38 1.85 1.12
 0 -6 38 -0.12 1
 0 6 38 2.11 1.02
 0 6 -38 1.55 1.55
 0 -6 -38 -0.03 1.2
 0 6 -38 -0.21 1.09
 0 -6 38 0.96 0.99
 0 6 39 -0.42 1.52
 0 6 -39 1.08 1.82
 0 -6 39 1.4 1.42
 0 6 -39 -2.47 2.56
 0 6 39 0.66 2.41
 0 -6 39 -0.27 2.72
 0 -6 -39 -0.28 2.71
 0 6 -39 1.12 1.56
 0 6 39 2.34 2.66
 0 6 -39 0.29 1.51
 0 6 -39 0.48 1.05
 0 6 39 -0.21 0.92
 0 -6 39 2.07 1.54
 0 -6 39 -0.68 1.11
 0 -6 39 0.68 0.95
 0 6 39 1.46 1
 0 -6 -39 -0.16 1.17
 0 6 -39 0.1 1.07
 0 -6 39 -0.56 0.98
 0 6 -39 1.27 1
 0 -6 39 0.67 0.86
 0 6 39 0.33 1.04
 0 -6 39 0.54 0.88
 0 -6 -39 0.94 1.01
 0 -6 -39 0.07 0.96
 0 -6 -39 2.14 1.68
 0 6 39 3.26 1.53
 0 -6 40 -0.37 0.95
 0 6 40 -0.36 0.95
 0 -6 40 0.8 1.06
 0 -6 40 0.19 0.93
 0 6 40 -0.65 0.94
 0 -6 -40 -1.15 1.15
 0 6 -40 1.12 1.03
 0 -6 40 -0.33 1.47
 0 6 40 -0.47 1.06
 0 -6 40 -0.92 0.88
 0 -6 -40 0.67 0.99
 0 -6 40 0.14 0.84
 0 6 -40 -0.07 1.03
 0 6 40 -0.51 0.84
 0 6 40 -2.1 1.46
 0 -6 40 -1.8 1.37
 0 6 -40 1.6 1.76
 0 6 -40 0.35 1.46
 0 -6 -40 -1.32 1.54
 0 6 40 1.58 1.45
 0 -6 41 1.22 1.54
 0 -6 -41 0.42 0.94
 0 6 41 1.95 1.01
 0 -6 -41 2.27 1.19
 0 6 -41 4.81 1.69
 0 -6 41 2.48 1.34
 0 6 41 3.64 1.45
 0 -6 -41 2.71 1.61
 0 6 41 2.81 1.46
 0 -6 -42 3.55 1.63
 0 6 42 5.82 1.45
 0 -6 42 2.15 1.48
 0 -6 42 2.06 0.75
 0 -6 42 2.23 0.77
 0 -6 42 1.2 0.78
 0 6 42 2.78 0.77
 0 6 -42 2.86 1.61
 0 6 42 1.12 1.34
 0 -6 42 4.12 1.29
 0 -6 42 3.88 0.99
 0 -6 42 2.93 0.84
 0 -6 43 1.23 0.78
 0 -6 43 1.04 0.87
 0 -6 43 1.54 0.72
 0 -6 -43 0.95 1.42
 0 6 43 1.01 1.22
 0 -6 43 2.54 1.34
 0 -6 43 1.41 0.67
 0 -6 43 1.03 0.68
 0 -6 -43 1.48 0.82
 0 6 -43 1.15 0.82
 0 6 43 1.22 0.68
 0 6 -43 0.81 1.52
 0 6 43 -1.01 1.25
 0 -6 -43 1.15 0.99
 0 6 43 1.28 0.77
 0 6 -43 1.34 0.85
 0 -6 44 2.26 0.83
 0 -6 44 0.12 0.71
 0 -6 44 0.65 0.64
 0 6 -44 1.68 1.45
 0 -6 44 1.64 0.61
 0 -6 44 1.17 0.62
 0 6 44 1.13 0.61
 0 6 -44 1.68 0.78
 0 -6 44 0.37 1.24
 0 -6 -44 1.87 1.36
 0 -6 -44 1.43 1.26
 0 -6 -44 0.07 0.89
 0 6 44 0.61 0.7
 0 6 -44 1.42 0.79
 0 6 45 0.34 0.52
 0 6 -45 1.56 0.69
 0 -6 45 0.87 0.53
 0 -6 45 0.14 0.53
 0 -6 -45 0.77 1.19
 0 6 -45 -0.69 0.71
 0 -6 45 0.14 0.72
 0 -6 45 -0.65 0.64
 0 -6 -45 -1.12 0.85
 0 6 -45 -0.46 0.72
 0 6 45 -0.63 0.65
 0 6 46 1.9 0.49
 0 -6 46 1.79 0.47
 0 -6 46 2.46 0.47
 0 -6 -46 3.91 1.07
 0 -6 46 3.93 0.69
 0 -6 46 3.33 0.62
 0 6 -46 0.38 0.65
 0 6 46 2.66 0.6
 0 -6 -46 3.16 0.77
 0 6 -46 2.44 0.64
 0 -6 47 0.01 0.57
 0 6 -47 0.75 0.57
 0 -6 47 0.73 0.52
 0 6 47 0.78 0.5
 0 -6 -47 0.9 0.65
 0 6 47 0.68 0.47
 0 -6 -47 1.37 0.59
 0 6 47 0.16 0.36
 0 6 48 0.48 0.42
 0 -6 -48 0.03 0.47
 0 -6 48 0.99 0.44
 0 -6 48 0.38 0.48
 0 6 -48 0.16 0.48
 0 6 48 0.6 0.43
 0 6 48 0.79 0.37
 0 -7 0 0.38 1.29
 0 7 0 -0.12 0.93
 0 -7 0 1 1.14
 0 -7 0 0.71 1.09
 0 7 0 0.09 1.03
 0 -7 0 -0.09 0.64
 0 -7 0 0.31 1.01
 0 7 0 0.58 1.01
 0 7 0 -1.28 1.02
 0 -7 0 0.83 1.13
 0 -7 0 1.08 0.78
 0 7 0 -0.21 1.19
 0 7 0 0.17 1.16
 0 -7 0 -0.42 1.12
 0 7 0 1.35 1.01
 0 -7 0 -1.07 1.53
 0 7 0 0.44 1.28
 0 7 0 0.22 1.28
 0 7 0 0.22 1.23
 0 7 0 0.45 1.22
 0 7 1 78.62 3.65
 0 7 -1 73.85 2.55
 0 -7 -1 63.83 3.63
 0 7 1 68.35 2.62
 0 -7 1 58.92 3.44
 0 7 -1 71.02 3.68
 0 7 -1 72.37 3.71
 0 7 1 64.17 3.54
 0 7 1 69.7 3.73
 0 7 -1 67.76 3.61
 0 7 1 63.09 3.53
 0 7 1 64.59 3.53
 0 7 -1 69.05 3.72
 0 7 1 69.6 3.39
 0 -7 1 68.35 3.01
 0 7 1 62.55 3.46
 0 -7 -1 68.17 3.53
 0 7 -1 62.71 3.09
 0 -7 1 72.54 3.63
 0 -7 -1 74.54 2
 0 7 -1 70.89 3.6
 0 -7 1 70.48 1.95
 0 -7 -1 63.86 1.93
 0 -7 1 69.03 2.51
 0 -7 -1 71.63 3.91
 0 -7 -1 69.65 2.55
 0 -7 1 69.77 2.6
 0 -7 -1 62.36 2.4
 0 7 1 72.11 2.52
 0 7 -1 70.85 2.52
 0 -7 1 72.42 2.62
 0 -7 -1 70.2 2.64
 0 7 -1 71.76 2.54
 0 7 1 71.55 2.5
 0 7 -1 66.23 2.35
 0 7 1 72.46 2.54
 0 -7 1 66.59 3.44
 0 7 1 71.54 2.68
 0 7 -1 76.66 3.02
 0 -7 1 62.45 3.36
 0 -7 -1 64.05 3.37
 0 -7 2 273.98 14.1
 0 7 2 300.86 14.13
 0 7 2 281.39 13.34
 0 -7 -2 274.17 14.01
 0 -7 -2 294.25 14.25
 0 7 2 282.58 14.23
 0 7 2 280.21 14.21
 0 7 -2 283.07 14.18
 0 7 -2 279.93 14.17
 0 7 2 276.08 14.19
 0 7 -2 290.73 14.22
 0 7 2 279.29 14.2
 0 7 -2 256.34 14.06
 0 7 -2 260.48 14.01
 0 -7 2 286.95 13.55
 0 -7 -2 281.56 14.11
 0 -7 2 277.84 14.06
 0 7 2 275.55 14.12
 0 7 -2 279.18 13.66
 0 -7 -2 304.74 12.75
 0 7 2 296.35 14.06
 0 -7 -2 280.15 12.87
 0 -7 2 289.54 12.89
 0 -7 2 279.85 13.18
 0 -7 -2 281.97 14.35
 0 7 -2 275.36 13.17
 0 -7 -2 276.63 13.21
 0 7 2 299.1 13.21
 0 -7 2 279 13.21
 0 -7 -2 274.98 13.15
 0 -7 2 288.69 13.24
 0 -7 -2 272.4 13.23
 0 7 2 299.66 13.21
 0 7 -2 293.55 13.23
 0 7 2 286.47 13.17
 0 7 -2 274.19 13.01
 0 -7 2 273.97 14.05
 0 7 -2 281.92 13.58
 0 -7 2 282.05 14.04
 0 -7 -2 285.3 14.05
 0 -7 -3 10.35 1.76
 0 -7 -3 13.68 2.11
 0 7 3 9.23 1.87
 0 -7 3 6.68 1.8
 0 7 3 9.6 1.49
 0 -7 3 10.53 1.82
 0 7 -3 9.79 1.75
 0 7 3 9.27 1.72
 0 7 3 9.3 1.81
 0 7 3 10.57 1.87
 0 7 3 7.38 1.72
 0 7 -3 8.78 1.8
 0 7 -3 8.24 1.74
 0 7 -3 8.86 1.74
 0 -7 -3 8.96 1.85
 0 7 -3 10 1.51
 0 -7 3 10.25 1.72
 0 -7 3 9.52 1.49
 0 7 3 8.75 1.8
 0 7 3 10.58 1.85
 0 7 -3 10.67 1.81
 0 -7 -3 8.17 0.68
 0 -7 -3 8.82 1.13
 0 -7 3 10.63 1.15
 0 -7 3 9.27 1.35
 0 7 -3 10.53 1.86
 0 -7 -3 8.81 1.94
 0 -7 3 4.86 1.7
 0 -7 -3 11.67 1.49
 0 -7 -3 8.75 1.61
 0 -7 3 8.95 1.42
 0 7 3 10.16 1.39
 0 7 -3 8.02 1.35
 0 7 -3 11.72 1.35
 0 7 -3 9.8 1.35
 0 -7 -3 9.52 1.47
 0 7 3 11.56 1.35
 0 -7 3 7.76 1.36
 0 7 3 10.82 1.54
 0 7 -3 9.02 1.26
 0 7 3 8.8 1.63
 0 7 -3 11.52 1.66
 0 -7 3 11.01 1.84
 0 -7 -3 11.45 1.82
 0 -7 3 11.53 1.94
 0 -7 -4 176.7 9.57
 0 7 4 194.23 9.71
 0 7 4 186.87 9.03
 0 -7 4 188.4 9.62
 0 -7 4 195.51 9.77
 0 7 -4 167.53 9.62
 0 7 -4 164.76 9.52
 0 7 4 172.99 9.69
 0 7 -4 173.41 9.61
 0 7 4 179.69 9.76
 0 7 -4 177.87 9.64
 0 7 4 168.26 9.62
 0 7 4 183.47 9.8
 0 7 4 173.12 9.65
 0 7 -4 161.3 9.48
 0 7 -4 170.79 8.93
 0 -7 4 177.55 9.58
 0 7 4 191.63 9.69
 0 -7 4 184.37 8.9
 0 7 -4 152.18 8.81
 0 7 4 173.57 9.65
 0 -7 -4 176.53 9.62
 0 -7 4 180.04 8.46
 0 -7 -4 187.82 8.45
 0 -7 4 178 8.67
 0 -7 -4 170.24 8.47
 0 7 -4 179.66 9.51
 0 -7 4 188.94 9.93
 0 7 4 169.17 8.14
 0 -7 -4 181.78 9.88
 0 -7 -4 180.39 8.71
 0 7 -4 188.92 8.72
 0 7 4 189.59 8.67
 0 -7 4 187.77 8.8
 0 7 -4 185.18 8.65
 0 -7 4 179.27 8.7
 0 7 4 174.62 8.61
 0 7 -4 181.85 8.72
 0 7 -4 177.82 8.46
 0 -7 -4 190.24 8.86
 0 7 4 194.62 8.78
 0 7 4 173.82 9.1
 0 -7 4 181.31 9.65
 0 7 -4 182.68 9.25
 0 -7 -4 191.36 9.61
 0 -7 5 39.5 3.42
 0 7 5 40.13 3.03
 0 -7 5 37.77 3.42
 0 -7 -5 42.57 3.53
 0 7 5 42.61 3.53
 0 7 -5 34.08 3.32
 0 7 5 45.1 3.69
 0 7 -5 38.46 3.4
 0 -7 -5 40.5 2.91
 0 7 5 41.37 3.58
 0 7 -5 41.09 3.52
 0 7 5 39.32 3.44
 0 7 -5 35.86 3.42
 0 7 5 41.57 3.58
 0 7 5 38.77 3.48
 0 -7 -5 39.2 3.42
 0 -7 5 45.06 3.5
 0 7 5 39.05 3.46
 0 7 -5 39.85 2.85
 0 7 -5 38.2 2.8
 0 -7 5 42.35 2.81
 0 7 5 44.7 3.55
 0 -7 5 45.88 2.63
 0 -7 -5 38.96 2.49
 0 -7 -5 41.59 2.63
 0 -7 5 41.47 2.71
 0 -7 -5 44.63 3.73
 0 7 5 43.59 2.37
 0 7 -5 43.76 3.48
 0 -7 5 37.63 3.52
 0 7 -5 41.97 2.72
 0 7 5 42.7 2.72
 0 7 -5 41.11 2.78
 0 -7 -5 45.75 2.83
 0 -7 5 40.27 2.78
 0 7 -5 40.96 2.77
 0 7 5 41.46 2.66
 0 -7 5 39.32 2.73
 0 7 -5 42.12 2.42
 0 7 -5 41.17 2.52
 0 -7 -5 43.12 2.92
 0 7 5 40.76 2.82
 0 7 5 36.55 2.96
 0 -7 5 45.41 3.66
 0 7 -5 38.94 3.2
 0 7 5 43.01 2.55
 0 -7 -5 39.45 3.36
 0 -7 -6 266.87 13.77
 0 -7 6 280.84 13.87
 0 7 6 302.74 13.97
 0 -7 6 282.42 13.78
 0 7 -6 270.09 13.81
 0 7 6 272.1 13.95
 0 7 6 247.39 13.76
 0 7 6 256.97 13.84
 0 7 -6 261.42 13.78
 0 7 6 271.19 13.87
 0 -7 -6 289.92 13.04
 0 7 -6 265.39 13.83
 0 7 6 260.38 13.89
 0 7 -6 280.44 13.87
 0 -7 6 290.94 12.82
 0 -7 -6 273.29 13.84
 0 7 6 290.49 13.93
 0 7 6 281.1 13.99
 0 7 -6 258.65 12.8
 0 7 -6 246.98 12.78
 0 -7 6 269.08 13.73
 0 7 6 268.3 12.64
 0 -7 -6 266.25 12.57
 0 -7 6 284.75 12.63
 0 -7 6 275.26 12.72
 0 7 6 274.54 12.51
 0 -7 6 266.08 14.01
 0 -7 -6 278.7 14.11
 0 -7 6 246.37 12.07
 0 7 -6 288.25 13.79
 0 -7 6 257.3 12.06
 0 7 -6 280.51 12.76
 0 7 6 292.66 12.71
 0 -7 6 279.34 12.86
 0 -7 -6 276.95 12.76
 0 7 -6 281.14 12.77
 0 7 6 290 12.71
 0 -7 6 273.32 12.74
 0 7 -6 276.75 12.39
 0 7 -6 284.19 12.83
 0 7 6 280.95 12.83
 0 -7 -6 281.89 12.92
 0 7 -6 278.1 12.43
 0 7 6 282.21 13.18
 0 -7 6 272.13 13.88
 0 -7 -6 284.22 13.71
 0 7 -6 289.44 13.58
 0 7 -7 166.29 8.13
 0 -7 7 156.83 8.73
 0 -7 7 167.36 8.94
 0 7 7 163.09 8.86
 0 7 7 155.85 8.88
 0 7 -7 165.78 8.92
 0 7 7 158.71 8.99
 0 7 -7 152.48 8.8
 0 7 7 151.99 8.84
 0 7 7 150.14 8.87
 0 7 7 150.08 8.87
 0 -7 -7 160.07 7.9
 0 7 -7 145.39 8.72
 0 7 -7 152.68 8.81
 0 -7 7 161.89 8.8
 0 7 7 173.72 9.08
 0 7 7 163.27 8.93
 0 -7 7 162.79 7.72
 0 -7 -7 149.78 8.8
 0 7 -7 138.8 7.7
 0 -7 7 159.34 7.74
 0 -7 7 167.1 7.7
 0 -7 -7 156.27 7.65
 0 7 7 158.64 7.72
 0 -7 7 148.29 7.27
 0 7 -7 148.07 8.66
 0 -7 7 162.6 9.1
 0 -7 -7 165.42 9.17
 0 -7 7 148.09 7.24
 0 7 7 162.16 7.68
 0 -7 7 161.23 7.89
 0 7 -7 159.27 7.8
 0 -7 -7 159.63 7.78
 0 7 -7 168.91 7.83
 0 7 -7 153.06 7.4
 0 7 -7 162.9 7.87
 0 -7 7 150.84 7.72
 0 7 7 167.94 7.71
 0 -7 -7 158.99 7.94
 0 7 7 154.39 7.83
 0 7 -7 154.56 7.39
 0 -7 7 156.99 8.88
 0 -7 -7 152.87 8.62
 0 7 7 146.43 8.04
 0 7 -7 161.16 8.61
 0 7 8 163.37 8.54
 0 -7 8 169.97 9.15
 0 7 8 165.02 9.04
 0 -7 8 155.93 8.88
 0 7 -8 155.42 8.13
 0 7 -8 163.17 8.02
 0 7 -8 158.24 7.55
 0 7 8 168.61 7.85
 0 -7 -8 161 7.92
 0 -7 8 162.31 8.05
 0 7 -8 159.1 7.92
 0 7 8 170 7.84
 0 7 -8 161.63 7.98
 0 -7 -8 164.46 7.97
 0 7 -8 151.71 8.95
 0 7 -8 151.46 8.95
 0 7 8 160.27 9.21
 0 7 8 152.77 9.02
 0 7 8 148.26 9.04
 0 7 -8 169.68 9.15
 0 7 -8 141.36 8.88
 0 7 8 142.12 8.92
 0 7 8 164.64 9.22
 0 -7 -8 152.76 7.79
 0 -7 8 167.58 7.88
 0 7 8 161.77 7.9
 0 -7 8 166.28 7.57
 0 -7 -8 157.94 8.08
 0 7 8 157.91 8.01
 0 -7 8 161.98 9.27
 0 7 -8 156.67 8.89
 0 -7 -8 166.64 9.34
 0 7 -8 146.47 9.01
 0 -7 8 165.32 9.2
 0 7 8 171.83 9.07
 0 7 -8 164.32 8.84
 0 -7 -8 158.49 8.85
 0 7 8 151.46 8.17
 0 7 -8 148.31 7.8
 0 -7 -8 155.91 9.05
 0 -7 8 161.39 7.74
 0 7 8 151.42 8.97
 0 7 8 151.12 9.03
 0 -7 8 160.96 8.97
 0 -7 9 211.42 10.87
 0 7 9 215.67 10.39
 0 -7 9 219.11 10.86
 0 7 -9 206.18 9.78
 0 7 9 214.02 10.86
 0 7 9 217.55 9.51
 0 7 -9 201.47 9.21
 0 7 -9 214.84 9.72
 0 -7 9 206.63 8.97
 0 7 -9 205.8 8.96
 0 -7 -9 204.24 9.78
 0 -7 -9 209.88 9.59
 0 7 -9 192.15 9.5
 0 7 -9 204.95 9.66
 0 7 9 213.41 9.44
 0 -7 9 207.23 9.72
 0 7 -9 201.98 10.82
 0 7 9 197.78 10.95
 0 7 -9 195.07 10.78
 0 7 -9 191.14 10.71
 0 7 9 191.88 10.9
 0 7 9 194.3 10.94
 0 7 9 184.41 10.75
 0 7 -9 203.25 10.82
 0 -7 -9 204.58 9.51
 0 7 9 209.96 9.64
 0 -7 9 215.96 9.6
 0 -7 9 208.05 9.26
 0 -7 -9 207.29 9.81
 0 7 9 215.91 9.75
 0 -7 -9 212.64 11.15
 0 7 -9 210.27 10.75
 0 -7 9 212.33 11.16
 0 7 9 225.05 10.91
 0 7 -9 184.45 10.73
 0 -7 9 202.74 10.91
 0 7 -9 221.36 10.75
 0 -7 -9 199.97 10.59
 0 7 9 192.4 9.84
 0 7 -9 192.7 9.39
 0 -7 9 201.42 10.72
 0 7 9 217.36 10.98
 0 -7 9 191.66 9.23
 0 7 9 200.77 10.91
 0 7 10 176.41 8.7
 0 7 -10 161.88 7.9
 0 7 10 156.59 8.92
 0 -7 -10 143.89 9.01
 0 -7 10 161.2 9.05
 0 7 10 155.3 9.13
 0 7 -10 141.86 8.86
 0 7 10 140.55 8.89
 0 7 -10 140.66 8.78
 0 7 10 152.7 9.1
 0 7 -10 146.1 8.87
 0 7 10 151.23 9.1
 0 7 -10 154.54 9
 0 -7 10 151.94 8.87
 0 7 -10 146.34 7.47
 0 7 10 159.11 9.03
 0 7 10 146.79 8.97
 0 7 -10 148.87 7.79
 0 -7 10 153.99 7.85
 0 7 -10 157.06 7.72
 0 -7 -10 152.83 7.7
 0 7 10 154.66 7.52
 0 -7 10 160.06 9.27
 0 7 -10 161.13 8.98
 0 7 10 155.91 7.6
 0 7 -10 150.03 7.36
 0 7 -10 152.98 7.8
 0 -7 10 157.93 7.13
 0 7 -10 156.2 7.1
 0 -7 -10 153.42 7.91
 0 -7 10 156.99 7.44
 0 7 10 146.71 7.23
 0 7 10 152.71 7.83
 0 -7 -10 161.77 8
 0 7 10 153.78 7.78
 0 -7 -10 150.98 7.65
 0 -7 10 164.15 7.79
 0 -7 -10 148.62 8.69
 0 7 -10 154.07 8.78
 0 -7 10 161.79 9.15
 0 7 -10 156.8 9.06
 0 7 10 137.75 7.9
 0 7 10 162.81 9.03
 0 -7 -11 267.34 12.54
 0 7 11 267.29 12.43
 0 7 11 248.43 11.81
 0 -7 11 265.74 12.04
 0 -7 11 248.99 11.64
 0 7 -11 266.84 11.64
 0 -7 -11 250.32 12.44
 0 7 -11 271.12 12.25
 0 7 11 254.97 12.02
 0 7 -11 226.26 12.27
 0 -7 11 253.31 12.41
 0 -7 -11 264.05 12.26
 0 7 11 267.8 12.13
 0 7 -11 263.44 12.38
 0 7 -11 254.22 11.91
 0 7 -11 252.19 13.61
 0 7 11 233.9 13.53
 0 7 -11 254.52 13.64
 0 7 11 236.73 13.65
 0 7 -11 261.63 13.63
 0 7 -11 251.41 13.57
 0 7 11 243.95 13.71
 0 7 11 237.93 13.67
 0 -7 11 242.15 13.53
 0 7 -11 254.84 12.3
 0 7 11 279.65 13.32
 0 -7 -11 256.48 13.77
 0 7 11 251.39 11.65
 0 7 11 262.28 13.59
 0 -7 -11 255.01 12.21
 0 7 11 271.88 12.41
 0 -7 11 270.46 12.35
 0 -7 -11 265.1 13.13
 0 -7 11 270.14 13.8
 0 7 11 270.55 13.68
 0 -7 -11 255.19 13.38
 0 7 -11 267.05 13.55
 0 7 -11 233.33 13.56
 0 7 11 253.35 11.63
 0 -7 -11 270.98 11.71
 0 -7 11 264.76 11.64
 0 -7 11 256.72 13.55
 0 7 11 257.9 13.64
 0 -7 11 256.89 13.79
 0 7 11 250.84 13.71
 0 7 -11 252.75 13.53
 0 -7 11 259.11 13.9
 0 -7 -12 205.06 9.31
 0 7 12 212.08 10.05
 0 7 12 192.98 9.46
 0 -7 12 203.34 9.68
 0 -7 -12 199.36 10.15
 0 -7 -12 197.39 10.1
 0 -7 12 204.07 9.26
 0 7 -12 206.33 9.24
 0 -7 12 204.82 10.06
 0 7 -12 221.25 9.89
 0 7 12 204.93 9.63
 0 -7 -12 204.61 9.87
 0 7 -12 196.85 10.02
 0 7 12 207.07 9.72
 0 7 -12 190.76 9.52
 0 7 12 199.44 11.49
 0 7 -12 169.85 11
 0 7 -12 198.33 11.24
 0 7 12 199.64 11.49
 0 7 12 193.73 11.41
 0 7 -12 192.46 11.18
 0 7 -12 181.13 11.06
 0 7 12 194.94 11.26
 0 -7 -12 201.92 11.48
 0 7 -12 205.79 9.87
 0 -7 -12 206.15 11.06
 0 7 12 203.06 9.28
 0 7 12 212.13 11.3
 0 7 12 208.79 10.94
 0 -7 -12 202.8 9.87
 0 7 12 216.11 10.08
 0 -7 12 206.14 9.98
 0 7 -12 199.34 11.13
 0 -7 -12 201.58 11.05
 0 7 12 205.99 11.28
 0 -7 12 200.01 11.35
 0 -7 -12 219.15 10.86
 0 7 -12 198.52 11.33
 0 7 12 202.27 9.24
 0 -7 12 192.59 11.42
 0 7 -12 204.01 11.28
 0 -7 -12 199.33 9.25
 0 7 12 203.89 9.24
 0 -7 12 194.67 9.23
 0 -7 12 202.59 11.21
 0 7 12 191.47 11.18
 0 -7 12 196.2 11.43
 0 7 12 202.34 11.44
 0 7 -12 201.96 9.17
 0 -7 -13 90.67 4.4
 0 -7 13 87.75 4.28
 0 -7 13 90.2 4.83
 0 7 13 88.76 4.63
 0 -7 -13 91.55 5.25
 0 -7 -13 80.43 4.6
 0 7 13 93.09 5.12
 0 -7 -13 79.43 5.1
 0 7 -13 87.74 4.3
 0 -7 13 84.08 4.32
 0 -7 13 92.47 5.16
 0 7 -13 87.3 4.89
 0 7 -13 83.54 5.11
 0 -7 -13 87.25 4.94
 0 7 -13 83.42 4.59
 0 7 13 86.75 4.75
 0 7 -13 71.27 5.99
 0 7 13 78.13 6.17
 0 7 13 84.59 6.39
 0 7 13 86.01 6.44
 0 7 13 74.62 6.09
 0 7 -13 85.81 6.24
 0 7 -13 89.08 6.22
 0 7 -13 80.59 6.08
 0 -7 -13 80.77 6.26
 0 -7 -13 84.94 5.94
 0 7 13 90.25 5.98
 0 7 13 95.83 6.34
 0 7 13 84.78 6.3
 0 -7 -13 89.67 5.03
 0 7 13 88.17 5.15
 0 7 -13 70.26 6.04
 0 -7 -13 87.59 5.62
 0 -7 -13 87.02 6.02
 0 7 13 93.25 6.38
 0 7 -13 94.18 6.27
 0 -7 13 77.65 6.16
 0 7 13 88.98 4.34
 0 -7 13 90.38 6.52
 0 7 -13 92.2 6.31
 0 -7 13 90.82 4.33
 0 7 13 93.23 4.35
 0 -7 -13 94.66 4.39
 0 -7 13 83.31 6.21
 0 -7 13 71.8 5.91
 0 -7 13 81.89 6.33
 0 7 13 96.79 6.38
 0 7 13 96.33 6.58
 0 7 -13 83.34 4.23
 0 7 -13 83.44 4.29
 0 -7 14 93.74 4.47
 0 -7 -14 91.06 4.58
 0 7 14 96.57 4.88
 0 -7 14 95.64 5.06
 0 7 14 93.45 5.33
 0 -7 -14 85.96 4.79
 0 -7 -14 79.29 5.3
 0 7 -14 94.54 4.5
 0 -7 14 90.66 4.52
 0 -7 -14 88.01 5.37
 0 -7 -14 92.48 5.27
 0 7 -14 90.71 5.07
 0 7 -14 81.34 5.26
 0 -7 14 90.95 5.31
 0 -7 -14 93.19 5.14
 0 7 -14 82.1 4.8
 0 7 14 84 4.88
 0 7 14 90.7 6.57
 0 7 14 86.43 6.6
 0 7 14 95.28 6.8
 0 7 -14 75.69 6.18
 0 7 -14 91.69 6.52
 0 7 -14 88.06 6.46
 0 7 -14 90.15 6.5
 0 7 14 91.88 6.78
 0 -7 -14 76.95 6.41
 0 -7 -14 91.85 6.3
 0 7 14 107.01 6.92
 0 7 14 91.53 6.43
 0 7 14 108.53 6.54
 0 7 14 88.95 5.34
 0 7 -14 82.88 6.39
 0 7 -14 98.47 6.57
 0 -7 -14 89.12 6.28
 0 7 14 95.06 6.51
 0 -7 14 95.52 6.74
 0 -7 -14 93.47 5.83
 0 7 14 91.62 4.51
 0 7 -14 94.48 6.56
 0 -7 14 89.96 6.69
 0 7 14 95.64 4.53
 0 -7 -14 97.3 4.57
 0 -7 14 85.75 4.47
 0 -7 14 98.22 6.64
 0 7 14 76.53 6.35
 0 -7 14 83.13 6.58
 0 -7 14 77.11 6.33
 0 7 -14 87.6 4.48
 0 7 -14 91.05 4.4
 0 -7 15 1.19 0.95
 0 -7 -15 1.19 1.07
 0 -7 -15 0.81 1.02
 0 -7 -15 0.85 1.23
 0 7 15 0.5 1.28
 0 -7 -15 -0.17 1.54
 0 -7 15 2.45 1.44
 0 7 15 1.19 1.52
 0 -7 15 1.14 0.96
 0 -7 -15 2.54 1.46
 0 7 -15 -0.46 0.91
 0 7 -15 1.81 1.43
 0 -7 -15 2.15 1.4
 0 -7 15 1.77 1.47
 0 7 -15 2.83 1.57
 0 7 15 2.29 1.25
 0 7 -15 1.83 1.46
 0 7 15 2.68 2.15
 0 7 15 0.76 2.08
 0 7 15 3.91 2.19
 0 7 -15 2.76 2.02
 0 7 -15 1.37 1.76
 0 7 15 0.38 1.86
 0 7 -15 -0.34 2
 0 7 -15 4.47 2.04
 0 7 15 3.01 2.06
 0 -7 -15 -0.89 2.07
 0 -7 -15 2.67 2.16
 0 7 15 2.48 1.77
 0 7 15 1.29 1.61
 0 -7 15 2.99 1.55
 0 -7 -15 0.29 1.59
 0 -7 -15 1.15 1.51
 0 -7 15 -0.72 2.23
 0 7 -15 3.27 2.11
 0 7 15 2.66 1.8
 0 7 -15 1.47 1.75
 0 -7 -15 -0.63 2.06
 0 7 15 2.7 1.08
 0 7 -15 -0.68 1.92
 0 -7 15 1.16 2.28
 0 -7 15 1.81 1
 0 7 15 0.43 1.05
 0 -7 15 0.35 1.66
 0 -7 15 1.01 1.92
 0 7 15 1.86 1.97
 0 -7 15 0.76 1.99
 0 7 -15 1.73 0.92
 0 7 -15 1.67 1.05
 0 -7 16 12.06 1.31
 0 -7 -16 9.61 1.42
 0 7 16 11.49 1.16
 0 -7 -16 12.61 1.43
 0 7 16 10.74 2.01
 0 -7 16 13.44 1.97
 0 -7 -16 10.88 1.66
 0 -7 -16 10.21 1.97
 0 7 16 12.27 1.71
 0 7 -16 11.35 1.26
 0 -7 -16 9.57 2.06
 0 -7 16 11.08 1.27
 0 7 -16 13.39 1.92
 0 -7 -16 10.55 1.77
 0 -7 16 10.03 1.95
 0 7 -16 9.46 1.98
 0 7 -16 10.49 1.91
 0 7 -16 13.18 2.71
 0 7 16 11.15 2.77
 0 7 -16 10.81 2.62
 0 7 -16 11.09 2.57
 0 7 16 12.03 2.81
 0 7 16 8.43 2.64
 0 7 -16 12.94 2.54
 0 7 16 10.76 2.6
 0 -7 -16 9.25 2.68
 0 7 16 12.21 2.84
 0 -7 -16 4.92 2.07
 0 7 16 11.74 2.13
 0 -7 -16 9.34 2.01
 0 -7 16 13.29 2.12
 0 -7 16 10.15 2.62
 0 7 -16 12.05 2.74
 0 -7 -16 9.65 2.57
 0 7 -16 9.61 2.46
 0 7 16 12.5 2.68
 0 -7 -16 10.39 2.12
 0 7 16 10.09 1.33
 0 -7 16 10.5 2.72
 0 7 -16 10.31 2.79
 0 -7 16 12.6 1.37
 0 -7 16 12.72 2.68
 0 -7 16 11.07 2.61
 0 -7 16 8.31 2.64
 0 7 16 10.93 2.65
 0 7 -16 8.74 1.31
 0 7 16 12.15 1.15
 0 7 -16 10.86 1.21
 0 -7 17 82.21 4.32
 0 -7 -17 81.48 4.41
 0 7 17 86.58 4.13
 0 -7 -17 81.62 5.33
 0 7 17 77.36 5.1
 0 7 17 81.71 4.85
 0 -7 17 86.11 5.03
 0 -7 -17 80.64 5.33
 0 -7 17 87.58 4.38
 0 7 -17 86.79 4.34
 0 -7 -17 87.59 5.27
 0 -7 17 87.57 5.26
 0 7 -17 82.9 4.88
 0 -7 -17 91.29 5.07
 0 7 -17 72.65 5.14
 0 7 -17 86.39 5.22
 0 7 -17 81.65 6.47
 0 7 17 82.91 6.77
 0 7 17 93.21 7.02
 0 7 -17 79.22 6.4
 0 7 -17 73.19 6.37
 0 7 17 86.43 6.9
 0 7 -17 77.16 6.46
 0 7 17 79.55 6.53
 0 -7 -17 87.86 6.32
 0 -7 -17 77.54 6.69
 0 7 17 92.34 6.54
 0 7 17 89.38 5.36
 0 -7 17 89.42 5.34
 0 7 -17 73.19 6.48
 0 7 -17 86.03 6.5
 0 -7 -17 76.51 6.55
 0 -7 -17 83.45 6.46
 0 -7 17 99.39 7
 0 7 17 80.02 6.48
 0 7 17 87.44 4.34
 0 -7 17 81.61 6.82
 0 7 -17 84.79 6.63
 0 -7 17 85.21 4.35
 0 -7 -17 82.38 4.41
 0 -7 17 91.46 6.65
 0 -7 17 83.15 6.78
 0 -7 17 77.66 6.44
 0 7 17 84.89 6.79
 0 -7 -17 87.02 4.18
 0 7 -17 80.99 4.34
 0 7 -17 82.95 4.19
 0 7 17 88.3 4.2
 0 -7 -18 0.71 1.13
 0 -7 -18 1.13 1.22
 0 -7 18 0.9 1.68
 0 -7 -18 1.59 1.87
 0 7 18 -1.76 1.5
 0 7 18 1.94 1.78
 0 7 -18 -0.2 1
 0 -7 -18 -2.12 1.84
 0 -7 18 1.85 1.11
 0 7 -18 0.25 1.48
 0 7 -18 1.54 1.72
 0 -7 18 0.18 1.58
 0 7 -18 0.17 1.63
 0 7 18 -1.32 2.2
 0 7 -18 -3.09 2.47
 0 7 -18 -1.17 2.17
 0 7 18 -2.21 2.39
 0 7 -18 3.51 2.16
 0 7 -18 -1.96 2.39
 0 7 18 3.25 2.43
 0 -7 -18 -0.66 2.16
 0 7 18 0.36 2.35
 0 -7 -18 -1.34 2.35
 0 7 18 0.94 1.84
 0 -7 -18 1.03 1.82
 0 -7 18 0.77 1.74
 0 -7 -18 2.19 2.38
 0 -7 -18 -2.56 2.58
 0 -7 18 5.29 2.72
 0 7 18 -0.38 1.91
 0 7 -18 1.52 2.27
 0 7 -18 -0.42 2.03
 0 7 18 0.66 1.18
 0 -7 -18 -1.16 2.39
 0 7 -18 2.74 2.22
 0 -7 18 2.21 2.45
 0 -7 18 0.91 1.19
 0 -7 18 2.59 2.31
 0 -7 18 0.79 1.95
 0 -7 18 -2.71 2.44
 0 7 18 0.43 2.02
 0 7 18 0.33 0.96
 0 7 -18 0.67 0.97
 0 -7 18 -0.83 1.09
 0 7 -18 0.14 1.16
 0 -7 -18 -0.82 1
 0 -7 19 83.25 4.37
 0 -7 -19 77.74 4.42
 0 -7 19 86.47 5.38
 0 7 -19 78.26 4.84
 0 7 -19 92.11 5.57
 0 7 19 88.01 5.02
 0 7 19 85.87 5.22
 0 -7 19 91.43 5.27
 0 -7 -19 72.14 5.28
 0 -7 -19 87.88 5.4
 0 -7 19 82.37 4.4
 0 7 -19 84.3 4.33
 0 -7 -19 90.87 5.56
 0 7 -19 82.88 5.23
 0 7 -19 79.67 6.68
 0 7 19 77.57 6.91
 0 7 -19 83.27 6.71
 0 7 -19 81.07 6.67
 0 7 19 86.89 7.14
 0 7 -19 80.45 6.59
 0 -7 -19 87.5 4.22
 0 7 -19 78.55 4.18
 0 7 -19 82.88 4.42
 0 7 19 85.34 4.24
 0 -7 19 86.27 4.16
 0 -7 -19 78.11 6.16
 0 7 19 89.85 7.06
 0 -7 -19 90.98 7.29
 0 7 19 90.91 6.84
 0 7 19 88.5 5.53
 0 -7 19 88.71 5.46
 0 -7 19 73.12 6.64
 0 7 19 78.29 6.58
 0 -7 -19 82.9 6.56
 0 7 -19 83.99 6.73
 0 7 -19 86.82 6.9
 0 -7 -19 78.4 6.77
 0 -7 19 81.03 4.37
 0 -7 -19 82.12 4.46
 0 7 19 81.25 4.36
 0 -7 19 94.46 7.02
 0 -7 19 89.7 7.01
 0 7 19 91.65 7.24
 0 -7 19 63.28 6.24
 0 -7 -19 81.61 6.77
 0 7 -19 90.74 6.93
 0 -7 19 79.62 6.98
 0 -7 -20 -0.09 1.24
 0 -7 -20 0.51 1.32
 0 -7 20 -0.39 1.17
 0 7 -20 0.08 1.33
 0 -7 -20 0.81 1.07
 0 7 20 -0.32 1.03
 0 7 -20 -1.17 1.03
 0 -7 20 0.05 1.02
 0 -7 20 0.19 1.76
 0 7 -20 -0.21 1.85
 0 -7 20 -0.17 1.88
 0 7 20 1.52 1.96
 0 7 20 -1.14 1.8
 0 -7 -20 -0.64 1.96
 0 -7 -20 1.46 1.98
 0 7 -20 -0.14 1.16
 0 -7 20 0.16 1.14
 0 7 -20 -0.19 1.85
 0 7 -20 3.33 2.57
 0 7 -20 -0.42 2.18
 0 7 20 0.48 2.6
 0 7 20 -0.96 2.62
 0 7 -20 -1.7 2.72
 0 7 -20 -2.96 2.43
 0 7 20 0.44 2.49
 0 7 20 3.26 2.72
 0 -7 -20 1.48 2.52
 0 -7 -20 -0.95 2.07
 0 7 20 -0.2 2.01
 0 -7 20 0.43 1.91
 0 -7 -20 -0.19 0.99
 0 7 20 0.08 1.2
 0 7 -20 1.24 2.67
 0 7 -20 -1.83 2.53
 0 -7 20 -2.63 2.8
 0 -7 -20 -3.19 2.53
 0 7 20 2.04 2.45
 0 -7 -20 1.86 2.64
 0 -7 20 0.69 1.24
 0 7 20 -0.97 1.19
 0 7 -20 1.72 2.7
 0 -7 20 3.39 2.71
 0 -7 -20 -1.25 2.46
 0 -7 20 2.96 2.46
 0 -7 20 2.35 2.84
 0 7 20 -3.28 2.92
 0 -7 20 3.4 2.35
 0 7 20 -0.78 1.27
 0 -7 -21 145.88 9.56
 0 7 -21 138.09 9.58
 0 -7 21 130.12 9.78
 0 -7 21 133.97 6.73
 0 -7 -21 133.44 6.8
 0 7 21 139.28 6.1
 0 -7 21 147.86 7.85
 0 7 -21 117.02 7.7
 0 7 21 136.19 7.42
 0 -7 -21 134.83 7.93
 0 -7 21 130.3 7.6
 0 7 21 136.24 7.56
 0 7 -21 137.05 6.65
 0 -7 -21 141.88 7.96
 0 -7 -21 135.76 7.83
 0 -7 21 135.63 6.75
 0 7 -21 132.65 7.66
 0 7 -21 134.74 6.73
 0 7 21 139.72 9.54
 0 7 21 128.37 9.47
 0 7 -21 124.78 9.32
 0 7 -21 121.67 9.26
 0 7 21 131.23 9.68
 0 7 21 133.27 9.78
 0 7 -21 124.07 9.25
 0 7 -21 120.49 9.24
 0 -7 21 154.72 8.16
 0 7 21 151.15 7.99
 0 -7 21 127.43 9.47
 0 7 21 140.06 9.46
 0 7 -21 142.09 9.59
 0 -7 -21 129.66 9.64
 0 7 -21 117.91 9.32
 0 -7 -21 142.94 9.45
 0 -7 -21 134.79 6.81
 0 7 21 135.55 6.72
 0 -7 21 133.35 6.71
 0 7 21 130.79 6.64
 0 -7 21 144.49 9.93
 0 -7 21 152.14 9.81
 0 7 21 129.18 9.67
 0 -7 21 138.36 6.48
 0 7 21 140.09 6.58
 0 -7 -21 140.42 6.54
 0 7 -21 132.9 6.47
 0 7 -21 131.17 6.74
 0 -7 22 315.53 18.02
 0 7 -22 300.38 17.44
 0 -7 -22 313.21 17.42
 0 -7 -22 296.5 14.38
 0 -7 22 314.68 14.35
 0 7 22 312.28 13.7
 0 7 -22 308.15 15.62
 0 -7 22 303.36 15.37
 0 7 22 307.95 15.13
 0 -7 -22 318.09 15.68
 0 -7 22 324.99 15.36
 0 7 22 287.24 14.98
 0 -7 -22 304.29 15.46
 0 7 -22 311.24 14.23
 0 -7 -22 314.67 15.59
 0 -7 22 308.73 14.36
 0 7 22 336.98 17.68
 0 7 22 333.86 17.94
 0 7 -22 325.16 15.39
 0 7 -22 317.48 14.37
 0 -7 22 329.64 15.84
 0 7 22 311.83 15.56
 0 7 -22 277.17 17.2
 0 7 -22 280.95 17.17
 0 7 -22 306.37 17.38
 0 7 -22 295.14 17.31
 0 7 -22 320.27 14.19
 0 7 22 301.32 14.23
 0 7 -22 307.28 14.36
 0 7 22 310.1 14.19
 0 -7 -22 309.8 14.13
 0 7 -22 326.64 14.05
 0 -7 22 319.85 14.11
 0 -7 22 329.67 17.63
 0 7 22 325.01 17.45
 0 -7 22 314.32 17.85
 0 7 22 296.71 14.32
 0 -7 22 311.95 14.32
 0 -7 -22 310.73 14.42
 0 -7 22 323.59 17.66
 0 -7 -22 305.32 17.28
 0 7 -23 274.73 14.46
 0 -7 23 286.05 14.24
 0 7 23 283.92 13.97
 0 -7 23 303.62 14.29
 0 7 23 294.6 13.98
 0 -7 -23 280.04 14.47
 0 -7 -23 287.97 14.46
 0 -7 23 280.42 13.2
 0 7 -23 278.52 13.03
 0 -7 -23 294.48 14.42
 0 -7 -23 291.24 13.27
 0 -7 23 280.92 13.18
 0 7 -23 272.3 14.1
 0 -7 -23 216.4 14.21
 0 7 -23 286.88 13.21
 0 7 23 293.66 14.53
 0 -7 23 284 14.66
 0 7 -23 283.94 16.63
 0 -7 -23 281.14 16.11
 0 -7 23 267.73 16.78
 0 -7 -23 262.15 15.39
 0 7 23 278 13.06
 0 7 -23 297.98 13.03
 0 -7 -23 286.98 12.98
 0 -7 23 284.25 12.96
 0 7 -23 275.98 13.19
 0 7 23 279.03 13.03
 0 7 23 290.57 12.51
 0 7 23 277.99 13.19
 0 -7 -23 285.53 13.28
 0 -7 23 281.07 13.14
 0 7 23 284.19 16.53
 0 7 23 297.49 16.55
 0 -7 24 0.86 2.19
 0 -7 -24 -0.73 2.47
 0 7 24 1.59 2.17
 0 -7 24 2.32 2.31
 0 7 24 0.18 2.15
 0 7 -24 0.4 1.33
 0 -7 -24 -0.24 2.34
 0 -7 24 -0.1 1.45
 0 -7 -24 1.93 1.44
 0 -7 24 2.92 1.46
 0 -7 -24 0.56 2.46
 0 7 -24 2.5 2.12
 0 7 -24 1.29 1.44
 0 7 24 1.68 1.37
 0 -7 -24 1.46 1.54
 0 -7 24 1.71 1.52
 0 -7 24 -1.34 2.51
 0 7 24 1.42 1.46
 0 7 24 0.5 3.26
 0 7 24 1.55 2.86
 0 7 24 0.71 0.78
 0 -7 24 2.41 1.23
 0 -7 -24 0.07 1.26
 0 7 24 1.21 1.29
 0 7 -24 0.49 1.56
 0 7 -24 3.52 3.52
 0 -7 -24 0.46 2.82
 0 -7 24 0.56 3.24
 0 7 -24 2.78 1.45
 0 7 25 42.41 3.93
 0 -7 -25 30.16 4.19
 0 7 -25 42.4 3.97
 0 -7 25 50.26 3.23
 0 -7 -25 50 3.25
 0 7 25 52.47 3.2
 0 -7 25 43.95 3.14
 0 -7 -25 49.49 3.31
 0 7 -25 47.34 3.18
 0 7 25 48.51 2.39
 0 -7 25 46.28 4.44
 0 7 25 44.88 3.01
 0 7 25 42.73 5.71
 0 7 25 64.15 6.5
 0 -7 25 51.09 2.94
 0 -7 -25 46.24 2.95
 0 7 -25 49.59 3.3
 0 7 25 47.88 3.02
 0 -7 25 33.83 5.53
 0 7 -25 38.44 5.8
 0 -7 -25 49.33 5.57
 0 7 -25 50.32 3.03
 0 -7 25 49.52 3.25
 0 7 -25 46.4 2.99
 0 7 26 35.76 2.7
 0 -7 26 32.37 2.67
 0 -7 -26 29.35 2.76
 0 7 -26 30.73 1.95
 0 7 26 35.66 1.96
 0 -7 26 31.42 1.98
 0 -7 26 33.44 1.9
 0 -7 -26 35.34 1.95
 0 7 26 35.55 1.93
 0 7 26 32.98 1.87
 0 7 -26 31.64 3.94
 0 -7 -26 33.43 3.91
 0 -7 26 36.64 2.75
 0 7 -26 37.47 3.75
 0 -7 -26 30.49 4
 0 7 -26 34.4 2.7
 0 7 26 38.56 4.09
 0 -7 26 35.99 4.13
 0 -7 -26 28.58 4.61
 0 7 -26 39.02 5.34
 0 -7 26 34.8 5.67
 0 7 26 30.97 2.53
 0 -7 26 35.47 2.71
 0 -7 -26 31.03 2.68
 0 7 26 34.35 5.4
 0 7 26 38.97 5.37
 0 7 -26 39.36 2.57
 0 -7 -26 31.64 2.42
 0 -7 26 40.14 2.48
 0 7 26 39.05 2.62
 0 7 -26 32.79 2.77
 0 7 -27 80.46 4.01
 0 7 27 85.24 3.98
 0 -7 27 84.42 4.69
 0 -7 -27 80.65 4.8
 0 7 27 84.06 4.72
 0 -7 -27 80.61 3.98
 0 7 -27 79.59 3.92
 0 -7 27 75.93 3.92
 0 -7 -27 82.55 3.93
 0 7 27 86.11 3.92
 0 7 27 80.08 3.89
 0 -7 27 80.12 3.88
 0 7 27 82.59 3.84
 0 7 27 84.93 3.88
 0 -7 27 85.41 5.77
 0 7 -27 69.69 5.92
 0 -7 -27 80.8 5.95
 0 7 27 76.43 5.55
 0 -7 27 82.51 5.94
 0 -7 -27 72.55 5.82
 0 -7 -27 85.85 5.93
 0 -7 -27 79.8 3.96
 0 -7 27 83.62 3.94
 0 7 -27 77.99 5.69
 0 -7 -27 61.01 5.88
 0 7 -27 84.32 4.69
 0 7 -27 83.48 4.48
 0 7 27 85.21 4.5
 0 7 27 84.09 4.03
 0 -7 -27 83.93 3.98
 0 7 27 73.29 4.48
 0 -7 -27 81.7 4.45
 0 -7 27 84.23 4.44
 0 7 -27 80.95 4.77
 0 -7 -27 83.52 4.01
 0 -7 -27 81.63 4.7
 0 -7 27 83.89 4.72
 0 -7 -27 84.22 7.36
 0 7 27 89.58 6.2
 0 -7 27 91.08 6.34
 0 7 28 0.68 1.5
 0 -7 -28 0.85 1.75
 0 -7 28 2.7 1.75
 0 -7 28 1.1 1.08
 0 7 28 -0.06 0.98
 0 -7 28 0.84 0.92
 0 7 28 1.02 0.94
 0 7 28 1.11 0.97
 0 7 28 -0.03 0.88
 0 -7 28 -1.17 2.39
 0 7 -28 1.44 2.57
 0 -7 -28 1.62 2.46
 0 7 28 -1.46 2.53
 0 -7 28 0.51 2.66
 0 -7 -28 0.78 2.35
 0 -7 -28 3.54 2.74
 0 7 -28 1.04 1.03
 0 -7 -28 -0.29 1.02
 0 7 -28 3.08 2.34
 0 -7 -28 -0.32 2.48
 0 7 -28 1.84 1.61
 0 7 28 1.31 1.13
 0 7 -28 0.86 1.03
 0 7 28 -0.27 2.79
 0 -7 28 1.88 2.54
 0 7 28 1.96 1.54
 0 -7 28 0.66 0.89
 0 -7 28 0.92 0.94
 0 -7 -28 1.08 0.98
 0 7 28 0.83 1.09
 0 -7 28 0.11 1.65
 0 -7 -28 1.24 1.59
 0 7 -28 3.2 1.81
 0 7 28 0.96 1.43
 0 -7 -28 0.17 1.16
 0 -7 -28 1.52 1.01
 0 -7 28 0.31 0.95
 0 7 -28 1.79 1.06
 0 -7 29 30.34 1.98
 0 7 29 31.91 1.88
 0 -7 29 32.25 1.88
 0 7 29 32.02 1.91
 0 7 29 29.95 1.87
 0 7 29 34.4 1.86
 0 -7 29 24.02 3.45
 0 7 -29 29.43 3.97
 0 7 29 26.43 3.61
 0 -7 29 38.61 4.18
 0 -7 -29 25.17 3.64
 0 -7 -29 42.08 4.25
 0 7 -29 29.48 1.92
 0 -7 -29 27.61 1.96
 0 7 -29 34.9 3.59
 0 -7 -29 25.15 4.03
 0 7 -29 32.33 2.74
 0 7 29 32.59 2.01
 0 7 -29 31.75 2.03
 0 7 29 32.44 4.09
 0 -7 29 43.46 4.5
 0 -7 29 35.5 1.97
 0 -7 -29 31.56 2.02
 0 7 -29 34.42 2.02
 0 -7 -29 29.79 2.84
 0 -7 29 31.5 2.71
 0 7 29 32.38 2.71
 0 -7 -29 32.44 1.97
 0 7 29 34.68 2.06
 0 -7 -29 35.59 2.76
 0 -7 29 30.86 2.75
 0 7 29 25.97 2.51
 0 7 -29 29.28 2.82
 0 -7 29 33.5 1.9
 0 -7 -29 33.46 2.02
 0 -7 29 33.22 1.95
 0 -7 30 0.5 1.12
 0 7 30 0.45 1
 0 7 30 -0.41 1.01
 0 -7 30 -0.68 0.96
 0 7 30 0.96 0.98
 0 7 30 -0.34 0.92
 0 7 -30 -1.83 2.73
 0 -7 30 -1.43 2.59
 0 -7 30 2.2 2.79
 0 7 30 1.79 2.58
 0 -7 -30 0.83 2.35
 0 -7 -30 0.87 2.82
 0 -7 -30 -0.87 1.06
 0 7 -30 -0.72 1.08
 0 -7 -30 -0.34 2.72
 0 7 -30 1.8 1.6
 0 7 -30 0.72 1.06
 0 7 30 1.15 1.15
 0 7 30 1.44 2.69
 0 -7 30 0.99 2.86
 0 7 -30 -1.84 1.12
 0 -7 -30 0.57 1.06
 0 -7 30 -0.61 1.03
 0 -7 -30 -0.9 1.24
 0 7 30 -0.71 1.62
 0 -7 30 -0.3 1.69
 0 -7 -30 -0.76 1.77
 0 7 30 -0.2 1.52
 0 7 -30 1.2 1.81
 0 7 30 -0.44 1.11
 0 -7 -30 0.11 1.02
 0 -7 30 -0.11 0.95
 0 -7 30 -0.35 0.89
 0 -7 -30 1.27 1.69
 0 -7 30 3.72 1.79
 0 7 31 13.04 2.94
 0 -7 31 4.24 2.96
 0 -7 -31 8.06 3.2
 0 -7 -31 8.68 1.25
 0 7 -31 8.85 1.23
 0 -7 -31 5.81 3.02
 0 7 -31 8.35 1.85
 0 -7 31 7.33 3.14
 0 7 31 9.9 3.28
 0 7 31 7.93 1.31
 0 7 -31 9.87 1.29
 0 7 31 8.77 1.12
 0 -7 31 10.71 2.73
 0 7 -31 11.45 3.09
 0 -7 31 9.59 1.18
 0 -7 -31 7.95 1.35
 0 -7 -31 8.51 1.25
 0 7 -31 8.37 1.26
 0 -7 31 10.84 1.15
 0 -7 31 9.47 1.18
 0 -7 31 9.71 1.14
 0 -7 31 8.12 1.26
 0 7 31 7.51 1.19
 0 7 31 8.58 1.13
 0 7 31 9.04 1.16
 0 7 31 8.51 1.31
 0 -7 -31 8.18 1.23
 0 7 32 3.71 2.64
 0 -7 32 8.65 3.17
 0 -7 -32 6.37 3.03
 0 7 -32 6.85 1.2
 0 -7 -32 11.33 3.41
 0 7 -32 8.24 1.89
 0 -7 32 8.03 3.23
 0 7 32 10.52 3.2
 0 -7 32 8.45 1.12
 0 7 32 5.61 1.25
 0 -7 32 8.34 1.15
 0 -7 32 7.02 1.14
 0 7 32 6.53 1.17
 0 7 32 8.79 1.2
 0 7 32 7.06 1.17
 0 -7 32 7.14 1.27
 0 7 32 8.51 1.31
 0 7 -32 6.71 1.24
 0 7 32 6.5 1.07
 0 -7 -32 7.71 1.21
 0 7 32 8.76 1.33
 0 -7 32 9.85 2.83
 0 7 -32 3.44 2.99
 0 7 -32 8.37 1.28
 0 -7 -32 6.71 1.36
 0 -7 -32 7.05 1.24
 0 -7 32 7.8 1.17
 0 7 -33 47.27 2.56
 0 7 33 43.63 2.47
 0 7 -33 36.85 4.75
 0 7 33 37.57 4.52
 0 -7 33 48.64 4.87
 0 7 33 49.76 2.64
 0 7 -33 45.36 2.65
 0 -7 -33 53.58 4.95
 0 -7 -33 46.65 2.63
 0 -7 33 51.05 2.53
 0 -7 33 48.26 2.57
 0 7 33 44.65 2.6
 0 7 -33 48.84 3.43
 0 7 33 54.31 5.09
 0 -7 -33 47.14 3.58
 0 7 33 50.08 3.47
 0 -7 33 53.93 3.38
 0 7 33 45.51 2.52
 0 7 33 43.63 2.5
 0 -7 33 44.44 2.5
 0 -7 33 42.76 2.56
 0 -7 33 50.17 3.5
 0 -7 -33 49.61 3.38
 0 7 -33 52.53 3.64
 0 7 33 46.29 3.26
 0 7 33 45.31 2.68
 0 -7 -33 48.81 2.61
 0 -7 -33 45.42 2.63
 0 -7 33 49.74 2.57
 0 7 -33 43.28 2.63
 0 7 -33 40.5 3.41
 0 7 34 0.4 1.06
 0 7 34 0.16 1.08
 0 -7 34 -0.37 1.09
 0 -7 34 1.06 1.17
 0 7 34 0.35 0.98
 0 7 -34 -3.71 2.96
 0 -7 34 0.29 3.15
 0 7 34 2.09 2.79
 0 7 34 -1.14 1.25
 0 7 -34 -0.21 1.12
 0 -7 -34 0.61 2.88
 0 7 -34 -0.35 1.7
 0 -7 -34 3.1 1.83
 0 7 34 -0.12 1.65
 0 -7 34 1.57 1.73
 0 7 34 -3.43 3.02
 0 -7 34 -0.61 1.07
 0 7 -34 0.58 1.16
 0 -7 -34 0.61 1.07
 0 -7 -34 -0.51 1.33
 0 7 -34 1.45 1.13
 0 7 34 -0.04 1.21
 0 -7 -34 1.09 1.12
 0 -7 34 1.64 1.84
 0 -7 -34 0.45 1.68
 0 7 34 1.18 1.66
 0 7 -34 -0.9 1.95
 0 -7 34 0.11 1.02
 0 -7 34 -0.69 1
 0 7 34 0.91 1.17
 0 -7 35 43.97 2.43
 0 7 35 45.04 2.45
 0 -7 35 42.44 2.49
 0 7 35 42.65 2.43
 0 7 35 39.8 2.37
 0 7 -35 38.21 4.66
 0 7 35 42.57 4.37
 0 -7 35 44.34 4.78
 0 7 35 48.78 2.59
 0 7 -35 43.99 2.56
 0 -7 -35 50.38 4.85
 0 -7 35 45.71 2.47
 0 -7 -35 43.3 2.53
 0 -7 35 46.2 2.42
 0 7 35 41.89 2.5
 0 7 -35 46.09 3.27
 0 7 -35 37.07 3.25
 0 -7 -35 45.55 2.56
 0 -7 35 43.64 2.48
 0 7 -35 47.25 2.57
 0 7 -35 48.73 2.47
 0 7 35 45.03 3.18
 0 7 -35 46.72 3.48
 0 -7 -35 48.3 3.47
 0 -7 35 38.77 3.11
 0 7 35 43.21 3.28
 0 -7 -35 46.09 2.51
 0 7 35 43.34 2.57
 0 7 35 43.98 4.62
 0 -7 35 47.78 3.44
 0 -7 -35 43.69 3.19
 0 7 -36 3.52 2.91
 0 -7 36 2.25 3.05
 0 -7 -36 4.28 1.88
 0 7 36 3.95 1.74
 0 -7 -36 7.44 2.97
 0 -7 36 2.45 1.01
 0 -7 -36 2.51 1.09
 0 7 36 6.55 1.22
 0 -7 36 3.98 0.98
 0 7 -36 2.66 1.15
 0 7 36 4.5 1.26
 0 7 36 7.22 3.07
 0 7 -36 4.38 1.2
 0 -7 36 3.77 1.08
 0 -7 -36 4.89 1.3
 0 7 36 4.69 1.73
 0 7 -36 1.52 1.85
 0 7 36 5.21 1.12
 0 -7 36 4.32 1.03
 0 -7 36 1.58 1.19
 0 7 36 3.96 1.11
 0 7 -36 2.47 1.78
 0 7 36 4.92 1.23
 0 -7 -36 5.13 1.16
 0 -7 -36 3.83 1.74
 0 -7 36 1 1.67
 0 7 -36 4.09 1.16
 0 -7 -36 4.87 1.01
 0 7 -37 11.78 3.09
 0 -7 37 13.08 3.38
 0 7 37 10.11 1.81
 0 -7 -37 9.71 2.05
 0 -7 -37 11.23 3.2
 0 -7 -37 9.2 1.28
 0 7 37 12.52 1.32
 0 -7 37 11.48 1.16
 0 -7 37 12 1.21
 0 7 -37 12.03 1.34
 0 7 37 9.39 3.16
 0 -7 37 10.37 1.24
 0 7 -37 11.48 1.34
 0 -7 -37 7.9 1.46
 0 7 37 9.59 1.79
 0 7 -37 15.41 2.25
 0 -7 37 12.67 1.23
 0 7 37 9.31 1.2
 0 -7 37 11.02 1.34
 0 7 -37 9.51 1.97
 0 -7 -37 10.38 1.25
 0 7 37 9.66 1.37
 0 -7 -37 8.7 1.79
 0 -7 37 14.61 2.06
 0 -7 -37 12.15 1.15
 0 7 -37 13.12 1.27
 0 7 -38 7.4 2.84
 0 -7 38 3.91 2.7
 0 -7 -38 7.89 1.88
 0 7 38 2.78 1.61
 0 -7 -38 3.58 2.79
 0 7 38 4.3 1.15
 0 -7 -38 4.79 1.1
 0 -7 38 7.04 1.01
 0 -7 38 4.29 0.95
 0 7 -38 3.01 1.1
 0 7 38 5.68 2.84
 0 7 -38 4.07 1.74
 0 7 -38 5.83 1.19
 0 -7 -38 6.25 1.32
 0 -7 -38 3.15 1.06
 0 -7 38 6 1.76
 0 -7 -38 6.23 1.64
 0 7 -38 4.46 1.07
 0 7 38 2.69 1.02
 0 -7 38 5.61 1.2
 0 -7 38 4.86 1.02
 0 7 38 6.96 1.66
 0 7 -38 8.91 1.89
 0 -7 -39 3.64 2.57
 0 -7 39 2.59 0.95
 0 7 39 2.45 1
 0 -7 39 1.69 1.12
 0 -7 39 0.67 0.85
 0 -7 -39 0.23 0.99
 0 -7 39 0.15 0.86
 0 7 39 2.33 1.03
 0 -7 39 0.22 1.63
 0 -7 -39 2.8 1.65
 0 7 39 -0.84 1.46
 0 -7 39 2.45 2.62
 0 7 -39 1.8 1.04
 0 7 -39 0.73 2.59
 0 -7 -39 2.31 1
 0 7 39 3.17 1.53
 0 7 -39 1.73 1.7
 0 7 -39 2.49 1.53
 0 -7 -39 2.76 1.22
 0 7 -39 0.43 1.08
 0 7 -40 3.68 1.08
 0 -7 -40 2.66 1.19
 0 7 40 0.91 0.9
 0 -7 40 2.01 1.54
 0 -7 -40 1.49 0.93
 0 7 40 2.33 1.04
 0 7 -40 2.55 0.99
 0 7 -40 1.85 1.72
 0 7 40 2.62 1.42
 0 -7 -40 3.11 1.65
 0 7 40 3.14 1.49
 0 7 -40 1.73 1.5
 0 -7 -41 3.23 1.65
 0 7 41 2.88 1.45
 0 -7 41 2.35 1.51
 0 -7 41 4.46 0.82
 0 -7 41 4.7 0.81
 0 -7 41 3.19 0.86
 0 7 -41 5.67 1.75
 0 7 41 4.93 1.42
 0 -7 41 4.26 0.88
 0 7 41 3.6 0.89
 0 -7 42 1.13 0.88
 0 -7 42 2.88 0.82
 0 -7 42 -0.18 1.38
 0 7 -42 1.47 0.89
 0 -7 -42 1.14 1.05
 0 7 42 1.25 0.78
 0 -7 42 2.4 0.7
 0 7 42 2.48 0.93
 0 -7 -42 2.1 0.86
 0 -7 42 2.96 0.73
 0 -7 42 1.95 0.76
 0 7 42 1.78 0.72
 0 7 -42 3.25 0.89
 0 7 -42 1.21 1.55
 0 7 42 2.65 1.27
 0 7 42 0.4 1.31
 0 -7 -42 2.07 1.5
 0 -7 43 1.21 0.83
 0 -7 43 0.76 0.72
 0 -7 43 -0.56 0.69
 0 -7 -43 0.8 1.39
 0 7 43 2.34 1.2
 0 -7 43 3.53 1.3
 0 7 -43 -0.19 0.8
 0 7 43 0.02 0.73
 0 -7 -43 -0.64 0.95
 0 -7 43 0.04 0.62
 0 -7 43 0.24 0.6
 0 -7 -43 0.34 0.78
 0 7 -43 0.08 1.39
 0 7 43 2.09 1.18
 0 7 43 0.1 0.64
 0 7 -43 0.52 0.8
 0 -7 44 1.51 0.75
 0 -7 44 0.51 0.67
 0 7 -44 0.92 0.74
 0 -7 -44 0.08 1.22
 0 -7 44 0.99 0.58
 0 -7 -44 1.12 0.86
 0 7 -44 0.55 0.73
 0 7 44 0.82 0.66
 0 7 -44 0.28 0.71
 0 7 44 0.33 0.58
 0 -7 44 0.6 0.62
 0 7 45 0.43 0.51
 0 -7 45 0.33 0.68
 0 -7 45 -0.92 0.61
 0 7 -45 1.1 0.65
 0 -7 -45 1.28 1.13
 0 7 45 0.46 0.58
 0 -7 -45 0.72 0.78
 0 7 -45 1.03 0.65
 0 -7 46 0.88 0.6
 0 -7 46 1.03 0.55
 0 7 -46 0.94 0.59
 0 7 46 0.67 0.44
 0 -7 -46 -0.61 0.7
 0 7 46 0.3 0.51
 0 7 -46 0.92 0.57
 0 -7 47 1.55 0.54
 0 -7 47 0.56 0.47
 0 7 -47 0.09 0.53
 0 -7 -47 0.17 0.55
 0 7 47 -0.14 0.44
 0 -7 -47 1.24 0.6
 0 -7 47 1.26 0.51
 0 7 47 0.61 0.42
 0 7 -48 -0.2 0.43
 0 -7 -48 0.25 0.42
 0 7 48 0.43 0.37
 0 -7 48 -0.79 0.41
 0 -8 0 535.95 25.31
 0 8 0 576.64 25.51
 0 -8 0 567.65 25.54
 0 -8 0 545.87 25.06
 0 8 0 524.33 24.97
 0 8 0 613.46 25.57
 0 -8 0 547.24 25.52
 0 8 0 610.66 25.8
 0 -8 0 567.03 26.39
 0 -8 0 563.64 26.49
 0 8 0 615.04 26.52
 0 -8 0 590.21 26.63
 0 -8 0 578.45 26.72
 0 8 0 572.15 25.47
 0 -8 0 574.84 25.18
 0 8 0 543.28 26.58
 0 8 0 587.67 26.38
 0 -8 0 565.63 26.6
 0 8 0 562.98 26.71
 0 8 0 542.32 26.66
 0 8 0 543 26.64
 0 8 0 553.95 26.7
 0 8 0 554.93 26.28
 0 -8 0 564.2 26.95
 0 8 0 580.12 25.42
 0 8 -1 181.71 4.59
 0 -8 -1 164.96 4.3
 0 -8 1 168.77 4.58
 0 -8 -1 178.3 4.66
 0 8 1 171.31 4.46
 0 -8 -1 162.8 3.62
 0 -8 1 162.95 4.45
 0 8 1 148.92 3.53
 0 -8 1 169.31 4.59
 0 8 1 169.26 4.45
 0 8 -1 173.17 4.5
 0 -8 -1 168.21 4.65
 0 8 1 169.38 4.68
 0 -8 1 167.2 6.03
 0 -8 -1 166.62 5.98
 0 -8 1 167.01 5.96
 0 8 -1 182.38 5.17
 0 -8 -1 168.94 6.32
 0 8 1 172.97 4.57
 0 -8 1 163.95 6.2
 0 -8 1 159.27 5.92
 0 -8 -1 171.71 6.14
 0 8 -1 170.39 5.79
 0 8 1 165.52 5.91
 0 8 -1 177.24 4.41
 0 8 -1 173.78 5.65
 0 8 1 165.08 5.81
 0 -8 -1 162.18 6.09
 0 8 1 145.53 5.87
 0 8 -1 155.23 5.98
 0 -8 1 159.62 6.01
 0 -8 -1 168.03 3.49
 0 8 -1 156.61 6.08
 0 8 1 147 6.03
 0 8 -1 162.19 6.19
 0 8 1 155.31 6.12
 0 8 1 166.74 6.31
 0 8 -1 158.15 6.1
 0 8 1 153.69 6.1
 0 8 -1 164.04 6.37
 0 -8 -1 160.5 6.5
 0 8 1 165.22 5.72
 0 8 -1 165.82 5.78
 0 8 1 177.53 4.45
 0 8 -1 171.71 4.29
 0 8 -2 571.53 7.32
 0 8 2 568.47 7.16
 0 -8 -2 534.86 6.83
 0 -8 -2 568.12 7.43
 0 -8 2 563.05 7.49
 0 8 2 526.9 5.67
 0 -8 2 550.71 7.2
 0 -8 2 571.97 5.7
 0 -8 -2 536.96 5.56
 0 -8 2 541.3 7.21
 0 8 2 581.82 7.21
 0 8 -2 558.27 7.26
 0 8 -2 576.98 8.7
 0 -8 -2 564.63 10.21
 0 -8 2 542.72 10.22
 0 -8 2 558.45 10.19
 0 8 2 585.26 7.44
 0 8 -2 572.99 6.9
 0 -8 2 539.34 10.18
 0 8 2 572.51 10.29
 0 8 2 575.38 7.66
 0 -8 2 560.98 10.66
 0 8 -2 567.69 9.6
 0 -8 -2 551.2 10.67
 0 -8 -2 563.38 10.45
 0 8 2 558.21 10.06
 0 8 2 535.35 10.45
 0 8 -2 565.81 9.15
 0 -8 -2 529.01 10.24
 0 8 -2 531.16 10.33
 0 -8 2 535.88 10.24
 0 -8 2 528.82 6.8
 0 8 -2 541.76 10.54
 0 8 -2 538.18 10.55
 0 8 -2 539.32 10.55
 0 8 2 493.34 10.25
 0 8 2 542.68 10.78
 0 8 2 533.26 10.59
 0 8 -2 520.22 10.5
 0 8 2 506.78 10.41
 0 -8 -2 541.14 11.15
 0 8 2 529.43 9.4
 0 8 -2 549.46 9.88
 0 8 2 549.02 7.01
 0 8 -2 553.5 6.55
 0 -8 -2 563.88 7.56
 0 8 3 2.16 1.29
 0 -8 -3 3.9 1.38
 0 8 -3 -0.24 1.27
 0 -8 3 1.02 1.17
 0 -8 -3 2.62 1
 0 -8 3 1.06 1.26
 0 -8 3 2.25 1.01
 0 8 3 1.17 1.19
 0 -8 -3 2.22 1.36
 0 8 3 0.45 1.17
 0 8 -3 0.97 1.2
 0 -8 3 1.7 1.29
 0 -8 3 1.24 1.72
 0 -8 -3 2.59 1.84
 0 8 -3 0.53 1.36
 0 8 -3 -0.16 1.21
 0 8 3 0.22 1.07
 0 -8 3 -0.5 1.47
 0 8 3 1.24 1.3
 0 8 3 1.45 1.54
 0 -8 3 0.25 1.84
 0 -8 -3 1 1.65
 0 -8 3 0.49 1.48
 0 8 -3 0.59 1.44
 0 -8 3 2.25 1.54
 0 8 3 1.05 1.48
 0 8 -3 -0.34 1.23
 0 -8 -3 -0.26 1.43
 0 8 -3 -0.77 1.64
 0 8 3 1.64 1.5
 0 8 -3 0.26 1.47
 0 8 3 2.17 1.59
 0 8 -3 0.53 1.45
 0 8 3 0.81 1.45
 0 8 -3 1.58 1.54
 0 8 3 2.45 1.6
 0 8 -3 2.91 1.62
 0 8 3 1.37 1.55
 0 -8 -3 0.88 1.78
 0 8 3 1.25 1.51
 0 8 -3 1.83 1.49
 0 8 -3 1.5 1.25
 0 8 3 2.94 1.37
 0 8 4 739.87 33.1
 0 8 -4 768.13 33.08
 0 8 -4 757.37 33.17
 0 -8 4 724.22 33.21
 0 -8 -4 759.09 33.2
 0 8 4 738.31 32.88
 0 -8 -4 761.89 32.79
 0 -8 4 787.21 32.86
 0 -8 4 743.84 33.14
 0 -8 -4 714.91 32.86
 0 8 4 790.8 33.13
 0 8 -4 751.95 33.2
 0 -8 4 751.11 33.17
 0 -8 4 718.38 34.23
 0 -8 4 729.84 34.28
 0 -8 -4 751.92 34.18
 0 8 -4 796.21 33.87
 0 -8 4 772.4 34.33
 0 -8 4 706.69 34.26
 0 8 4 783.77 34.41
 0 -8 -4 716.72 34.24
 0 8 -4 757.68 33.81
 0 8 -4 735.82 33.51
 0 8 4 720.13 34.35
 0 -8 -4 750 34.39
 0 -8 4 741.78 34.31
 0 8 -4 691.25 34.2
 0 8 -4 572.44 33.2
 0 8 4 791.65 34.44
 0 8 4 707.71 34.31
 0 8 4 704.6 34.38
 0 8 -4 697.66 34.28
 0 8 4 711.77 34.45
 0 8 4 709.95 34.41
 0 8 -4 739.97 34.42
 0 8 4 705.49 34.4
 0 8 -4 729.75 34.45
 0 8 -4 746.36 34.41
 0 -8 4 751.07 34.71
 0 8 -4 729.87 34.14
 0 -8 -4 765.67 34.79
 0 8 4 733.08 33.89
 0 8 -4 748.83 32.88
 0 8 4 758.56 33.18
 0 -8 -4 735.92 33.27
 0 8 -5 2.17 1.17
 0 -8 5 1.47 1.33
 0 -8 -5 2.59 1.32
 0 8 -5 1.96 1.31
 0 8 5 1.02 1.24
 0 -8 5 0.94 1.25
 0 -8 5 1.88 1.04
 0 -8 -5 0.85 1.22
 0 8 5 0.97 1.27
 0 -8 -5 1.38 1.36
 0 8 -5 -0.25 1.18
 0 8 5 0.78 1.13
 0 -8 5 2.32 1.32
 0 8 -5 0.4 1.49
 0 8 -5 0.14 1.06
 0 -8 5 0.8 1.62
 0 -8 -5 0.24 1.62
 0 -8 5 0.26 1.48
 0 -8 5 2.02 1.62
 0 8 5 0.52 1.58
 0 8 -5 0.92 1.49
 0 -8 5 1.05 1.84
 0 -8 -5 2.09 1.63
 0 8 5 1.1 1.39
 0 -8 5 1.8 1.52
 0 8 5 0.26 1.5
 0 -8 5 2.62 1.26
 0 8 -5 -0.74 1.19
 0 -8 -5 2.15 1.59
 0 8 -5 2.37 1.53
 0 8 -5 0.81 1.53
 0 8 5 0.54 1.48
 0 8 5 -1.71 1.69
 0 8 -5 0.27 1.36
 0 8 5 3.66 1.65
 0 8 5 2.29 1.55
 0 8 5 1.43 1.45
 0 -8 -5 0.16 1.14
 0 8 -5 -0.55 1.8
 0 8 -5 1.09 1.52
 0 -8 -5 1.81 1.73
 0 8 5 3.14 1.54
 0 8 -5 -1.23 1.78
 0 -8 5 0.9 1.9
 0 8 -5 2.31 1.2
 0 8 5 -0.13 1.36
 0 8 6 14.97 1.77
 0 8 -6 15.77 1.8
 0 -8 -6 14.65 1.82
 0 -8 6 14.95 1.85
 0 8 -6 15.24 1.88
 0 -8 -6 14.9 1.72
 0 -8 6 16.83 1.67
 0 -8 6 15.35 1.77
 0 8 6 13.47 1.74
 0 -8 6 13.74 2.44
 0 8 -6 17.86 2.19
 0 -8 6 13.19 2.21
 0 8 6 13.4 2.36
 0 -8 -6 13.23 2.22
 0 8 -6 12.67 2.32
 0 8 -6 13.66 1.73
 0 8 6 13.93 2.4
 0 -8 -6 16.64 2.43
 0 -8 6 14.43 1.69
 0 8 6 14.13 2.47
 0 -8 6 14.49 2.3
 0 8 -6 13.22 2.31
 0 8 -6 12.95 2.4
 0 8 -6 11.85 2.3
 0 8 6 17.51 2.56
 0 -8 -6 15.58 1.86
 0 8 6 14.4 2.45
 0 8 6 14.42 2.38
 0 8 -6 9.99 2.13
 0 8 6 16.2 2.53
 0 8 6 10.82 2.29
 0 8 -6 14.42 1.39
 0 8 6 14.02 1.68
 0 8 -6 15.44 1.84
 0 -8 -6 14.57 1.95
 0 -8 6 15.64 1.84
 0 -8 6 17.52 2.74
 0 -8 -6 9.54 2.33
 0 8 6 14.54 2.14
 0 8 -6 14.14 2.42
 0 -8 -6 17.17 2.43
 0 -8 6 11.72 2.31
 0 8 -6 11.17 1.59
 0 8 -6 15.45 2.25
 0 8 6 16.37 1.89
 0 8 -6 11.41 1.51
 0 8 7 1.01 1.1
 0 8 -7 -2.13 1.28
 0 -8 -7 0.73 1.41
 0 8 -7 0.44 0.87
 0 -8 7 1.37 1.22
 0 8 -7 1.13 0.8
 0 8 7 2.12 1.49
 0 8 -7 0.85 1.56
 0 8 7 3.92 1.91
 0 8 -7 1.44 1.65
 0 8 7 -0.89 1.75
 0 8 7 0.57 1.49
 0 8 7 0.3 1.69
 0 8 -7 1.13 1.58
 0 -8 -7 0.73 1.08
 0 8 -7 -0.28 1.55
 0 -8 7 -0.28 1.66
 0 8 7 1.39 1.71
 0 8 7 1.46 1.62
 0 -8 7 0.27 1.56
 0 -8 -7 1.77 0.99
 0 8 -7 1.98 1.11
 0 8 7 2.93 1.68
 0 -8 -7 0.29 1.47
 0 -8 7 1.19 1.08
 0 8 7 0.83 1.57
 0 -8 7 1.62 1.57
 0 8 -7 1.65 1.04
 0 8 -7 2.05 1.47
 0 -8 -7 0.5 1.53
 0 -8 7 4.94 2.12
 0 -8 7 1.35 0.97
 0 8 -7 1.16 1.07
 0 8 7 0.27 1.39
 0 -8 -7 0.5 1.22
 0 8 -7 0.75 1.19
 0 -8 7 1.27 1.28
 0 8 7 1.35 1.21
 0 8 -7 0.38 1.35
 0 -8 -7 0.32 1.75
 0 -8 7 1.26 1.73
 0 8 -7 0.26 1.7
 0 8 7 2.35 1.64
 0 -8 -7 -0.1 1.28
 0 8 7 -2.01 1.5
 0 -8 7 2.41 1.19
 0 -8 7 1.65 1.13
 0 8 8 356.07 16.16
 0 -8 -8 349.54 16.28
 0 -8 8 369.59 16.5
 0 8 -8 349.85 16.29
 0 8 -8 351.73 16.3
 0 -8 8 356.53 15.78
 0 8 -8 342.2 15.79
 0 8 8 351.09 16.38
 0 -8 -8 361.23 16.53
 0 8 -8 357.31 15.59
 0 8 -8 345.2 15.55
 0 -8 8 365.07 16.31
 0 8 -8 345.32 15.79
 0 8 8 351.39 16.13
 0 8 8 312.12 17.58
 0 8 -8 345.51 17.6
 0 8 -8 346.89 17.68
 0 8 -8 340.7 17.6
 0 -8 -8 372.46 16.42
 0 8 8 329.05 17.62
 0 8 8 319.45 17.66
 0 8 8 332.95 17.62
 0 8 -8 317.35 17.43
 0 8 8 328.22 17.71
 0 8 8 388.27 17.87
 0 -8 8 360.43 17.6
 0 8 8 356.15 16.88
 0 -8 8 345.71 17.58
 0 8 8 355.98 16.23
 0 -8 8 377.75 16.2
 0 -8 8 352.6 16.24
 0 -8 -8 346.36 16.09
 0 8 8 365.94 15.61
 0 8 8 340.42 17.6
 0 -8 8 335.47 17.46
 0 8 -8 300.2 16.08
 0 -8 -8 321.78 17.52
 0 8 -8 304.5 16.04
 0 8 8 333.63 17.67
 0 -8 8 348.52 15.58
 0 -8 -8 349.72 17.36
 0 8 8 335.21 17.4
 0 -8 8 352.89 17.74
 0 8 -8 354.38 17.29
 0 -8 8 345.01 17.92
 0 -8 -8 335.55 17.86
 0 8 -8 346.19 17.48
 0 -8 -8 370.22 15.67
 0 -8 -9 52.35 3.27
 0 8 -9 50.14 3.35
 0 8 9 50.54 3.15
 0 8 -9 45.21 3.25
 0 -8 9 47.63 3.35
 0 -8 9 50.36 2.84
 0 8 9 45.12 3.33
 0 -8 -9 52.95 3.53
 0 8 -9 44.75 2.72
 0 8 -9 42.04 2.51
 0 8 -9 45.94 2.53
 0 8 9 51.16 3.12
 0 8 -9 46.53 2.75
 0 -8 9 42.39 3.15
 0 8 9 46 4.37
 0 8 -9 35.36 3.89
 0 8 -9 51.8 4.42
 0 8 -9 42.17 4.13
 0 8 9 44.2 4.14
 0 8 9 40.16 4.11
 0 8 9 36.01 3.95
 0 8 -9 48.78 4.32
 0 8 9 45.87 4.28
 0 -8 9 43.6 4.15
 0 8 9 50.01 4.32
 0 -8 9 43.62 4.1
 0 8 9 40.93 3.66
 0 8 9 46.71 3.2
 0 -8 9 48.07 3.11
 0 -8 9 45.9 3.14
 0 -8 -9 44.84 3.1
 0 8 9 51.51 2.62
 0 -8 9 41.98 4
 0 8 9 48.82 4.3
 0 8 9 47.72 4.3
 0 -8 9 47.4 2.58
 0 8 -9 53.39 4.22
 0 -8 -9 39.31 3.82
 0 -8 9 41.95 4.23
 0 8 9 44.06 4.06
 0 -8 -9 39.6 4.24
 0 8 -9 40.15 4.04
 0 -8 9 41.55 4.26
 0 -8 -9 45.77 2.63
 0 8 10 343.08 15.35
 0 8 -10 348.71 15.56
 0 -8 -10 337.02 15.51
 0 8 -10 321.61 15.58
 0 -8 10 313.87 15.62
 0 -8 -10 329.49 15.75
 0 -8 10 331.33 15.08
 0 8 10 338.56 15.66
 0 8 -10 319.57 14.78
 0 -8 -10 337.09 15.77
 0 8 -10 336.15 14.77
 0 -8 10 321.84 15.46
 0 8 10 336.34 15.35
 0 8 -10 326.29 15.02
 0 8 10 298.97 16.84
 0 8 -10 326.52 17
 0 8 -10 318.18 16.89
 0 8 10 324.11 17.12
 0 8 -10 316.61 16.88
 0 8 -10 321.89 16.92
 0 8 10 341.8 17.28
 0 8 10 340.86 17.24
 0 -8 10 331.56 16.88
 0 8 10 353.77 16.42
 0 -8 -10 311.84 17
 0 -8 10 348.69 17.09
 0 8 10 331.72 17.02
 0 -8 10 347.96 15.48
 0 8 10 331.56 15.53
 0 -8 10 331.42 15.45
 0 -8 -10 331.31 15.38
 0 8 10 323.76 14.8
 0 -8 10 325.17 16.83
 0 8 10 326.87 17.09
 0 8 10 323.08 16.99
 0 -8 10 323.38 14.8
 0 8 10 350.42 16.93
 0 -8 -10 328.33 16.66
 0 -8 10 320.19 17
 0 8 -10 348.99 16.8
 0 8 -10 310.46 16.76
 0 -8 10 319.39 17.21
 0 -8 -10 329.99 14.78
 0 -8 -10 334.32 14.87
 0 8 -11 16.33 2.03
 0 8 11 16.96 1.88
 0 8 -11 15.72 2.06
 0 -8 11 18.18 2.13
 0 -8 -11 16.3 2.01
 0 -8 -11 18.05 2.28
 0 8 11 16.67 2.14
 0 -8 11 19.36 1.81
 0 -8 -11 18.39 2.18
 0 8 -11 18.75 1.48
 0 8 -11 18.57 1.42
 0 8 -11 16.17 1.42
 0 8 11 16.7 1.85
 0 8 -11 15.61 2.85
 0 8 11 21.27 3.17
 0 8 11 13.77 2.8
 0 8 -11 16.37 2.75
 0 8 11 17.53 2.86
 0 8 -11 16.02 2.79
 0 8 11 16.99 2.94
 0 8 -11 16.44 2.84
 0 -8 11 14.84 2.7
 0 -8 -11 20.07 3.01
 0 -8 11 12.19 2.84
 0 8 11 16.26 2.58
 0 8 11 21.34 2.95
 0 -8 11 17.12 2.05
 0 8 11 17.49 2.2
 0 -8 -11 17.59 2.09
 0 8 11 15.6 1.51
 0 8 11 17.37 2.81
 0 8 11 18.05 2.98
 0 -8 11 18.6 2.82
 0 -8 11 16.26 1.49
 0 -8 -11 16.64 1.53
 0 8 11 17.43 1.44
 0 8 11 20.77 2.86
 0 -8 -11 23.02 2.9
 0 -8 11 19.45 2.93
 0 8 -11 18.1 2.83
 0 8 -11 13.37 2.68
 0 -8 -11 19.68 2.62
 0 -8 11 14.94 3.05
 0 8 -11 18.66 2.81
 0 -8 -11 17.41 1.54
 0 -8 -12 195.04 9.51
 0 -8 12 188.1 9.68
 0 8 -12 203.78 9.54
 0 8 12 199.74 9.27
 0 8 -12 175.8 9.57
 0 8 12 197.81 9.66
 0 -8 -12 174.62 9.7
 0 -8 12 204.69 9.22
 0 8 -12 190.19 8.77
 0 -8 -12 182.02 9.72
 0 -8 -12 193.43 8.79
 0 8 12 189.46 8.75
 0 -8 12 189.85 8.79
 0 8 12 189.04 9.28
 0 8 -12 184.14 9.58
 0 8 12 180.99 11.14
 0 8 -12 168.43 10.75
 0 8 12 187.69 11.2
 0 8 -12 175.11 10.85
 0 8 -12 175.23 10.81
 0 8 12 182.23 10.98
 0 8 12 186.09 11.21
 0 8 -12 185.84 11.01
 0 -8 12 200.75 11.06
 0 8 12 196.63 10.54
 0 -8 -12 164.48 10.92
 0 -8 -12 194.06 10.83
 0 8 12 187.74 10.97
 0 -8 12 188.55 10.99
 0 8 12 196.72 9.64
 0 -8 -12 181.88 9.39
 0 -8 -12 194.64 8.87
 0 -8 12 190 8.7
 0 8 -12 191.02 8.74
 0 8 -12 187.27 8.71
 0 -8 -12 186.57 10.75
 0 -8 -12 199.93 10.56
 0 -8 12 195.45 11.22
 0 8 -12 181.81 11.02
 0 8 -12 200.75 10.93
 0 8 12 183.59 10.86
 0 8 12 197.68 8.81
 0 8 12 190.12 11.04
 0 -8 12 188.25 10.86
 0 8 12 188.07 11.15
 0 -8 12 159.98 10.97
 0 8 -12 175.5 10.78
 0 8 -13 2.04 1.56
 0 8 -13 2.66 1.61
 0 -8 13 0.68 1.54
 0 -8 -13 2.55 1.41
 0 8 13 0.87 1.32
 0 8 13 1.28 1.62
 0 -8 -13 1.26 1.57
 0 -8 13 1.18 1.42
 0 8 -13 1.75 0.93
 0 -8 -13 0.18 1.64
 0 -8 -13 1.66 0.58
 0 8 -13 2.58 1.63
 0 8 13 0.71 1.27
 0 8 -13 1.39 2.11
 0 8 13 0.38 2.25
 0 8 13 3.82 2.29
 0 8 13 0.77 2.08
 0 8 -13 -0.34 1.82
 0 8 -13 -1.04 2.08
 0 8 -13 1.73 2.01
 0 8 13 1.43 1.99
 0 8 13 2.72 2.06
 0 -8 -13 0.76 1.92
 0 -8 13 1.35 1.89
 0 -8 -13 1.86 2.17
 0 8 13 1.81 2.12
 0 -8 13 1.4 2.23
 0 8 13 2.5 2.15
 0 -8 -13 1.66 1.06
 0 -8 -13 1.4 1.13
 0 -8 13 1.33 0.95
 0 8 13 3.18 1
 0 -8 -13 1.38 1.64
 0 8 13 1.27 1.69
 0 8 -13 0.95 0.96
 0 8 -13 0.83 1.03
 0 8 13 0.37 1.09
 0 8 13 2.19 1.09
 0 -8 13 -1.3 1.11
 0 8 13 -0.33 1.83
 0 -8 13 1.47 2.09
 0 8 -13 3.71 2.03
 0 -8 -13 2.61 1.83
 0 8 -13 -0.96 2.08
 0 -8 -13 -0.62 2.14
 0 -8 13 -0.39 2.13
 0 8 -13 -1.02 2.08
 0 -8 13 2.54 1.99
 0 8 13 5.21 2.09
 0 -8 13 1 1.88
 0 -8 14 455.85 22.64
 0 8 -14 427.81 21.98
 0 8 -14 406.49 20.44
 0 8 -14 445.3 20.23
 0 -8 14 448.28 20.56
 0 -8 -14 430.53 20.23
 0 -8 14 456.86 20.07
 0 -8 -14 422.55 20.6
 0 8 14 448.34 20.46
 0 -8 -14 433.41 20.57
 0 -8 -14 427.65 20.24
 0 8 -14 451.93 19.53
 0 -8 14 438.3 19.55
 0 -8 -14 438.21 19.1
 0 8 -14 412.22 20.37
 0 8 14 431.69 20
 0 8 -14 420.05 21.95
 0 8 14 440.48 22.44
 0 8 -14 425.2 21.95
 0 8 14 421.48 22.12
 0 8 -14 414.4 21.89
 0 8 -14 396.01 21.81
 0 8 14 430.05 22.33
 0 8 14 433.04 22.36
 0 -8 -14 418.16 22.24
 0 8 14 447.4 22.09
 0 -8 -14 438.79 21.77
 0 8 14 438.94 22.32
 0 8 14 468.38 21.68
 0 -8 14 419.11 22
 0 8 14 434.87 20.43
 0 -8 14 459.52 20.45
 0 8 14 431.81 19.53
 0 -8 14 426.37 19.45
 0 8 14 433.34 19.4
 0 -8 -14 438.27 19.61
 0 8 14 429.03 22.25
 0 -8 14 381.67 21.81
 0 -8 14 435.99 21.98
 0 8 14 447.5 19.52
 0 -8 14 431.52 19.52
 0 -8 -14 433.46 19.54
 0 8 -14 451.79 21.97
 0 8 14 446.59 22.01
 0 -8 14 453.43 22.26
 0 -8 -14 462.15 21.89
 0 -8 -14 483.04 21.47
 0 8 -14 423.85 22.14
 0 8 -14 437.91 19.49
 0 8 -14 445.79 19.44
 0 8 15 64.42 3.49
 0 -8 -15 69.16 3.76
 0 -8 15 68.78 3.6
 0 -8 -15 63.8 4.59
 0 -8 15 68.75 4.23
 0 8 15 62.63 4.5
 0 -8 -15 66.63 4.69
 0 -8 -15 68.67 4.5
 0 8 -15 69.76 3.63
 0 -8 15 66.82 3.65
 0 8 -15 71.39 4.35
 0 -8 -15 66.61 4.31
 0 -8 15 69.66 4.6
 0 8 -15 65.84 4.55
 0 8 -15 77.89 4.67
 0 8 15 59.02 5.65
 0 8 -15 60.02 5.62
 0 8 -15 75.75 5.95
 0 8 -15 61.64 5.59
 0 8 15 72.78 6.05
 0 8 -15 71.01 5.91
 0 8 15 58.93 5.69
 0 8 15 56.54 5.67
 0 -8 -15 61.34 5.77
 0 8 15 57.64 5.73
 0 8 15 77.6 5.76
 0 -8 -15 56.86 5.3
 0 -8 15 74.15 5.95
 0 -8 15 75.28 4.6
 0 8 15 67.37 4.59
 0 8 15 74.12 3.7
 0 8 15 69.21 6.02
 0 -8 15 61.2 5.58
 0 -8 15 54.69 5.54
 0 -8 15 63.35 5.81
 0 -8 15 62.41 6.05
 0 8 -15 62.87 5.81
 0 -8 15 69.49 3.66
 0 -8 -15 69.11 3.72
 0 -8 15 63.55 5.8
 0 8 -15 72.02 5.82
 0 8 15 75.14 5.8
 0 8 -15 53.37 5.43
 0 -8 -15 82.72 5.32
 0 -8 -15 54.92 5.22
 0 8 15 71.43 3.41
 0 -8 -15 67.52 3.44
 0 8 -15 67.57 3.54
 0 8 -15 67.03 3.63
 0 -8 16 17.14 1.56
 0 8 16 18.14 1.49
 0 -8 -16 16.62 1.7
 0 -8 -16 19.96 1.75
 0 -8 16 19.98 2.43
 0 -8 -16 19.72 2.25
 0 8 -16 16.56 2.2
 0 8 -16 14.36 2.33
 0 -8 16 17.61 2.19
 0 -8 -16 12.95 2.46
 0 8 16 18.4 2.46
 0 8 -16 17.98 1.56
 0 -8 -16 17.11 2.49
 0 -8 16 16.77 1.62
 0 8 -16 12.95 2.24
 0 8 16 14.14 3.17
 0 8 -16 19.01 3.26
 0 8 -16 15.81 3.11
 0 8 -16 15.87 3.31
 0 8 16 14.8 3.15
 0 8 -16 10.84 2.96
 0 8 16 18.74 3.39
 0 8 16 15.98 3.19
 0 -8 -16 16.25 1.4
 0 8 -16 19.17 1.56
 0 8 16 16.67 1.4
 0 8 -16 17.85 1.66
 0 8 16 15.31 1.35
 0 8 16 19.18 3.44
 0 8 16 16.43 3.13
 0 -8 -16 12.25 3.1
 0 -8 -16 20.33 3.23
 0 -8 16 17.6 2.4
 0 -8 -16 15.64 2.35
 0 8 16 19.51 2.61
 0 8 16 15.97 1.68
 0 -8 16 13.65 1.58
 0 8 16 13.13 3.12
 0 -8 16 13.68 3.31
 0 -8 16 12.03 2.96
 0 -8 16 16.33 3.1
 0 -8 -16 19.82 3.26
 0 -8 -16 14.67 2.52
 0 8 -16 13.33 3.09
 0 8 16 17 3.18
 0 -8 16 18.13 3.42
 0 8 -16 14.19 3.01
 0 -8 16 22.26 3.74
 0 8 -16 11.75 2.99
 0 -8 -17 8.71 1.42
 0 -8 -17 10.17 1.53
 0 8 17 9.55 1.25
 0 -8 17 7.5 1.32
 0 -8 17 8.86 2.04
 0 8 -17 9.74 1.99
 0 -8 -17 7.36 1.82
 0 8 -17 8.41 2.07
 0 -8 -17 10.92 2.26
 0 8 17 11.37 2.24
 0 -8 17 9.12 1.96
 0 -8 17 10.56 1.38
 0 -8 -17 9.18 2.27
 0 8 -17 8.06 1.3
 0 8 17 11.65 1.2
 0 -8 -17 9.49 1.19
 0 8 -17 7.75 1.4
 0 8 -17 10.69 1.29
 0 8 -17 10.62 2.07
 0 8 17 7.25 2.82
 0 8 -17 8.82 2.67
 0 8 -17 3.62 2.51
 0 8 -17 8.05 2.78
 0 8 17 8.55 2.88
 0 8 17 10.87 3.15
 0 8 -17 8.01 2.73
 0 8 17 14.66 2.42
 0 -8 17 7.83 2.1
 0 -8 -17 9.17 2.22
 0 8 17 7.47 2.75
 0 8 17 7.64 2.7
 0 -8 -17 12.22 2.83
 0 -8 -17 10.54 2.96
 0 -8 -17 8.33 1.2
 0 8 17 9.18 1.44
 0 -8 17 11.76 1.46
 0 8 17 10.57 2.85
 0 -8 17 8.44 2.82
 0 -8 17 6.63 2.61
 0 -8 17 14.25 3.02
 0 -8 -17 8.12 2.56
 0 8 -17 14.72 3.13
 0 8 -17 10.41 2.88
 0 8 17 10.21 2.82
 0 -8 17 9.39 2.9
 0 -8 17 6.95 2.78
 0 8 -17 3.69 2.48
 0 8 18 69.28 3.64
 0 -8 18 71.73 3.84
 0 -8 -18 69.9 3.96
 0 8 -18 67.56 4.48
 0 8 -18 63.16 4.81
 0 -8 -18 70.72 4.57
 0 -8 18 75.01 4.91
 0 8 18 77.36 4.84
 0 -8 -18 73.36 5.04
 0 -8 18 72.34 4.58
 0 -8 18 72.81 3.91
 0 -8 -18 71.34 4.81
 0 -8 -18 70.9 5.03
 0 8 -18 70.79 3.83
 0 8 -18 69.35 3.71
 0 8 18 67.21 3.63
 0 -8 -18 73.78 3.66
 0 8 -18 66.25 3.85
 0 8 -18 80.22 5
 0 8 18 84.17 6.79
 0 8 -18 68.09 6.16
 0 8 18 64.49 6.2
 0 8 -18 66.86 6.19
 0 8 -18 70.16 6.05
 0 8 18 64.13 6.33
 0 8 -18 60.86 5.97
 0 8 18 75.44 5.03
 0 -8 18 67.86 4.81
 0 8 18 71.52 6.5
 0 -8 -18 72.48 6.58
 0 8 18 78.32 6.3
 0 -8 -18 75.31 6.02
 0 8 18 68.62 3.88
 0 -8 -18 75.69 3.77
 0 8 18 69.71 3.87
 0 -8 -18 70.3 3.94
 0 -8 18 72.7 3.91
 0 -8 18 63.12 6.13
 0 8 18 73.27 6.59
 0 -8 18 79.91 6.4
 0 -8 18 68.72 6.48
 0 -8 -18 69.59 5.97
 0 -8 -18 64.83 6.22
 0 -8 18 78.27 6.55
 0 8 -18 67.18 6.26
 0 8 -18 79.73 6.43
 0 8 18 70.13 6.16
 0 -8 18 68.99 6.45
 0 8 -18 71.41 6.26
 0 -8 -19 22.91 2.17
 0 -8 19 27.65 2.14
 0 8 19 28.41 1.92
 0 8 -19 27.19 1.99
 0 -8 -19 28.57 1.94
 0 8 -19 26.18 2.19
 0 8 -19 26.63 2.72
 0 -8 19 21.24 2.88
 0 8 -19 28.57 3.21
 0 8 19 24.82 2.95
 0 -8 -19 25.51 3.11
 0 -8 19 26.09 2.82
 0 8 -19 28.64 2.11
 0 -8 -19 25.2 3.06
 0 -8 19 27.16 2.15
 0 8 -19 22.12 2.81
 0 8 19 27.01 4.34
 0 8 -19 22.03 3.88
 0 8 -19 30.54 4.25
 0 8 19 24.16 4.08
 0 8 -19 32.61 4.24
 0 8 -19 25.1 3.95
 0 8 19 32.11 4.24
 0 -8 -19 32.38 4.06
 0 8 19 32.62 4.21
 0 -8 -19 30.12 4.47
 0 8 19 26.94 3.15
 0 -8 19 30.04 3.16
 0 -8 -19 26.97 3.09
 0 -8 -19 28.6 1.99
 0 8 19 30.2 2.22
 0 8 19 27.39 2.17
 0 8 -19 21.41 3.97
 0 -8 -19 26.59 4.16
 0 -8 19 29.59 4.51
 0 -8 19 29.98 4.17
 0 -8 19 32.01 4.48
 0 8 19 23.99 4.07
 0 -8 -19 28.07 2.27
 0 -8 19 29.59 2.23
 0 8 -19 28.27 4.3
 0 -8 -19 22.34 3.69
 0 -8 19 25.61 4.16
 0 -8 -19 21.36 3.92
 0 8 19 26.28 4.08
 0 8 -19 23.4 4.02
 0 -8 -20 146.2 7.41
 0 -8 20 148.06 7.28
 0 8 -20 141.74 7.29
 0 8 -20 149.72 7.12
 0 8 20 148.67 7.12
 0 -8 -20 151.29 7.09
 0 8 -20 145.3 8.52
 0 8 -20 151.74 7.91
 0 -8 20 147.92 8.39
 0 8 20 160.95 8.36
 0 -8 20 157.77 8.18
 0 -8 -20 153.76 8.63
 0 -8 -20 160.16 8.64
 0 -8 20 148.2 7.35
 0 -8 -20 150.01 8.41
 0 8 -20 150.1 7.27
 0 -8 -20 155.11 10.69
 0 8 20 153.94 10.13
 0 -8 -20 153.19 9.69
 0 8 20 147.61 10.32
 0 8 -20 148.05 8.35
 0 8 -20 150.44 7.34
 0 -8 20 154.26 8.56
 0 8 20 156.77 8.61
 0 8 -20 137.56 9.96
 0 8 20 147.15 10.52
 0 8 20 141.11 10.5
 0 8 -20 148.33 10.09
 0 8 -20 161.6 10.38
 0 8 -20 124.21 9.76
 0 -8 -20 161.98 7.19
 0 8 20 142.67 7.32
 0 8 20 139.24 7.24
 0 -8 -20 134.72 10
 0 -8 20 137.49 10.36
 0 8 -20 148.61 10.31
 0 -8 20 147.2 10.09
 0 8 20 160.19 10.69
 0 -8 20 142.97 10.38
 0 8 20 146.13 7.33
 0 -8 20 162.22 7.38
 0 -8 -20 146.63 7.39
 0 8 20 157.85 10.24
 0 -8 -20 161.52 10.11
 0 8 -20 172.09 10.45
 0 -8 20 150.14 10.3
 0 -8 -20 140.98 10.23
 0 8 -20 132.39 10.03
 0 -8 21 22.14 4.42
 0 8 -21 20.27 4.25
 0 -8 -21 21.59 4.14
 0 -8 21 25.72 2.16
 0 -8 -21 23.5 2.21
 0 8 21 23.38 1.41
 0 -8 21 23.08 2.98
 0 8 -21 19.58 3.14
 0 8 21 23.72 2.99
 0 -8 -21 25.26 3.26
 0 -8 21 31.69 3.14
 0 -8 -21 24.29 3.19
 0 -8 21 29.2 2.25
 0 8 -21 25.99 2.08
 0 -8 -21 28.39 4.09
 0 8 21 34.12 4.76
 0 8 21 24.24 4.24
 0 8 -21 23.08 3.02
 0 8 -21 25.88 2.14
 0 -8 -21 23.41 3.14
 0 -8 21 28.01 3.3
 0 8 21 24.36 3.22
 0 8 -21 24.82 4.15
 0 8 -21 27.23 4.39
 0 8 -21 28.2 4.39
 0 8 21 24.6 2.17
 0 -8 21 30.86 4.42
 0 -8 21 26.07 4.55
 0 8 -21 22.2 2.16
 0 8 21 25.14 1.94
 0 8 -21 30.68 1.98
 0 -8 21 25.02 2.17
 0 8 21 25.83 2.16
 0 -8 -21 22.59 2.29
 0 8 21 24.55 2.2
 0 8 -21 26.63 2.04
 0 -8 -21 26.17 4.1
 0 -8 22 0.22 2.27
 0 8 22 0.39 2.26
 0 -8 22 3.98 2.3
 0 -8 -22 4.95 2.41
 0 8 -22 3.08 1.37
 0 -8 -22 8.4 2.53
 0 -8 22 2.1 1.44
 0 -8 22 1.82 1.35
 0 -8 -22 3.68 1.48
 0 8 -22 5.22 2.26
 0 8 -22 2.47 1.36
 0 -8 -22 3.21 2.43
 0 -8 22 -1.01 2.3
 0 8 22 2.09 1.46
 0 8 22 1.02 2.9
 0 8 22 0.92 3.21
 0 -8 -22 1.98 1.56
 0 -8 22 4.91 1.52
 0 8 22 2.85 1.38
 0 8 -22 3.88 1.59
 0 8 22 2.47 1.25
 0 8 -22 2.91 1.25
 0 8 22 2.52 0.75
 0 -8 -22 3.85 3.02
 0 -8 22 3.35 2.95
 0 8 -22 5 3.4
 0 8 -22 2.51 1.36
 0 8 23 1.95 2.34
 0 -8 23 9.74 2.52
 0 8 -23 6.23 2.38
 0 -8 -23 5.55 2.53
 0 -8 23 6.04 1.55
 0 -8 -23 5.81 1.62
 0 8 -23 5.64 1.56
 0 8 23 5.05 1.63
 0 -8 23 6.36 1.57
 0 -8 23 11.64 2.72
 0 8 23 7.92 3.71
 0 8 23 6.76 3.46
 0 8 23 6.36 1.55
 0 -8 -23 7.38 1.71
 0 -8 23 5.18 1.65
 0 8 -23 6.38 1.28
 0 8 -23 4.64 1.66
 0 8 23 7.02 1.4
 0 8 23 5.75 0.85
 0 -8 -23 4.91 3.15
 0 -8 23 4.04 3.43
 0 8 -23 6.73 3.55
 0 8 -23 3.71 1.45
 0 8 -24 10.03 2.71
 0 -8 24 7.74 1.7
 0 -8 -24 7.63 1.76
 0 -8 -24 3.48 2.63
 0 8 -24 5.68 2.31
 0 8 -24 8.34 1.7
 0 8 24 4.62 1.59
 0 8 24 4.08 2.73
 0 -8 24 7.48 2.61
 0 8 24 8.05 3.84
 0 8 24 3.81 3.52
 0 -8 -24 6.94 1.78
 0 -8 24 4.86 1.67
 0 8 24 6.53 1.61
 0 8 24 6.4 0.89
 0 -8 24 4.16 3.31
 0 -8 -24 3.49 3.48
 0 8 -24 12.8 4.04
 0 8 -24 4.85 1.72
 0 8 24 7.79 1.47
 0 8 -24 6.12 1.59
 0 8 -25 27.31 1.77
 0 -8 25 29.39 1.68
 0 8 25 29.92 1.73
 0 -8 25 24.86 1.77
 0 -8 -25 30.41 1.76
 0 8 25 30.04 1.76
 0 8 25 31.25 1.66
 0 8 -25 27.79 3.59
 0 -8 25 32.9 3.65
 0 -8 -25 29.18 3.66
 0 -8 -25 29.6 3.65
 0 -8 -25 27.85 3.59
 0 -8 -25 17.78 3.5
 0 8 -25 27.71 3.4
 0 8 -25 30.09 2.48
 0 8 25 26.7 2.34
 0 -8 25 31.76 3.88
 0 8 25 34.48 3.91
 0 -8 25 24.41 5.05
 0 8 -25 16.45 4.67
 0 -8 -25 24.75 4.47
 0 8 -25 31.98 2.36
 0 -8 25 27.05 2.42
 0 -8 -25 34.21 2.62
 0 -8 -25 26.15 2.55
 0 8 25 23.9 2.36
 0 -8 25 26.88 2.47
 0 8 25 27.42 4.68
 0 8 25 30.8 4.97
 0 8 25 28.43 2.27
 0 8 -25 29.28 2.6
 0 -8 -26 1.4 1.67
 0 8 26 3.89 1.56
 0 -8 26 4.5 1.79
 0 8 -26 4.9 1.03
 0 -8 -26 2.72 1
 0 -8 -26 1.29 0.96
 0 8 26 2.03 0.97
 0 -8 26 2.26 1.07
 0 8 26 2.26 0.98
 0 -8 26 1.83 0.91
 0 8 26 3.14 0.93
 0 8 26 2.35 0.84
 0 8 -26 1.72 2.54
 0 -8 26 4.12 2.36
 0 -8 26 2.74 2.51
 0 -8 -26 0.82 2.5
 0 -8 -26 6.66 2.68
 0 -8 -26 -0.25 2.51
 0 -8 -26 1.69 1.02
 0 -8 -26 0.79 1.13
 0 -8 26 2.37 0.96
 0 8 -26 2.84 1.07
 0 8 -26 4.69 2.4
 0 -8 -26 -1.87 2.52
 0 8 -26 4.96 1.59
 0 8 -26 2.17 1.46
 0 8 26 2.14 1.57
 0 8 -26 2.87 1.04
 0 8 26 2.23 1.11
 0 8 26 3.69 1.43
 0 8 -26 5.03 1.76
 0 8 26 2.58 1.07
 0 -8 -26 2.63 1.01
 0 -8 26 1.85 1.62
 0 -8 -26 4.02 1.67
 0 8 26 2.48 2.77
 0 -8 26 2.4 2.6
 0 -8 -26 0.51 2.98
 0 8 -27 0.53 1.01
 0 -8 -27 -0.33 1
 0 -8 27 0.46 0.9
 0 8 27 1.09 0.91
 0 -8 27 -1.57 1.08
 0 8 27 0.08 1
 0 8 27 0.29 1.01
 0 -8 -27 -0.33 0.96
 0 8 27 0.42 0.83
 0 8 27 1.11 0.93
 0 -8 27 -2.97 2.4
 0 8 -27 2.66 2.62
 0 -8 -27 -2.53 2.33
 0 -8 27 2.64 2.53
 0 -8 -27 0.79 2.55
 0 -8 -27 0.82 2.46
 0 8 27 -1.83 1.56
 0 -8 -27 2.05 1.83
 0 -8 27 -1.04 1.72
 0 -8 -27 -0.64 2.46
 0 8 -27 0.24 2.26
 0 8 -27 0.23 1.53
 0 8 27 1.42 2.67
 0 -8 27 2.48 2.83
 0 8 27 -0.65 1.1
 0 8 -27 0.64 1.03
 0 8 27 2.15 1.6
 0 -8 27 -0.51 0.91
 0 -8 27 1.49 0.86
 0 8 27 0.38 1.08
 0 -8 -27 -0.51 1.01
 0 -8 27 0.68 1.58
 0 -8 -27 3.98 1.69
 0 8 27 0.36 1.41
 0 8 -27 1.58 1.68
 0 8 -27 -0.7 1.06
 0 -8 -27 0.94 1.14
 0 -8 27 1.69 0.99
 0 -8 -27 0.38 1.01
 0 -8 -28 11.42 1.28
 0 8 -28 11.87 1.28
 0 -8 28 11.72 1.18
 0 8 28 11.45 1.25
 0 -8 28 11.8 1.32
 0 8 28 11.53 1.22
 0 8 28 12.25 1.17
 0 8 28 11.51 1.1
 0 -8 28 19.79 3.07
 0 8 -28 13.09 3.06
 0 -8 28 13.23 3.02
 0 -8 -28 10.01 2.85
 0 -8 -28 12.45 3.08
 0 -8 -28 12.27 3.09
 0 8 28 12.09 1.97
 0 -8 28 13.73 2.11
 0 -8 -28 15.34 2.21
 0 -8 -28 13.87 3.25
 0 8 -28 10.13 2.66
 0 8 -28 9.84 1.88
 0 -8 28 13.7 3.39
 0 8 28 15.46 3.23
 0 8 -28 10.12 1.31
 0 8 28 12.74 1.36
 0 8 28 17.32 1.96
 0 -8 28 12.27 1.24
 0 -8 28 12.77 1.18
 0 -8 -28 11.7 1.27
 0 8 28 13.51 1.37
 0 -8 -28 13.26 2.02
 0 -8 28 11.25 2.01
 0 8 28 12.84 1.79
 0 8 -28 11.73 2.09
 0 -8 -28 11.8 1.33
 0 8 -28 10.72 1.31
 0 -8 -28 12.43 1.41
 0 -8 28 14.74 1.3
 0 8 -29 1.45 1.06
 0 -8 -29 1.7 1.04
 0 8 29 1.08 0.96
 0 8 29 0.53 1
 0 -8 29 0.12 1.13
 0 8 29 0.31 1.01
 0 -8 29 0.36 0.97
 0 8 29 -0.05 0.88
 0 -8 29 2.02 2.62
 0 8 -29 3.12 2.57
 0 -8 -29 3.75 2.72
 0 -8 29 2.58 2.73
 0 -8 -29 -0.28 2.42
 0 -8 -29 -1.69 2.68
 0 8 29 -1.08 1.65
 0 -8 29 -0.53 1.82
 0 -8 -29 1.39 1.86
 0 -8 -29 -0.67 2.98
 0 8 -29 2.1 2.28
 0 8 -29 -0.12 1.53
 0 -8 29 5.86 2.86
 0 8 29 2.98 2.89
 0 8 -29 0.84 1.06
 0 8 29 1.56 1.17
 0 8 29 2.2 1.65
 0 -8 29 -0.12 1.7
 0 -8 -29 -0.6 1.68
 0 -8 29 1.74 0.93
 0 -8 29 2.72 1
 0 8 29 -0.28 1.45
 0 8 -29 0.12 1.84
 0 -8 -29 -0.39 1.22
 0 8 -29 1.3 1.1
 0 -8 -29 -0.37 1.03
 0 -8 29 0.74 1.01
 0 8 29 -0.45 1.12
 0 -8 -29 0.04 1.03
 0 -8 30 9.54 3.04
 0 -8 -30 9.55 2.96
 0 -8 -30 8.92 3.02
 0 -8 30 8.04 1.09
 0 -8 30 7.53 1.12
 0 8 -30 0.92 2.67
 0 -8 -30 6.49 3.32
 0 8 -30 6.89 1.77
 0 -8 30 14.2 3.26
 0 8 30 9.06 3.17
 0 8 -30 6.88 1.24
 0 8 30 7.32 1.32
 0 8 30 7.46 1.02
 0 8 -30 7.61 3
 0 -8 30 4.02 2.67
 0 8 -30 7.1 1.19
 0 -8 -30 6.18 1.2
 0 -8 -30 8.31 1.2
 0 -8 30 7.73 1.19
 0 -8 -30 7.86 1.34
 0 8 -30 8.69 1.26
 0 8 30 7.97 1.17
 0 -8 30 8.74 1.12
 0 8 30 8.07 1.1
 0 -8 30 7.26 1.25
 0 8 30 6.65 1.14
 0 8 30 8.14 1.31
 0 -8 -30 7.03 1.2
 0 -8 31 24.07 3.69
 0 -8 -31 17.24 3.23
 0 -8 -31 21.95 3.66
 0 -8 31 17.38 1.34
 0 -8 -31 13.13 1.47
 0 -8 31 17.98 1.43
 0 -8 -31 11.33 3.47
 0 8 -31 20.34 2.2
 0 -8 31 19.61 3.64
 0 8 31 20.38 3.71
 0 8 31 19.03 1.62
 0 8 -31 16.08 1.5
 0 8 -31 14.24 1.52
 0 -8 31 17.26 1.45
 0 -8 -31 16.86 1.59
 0 8 -31 12.8 3.47
 0 -8 31 13.67 3.02
 0 8 31 15.68 1.3
 0 -8 31 14.25 1.49
 0 -8 31 17.59 1.38
 0 8 31 16.66 1.43
 0 8 31 15.94 1.43
 0 8 31 16.45 1.37
 0 8 31 14.85 1.52
 0 -8 -31 16.88 1.48
 0 8 -31 16 1.45
 0 -8 -31 14.28 1.47
 0 -8 32 1.8 1.21
 0 8 32 3.45 1.09
 0 -8 32 3.7 1.04
 0 8 32 3.44 1.1
 0 8 32 2.52 1.04
 0 8 32 1.21 0.96
 0 8 -32 4.81 2.99
 0 -8 32 7.05 2.64
 0 -8 32 0.27 3.01
 0 -8 -32 3.44 2.03
 0 -8 32 3.8 1.96
 0 8 32 -0.12 1.78
 0 -8 -32 0.59 2.9
 0 8 32 1.51 1.15
 0 -8 32 2.5 1.07
 0 -8 32 3.35 0.98
 0 8 -32 4.01 1.65
 0 8 32 -0.61 2.99
 0 8 -32 1.61 1.14
 0 8 32 2.56 1.25
 0 8 -32 3.64 1.16
 0 -8 -32 1.56 1.14
 0 8 -32 5.25 2.05
 0 8 -32 1.99 1.99
 0 8 32 6.04 1.71
 0 -8 -32 1.93 1.11
 0 8 32 2.35 1.16
 0 8 -32 2.39 1.17
 0 -8 -32 2.31 1.29
 0 -8 32 2.82 1.09
 0 -8 -32 2.47 1.12
 0 -8 -32 1.3 1.76
 0 -8 32 4.36 1.94
 0 8 33 16.23 1.38
 0 8 -33 10.19 3.43
 0 -8 33 20.81 3.59
 0 -8 -33 19.68 2.52
 0 -8 33 17.44 2.29
 0 8 33 19.84 2.28
 0 -8 -33 15.64 3.42
 0 -8 33 15.93 1.44
 0 8 33 16.22 1.53
 0 -8 33 19.84 1.41
 0 -8 -33 16.73 1.55
 0 8 -33 16.92 2.23
 0 8 33 22.5 3.93
 0 8 -33 18.87 1.6
 0 8 33 21.29 1.65
 0 -8 -33 17.81 1.5
 0 8 33 18.42 1.62
 0 -8 33 17.98 1.44
 0 -8 33 16.23 1.56
 0 8 33 17.19 1.42
 0 8 33 17.55 1.49
 0 8 -33 15.71 1.58
 0 -8 -33 17.79 1.64
 0 -8 33 18.16 1.51
 0 8 -33 22.95 2.55
 0 8 33 17.89 2.09
 0 -8 33 15.47 2.32
 0 -8 -33 17.54 2.29
 0 8 -33 18.55 1.5
 0 8 34 12.99 1.27
 0 -8 34 14.09 1.3
 0 8 34 13.74 1.32
 0 -8 34 12.68 1.41
 0 8 -34 12.51 3.26
 0 -8 34 11.4 3.36
 0 8 34 10.57 2
 0 -8 -34 10.33 2.2
 0 -8 -34 11.7 3.43
 0 -8 34 12.53 1.29
 0 8 34 11.84 1.39
 0 -8 34 14.92 1.26
 0 -8 -34 13.54 1.38
 0 8 -34 13.44 1.42
 0 8 34 12.98 1.48
 0 8 34 17.03 3.54
 0 8 -34 12.45 1.42
 0 -8 -34 14.72 1.55
 0 8 34 11.06 1.21
 0 8 -34 11.87 2.29
 0 8 34 15.43 1.99
 0 8 -34 9.55 2.07
 0 -8 -34 12.76 1.38
 0 8 34 14.67 1.47
 0 -8 34 15.73 2.19
 0 -8 -34 12.7 2.06
 0 8 -34 12.17 1.39
 0 8 -35 0.3 2.67
 0 -8 35 5.59 3.03
 0 8 35 3.68 1.71
 0 -8 -35 9.32 1.99
 0 -8 -35 4.02 2.96
 0 8 35 5.33 1.18
 0 -8 35 5.81 1
 0 -8 35 4.83 1.06
 0 8 35 6.22 1.27
 0 8 -35 3.59 1.18
 0 8 35 3.13 2.92
 0 -8 -35 4.98 1.32
 0 8 -35 4.99 1.21
 0 -8 -35 3.97 1.13
 0 8 35 2.09 1.61
 0 8 -35 6.64 2.04
 0 -8 35 2.85 1.18
 0 8 35 1.9 1.06
 0 8 35 5.79 1.14
 0 -8 35 4.48 1.07
 0 8 -35 8.25 2
 0 8 35 5.18 1.21
 0 -8 -35 5.04 1.13
 0 -8 -35 0.67 1.71
 0 -8 35 3.62 1.74
 0 8 -35 4.98 1.14
 0 8 -36 2.92 2.93
 0 -8 36 7.74 3.13
 0 -8 -36 7.85 1.94
 0 8 36 8.51 1.77
 0 -8 -36 9.48 3
 0 8 36 7.44 1.26
 0 -8 36 7.88 1.03
 0 -8 36 8.5 1.08
 0 -8 -36 8.08 1.2
 0 8 36 7.19 1.32
 0 8 -36 6.21 1.2
 0 8 36 11.13 3.2
 0 8 -36 5.41 1.23
 0 -8 -36 6.43 1.33
 0 8 36 9.75 1.74
 0 8 -36 7.76 1.95
 0 -8 36 9.03 1.12
 0 -8 36 7.33 1.26
 0 8 36 8.49 1.11
 0 8 -36 8.72 2.05
 0 8 36 7.07 1.29
 0 -8 -36 8.18 1.2
 0 -8 36 8.19 1.93
 0 -8 -36 10.07 1.88
 0 -8 -36 7.28 1.06
 0 8 -36 7.8 1.23
 0 8 -37 1.66 2.71
 0 -8 37 0.74 2.8
 0 -8 -37 0.13 1.69
 0 8 37 1.04 1.51
 0 -8 -37 -0.8 2.67
 0 8 37 -0.37 1.08
 0 -8 37 0.13 0.92
 0 -8 -37 1 0.99
 0 8 -37 -0.04 1.06
 0 8 37 0.77 2.68
 0 -8 -37 1.59 1.23
 0 8 -37 0.9 1.07
 0 8 -37 -2.39 1.81
 0 8 37 -0.76 1.46
 0 8 37 0.11 0.98
 0 -8 37 1.07 1.06
 0 -8 37 -0.76 1.14
 0 -8 37 0.03 0.97
 0 8 -37 -1.16 1.68
 0 8 37 0.82 1.07
 0 -8 -37 -0.98 1.04
 0 -8 37 0.59 1.56
 0 -8 -37 -0.2 1.49
 0 8 -37 -0.05 1.06
 0 -8 -37 -0.05 0.9
 0 8 -38 8.03 2.86
 0 -8 38 9.3 3.07
 0 -8 -38 2.02 2.52
 0 -8 -38 8.03 1.12
 0 8 38 5.22 2.89
 0 8 38 7.44 1.14
 0 -8 -38 8.27 1.14
 0 -8 38 7.97 1.02
 0 -8 -38 7.35 1.94
 0 -8 38 2.21 1.47
 0 8 38 5.06 1.68
 0 8 -38 6.18 1.15
 0 -8 -38 3.36 1.55
 0 -8 38 6.82 1.7
 0 8 -38 8.39 1.21
 0 -8 -38 7.04 1.29
 0 8 38 6.5 1.61
 0 8 -38 9.2 1.93
 0 8 -38 8.29 1.1
 0 8 -38 6.98 1.83
 0 -8 38 8.01 1.19
 0 8 38 5.69 1.04
 0 -8 38 7.31 1.04
 0 8 -39 1.21 1.54
 0 8 -39 0.93 0.99
 0 -8 -39 -0.21 0.9
 0 8 39 1.44 1.34
 0 8 -39 -0.33 1.67
 0 8 39 -0.06 1.05
 0 -8 -39 0.18 0.92
 0 8 -39 -0.48 1.03
 0 -8 -39 1.79 1.15
 0 -8 39 -1.5 1.49
 0 -8 39 0.32 1.25
 0 8 39 0.72 1.47
 0 -8 -39 -0.81 1.59
 0 8 40 2.97 1.47
 0 -8 -40 1.2 1.58
 0 -8 40 0.8 1.37
 0 8 -40 0.64 1.42
 0 8 40 2.59 1.32
 0 8 -40 1.33 1.61
 0 -8 40 0.13 0.78
 0 -8 40 1.54 0.82
 0 8 40 0.37 0.83
 0 8 -40 0.36 0.87
 0 -8 -41 0.49 1.04
 0 8 -41 1.77 0.92
 0 8 41 0.49 0.78
 0 -8 41 0.86 0.94
 0 -8 41 0.89 0.79
 0 -8 41 0.18 1.39
 0 8 -41 0.29 0.86
 0 8 41 0.97 0.74
 0 -8 41 0.48 0.72
 0 -8 41 0.73 0.77
 0 8 41 1.57 1.2
 0 8 -41 1.6 1.54
 0 8 -41 0.81 1.35
 0 -8 -41 -0.3 1.42
 0 8 41 0.61 1.31
 0 -8 42 2.06 0.76
 0 -8 42 0.53 0.85
 0 8 -42 1.82 0.85
 0 -8 42 -2 1.36
 0 8 -42 0.02 0.83
 0 8 42 1.23 0.73
 0 -8 -42 1.65 0.97
 0 -8 -42 1.6 0.8
 0 -8 42 0.95 0.66
 0 8 42 2.36 0.89
 0 -8 42 1.08 0.71
 0 8 42 1.8 0.7
 0 8 -42 0.8 0.82
 0 8 -42 2.47 1.49
 0 -8 -42 1.1 1.39
 0 8 42 0.85 1.24
 0 -8 43 -0.02 0.67
 0 -8 43 -0.06 0.77
 0 8 -43 -0.64 0.77
 0 -8 43 -0.22 1.22
 0 -8 -43 -0.5 0.88
 0 8 -43 -0.81 0.77
 0 8 43 0.62 0.67
 0 8 43 -0.06 0.62
 0 8 -43 0.15 1.35
 0 -8 -43 -0.16 0.73
 0 8 43 -0.15 0.76
 0 -8 43 -0.63 0.58
 0 -8 -43 -1.63 1.34
 0 -8 43 -0.42 0.66
 0 8 -44 0.75 0.67
 0 -8 -44 1.44 0.81
 0 8 44 0.35 0.6
 0 -8 44 -0.18 0.58
 0 8 -44 -0.11 0.68
 0 -8 44 0.92 0.69
 0 -8 44 0.16 0.62
 0 -8 -44 0.6 0.65
 0 8 44 0.34 0.55
 0 -8 -45 1.27 1.07
 0 8 -45 0.47 0.62
 0 -8 45 -0.41 0.63
 0 -8 45 0.22 0.55
 0 8 45 0.38 0.47
 0 -8 -45 0.53 0.69
 0 8 -45 0.03 0.61
 0 8 45 -0.35 0.52
 0 -8 46 1.7 0.57
 0 -8 46 1.85 0.49
 0 8 -46 0.17 0.56
 0 8 46 1.49 0.41
 0 8 -46 0.91 0.54
 0 -8 46 1.78 0.53
 0 -8 -46 1.07 0.65
 0 8 -47 0.27 0.47
 0 -8 47 0.14 0.42
 0 -8 -47 -0.25 0.49
 0 8 47 -0.05 0.36
 0 9 0 1.74 1.2
 0 -9 0 -0.73 1.51
 0 9 0 0.18 0.75
 0 9 0 1.55 1.82
 0 9 0 -0.91 1.72
 0 9 0 0.92 1.61
 0 9 0 -0.3 1.69
 0 -9 0 -5.03 2.15
 0 -9 0 1.69 1.68
 0 9 0 0.62 1.16
 0 9 0 -0.51 1.83
 0 -9 0 -0.14 1.33
 0 -9 0 0.34 1.42
 0 9 0 -0.68 1.29
 0 9 0 0.74 1.37
 0 9 0 0.21 1.09
 0 -9 0 0.47 0.93
 0 -9 0 -0.26 0.96
 0 9 0 -0.37 0.86
 0 9 0 -0.5 1.65
 0 -9 0 -0.34 1.8
 0 -9 0 -0.27 1.65
 0 9 0 -0.16 1.26
 0 9 0 -0.89 1.56
 0 9 0 0.46 1.46
 0 -9 0 3.16 1.74
 0 9 1 200.27 9.19
 0 -9 -1 171.51 9.18
 0 -9 1 178.72 9.19
 0 9 -1 186.07 9.16
 0 -9 -1 189.11 8.25
 0 9 -1 182.21 8.35
 0 9 1 185.52 8.34
 0 9 -1 170.98 10.28
 0 9 1 174.47 10.31
 0 9 1 167.48 10.27
 0 9 -1 175.47 10.36
 0 9 1 182.88 10.46
 0 9 -1 184.01 10.46
 0 9 1 179.36 10.47
 0 9 -1 184.51 10.46
 0 -9 -1 177.66 10.22
 0 9 -1 181.61 8.97
 0 9 -1 198.61 10.19
 0 -9 1 175.31 10.21
 0 -9 1 189.69 10.48
 0 9 1 192.94 10.27
 0 -9 -1 184.25 10.43
 0 9 1 178.1 9.08
 0 -9 -1 175.1 8.97
 0 9 -1 189.16 9.2
 0 -9 1 171.89 8.89
 0 -9 1 186.06 9.24
 0 -9 -1 185.48 9.24
 0 9 1 182.7 9.14
 0 9 1 187.24 9.1
 0 9 -1 180.51 8.99
 0 9 -1 175.23 8.49
 0 -9 1 180.04 8.63
 0 -9 -1 171.75 8.6
 0 9 1 178.18 8.64
 0 9 1 180.11 8.34
 0 -9 -1 186.18 8.42
 0 9 -1 183.93 8.35
 0 9 1 183.25 10.02
 0 9 -1 191.69 10.16
 0 -9 1 173.62 10.59
 0 -9 -1 179.73 10.69
 0 -9 1 179.21 10.11
 0 9 1 194.8 9.3
 0 -9 1 180.44 10.16
 0 9 -1 193.22 9.5
 0 -9 -1 191.26 10.25
 0 9 -1 188.87 9.9
 0 -9 1 178.75 10.25
 0 9 1 176.89 10.33
 0 9 -1 163.42 10.16
 0 -9 -1 184.55 10.34
 0 9 1 189.65 10.12
 0 -9 2 421.05 11.25
 0 9 2 444.75 11.12
 0 -9 -2 446.06 9.46
 0 9 -2 418.6 13.39
 0 9 2 391.6 13.21
 0 9 -2 411.54 13.44
 0 9 -2 422.87 13.43
 0 9 -2 430.41 13.46
 0 9 2 384.47 13.14
 0 9 2 409.81 13.45
 0 9 2 422.72 13.53
 0 -9 -2 432.33 9.8
 0 9 2 430.06 9.68
 0 9 -2 415.63 9.61
 0 -9 2 426.52 13.19
 0 -9 -2 432.49 13.26
 0 -9 2 423.54 13.38
 0 -9 -2 446.54 13.66
 0 9 2 436.87 13.15
 0 9 -2 456.39 12.87
 0 9 -2 424.43 10.78
 0 -9 -2 437.35 11.29
 0 9 -2 433.05 11.24
 0 -9 -2 413.13 10.87
 0 9 2 438.61 11.17
 0 -9 2 430.73 11.33
 0 9 -2 427.24 9.66
 0 -9 2 435.88 13.23
 0 9 -2 461.15 12.06
 0 -9 2 426.23 13.02
 0 -9 -2 435.08 13.07
 0 9 2 443.27 11.22
 0 -9 2 419.32 11.19
 0 9 2 422.99 10.33
 0 -9 -2 415.96 10.2
 0 -9 -2 423.42 11.34
 0 9 -2 435.34 10.85
 0 9 2 432.94 11.07
 0 -9 2 421.3 13.2
 0 9 -2 440.7 12.3
 0 9 2 418.9 13.37
 0 9 -2 404.43 13.17
 0 -9 -2 416.32 13.24
 0 9 2 450.42 13.14
 0 9 2 413.96 12.62
 0 -9 -2 436.87 14.05
 0 9 -2 413.12 12.79
 0 9 3 131.2 5.97
 0 9 -3 152.16 6.28
 0 9 -3 142.18 6.06
 0 9 -3 146.55 6.19
 0 9 3 138.89 6.1
 0 9 3 145.84 6.28
 0 9 3 129.89 5.85
 0 9 -3 149.21 6.27
 0 9 3 138.52 6.15
 0 9 3 152.5 2.53
 0 9 -3 137.71 2.37
 0 -9 -3 152.31 2.75
 0 -9 3 152.06 6.22
 0 9 3 157.53 6.1
 0 9 -3 155.57 5.61
 0 -9 -3 158.95 6.27
 0 -9 3 150 6.07
 0 -9 3 160.13 3.39
 0 -9 -3 133.24 3.46
 0 -9 -3 145.68 3.23
 0 9 3 148.95 3.51
 0 -9 3 151.13 4.3
 0 9 3 152.32 5.64
 0 -9 -3 162.57 6.93
 0 9 -3 138.38 5.64
 0 9 3 144.53 4.17
 0 9 -3 149.82 3.83
 0 -9 -3 141.7 4.35
 0 9 -3 146.34 2.52
 0 -9 3 142.09 4.2
 0 9 3 149.49 4.11
 0 9 3 156.46 4.27
 0 -9 -3 144.08 4.25
 0 -9 3 140.91 4.3
 0 9 -3 149.37 4.26
 0 9 3 133.93 5.87
 0 -9 3 130.53 5.68
 0 9 -3 145.37 6.05
 0 -9 -3 146.58 6.1
 0 9 3 152.11 5.98
 0 9 -3 150.74 4.98
 0 -9 3 143.65 5.91
 0 -9 -3 153.79 5.95
 0 -9 3 147.3 5.96
 0 9 -3 165.59 5.23
 0 9 4 142.75 7.35
 0 9 -4 143.96 7.42
 0 -9 4 132.28 7.39
 0 -9 -4 150.59 7.45
 0 -9 4 134.98 7.33
 0 9 4 142.01 7.26
 0 9 -4 138.83 6.57
 0 9 -4 139.2 8.57
 0 9 4 129.84 8.54
 0 9 -4 137.02 8.52
 0 9 4 140.6 8.64
 0 9 4 129.18 8.56
 0 9 4 133.83 8.57
 0 -9 -4 151.27 7.94
 0 9 -4 129.68 8.44
 0 9 4 138.44 8.53
 0 9 -4 136.66 8.61
 0 9 -4 145.65 6.55
 0 -9 -4 148.08 6.68
 0 9 4 143.83 6.57
 0 -9 4 134.26 8.38
 0 9 4 150.26 8.6
 0 9 -4 138.77 7.97
 0 -9 4 133.5 8.47
 0 -9 -4 134.11 8.44
 0 -9 4 148.81 6.97
 0 -9 -4 133.13 7.02
 0 9 4 134.92 7.02
 0 -9 -4 141.85 6.9
 0 -9 4 137.23 7.31
 0 9 -4 150.24 8.02
 0 -9 4 148.51 8.59
 0 -9 -4 139.58 8.35
 0 -9 4 140.77 8.47
 0 9 -4 137.01 8.33
 0 -9 -4 132.64 8.76
 0 9 4 133.28 8.04
 0 -9 4 140.36 6.58
 0 -9 4 136.31 8.42
 0 9 4 138.31 8.54
 0 9 -4 137.89 7.68
 0 -9 -4 119.91 8.28
 0 9 -4 132.04 8.39
 0 9 4 151.33 8.54
 0 -9 -4 141.42 7.51
 0 9 -4 137.97 7.07
 0 9 4 146.61 7.4
 0 9 4 140.48 6.58
 0 -9 -5 14.5 1.95
 0 -9 5 12.96 1.86
 0 9 5 12.81 1.82
 0 9 -5 11.13 1.19
 0 9 5 12.97 2.59
 0 9 5 7.46 2.27
 0 9 -5 10.89 2.33
 0 9 -5 13.66 2.4
 0 9 -5 9.71 2.35
 0 -9 -5 11.27 1.9
 0 9 5 9.49 2.33
 0 9 -5 9.87 2.29
 0 9 5 10.52 2.52
 0 9 5 10.87 2.48
 0 -9 -5 14.03 1.37
 0 9 -5 12.15 1.18
 0 9 5 12.43 1.21
 0 -9 5 12.16 2.62
 0 -9 5 8.75 2.33
 0 -9 -5 12.66 2.4
 0 9 5 12.51 2.47
 0 9 -5 13.14 2.2
 0 -9 5 11.88 2.43
 0 -9 -5 10.16 2.19
 0 9 -5 12.31 2.29
 0 -9 5 12.51 2.39
 0 -9 -5 11.52 1.84
 0 -9 5 11.8 1.9
 0 9 -5 14.09 1.84
 0 9 -5 11.56 1.85
 0 9 5 11.28 1.75
 0 -9 5 12.35 1.53
 0 -9 5 12.4 1.77
 0 -9 -5 9.45 1.61
 0 9 5 9.89 1.69
 0 9 -5 10.17 1.62
 0 9 5 15.9 2.01
 0 9 5 7.5 1.97
 0 -9 -5 22.48 3.14
 0 9 -5 12.96 2.49
 0 9 5 10.12 2.35
 0 9 5 13.01 2.49
 0 9 -5 11.38 1.85
 0 9 -5 11.53 2.29
 0 -9 -5 8.59 2.19
 0 -9 5 10.65 2.43
 0 9 5 12.18 1.26
 0 9 6 3.34 1.42
 0 -9 -6 4.9 1.74
 0 -9 6 3.01 1.56
 0 9 -6 4.98 0.97
 0 9 6 2.02 1.78
 0 9 6 6.02 2.17
 0 9 6 4.72 1.92
 0 9 6 4.77 2.04
 0 9 -6 5.83 2.01
 0 9 -6 3.18 1.9
 0 9 -6 5.36 2.1
 0 9 6 2.98 2.01
 0 9 -6 5.04 1.99
 0 -9 -6 1.81 1.44
 0 -9 -6 4.04 1.08
 0 9 6 4.42 0.96
 0 9 -6 3.51 0.95
 0 -9 -6 6.82 2.06
 0 -9 6 1.86 1.83
 0 9 -6 6.04 1.94
 0 9 6 5.23 2.03
 0 9 6 5.62 1.79
 0 -9 6 5.35 2.11
 0 -9 6 6.64 1.59
 0 -9 6 4.13 1.26
 0 9 6 5.06 1.5
 0 -9 -6 4.27 1.48
 0 9 -6 5.37 1.41
 0 9 6 4.92 1.61
 0 9 -6 4.26 1.89
 0 -9 6 6.95 2.22
 0 -9 -6 5.29 2.02
 0 -9 6 3.67 1.91
 0 9 -6 3.03 1.54
 0 -9 -6 5.35 1.58
 0 -9 6 3.81 1.5
 0 9 -6 5.97 1.51
 0 9 6 7 1.55
 0 9 6 4.25 1.05
 0 9 -6 3.5 1.92
 0 9 6 3.14 1.95
 0 -9 6 3.56 2.29
 0 -9 -6 5.72 2.26
 0 9 -6 2.39 1.36
 0 9 6 7.8 2.16
 0 -9 -6 4.42 2.1
 0 9 -6 2.47 1.84
 0 -9 6 5.42 1.97
 0 9 6 6.61 2.14
 0 9 7 112.2 5.91
 0 -9 7 111.26 6.06
 0 9 -7 111.37 5.24
 0 9 7 102.36 7.2
 0 9 7 99.5 7.2
 0 9 -7 104.14 7.19
 0 9 -7 103.9 7.19
 0 9 -7 110.6 7.32
 0 9 -7 95.43 7.03
 0 9 7 111.03 7.46
 0 9 7 103.1 7.3
 0 9 7 91.2 7.07
 0 9 -7 108.53 5.14
 0 9 7 112.57 5.2
 0 -9 -7 109.33 5.32
 0 -9 -7 106.9 5.21
 0 9 7 117.15 7.38
 0 -9 7 107.48 7.31
 0 -9 7 108.41 7.18
 0 9 -7 109.51 6.46
 0 9 7 122.72 6.58
 0 -9 7 103.11 5.93
 0 -9 -7 101.72 5.71
 0 9 7 107.63 5.86
 0 -9 7 118.97 5.8
 0 9 7 104.13 5.23
 0 -9 -7 109.56 6.24
 0 9 7 108.83 6.11
 0 9 -7 107.38 5.58
 0 9 -7 105.66 6
 0 9 7 116.63 5.97
 0 9 -7 104.63 5.95
 0 -9 7 110.4 6.16
 0 -9 -7 106.73 6.02
 0 -9 -7 111.35 7.41
 0 9 7 107.71 7.32
 0 9 7 115.04 7.28
 0 9 -7 107.26 6
 0 9 -7 108.49 7.2
 0 -9 7 113.05 7.23
 0 -9 7 109.69 7.24
 0 -9 -7 110.63 6.99
 0 -9 7 106.96 7.27
 0 9 7 103.94 6.93
 0 9 -7 112.45 6.87
 0 9 -7 102.12 7.04
 0 9 7 102.94 6.66
 0 -9 7 98.2 7.41
 0 -9 -7 98.91 7.41
 0 9 -8 207.42 9.96
 0 -9 8 195.88 10.04
 0 -9 -8 204.56 9.94
 0 9 -8 203.35 9.92
 0 9 8 214.7 9.85
 0 9 8 207.06 9.78
 0 -9 8 195.54 9.88
 0 9 -8 193.28 9.96
 0 9 -8 201.8 9.1
 0 9 8 180.56 11.25
 0 9 8 196.26 11.49
 0 9 8 191.49 11.45
 0 9 8 190.92 11.4
 0 9 -8 191.99 11.24
 0 9 8 202.69 11.43
 0 9 -8 187.97 11.18
 0 9 -8 173.82 11.07
 0 9 -8 176.83 11.14
 0 9 -8 184.87 8.96
 0 -9 -8 200.44 9.2
 0 -9 -8 193.27 9.07
 0 9 8 198.64 10.43
 0 -9 8 210.03 11.36
 0 9 -8 204.55 10.33
 0 9 8 213.45 11.54
 0 -9 8 209.09 11.42
 0 -9 8 195.1 9.84
 0 -9 -8 188.35 9.63
 0 9 8 201.62 9.8
 0 -9 8 215.76 9.74
 0 9 -8 204.92 10.92
 0 9 8 207.28 11.14
 0 -9 -8 186.73 10.94
 0 -9 8 202.29 11.42
 0 -9 -8 188.15 11.55
 0 9 -8 193.15 11.13
 0 -9 8 180.4 11.44
 0 -9 8 194.46 9.12
 0 -9 8 196.04 11.17
 0 -9 -8 190.39 11.29
 0 9 8 229.8 11.61
 0 9 8 200.49 11.44
 0 9 -8 187.53 11.12
 0 9 -8 193.82 9.38
 0 9 8 216 10.09
 0 -9 -8 212.31 10.21
 0 9 8 197.71 9.13
 0 9 9 11.54 1.97
 0 9 -9 10.14 1.22
 0 9 -9 10.46 1.19
 0 9 9 9.89 1.68
 0 -9 -9 9.43 1.95
 0 -9 9 11.64 1.98
 0 9 -9 11.47 1.95
 0 9 9 7.43 2.35
 0 9 -9 10.78 2.55
 0 9 9 10.71 2.53
 0 9 -9 7.75 2.28
 0 9 9 9.52 2.41
 0 9 9 14.7 2.7
 0 9 -9 14.59 2.73
 0 9 9 14.32 2.72
 0 9 -9 7.23 2.45
 0 9 9 10.97 2.32
 0 -9 9 10.61 2.36
 0 9 9 12.86 2.61
 0 -9 9 12.07 2.65
 0 9 -9 9.49 1.96
 0 -9 -9 10.28 1.31
 0 -9 -9 9.76 1.33
 0 9 -9 8.41 1.11
 0 9 9 9.25 2.27
 0 9 -9 12.92 2.46
 0 -9 9 11.31 2.79
 0 -9 -9 8.05 2.3
 0 9 -9 12.28 1.92
 0 9 -9 10.77 1.82
 0 9 9 9.77 1.72
 0 -9 9 9.26 1.88
 0 -9 -9 9.83 1.83
 0 -9 9 9.26 1.3
 0 9 9 10.59 1.34
 0 9 9 10.58 1.21
 0 -9 -9 13.18 2.56
 0 -9 9 10.98 2.57
 0 9 9 9.96 2.38
 0 9 9 10.37 2.38
 0 -9 -9 11.88 2.78
 0 9 -9 10.66 2.48
 0 -9 9 7.71 2.51
 0 -9 9 11.67 1.85
 0 -9 -9 11.79 1.89
 0 -9 9 10.77 1.71
 0 9 9 8.45 1.88
 0 9 -10 74.4 4.81
 0 -9 -10 81.65 4.85
 0 9 10 78.11 4.67
 0 -9 10 83.01 5.02
 0 9 -10 76.38 4.8
 0 -9 -10 78.7 5.05
 0 9 10 85.41 5.02
 0 -9 -10 86.29 5.15
 0 -9 10 83.91 4.1
 0 9 10 83.14 4
 0 9 10 82.26 4.67
 0 -9 10 74.96 4.78
 0 9 -10 73.58 4.82
 0 9 10 78.78 6.22
 0 9 -10 72.11 6.02
 0 9 10 66.94 6.1
 0 9 -10 67.86 5.87
 0 9 -10 67.44 5.87
 0 9 10 71.41 6.06
 0 9 -10 80.51 6.11
 0 9 10 74.71 6.19
 0 9 10 89.37 5.7
 0 -9 10 80.36 5.98
 0 9 10 80.99 6.16
 0 -9 10 86.85 6.29
 0 9 -10 79.56 5.03
 0 -9 10 74.08 4.71
 0 9 10 86.3 4.91
 0 -9 -10 80.91 4.68
 0 -9 10 78.91 3.92
 0 -9 -10 79.1 4.14
 0 -9 -10 80.48 4.05
 0 9 -10 75.91 3.86
 0 9 -10 79.09 3.97
 0 9 -10 77.11 3.99
 0 9 10 85.84 6.23
 0 9 10 77.08 6.2
 0 -9 10 73.24 5.95
 0 -9 10 80.25 6.14
 0 9 10 85.29 6.08
 0 -9 -10 74.78 5.78
 0 9 -10 78.88 5.83
 0 9 -10 73.61 5.91
 0 -9 10 85.18 6.54
 0 -9 -10 77.37 6.34
 0 9 10 77.5 4.07
 0 9 -11 49.01 4.74
 0 -9 11 45.26 4.93
 0 9 -11 50.37 3.66
 0 9 11 55.18 3.51
 0 9 -11 50.12 3.66
 0 -9 -11 49.26 3.63
 0 -9 11 52.53 3.83
 0 -9 -11 55.28 3.95
 0 9 11 53.24 3.82
 0 -9 -11 52 3.89
 0 -9 -11 50.12 2.39
 0 9 -11 52.4 3.76
 0 -9 11 46.66 3.6
 0 9 11 49.94 3.43
 0 9 11 43.71 4.79
 0 9 11 46.76 4.72
 0 9 -11 46.98 4.63
 0 9 -11 47.34 4.74
 0 9 -11 47.58 4.8
 0 9 11 51.68 5.03
 0 9 11 47.54 4.89
 0 9 -11 47.6 4.72
 0 -9 -11 47.65 4.91
 0 9 11 51.48 4.88
 0 9 11 57.58 4.47
 0 -9 11 44 4.62
 0 -9 11 51.58 4.77
 0 -9 11 54.81 3.63
 0 9 11 48.25 3.67
 0 -9 -11 48.89 3.53
 0 -9 11 64.55 5.32
 0 -9 -11 50.63 4.61
 0 9 -11 57.18 4.84
 0 -9 -11 56.24 4.63
 0 9 11 42.97 4.44
 0 9 -11 46.43 2.79
 0 9 -11 50.21 2.83
 0 -9 -11 52.8 2.92
 0 -9 11 50.02 2.91
 0 9 11 49.13 2.82
 0 -9 11 47.53 4.64
 0 9 11 49.67 4.8
 0 9 11 58.67 5.05
 0 9 11 50.34 2.92
 0 9 -11 49.45 2.67
 0 -9 11 55.34 2.79
 0 -9 -11 47.67 2.94
 0 -9 12 77.5 6.92
 0 9 -12 93.41 6.96
 0 9 12 92.93 5.19
 0 9 -12 87.04 5.35
 0 -9 12 94.77 5.64
 0 -9 -12 94.98 5.43
 0 9 -12 92.26 5.55
 0 9 12 101.92 5.65
 0 -9 -12 91.83 5.71
 0 -9 -12 84.37 5.61
 0 -9 -12 92.3 4.13
 0 9 -12 91.39 5.58
 0 -9 12 85.17 5.31
 0 9 -12 70.26 6.35
 0 9 -12 91.33 6.78
 0 9 12 92.45 7.06
 0 9 12 92.12 6.9
 0 9 12 93.03 7.09
 0 9 -12 79.21 6.6
 0 9 -12 90.79 6.8
 0 9 12 81.59 6.84
 0 -9 12 86.67 6.84
 0 9 12 81.85 6.1
 0 -9 -12 72.17 6.66
 0 9 12 91.28 6.87
 0 -9 12 94.71 6.82
 0 -9 -12 88.47 5.3
 0 -9 12 95.84 5.36
 0 9 12 90.97 5.47
 0 -9 -12 97.64 6.46
 0 -9 -12 96.9 6.61
 0 9 12 100.35 6.88
 0 9 -12 97.95 6.74
 0 -9 12 85.73 6.87
 0 9 -12 88.68 4.55
 0 9 -12 89.15 4.56
 0 9 12 94.66 4.57
 0 -9 -12 90.52 4.63
 0 -9 12 91.69 4.65
 0 -9 12 94.42 6.76
 0 9 12 83.09 6.88
 0 9 12 94.33 4.66
 0 -9 -12 89.37 4.7
 0 9 -12 86.83 4.36
 0 -9 12 95.64 4.52
 0 9 12 92.77 4.56
 0 9 -13 188.31 11.99
 0 -9 13 212.1 12.76
 0 -9 -13 210.4 9.22
 0 -9 13 217.93 10.81
 0 -9 -13 203.47 10.46
 0 9 13 218.91 10.26
 0 9 -13 218.36 10.53
 0 9 -13 200.66 10.65
 0 9 13 203.37 10.64
 0 -9 -13 192.65 10.78
 0 -9 -13 213.64 10.87
 0 -9 13 203.69 10.47
 0 9 -13 202.56 10.64
 0 9 13 189.77 12.13
 0 9 -13 190.39 12
 0 9 -13 186.86 11.94
 0 9 -13 184.6 11.91
 0 9 13 216.5 12.58
 0 9 13 185.76 12.2
 0 9 -13 202.09 12.16
 0 9 13 201.05 12.41
 0 -9 -13 205.96 9.79
 0 9 13 209.37 9.61
 0 -9 13 212.79 9.6
 0 -9 -13 208.8 12.51
 0 9 13 213.31 12.38
 0 -9 13 210.06 12.28
 0 -9 13 215.44 12.27
 0 9 13 219.78 11.69
 0 -9 -13 203.3 11.94
 0 -9 13 215.6 10.56
 0 -9 -13 208.09 10.42
 0 9 13 211.96 10.63
 0 -9 13 213.73 10.45
 0 -9 13 219.39 12.49
 0 9 13 197.61 12
 0 -9 -13 207.3 11.92
 0 9 -13 240.71 12.33
 0 -9 -13 218.37 11.72
 0 9 -13 214.95 9.64
 0 9 -13 199.06 9.61
 0 -9 13 205.86 9.7
 0 -9 -13 204.99 9.69
 0 -9 13 210.91 12.08
 0 9 13 202.29 12.29
 0 9 13 216.48 9.72
 0 -9 14 33.8 4.42
 0 9 -14 27.76 4.02
 0 -9 -14 33.01 1.71
 0 -9 14 31.65 3.17
 0 -9 -14 37.4 3.02
 0 9 -14 26.81 3.05
 0 9 -14 29.34 2.95
 0 -9 -14 30.12 3.22
 0 9 14 31.72 3.17
 0 -9 -14 34.4 3.28
 0 9 -14 30.15 2.2
 0 9 -14 35.67 2.19
 0 9 -14 31.79 3.13
 0 -9 14 31.41 2.9
 0 9 14 25.34 4.01
 0 9 14 30.55 4.16
 0 9 14 25.31 3.9
 0 9 -14 34.68 4.15
 0 9 -14 31.32 4.09
 0 9 -14 29.8 3.97
 0 9 14 30.97 4.26
 0 9 -14 28.5 3.95
 0 -9 -14 33.12 3.05
 0 -9 14 31.35 2.9
 0 -9 14 36.3 3.11
 0 9 14 37.47 3.27
 0 -9 -14 31.98 3.96
 0 -9 14 33.83 4.24
 0 9 14 25.06 3.97
 0 9 14 35.53 4.01
 0 -9 -14 30.63 4.26
 0 -9 14 29.57 4.06
 0 9 14 28.73 4.08
 0 -9 -14 34.27 2.19
 0 -9 -14 33 3.66
 0 -9 14 37.89 4.48
 0 9 14 38.67 4.24
 0 9 -14 27.52 3.97
 0 -9 -14 36.48 4.06
 0 9 -14 26.57 3.87
 0 -9 -14 37.66 2.37
 0 -9 14 30.72 2.25
 0 -9 14 37.28 2.21
 0 9 14 33.22 2.18
 0 -9 -14 31.59 2.34
 0 -9 14 34.15 4.16
 0 -9 14 26.76 3.97
 0 9 14 26.7 4.02
 0 9 14 36.17 2.37
 0 -9 15 115.47 5.67
 0 -9 -15 114.72 5.87
 0 9 15 119.34 5.64
 0 -9 -15 111.84 6.52
 0 -9 15 115.31 6.81
 0 9 -15 121.1 6.59
 0 9 -15 108.72 6.77
 0 9 15 120.78 6.85
 0 -9 -15 115.06 6.96
 0 -9 -15 117.23 6.62
 0 -9 -15 110.71 6.9
 0 9 -15 115.46 5.74
 0 9 -15 117.33 5.69
 0 -9 15 111.85 6.49
 0 9 -15 111.3 6.73
 0 9 15 105.73 8.35
 0 9 -15 112.14 8.24
 0 9 15 108.84 8.44
 0 9 -15 120.26 8.3
 0 9 15 102.7 8.14
 0 9 15 129.46 8.91
 0 9 -15 104.61 8.09
 0 9 -15 98.75 7.92
 0 -9 15 132.11 6.88
 0 9 15 123.53 6.86
 0 -9 15 108.39 6.41
 0 -9 15 121.82 8.45
 0 -9 -15 109.17 7.93
 0 -9 15 124.18 8.46
 0 -9 -15 100.83 8.24
 0 9 15 118.49 8.56
 0 9 15 112.13 7.75
 0 -9 -15 120.66 5.7
 0 -9 -15 115.67 8.01
 0 9 -15 100.3 8.08
 0 9 -15 133.46 8.45
 0 -9 15 117.41 8.43
 0 9 15 122.07 8.34
 0 -9 -15 125.54 7.66
 0 -9 15 120.33 5.8
 0 -9 -15 115.39 5.8
 0 9 15 116.98 5.78
 0 -9 15 119.93 8.27
 0 9 15 127.23 8.7
 0 -9 15 82.48 7.74
 0 9 -15 117.48 8.29
 0 -9 15 98.89 8.37
 0 9 16 87.93 4.51
 0 -9 -16 85.65 4.75
 0 -9 16 94.18 4.61
 0 9 -16 85.63 5.67
 0 9 -16 87.09 5.4
 0 -9 -16 90.39 5.43
 0 -9 16 95.81 5.84
 0 9 16 87.4 5.63
 0 -9 -16 83.68 5.84
 0 -9 -16 85.35 5.46
 0 -9 -16 88.96 5.84
 0 9 -16 90.03 4.57
 0 9 -16 85.25 4.61
 0 -9 16 79.87 5.33
 0 9 -16 86.87 5.64
 0 9 -16 82.62 7.02
 0 9 -16 87.45 7.08
 0 9 16 77.6 7.09
 0 9 -16 76.47 6.88
 0 9 -16 70.3 6.64
 0 9 16 91.97 7.47
 0 9 16 93.76 7.49
 0 9 16 88.79 7.32
 0 -9 16 92.64 5.65
 0 -9 16 103.26 5.51
 0 9 16 99.63 5.87
 0 -9 16 90.06 7.06
 0 9 16 100.03 6.92
 0 -9 16 98.53 7.39
 0 -9 -16 95.75 7.07
 0 -9 -16 89.45 7.49
 0 9 16 93.11 7.38
 0 9 16 92.28 4.72
 0 -9 -16 93.1 4.58
 0 -9 -16 90.61 6.88
 0 -9 16 88.5 7.35
 0 9 -16 76.69 6.93
 0 9 16 88.62 7.02
 0 -9 -16 83.26 6.21
 0 9 -16 95.9 7.24
 0 -9 16 91.45 4.7
 0 -9 -16 88.48 4.7
 0 9 16 90.73 4.69
 0 9 16 88.02 7.33
 0 -9 16 66.52 6.66
 0 -9 16 95.76 7.12
 0 9 -16 90.81 7.24
 0 -9 16 91.39 7.68
 0 -9 -17 38.94 2.63
 0 -9 17 37.02 2.41
 0 9 17 36.04 2.3
 0 9 -17 36.75 2.36
 0 9 -17 30.84 2.4
 0 9 -17 39.96 3.31
 0 -9 -17 41.33 3.27
 0 -9 17 35.12 3.51
 0 9 -17 33.64 3.44
 0 9 17 38.68 3.53
 0 -9 -17 34.66 3.6
 0 -9 -17 35.5 3.55
 0 -9 -17 33.09 3.28
 0 9 -17 36.43 3.49
 0 9 17 30.74 4.53
 0 9 -17 34.49 4.58
 0 9 17 29.01 4.49
 0 9 -17 32.18 4.5
 0 9 -17 34.64 4.62
 0 9 17 35.09 4.69
 0 9 -17 29.98 4.36
 0 9 17 29.41 4.43
 0 9 17 40.02 4.44
 0 -9 17 41.4 4.75
 0 9 17 37.53 4.82
 0 -9 -17 43.1 4.55
 0 -9 -17 36.19 4.88
 0 -9 17 27.99 4.5
 0 9 17 39.02 3.56
 0 -9 17 36.19 3.45
 0 9 17 33.06 2.48
 0 -9 -17 35.87 2.33
 0 -9 17 40.33 4.84
 0 9 17 31.75 4.5
 0 -9 -17 33.88 4.3
 0 9 -17 41.35 4.69
 0 9 -17 28.91 4.35
 0 -9 17 31.37 4.63
 0 9 -17 33.73 4.66
 0 9 17 36.29 2.49
 0 -9 -17 37.78 2.59
 0 -9 17 35.44 2.53
 0 9 17 38.42 4.74
 0 -9 17 33.77 4.28
 0 -9 -18 13.79 1.75
 0 -9 -18 11.4 1.72
 0 9 18 15 1.53
 0 -9 18 12.95 1.6
 0 9 -18 13.14 1.68
 0 9 -18 14.56 1.57
 0 -9 -18 13.7 2.28
 0 9 -18 12.8 2.26
 0 9 -18 9.25 2.48
 0 -9 18 16.14 2.66
 0 9 18 9.5 2.55
 0 -9 -18 10.25 2.57
 0 -9 -18 14.6 2.67
 0 -9 -18 11.35 3.55
 0 -9 18 17.47 3.56
 0 -9 18 12.43 3.61
 0 9 18 11.24 3.07
 0 9 18 12.94 3.45
 0 -9 -18 13.64 3.16
 0 9 -18 14.45 2.44
 0 9 -18 12.01 1.6
 0 9 18 16.36 2.68
 0 -9 -18 14.62 2.53
 0 -9 18 14.31 2.59
 0 9 18 10.59 3.36
 0 9 18 12.01 3.5
 0 9 -18 17.19 3.44
 0 9 -18 10.25 3.08
 0 9 -18 9.78 3.34
 0 9 -18 19.47 3.54
 0 9 18 19.24 3.96
 0 9 18 14.19 1.71
 0 -9 -18 14.81 1.53
 0 9 18 14.01 3.44
 0 -9 18 10.99 3.54
 0 9 -18 13.01 3.37
 0 9 -18 12.48 3.42
 0 -9 -18 15.72 3.27
 0 -9 18 12.56 3.66
 0 9 -18 16.15 3.51
 0 9 18 13.32 1.68
 0 9 18 14.03 1.64
 0 -9 18 9.79 1.63
 0 -9 18 11.74 3.08
 0 9 18 8.83 3.22
 0 -9 -19 33.14 2.61
 0 -9 19 32.64 2.48
 0 9 -19 35.04 2.35
 0 9 -19 38.11 2.6
 0 -9 19 35.31 3.55
 0 9 -19 33.27 3.74
 0 9 -19 33.97 3.26
 0 -9 -19 36.1 3.67
 0 9 19 39.08 3.58
 0 -9 -19 30.08 3.49
 0 -9 -19 37.65 3.52
 0 -9 19 42.28 4.89
 0 -9 -19 32.73 4.9
 0 -9 -19 39.33 4.54
 0 9 19 42.01 4.92
 0 -9 19 38.61 4.96
 0 9 19 26.24 4.44
 0 9 -19 27.97 3.36
 0 9 -19 32.06 2.46
 0 9 19 31.14 3.62
 0 -9 19 37.63 3.65
 0 9 -19 23.69 4.27
 0 9 -19 34.49 4.61
 0 9 -19 42.54 4.96
 0 -9 -19 29.09 4.22
 0 9 19 35.9 2.56
 0 -9 -19 43.23 5.21
 0 9 -19 38.31 4.99
 0 -9 19 36.25 5
 0 -9 19 32.36 4.51
 0 -9 -19 36.94 2.66
 0 -9 19 37.42 2.6
 0 9 19 33.61 2.49
 0 -9 -19 36.94 2.35
 0 9 -19 39.28 2.46
 0 9 19 30.78 2.51
 0 9 -20 19.95 2.64
 0 -9 20 21.72 3
 0 9 20 23.16 3.09
 0 -9 -20 19.22 3.09
 0 -9 -20 23.31 3.2
 0 -9 20 20.19 2.04
 0 9 20 18.16 1.9
 0 9 -20 16.41 2.79
 0 9 -20 18.49 1.97
 0 -9 -20 26.57 3.24
 0 -9 20 25.14 3.15
 0 -9 -20 19.55 1.79
 0 9 20 19.29 2.07
 0 9 -20 20.72 1.89
 0 9 20 19.38 2
 0 9 20 27.41 4.2
 0 -9 20 11.83 3.77
 0 9 20 21.98 4.26
 0 -9 -20 15.74 3.49
 0 -9 -20 19.5 4.05
 0 -9 20 20.93 1.96
 0 -9 -20 18.92 2.08
 0 -9 -20 18.79 2.06
 0 9 -20 14.39 4.03
 0 -9 20 18.43 4.09
 0 -9 -20 21.43 4.18
 0 9 -20 19.41 1.82
 0 9 -20 19.19 2.04
 0 -9 -20 21.02 3.84
 0 9 -21 127.74 7.93
 0 -9 -21 144.19 8.04
 0 9 -21 135.66 6.84
 0 9 21 134.3 6.8
 0 -9 21 132.75 6.79
 0 -9 -21 139.89 7
 0 -9 21 160.96 8.43
 0 -9 -21 144.48 9.42
 0 -9 21 127.73 9.88
 0 9 21 154.66 9.98
 0 9 21 133.26 9.96
 0 -9 -21 147.72 10.73
 0 -9 21 130.52 6.85
 0 9 21 133.98 6.81
 0 -9 -21 135.73 6.95
 0 9 -21 130.32 10.05
 0 -9 -21 141.8 10.13
 0 -9 21 120.89 10.02
 0 9 -21 133.64 6.83
 0 9 -21 138.75 6.64
 0 9 21 117.17 7.91
 0 9 -21 145 6.7
 0 9 21 126.19 6.83
 0 -9 22 176.51 8.71
 0 -9 -22 172.81 8.85
 0 9 -22 163.69 9.86
 0 9 -22 171.17 8.74
 0 9 22 172.46 8.7
 0 -9 22 177.29 10.16
 0 9 22 194.18 11.97
 0 -9 22 181.87 12.17
 0 9 22 207.91 12.76
 0 -9 22 175.17 8.77
 0 9 22 180.46 8.76
 0 -9 -22 184.63 8.88
 0 9 22 181.37 7.98
 0 -9 -22 206.6 12.55
 0 9 -22 160.9 12.02
 0 -9 22 164.6 12.32
 0 9 -22 180.47 8.79
 0 9 22 180.92 8.49
 0 9 -22 183.17 8.5
 0 9 -22 184.7 8.58
 0 9 -23 295.95 13.33
 0 9 23 294.56 13.25
 0 9 -23 267.84 15.39
 0 -9 -23 298.56 15.56
 0 -9 -23 311.47 15.59
 0 -9 -23 301.34 13.32
 0 9 23 305.43 13.31
 0 9 23 294.29 13.29
 0 9 -23 292.64 15.25
 0 9 -23 312.95 14.07
 0 -9 23 333.45 15.74
 0 9 23 328.29 15.65
 0 9 23 300.89 13.98
 0 -9 23 304.05 17.71
 0 9 23 308 17.99
 0 9 23 326.62 17.69
 0 -9 23 310.96 14.07
 0 -9 -23 306.52 14.14
 0 9 23 292.54 14.01
 0 9 -23 295.57 14.03
 0 9 23 285.65 13.73
 0 9 -23 321.88 13.77
 0 -9 -23 344.43 18.16
 0 -9 23 290.46 18.12
 0 9 -23 297.81 17.8
 0 -9 -23 300.43 14.15
 0 -9 23 298.5 14
 0 9 -23 321.18 13.86
 0 9 -24 20.57 1.56
 0 9 24 21.92 1.5
 0 -9 24 21.33 1.57
 0 -9 24 20.98 1.43
 0 9 24 23.91 1.55
 0 -9 -24 21.91 1.52
 0 9 24 21.79 1.49
 0 9 24 21.04 1.37
 0 9 -24 19.81 3.37
 0 -9 24 26.04 3.46
 0 -9 -24 19.72 3.37
 0 9 24 20.38 3.2
 0 -9 -24 24.31 3.41
 0 -9 -24 20 3.26
 0 9 -24 15.79 3.11
 0 -9 -24 15.61 3.31
 0 9 -24 25.01 2.31
 0 9 24 21.04 2.26
 0 9 24 26.95 3.76
 0 -9 24 30.69 3.76
 0 -9 -24 12.84 4.15
 0 9 24 20.78 1.97
 0 9 -24 22.51 2.39
 0 9 24 21.08 2.17
 0 -9 24 20.7 2.33
 0 -9 -24 19.77 2.37
 0 -9 -24 23.79 2.39
 0 -9 24 24.65 2.31
 0 -9 24 20.38 4.49
 0 9 24 22.79 4.79
 0 9 24 22.72 4.88
 0 9 -24 23.87 2.15
 0 9 25 11.53 1.31
 0 9 -25 12.44 1.3
 0 9 -25 11.3 1.27
 0 -9 -25 11.78 1.27
 0 -9 25 12.58 1.13
 0 9 25 13.52 1.2
 0 -9 -25 12.06 1.2
 0 9 25 12.88 1.23
 0 -9 25 12.48 1.27
 0 9 25 10.86 1.16
 0 9 25 7.53 1.05
 0 9 -25 22 3.38
 0 -9 25 13.57 2.99
 0 -9 -25 13.28 2.97
 0 -9 25 15.05 2.96
 0 9 25 10.68 2.75
 0 -9 -25 9.8 2.99
 0 -9 -25 10.8 2.89
 0 -9 25 14.69 2.13
 0 -9 -25 13 2.11
 0 9 25 13.12 1.94
 0 -9 -25 5.59 2.89
 0 9 -25 14.96 2.87
 0 9 -25 11.76 1.89
 0 9 -25 12.76 1.79
 0 -9 25 17.98 3.24
 0 9 25 11.01 3.14
 0 9 25 12.61 1.93
 0 9 -25 15 2.09
 0 9 25 9.01 1.57
 0 9 -25 10.17 1.26
 0 -9 -25 11.55 1.26
 0 -9 -25 12.75 2.01
 0 -9 25 12.42 1.89
 0 -9 25 11.94 1.2
 0 -9 -25 12.71 1.27
 0 9 25 11.61 1.3
 0 -9 -26 4.9 1.85
 0 9 26 1.03 1.54
 0 -9 26 4.55 1.83
 0 9 26 4.29 1.05
 0 -9 -26 3.69 1.04
 0 9 26 3.29 1.04
 0 -9 26 3.49 0.93
 0 -9 26 2.72 1.09
 0 9 26 3.68 0.85
 0 9 26 2.02 0.98
 0 -9 26 5.21 2.74
 0 9 -26 4.85 2.72
 0 -9 26 4.66 2.43
 0 9 26 3.27 2.46
 0 -9 -26 -1.18 2.62
 0 -9 -26 3.57 2.64
 0 -9 -26 4.85 2.52
 0 -9 -26 3.05 1.07
 0 9 -26 3.26 1.05
 0 -9 -26 1.92 2.75
 0 9 -26 1 2.45
 0 9 -26 3.71 1.6
 0 -9 -26 2.21 1.04
 0 9 26 1.88 1.09
 0 9 26 4.95 2.89
 0 -9 26 2.44 2.67
 0 9 26 3.87 1.71
 0 9 26 2.59 1.14
 0 9 -26 1.07 1.05
 0 -9 26 3.1 1.65
 0 -9 -26 4.61 1.74
 0 -9 -26 4.72 1.2
 0 -9 -26 2.98 1.08
 0 9 -26 2.87 1.07
 0 -9 26 3.58 0.93
 0 -9 26 2.87 0.98
 0 9 26 3.9 1.46
 0 9 -26 5.12 1.85
 0 9 27 18.39 2.21
 0 -9 -27 18.13 2.34
 0 -9 27 19.87 2.34
 0 9 27 18.44 1.41
 0 -9 27 16.26 1.46
 0 -9 27 17.82 1.36
 0 9 27 19.06 1.44
 0 -9 -27 18.72 1.43
 0 9 27 19.11 1.27
 0 9 27 18.01 1.39
 0 -9 27 17.67 3.24
 0 9 -27 20.23 3.51
 0 -9 -27 18.23 3.4
 0 -9 27 22.17 3.25
 0 -9 -27 11.85 3.09
 0 -9 -27 17.66 3.33
 0 9 -27 17.52 1.45
 0 -9 -27 15.81 1.46
 0 -9 -27 12.79 3.58
 0 9 -27 14.53 2.97
 0 9 -27 18.8 2.11
 0 9 27 16.8 1.53
 0 -9 -27 16.44 1.48
 0 9 27 23.94 3.55
 0 -9 27 20.64 3.58
 0 9 27 17.88 2.12
 0 9 -27 15.89 1.51
 0 9 27 15.38 1.55
 0 -9 27 19.81 2.24
 0 -9 -27 17.41 2.29
 0 9 -27 18.53 1.51
 0 -9 -27 17.35 1.53
 0 -9 27 18.94 1.43
 0 -9 27 19.1 1.36
 0 -9 -27 17.4 1.5
 0 9 -27 16.55 2.36
 0 9 27 15.76 1.94
 0 -9 -28 1.62 1.82
 0 9 28 -2.51 1.69
 0 -9 28 0.88 1.88
 0 9 28 -0.06 1.02
 0 -9 28 -0.21 0.93
 0 9 28 -0.12 0.92
 0 9 28 -1.09 1.06
 0 -9 28 0.33 1.1
 0 9 28 0.48 0.86
 0 9 -28 4.45 2.71
 0 -9 28 1.59 2.46
 0 -9 28 -2.15 2.66
 0 -9 -28 0.6 2.58
 0 -9 -28 -0.81 2.89
 0 -9 -28 1.75 2.66
 0 9 -28 -0.7 1.03
 0 -9 -28 -0.28 1.06
 0 9 -28 0.5 2.39
 0 -9 -28 0.33 2.9
 0 9 -28 0.12 1.52
 0 9 28 -0.25 1.12
 0 -9 -28 0.8 1.01
 0 9 28 0.92 2.57
 0 -9 28 -0.32 2.99
 0 9 28 2.01 1.67
 0 9 28 0.47 1.17
 0 9 -28 0.37 1.06
 0 9 28 0.86 1.4
 0 9 -28 2.1 1.89
 0 -9 28 -0.36 0.89
 0 -9 28 0.76 0.97
 0 9 -28 1.21 1.1
 0 -9 -28 -0.29 1.22
 0 -9 -28 -0.04 1.03
 0 -9 -28 2.22 1.71
 0 -9 28 -2.79 1.82
 0 -9 29 1.72 2.55
 0 -9 -29 1.51 2.56
 0 -9 -29 2.34 2.75
 0 -9 -29 1.93 2.78
 0 -9 -29 2.89 1.12
 0 9 -29 2.87 1.13
 0 -9 -29 4.74 2.91
 0 9 -29 4.16 2.51
 0 9 -29 3.51 1.66
 0 9 29 5.28 2.86
 0 -9 29 9.4 3.08
 0 -9 -29 2.57 1.09
 0 9 29 2.59 1.19
 0 9 29 3.22 0.92
 0 9 -29 4.52 1.14
 0 9 29 3.76 1.24
 0 9 -29 -0.32 2.74
 0 -9 29 4.5 2.72
 0 -9 29 1.26 1.01
 0 -9 29 3.57 0.94
 0 -9 29 3.33 1.18
 0 9 29 2.43 1.06
 0 -9 29 1.59 0.97
 0 9 29 1.84 0.94
 0 9 29 2.63 1.07
 0 -9 -29 1.03 1.21
 0 9 -29 1.93 1.12
 0 -9 -29 4.09 1.11
 0 9 -30 -1.3 2.87
 0 -9 30 0.52 2.59
 0 -9 30 -3.25 2.75
 0 -9 -30 -1.5 2.68
 0 -9 -30 -1.96 2.94
 0 9 -30 0.68 1.11
 0 -9 -30 0.33 1.1
 0 9 -30 -0.48 2.39
 0 -9 -30 -2.73 3.03
 0 9 -30 1.87 1.67
 0 -9 30 -2.61 3.22
 0 9 30 -0.31 2.88
 0 9 30 0.09 1.13
 0 -9 -30 0.49 1.08
 0 9 -30 3.54 1.93
 0 9 30 -0.63 1.25
 0 9 -30 -1.18 1.11
 0 9 30 0.28 0.89
 0 -9 -30 -0.43 1.26
 0 -9 -30 0.43 1.06
 0 9 -30 -0.31 1.12
 0 -9 30 -0.3 1
 0 -9 30 0.34 0.91
 0 9 30 -0.59 1.05
 0 9 30 0.48 0.96
 0 -9 30 1.05 1.2
 0 9 30 -0.83 1.09
 0 -9 30 -0.17 0.99
 0 -9 -31 52.14 3.82
 0 9 31 49.39 3.65
 0 -9 31 60.07 3.78
 0 9 31 52.34 2.7
 0 -9 31 48.23 4.85
 0 9 -31 53.26 5.21
 0 -9 -31 60.34 5.25
 0 -9 31 68.49 5.25
 0 -9 -31 48.59 2.87
 0 9 -31 51.7 2.86
 0 -9 -31 55.67 5.14
 0 -9 31 55.32 3.74
 0 -9 -31 56.06 3.75
 0 9 -31 54.65 3.63
 0 9 31 49.98 2.91
 0 -9 -31 53.15 2.88
 0 9 -31 47.15 3.81
 0 9 31 44.99 3.55
 0 -9 31 58.36 2.79
 0 -9 -31 53.21 2.93
 0 -9 31 53.53 2.84
 0 9 -31 55.97 2.94
 0 -9 -31 56.57 2.89
 0 9 31 55 2.82
 0 -9 31 55.82 2.78
 0 9 31 52.3 2.74
 0 9 31 56.67 2.82
 0 -9 31 49.05 2.85
 0 9 -31 49.77 3.77
 0 9 31 52.17 3.41
 0 9 31 59.47 5.43
 0 9 31 56.58 2.94
 0 9 -31 52.45 2.94
 0 -9 32 1.49 2.64
 0 9 -32 5.2 2.85
 0 -9 -32 4.33 2.87
 0 -9 32 1.27 2.82
 0 9 32 2.75 1.08
 0 9 32 1.29 1.08
 0 -9 32 1.98 1.01
 0 9 32 2.15 1.03
 0 -9 32 0.78 1.18
 0 -9 -32 2.82 2.9
 0 -9 32 -1.12 1.81
 0 -9 -32 3.67 1.82
 0 9 32 1.86 2.99
 0 9 32 1.76 1.22
 0 -9 -32 1.13 1.1
 0 -9 32 3.07 1.03
 0 -9 32 2.94 0.97
 0 9 32 -0.38 1.68
 0 -9 -32 2.25 1.87
 0 9 32 2.17 1.26
 0 9 -32 2.25 1.17
 0 9 -32 0.37 1.83
 0 9 32 2.46 1.59
 0 9 -32 1 1.14
 0 -9 -32 3.63 1.12
 0 -9 -32 2.39 1.31
 0 -9 -32 2.39 1.11
 0 9 -32 1.39 1.15
 0 9 32 1.7 0.91
 0 -9 33 27.31 3.62
 0 9 -33 22.06 3.85
 0 -9 33 34.64 4.05
 0 9 33 27.34 1.81
 0 -9 33 30.55 1.8
 0 9 33 26.66 1.75
 0 -9 33 28.2 1.9
 0 9 -33 18.37 2.4
 0 -9 -33 31.01 4.06
 0 -9 -33 31.24 2.71
 0 -9 33 36.65 2.84
 0 9 33 34.12 4.37
 0 9 33 28.7 1.96
 0 -9 -33 29.65 1.91
 0 9 33 26.56 1.88
 0 -9 -33 26.98 1.92
 0 -9 33 29.05 1.86
 0 9 33 26.59 2.59
 0 -9 -33 34.08 2.95
 0 9 33 31.66 1.98
 0 9 -33 27.47 1.93
 0 -9 -33 26.29 1.96
 0 9 -33 31.52 1.97
 0 9 -33 30 1.89
 0 9 -33 25.7 2.78
 0 9 33 31.28 2.48
 0 9 -33 32.43 2.91
 0 9 -34 2.49 2.67
 0 -9 34 4.43 2.87
 0 9 34 -0.87 0.97
 0 -9 34 -0.67 1.14
 0 -9 34 0.08 1.02
 0 9 34 -0.47 1.04
 0 -9 -34 -3.29 3.06
 0 -9 -34 1.99 1.68
 0 -9 34 -0.49 1.63
 0 9 34 2.07 2.84
 0 -9 -34 1.03 1.07
 0 9 34 -0.13 1.11
 0 -9 34 0.64 0.98
 0 9 34 0.21 1.07
 0 -9 -34 -2.24 1.92
 0 9 34 -0.25 1.62
 0 9 34 -0.24 1.18
 0 9 -34 0.33 1.09
 0 -9 -34 1.79 1.06
 0 -9 -34 -1.08 1.23
 0 9 -34 -0.81 1.11
 0 9 -34 -0.96 1.12
 0 9 -34 -0.65 1.85
 0 9 34 0.45 1.42
 0 9 -34 -0.61 1.87
 0 9 -35 5.71 3
 0 -9 35 12.85 3.12
 0 -9 35 10.63 1.17
 0 -9 35 8.23 1.3
 0 9 35 7.29 1.1
 0 9 35 9.52 1.21
 0 -9 35 7.6 1.24
 0 -9 -35 11.96 3.11
 0 -9 -35 7.97 1.88
 0 -9 35 8.6 1.89
 0 9 35 5.69 3.01
 0 -9 -35 8.44 1.18
 0 9 35 8.59 1.27
 0 -9 35 8.29 1.13
 0 9 35 7.5 1.21
 0 9 35 5.83 1.76
 0 -9 -35 10.75 2.03
 0 9 35 11.07 1.36
 0 9 -35 10.15 1.29
 0 -9 -35 6.62 1.18
 0 9 -35 8.49 1.27
 0 -9 -35 10.72 1.38
 0 9 -35 9.13 1.22
 0 9 -35 8.51 2.01
 0 9 -35 7.98 1.97
 0 9 35 6.85 1.65
 0 9 -36 6.59 2.87
 0 -9 36 4.55 2.84
 0 -9 -36 4.33 2.68
 0 9 -36 4.8 1.14
 0 -9 -36 5.44 1.3
 0 9 36 0.27 3.03
 0 -9 36 6.12 1.02
 0 9 36 5.68 1.15
 0 -9 -36 5.31 1.13
 0 9 -36 3.41 1.92
 0 9 36 5.77 1.51
 0 -9 -36 6.15 1.13
 0 9 36 4.37 1.2
 0 9 36 5.77 1.71
 0 -9 -36 5.55 1.89
 0 9 36 5.71 1.25
 0 9 -36 4.42 1.15
 0 -9 36 5.42 1.8
 0 -9 -36 3.93 1.68
 0 -9 36 4.32 1.02
 0 9 36 6.22 1.02
 0 -9 36 4.26 1.21
 0 -9 36 4.98 1.16
 0 9 -36 5.49 1.11
 0 9 -36 4.03 1.76
 0 9 -37 5.76 1.1
 0 -9 37 3.3 1.09
 0 -9 37 3.41 0.98
 0 -9 37 3.76 1.15
 0 -9 -37 7.47 2.79
 0 9 37 6.06 3.15
 0 9 37 5.2 1.13
 0 -9 -37 5.18 1.07
 0 -9 -37 4.26 1.62
 0 -9 37 3.85 1.71
 0 9 -37 4.4 1.8
 0 9 -37 4.46 1.12
 0 -9 37 3.67 0.93
 0 9 37 6.11 1.16
 0 -9 -37 3.04 1.04
 0 -9 37 5.34 1.01
 0 -9 -37 5.72 1.26
 0 9 -37 5.75 1.13
 0 9 -37 2.15 2.66
 0 9 37 3.94 1.42
 0 9 -37 7.24 1.88
 0 -9 -37 5.71 1.79
 0 -9 37 1.15 1.49
 0 9 37 5.41 1.64
 0 9 38 4.58 1.53
 0 -9 -38 4.51 1.76
 0 -9 38 1.75 1.43
 0 -9 38 7.08 1.64
 0 -9 -38 2.99 1.49
 0 9 -38 5.82 1.06
 0 9 -38 4.3 1.76
 0 9 38 5.64 1.43
 0 9 38 6.32 1.09
 0 -9 -38 5.01 1.06
 0 9 -38 5.51 1.09
 0 -9 -38 7.09 1.24
 0 9 -38 4.33 1.69
 0 9 38 4.28 1.13
 0 -9 -38 5.31 1.05
 0 -9 39 1.18 1.32
 0 -9 -39 3.69 1.68
 0 9 39 -0.99 1.43
 0 -9 39 1.71 1.46
 0 -9 -39 -0.16 1.3
 0 -9 39 -0.33 0.91
 0 9 -39 0.81 1.55
 0 9 -39 1.29 1.52
 0 -9 39 1.19 0.78
 0 -9 -39 -0.21 0.77
 0 9 -39 0.77 0.93
 0 -9 -40 -0.82 0.83
 0 9 -40 -1.79 1.42
 0 9 -40 0.73 0.85
 0 -9 -40 0.66 0.72
 0 -9 40 0.26 0.92
 0 9 -40 0.7 0.89
 0 -9 40 -0.36 0.79
 0 -9 40 -1.11 1.39
 0 -9 40 -0.3 0.71
 0 -9 -40 0.1 1.06
 0 -9 40 -0.27 0.77
 0 9 -40 0.75 1.55
 0 9 40 0.09 1.31
 0 -9 -40 -1.01 1.46
 0 9 -41 4.32 1.55
 0 -9 41 4.08 0.76
 0 -9 41 2.62 0.88
 0 9 -41 3.3 0.87
 0 -9 41 2.28 0.66
 0 -9 -41 2.23 0.83
 0 9 41 2.14 0.85
 0 -9 41 -0.17 1.35
 0 -9 -41 2.99 0.98
 0 9 41 1.58 0.75
 0 9 -41 1.62 0.86
 0 9 41 2.86 0.74
 0 -9 41 1.48 0.73
 0 9 -41 1.66 1.27
 0 -9 -41 1.65 1.44
 0 9 41 2.71 1.34
 0 9 42 0.58 0.65
 0 -9 -42 -0.16 1.34
 0 9 42 -0.94 1.17
 0 9 42 0.07 0.79
 0 -9 -42 0.19 0.73
 0 -9 42 0.18 0.65
 0 9 -42 0.3 1.31
 0 -9 42 0.75 1.2
 0 9 42 -0.46 0.65
 0 9 -42 0.49 0.77
 0 -9 -42 -0.56 0.88
 0 9 -42 -0.02 0.77
 0 -9 42 1.03 0.79
 0 -9 42 0.27 0.67
 0 9 43 -0.16 0.56
 0 -9 43 0.55 0.6
 0 -9 43 -0.64 0.63
 0 -9 43 0.54 0.71
 0 9 -43 0.84 0.71
 0 -9 -43 0.94 0.81
 0 9 -43 -0.27 0.69
 0 9 43 -0.07 0.6
 0 9 43 0.2 0.71
 0 -9 -43 -0.97 0.67
 0 9 44 0.95 0.5
 0 -9 44 0.53 0.54
 0 -9 44 1.48 0.57
 0 -9 44 0.96 0.65
 0 9 -44 0.65 0.64
 0 9 -44 0.67 0.62
 0 -9 -44 1 0.75
 0 -9 44 0.82 0.61
 0 -9 -44 0.41 0.59
 0 -9 45 0.59 0.47
 0 -9 45 0.61 0.56
 0 9 -45 -0.03 0.57
 0 9 45 0.26 0.43
 0 -9 45 0.35 0.51
 0 -9 -45 0.25 0.62
 0 9 -45 -0.17 0.56
 0 9 -46 -0.62 0.49
 0 -9 -46 0.87 0.54
 0 -9 46 0.87 0.44
 0 9 -46 0.99 0.45
 0 10 0 1135.24 48.08
 0 10 0 1080.13 48.84
 0 -10 0 1138.77 47.98
 0 10 0 1118.26 48.03
 0 -10 0 1037.45 48.64
 0 -10 0 1097.93 49.09
 0 10 0 1124.56 49.04
 0 -10 0 1035.38 49.01
 0 10 0 1060.6 50.64
 0 10 0 1071.17 50.59
 0 10 0 1080.98 50.63
 0 10 0 1078.13 50.59
 0 -10 0 1121.92 50.68
 0 -10 0 1113.91 50.49
 0 10 0 1127.74 50.31
 0 -10 0 1011.19 48.29
 0 10 0 1086.89 47.99
 0 10 0 1092.58 49.97
 0 -10 0 1119.97 50.51
 0 10 0 1065.57 50.48
 0 10 0 1089.76 50.1
 0 -10 0 1076.52 50.99
 0 -10 0 1123.39 48.06
 0 10 0 1138.75 49.23
 0 -10 0 1050.54 50.19
 0 -10 0 1111.84 48.14
 0 10 0 1077.12 48.07
 0 10 -1 112.8 5.42
 0 -10 -1 119.03 6.52
 0 10 1 119.92 6.33
 0 10 -1 121.62 6.27
 0 -10 -1 114.16 5.27
 0 10 -1 112.64 5.4
 0 10 1 110.84 5.35
 0 -10 1 114.55 6.45
 0 -10 -1 109.08 6.17
 0 10 1 107.99 6.29
 0 -10 1 107.81 6.05
 0 10 -1 111.22 6.35
 0 -10 -1 106.47 6.33
 0 -10 1 102.98 6.35
 0 10 -1 108.74 6.26
 0 10 1 103.02 7.54
 0 10 1 115.59 7.74
 0 10 1 106.6 7.64
 0 10 1 97.73 7.49
 0 10 -1 107.17 7.54
 0 10 -1 104.43 7.49
 0 10 -1 114.75 7.75
 0 10 -1 112.77 7.64
 0 -10 -1 117.36 7.76
 0 10 -1 117.03 7.39
 0 10 1 110.81 7.39
 0 -10 -1 109.95 7.48
 0 -10 1 103.02 7.34
 0 -10 1 107.72 7.59
 0 10 1 104.23 5.69
 0 -10 -1 113.79 5.73
 0 10 1 116.75 5.4
 0 10 1 104.61 7.47
 0 -10 -1 102.74 7.36
 0 10 -1 107.73 6.93
 0 10 -1 99.07 7.36
 0 -10 1 111.48 7.49
 0 10 1 110.01 7.11
 0 -10 -1 105.59 7.8
 0 -10 1 96.42 7.66
 0 10 1 107.74 7.19
 0 10 -1 113.04 7.36
 0 -10 -1 115.17 5.38
 0 -10 1 116.27 5.41
 0 -10 1 103.78 7.31
 0 -10 -1 100.64 7.26
 0 10 -1 123.54 6.67
 0 10 1 112.44 5.44
 0 -10 1 122.49 5.53
 0 -10 -1 116.41 5.54
 0 10 -1 114 5.44
 0 10 -2 495.96 21.71
 0 -10 -2 470.07 22.69
 0 10 -2 480.65 22.36
 0 10 2 489.62 22.53
 0 10 2 497.17 21.61
 0 10 -2 482.36 21.66
 0 -10 -2 515.87 21.55
 0 -10 -2 492.03 22.71
 0 10 2 495.28 22.61
 0 -10 2 454.83 22.21
 0 -10 2 493.69 22.74
 0 10 -2 493.22 22.63
 0 -10 2 463.47 22.62
 0 10 -2 501.39 22.65
 0 10 2 467.52 24.15
 0 10 2 485.4 24.29
 0 10 -2 461.62 24.06
 0 10 2 488.9 24.29
 0 10 2 492.47 24.29
 0 10 -2 470.19 24.21
 0 10 -2 466.63 24.11
 0 10 -2 483.79 24.17
 0 10 2 527.37 24.11
 0 -10 2 500.36 24.2
 0 -10 -2 481.54 24.01
 0 -10 2 497.16 24.06
 0 10 -2 516.84 23.81
 0 -10 -2 445.18 21.91
 0 10 2 471.41 22.02
 0 10 2 480.96 21.64
 0 10 2 517.64 23.87
 0 10 -2 505.17 23.37
 0 -10 -2 483.76 24.05
 0 10 -2 476.43 24.06
 0 -10 2 516.8 24.16
 0 10 2 481.95 24.16
 0 -10 -2 490.15 24.59
 0 10 2 503.33 23.71
 0 -10 2 472.88 24.49
 0 10 -2 481.28 23.76
 0 -10 -2 499.19 21.63
 0 -10 2 498.22 21.69
 0 10 -2 524.22 23.12
 0 -10 -2 499.48 23.88
 0 -10 2 488.65 23.94
 0 -10 -2 476.18 21.75
 0 10 2 484.8 21.69
 0 -10 2 484.74 21.73
 0 10 -2 491.12 21.68
 0 10 -3 515.73 22.35
 0 -10 -3 517.21 23.36
 0 10 3 517.36 23.26
 0 -10 3 498.72 23.38
 0 10 -3 497.83 23.26
 0 10 3 523.11 23.28
 0 -10 -3 506.74 23.44
 0 10 -3 504.75 23
 0 10 3 505.9 22.23
 0 -10 3 506.72 23.32
 0 10 -3 510.15 23.28
 0 10 -3 491.62 24.83
 0 10 3 492.31 24.89
 0 10 -3 485.65 24.77
 0 10 3 475.86 24.87
 0 10 -3 466.59 24.72
 0 10 3 478.59 24.82
 0 10 3 464.35 24.72
 0 10 3 486.93 24.72
 0 10 -3 490.21 24.79
 0 -10 3 519.75 22.39
 0 -10 -3 515.9 22.43
 0 10 3 492.25 22.33
 0 10 -3 509.7 22.33
 0 -10 3 477.06 24.54
 0 -10 3 503.4 24.79
 0 10 -3 530.53 24.34
 0 -10 -3 481.21 24.6
 0 10 3 493.72 24.62
 0 10 3 496.13 22.74
 0 -10 -3 488.82 22.61
 0 -10 -3 496.96 22.84
 0 10 3 518.48 22.32
 0 10 3 512.65 24.51
 0 -10 3 479.48 24.57
 0 -10 -3 476.14 24.61
 0 10 3 486.66 24.77
 0 10 -3 518.36 23.87
 0 10 -3 471.98 24.63
 0 -10 3 512.8 22.35
 0 -10 3 486.36 24.56
 0 10 -3 510.78 23.77
 0 -10 -3 508.73 24.5
 0 -10 3 513.89 24.71
 0 10 3 469.95 24.11
 0 10 -3 483.53 24.39
 0 -10 -3 493.44 25.22
 0 10 4 13.42 2.06
 0 -10 -4 11.59 2.01
 0 10 -4 11.09 2.02
 0 -10 4 10.51 1.99
 0 10 4 9.73 2.16
 0 10 -4 12.11 1.95
 0 10 4 12.12 1.17
 0 10 -4 9.95 1.26
 0 -10 -4 11.48 1.47
 0 10 4 11.43 1.3
 0 10 -4 11.81 1.99
 0 -10 4 11.14 2.15
 0 -10 -4 9.29 2.1
 0 10 -4 12.74 2.78
 0 10 4 10.67 2.66
 0 -10 -4 7.07 2.03
 0 10 4 8.34 2.62
 0 10 -4 12.62 2.82
 0 10 4 11.75 2.75
 0 10 4 14.17 2.75
 0 10 -4 9.09 2.57
 0 10 -4 12.26 2.85
 0 10 4 9.87 2.61
 0 10 4 10.69 1.78
 0 -10 4 9.51 1.95
 0 -10 -4 9.65 1.86
 0 10 -4 9.76 2.35
 0 -10 4 19.88 3.01
 0 -10 4 6.57 2.28
 0 -10 -4 10.78 2.49
 0 10 4 8.54 2.62
 0 10 -4 11.72 2.16
 0 10 4 14.14 2.76
 0 -10 -4 12.93 2.63
 0 10 -4 6.83 2.42
 0 10 4 11.48 2.58
 0 -10 4 10.61 2.52
 0 -10 4 12.32 1.4
 0 10 -4 11.08 1.26
 0 10 -4 15.7 2.91
 0 10 4 13.49 2.55
 0 -10 -4 8.4 2.76
 0 10 4 13.19 1.42
 0 -10 4 13.83 1.32
 0 10 -4 12.43 2.31
 0 -10 4 11.49 2.62
 0 -10 4 18.82 3.06
 0 -10 -4 7.36 2.32
 0 10 -5 287.77 12.77
 0 10 -5 295.73 13.77
 0 -10 -5 305.62 13.81
 0 -10 5 290.48 13.85
 0 10 5 297.02 13.67
 0 -10 -5 281.96 13.87
 0 10 5 300.73 13.77
 0 10 -5 284.21 13.32
 0 10 5 280.9 12.59
 0 10 -5 279.61 13.7
 0 -10 5 268.57 13.63
 0 10 5 280.17 12.73
 0 -10 -5 289.83 12.87
 0 -10 -5 282.19 12.7
 0 10 -5 271.37 12.68
 0 10 5 273.31 15.31
 0 10 -5 262.61 15.14
 0 10 -5 263.6 15.04
 0 10 -5 260.31 15.01
 0 10 -5 263.49 15.04
 0 -10 -5 289.73 14.23
 0 10 5 282.43 15.37
 0 10 5 273.26 15.28
 0 10 5 258.57 14.97
 0 10 5 271.29 15.27
 0 -10 5 283.64 13.67
 0 -10 5 306.48 13.22
 0 10 5 274.59 13.28
 0 -10 -5 270.66 13.25
 0 -10 -5 256.18 14.95
 0 10 -5 289.34 14.5
 0 -10 5 275.59 15.11
 0 10 5 287.38 15.16
 0 -10 5 287.94 15.11
 0 -10 5 297 12.88
 0 10 5 289.73 12.76
 0 -10 -5 264.44 15
 0 10 5 252.14 14.99
 0 -10 5 284.79 15.04
 0 10 -5 269.58 14.99
 0 10 -5 252.19 13.84
 0 10 5 277.38 15
 0 -10 5 286.18 12.79
 0 10 -5 295.68 14.46
 0 -10 -5 274.05 14.79
 0 -10 5 275.11 15.02
 0 10 5 287.42 14.69
 0 -10 5 251.62 14.77
 0 10 5 250.33 14.36
 0 10 -5 276.95 14.94
 0 -10 -5 278.04 15.58
 0 -10 6 100.58 6.02
 0 10 6 105.82 5.9
 0 -10 -6 111.57 6.06
 0 10 -6 95.26 5.9
 0 10 6 111.94 6.13
 0 10 -6 101.6 5.55
 0 -10 -6 98.28 6.11
 0 -10 -6 102.03 5.17
 0 10 6 104.8 5.05
 0 10 -6 99.14 4.97
 0 -10 -6 103.04 5.04
 0 10 -6 99.57 5.97
 0 -10 6 99.22 5.96
 0 -10 -6 94.78 7.07
 0 10 6 102.34 7.37
 0 10 -6 93.21 7.05
 0 -10 6 106.38 7.21
 0 10 6 119.92 7.48
 0 10 -6 97.55 7.18
 0 10 -6 104.4 7.44
 0 10 6 91.53 7.14
 0 10 6 102.75 7.38
 0 10 6 99.33 7.24
 0 10 6 98.6 7.35
 0 10 -6 100.27 7.26
 0 10 6 104.91 7.42
 0 10 -6 93.74 7.11
 0 -10 -6 101.94 5.64
 0 -10 6 101.28 5.92
 0 -10 6 110.03 5.55
 0 10 6 99.79 5.65
 0 10 6 112.6 7.44
 0 -10 6 93 7.14
 0 10 -6 113.38 6.67
 0 -10 6 102.2 7.15
 0 10 6 108.15 6.22
 0 -10 -6 105.91 7.32
 0 -10 6 98.9 5.07
 0 10 -6 96.93 7.02
 0 10 6 88.99 6.52
 0 -10 -6 107.17 7.75
 0 -10 6 103.87 5.16
 0 -10 -6 103.41 6.96
 0 -10 6 91.06 6.94
 0 -10 6 111.45 7.43
 0 10 6 108.79 7
 0 10 -6 112.12 6.77
 0 10 6 103.15 5.07
 0 10 -6 109.05 5.09
 0 -10 -7 140.19 6.2
 0 10 -7 139.37 7.06
 0 -10 -7 138.07 7.77
 0 10 7 141.95 7.66
 0 -10 -7 139.61 6.76
 0 -10 -7 149.5 6.64
 0 10 -7 137.3 6.54
 0 -10 7 143.26 7.59
 0 10 -7 134.48 7.58
 0 -10 7 133.09 8.74
 0 10 7 146.32 9.02
 0 10 -7 138.56 8.9
 0 -10 -7 124.45 8.75
 0 10 7 130.47 8.93
 0 10 7 130.49 8.93
 0 10 -7 117.91 8.69
 0 10 -7 124.31 8.75
 0 10 7 118.53 8.89
 0 10 -7 130.7 8.95
 0 10 7 126.14 8.88
 0 10 -7 122.22 8.77
 0 10 7 136.56 9.09
 0 10 7 124 8.88
 0 -10 7 136.43 7.49
 0 10 7 140.02 7.3
 0 -10 -7 139.39 7.24
 0 -10 7 149.81 7.19
 0 10 7 135.84 7.87
 0 10 7 141.15 9.01
 0 -10 7 133.19 8.91
 0 -10 7 125.13 8.61
 0 10 -7 148.48 8.21
 0 10 -7 145.87 7.54
 0 -10 -7 146.57 7.62
 0 -10 7 141.82 7.72
 0 10 -7 140.37 7.58
 0 10 7 157.59 7.57
 0 -10 -7 136.98 9.37
 0 10 7 120.53 8.15
 0 10 -7 134.07 8.8
 0 -10 7 134.8 9.25
 0 -10 7 136.45 6.72
 0 -10 7 126.54 8.74
 0 -10 -7 133.01 8.57
 0 10 7 146.47 8.72
 0 -10 7 151.31 9.17
 0 10 -7 142.41 8.41
 0 10 7 145.09 6.68
 0 10 -7 142.09 6.66
 0 -10 -8 203.72 8.84
 0 -10 -8 201.66 10.21
 0 -10 8 198.69 10.36
 0 10 -8 211.7 10.25
 0 10 -8 192.78 10.19
 0 10 8 216.78 10.14
 0 10 8 198.95 10.3
 0 10 -8 180.83 9.56
 0 -10 -8 196.64 10.42
 0 -10 -8 195.5 9.24
 0 -10 8 208.89 9.11
 0 -10 -8 192.62 9.37
 0 10 -8 200.01 9.17
 0 -10 8 195.29 10.18
 0 10 -8 189.26 10.22
 0 10 8 188.08 11.72
 0 10 8 192 11.88
 0 10 8 171.47 11.62
 0 10 -8 196.11 11.7
 0 10 -8 182.05 11.54
 0 10 8 196.98 11.94
 0 10 -8 213.62 11.95
 0 10 -8 196.37 11.69
 0 10 8 187.88 11.83
 0 10 8 202.19 9.99
 0 -10 -8 192.33 9.87
 0 -10 8 199.56 10.14
 0 -10 8 219.07 9.92
 0 10 8 210.77 11.9
 0 -10 8 191.1 11.68
 0 10 8 205.39 10.71
 0 -10 8 192.9 11.56
 0 10 -8 205.94 10.73
 0 -10 8 199.31 9.37
 0 -10 -8 209.1 9.33
 0 -10 8 205.75 12.23
 0 10 -8 191.78 11.53
 0 -10 -8 189.74 11.98
 0 10 -8 202.28 9.29
 0 -10 -8 207.18 11.5
 0 10 -8 217.37 11.32
 0 -10 8 198.53 11.67
 0 -10 8 188.14 11.69
 0 10 8 209.07 11.56
 0 10 8 192.2 9.29
 0 10 8 196.86 11.64
 0 -10 -8 189.94 11.69
 0 10 -8 195.85 11.58
 0 10 8 207.01 11.94
 0 -10 8 207.29 11.7
 0 -10 -9 175.75 7.64
 0 -10 -9 174.57 9.04
 0 10 -9 179.12 9.07
 0 -10 9 170.1 9.2
 0 10 9 188.77 8.96
 0 10 -9 167.08 9.02
 0 -10 -9 166.45 9.25
 0 10 9 164.35 9.07
 0 -10 -9 169.93 9.26
 0 10 -9 167.17 7.95
 0 -10 9 177.68 7.94
 0 -10 -9 175.94 8.09
 0 -10 -9 176.04 8.23
 0 -10 9 170.1 9.01
 0 10 -9 167.79 9.09
 0 10 9 146.4 10.38
 0 10 -9 171.31 10.65
 0 10 9 152.68 10.5
 0 10 -9 149.53 10.21
 0 10 -9 180.1 10.67
 0 10 9 173.91 10.79
 0 10 9 157.93 10.46
 0 10 -9 167.27 10.47
 0 10 9 164.7 10.65
 0 10 9 182.41 8.95
 0 -10 -9 174.53 8.77
 0 -10 9 173.64 8.97
 0 10 9 173.47 9.59
 0 -10 9 161.54 10.48
 0 -10 9 170.66 10.47
 0 10 9 177.36 10.75
 0 10 -9 176.1 9.45
 0 -10 -9 180.39 8.14
 0 -10 9 173.4 8.2
 0 -10 9 175.05 11.01
 0 -10 -9 165.22 10.94
 0 10 -9 178.82 10.66
 0 10 -9 167.25 8
 0 10 -9 163.13 8.07
 0 10 9 186.38 10.44
 0 -10 -9 179.99 10.39
 0 -10 9 163.08 10.43
 0 -10 9 166.69 10.6
 0 10 -9 188.21 10.3
 0 10 9 171.56 8.14
 0 10 -9 160.38 10.34
 0 -10 9 152.11 10.2
 0 10 9 158.23 10.52
 0 10 9 185.3 10.69
 0 -10 -10 55.16 2.62
 0 -10 -10 54.78 3.98
 0 10 -10 48.58 3.93
 0 -10 10 64.97 4.35
 0 10 10 57.29 3.87
 0 10 -10 57.55 4.05
 0 10 10 47.88 4.01
 0 -10 -10 52.74 4.17
 0 -10 -10 61.23 4.4
 0 -10 -10 59.91 3.3
 0 -10 10 57.69 2.97
 0 -10 -10 53.99 3.14
 0 10 -10 58.54 2.99
 0 -10 10 51.11 3.93
 0 10 -10 52.79 4.07
 0 10 10 56.28 5.24
 0 10 -10 57.39 5.34
 0 10 -10 60.65 5.44
 0 10 10 43.82 5.05
 0 10 10 60.07 5.54
 0 10 10 47.22 5.1
 0 10 -10 52.58 5.17
 0 10 -10 53.76 5.13
 0 -10 10 49.95 3.83
 0 10 10 59.73 4.05
 0 -10 -10 59.63 3.89
 0 10 10 41.12 4.95
 0 10 10 60.51 4.67
 0 -10 10 46.83 4.91
 0 -10 10 56.68 5.37
 0 -10 -10 58.48 3.14
 0 -10 10 56.92 3.24
 0 -10 10 51.01 5.13
 0 10 10 46.53 5.18
 0 10 -10 49.23 5.02
 0 10 10 56.55 5.06
 0 -10 -10 55.55 5.03
 0 10 -10 57.19 4.95
 0 -10 10 49.88 5.32
 0 -10 10 52.14 5.61
 0 10 -10 46.04 5.01
 0 -10 -10 44.54 5.23
 0 10 10 56.15 3.19
 0 10 -10 54.48 3.06
 0 10 -10 56.99 3.13
 0 -10 11 69.34 6.47
 0 10 -11 82.14 6.48
 0 -10 -11 77.07 3.46
 0 -10 11 71.17 5.03
 0 -10 -11 72.83 4.83
 0 10 -11 76.26 4.96
 0 10 -11 78.11 4.94
 0 10 11 72.19 4.66
 0 10 11 79.69 5.1
 0 -10 -11 79.13 5.22
 0 -10 -11 72.7 5.1
 0 -10 11 78.38 3.83
 0 10 -11 71.46 3.75
 0 -10 -11 72.5 4.1
 0 -10 11 69.97 4.8
 0 10 -11 80.05 5.09
 0 10 11 59.79 6.05
 0 10 -11 75.95 6.25
 0 10 11 66.05 6.27
 0 10 11 67.21 6.11
 0 10 -11 63.26 5.95
 0 10 -11 73.08 6.25
 0 10 11 62.59 6.08
 0 10 -11 62.32 5.96
 0 -10 11 75.69 4.76
 0 10 11 75.1 4.82
 0 -10 11 79.7 4.74
 0 -10 -11 73.84 4.69
 0 10 11 83.06 5.68
 0 -10 11 69.81 6.21
 0 -10 11 77.03 6.23
 0 -10 -11 61.61 6.16
 0 10 11 79.75 6.48
 0 -10 11 74.65 4.07
 0 -10 -11 74.61 3.94
 0 10 11 79.46 4.04
 0 10 -11 73.42 3.88
 0 10 -11 77.36 3.97
 0 -10 -11 79.74 4.02
 0 -10 11 70.24 3.99
 0 10 -11 72.54 5.89
 0 10 11 70.13 6.01
 0 -10 -11 73.51 5.86
 0 -10 11 68.69 6.32
 0 -10 -11 67.02 5.85
 0 10 11 63.33 6.1
 0 -10 11 64.03 5.83
 0 10 -11 78.45 6.32
 0 10 -12 228.39 13.57
 0 -10 12 249.94 14.38
 0 -10 -12 239.51 10.42
 0 -10 12 239.69 12.14
 0 10 -12 216.33 11.89
 0 -10 -12 228.64 11.8
 0 10 12 241.04 11.6
 0 10 -12 245.53 11.92
 0 -10 -12 237.34 12.22
 0 10 12 227.36 12.01
 0 -10 -12 238.08 12.21
 0 10 -12 227.58 10.67
 0 -10 12 249.45 10.8
 0 10 12 231.89 10.86
 0 -10 -12 228.02 11.02
 0 -10 12 232.73 11.78
 0 10 12 240.34 11.58
 0 10 -12 225.86 12
 0 10 -12 195.58 13.14
 0 10 -12 234.22 13.61
 0 10 12 241.64 13.96
 0 10 12 232.03 13.84
 0 10 12 219.6 13.52
 0 10 -12 236.55 13.73
 0 10 -12 229.29 13.56
 0 10 12 240.61 13.92
 0 -10 12 245.28 11.8
 0 -10 -12 227.13 11.61
 0 -10 12 259.33 11.82
 0 10 12 246.44 11.93
 0 10 12 227.48 12.68
 0 -10 12 240.56 13.62
 0 10 12 235.98 13.78
 0 -10 12 227.74 13.69
 0 -10 -12 223.45 13.76
 0 -10 -12 243.44 10.9
 0 10 12 233.2 10.94
 0 10 -12 228.78 10.82
 0 10 -12 237.21 10.9
 0 -10 12 237.88 10.96
 0 -10 -12 236.13 10.91
 0 -10 -12 224.48 13.17
 0 10 -12 248.79 13.4
 0 -10 -12 239.24 13.13
 0 10 12 261.84 13.73
 0 -10 12 239.46 13.91
 0 -10 12 227.28 13.43
 0 10 12 229.99 13.7
 0 10 -13 17.52 3.67
 0 -10 13 19.09 3.98
 0 -10 -13 29.98 1.55
 0 10 -13 25.25 3
 0 -10 13 30.56 3.22
 0 10 -13 30.09 3.05
 0 -10 -13 32.47 3.02
 0 10 13 27 2.68
 0 10 13 23.01 2.95
 0 -10 -13 29.1 3.27
 0 -10 -13 29.41 3.3
 0 10 13 29.46 2.11
 0 10 -13 25.23 1.85
 0 -10 13 31.53 2.04
 0 -10 -13 29.46 2.26
 0 10 -13 32.87 3.16
 0 -10 13 23.08 2.8
 0 10 -13 22.43 4.02
 0 10 -13 20.29 3.87
 0 10 13 23.93 3.93
 0 10 13 21.22 3.9
 0 10 13 28.07 4.16
 0 10 -13 27.2 3.89
 0 10 -13 21.05 3.82
 0 10 13 30.96 4.08
 0 10 13 27.95 3.05
 0 -10 -13 24.72 2.81
 0 -10 13 28.44 2.86
 0 -10 13 34.59 3
 0 -10 13 25.42 3.87
 0 -10 -13 27.49 3.93
 0 -10 13 29.43 4.35
 0 10 13 36.16 4.49
 0 10 13 37.9 4.08
 0 -10 -13 26.82 4.1
 0 10 13 30.48 2.23
 0 -10 -13 29.58 2.08
 0 10 13 32.16 2.24
 0 10 -13 24.26 2.02
 0 10 -13 28.08 2.1
 0 -10 -13 30.01 2.21
 0 -10 13 26.42 2.18
 0 -10 13 31.65 4.43
 0 -10 -13 20.78 3.57
 0 10 -13 32.11 4.03
 0 -10 -13 32.87 3.83
 0 10 13 26.43 3.88
 0 10 13 30.03 4.18
 0 -10 13 24.3 3.75
 0 10 -14 41.14 5.03
 0 -10 14 33.8 5.03
 0 -10 14 44.14 2.71
 0 -10 -14 44.07 2.94
 0 10 14 43.69 2.75
 0 -10 -14 47.92 2.28
 0 -10 14 45.04 3.91
 0 10 -14 43.35 3.8
 0 -10 -14 49.75 3.76
 0 10 -14 45.94 3.72
 0 -10 -14 49 4.09
 0 10 14 47.48 3.97
 0 -10 -14 43.83 3.97
 0 10 -14 44.97 3.88
 0 -10 14 45.92 3.68
 0 10 -14 41.58 4.96
 0 10 14 42.82 5.12
 0 10 14 49.35 5.27
 0 10 -14 42.63 4.96
 0 10 14 41.82 5.08
 0 10 -14 43.88 4.96
 0 10 14 52.72 5.35
 0 10 -14 39.75 4.71
 0 -10 14 41.15 5.03
 0 -10 14 51.66 5.18
 0 -10 -14 44.14 4.84
 0 10 14 35.44 4.82
 0 10 14 44.97 5.06
 0 -10 -14 36.4 4.93
 0 10 14 45.57 4.57
 0 -10 -14 40.35 3.59
 0 10 14 48.52 3.84
 0 -10 14 45.58 3.58
 0 -10 14 51.59 3.81
 0 -10 -14 49.14 2.81
 0 10 14 48.09 2.96
 0 10 14 41.26 2.83
 0 10 -14 47.44 2.81
 0 10 -14 44.95 2.78
 0 -10 14 49.87 2.95
 0 -10 -14 45.97 2.9
 0 -10 14 46.39 5.24
 0 -10 -14 45.43 4.89
 0 10 -14 53.65 5.15
 0 -10 -14 38.08 4.38
 0 10 14 35.15 4.62
 0 10 14 36.45 4.83
 0 -10 14 43.49 4.82
 0 -10 -15 55.74 3.55
 0 -10 15 59.94 3.34
 0 10 15 58.39 3.33
 0 10 -15 57.76 3.39
 0 10 -15 58.5 3.39
 0 -10 -15 57.76 4.27
 0 10 -15 55.89 4.54
 0 10 -15 60.62 4.37
 0 -10 15 64.41 4.68
 0 -10 -15 61.43 4.68
 0 10 15 60.93 4.61
 0 -10 -15 58.18 4.3
 0 -10 -15 66.51 4.84
 0 -10 15 62.4 5.87
 0 -10 15 55.81 5.88
 0 10 15 64.07 5.48
 0 -10 -15 61.59 6.28
 0 10 15 63.55 6.16
 0 -10 -15 52.16 5.35
 0 -10 15 58.22 4.33
 0 10 -15 54.86 4.45
 0 10 -15 54.8 3.41
 0 -10 15 63.35 4.43
 0 10 15 51.96 4.38
 0 -10 15 65.75 4.3
 0 10 15 57.71 5.98
 0 10 -15 50.66 5.53
 0 10 -15 54.66 5.74
 0 10 -15 55.06 5.74
 0 10 15 65.17 6.23
 0 10 15 57.22 5.84
 0 10 15 48.45 5.85
 0 10 -15 52.74 5.53
 0 10 15 58.14 3.52
 0 -10 -15 65.41 3.4
 0 10 15 60.98 3.52
 0 -10 15 56.74 5.61
 0 10 15 59.87 5.93
 0 -10 -15 62.19 3.54
 0 -10 15 59.63 3.5
 0 -10 15 54.86 5.9
 0 -10 -15 56.09 5.5
 0 -10 -15 66.59 5.35
 0 10 15 65.17 5.95
 0 10 -15 65.25 5.89
 0 -10 15 53.53 6.1
 0 10 -15 56.16 5.81
 0 -10 -16 305.18 14.59
 0 10 16 321.86 14.32
 0 -10 16 324.65 14.37
 0 10 -16 323.56 14.4
 0 10 -16 302.9 14.38
 0 10 -16 302.48 15.66
 0 -10 16 307.17 15.69
 0 -10 -16 321.34 15.39
 0 10 -16 316.21 15.34
 0 10 16 318.95 15.68
 0 -10 -16 308.43 15.91
 0 -10 -16 322.9 15.39
 0 -10 -16 329.38 15.97
 0 10 16 329.51 16.97
 0 -10 -16 342.63 17.45
 0 -10 16 333.44 17.68
 0 10 16 310.19 17.89
 0 -10 16 327.11 17.71
 0 -10 -16 290.53 17.84
 0 10 -16 303.77 15.65
 0 -10 16 303.02 15.27
 0 10 -16 305.12 14.46
 0 -10 16 344.95 15.65
 0 10 16 344.29 15.74
 0 -10 16 328.45 15.32
 0 10 -16 294.62 17.32
 0 10 16 326.85 18.06
 0 10 -16 299.15 17.37
 0 10 -16 282.98 17.23
 0 10 16 285.52 17.62
 0 10 16 304.3 17.68
 0 10 16 308.7 17.88
 0 10 -16 309.85 17.54
 0 10 -16 317.2 14.33
 0 10 16 314.01 14.5
 0 -10 -16 328.88 14.4
 0 10 16 298.37 14.44
 0 -10 16 303.45 17.3
 0 10 16 329.39 17.95
 0 -10 16 309.91 14.5
 0 -10 -16 310.81 14.47
 0 10 16 332.27 17.58
 0 -10 16 323.52 17.88
 0 10 -16 354.18 17.67
 0 -10 -16 295.55 17.01
 0 10 -16 320.43 17.74
 0 -10 16 304.12 18.03
 0 -10 17 -0.31 1.29
 0 10 17 1.38 1.3
 0 -10 -17 -0.31 1.41
 0 -10 -17 -0.44 1.48
 0 10 -17 0.56 1.4
 0 10 -17 0.97 1.29
 0 10 -17 -1.4 2.29
 0 -10 17 2.1 2.28
 0 -10 -17 0.37 1.91
 0 10 -17 -0.36 2.07
 0 10 17 3.07 2.39
 0 -10 -17 2.02 2.38
 0 -10 -17 -1.48 2.29
 0 10 17 1.87 2.83
 0 -10 -17 -0.53 2.99
 0 10 17 1.01 2.95
 0 -10 17 0.47 2.72
 0 -10 17 1.83 2.72
 0 -10 -17 5.81 2.8
 0 10 -17 0.93 2.03
 0 -10 17 -0.18 1.9
 0 10 -17 3.23 1.37
 0 -10 17 2.6 1.91
 0 -10 -17 -0.91 2.26
 0 10 17 -0.22 2.34
 0 -10 17 -0.21 2.12
 0 10 -17 3.19 2.97
 0 10 -17 1.83 2.7
 0 10 -17 -0.46 2.8
 0 10 17 0.09 1.43
 0 -10 17 5.35 3.05
 0 -10 17 -0.36 1.42
 0 10 17 1.06 1.24
 0 10 -17 5.31 3.35
 0 -10 17 2.76 3.09
 0 10 17 1.38 1.38
 0 -10 -17 2.46 1.22
 0 10 -17 1.21 1.26
 0 -10 -17 0.41 2.57
 0 10 -18 3.58 2.13
 0 -10 -18 -0.37 1.96
 0 -10 18 0.24 2.25
 0 -10 -18 0.26 2.28
 0 10 18 -1.11 2.24
 0 10 -18 3.58 2.03
 0 -10 18 1.09 1.92
 0 10 18 1.89 1.29
 0 -10 18 1.86 1.43
 0 10 -18 1.39 1.33
 0 10 18 0.76 1.43
 0 -10 -18 -0.39 1.16
 0 10 -18 1.17 1.33
 0 -10 -18 -2.27 2.26
 0 10 18 2.05 2.5
 0 -10 18 1.39 1.88
 0 -10 -18 1.33 2.25
 0 -10 18 -1.34 2.18
 0 -10 -18 0.42 2.71
 0 10 18 -0.09 1.42
 0 10 -18 -0.23 1.24
 0 10 -18 -0.08 1.42
 0 -10 18 1.13 3.1
 0 10 -18 -3.49 3.39
 0 -10 18 1.45 1.3
 0 -10 -18 0.64 1.49
 0 10 18 -0.13 1.26
 0 -10 -18 -0.11 1.4
 0 -10 18 -0.95 2.77
 0 10 18 0.79 2.74
 0 -10 -18 -1.1 2.83
 0 -10 -18 0.42 2.79
 0 10 18 0.52 2.9
 0 -10 18 -0.49 2.67
 0 -10 -19 45.93 3.89
 0 -10 19 42.16 2.8
 0 10 19 45.1 2.66
 0 -10 -19 37.23 2.98
 0 -10 19 42.4 3.98
 0 -10 19 36.54 3.43
 0 10 19 44.63 2.92
 0 10 -19 41.16 2.85
 0 -10 -19 42.25 5.85
 0 10 19 46.78 5.58
 0 -10 19 45.84 5.43
 0 10 19 45.45 5.14
 0 -10 19 36.63 5.26
 0 -10 -19 36.69 4.85
 0 -10 -19 40.56 2.93
 0 10 19 40.32 2.79
 0 -10 19 43.55 2.94
 0 10 -19 38.82 2.81
 0 10 -19 40.4 2.72
 0 10 -19 40.31 3.6
 0 -10 19 37.85 3.55
 0 10 -19 42.75 4.02
 0 -10 19 45.43 5.7
 0 10 -19 32.48 5.24
 0 10 -19 39.86 2.71
 0 -10 -19 42.84 2.69
 0 10 19 40.46 2.93
 0 -10 20 10.92 1.64
 0 -10 -20 12.47 1.87
 0 -10 -20 10.19 1.87
 0 10 -20 4.74 2.35
 0 10 -20 7.13 1.58
 0 10 20 8.26 1.73
 0 -10 -20 9.6 2.76
 0 -10 20 11.78 2.71
 0 -10 -20 8.25 3.66
 0 -10 -20 7.32 3.02
 0 10 20 2.18 3.16
 0 10 20 8.21 3.53
 0 -10 20 11.04 3.79
 0 -10 20 4.12 3.26
 0 10 20 7.95 1.64
 0 -10 20 9.15 1.75
 0 10 -20 8.85 1.79
 0 10 -20 9.8 1.58
 0 10 -20 11.16 3.63
 0 -10 -20 10.25 3.66
 0 -10 20 11.95 3.91
 0 10 -20 10.72 2.44
 0 10 -20 10.46 1.61
 0 -10 -20 10.09 1.49
 0 10 20 10.07 1.83
 0 10 -21 13.22 1.95
 0 10 -21 16.96 1.74
 0 10 -21 11.06 2.94
 0 -10 21 14.19 2.96
 0 -10 -21 14.91 2.97
 0 -10 -21 21.59 3.29
 0 10 21 14.19 1.22
 0 10 -21 11.95 2.77
 0 10 -21 13.89 1.85
 0 -10 21 15.91 3.02
 0 10 21 13.07 2.99
 0 10 21 14.15 2
 0 -10 -21 14.73 3.9
 0 -10 21 9.5 3.77
 0 -10 -21 9.1 3.93
 0 10 21 16.66 4.07
 0 -10 21 13.4 3.86
 0 10 21 13.97 3.99
 0 10 21 11.46 1.77
 0 -10 21 14.04 1.94
 0 -10 21 14.08 4.39
 0 10 -21 9.29 3.79
 0 -10 -21 11.54 4.03
 0 10 -21 13.7 1.26
 0 -10 -21 15.13 1.25
 0 -10 21 12.82 1.83
 0 -10 -21 14.22 2.01
 0 -10 -21 12.89 2.02
 0 10 -21 12.99 1.78
 0 10 21 16.58 2
 0 10 -22 3.08 1.03
 0 10 22 3.8 0.98
 0 -10 22 1.17 1
 0 -10 -22 3.09 0.98
 0 10 22 3.1 1
 0 10 22 4.3 1.01
 0 10 -22 4.49 2.66
 0 -10 22 1.82 2.41
 0 -10 -22 4.92 2.68
 0 10 22 4.71 2.41
 0 -10 -22 5.06 2.5
 0 10 -22 0.26 2.39
 0 10 -22 6.41 1.57
 0 10 22 2.8 1.66
 0 -10 22 5.62 2.65
 0 10 22 2.94 2.64
 0 -10 -22 2.79 3.38
 0 -10 22 -1.88 3.47
 0 10 -22 1.68 3.49
 0 10 22 7.48 3.84
 0 -10 22 1.06 3.13
 0 -10 22 1.62 3.39
 0 10 22 -0.57 3.43
 0 -10 22 0.19 1.56
 0 -10 -22 2.14 1.62
 0 -10 22 3.37 1.76
 0 -10 -22 1.83 1.73
 0 10 22 2.98 1.57
 0 10 -22 2.97 1.5
 0 10 22 2.19 1.64
 0 10 -22 2.87 1.62
 0 10 -22 3.48 1.38
 0 -10 23 1.4 1.66
 0 10 23 2.13 1.57
 0 -10 -23 0.11 1.69
 0 -10 -23 -0.28 0.99
 0 10 -23 1.99 1.02
 0 10 23 0.58 0.98
 0 -10 -23 1.2 0.96
 0 -10 23 0.68 0.86
 0 10 23 0.15 0.97
 0 -10 23 2.46 1.06
 0 10 23 0.28 0.99
 0 10 -23 2.33 2.62
 0 -10 23 0.8 2.48
 0 -10 -23 4.75 2.81
 0 10 23 2.62 2.64
 0 -10 -23 2.6 2.81
 0 10 -23 0.77 1.03
 0 10 -23 -0.52 2.46
 0 -10 -23 -0.89 2.68
 0 10 -23 -0.54 1.48
 0 10 -23 1.14 1.45
 0 10 23 -0.28 2.69
 0 -10 -23 0.46 2.53
 0 -10 23 5.28 2.8
 0 10 -23 1.84 1.35
 0 10 -23 -1.03 1.66
 0 10 23 0.91 1.05
 0 -10 -23 0.86 1
 0 10 23 2.91 3.39
 0 -10 23 -0.55 3.36
 0 -10 23 3.23 3.42
 0 -10 -23 1.94 1.68
 0 -10 23 1.92 1.6
 0 10 23 2.84 1.7
 0 10 23 1.92 1.11
 0 10 -23 1.79 1.04
 0 -10 -24 -0.12 1.77
 0 10 24 -0.77 1.52
 0 -10 24 0.44 1.76
 0 10 -24 -1 1.04
 0 -10 -24 0.04 0.99
 0 10 24 -0.95 1
 0 -10 24 -0.23 0.89
 0 -10 -24 -0.06 1.01
 0 10 24 -0.68 1.01
 0 -10 24 0.61 1.08
 0 10 24 -0.23 0.99
 0 10 -24 -0.6 2.49
 0 -10 24 -1.35 2.89
 0 10 24 4.81 2.75
 0 -10 -24 -1.52 2.8
 0 -10 -24 -0.88 2.84
 0 -10 -24 0.47 2.59
 0 10 -24 0.15 1.03
 0 10 24 1.56 1.11
 0 10 -24 -2.91 2.58
 0 -10 -24 0.31 2.72
 0 10 -24 1.21 1.51
 0 10 -24 1.49 1.48
 0 10 24 -0.21 1.7
 0 -10 -24 -0.91 1.02
 0 10 -24 -0.63 1.05
 0 -10 24 -0.85 0.95
 0 10 24 -0.04 1.05
 0 -10 -24 -0.75 1.07
 0 -10 24 -0.52 1.57
 0 -10 -24 -1.36 1.71
 0 10 24 -0.29 2.54
 0 -10 24 -4.6 2.94
 0 10 -24 1.27 1.72
 0 10 -24 0.45 1.38
 0 10 -25 24.8 1.68
 0 -10 -25 24.61 1.71
 0 -10 -25 25.13 1.64
 0 10 25 24.84 1.63
 0 -10 25 25.13 1.68
 0 -10 25 24.59 1.55
 0 10 25 24.44 1.63
 0 10 25 25.1 1.62
 0 -10 25 17.3 3.43
 0 10 -25 20.74 3.53
 0 10 25 23.57 3.5
 0 -10 -25 24.75 3.72
 0 -10 -25 22.11 3.58
 0 -10 -25 27.9 3.88
 0 10 25 25.12 2.39
 0 -10 25 24.23 2.59
 0 -10 -25 26.83 2.57
 0 -10 -25 19.29 3.58
 0 10 -25 25.19 3.38
 0 10 -25 26.6 2.4
 0 10 25 26.99 3.88
 0 -10 25 29.06 3.92
 0 10 -25 21.99 1.72
 0 10 25 21.82 1.72
 0 10 25 26.65 2.43
 0 -10 -25 23.17 1.71
 0 -10 25 22.51 1.65
 0 10 25 23.09 1.74
 0 -10 -25 24.03 1.68
 0 -10 -25 23.12 2.51
 0 -10 25 26.85 2.42
 0 10 -25 22.46 2.42
 0 -10 -25 23.1 1.71
 0 10 -25 25.72 1.73
 0 -10 -26 -0.47 1.05
 0 10 -26 0.8 1.04
 0 10 26 0.24 1.01
 0 -10 26 0.26 1.11
 0 10 26 0.62 1.03
 0 -10 26 0.37 0.93
 0 -10 -26 0.52 1.01
 0 10 26 0.21 1
 0 -10 26 -0.28 2.41
 0 10 -26 -0.63 2.5
 0 -10 -26 -1.88 2.84
 0 10 26 0.24 2.61
 0 -10 -26 1.52 2.57
 0 -10 -26 8.5 2.75
 0 -10 -26 -0.12 1.83
 0 -10 26 0.11 1.78
 0 10 26 2.78 1.66
 0 10 -26 1.32 2.35
 0 -10 -26 0.32 2.78
 0 10 -26 -1.59 1.58
 0 -10 26 -0.91 2.76
 0 10 26 3.04 2.97
 0 10 -26 -1 1.07
 0 10 26 0.23 1.16
 0 10 26 -1.24 1.72
 0 -10 -26 2.28 1.85
 0 -10 26 0.66 1.65
 0 -10 26 -0.11 0.96
 0 10 -26 -1.34 1.82
 0 -10 -26 0.77 1.04
 0 -10 -26 0.46 1.17
 0 10 -26 0.07 1.1
 0 -10 -26 -0.29 1.02
 0 10 26 1.13 1.11
 0 10 27 -1.18 2.6
 0 -10 -27 -3.15 2.93
 0 -10 -27 -1.22 2.58
 0 -10 -27 3.37 2.84
 0 -10 27 1.13 0.95
 0 -10 -27 -0.33 2.77
 0 10 -27 0.26 2.39
 0 10 -27 -0.69 1.55
 0 10 27 5.59 2.8
 0 -10 27 -0.93 2.87
 0 10 -27 -1.03 1.11
 0 10 27 2.22 1.16
 0 10 -27 1.62 2.63
 0 -10 27 1.11 2.58
 0 10 27 0.27 1
 0 -10 -27 0.57 1.03
 0 -10 27 1.77 1.14
 0 10 27 -0.24 1.06
 0 10 27 0.64 1.04
 0 -10 27 -0.18 0.94
 0 10 27 0.58 1.09
 0 -10 -27 1.96 1.09
 0 -10 -27 0.83 1.04
 0 -10 -27 1.35 1.2
 0 10 -27 0.27 1.08
 0 10 -27 0.39 1.05
 0 -10 -27 0.88 1.08
 0 -10 -28 -1.26 2.6
 0 -10 -28 1.32 2.76
 0 -10 -28 0.91 2.64
 0 -10 28 1.26 1
 0 -10 -28 -2 3.02
 0 10 -28 -0.26 2.6
 0 10 -28 2.07 1.59
 0 10 28 1.58 2.81
 0 -10 28 3.46 2.95
 0 10 28 1.05 1.19
 0 10 -28 1.38 1.09
 0 10 -28 2.07 1.76
 0 10 -28 -0.99 2.69
 0 -10 28 0.55 2.69
 0 -10 -28 3.31 1.09
 0 10 -28 0.79 1.07
 0 10 28 1.62 1.06
 0 10 28 3.3 1.09
 0 -10 28 2.82 0.98
 0 -10 28 1.12 1.13
 0 -10 -28 2 1.04
 0 10 28 3.33 1.18
 0 -10 -28 1.77 1.08
 0 -10 -28 2.04 1.11
 0 -10 -28 2.14 1.23
 0 10 -28 2.81 1.11
 0 -10 29 -0.03 1.15
 0 10 29 1.75 1.08
 0 -10 29 -0.38 0.96
 0 10 29 0.06 1.05
 0 10 -29 -1.41 1.9
 0 10 -29 0.66 2.53
 0 -10 29 1.92 2.65
 0 -10 -29 -2.19 2.93
 0 -10 -29 -1.21 2.7
 0 -10 -29 -1.6 2.78
 0 10 29 1.71 1.65
 0 -10 -29 -2.03 1.88
 0 10 -29 -0.25 2.62
 0 10 -29 -2.63 1.74
 0 10 -29 -0.3 1.11
 0 10 29 0.53 1.2
 0 10 -29 0.69 1.82
 0 10 29 1.9 1.75
 0 10 29 1.59 2.64
 0 10 -29 0.03 1.08
 0 -10 -29 0.71 1.1
 0 10 29 0.13 1.17
 0 -10 -29 -0.04 1.08
 0 -10 -29 0.77 1.77
 0 -10 29 -1.76 1.71
 0 -10 29 0.41 1
 0 -10 -29 1.3 1.22
 0 10 -29 -0.12 1.1
 0 -10 -29 0.73 1.08
 0 -10 30 -0.27 2.56
 0 10 -30 0.99 2.64
 0 -10 -30 -2.47 2.83
 0 -10 -30 -1.26 1.12
 0 10 -30 0.27 1.1
 0 -10 -30 1.49 2.7
 0 -10 -30 1.07 2.62
 0 -10 30 -0.36 1.79
 0 -10 -30 -0.64 1.74
 0 10 30 0.96 2.84
 0 10 30 0.54 1.2
 0 10 -30 -0.34 1.08
 0 10 30 -0.89 1.69
 0 10 -30 0.92 1.11
 0 -10 -30 0.13 1.09
 0 -10 -30 0.78 1.24
 0 -10 -30 -0.04 1.04
 0 10 30 -0.78 1.11
 0 10 -30 0.12 1.91
 0 10 30 -0.67 1.05
 0 -10 30 -0.13 1.16
 0 10 30 0.58 1.05
 0 -10 30 0.35 0.95
 0 10 30 -0.5 1.63
 0 -10 -30 -1.29 1.86
 0 -10 30 -1 1.01
 0 10 -31 1.97 2.76
 0 -10 31 3.13 2.61
 0 -10 -31 2.71 2.86
 0 10 -31 -0.5 1.12
 0 -10 -31 0.29 1.04
 0 -10 -31 -2.14 2.78
 0 -10 31 0.6 1.7
 0 -10 -31 0.25 1.67
 0 10 31 0.32 2.9
 0 10 31 -0.5 1.21
 0 10 -31 0.04 1.09
 0 10 31 -0.19 1.71
 0 -10 -31 0.76 1.27
 0 10 -31 0.32 1.11
 0 -10 -31 0.17 1.09
 0 10 31 -0.56 1.17
 0 -10 -31 -0.68 1.12
 0 10 -31 0.12 1.8
 0 -10 31 0.63 1.16
 0 10 31 0.97 1.05
 0 -10 31 -0.82 1.01
 0 10 31 -0.26 1.04
 0 10 31 1.12 1.67
 0 -10 -31 1.04 1.85
 0 -10 31 0.63 1.01
 0 10 -32 3.24 2.74
 0 -10 32 1.5 2.58
 0 -10 -32 4.35 2.72
 0 10 -32 -1.24 1.71
 0 -10 -32 3.43 2.65
 0 10 32 0.48 1.04
 0 -10 32 1.69 1.01
 0 10 32 0.84 1.05
 0 -10 32 -0.28 1.15
 0 10 32 0.31 3.08
 0 -10 -32 -0.78 1.87
 0 10 32 -0.25 1.59
 0 10 32 1.14 1.22
 0 10 -32 0.63 1.09
 0 10 -32 0.82 1.77
 0 10 32 -0.93 1.62
 0 -10 32 0.54 0.99
 0 -10 -32 -0.3 1.07
 0 10 32 -0.09 1.13
 0 -10 -32 0.25 1.05
 0 10 -32 0.59 1.11
 0 10 -32 3.86 1.9
 0 -10 -32 1.37 1.7
 0 -10 32 -0.73 1.65
 0 10 -32 0.2 1.1
 0 -10 -32 1.73 1.24
 0 -10 -32 0.65 1.03
 0 -10 33 -0.24 2.6
 0 10 -33 1.26 2.9
 0 10 -33 -0.57 1.1
 0 -10 -33 -0.87 1.05
 0 10 -33 0.73 1.54
 0 -10 -33 -2.58 2.94
 0 -10 33 0.25 1.17
 0 10 33 -0.25 1.05
 0 -10 33 0.54 1
 0 -10 33 1.56 1.16
 0 -10 -33 1.94 1.7
 0 -10 33 1.68 1.76
 0 10 33 -3.33 2.98
 0 10 33 0.7 1.19
 0 10 -33 -0.04 1.06
 0 10 33 -1.4 1.74
 0 10 -33 1.74 1.81
 0 10 -33 1.87 1.11
 0 -10 -33 0.78 1.24
 0 -10 -33 0.94 1.07
 0 10 -33 3.11 1.87
 0 10 33 -0.13 1.1
 0 -10 -33 0.95 1.04
 0 -10 33 0.03 0.98
 0 -10 -33 1.42 1.85
 0 10 33 1.73 1.59
 0 10 33 0.21 1.07
 0 -10 33 0.11 0.96
 0 10 -34 3.05 2.81
 0 10 -34 5.87 1.19
 0 10 -34 1.53 1.61
 0 -10 -34 6.49 2.85
 0 -10 34 5.75 1.23
 0 -10 34 5.37 1.2
 0 10 34 5.25 1.12
 0 -10 34 5.62 1.06
 0 -10 -34 5.24 1.78
 0 -10 34 7.1 1.86
 0 10 34 7.89 3.26
 0 10 -34 5.24 1.15
 0 10 34 6.17 1.23
 0 10 -34 7.07 1.93
 0 -10 -34 7.58 1.33
 0 -10 -34 6.93 1.15
 0 10 -34 5.98 1.18
 0 10 -34 7.98 2.09
 0 10 34 4.99 1.24
 0 -10 -34 5.28 1.14
 0 -10 34 4.61 1.05
 0 -10 -34 2.16 1.87
 0 10 34 5.09 1.76
 0 10 34 6.13 1.18
 0 -10 34 6.66 1.02
 0 10 -35 2.92 2.66
 0 10 -35 0.53 1.05
 0 -10 -35 0.72 2.54
 0 10 35 6.4 3
 0 -10 35 -0.22 1.54
 0 -10 -35 2.96 1.88
 0 10 35 1.18 1.5
 0 10 -35 0.7 1.01
 0 10 35 1.71 1.2
 0 10 -35 1.77 1.79
 0 -10 35 1.08 0.89
 0 10 35 0.66 1.12
 0 10 -35 0.11 1.75
 0 -10 -35 1.22 1.68
 0 -10 35 1.04 1.58
 0 -10 35 1.26 0.98
 0 -10 35 1.53 1.11
 0 -10 35 2.38 0.98
 0 -10 35 0.18 1.13
 0 10 35 1.3 1.08
 0 -10 -35 3.05 1.07
 0 -10 -35 0.72 1.05
 0 -10 -35 1.5 1.26
 0 10 -35 2.74 1.12
 0 -10 36 18.04 1.45
 0 10 -36 13.19 1.39
 0 -10 36 15.63 1.39
 0 -10 36 18.21 1.32
 0 10 -36 15.62 1.43
 0 10 36 21.73 3.61
 0 -10 -36 15.56 1.37
 0 10 36 15.33 1.45
 0 10 36 17.69 1.44
 0 -10 36 15.79 1.28
 0 -10 -36 16.35 1.4
 0 10 36 17.02 1.49
 0 10 -36 17.04 1.42
 0 -10 -36 16.91 1.51
 0 10 -36 16.09 1.44
 0 10 -36 15.56 2.13
 0 -10 -36 15.96 2.07
 0 -10 36 15.81 2.08
 0 10 -36 7.15 3.1
 0 10 -36 15.04 2.22
 0 -10 36 18.22 1.33
 0 -10 36 2.33 1.72
 0 -10 -36 13.8 2.14
 0 10 36 13.12 2.02
 0 10 -37 7.37 1.79
 0 10 37 5.78 1.18
 0 -10 -37 5.3 1.04
 0 10 37 3.7 1.14
 0 -10 -37 4.68 1.21
 0 10 -37 3.54 1.07
 0 10 -37 7.1 1.85
 0 -10 37 -1.03 1.45
 0 10 37 1.82 1.46
 0 -10 -37 6.35 1.74
 0 10 37 4.57 1.08
 0 -10 -37 3.29 1.04
 0 -10 37 6.72 1.66
 0 -10 -37 2.1 1.57
 0 -10 -38 2.45 1.62
 0 -10 38 -0.51 1.36
 0 10 38 3.61 1.46
 0 -10 -38 2.24 1.45
 0 -10 38 5.03 1.63
 0 10 -38 1.89 1.53
 0 10 -38 2.16 1.63
 0 -10 38 1.65 0.79
 0 -10 -38 1.39 0.81
 0 10 -38 2.47 0.95
 0 -10 38 2.67 0.97
 0 -10 38 3.09 0.87
 0 -10 -39 0.37 0.74
 0 -10 -39 -1.58 1.44
 0 -10 39 0.52 1.19
 0 10 39 -0.93 1.34
 0 -10 -39 -0.3 1
 0 10 -39 -0.96 1.38
 0 10 -39 -1.45 1.52
 0 -10 39 0.55 0.79
 0 -10 39 0.6 0.78
 0 -10 39 0.25 0.86
 0 10 -39 -0.14 0.88
 0 -10 39 1.2 0.93
 0 -10 -39 1.02 0.82
 0 -10 39 0.91 1.46
 0 -10 -39 0.84 1.31
 0 -10 -40 0.02 0.75
 0 10 -40 -1.2 1.35
 0 -10 -40 0.18 1.38
 0 10 40 -0.42 1.3
 0 -10 40 1 1.31
 0 -10 -40 -0.3 0.93
 0 10 -40 0.39 0.82
 0 10 -40 1.65 1.42
 0 10 -40 0.58 0.81
 0 -10 40 0.28 0.72
 0 -10 40 0.53 0.85
 0 -10 40 0.47 0.73
 0 10 40 0.17 0.86
 0 -10 -40 -0.81 0.81
 0 -10 -40 0.19 0.67
 0 10 41 1.24 0.8
 0 -10 -41 3.3 0.79
 0 -10 -41 3.08 0.63
 0 10 -41 2.7 0.8
 0 -10 41 2.73 0.7
 0 -10 41 3.57 0.83
 0 -10 41 0.75 1.26
 0 10 41 2.48 0.68
 0 10 -41 1.49 1.23
 0 -10 41 2.38 0.72
 0 10 -41 2.15 1.38
 0 -10 41 2.72 0.76
 0 -10 -41 3.54 0.92
 0 10 41 1.79 0.68
 0 10 -41 1.93 0.81
 0 -10 -41 4.54 1.44
 0 10 41 3.22 1.22
 0 -10 42 -0.22 0.61
 0 -10 -42 0.31 0.67
 0 10 42 -0.75 0.7
 0 10 42 -0.28 0.59
 0 -10 -42 -1.06 0.81
 0 10 42 -0.34 0.59
 0 -10 42 -0.28 0.66
 0 10 -42 0.72 0.71
 0 10 -42 -0.24 0.69
 0 -10 42 0.16 0.72
 0 -10 42 0.43 0.61
 0 -10 43 -0.01 0.54
 0 -10 -43 -0.31 0.58
 0 -10 -43 -0.08 0.72
 0 -10 43 0.11 0.59
 0 10 -43 -0.3 0.63
 0 -10 43 -1.18 0.65
 0 10 -43 0.28 0.64
 0 10 43 0.13 0.51
 0 10 -44 1.43 0.57
 0 -10 44 1.77 0.6
 0 10 -44 0.86 0.57
 0 -10 -44 1.29 0.65
 0 -10 44 0.37 0.54
 0 -10 44 0.79 0.49
 0 10 44 1.36 0.47
 0 10 -45 0.48 0.48
 0 -10 -45 -0.12 0.53
 0 -10 45 0.41 0.44
 0 10 -45 -0.02 0.47
 0 -10 45 0.38 0.4
 0 10 45 -0.31 0.37
 0 -10 -46 0.77 0.43
 0 11 0 0.35 1.6
 0 -11 0 0.19 1.89
 0 -11 0 0.57 0.77
 0 11 0 0.5 1
 0 11 0 -0.48 1.73
 0 11 0 -0.81 2.07
 0 11 0 2.77 2.17
 0 11 0 0.4 1.89
 0 11 0 -1.19 2.15
 0 -11 0 1.76 1.27
 0 11 0 -1.2 1.11
 0 11 0 -1.98 2.31
 0 -11 0 1.46 2.23
 0 -11 0 2.7 2.66
 0 -11 0 0.67 1.15
 0 -11 0 0.69 2.07
 0 11 0 -0.56 1.08
 0 -11 0 0.47 0.93
 0 -11 0 -0.45 2.73
 0 11 0 -0.33 2.12
 0 -11 0 0.73 2.06
 0 11 0 0.58 1.9
 0 11 0 1.92 2.22
 0 11 0 1.08 1.71
 0 -11 0 -1.14 1.83
 0 -11 1 126.91 7.17
 0 11 1 124.81 7.01
 0 -11 -1 128.87 7.13
 0 11 -1 131.35 7.09
 0 -11 1 123.76 7.12
 0 11 -1 125.25 6.84
 0 11 1 123.66 6.89
 0 -11 -1 123.96 7.16
 0 11 1 121.67 5.91
 0 11 -1 123.04 5.95
 0 -11 1 122.57 5.85
 0 11 1 132.41 7.05
 0 11 -1 128.93 7.05
 0 11 1 111.6 8.36
 0 11 1 112.13 8.35
 0 11 -1 110.62 8.26
 0 11 -1 111.62 8.33
 0 11 1 111.26 8.31
 0 11 -1 125.66 8.57
 0 11 -1 117.65 8.38
 0 11 1 121.27 8.46
 0 11 1 124.53 6
 0 -11 1 127.94 6.1
 0 11 -1 126.85 6
 0 -11 -1 120.97 6.1
 0 -11 1 120.25 8.46
 0 -11 -1 131.79 8.45
 0 11 1 136.76 8.39
 0 -11 1 119.83 8.3
 0 11 -1 141.44 8.33
 0 -11 1 125.96 6.12
 0 -11 -1 126.1 6.12
 0 -11 -1 126.42 8.23
 0 -11 1 122.61 8.28
 0 -11 1 126.1 5.97
 0 -11 -1 125.18 5.93
 0 11 -1 105.77 7.88
 0 11 1 116.18 7.9
 0 -11 -1 124.45 8.91
 0 -11 1 124.72 8.9
 0 11 -1 105.92 8.09
 0 11 -1 123.35 7.73
 0 -11 1 108.84 8.11
 0 11 1 125.26 8.53
 0 -11 -1 122.96 8.3
 0 11 1 122.17 7.92
 0 11 -1 123.2 5.87
 0 11 1 121.05 5.92
 0 11 -2 55.27 3.16
 0 11 2 56.34 4.14
 0 -11 2 62.96 4.35
 0 -11 -2 65.03 4.34
 0 11 -2 55.08 4.15
 0 11 -2 66.13 4.1
 0 11 2 58.94 4.17
 0 -11 -2 55.84 4.29
 0 11 -2 51.33 3.12
 0 11 2 57.6 3.1
 0 11 -2 58.8 3.21
 0 -11 -2 60.54 3.33
 0 11 2 56.05 3.19
 0 -11 2 59.89 3.3
 0 11 2 53.97 4.03
 0 -11 2 59.28 4.33
 0 11 -2 53.32 4.06
 0 11 2 49.39 5.13
 0 11 2 50.42 5.2
 0 11 -2 58.35 5.47
 0 11 2 50.42 5.21
 0 11 -2 47.23 5.09
 0 11 2 51.84 5.31
 0 11 -2 52.25 5.25
 0 11 -2 57.65 5.37
 0 11 2 60.37 5.56
 0 -11 -2 58.06 3.78
 0 -11 2 57.85 5.2
 0 -11 2 57.57 5.35
 0 11 -2 58.69 4.94
 0 -11 -2 56.74 5.32
 0 11 2 55.54 5.22
 0 -11 2 56.36 3.29
 0 -11 -2 63.14 3.34
 0 -11 2 60.47 5.24
 0 -11 -2 60.38 5.13
 0 -11 2 60.3 3.17
 0 -11 -2 61.09 3.11
 0 11 2 53.01 4.91
 0 -11 -2 50.79 5.54
 0 11 -2 57.81 5.12
 0 -11 2 55.61 5.66
 0 11 -2 55.83 5.27
 0 11 -2 57.47 4.62
 0 -11 2 50.67 5.05
 0 11 2 62.48 5.12
 0 -11 -2 57.68 5.25
 0 11 2 51.79 5.25
 0 11 2 58.75 3.16
 0 11 -2 55.9 3.03
 0 11 -3 130.53 6.32
 0 -11 -3 131.59 7.39
 0 11 -3 130.78 7.37
 0 -11 3 133.42 7.45
 0 11 3 144.49 7.42
 0 11 -3 133.23 7.06
 0 -11 -3 124.85 7.45
 0 11 3 135.68 7.34
 0 11 3 133.45 6.2
 0 11 -3 131.82 6.3
 0 11 -3 133.03 6.3
 0 -11 3 134.44 6.38
 0 -11 -3 130.78 6.43
 0 11 3 129.76 6.32
 0 -11 3 123.3 7.35
 0 11 3 133.96 7.27
 0 11 -3 122.43 7.28
 0 11 3 137.25 9
 0 11 -3 113.47 8.54
 0 11 3 119.93 8.73
 0 11 3 127.57 8.74
 0 11 -3 131.9 8.94
 0 -11 -3 138.19 8.11
 0 11 -3 131.35 8.88
 0 11 3 113.58 8.7
 0 11 3 118.81 8.75
 0 11 -3 130.88 8.76
 0 -11 -3 125.25 6.83
 0 11 3 126.77 6.72
 0 -11 3 120.66 8.52
 0 -11 -3 128.92 8.68
 0 11 -3 132.71 8.27
 0 -11 3 138.49 8.95
 0 11 3 129.72 8.63
 0 -11 3 127.47 6.42
 0 -11 -3 129.22 6.42
 0 11 3 130.71 8.08
 0 -11 3 125.19 8.54
 0 -11 -3 131.19 8.46
 0 11 -3 132.1 7.75
 0 -11 3 129.62 6.3
 0 -11 -3 137.71 6.23
 0 11 3 124.27 8.18
 0 11 -3 123.34 8.39
 0 -11 -3 139.76 9.41
 0 -11 3 132.6 9.25
 0 11 -3 138.22 7.92
 0 11 -3 124.57 8.65
 0 11 3 138.01 8.98
 0 -11 3 130.33 8.64
 0 11 3 141.63 8.59
 0 -11 -3 119.81 8.54
 0 11 3 135.35 6.31
 0 11 -3 131.16 6.13
 0 11 4 49.31 4.47
 0 11 -4 42.03 4.62
 0 -11 -4 50.15 5.29
 0 -11 -4 46.95 2.29
 0 11 -4 50.27 3.83
 0 -11 -4 50.69 3.84
 0 11 4 49.73 3.74
 0 -11 4 44.81 3.78
 0 11 -4 48.17 3.5
 0 -11 -4 44.14 3.86
 0 11 4 50.65 3.8
 0 11 4 49.71 2.66
 0 11 -4 48.59 2.8
 0 11 -4 46.14 2.78
 0 -11 -4 47.47 2.77
 0 -11 4 49.89 2.88
 0 11 4 48.74 2.84
 0 -11 -4 47.85 2.94
 0 11 -4 49.1 3.79
 0 11 4 45.77 3.6
 0 -11 4 46.63 3.84
 0 11 4 53.68 5.2
 0 11 -4 45.58 4.83
 0 11 -4 37.85 4.62
 0 11 4 43.62 4.86
 0 11 -4 42.76 4.84
 0 11 4 42.67 4.69
 0 11 4 44.6 4.78
 0 11 4 47.96 4.88
 0 11 -4 53.31 5.04
 0 -11 -4 43.77 3.35
 0 11 4 48.54 3.35
 0 -11 4 46.08 4.9
 0 -11 4 49.91 4.75
 0 11 -4 50.69 4.54
 0 11 4 46.19 4.78
 0 -11 -4 55.84 5.02
 0 -11 -4 48.16 2.88
 0 -11 4 53.51 2.97
 0 -11 4 42.93 4.72
 0 -11 -4 39.18 4.41
 0 -11 4 44.25 4.62
 0 11 -4 54.08 4.26
 0 11 4 43.31 4.32
 0 11 -4 49.41 2.81
 0 -11 -4 52.93 2.7
 0 -11 4 47.64 2.8
 0 11 -4 45.74 4.86
 0 11 4 41.78 4.73
 0 -11 -4 43.76 4.78
 0 -11 4 54.37 4.96
 0 11 4 57.02 4.89
 0 11 4 42.88 2.77
 0 -11 -5 24.41 3.96
 0 11 -5 32.99 4.02
 0 11 5 21.83 3.25
 0 -11 -5 26.23 1.42
 0 -11 5 25.31 2.91
 0 -11 -5 28.86 2.92
 0 11 -5 22.71 2.75
 0 11 5 25.93 2.78
 0 11 -5 25.15 2.54
 0 11 5 21.71 2.8
 0 11 5 25 1.73
 0 11 -5 25.22 2.79
 0 -11 -5 27.23 3.02
 0 -11 5 27 2.93
 0 11 5 25.76 2.69
 0 -11 -5 26.58 2.13
 0 -11 -5 22.7 1.9
 0 11 -5 26.86 1.91
 0 -11 5 27.87 2.02
 0 11 5 26.18 3.76
 0 11 -5 24.48 3.56
 0 11 5 28.33 3.89
 0 11 5 30.68 4.03
 0 11 -5 22.2 3.49
 0 11 -5 17.56 3.34
 0 11 5 20.87 3.44
 0 11 -5 25.06 3.74
 0 11 5 25.58 3.71
 0 11 5 24.3 2.52
 0 -11 -5 23.89 2.49
 0 -11 5 31.31 3.01
 0 -11 5 28.92 3.87
 0 11 -5 31.55 3.47
 0 11 5 27.73 3.88
 0 -11 5 26.16 3.72
 0 -11 -5 27.86 3.71
 0 -11 -5 23.98 1.98
 0 -11 5 31.32 2.15
 0 -11 5 22.36 3.64
 0 11 5 22.44 3.28
 0 -11 -5 24.67 3.59
 0 -11 5 28.41 3.81
 0 11 -5 29.44 3.27
 0 11 5 26.32 1.98
 0 11 -5 24.66 1.91
 0 -11 -5 28.21 1.76
 0 -11 5 27.84 1.95
 0 -11 5 24.64 3.63
 0 11 5 27.63 3.72
 0 11 -5 18.2 3.35
 0 11 5 31.24 3.9
 0 -11 -5 23.25 3.68
 0 11 -6 7.76 2.08
 0 -11 6 4.33 1.88
 0 -11 -6 7.56 2.07
 0 11 6 5.23 1.85
 0 11 -6 6.12 1.74
 0 11 6 6.23 2.04
 0 -11 -6 6.42 1.36
 0 11 -6 6.84 1.23
 0 -11 -6 6.6 1.4
 0 11 -6 8.46 1.99
 0 11 6 5.86 1.81
 0 -11 -6 5.05 2.19
 0 -11 6 7.64 2.15
 0 -11 6 9.09 1.44
 0 -11 -6 7.39 1.29
 0 11 6 10.15 2.67
 0 11 -6 10.09 2.84
 0 11 6 4.69 2.57
 0 11 -6 9.55 2.81
 0 11 6 10.08 2.82
 0 11 6 6.41 2.72
 0 11 -6 6.4 2.41
 0 11 6 2.97 2.42
 0 11 -6 8.42 2.69
 0 -11 -6 7.28 0.76
 0 -11 6 4.54 2.53
 0 -11 6 6.33 2.78
 0 11 6 5.47 2.75
 0 11 -6 6.53 2.23
 0 -11 6 7.14 1.26
 0 11 6 6.43 1.35
 0 11 6 8.44 2.66
 0 11 -6 3.52 2.36
 0 -11 -6 9.87 2.63
 0 11 6 4.95 2.36
 0 -11 6 3.4 2.23
 0 11 -6 5.75 1.23
 0 -11 -6 5.86 2.54
 0 -11 6 10.27 2.8
 0 -11 6 6.65 2.99
 0 11 -6 5.56 2.28
 0 11 6 6.5 2.31
 0 11 6 9.17 2.54
 0 -11 -6 4.2 2.6
 0 11 -6 10.43 2.87
 0 11 6 6.82 1.87
 0 -11 6 8.28 2.07
 0 -11 -6 7.97 1.87
 0 11 -7 18.4 3.44
 0 -11 -7 20.8 3.9
 0 -11 -7 23.56 2.78
 0 11 -7 24.42 2.81
 0 -11 7 17.63 2.67
 0 11 7 23.2 2.67
 0 11 7 25.2 2.81
 0 11 -7 17.06 2.27
 0 -11 -7 24.32 1.9
 0 11 -7 24.23 1.77
 0 -11 -7 22.61 1.99
 0 11 -7 17.12 2.65
 0 11 7 24.18 2.54
 0 -11 -7 25.79 3.02
 0 -11 7 28.16 2.97
 0 11 7 24.12 1.9
 0 11 -7 21.88 1.79
 0 11 7 17.7 3.35
 0 11 7 17.12 3.48
 0 11 -7 24.73 3.69
 0 11 -7 21.22 3.73
 0 11 7 17.64 3.45
 0 11 -7 16.82 3.33
 0 11 -7 26.3 3.76
 0 11 7 20.95 3.71
 0 11 7 25.34 3.86
 0 -11 7 26.84 2.87
 0 -11 -7 23.84 2.5
 0 11 7 23.63 2.57
 0 -11 7 22.89 3.73
 0 11 -7 21.47 3.03
 0 -11 7 25.77 3.72
 0 11 7 24.48 3.84
 0 -11 -7 23.27 1.3
 0 -11 7 25.67 3.75
 0 -11 -7 20.93 3.31
 0 -11 7 29.92 4.08
 0 11 -7 25.24 3.35
 0 11 7 24.34 3.55
 0 -11 7 22.95 1.92
 0 -11 -7 24.3 1.94
 0 11 -7 22.98 1.84
 0 -11 7 22.39 1.89
 0 -11 -7 20.17 3.5
 0 11 7 20.14 3.51
 0 11 -7 15.81 3.3
 0 -11 7 20.58 3.51
 0 -11 -8 44.14 5.23
 0 11 -8 44.96 4.88
 0 -11 -8 47.13 2.24
 0 -11 8 45.6 3.93
 0 -11 -8 50.15 3.86
 0 11 -8 48.85 3.91
 0 11 8 50.53 3.68
 0 -11 -8 45.33 3.99
 0 11 8 49.1 3.96
 0 -11 -8 44.4 2.92
 0 11 -8 46.48 2.68
 0 -11 -8 42.15 2.75
 0 11 -8 40.86 3.75
 0 -11 8 48.81 3.82
 0 11 8 47.99 3.53
 0 11 8 45.4 5.09
 0 11 8 41.82 4.71
 0 11 -8 41.97 4.81
 0 11 -8 43.54 4.85
 0 11 8 37.27 4.77
 0 11 8 45.99 4.97
 0 11 -8 44.25 4.8
 0 11 8 47.21 5.18
 0 11 -8 42.24 4.87
 0 -11 -8 50.86 3.55
 0 -11 8 46.75 3.74
 0 11 8 44.83 3.55
 0 11 8 47.41 4.97
 0 -11 8 45.38 4.91
 0 11 -8 40.72 4.03
 0 -11 8 45.65 4.79
 0 -11 8 47.14 2.93
 0 -11 -8 46.56 2.86
 0 11 8 46.24 2.88
 0 -11 -8 39.64 4.48
 0 -11 8 47.58 5.13
 0 -11 8 48.69 4.98
 0 11 8 41.49 4.55
 0 11 -8 44.23 4.42
 0 11 -8 41.69 2.74
 0 -11 8 48.69 2.88
 0 11 8 42.68 4.89
 0 -11 -8 41.28 4.82
 0 -11 8 41.07 4.68
 0 11 -8 41.27 4.76
 0 11 -8 45.66 2.76
 0 11 8 46.05 2.84
 0 11 -9 3.22 2.51
 0 -11 -9 3.42 2.9
 0 -11 -9 1.37 0.71
 0 -11 9 2.84 2.05
 0 11 -9 0.39 1.95
 0 11 9 3.58 1.95
 0 -11 -9 2.49 1.89
 0 11 9 -0.41 2.06
 0 -11 -9 0.66 2.19
 0 -11 -9 1.14 1.35
 0 11 -9 1.08 1.11
 0 -11 -9 1.04 1.38
 0 11 9 -0.33 1.85
 0 -11 9 2.06 1.95
 0 -11 -9 0.23 2.21
 0 11 -9 0.85 1.87
 0 11 9 -0.91 2.4
 0 11 -9 4.62 2.43
 0 11 9 0.91 2.43
 0 11 -9 -0.43 2.63
 0 11 -9 1.66 2.41
 0 11 -9 -0.83 2.57
 0 11 9 2.14 2.56
 0 11 9 -0.44 2.47
 0 11 9 1.81 2.45
 0 -11 9 1.27 1.93
 0 -11 -9 0.71 1.88
 0 11 9 0.8 1.96
 0 -11 9 2.39 2.36
 0 11 9 -3.39 2.94
 0 -11 9 5 2.9
 0 11 9 2.22 1.35
 0 -11 9 2.25 1.33
 0 -11 -9 2.24 1.21
 0 11 9 -0.37 2.21
 0 11 -9 2.28 2.21
 0 -11 9 1.64 2.45
 0 -11 -9 3.23 2.57
 0 -11 9 3.02 2.85
 0 11 -9 0.44 1.14
 0 -11 9 1.94 1.21
 0 11 -9 -0.81 2.51
 0 11 9 -2.2 2.64
 0 -11 9 -0.79 2.43
 0 11 9 2.48 1.38
 0 -11 -10 502.33 21.55
 0 -11 10 469.7 23.32
 0 -11 -10 499.67 23.16
 0 11 -10 491.55 23.16
 0 11 10 528.58 23.01
 0 11 -10 506.47 23.19
 0 11 10 515.3 23.33
 0 -11 -10 483.68 23.45
 0 -11 -10 521.06 23.57
 0 -11 -10 483.63 22.19
 0 -11 -10 489.08 22.02
 0 11 -10 487.31 21.89
 0 11 -10 478.25 23.25
 0 -11 10 489.05 23.09
 0 11 10 505.77 22.89
 0 11 -10 444.68 24.78
 0 11 10 481.1 25.29
 0 11 -10 491.14 25.14
 0 11 -10 490.96 25.03
 0 11 10 482.02 25.27
 0 11 10 495.53 25.18
 0 11 10 456.42 25.1
 0 11 -10 455.65 24.83
 0 11 10 514.89 22.98
 0 -11 10 490.43 23.03
 0 -11 -10 466.52 22.68
 0 -11 10 475.93 25.01
 0 11 10 519.21 25.32
 0 -11 -10 499.57 25.45
 0 -11 10 500.14 24.97
 0 -11 10 500.69 22.2
 0 -11 -10 499.3 22.1
 0 11 10 493.08 22.14
 0 -11 -10 468.45 25.58
 0 11 -10 486.18 24.96
 0 -11 10 466.76 25.53
 0 11 -10 486.96 22.06
 0 11 10 457.51 25.03
 0 11 -10 492.44 24.98
 0 -11 10 512.59 24.96
 0 -11 10 475.26 24.96
 0 11 -10 520.21 24.55
 0 11 10 473.18 24.54
 0 -11 10 501.1 25.22
 0 -11 -10 467.51 24.47
 0 11 10 490.66 22.09
 0 -11 -11 2.12 0.76
 0 11 11 1.17 1.85
 0 -11 11 2.05 2.18
 0 11 -11 1.96 2.04
 0 11 -11 3.64 2.09
 0 -11 -11 1.55 2.05
 0 -11 -11 5.91 2.34
 0 11 11 0.21 2.16
 0 -11 -11 3.22 2.17
 0 11 -11 1.47 1.14
 0 -11 11 1.63 1.1
 0 -11 -11 4.05 1.47
 0 -11 -11 1.1 1.36
 0 11 11 2.72 1.4
 0 -11 11 2.08 2.09
 0 11 11 2.12 1.75
 0 11 -11 -2.23 1.9
 0 11 -11 4.3 2.8
 0 11 11 2.23 2.94
 0 11 -11 1.78 2.53
 0 11 -11 -0.43 2.78
 0 11 11 0.48 2.49
 0 11 11 2.38 2.94
 0 11 -11 0.87 2.49
 0 11 11 -0.47 2.75
 0 11 11 5.31 2.27
 0 -11 -11 3.48 2.03
 0 -11 11 0.78 1.8
 0 -11 11 1.28 1.96
 0 11 11 5.79 3
 0 -11 -11 -0.47 2.47
 0 -11 11 3.48 2.84
 0 -11 11 -0.42 2.87
 0 -11 -11 2.84 1.25
 0 -11 11 1.36 1.38
 0 11 11 2.53 1.36
 0 11 11 2.9 1.46
 0 11 -11 0.42 2.55
 0 -11 11 -1.23 2.56
 0 11 11 2.76 2.73
 0 11 -11 -0.86 2.85
 0 -11 11 -1.03 2.75
 0 -11 -11 3.01 2.72
 0 -11 -11 3.36 2.63
 0 -11 11 9.93 2.96
 0 -11 11 2.74 3.06
 0 11 -11 5.02 2.72
 0 11 11 2.76 2.63
 0 11 -11 1.83 1.24
 0 11 -12 191.19 12.7
 0 -11 12 208.66 13.51
 0 -11 -12 217.13 9.44
 0 -11 -12 235.47 11.17
 0 -11 12 202.08 11.26
 0 11 12 212.83 10.77
 0 11 -12 224.95 11.16
 0 11 -12 221.41 11.19
 0 -11 -12 214.45 11.46
 0 11 12 219.57 11.3
 0 -11 -12 226.77 11.49
 0 -11 -12 198.21 10.11
 0 11 -12 216.18 9.77
 0 -11 12 227.78 9.85
 0 11 12 219.41 10
 0 -11 12 208.41 10.99
 0 11 12 204.77 10.68
 0 11 -12 205.12 11.21
 0 11 12 196.34 13.09
 0 11 -12 211.62 12.89
 0 11 -12 196.25 12.68
 0 11 12 205.15 13.17
 0 11 12 190.28 12.93
 0 11 12 198.65 12.92
 0 11 -12 199.76 12.93
 0 11 -12 217.72 12.95
 0 -11 12 211.18 10.91
 0 -11 12 222.39 10.85
 0 -11 -12 199.66 10.69
 0 11 12 214.11 11
 0 -11 12 223 12.95
 0 -11 12 213.94 13.04
 0 -11 -12 205.39 13.18
 0 11 12 212.24 11.85
 0 11 12 225.28 13.28
 0 -11 -12 214 10
 0 -11 12 210.69 10.12
 0 11 -12 208.54 9.91
 0 11 12 203.95 10.05
 0 -11 -12 216.4 12.6
 0 11 -12 234.95 12.67
 0 -11 12 209.92 13.15
 0 -11 -12 208.97 12.48
 0 11 12 211.26 12.68
 0 -11 12 179.56 12.61
 0 11 -12 208.21 9.89
 0 11 -12 215.29 10
 0 -11 -12 213.51 9.99
 0 11 12 206.44 13.05
 0 -11 12 196.8 12.65
 0 11 -12 200.31 12.75
 0 11 12 214.66 10.05
 0 -11 13 84.24 7.64
 0 11 -13 78.82 7.17
 0 -11 -13 83.5 3.94
 0 11 -13 95.04 5.73
 0 11 13 90.71 5.34
 0 -11 13 95.1 5.96
 0 -11 -13 89 5.57
 0 11 -13 80.14 5.66
 0 -11 -13 82.71 5.98
 0 11 13 84.6 5.79
 0 -11 -13 78.51 5.85
[truncated: 9,480,104 more chars]
