# Supplementary material for: A quantum crystallographic protocol for general use
Source: Sci Rep. 2025 Apr 19;15:13584. doi: 10.1038/s41598-025-96400-0 (PMC12009286; doi:10.1038/s41598-025-96400-0)
Supplement: Supplementary file 1 — Supplementary Information 1. [file 41598_2025_96400_MOESM1_ESM.zip › Dataset_6_HAR.cif]

data_S_Ylide2_Ni400_
_audit_creation_date               2023-11-25
_audit_creation_method
;
Olex2 1.5
(compiled 2023.08.24 svn.re1ec1418 for OlexSys, GUI svn.r6817)
;
_audit_contact_author_address      ?
_audit_contact_author_email        ?
_audit_contact_author_name         ''
_audit_contact_author_phone        ?
_publ_contact_author_id_orcid      ?
_publ_section_references
;
Bourhis, L.J., Dolomanov, O.V., Gildea, R.J., Howard, J.A.K., Puschmann, H.
 (2015). Acta Cryst. A71, 59-75.

Dolomanov, O.V., Bourhis, L.J., Gildea, R.J, Howard, J.A.K. & Puschmann, H.
 (2009), J. Appl. Cryst. 42, 339-341.

Kleemiss, F., Dolomanov, O.V., Bodensteiner, M., Peyerimhoff, N., Midgley, M.,
Bourhis, L.J., Genoni, A., Malaspina, L.A., Jayatilaka, D., Spencer, J.L.,
White, F., Grundkoetter-Stock, B, Steinhauer, S., Lentz, D., Puschmann, H.,
Grabowsky, S. (2021), Chem. Sci., 12, 1675-1692.
;
_chemical_formula_moiety           'C11 H10 O2 S'
_chemical_formula_sum              'C11 H10 O2 S'
_chemical_formula_weight           206.267
_chemical_absolute_configuration   unk
_chemical_oxdiff_formula           'C11 H10 S O2'
loop_
  _atom_type_symbol
  _atom_type_scat_dispersion_real
  _atom_type_scat_dispersion_imag
  _atom_type_scat_source
  _atom_type_scat_dispersion_source
 C -0.00130 0.00010 'NoSpherA2: Chem.Sci. 2021, DOI:10.1039/D0SC05526C'
 'Brennan, Cowan, Rev. Sci. Instrum., 1992, 63, 850'
 H 0.00000 0.00000 'NoSpherA2: Chem.Sci. 2021, DOI:10.1039/D0SC05526C'
 'Brennan, Cowan, Rev. Sci. Instrum., 1992, 63, 850'
 O -0.00170 0.00060 'NoSpherA2: Chem.Sci. 2021, DOI:10.1039/D0SC05526C'
 'Brennan, Cowan, Rev. Sci. Instrum., 1992, 63, 850'
 S 0.00770 0.01390 'NoSpherA2: Chem.Sci. 2021, DOI:10.1039/D0SC05526C'
 'Brennan, Cowan, Rev. Sci. Instrum., 1992, 63, 850'

_space_group_crystal_system        'orthorhombic'
_space_group_IT_number             19
_space_group_name_H-M_alt          'P 21 21 21'
_space_group_name_Hall             ' P 2ac 2ab'
loop_
  _space_group_symop_id
  _space_group_symop_operation_xyz
 1 x,y,z
 2 x+1/2,-y+1/2,-z
 3 -x,y+1/2,-z+1/2
 4 -x+1/2,-y,z+1/2

_symmetry_Int_Tables_number        19
_cell_length_a                     5.8521(1)
_cell_length_b                     8.9310(1)
_cell_length_c                     18.3322(2)
_cell_angle_alpha                  90
_cell_angle_beta                   90
_cell_angle_gamma                  90
_cell_volume                       958.13(2)
_cell_formula_units_Z              4
_cell_measurement_reflns_used      56203
_cell_measurement_temperature      97.15
_cell_measurement_theta_max        21.4570
_cell_measurement_theta_min        1.6400
_exptl_absorpt_coefficient_mu      0.037
_exptl_absorpt_correction_T_max    1.00000
_exptl_absorpt_correction_T_min    1.00000
_exptl_absorpt_correction_type     sphere
_exptl_absorpt_process_details
;
CrysAlisPro 1.171.42.84a (Rigaku Oxford Diffraction, 2023)
Spherical absorption correction
using equivalent radius and absorption coefficient.
Empirical absorption correction using spherical harmonics,
implemented in SCALE3 ABSPACK scaling algorithm.
;
_exptl_crystal_density_diffrn      1.430
_exptl_crystal_description         sphere
_exptl_crystal_F_000               431.960
_exptl_crystal_size_rad            0.400
_diffrn_reflns_av_R_equivalents    0.0560
_diffrn_reflns_av_unetI/netI       0.0152
_diffrn_reflns_Laue_measured_fraction_full  0.9807
_diffrn_reflns_Laue_measured_fraction_max  0.9974
_diffrn_reflns_limit_h_max         14
_diffrn_reflns_limit_h_min         0
_diffrn_reflns_limit_k_max         21
_diffrn_reflns_limit_k_min         0
_diffrn_reflns_limit_l_max         43
_diffrn_reflns_limit_l_min         0
_diffrn_reflns_number              7610
_diffrn_reflns_point_group_measured_fraction_full  0.9807
_diffrn_reflns_point_group_measured_fraction_max  0.9974
_diffrn_reflns_theta_full          8.5678
_diffrn_reflns_theta_max           17.32
_diffrn_reflns_theta_min           1.45
_diffrn_ambient_temperature        97.15
_diffrn_detector                   'Hybrid Pixel Array Detector'
_diffrn_detector_area_resol_mean   5.8140
_diffrn_measured_fraction_theta_full  0.9807
_diffrn_measured_fraction_theta_max  0.9974
_diffrn_measurement_details
;
List of Runs (angles in degrees, time in seconds):

  # Type    Start    End  Width  t~exp~   \w     \q     \k     \f   Frames
--------------------------------------------------------------------------
  1  \w      0.00 180.00   0.20    2.00    --    0.00  45.00   0.00  900
  2  \w      0.00 180.00   0.20    2.00    --    0.00  45.00 -90.00  900
  3  \w      0.00 180.00   0.20    2.00    --    0.00  45.00-180.00  900
  4  \w      0.00 180.00   0.20    2.00    --    0.00  45.00-270.00  900
  5  \w      0.00 180.00   0.20    2.00    --    0.00   0.00   0.00  900
;
_diffrn_measurement_device         'abstract diffractometer'
_diffrn_measurement_device_type   
 'esperanto-CrysAlisPro-abstract goniometer imported esperanto images'
_diffrn_measurement_method         '\w scans'
_diffrn_orient_matrix_type        
 'CrysAlisPro convention (1999,Acta A55,543-557)'
_diffrn_orient_matrix_UB_11        0.0058648000
_diffrn_orient_matrix_UB_12        -0.0261175000
_diffrn_orient_matrix_UB_13        0.0042497000
_diffrn_orient_matrix_UB_21        -0.0391963000
_diffrn_orient_matrix_UB_22        -0.0002245000
_diffrn_orient_matrix_UB_23        0.0051854000
_diffrn_orient_matrix_UB_31        -0.0151492000
_diffrn_orient_matrix_UB_32        -0.0095280000
_diffrn_orient_matrix_UB_33        -0.0117689000
_diffrn_radiation_monochromator    synchrotron
_diffrn_radiation_probe            x-ray
_diffrn_radiation_type             synchrotron
_diffrn_radiation_wavelength       0.24830
_diffrn_source                     synchrotron
_reflns_Friedel_coverage           0.0
_reflns_limit_h_max                14
_reflns_limit_h_min                0
_reflns_limit_k_max                21
_reflns_limit_k_min                0
_reflns_limit_l_max                43
_reflns_limit_l_min                0
_reflns_number_gt                  7503
_reflns_number_total               7609
_reflns_threshold_expression       I>=2u(I)
_computing_cell_refinement         'CrysAlisPro 1.171.42.84a (Rigaku OD, 2023)'
_computing_data_collection         'CrysAlisPro 1.171.42.84a (Rigaku OD, 2023)'
_computing_data_reduction          'CrysAlisPro 1.171.42.84a (Rigaku OD, 2023)'
_computing_molecular_graphics      'Olex2 1.5 (Dolomanov et al., 2009)'
_computing_publication_material    'Olex2 1.5 (Dolomanov et al., 2009)'
_computing_structure_refinement    'olex2.refine 1.5 (Bourhis et al., 2015)'
_refine_diff_density_max           0.1110
_refine_diff_density_min           -0.1038
_refine_diff_density_rms           0.0237
_refine_ls_d_res_high              0.4170
_refine_ls_d_res_low               4.8949
_refine_ls_goodness_of_fit_ref     1.3448
_refine_ls_hydrogen_treatment      refall
_refine_ls_matrix_type             full
_refine_ls_number_constraints      0
_refine_ls_number_parameters       242
_refine_ls_number_reflns           7609
_refine_ls_number_restraints       6
_refine_ls_R_factor_all            0.0090
_refine_ls_R_factor_gt             0.0088
_refine_ls_restrained_S_all        1.3443
_refine_ls_shift/su_max            0.0004
_refine_ls_shift/su_mean           0.0000
_refine_ls_structure_factor_coef   Fsqd
_refine_ls_weighting_details      
 'w=1/[\s^2^(Fo^2^)+(0.0065P)^2^] where P=(Fo^2^+2Fc^2^)/3'
_refine_ls_weighting_scheme        calc
_refine_ls_wR_factor_gt            0.0236
_refine_ls_wR_factor_ref           0.0236
_refine_ls_abs_structure_details
;
 Flack x determined using 6064 quotients [(I+)-(I-)]/[(I+)+(I-)]
 (Parsons, Flack and Wagner, Acta Cryst. B69 (2013) 249-259).
;
_refine_ls_abs_structure_Flack     0.00(4)
_olex2_refinement_description
;
1. Rigid body (RIGU) restrains
 S1, C10
 with sigma for 1-2 distances of 0.00005 and sigma for 1-3 distances of 0.00005
 S1, C11
 with sigma for 1-2 distances of 0.0001 and sigma for 1-3 distances of 0.0001
;
_olex2_refine_details
;
Refinement using NoSpherA2, an implementation of
NOn-SPHERical Atom-form-factors in Olex2.
Please cite:
F. Kleemiss et al. Chem. Sci. DOI 10.1039/D0SC05526C - 2021
NoSpherA2 implementation of HAR makes use of
tailor-made aspherical atomic form factors calculated
on-the-fly from a Hirshfeld-partitioned electron density (ED) - not from
spherical-atom form factors.

The ED is calculated from a gaussian basis set single determinant SCF
wavefunction - either Hartree-Fock or DFT using selected funtionals
 - for a fragment of the crystal.
This fragment can be embedded in an electrostatic crystal field by employing cluster charges
or modelled using implicit solvation models, depending on the software used.
The following options were used:
   SOFTWARE:       ORCA
   PARTITIONING:   NoSpherA2
   INT ACCURACY:   Normal
   METHOD:         B3LYP
   BASIS SET:      def2-TZVP
   CHARGE:         0
   MULTIPLICITY:   1
   DATE:           2023-11-24_16-38-49
;
loop_
  _atom_site_label
  _atom_site_type_symbol
  _atom_site_fract_x
  _atom_site_fract_y
  _atom_site_fract_z
  _atom_site_U_iso_or_equiv
  _atom_site_adp_type
  _atom_site_occupancy
  _atom_site_refinement_flags_posn
  _atom_site_refinement_flags_adp
 S1 S 0.188581(14) 0.313147(9) 0.259475(4) 0.011798(18) Uani 1.000000 . U
 O2 O 0.15442(2) 0.589453(13) 0.370409(7) 0.017338(16) Uani 1.000000 . .
 O1 O 0.675508(18) 0.195105(13) 0.321940(6) 0.016458(14) Uani 1.000000 . .
 C5 C 0.31126(2) 0.498032(12) 0.374322(6) 0.012293(13) Uani 1.000000 . .
 C2 C 0.574751(19) 0.302402(13) 0.349703(6) 0.011960(13) Uani 1.000000 . .
 C3 C 0.65032(2) 0.383847(14) 0.417168(6) 0.012566(14) Uani 1.000000 . .
 C7 C 0.86234(3) 0.448804(19) 0.523507(8) 0.01898(2) Uani 1.000000 . .
 C6 C 0.83611(2) 0.357199(17) 0.461923(8) 0.016062(17) Uani 1.000000 . .
 C11 C 0.34824(4) 0.32163(2) 0.175883(8) 0.02021(2) Uani 1.000000 . U
 C1 C 0.36665(2) 0.373947(13) 0.327207(6) 0.012149(13) Uani 1.000000 . .
 C10 C 0.17291(2) 0.114484(15) 0.270998(8) 0.015971(17) Uani 1.000000 . U
 C9 C 0.51727(3) 0.588149(16) 0.493123(7) 0.017085(19) Uani 1.000000 . .
 C4 C 0.49364(2) 0.497825(13) 0.432264(6) 0.012942(14) Uani 1.000000 . .
 C8 C 0.70488(4) 0.561927(18) 0.539044(8) 0.01937(2) Uani 1.000000 . .
 H10a H 0.3450(10) 0.0690(7) 0.2723(4) 0.0369(14) Uani 1.000000 . .
 H9 H 0.3953(12) 0.6758(6) 0.5051(3) 0.0347(14) Uani 1.000000 . .
 H10b H 0.0808(12) 0.0961(7) 0.3215(3) 0.0374(14) Uani 1.000000 . .
 H11a H 0.3642(13) 0.4390(7) 0.1618(3) 0.0397(15) Uani 1.000000 . .
 H6 H 0.9563(11) 0.2693(7) 0.4495(3) 0.0330(12) Uani 1.000000 . .
 H11b H 0.2479(16) 0.2611(8) 0.1352(3) 0.0464(18) Uani 1.000000 . .
 H7 H 1.0081(9) 0.4306(6) 0.5593(3) 0.0331(13) Uani 1.000000 . .
 H11c H 0.5116(10) 0.2702(8) 0.1842(4) 0.0413(16) Uani 1.000000 . .
 H8 H 0.7287(12) 0.6318(7) 0.5865(3) 0.0378(14) Uani 1.000000 . .
 H10c H 0.0777(13) 0.0731(7) 0.2255(3) 0.0397(14) Uani 1.000000 . .

loop_
  _atom_site_anharm_GC_C_label
  _atom_site_anharm_GC_C_111
  _atom_site_anharm_GC_C_112
  _atom_site_anharm_GC_C_113
  _atom_site_anharm_GC_C_122
  _atom_site_anharm_GC_C_123
  _atom_site_anharm_GC_C_133
  _atom_site_anharm_GC_C_222
  _atom_site_anharm_GC_C_223
  _atom_site_anharm_GC_C_233
  _atom_site_anharm_GC_C_333
 S1 0.00000011(2) 0.000000085(7) -0.000000019(3) 0.000000054(5) -0.000000015(2)
 -0.0000000051(11) -0.000000001(6) -0.0000000107(14) 0.0000000037(7)
 0.0000000047(7)

loop_
  _atom_site_anharm_GC_D_label
  _atom_site_anharm_GC_D_1111
  _atom_site_anharm_GC_D_1112
  _atom_site_anharm_GC_D_1113
  _atom_site_anharm_GC_D_1122
  _atom_site_anharm_GC_D_1123
  _atom_site_anharm_GC_D_1133
  _atom_site_anharm_GC_D_1222
  _atom_site_anharm_GC_D_1223
  _atom_site_anharm_GC_D_1233
  _atom_site_anharm_GC_D_1333
  _atom_site_anharm_GC_D_2222
  _atom_site_anharm_GC_D_2223
  _atom_site_anharm_GC_D_2233
  _atom_site_anharm_GC_D_2333
  _atom_site_anharm_GC_D_3333
 S1 0.000000010(2) -0.0000000046(6) -0.0000000005(3) 0.0000000008(3)
 0.00000000003(10) -0.00000000027(6) -0.0000000023(2) 0.00000000000(6)
 -0.00000000013(3) -0.00000000001(3) 0.0000000004(3) 0.00000000011(8)
 -0.00000000021(3) 0.000000000005(18) -0.000000000266(19)

loop_
  _atom_site_aniso_label
  _atom_site_aniso_U_11
  _atom_site_aniso_U_22
  _atom_site_aniso_U_33
  _atom_site_aniso_U_12
  _atom_site_aniso_U_13
  _atom_site_aniso_U_23
 S1 0.01266(3) 0.01064(3) 0.01210(3) 0.001114(19) -0.00250(2) -0.001012(18)
 O2 0.01955(4) 0.01478(3) 0.01768(3) 0.00554(3) -0.00335(3) -0.00293(3)
 O1 0.01395(3) 0.01689(3) 0.01854(3) 0.00339(3) -0.00064(2) -0.00426(3)
 C5 0.01454(3) 0.01070(3) 0.01164(3) 0.00093(3) -0.00104(3) -0.00071(2)
 C2 0.01127(3) 0.01221(3) 0.01239(3) 0.00011(2) -0.00041(2) -0.00087(2)
 C3 0.01300(3) 0.01265(3) 0.01205(3) -0.00097(2) -0.00186(2) 0.00006(2)
 C7 0.02239(5) 0.01850(5) 0.01606(4) -0.00286(4) -0.00769(4) 0.00087(3)
 C6 0.01518(4) 0.01722(4) 0.01579(4) -0.00082(3) -0.00441(3) 0.00060(3)
 C11 0.02957(6) 0.01809(5) 0.01297(3) -0.00185(5) 0.00214(4) -0.00085(3)
 C1 0.01271(3) 0.01174(3) 0.01200(3) 0.00096(2) -0.00157(2) -0.00173(2)
 C10 0.01605(4) 0.01197(3) 0.01989(4) -0.00151(3) -0.00286(3) -0.00007(3)
 C9 0.02497(5) 0.01361(4) 0.01267(3) 0.00053(4) -0.00342(4) -0.00206(3)
 C4 0.01635(3) 0.01139(3) 0.01108(3) -0.00035(3) -0.00185(3) -0.00056(2)
 C8 0.02814(6) 0.01629(4) 0.01368(4) -0.00249(4) -0.00648(4) -0.00098(3)
 H10a 0.024(3) 0.025(3) 0.062(4) 0.005(2) -0.001(3) -0.004(3)
 H9 0.044(4) 0.029(3) 0.031(3) 0.011(3) -0.009(3) -0.008(2)
 H10b 0.039(3) 0.039(3) 0.034(3) -0.005(3) 0.010(3) 0.004(3)
 H11a 0.055(4) 0.026(3) 0.039(3) -0.003(3) 0.004(3) 0.007(2)
 H6 0.033(3) 0.033(3) 0.032(3) 0.009(3) -0.005(3) -0.002(2)
 H11b 0.065(5) 0.045(4) 0.029(3) -0.008(4) -0.004(3) -0.013(3)
 H7 0.032(3) 0.032(3) 0.035(3) 0.003(3) -0.018(2) -0.006(2)
 H11c 0.032(3) 0.054(4) 0.038(3) 0.007(3) 0.013(2) 0.002(3)
 H8 0.051(4) 0.036(3) 0.026(3) -0.001(3) -0.013(3) -0.013(2)
 H10c 0.043(3) 0.037(3) 0.039(3) -0.005(3) -0.011(3) -0.005(3)

loop_
  _geom_bond_atom_site_label_1
  _geom_bond_atom_site_label_2
  _geom_bond_distance
  _geom_bond_site_symmetry_2
  _geom_bond_publ_flag
 S1 C11 1.79642(18) . ?
 S1 C1 1.70954(13) . ?
 S1 C10 1.78915(15) . ?
 O2 C5 1.23056(16) . ?
 O1 C2 1.23491(15) . ?
 C5 C1 1.44192(16) . ?
 C5 C4 1.50579(17) . ?
 C2 C3 1.50144(16) . ?
 C2 C1 1.43578(16) . ?
 C3 C6 1.38273(17) . ?
 C3 C4 1.39769(18) . ?
 C7 C6 1.4027(2) . ?
 C7 C8 1.3968(3) . ?
 C7 H7 1.089(5) . ?
 C6 H6 1.079(6) . ?
 C11 H11a 1.084(6) . ?
 C11 H11b 1.092(7) . ?
 C11 H11c 1.072(6) . ?
 C10 H10a 1.086(6) . ?
 C10 H10b 1.083(6) . ?
 C10 H10c 1.068(6) . ?
 C9 C4 1.38368(17) . ?
 C9 C8 1.4032(2) . ?
 C9 H9 1.082(6) . ?
 C8 H8 1.080(5) . ?

loop_
  _geom_angle_atom_site_label_1
  _geom_angle_atom_site_label_2
  _geom_angle_atom_site_label_3
  _geom_angle
  _geom_angle_site_symmetry_1
  _geom_angle_site_symmetry_3
  _geom_angle_publ_flag
 C1 S1 C11 106.807(9) . . ?
 C10 S1 C11 99.741(8) . . ?
 C10 S1 C1 105.098(7) . . ?
 C1 C5 O2 129.992(11) . . ?
 C4 C5 O2 124.793(11) . . ?
 C4 C5 C1 105.206(10) . . ?
 C3 C2 O1 125.084(11) . . ?
 C1 C2 O1 129.195(11) . . ?
 C1 C2 C3 105.714(10) . . ?
 C6 C3 C2 129.569(12) . . ?
 C4 C3 C2 108.826(10) . . ?
 C4 C3 C6 121.582(12) . . ?
 C8 C7 C6 120.919(13) . . ?
 H7 C7 C6 119.0(3) . . ?
 H7 C7 C8 120.1(3) . . ?
 C7 C6 C3 117.596(14) . . ?
 H6 C6 C3 120.8(3) . . ?
 H6 C6 C7 121.6(3) . . ?
 H11a C11 S1 106.8(3) . . ?
 H11b C11 S1 106.4(4) . . ?
 H11b C11 H11a 111.3(5) . . ?
 H11c C11 S1 109.0(4) . . ?
 H11c C11 H11a 111.8(5) . . ?
 H11c C11 H11b 111.4(6) . . ?
 C5 C1 S1 122.831(9) . . ?
 C2 C1 S1 125.753(9) . . ?
 C2 C1 C5 111.140(10) . . ?
 H10a C10 S1 109.0(3) . . ?
 H10b C10 S1 106.1(3) . . ?
 H10b C10 H10a 112.7(5) . . ?
 H10c C10 S1 106.1(4) . . ?
 H10c C10 H10a 111.8(5) . . ?
 H10c C10 H10b 110.7(5) . . ?
 C8 C9 C4 117.686(14) . . ?
 H9 C9 C4 121.3(3) . . ?
 H9 C9 C8 121.0(3) . . ?
 C3 C4 C5 109.038(10) . . ?
 C9 C4 C5 129.710(12) . . ?
 C9 C4 C3 121.244(12) . . ?
 C9 C8 C7 120.969(13) . . ?
 H8 C8 C7 119.8(4) . . ?
 H8 C8 C9 119.2(4) . . ?

loop_
  _geom_torsion_atom_site_label_1
  _geom_torsion_atom_site_label_2
  _geom_torsion_atom_site_label_3
  _geom_torsion_atom_site_label_4
  _geom_torsion
  _geom_torsion_site_symmetry_1
  _geom_torsion_site_symmetry_2
  _geom_torsion_site_symmetry_3
  _geom_torsion_site_symmetry_4
  _geom_torsion_publ_flag
 S1 C1 C5 O2 -9.621(15) . . . . ?
 S1 C1 C5 C4 171.441(11) . . . . ?
 S1 C1 C2 O1 7.172(15) . . . . ?
 S1 C1 C2 C3 -171.931(11) . . . . ?
 O2 C5 C1 C2 176.098(16) . . . . ?
 O2 C5 C4 C3 -176.542(14) . . . . ?
 O2 C5 C4 C9 4.450(18) . . . . ?
 O1 C2 C3 C6 -1.440(17) . . . . ?
 O1 C2 C3 C4 -179.663(14) . . . . ?
 O1 C2 C1 C5 -178.750(15) . . . . ?
 C5 C1 C2 C3 2.147(11) . . . . ?
 C5 C4 C3 C2 -1.219(11) . . . . ?
 C5 C4 C3 C6 -179.612(10) . . . . ?
 C5 C4 C9 C8 179.240(16) . . . . ?
 C2 C3 C6 C7 -177.936(15) . . . . ?
 C2 C3 C4 C9 177.889(11) . . . . ?
 C3 C6 C7 C8 0.472(17) . . . . ?
 C3 C4 C9 C8 0.336(15) . . . . ?
 C7 C8 C9 C4 0.22(2) . . . . ?

loop_
  _diffrn_refln_index_h
  _diffrn_refln_index_k
  _diffrn_refln_index_l
  _diffrn_refln_intensity_net
  _diffrn_refln_intensity_u
  _diffrn_refln_scale_group_code
 2 0 0 4427.4 112.96 1
 4 0 0 920.46 21.77 1
 6 0 0 2725.52 58.05 1
 8 0 0 285.19 6.85 1
 10 0 0 6.33 0.36 1
 12 0 0 23.48 0.56 1
 14 0 0 0.05 0.14 1
 1 1 0 59.61 4.05 1
 2 1 0 431.81 7.43 1
 3 1 0 60.58 1.19 1
 4 1 0 486.69 7.87 1
 5 1 0 70.85 1.03 1
 6 1 0 459.96 7.29 1
 7 1 0 32.43 0.59 1
 8 1 0 22.15 0.38 1
 9 1 0 21.18 0.38 1
 10 1 0 147.2 3.34 1
 11 1 0 10.54 0.23 1
 12 1 0 27.54 0.46 1
 13 1 0 0.05 0.09 1
 14 1 0 1.33 0.12 1
 0 2 0 1.74 0.09 1
 1 2 0 44.94 0.94 1
 2 2 0 589.26 9.83 1
 4 2 0 79.51 1.24 1
 5 2 0 865.35 17.18 1
 6 2 0 0.27 0.05 1
 7 2 0 143.37 2.17 1
 8 2 0 250.01 3.17 1
 9 2 0 1.6 0.09 1
 10 2 0 1.29 0.13 1
 11 2 0 48.23 0.82 1
 12 2 0 2.3 0.1 1
 13 2 0 20.47 0.36 1
 1 3 0 2003.5 34.9 1
 2 3 0 2590.02 39.82 1
 3 3 0 210.75 5.15 1
 4 3 0 424.94 6.72 1
 5 3 0 246 3.83 1
 6 3 0 32.96 0.52 1
 7 3 0 76.31 1.18 1
 8 3 0 3.88 0.1 1
 9 3 0 21.04 0.39 1
 10 3 0 1.05 0.12 1
 11 3 0 18.16 0.34 1
 12 3 0 1.67 0.1 1
 13 3 0 0.27 0.11 1
 0 4 0 1551.26 37.07 1
 1 4 0 8.42 0.17 1
 2 4 0 264.25 6.39 1
 3 4 0 2146.28 46.56 1
 4 4 0 544.45 10.91 1
 5 4 0 668.42 9.97 1
 6 4 0 119.36 1.8 1
 7 4 0 3.71 0.1 1
 8 4 0 7.23 0.15 1
 9 4 0 70.69 1.36 1
 10 4 0 70.04 1.37 1
 11 4 0 50.48 0.84 1
 12 4 0 0.29 0.09 1
 13 4 0 14.48 0.3 1
 1 5 0 3798.57 97.05 1
 2 5 0 401.75 7.74 1
 3 5 0 467.2 8.13 1
 4 5 0 201.95 3.47 1
 5 5 0 273.59 4.24 1
 6 5 0 75.9 1.17 1
 7 5 0 793.03 11.92 1
 8 5 0 0.98 0.07 1
 9 5 0 85.44 1.74 1
 10 5 0 2.09 0.12 1
 11 5 0 14.15 0.27 1
 12 5 0 2.46 0.12 1
 13 5 0 17.66 0.34 1
 0 6 0 463.56 12.16 1
 1 6 0 404.4 6.57 1
 2 6 0 235.78 3.82 1
 3 6 0 1952.94 33.82 1
 4 6 0 11.04 0.23 1
 5 6 0 382.01 6.25 1
 6 6 0 108.9 1.81 1
 7 6 0 33.63 0.57 1
 8 6 0 145.6 2.35 1
 9 6 0 18.96 0.39 1
 10 6 0 44.03 0.84 1
 11 6 0 3.19 0.12 1
 12 6 0 2.7 0.12 1
 13 6 0 6.91 0.18 1
 1 7 0 57.51 1.06 1
 2 7 0 231.67 4.96 1
 3 7 0 77.3 1.24 1
 4 7 0 137.71 2.13 1
 5 7 0 195.88 3.21 1
 6 7 0 191.86 2.99 1
 7 7 0 54.21 0.87 1
 8 7 0 6.28 0.16 1
 9 7 0 1.26 0.09 1
 10 7 0 26.29 0.47 1
 11 7 0 13.01 0.27 1
 12 7 0 17.48 0.34 1
 13 7 0 4.71 0.15 1
 0 8 0 649.54 13.75 1
 1 8 0 29.45 0.59 1
 2 8 0 291.61 4.79 1
 3 8 0 266.58 4.11 1
 4 8 0 0.58 0.05 1
 5 8 0 12.3 0.22 1
 6 8 0 0.05 0.06 1
 7 8 0 3.78 0.13 1
 8 8 0 171.73 3.01 1
 9 8 0 17.14 0.34 1
 10 8 0 20.16 0.35 1
 11 8 0 1.15 0.09 1
 12 8 0 0.19 0.09 1
 13 8 0 3.46 0.15 1
 1 9 0 9.08 0.24 1
 2 9 0 353.34 5.64 1
 4 9 0 269.5 4.2 1
 5 9 0 5.82 0.13 1
 6 9 0 86.03 1.27 1
 7 9 0 16.34 0.34 1
 8 9 0 3.99 0.12 1
 9 9 0 3.57 0.16 1
 10 9 0 51.09 0.86 1
 11 9 0 3.95 0.13 1
 12 9 0 9.95 0.25 1
 0 10 0 1270.3 32.82 1
 1 10 0 157.97 2.53 1
 2 10 0 22.17 0.37 1
 3 10 0 245.31 4.04 1
 4 10 0 4.45 0.13 1
 5 10 0 192.6 3.08 1
 6 10 0 196.75 3 1
 7 10 0 0.56 0.08 1
 8 10 0 99.77 1.76 1
 9 10 0 0.56 0.09 1
 10 10 0 17.7 0.33 1
 11 10 0 5.34 0.15 1
 12 10 0 10.07 0.22 1
 1 11 0 1080.3 16.92 1
 2 11 0 379.62 5.81 1
 3 11 0 84.86 1.38 1
 4 11 0 153.08 2.35 1
 5 11 0 262.31 4.09 1
 6 11 0 20.47 0.43 1
 7 11 0 215.55 3.44 1
 8 11 0 12.29 0.31 1
 9 11 0 28.85 0.48 1
 10 11 0 30.09 0.54 1
 11 11 0 0.2 0.09 1
 12 11 0 0.4 0.11 1
 0 12 0 0.58 0.11 1
 1 12 0 9.99 0.22 1
 2 12 0 25.55 0.43 1
 3 12 0 1.69 0.08 1
 4 12 0 119.12 1.86 1
 5 12 0 75.45 1.45 1
 6 12 0 11.17 0.27 1
 7 12 0 16.98 0.36 1
 8 12 0 1.15 0.1 1
 9 12 0 0.05 0.09 1
 10 12 0 10.79 0.25 1
 11 12 0 8.41 0.19 1
 1 13 0 39.82 0.67 1
 2 13 0 18.43 0.34 1
 3 13 0 39.1 0.68 1
 4 13 0 43.14 0.89 1
 5 13 0 6.66 0.16 1
 6 13 0 0.4 0.09 1
 7 13 0 19.2 0.38 1
 8 13 0 2.94 0.13 1
 9 13 0 9.23 0.29 1
 10 13 0 1.17 0.11 1
 11 13 0 5.06 0.16 1
 0 14 0 26.1 0.73 1
 1 14 0 0.49 0.08 1
 2 14 0 62.81 1.26 1
 3 14 0 127.03 2.78 1
 4 14 0 22.3 0.42 1
 5 14 0 79.11 1.42 1
 6 14 0 7.45 0.24 1
 7 14 0 2.42 0.12 1
 8 14 0 13.69 0.26 1
 9 14 0 2.95 0.12 1
 10 14 0 0.39 0.11 1
 1 15 0 12.66 0.38 1
 2 15 0 120.86 2.31 1
 3 15 0 4.79 0.15 1
 4 15 0 120.42 2.01 1
 5 15 0 9.79 0.26 1
 6 15 0 33.44 0.55 1
 7 15 0 12.3 0.26 1
 8 15 0 11.28 0.23 1
 9 15 0 0.08 0.1 1
 10 15 0 16.37 0.34 1
 0 16 0 399.09 8.96 1
 1 16 0 0.89 0.08 1
 2 16 0 74.84 1.2 1
 3 16 0 16.31 0.31 1
 4 16 0 6.62 0.18 1
 5 16 0 13.01 0.26 1
 6 16 0 45.27 0.76 1
 7 16 0 6.05 0.17 1
 8 16 0 18.21 0.33 1
 9 16 0 5 0.15 1
 1 17 0 2.14 0.1 1
 2 17 0 18.01 0.32 1
 3 17 0 0.25 0.09 1
 4 17 0 16.2 0.29 1
 5 17 0 6.97 0.17 1
 6 17 0 15.68 0.29 1
 7 17 0 1.62 0.11 1
 8 17 0 0 0.1 1
 0 18 0 5.07 0.21 1
 1 18 0 1.89 0.1 1
 2 18 0 0.1 0.08 1
 3 18 0 2.66 0.12 1
 4 18 0 1.86 0.1 1
 5 18 0 8.53 0.22 1
 6 18 0 0.09 0.1 1
 7 18 0 15.01 0.28 1
 1 19 0 42.06 0.68 1
 2 19 0 0.45 0.09 1
 3 19 0 0.21 0.09 1
 4 19 0 0.13 0.1 1
 5 19 0 14.11 0.27 1
 6 19 0 2.15 0.12 1
 0 20 0 9.22 0.28 1
 1 20 0 9.96 0.21 1
 2 20 0 0.59 0.09 1
 3 20 0 13.58 0.26 1
 4 20 0 2.81 0.12 1
 5 20 0 22.89 0.43 1
 1 21 0 25.47 0.44 1
 2 21 0 3.63 0.2 1
 2 0 1 384.19 8.22 1
 3 0 1 408.33 8.49 1
 4 0 1 27.76 0.53 1
 5 0 1 492.13 7.41 1
 6 0 1 37.21 0.58 1
 7 0 1 87.1 1.46 1
 8 0 1 0.2 0.06 1
 9 0 1 12.51 0.25 1
 10 0 1 6.55 0.2 1
 11 0 1 26.12 0.43 1
 12 0 1 1.83 0.1 1
 13 0 1 14.06 0.26 1
 14 0 1 1.2 0.1 1
 1 1 1 2140.28 43.5 1
 2 1 1 132.23 1.98 1
 3 1 1 725.57 10.78 1
 4 1 1 202.37 2.52 1
 5 1 1 279.03 3.01 1
 6 1 1 14.5 0.18 1
 7 1 1 125.81 1.43 1
 8 1 1 12.76 0.16 1
 9 1 1 52.73 0.64 1
 10 1 1 6.82 0.16 1
 11 1 1 32.22 0.38 1
 12 1 1 3.65 0.1 1
 13 1 1 0.11 0.06 1
 14 1 1 0.14 0.07 1
 0 2 1 1439.65 40.08 1
 1 2 1 975.42 12.58 1
 2 2 1 313.26 3.61 1
 3 2 1 265.06 4.14 1
 4 2 1 20.69 0.3 1
 5 2 1 630.67 7.02 1
 6 2 1 7.17 0.12 1
 7 2 1 16.08 0.2 1
 8 2 1 19.61 0.24 1
 9 2 1 10.16 0.14 1
 10 2 1 16.33 0.32 1
 11 2 1 45.75 0.53 1
 12 2 1 6.71 0.12 1
 13 2 1 12.04 0.19 1
 0 3 1 277.22 6.37 1
 1 3 1 169.98 1.95 1
 2 3 1 37.95 0.48 1
 3 3 1 183.13 3.07 1
 4 3 1 308.8 3.6 1
 5 3 1 376.13 4.18 1
 6 3 1 386.18 4.14 1
 7 3 1 20.89 0.25 1
 8 3 1 66.42 0.74 1
 9 3 1 1.37 0.06 1
 10 3 1 41.78 0.61 1
 11 3 1 22.2 0.28 1
 12 3 1 19.62 0.25 1
 13 3 1 0.68 0.07 1
 0 4 1 3881.86 65.3 1
 1 4 1 197.04 2.35 1
 2 4 1 421.83 6.56 1
 3 4 1 68.97 1.02 1
 4 4 1 70.19 0.86 1
 5 4 1 307.84 3.34 1
 6 4 1 117.73 1.26 1
 7 4 1 13.48 0.17 1
 8 4 1 155.24 1.69 1
 9 4 1 19.38 0.28 1
 10 4 1 13.95 0.22 1
 11 4 1 26.98 0.32 1
 12 4 1 0.56 0.06 1
 13 4 1 0.13 0.06 1
 0 5 1 433.07 12.18 1
 1 5 1 398.41 7.65 1
 2 5 1 145.11 2 1
 3 5 1 42.09 0.5 1
 4 5 1 33.64 0.43 1
 5 5 1 49.15 0.55 1
 6 5 1 160.79 1.77 1
 7 5 1 34.24 0.39 1
 8 5 1 41.62 0.47 1
 9 5 1 5.43 0.12 1
 10 5 1 15.81 0.23 1
 11 5 1 8.32 0.13 1
 12 5 1 7.7 0.13 1
 13 5 1 0.78 0.06 1
 0 6 1 352.41 5.74 1
 1 6 1 249.77 3.07 1
 2 6 1 250.64 3.02 1
 3 6 1 117.47 1.35 1
 4 6 1 79.89 0.99 1
 5 6 1 77.14 0.88 1
 6 6 1 36.6 0.43 1
 7 6 1 108.75 1.2 1
 8 6 1 179.12 1.97 1
 9 6 1 4.46 0.1 1
 10 6 1 25.57 0.37 1
 11 6 1 2.93 0.08 1
 12 6 1 3.1 0.09 1
 13 6 1 9.38 0.17 1
 0 7 1 80.41 1.23 1
 1 7 1 414.47 4.53 1
 2 7 1 349.09 3.6 1
 3 7 1 141.91 1.6 1
 4 7 1 67.53 0.81 1
 5 7 1 65.57 0.74 1
 6 7 1 5.51 0.1 1
 7 7 1 136.14 1.53 1
 8 7 1 7.06 0.12 1
 9 7 1 20.03 0.26 1
 10 7 1 6.42 0.12 1
 11 7 1 6.22 0.12 1
 12 7 1 1.4 0.07 1
 13 7 1 0.19 0.07 1
 0 8 1 198.61 3 1
 1 8 1 44.91 0.55 1
 2 8 1 197.45 2.23 1
 3 8 1 226.51 2.56 1
 4 8 1 50.5 0.56 1
 5 8 1 245.18 2.76 1
 6 8 1 114.48 1.25 1
 7 8 1 8 0.11 1
 8 8 1 2.91 0.08 1
 9 8 1 7.71 0.13 1
 10 8 1 4.06 0.1 1
 11 8 1 3.09 0.08 1
 12 8 1 3.02 0.09 1
 13 8 1 12.17 0.2 1
 0 9 1 214.39 3.15 1
 1 9 1 262.14 2.94 1
 2 9 1 77.05 0.94 1
 3 9 1 149.39 1.67 1
 4 9 1 119.69 1.34 1
 5 9 1 6.74 0.1 1
 6 9 1 127.62 1.39 1
 7 9 1 120.8 1.42 1
 8 9 1 16.26 0.22 1
 9 9 1 26.12 0.37 1
 10 9 1 6.82 0.13 1
 11 9 1 11.37 0.17 1
 12 9 1 9.39 0.16 1
 0 10 1 136.15 2.15 1
 1 10 1 14.69 0.23 1
 2 10 1 288.35 3.28 1
 3 10 1 107.86 1.2 1
 4 10 1 22.21 0.27 1
 5 10 1 35.72 0.41 1
 6 10 1 43.62 0.51 1
 7 10 1 17.09 0.23 1
 8 10 1 116.11 1.56 1
 9 10 1 2.18 0.08 1
 10 10 1 25.09 0.33 1
 11 10 1 0.7 0.07 1
 12 10 1 3.35 0.1 1
 0 11 1 155.16 2.5 1
 1 11 1 97.47 1.14 1
 2 11 1 132.29 1.48 1
 3 11 1 68.59 0.77 1
 4 11 1 89.74 0.98 1
 5 11 1 42.57 0.48 1
 6 11 1 24.61 0.34 1
 7 11 1 8.88 0.15 1
 8 11 1 1.8 0.1 1
 9 11 1 2.42 0.08 1
 10 11 1 3.23 0.09 1
 11 11 1 5.62 0.12 1
 12 11 1 0.94 0.08 1
 0 12 1 161.61 2.62 1
 1 12 1 7.2 0.13 1
 2 12 1 31.21 0.36 1
 3 12 1 10.64 0.15 1
 4 12 1 0.62 0.05 1
 5 12 1 26.94 0.38 1
 6 12 1 16.9 0.23 1
 7 12 1 1.75 0.08 1
 8 12 1 24.22 0.32 1
 9 12 1 0.44 0.07 1
 10 12 1 14.26 0.2 1
 11 12 1 4.04 0.1 1
 0 13 1 73.04 1.24 1
 1 13 1 43.46 0.51 1
 2 13 1 29.49 0.36 1
 3 13 1 29.08 0.37 1
 4 13 1 52.29 0.74 1
 5 13 1 57.99 0.73 1
 6 13 1 76 0.91 1
 7 13 1 13.18 0.23 1
 8 13 1 8.22 0.13 1
 9 13 1 23.12 0.28 1
 10 13 1 10.74 0.18 1
 11 13 1 6.05 0.12 1
 0 14 1 128.22 2.22 1
 1 14 1 19.13 0.26 1
 2 14 1 37.33 0.53 1
 3 14 1 56.45 0.82 1
 4 14 1 30.28 0.38 1
 5 14 1 93.95 1.1 1
 6 14 1 2.02 0.07 1
 7 14 1 14.81 0.21 1
 8 14 1 10.11 0.17 1
 9 14 1 0.84 0.07 1
 10 14 1 1.39 0.09 1
 0 15 1 37.5 0.88 1
 1 15 1 164.94 2.5 1
 2 15 1 3.03 0.09 1
 3 15 1 6.4 0.13 1
 4 15 1 18.63 0.25 1
 5 15 1 37.6 0.45 1
 6 15 1 7.6 0.13 1
 7 15 1 25.02 0.32 1
 8 15 1 4.71 0.1 1
 9 15 1 5.5 0.11 1
 10 15 1 3.2 0.1 1
 0 16 1 0.26 0.08 1
 1 16 1 7.86 0.13 1
 2 16 1 2.32 0.08 1
 3 16 1 4.93 0.11 1
 4 16 1 0.94 0.06 1
 5 16 1 27.25 0.35 1
 6 16 1 0.91 0.07 1
 7 16 1 17.06 0.29 1
 8 16 1 2.39 0.1 1
 9 16 1 0.66 0.08 1
 0 17 1 5.83 0.14 1
 1 17 1 29.4 0.35 1
 2 17 1 9.98 0.14 1
 3 17 1 32.86 0.4 1
 4 17 1 0.41 0.06 1
 5 17 1 17.32 0.22 1
 6 17 1 3.44 0.09 1
 7 17 1 7.94 0.15 1
 8 17 1 3.14 0.1 1
 0 18 1 59.92 0.95 1
 1 18 1 6.87 0.12 1
 2 18 1 21.84 0.27 1
 3 18 1 9.19 0.14 1
 4 18 1 2.51 0.08 1
 5 18 1 9.97 0.15 1
 6 18 1 12.11 0.18 1
 7 18 1 1.22 0.08 1
 0 19 1 0.7 0.08 1
 1 19 1 8.42 0.14 1
 2 19 1 8.69 0.14 1
 3 19 1 2.89 0.08 1
 4 19 1 20.85 0.27 1
 5 19 1 5.36 0.11 1
 6 19 1 18.05 0.28 1
 0 20 1 12.86 0.28 1
 1 20 1 1.32 0.07 1
 2 20 1 7.65 0.13 1
 3 20 1 0.71 0.07 1
 4 20 1 2.13 0.09 1
 5 20 1 2.05 0.09 1
 0 21 1 4.08 0.15 1
 1 21 1 5.11 0.11 1
 2 21 1 8.37 0.14 1
 2 0 2 2965.5 48 1
 3 0 2 136.05 2.62 1
 4 0 2 207.46 3.85 1
 5 0 2 30.6 0.48 1
 6 0 2 92.56 1.45 1
 7 0 2 2.8 0.1 1
 8 0 2 433.09 6.56 1
 9 0 2 2.05 0.1 1
 10 0 2 31.54 0.76 1
 11 0 2 27.4 0.46 1
 12 0 2 0.08 0.08 1
 13 0 2 0.86 0.09 1
 14 0 2 8.8 0.22 1
 1 1 2 4836.07 83.53 1
 2 1 2 2421.84 28.29 1
 3 1 2 344.1 5.21 1
 4 1 2 1360.39 16.76 1
 5 1 2 178.75 1.99 1
 6 1 2 571.14 6.25 1
 7 1 2 57.59 0.67 1
 8 1 2 3.95 0.08 1
 9 1 2 5.78 0.09 1
 10 1 2 92.03 1.3 1
 11 1 2 1.35 0.06 1
 12 1 2 37.16 0.44 1
 13 1 2 3.88 0.09 1
 14 1 2 2.61 0.09 1
 0 2 2 8667.03 192.88 1
 1 2 2 4977.94 65.34 1
 2 2 2 499.32 5.57 1
 3 2 2 57.99 1 1
 4 2 2 121.28 1.49 1
 5 2 2 151.45 1.7 1
 6 2 2 319.54 3.47 1
 7 2 2 162.01 1.81 1
 8 2 2 81.67 0.93 1
 9 2 2 11.02 0.16 1
 10 2 2 30.08 0.43 1
 11 2 2 17.07 0.21 1
 12 2 2 0.76 0.07 1
 13 2 2 7.97 0.15 1
 0 3 2 99.99 1.68 1
 1 3 2 3264.17 41.31 1
 2 3 2 44.86 0.52 1
 3 3 2 599.03 8.81 1
 4 3 2 127.42 1.6 1
 5 3 2 263.62 2.94 1
 6 3 2 83.85 0.92 1
 7 3 2 417.64 4.52 1
 8 3 2 5.23 0.11 1
 9 3 2 37.08 0.46 1
 10 3 2 24.32 0.33 1
 11 3 2 16.44 0.21 1
 12 3 2 0.75 0.06 1
 13 3 2 3.69 0.08 1
 0 4 2 55.86 1.13 1
 1 4 2 923.39 11.82 1
 2 4 2 95.18 1.47 1
 3 4 2 1246.53 16.75 1
 4 4 2 35.11 0.41 1
 5 4 2 910.89 9.76 1
 6 4 2 3.45 0.06 1
 7 4 2 54.87 0.65 1
 8 4 2 5.06 0.08 1
 9 4 2 5.88 0.13 1
 10 4 2 4.85 0.1 1
 11 4 2 35.73 0.41 1
 12 4 2 2.41 0.07 1
 13 4 2 17.77 0.25 1
 0 5 2 117.23 3.26 1
 1 5 2 1146.32 20.27 1
 2 5 2 241.87 3.24 1
 3 5 2 358.47 4.39 1
 4 5 2 447.36 5.36 1
 5 5 2 194.21 2.13 1
 6 5 2 147.88 1.66 1
 7 5 2 239.45 2.65 1
 8 5 2 36.95 0.42 1
 9 5 2 143.97 1.89 1
 10 5 2 92.01 1.16 1
 11 5 2 1.99 0.06 1
 12 5 2 6.34 0.1 1
 13 5 2 5.3 0.11 1
 0 6 2 1002.52 18.69 1
 1 6 2 233.86 2.95 1
 2 6 2 364.27 4.74 1
 3 6 2 564.14 6.43 1
 4 6 2 8.88 0.12 1
 5 6 2 416.86 4.69 1
 6 6 2 64.68 0.73 1
 7 6 2 1.77 0.06 1
 8 6 2 65.28 0.73 1
 9 6 2 37.52 0.49 1
 10 6 2 12.3 0.18 1
 11 6 2 48.24 0.53 1
 12 6 2 3.2 0.08 1
 13 6 2 6.82 0.14 1
 0 7 2 321 4.79 1
 1 7 2 184.29 2.08 1
 2 7 2 511.75 5.9 1
 3 7 2 155.4 1.79 1
 4 7 2 465.97 5.15 1
 5 7 2 0.29 0.04 1
 6 7 2 160.88 1.81 1
 7 7 2 119.79 1.35 1
 8 7 2 1.78 0.06 1
 9 7 2 9.16 0.14 1
 10 7 2 14.57 0.21 1
 11 7 2 14.59 0.21 1
 12 7 2 3.87 0.09 1
 13 7 2 1.76 0.08 1
 0 8 2 626.78 9.42 1
 1 8 2 82.52 0.97 1
 2 8 2 195.63 2.22 1
 3 8 2 124.62 1.4 1
 4 8 2 38.54 0.5 1
 5 8 2 9.05 0.13 1
 6 8 2 147.56 1.6 1
 7 8 2 12.55 0.16 1
 8 8 2 126.31 1.57 1
 9 8 2 13.44 0.2 1
 10 8 2 18.1 0.25 1
 11 8 2 0.68 0.07 1
 12 8 2 5.17 0.12 1
 13 8 2 0.64 0.09 1
 0 9 2 503.77 7.83 1
 1 9 2 379.74 4.25 1
 2 9 2 248.56 2.81 1
 3 9 2 37.92 0.44 1
 4 9 2 191.09 2.26 1
 5 9 2 23.19 0.27 1
 6 9 2 207.43 2.29 1
 7 9 2 51.83 0.63 1
 8 9 2 2.91 0.09 1
 9 9 2 29.48 0.37 1
 10 9 2 9.14 0.14 1
 11 9 2 3.88 0.09 1
 12 9 2 13.41 0.19 1
 0 10 2 576.47 9.15 1
 1 10 2 11.04 0.17 1
 2 10 2 466.6 5.29 1
 3 10 2 290.72 3.15 1
 4 10 2 86.7 0.98 1
 5 10 2 78.84 0.87 1
 6 10 2 62.54 0.73 1
 7 10 2 22.36 0.29 1
 8 10 2 107.85 1.37 1
 9 10 2 10.63 0.16 1
 10 10 2 1.33 0.07 1
 11 10 2 9.75 0.14 1
 12 10 2 1.76 0.08 1
 0 11 2 70.6 1.12 1
 1 11 2 168.89 1.93 1
 2 11 2 9.93 0.15 1
 3 11 2 65.64 0.71 1
 4 11 2 47.45 0.55 1
 5 11 2 2.87 0.07 1
 6 11 2 25.87 0.36 1
 7 11 2 76.87 0.9 1
 8 11 2 5.9 0.13 1
 9 11 2 38.49 0.47 1
 10 11 2 25.22 0.31 1
 11 11 2 3.65 0.09 1
 12 11 2 5.09 0.12 1
 0 12 2 36.07 0.6 1
 1 12 2 95.9 1.12 1
 2 12 2 40.99 0.48 1
 3 12 2 321.88 3.47 1
 4 12 2 26.57 0.31 1
 5 12 2 134.29 1.76 1
 6 12 2 11.97 0.18 1
 7 12 2 23.83 0.33 1
 8 12 2 0.38 0.06 1
 9 12 2 10.02 0.17 1
 10 12 2 1.4 0.08 1
 11 12 2 7.86 0.13 1
 0 13 2 16.34 0.29 1
 1 13 2 125.72 1.4 1
 2 13 2 4.99 0.09 1
 3 13 2 11.5 0.17 1
 4 13 2 6.65 0.14 1
 5 13 2 32.38 0.41 1
 6 13 2 48.56 0.61 1
 7 13 2 19.65 0.28 1
 8 13 2 0.42 0.06 1
 9 13 2 4.52 0.11 1
 10 13 2 1.65 0.08 1
 11 13 2 1.98 0.09 1
 0 14 2 267.05 4.41 1
 1 14 2 21.7 0.29 1
 2 14 2 68.34 0.92 1
 3 14 2 4.65 0.11 1
 4 14 2 1.87 0.08 1
 5 14 2 59.02 0.72 1
 6 14 2 55.79 0.67 1
 7 14 2 1.73 0.07 1
 8 14 2 19.45 0.25 1
 9 14 2 4.4 0.11 1
 10 14 2 8.12 0.14 1
 0 15 2 39.25 0.93 1
 1 15 2 48.53 0.75 1
 2 15 2 44.63 0.65 1
 3 15 2 6.79 0.14 1
 4 15 2 86.63 1.04 1
 5 15 2 20.67 0.26 1
 6 15 2 24.74 0.3 1
 7 15 2 7.34 0.13 1
 8 15 2 1.45 0.07 1
 9 15 2 2.84 0.09 1
 0 16 2 100.74 1.8 1
 1 16 2 1.22 0.07 1
 2 16 2 38.86 0.47 1
 3 16 2 8.73 0.16 1
 4 16 2 23.02 0.3 1
 5 16 2 0.79 0.07 1
 6 16 2 23.25 0.3 1
 7 16 2 0.32 0.07 1
 8 16 2 22.59 0.29 1
 9 16 2 0.52 0.08 1
 0 17 2 0.56 0.09 1
 1 17 2 18.43 0.24 1
 2 17 2 17.29 0.22 1
 3 17 2 1.12 0.07 1
 4 17 2 31.83 0.38 1
 5 17 2 1.61 0.07 1
 6 17 2 18.17 0.24 1
 7 17 2 1.14 0.08 1
 8 17 2 0.14 0.07 1
 0 18 2 25.06 0.44 1
 1 18 2 8.39 0.13 1
 2 18 2 6.65 0.12 1
 3 18 2 3.21 0.09 1
 4 18 2 5.16 0.11 1
 5 18 2 14.44 0.19 1
 6 18 2 2.79 0.09 1
 7 18 2 3.15 0.1 1
 0 19 2 1.31 0.09 1
 1 19 2 25.15 0.31 1
 2 19 2 8.83 0.16 1
 3 19 2 1.83 0.08 1
 4 19 2 3.15 0.1 1
 5 19 2 2.84 0.1 1
 6 19 2 1.25 0.08 1
 0 20 2 6.16 0.16 1
 1 20 2 0.48 0.07 1
 2 20 2 2.82 0.09 1
 3 20 2 28.51 0.35 1
 4 20 2 1.29 0.08 1
 0 21 2 5.22 0.15 1
 1 21 2 15.03 0.23 1
 2 21 2 0.59 0.07 1
 1 0 3 2420.58 57.42 1
 2 0 3 4323.61 68.14 1
 3 0 3 403.28 9.07 1
 4 0 3 340.07 6.33 1
 5 0 3 733.36 11.58 1
 6 0 3 13.6 0.31 1
 7 0 3 11.37 0.21 1
 8 0 3 56.16 0.8 1
 9 0 3 9.7 0.2 1
 10 0 3 97.52 1.85 1
 11 0 3 59.7 0.99 1
 12 0 3 0.74 0.09 1
 13 0 3 6.54 0.16 1
 14 0 3 4.62 0.16 1
 1 1 3 6950.08 89.12 1
 2 1 3 125.45 1.43 1
 3 1 3 140.09 2.25 1
 4 1 3 100.46 1.65 1
 5 1 3 440.14 4.92 1
 6 1 3 248.03 2.72 1
 7 1 3 334.58 3.61 1
 8 1 3 75.53 0.86 1
 9 1 3 68.16 0.8 1
 10 1 3 11.16 0.18 1
 11 1 3 2.24 0.07 1
 12 1 3 21.52 0.27 1
 13 1 3 1.6 0.07 1
 0 2 3 48.42 1.35 1
 1 2 3 205.46 2.97 1
 2 2 3 829.85 9.68 1
 3 2 3 624.32 8.16 1
 4 2 3 170.02 2.44 1
 5 2 3 157.67 1.83 1
 6 2 3 147.61 1.66 1
 7 2 3 109.61 1.14 1
 8 2 3 24.87 0.3 1
 9 2 3 12.51 0.19 1
 10 2 3 70.2 0.88 1
 11 2 3 3.17 0.07 1
 12 2 3 10.45 0.15 1
 13 2 3 4.42 0.09 1
 0 3 3 66.28 1.33 1
 1 3 3 881.77 10.1 1
 2 3 3 177.69 2.13 1
 3 3 3 531.27 7.78 1
 4 3 3 504.1 6.3 1
 5 3 3 250.89 2.92 1
 6 3 3 90.19 1.06 1
 7 3 3 2.37 0.06 1
 8 3 3 29.72 0.3 1
 9 3 3 31.79 0.39 1
 10 3 3 14.27 0.19 1
 11 3 3 17.42 0.21 1
 12 3 3 16.05 0.2 1
 13 3 3 6 0.12 1
 0 4 3 892.44 15.45 1
 1 4 3 718.87 8.93 1
 2 4 3 850.5 13.49 1
 3 4 3 218.23 2.73 1
 4 4 3 214.96 2.51 1
 5 4 3 64.06 0.72 1
 6 4 3 136.23 1.53 1
 7 4 3 135.89 1.53 1
 8 4 3 172.79 1.46 1
 9 4 3 8.46 0.13 1
 10 4 3 83.18 0.82 1
 11 4 3 5.47 0.1 1
 12 4 3 2.75 0.08 1
 13 4 3 5.32 0.11 1
 0 5 3 62.44 2.25 1
 1 5 3 469.46 7.51 1
 2 5 3 1412.43 17.34 1
 3 5 3 281.06 3.68 1
 4 5 3 1107.63 12.29 1
 5 5 3 125.42 1.43 1
 6 5 3 115.68 1.26 1
 7 5 3 104.29 1.16 1
 8 5 3 51.6 0.57 1
 9 5 3 4.47 0.11 1
 10 5 3 24.65 0.27 1
 11 5 3 0.71 0.05 1
 12 5 3 17.23 0.23 1
 13 5 3 2.68 0.09 1
 0 6 3 954.64 19.52 1
 1 6 3 259.87 3.62 1
 2 6 3 377.51 4.69 1
 3 6 3 262.96 3.04 1
 4 6 3 61.21 0.7 1
 5 6 3 438.47 4.79 1
 6 6 3 284.37 3.07 1
 7 6 3 70.71 0.78 1
 8 6 3 47.76 0.55 1
 9 6 3 3.1 0.1 1
 10 6 3 1.02 0.06 1
 11 6 3 25.36 0.27 1
 12 6 3 1.73 0.07 1
 13 6 3 9.21 0.15 1
 1 7 3 225.57 2.61 1
 2 7 3 60.49 0.7 1
 3 7 3 531.78 5.89 1
 4 7 3 46.87 0.57 1
 5 7 3 215.33 2.36 1
 6 7 3 12.28 0.16 1
 7 7 3 57.97 0.65 1
 8 7 3 80.53 1.02 1
 9 7 3 103.43 1.26 1
 10 7 3 3.45 0.09 1
 11 7 3 19.82 0.24 1
 12 7 3 5.55 0.12 1
 13 7 3 1.42 0.08 1
 1 8 3 90.26 1.04 1
 2 8 3 514.32 6.15 1
 3 8 3 150.74 1.66 1
 4 8 3 42.96 0.49 1
 5 8 3 24.86 0.29 1
 6 8 3 20.93 0.26 1
 7 8 3 87.19 0.96 1
 8 8 3 5.71 0.14 1
 9 8 3 7.11 0.12 1
 10 8 3 5.1 0.11 1
 11 8 3 8.25 0.14 1
 12 8 3 0.43 0.06 1
 0 9 3 175.41 2.8 1
 1 9 3 345.58 3.82 1
 2 9 3 161.66 1.87 1
 3 9 3 139.08 1.49 1
 4 9 3 216.57 2.47 1
 5 9 3 18.61 0.22 1
 6 9 3 15.41 0.19 1
 7 9 3 61.32 0.78 1
 8 9 3 54.87 0.69 1
 9 9 3 44.62 0.53 1
 10 9 3 13.45 0.23 1
 11 9 3 4.01 0.1 1
 12 9 3 7.39 0.13 1
 0 10 3 607.23 9.51 1
 1 10 3 237.05 2.72 1
 2 10 3 188.39 2.11 1
 3 10 3 167.89 1.85 1
 4 10 3 22.24 0.29 1
 5 10 3 261.67 2.9 1
 6 10 3 146.49 1.65 1
 7 10 3 4.39 0.09 1
 8 10 3 32.2 0.41 1
 9 10 3 16.14 0.23 1
 10 10 3 14.19 0.22 1
 11 10 3 19.07 0.25 1
 12 10 3 0.63 0.08 1
 0 11 3 160.7 2.45 1
 1 11 3 250.39 3.03 1
 2 11 3 83.19 0.95 1
 3 11 3 106.71 1.17 1
 4 11 3 216.47 2.41 1
 5 11 3 45.49 0.55 1
 6 11 3 75.35 0.99 1
 7 11 3 124.29 1.56 1
 8 11 3 5.35 0.13 1
 9 11 3 4.97 0.11 1
 10 11 3 4.78 0.1 1
 11 11 3 2.55 0.08 1
 12 11 3 13.37 0.21 1
 0 12 3 170.88 2.61 1
 1 12 3 0.7 0.04 1
 2 12 3 135.16 1.57 1
 3 12 3 100.1 1.1 1
 4 12 3 3.69 0.08 1
 5 12 3 26.62 0.37 1
 6 12 3 70.73 0.89 1
 7 12 3 7.77 0.15 1
 8 12 3 44.72 0.56 1
 9 12 3 16.68 0.23 1
 10 12 3 19.72 0.25 1
 11 12 3 5.11 0.11 1
 0 13 3 14 0.25 1
 1 13 3 41.23 0.47 1
 2 13 3 13.78 0.18 1
 3 13 3 40.25 0.49 1
 4 13 3 22.16 0.35 1
 5 13 3 31.83 0.43 1
 6 13 3 13.88 0.2 1
 7 13 3 6.96 0.13 1
 8 13 3 8.21 0.14 1
 9 13 3 6.43 0.12 1
 10 13 3 1 0.07 1
 11 13 3 4.04 0.1 1
 0 14 3 1.32 0.08 1
 1 14 3 44.06 0.59 1
 2 14 3 30.16 0.53 1
 3 14 3 172.16 2.2 1
 4 14 3 35.31 0.49 1
 5 14 3 68.43 0.81 1
 6 14 3 4.33 0.09 1
 7 14 3 9.18 0.16 1
 8 14 3 3.83 0.09 1
 9 14 3 16.51 0.22 1
 10 14 3 8.61 0.15 1
 0 15 3 14.62 0.39 1
 1 15 3 145.78 2.01 1
 2 15 3 43.44 0.62 1
 3 15 3 18.45 0.26 1
 4 15 3 51.91 0.63 1
 5 15 3 15.36 0.21 1
 6 15 3 11.99 0.17 1
 7 15 3 31.6 0.38 1
 8 15 3 4.42 0.1 1
 9 15 3 13.55 0.19 1
 0 16 3 0.14 0.08 1
 1 16 3 60.19 0.7 1
 2 16 3 0.48 0.06 1
 3 16 3 85.98 1.02 1
 4 16 3 8.7 0.14 1
 5 16 3 71.75 0.83 1
 6 16 3 3.47 0.1 1
 7 16 3 5.18 0.13 1
 8 16 3 0.51 0.07 1
 9 16 3 4.64 0.11 1
 0 17 3 38.49 0.66 1
 1 17 3 32.28 0.38 1
 2 17 3 3.24 0.08 1
 3 17 3 3.96 0.09 1
 4 17 3 8.15 0.13 1
 5 17 3 3.67 0.09 1
 6 17 3 18.37 0.24 1
 7 17 3 10.03 0.16 1
 8 17 3 5.12 0.12 1
 0 18 3 3.43 0.13 1
 1 18 3 7.15 0.12 1
 2 18 3 16.84 0.21 1
 3 18 3 1.6 0.07 1
 4 18 3 6.77 0.15 1
 5 18 3 0.13 0.06 1
 6 18 3 1.83 0.08 1
 7 18 3 11.94 0.18 1
 0 19 3 0.15 0.1 1
 1 19 3 2.02 0.07 1
 2 19 3 14.3 0.2 1
 3 19 3 4.77 0.12 1
 4 19 3 16.05 0.23 1
 5 19 3 1.58 0.08 1
 6 19 3 4.22 0.1 1
 0 20 3 54.29 0.89 1
 1 20 3 3.39 0.09 1
 2 20 3 20.38 0.25 1
 3 20 3 4.14 0.1 1
 4 20 3 0.73 0.07 1
 0 21 3 0.87 0.1 1
 1 21 3 1.97 0.08 1
 2 21 3 13.58 0.2 1
 0 0 4 1456.79 98.38 1
 1 0 4 38.04 0.99 1
 2 0 4 208.96 4.44 1
 3 0 4 19.71 0.46 1
 4 0 4 209.37 5.02 1
 5 0 4 105.31 1.72 1
 6 0 4 219.43 3.52 1
 7 0 4 1.95 0.07 1
 8 0 4 91.24 1.41 1
 9 0 4 16.65 0.3 1
 10 0 4 53.78 0.94 1
 11 0 4 0.62 0.09 1
 12 0 4 1.69 0.11 1
 13 0 4 0.88 0.11 1
 0 1 4 420.22 11.52 1
 1 1 4 3057.19 41.44 1
 2 1 4 730.94 8.18 1
 3 1 4 29.27 0.51 1
 4 1 4 1135.25 15.19 1
 5 1 4 188.34 2.24 1
 6 1 4 216.66 2.45 1
 7 1 4 20.51 0.24 1
 8 1 4 2.99 0.07 1
 9 1 4 25.95 0.34 1
 10 1 4 12.85 0.18 1
 11 1 4 0.73 0.05 1
 12 1 4 34.05 0.39 1
 13 1 4 0.82 0.07 1
 0 2 4 333.98 7.04 1
 1 2 4 3641.15 44.68 1
 2 2 4 1231.72 13.43 1
 3 2 4 1466.52 22.02 1
 4 2 4 99.13 1.3 1
 5 2 4 247.28 2.77 1
 6 2 4 233.55 2.91 1
 7 2 4 7.29 0.11 1
 8 2 4 123.25 1.41 1
 9 2 4 11.54 0.15 1
 10 2 4 32.98 0.37 1
 11 2 4 10.19 0.14 1
 12 2 4 2.42 0.07 1
 13 2 4 0.24 0.05 1
 0 3 4 546.72 9.12 1
 1 3 4 1710.32 19.07 1
 2 3 4 809.2 10.29 1
 3 3 4 178.8 2.5 1
 4 3 4 229.59 2.99 1
 5 3 4 12.58 0.16 1
 6 3 4 120.85 1.5 1
 7 3 4 138.52 1.57 1
 8 3 4 12.01 0.16 1
 9 3 4 153.62 2.02 1
 10 3 4 30.2 0.39 1
 11 3 4 12.51 0.19 1
 12 3 4 7.37 0.14 1
 13 3 4 0.88 0.07 1
 0 4 4 250.74 5.74 1
 1 4 4 1015.21 13.18 1
 2 4 4 439.1 6.74 1
 3 4 4 265.13 3.16 1
 4 4 4 118.76 1.51 1
 5 4 4 330.83 3.88 1
 6 4 4 14.1 0.19 1
 7 4 4 225.43 2.53 1
 8 4 4 48.55 0.55 1
 9 4 4 42.86 0.63 1
 10 4 4 20.31 0.3 1
 11 4 4 49.18 0.59 1
 12 4 4 2.91 0.09 1
 13 4 4 6.65 0.12 1
 0 5 4 222.03 5.5 1
 1 5 4 1466.38 21.97 1
 2 5 4 163.49 2.01 1
 3 5 4 32.82 0.4 1
 4 5 4 91.12 1.05 1
 5 5 4 44.33 0.5 1
 6 5 4 67.23 0.75 1
 7 5 4 164.96 1.82 1
 8 5 4 38.38 0.36 1
 9 5 4 39.71 0.56 1
 10 5 4 2.52 0.08 1
 11 5 4 1.51 0.07 1
 12 5 4 4.09 0.09 1
 13 5 4 1.31 0.07 1
 0 6 4 38.86 0.94 1
 1 6 4 148.17 2.08 1
 2 6 4 415.66 5.15 1
 3 6 4 291.29 3.53 1
 4 6 4 69.99 0.87 1
 5 6 4 108.97 1.17 1
 6 6 4 60.46 0.69 1
 7 6 4 77.33 0.86 1
 8 6 4 24.17 0.3 1
 9 6 4 10.33 0.18 1
 10 6 4 0.86 0.07 1
 11 6 4 18.73 0.24 1
 12 6 4 3.31 0.1 1
 13 6 4 3.31 0.09 1
 0 7 4 207.48 3.66 1
 1 7 4 46.98 0.61 1
 2 7 4 10.3 0.16 1
 3 7 4 25.63 0.31 1
 4 7 4 176.58 2 1
 5 7 4 4.67 0.11 1
 6 7 4 167.66 1.82 1
 7 7 4 43.39 0.48 1
 8 7 4 3.53 0.08 1
 9 7 4 69.87 0.83 1
 10 7 4 1.58 0.08 1
 11 7 4 1.75 0.08 1
 12 7 4 21.33 0.27 1
 13 7 4 3.22 0.1 1
 0 8 4 853.02 15.47 1
 1 8 4 596.44 7.01 1
 2 8 4 419.09 4.62 1
 3 8 4 65.19 0.71 1
 4 8 4 78.64 0.89 1
 5 8 4 189.6 2.06 1
 6 8 4 155.97 1.7 1
 7 8 4 10.36 0.16 1
 8 8 4 53.14 0.75 1
 9 8 4 6.99 0.12 1
 10 8 4 37.28 0.46 1
 11 8 4 13.76 0.19 1
 12 8 4 5.85 0.12 1
 0 9 4 169.7 2.7 1
 1 9 4 135.9 1.59 1
 2 9 4 201.81 2.26 1
 3 9 4 89.43 0.98 1
 4 9 4 540.03 5.88 1
 5 9 4 7.38 0.12 1
 6 9 4 47.71 0.53 1
 7 9 4 85.84 1.08 1
 8 9 4 9.96 0.19 1
 9 9 4 34.97 0.45 1
 10 9 4 13.48 0.21 1
 11 9 4 4.89 0.11 1
 12 9 4 5.16 0.1 1
 0 10 4 15.07 0.27 1
 1 10 4 107.11 1.2 1
 2 10 4 106.93 1.23 1
 3 10 4 144.98 1.64 1
 4 10 4 71.46 0.82 1
 5 10 4 141.96 1.53 1
 6 10 4 21.58 0.27 1
 7 10 4 9.56 0.18 1
 8 10 4 13.26 0.18 1
 9 10 4 2.39 0.08 1
 10 10 4 10.54 0.17 1
 11 10 4 9.47 0.15 1
 12 10 4 1.83 0.08 1
 0 11 4 57.51 0.9 1
 1 11 4 117.97 1.06 1
 2 11 4 46.81 0.55 1
 3 11 4 14.52 0.2 1
 4 11 4 110.28 1.23 1
 5 11 4 6.11 0.12 1
 6 11 4 24.14 0.35 1
 7 11 4 16.29 0.23 1
 8 11 4 30.52 0.4 1
 9 11 4 23.28 0.3 1
 10 11 4 1.02 0.07 1
 11 11 4 1.19 0.07 1
 0 12 4 14.21 0.24 1
 1 12 4 59.51 0.69 1
 2 12 4 57.47 0.67 1
 3 12 4 60.23 0.68 1
 4 12 4 23.04 0.28 1
 5 12 4 88.15 1.21 1
 6 12 4 31.13 0.39 1
 7 12 4 15.09 0.22 1
 8 12 4 13.27 0.19 1
 9 12 4 15.36 0.21 1
 10 12 4 1.49 0.07 1
 11 12 4 7.97 0.13 1
 0 13 4 7.98 0.16 1
 1 13 4 214.95 2.36 1
 2 13 4 132.19 1.42 1
 3 13 4 16.41 0.22 1
 4 13 4 94.95 1.32 1
 5 13 4 4.14 0.09 1
 6 13 4 9.25 0.14 1
 7 13 4 47.01 0.56 1
 8 13 4 2.89 0.09 1
 9 13 4 20.55 0.26 1
 10 13 4 8.4 0.15 1
 11 13 4 0.55 0.08 1
 0 14 4 104.49 1.82 1
 1 14 4 7.12 0.13 1
 2 14 4 80.42 1.1 1
 3 14 4 42.73 0.58 1
 4 14 4 25.08 0.32 1
 5 14 4 1.85 0.08 1
 6 14 4 19.95 0.25 1
 7 14 4 14.51 0.2 1
 8 14 4 30.76 0.37 1
 9 14 4 1.3 0.08 1
 10 14 4 9.88 0.15 1
 0 15 4 1.84 0.14 1
 1 15 4 9.36 0.17 1
 2 15 4 19.99 0.29 1
 3 15 4 47.62 0.58 1
 4 15 4 53.55 0.65 1
 5 15 4 8.89 0.16 1
 6 15 4 45.82 0.55 1
 7 15 4 2.75 0.08 1
 8 15 4 0.13 0.07 1
 9 15 4 3.31 0.1 1
 0 16 4 24.83 0.43 1
 1 16 4 9.29 0.16 1
 2 16 4 62.2 0.76 1
 3 16 4 0.05 0.06 1
 4 16 4 1.4 0.07 1
 5 16 4 4.93 0.11 1
 6 16 4 10.08 0.16 1
 7 16 4 0.38 0.07 1
 8 16 4 10.79 0.16 1
 9 16 4 1.48 0.08 1
 0 17 4 1.38 0.09 1
 1 17 4 3.35 0.09 1
 2 17 4 21.4 0.27 1
 3 17 4 4.86 0.1 1
 4 17 4 24.85 0.31 1
 5 17 4 3.34 0.09 1
 6 17 4 2.64 0.08 1
 7 17 4 2.63 0.09 1
 8 17 4 0.87 0.08 1
 0 18 4 7.65 0.18 1
 1 18 4 0.24 0.06 1
 2 18 4 5.72 0.11 1
 3 18 4 14.05 0.19 1
 4 18 4 5.36 0.11 1
 5 18 4 7.29 0.14 1
 6 18 4 11.4 0.17 1
 7 18 4 3.11 0.09 1
 0 19 4 4.89 0.14 1
 1 19 4 38.76 0.44 1
 2 19 4 0.92 0.07 1
 3 19 4 15.34 0.2 1
 4 19 4 5.07 0.11 1
 5 19 4 3.95 0.1 1
 6 19 4 1.86 0.08 1
 0 20 4 2.95 0.12 1
 1 20 4 14.13 0.18 1
 2 20 4 6.13 0.11 1
 3 20 4 14.05 0.19 1
 4 20 4 3.92 0.1 1
 0 21 4 0.19 0.11 1
 1 21 4 1.36 0.08 1
 2 21 4 7.17 0.15 1
 1 0 5 1507.72 30.49 1
 2 0 5 1.31 0.05 1
 3 0 5 4559.2 108.43 1
 4 0 5 176.8 3.45 1
 5 0 5 712.35 12.61 1
 6 0 5 426.98 6.65 1
 7 0 5 304.55 4.73 1
 8 0 5 3.03 0.11 1
 9 0 5 100.16 1.77 1
 10 0 5 31.75 0.54 1
 11 0 5 77.05 1.24 1
 12 0 5 39.79 0.65 1
 13 0 5 15.58 0.29 1
 0 1 5 977.51 21.33 1
 1 1 5 1471.46 18.07 1
 2 1 5 867.51 10.4 1
 3 1 5 299.42 4.29 1
 4 1 5 166.13 2.83 1
 5 1 5 25.41 0.32 1
 6 1 5 69.68 0.82 1
 7 1 5 245.02 2.73 1
 8 1 5 44.74 0.53 1
 9 1 5 212.28 2.59 1
 10 1 5 1.86 0.06 1
 11 1 5 4.72 0.09 1
 12 1 5 3.48 0.08 1
 13 1 5 5.03 0.1 1
 0 2 5 1325.16 26.7 1
 1 2 5 3117.66 37.98 1
 2 2 5 1990.82 23.66 1
 3 2 5 357.97 5.69 1
 4 2 5 149.42 2.02 1
 5 2 5 186.4 2.3 1
 6 2 5 281.98 3.3 1
 7 2 5 32.57 0.38 1
 8 2 5 136.53 1.55 1
 9 2 5 20.75 0.3 1
 10 2 5 13.64 0.2 1
 11 2 5 19.6 0.25 1
 12 2 5 1.39 0.07 1
 13 2 5 0.6 0.07 1
 0 3 5 0.05 0.02 1
 1 3 5 298.8 3.39 1
 2 3 5 353.8 4.76 1
 3 3 5 356.57 4.7 1
 4 3 5 823.54 10.62 1
 5 3 5 29.1 0.4 1
 6 3 5 89.76 1.03 1
 7 3 5 19.1 0.24 1
 8 3 5 9.15 0.13 1
 9 3 5 64.06 0.91 1
 10 3 5 6.92 0.13 1
 11 3 5 2.84 0.1 1
 12 3 5 17.04 0.22 1
 13 3 5 0.18 0.07 1
 0 4 5 636.18 16.1 1
 1 4 5 151.12 2.09 1
 2 4 5 890.71 13.35 1
 3 4 5 41.45 0.51 1
 4 4 5 103.39 1.31 1
 5 4 5 32.37 0.38 1
 6 4 5 343.33 3.87 1
 7 4 5 69.15 0.79 1
 8 4 5 119.32 1.34 1
 9 4 5 30.09 0.45 1
 10 4 5 32.21 0.41 1
 11 4 5 0.14 0.06 1
 12 4 5 1.14 0.07 1
 13 4 5 1.41 0.08 1
 0 5 5 27.21 0.6 1
 1 5 5 938.13 13.58 1
 2 5 5 984.5 13.11 1
 3 5 5 528.28 5.87 1
 4 5 5 2229.1 25 1
 5 5 5 438.68 4.94 1
 6 5 5 228.15 2.5 1
 7 5 5 37.3 0.45 1
 8 5 5 24.35 0.29 1
 9 5 5 91.96 1.31 1
 10 5 5 73.33 0.86 1
 11 5 5 30.03 0.38 1
 12 5 5 37.46 0.44 1
 13 5 5 2.71 0.09 1
 0 6 5 234.59 4.99 1
 1 6 5 354.06 4.79 1
 2 6 5 680.13 10.01 1
 3 6 5 1341.3 15.24 1
 4 6 5 231.47 2.54 1
 5 6 5 124.59 1.36 1
 6 6 5 110.25 1.18 1
 7 6 5 56.43 0.63 1
 8 6 5 50.35 0.59 1
 9 6 5 118.27 1.55 1
 10 6 5 38.25 0.49 1
 11 6 5 7.76 0.15 1
 12 6 5 3.42 0.09 1
 13 6 5 7.72 0.13 1
 0 7 5 47.66 0.97 1
 1 7 5 478.47 5.97 1
 2 7 5 0.51 0.04 1
 3 7 5 41.81 0.48 1
 4 7 5 56.97 0.66 1
 5 7 5 59.16 0.66 1
 6 7 5 24.68 0.29 1
 7 7 5 48.74 0.55 1
 8 7 5 24.11 0.33 1
 9 7 5 42.34 0.52 1
 10 7 5 3.39 0.09 1
 11 7 5 2.41 0.09 1
 12 7 5 7.92 0.14 1
 13 7 5 1.17 0.08 1
 0 8 5 1.03 0.06 1
 1 8 5 282.77 3.17 1
 2 8 5 149.58 1.69 1
 3 8 5 115.28 1.25 1
 4 8 5 113.44 1.23 1
 5 8 5 339.02 3.6 1
 6 8 5 11.56 0.16 1
 7 8 5 91.91 1.03 1
 8 8 5 14.19 0.23 1
 9 8 5 7.81 0.14 1
 10 8 5 4.48 0.1 1
 11 8 5 34.22 0.42 1
 12 8 5 0.37 0.07 1
 0 9 5 12.46 0.22 1
 1 9 5 876.1 9.94 1
 2 9 5 132.33 1.51 1
 3 9 5 34.63 0.39 1
 4 9 5 22.26 0.26 1
 5 9 5 94.88 1.03 1
 6 9 5 15.26 0.21 1
 7 9 5 137.98 1.7 1
 8 9 5 32.72 0.43 1
 9 9 5 36.07 0.44 1
 10 9 5 6.35 0.13 1
 11 9 5 2.46 0.08 1
 12 9 5 3.17 0.09 1
 0 10 5 323.67 4.18 1
 1 10 5 29.82 0.36 1
 2 10 5 307.22 3.51 1
 3 10 5 217.2 2.37 1
 4 10 5 59.62 0.66 1
 5 10 5 19.84 0.24 1
 6 10 5 67.32 0.78 1
 7 10 5 95.56 1.29 1
 8 10 5 36.78 0.45 1
 9 10 5 24.51 0.32 1
 10 10 5 12.25 0.18 1
 11 10 5 15.15 0.21 1
 12 10 5 7.61 0.14 1
 0 11 5 30.79 0.51 1
 1 11 5 136.13 1.49 1
 2 11 5 102.28 1.21 1
 3 11 5 61.41 0.68 1
 4 11 5 341.86 3.79 1
 5 11 5 21.34 0.26 1
 6 11 5 132.11 1.72 1
 7 11 5 56.61 0.7 1
 8 11 5 10.17 0.19 1
 9 11 5 39.54 0.51 1
 10 11 5 21.45 0.27 1
 11 11 5 4.97 0.1 1
 0 12 5 76.57 1.22 1
 1 12 5 94.15 1.06 1
 2 12 5 94.48 1.1 1
 3 12 5 4.75 0.09 1
 4 12 5 0.27 0.05 1
 5 12 5 16.81 0.27 1
 6 12 5 55.31 0.69 1
 7 12 5 20.71 0.27 1
 8 12 5 14.06 0.2 1
 9 12 5 0.13 0.07 1
 10 12 5 8.45 0.15 1
 11 12 5 0.76 0.07 1
 0 13 5 23.81 0.38 1
 1 13 5 92.86 1.08 1
 2 13 5 127.79 1.45 1
 3 13 5 39.48 0.5 1
 4 13 5 158.86 2.1 1
 5 13 5 13.73 0.21 1
 6 13 5 3.08 0.08 1
 7 13 5 19.26 0.26 1
 8 13 5 18.89 0.25 1
 9 13 5 3.9 0.09 1
 10 13 5 0.03 0.07 1
 11 13 5 0.25 0.08 1
 0 14 5 3.56 0.12 1
 1 14 5 28.72 0.45 1
 2 14 5 55.83 0.82 1
 3 14 5 5.7 0.11 1
 4 14 5 25.85 0.33 1
 5 14 5 29.83 0.36 1
 6 14 5 15.17 0.25 1
 7 14 5 1.48 0.07 1
 8 14 5 18.8 0.25 1
 9 14 5 2.99 0.09 1
 10 14 5 8.61 0.15 1
 0 15 5 20.64 0.39 1
 1 15 5 80.06 1.02 1
 2 15 5 8.3 0.14 1
 3 15 5 18.03 0.25 1
 4 15 5 50.44 0.59 1
 5 15 5 29.87 0.38 1
 6 15 5 2.76 0.09 1
 7 15 5 32.81 0.4 1
 8 15 5 3.85 0.1 1
 9 15 5 24.9 0.34 1
 0 16 5 6.12 0.15 1
 1 16 5 38.88 0.56 1
 2 16 5 13.33 0.21 1
 3 16 5 183.84 1.55 1
 4 16 5 33.58 0.41 1
 5 16 5 41.48 0.5 1
 6 16 5 26.21 0.32 1
 7 16 5 8.27 0.15 1
 8 16 5 0.38 0.07 1
 9 16 5 8.82 0.17 1
 0 17 5 6.25 0.15 1
 1 17 5 31.79 0.38 1
 2 17 5 47.62 0.58 1
 3 17 5 0.98 0.06 1
 4 17 5 13.71 0.2 1
 5 17 5 4.72 0.11 1
 6 17 5 2.47 0.09 1
 7 17 5 10.52 0.16 1
 8 17 5 0.98 0.08 1
 0 18 5 8.51 0.2 1
 1 18 5 15.37 0.2 1
 2 18 5 2.62 0.11 1
 3 18 5 0.95 0.06 1
 4 18 5 5.54 0.1 1
 5 18 5 2.33 0.08 1
 6 18 5 0.28 0.07 1
 7 18 5 0.29 0.08 1
 0 19 5 6.04 0.15 1
 1 19 5 20.54 0.26 1
 2 19 5 17.05 0.24 1
 3 19 5 2.34 0.09 1
 4 19 5 13.73 0.18 1
 5 19 5 1.48 0.09 1
 6 19 5 8.15 0.14 1
 0 20 5 19.79 0.35 1
 1 20 5 3.76 0.11 1
 2 20 5 16.2 0.23 1
 3 20 5 0.41 0.07 1
 4 20 5 1.96 0.09 1
 0 21 5 0.1 0.11 1
 1 21 5 2.02 0.09 1
 2 21 5 3.05 0.1 1
 0 0 6 363.01 16.85 1
 1 0 6 6.39 0.16 1
 2 0 6 552.76 8.73 1
 3 0 6 7.5 0.17 1
 4 0 6 236.4 5.04 1
 5 0 6 94.39 1.61 1
 6 0 6 141.13 2.4 1
 7 0 6 7.29 0.15 1
 8 0 6 123.67 1.86 1
 9 0 6 13.98 0.29 1
 10 0 6 48.8 0.78 1
 11 0 6 4.8 0.13 1
 12 0 6 0.06 0.08 1
 13 0 6 1.03 0.09 1
 0 1 6 2519.46 47.07 1
 1 1 6 867.8 11.22 1
 2 1 6 2336.95 28.17 1
 3 1 6 280.34 4.02 1
 4 1 6 1100.33 15.77 1
 5 1 6 188.35 2.21 1
 6 1 6 32.92 0.46 1
 7 1 6 8.65 0.12 1
 8 1 6 58.93 0.66 1
 9 1 6 57.04 0.76 1
 10 1 6 1.22 0.06 1
 11 1 6 21.29 0.25 1
 12 1 6 6.78 0.13 1
 13 1 6 1.19 0.08 1
 0 2 6 50.81 1.41 1
 1 2 6 19.88 0.25 1
 2 2 6 410.68 5.14 1
 3 2 6 208.94 3.17 1
 4 2 6 93.2 1.17 1
 5 2 6 5.04 0.08 1
 6 2 6 19.63 0.31 1
 7 2 6 91.62 1.06 1
 8 2 6 31.21 0.37 1
 9 2 6 31.28 0.47 1
 10 2 6 12.79 0.19 1
 11 2 6 1.51 0.07 1
 12 2 6 8.95 0.14 1
 13 2 6 5.49 0.11 1
 0 3 6 343.17 5.47 1
 1 3 6 58.19 1.25 1
 2 3 6 1439.88 21.28 1
 3 3 6 189.8 2.31 1
 4 3 6 11.61 0.17 1
 5 3 6 142.62 1.66 1
 6 3 6 102.52 1.22 1
 7 3 6 89.31 1 1
 8 3 6 72.61 0.84 1
 9 3 6 210.82 2.98 1
 10 3 6 3.89 0.09 1
 11 3 6 8.87 0.16 1
 12 3 6 8.56 0.14 1
 13 3 6 1.07 0.07 1
 0 4 6 18.21 0.42 1
 1 4 6 863.62 12.88 1
 2 4 6 776.24 12.2 1
 3 4 6 324.79 3.63 1
 4 4 6 43.66 0.59 1
 5 4 6 205.93 2.28 1
 6 4 6 20.22 0.26 1
 7 4 6 20.47 0.25 1
 8 4 6 50.16 0.58 1
 9 4 6 21.63 0.33 1
 10 4 6 4.62 0.09 1
 11 4 6 15.31 0.21 1
 12 4 6 9.68 0.15 1
 13 4 6 2.12 0.08 1
 0 5 6 94.87 1.87 1
 1 5 6 906.68 11.5 1
 2 5 6 210.39 2.54 1
 3 5 6 269.55 3.04 1
 4 5 6 216.8 2.5 1
 5 5 6 120.02 1.36 1
 6 5 6 72.58 0.78 1
 7 5 6 64.32 0.74 1
 8 5 6 5.37 0.09 1
 9 5 6 45.71 0.64 1
 10 5 6 3.42 0.09 1
 11 5 6 1.82 0.07 1
 12 5 6 0.8 0.07 1
 13 5 6 0.61 0.07 1
 0 6 6 345.69 7.34 1
 1 6 6 118.7 1.71 1
 2 6 6 221.45 2.67 1
 3 6 6 146.04 1.73 1
 4 6 6 409.03 4.54 1
 5 6 6 131.21 1.45 1
 6 6 6 64.25 0.71 1
 7 6 6 39.48 0.44 1
 8 6 6 14.84 0.22 1
 9 6 6 31.82 0.45 1
 10 6 6 42.97 0.52 1
 11 6 6 17.55 0.26 1
 12 6 6 2.08 0.08 1
 13 6 6 0.16 0.07 1
 0 7 6 321.19 5.78 1
 1 7 6 149.08 1.84 1
 2 7 6 2.33 0.05 1
 3 7 6 40.78 0.46 1
 4 7 6 209.69 2.37 1
 5 7 6 12.78 0.16 1
 6 7 6 85.19 0.94 1
 7 7 6 28.9 0.39 1
 8 7 6 35.97 0.5 1
 9 7 6 1.69 0.07 1
 10 7 6 8.39 0.14 1
 11 7 6 1.05 0.07 1
 12 7 6 14.39 0.2 1
 13 7 6 2.38 0.09 1
 0 8 6 18.62 0.33 1
 1 8 6 245.01 3.02 1
 2 8 6 230.09 2.59 1
 3 8 6 30.45 0.35 1
 4 8 6 18.19 0.22 1
 5 8 6 41.1 0.46 1
 6 8 6 9.05 0.13 1
 7 8 6 32.64 0.39 1
 8 8 6 48.75 0.67 1
 9 8 6 40.83 0.48 1
 10 8 6 22.2 0.29 1
 11 8 6 0.56 0.07 1
 12 8 6 15.69 0.21 1
 0 9 6 5.35 0.13 1
 1 9 6 320.25 3.74 1
 2 9 6 62.43 0.73 1
 3 9 6 13.51 0.18 1
 4 9 6 126.75 1.38 1
 5 9 6 90.73 0.98 1
 6 9 6 98.91 1.08 1
 7 9 6 13.67 0.21 1
 8 9 6 55.37 0.67 1
 9 9 6 1.22 0.07 1
 10 9 6 0.6 0.06 1
 11 9 6 0 0.05 1
 12 9 6 14.17 0.2 1
 0 10 6 118.85 2.41 1
 1 10 6 43.31 0.52 1
 2 10 6 227.65 2.67 1
 3 10 6 271.06 2.99 1
 4 10 6 105.09 1.15 1
 5 10 6 107.22 1.16 1
 6 10 6 70.56 0.82 1
 7 10 6 9.78 0.18 1
 8 10 6 6.08 0.11 1
 9 10 6 16.58 0.23 1
 10 10 6 4.87 0.12 1
 11 10 6 10.33 0.15 1
 12 10 6 0.45 0.08 1
 0 11 6 8.48 0.19 1
 1 11 6 123 1.44 1
 2 11 6 45.74 0.57 1
 3 11 6 22.13 0.27 1
 4 11 6 113.2 1.22 1
 5 11 6 11.59 0.17 1
 6 11 6 6.88 0.13 1
 7 11 6 47.48 0.58 1
 8 11 6 15.73 0.21 1
 9 11 6 13.57 0.26 1
 10 11 6 5.63 0.11 1
 11 11 6 8.05 0.13 1
 0 12 6 5.72 0.12 1
 1 12 6 102.89 1.18 1
 2 12 6 5.59 0.11 1
 3 12 6 89.29 0.99 1
 4 12 6 24.49 0.3 1
 5 12 6 45.01 0.66 1
 6 12 6 6.82 0.14 1
 7 12 6 35.6 0.42 1
 8 12 6 4.93 0.12 1
 9 12 6 0.17 0.07 1
 10 12 6 5.23 0.11 1
 11 12 6 5.49 0.11 1
 0 13 6 0.16 0.05 1
 1 13 6 17.5 0.22 1
 2 13 6 47.05 0.59 1
 3 13 6 56.51 0.75 1
 4 13 6 11.93 0.2 1
 5 13 6 27.39 0.38 1
 6 13 6 34.84 0.43 1
 7 13 6 1.65 0.07 1
 8 13 6 3.26 0.09 1
 9 13 6 34.96 0.41 1
 10 13 6 5.42 0.11 1
 0 14 6 55.91 0.93 1
 1 14 6 74.15 1.29 1
 2 14 6 74.76 1.1 1
 3 14 6 4.7 0.1 1
 4 14 6 2.92 0.08 1
 5 14 6 20.3 0.26 1
 6 14 6 8.32 0.14 1
 7 14 6 17.37 0.23 1
 8 14 6 24.53 0.32 1
 9 14 6 4.52 0.1 1
 10 14 6 3.2 0.09 1
 0 15 6 1.29 0.08 1
 1 15 6 5.67 0.13 1
 2 15 6 118.1 1.44 1
 3 15 6 1.19 0.07 1
 4 15 6 107.57 1.24 1
 5 15 6 5.12 0.11 1
 6 15 6 7.41 0.14 1
 7 15 6 7.21 0.13 1
 8 15 6 4.35 0.11 1
 9 15 6 3.7 0.1 1
 0 16 6 57.08 0.73 1
 1 16 6 26.19 0.39 1
 2 16 6 7.09 0.13 1
 3 16 6 3.86 0.1 1
 4 16 6 21.89 0.28 1
 5 16 6 10.93 0.17 1
 6 16 6 31.18 0.38 1
 7 16 6 2.65 0.09 1
 8 16 6 8.09 0.14 1
 9 16 6 1.4 0.08 1
 0 17 6 3.37 0.11 1
 1 17 6 2.97 0.09 1
 2 17 6 15.88 0.25 1
 3 17 6 16.13 0.23 1
 4 17 6 17.71 0.25 1
 5 17 6 2.94 0.1 1
 6 17 6 2.5 0.08 1
 7 17 6 0.73 0.08 1
 8 17 6 1.46 0.08 1
 0 18 6 11.82 0.34 1
 1 18 6 6.6 0.13 1
 2 18 6 14.65 0.22 1
 3 18 6 15.07 0.23 1
 4 18 6 1.15 0.07 1
 5 18 6 9.57 0.15 1
 6 18 6 4.51 0.1 1
 7 18 6 0.2 0.08 1
 0 19 6 13.12 0.26 1
 1 19 6 12.21 0.2 1
 2 19 6 21.24 0.27 1
 3 19 6 7.91 0.15 1
 4 19 6 0.41 0.07 1
 5 19 6 0.13 0.07 1
 6 19 6 3.23 0.1 1
 0 20 6 0.35 0.07 1
 1 20 6 6.55 0.13 1
 2 20 6 3.39 0.09 1
 3 20 6 26.75 0.34 1
 4 20 6 1.95 0.09 1
 0 21 6 0.11 0.11 1
 1 21 6 15.72 0.24 1
 1 0 7 2839.73 51.01 1
 2 0 7 189.54 3.63 1
 3 0 7 1832.43 35.07 1
 4 0 7 869.69 16.73 1
 5 0 7 271.84 4.17 1
 6 0 7 2.22 0.09 1
 7 0 7 18.28 0.31 1
 8 0 7 3.18 0.1 1
 9 0 7 20.86 0.43 1
 10 0 7 6.56 0.15 1
 11 0 7 14.97 0.29 1
 12 0 7 5.8 0.18 1
 13 0 7 6 0.15 1
 0 1 7 1524.15 30.45 1
 1 1 7 1872.42 21.91 1
 2 1 7 1264.33 16.59 1
 3 1 7 555.84 9.61 1
 4 1 7 395.45 5.69 1
 5 1 7 14.61 0.21 1
 6 1 7 307.48 3.56 1
 7 1 7 493.54 5.69 1
 8 1 7 16.35 0.21 1
 9 1 7 239.54 3.45 1
 10 1 7 0.83 0.06 1
 11 1 7 3.16 0.09 1
 12 1 7 0.37 0.07 1
 13 1 7 17.28 0.28 1
 0 2 7 85.78 1.63 1
 1 2 7 328.51 3.99 1
 2 2 7 18.95 0.37 1
 3 2 7 1139.75 15.34 1
 4 2 7 155.07 1.81 1
 5 2 7 495.07 5.82 1
 6 2 7 16.55 0.22 1
 7 2 7 108.38 1.22 1
 8 2 7 80.58 0.95 1
 9 2 7 54.97 0.88 1
 10 2 7 35.72 0.44 1
 11 2 7 38.38 0.49 1
 12 2 7 3.18 0.08 1
 13 2 7 8.71 0.16 1
 0 3 7 1106.46 17.68 1
 1 3 7 996.02 13.13 1
 2 3 7 3229 49.63 1
 3 3 7 185.74 2.32 1
 4 3 7 1758.23 22.6 1
 5 3 7 131.39 1.47 1
 6 3 7 74.9 0.96 1
 7 3 7 14.21 0.19 1
 8 3 7 61.82 0.7 1
 9 3 7 9.59 0.18 1
 10 3 7 47.27 0.58 1
 11 3 7 5.02 0.11 1
 12 3 7 19.39 0.25 1
 13 3 7 0.42 0.07 1
 0 4 7 1256.71 29.9 1
 1 4 7 102.3 1.56 1
 2 4 7 1308.46 18.7 1
 3 4 7 38.02 0.47 1
 4 4 7 37.37 0.46 1
 5 4 7 31.97 0.37 1
 6 4 7 179.37 1.98 1
 7 4 7 46.4 0.56 1
 8 4 7 246.94 2.78 1
 9 4 7 42.8 0.69 1
 10 4 7 56.8 0.67 1
 11 4 7 0.62 0.07 1
 12 4 7 2.04 0.08 1
 13 4 7 3.38 0.12 1
 0 5 7 37.8 0.69 1
 1 5 7 191.23 2.52 1
 2 5 7 220.4 2.65 1
 3 5 7 1429.35 16.2 1
 4 5 7 439.46 5.23 1
 5 5 7 41.05 0.49 1
 6 5 7 202.25 2.24 1
 7 5 7 93.93 1.06 1
 8 5 7 8.18 0.13 1
 9 5 7 104.38 1.33 1
 10 5 7 30.78 0.38 1
 11 5 7 6.76 0.13 1
 12 5 7 29.61 0.36 1
 13 5 7 2.54 0.08 1
 0 6 7 1154.39 22.55 1
 1 6 7 457.52 5.61 1
 2 6 7 451.61 5.24 1
 3 6 7 212.97 2.51 1
 4 6 7 219.31 2.44 1
 5 6 7 189.58 2.04 1
 6 6 7 314.39 3.38 1
 7 6 7 59.2 0.61 1
 8 6 7 51.54 0.67 1
 9 6 7 1.97 0.08 1
 10 6 7 3.49 0.09 1
 11 6 7 11.9 0.18 1
 12 6 7 3.81 0.09 1
 13 6 7 2.05 0.08 1
 0 7 7 195.34 3.65 1
 1 7 7 794.27 9.22 1
 2 7 7 52.29 0.68 1
 3 7 7 218.47 2.45 1
 4 7 7 250.7 2.93 1
 5 7 7 52.85 0.62 1
 6 7 7 129.22 1.39 1
 7 7 7 110.07 1.21 1
 8 7 7 11.23 0.19 1
 9 7 7 40.05 0.5 1
 10 7 7 27.35 0.35 1
 11 7 7 8.75 0.15 1
 12 7 7 14.4 0.2 1
 13 7 7 2.37 0.09 1
 0 8 7 1.01 0.05 1
 1 8 7 243.39 3.01 1
 2 8 7 43.18 0.52 1
 3 8 7 749.82 8.08 1
 4 8 7 8.34 0.13 1
 5 8 7 246.18 2.67 1
 6 8 7 16.19 0.2 1
 7 8 7 4.87 0.09 1
 8 8 7 2.7 0.08 1
 9 8 7 57.64 0.67 1
 10 8 7 3.01 0.1 1
 11 8 7 34.05 0.42 1
 12 8 7 7.17 0.13 1
 0 9 7 129.36 2.08 1
 1 9 7 365.96 4.23 1
 2 9 7 70.85 0.84 1
 3 9 7 40.09 0.49 1
 4 9 7 157.12 1.71 1
 5 9 7 43.52 0.49 1
 6 9 7 205 2.2 1
 7 9 7 72.78 0.99 1
 8 9 7 5.5 0.13 1
 9 9 7 49.82 0.61 1
 10 9 7 13.61 0.23 1
 11 9 7 5.35 0.11 1
 12 9 7 7.4 0.13 1
 0 10 7 169.43 3 1
 1 10 7 284.3 3.13 1
 2 10 7 42.46 0.53 1
 3 10 7 205.38 2.23 1
 4 10 7 138.95 1.49 1
 5 10 7 236.98 2.56 1
 6 10 7 35.84 0.43 1
 7 10 7 19.55 0.3 1
 8 10 7 16.44 0.21 1
 9 10 7 18.25 0.24 1
 10 10 7 8.57 0.15 1
 11 10 7 18.8 0.24 1
 12 10 7 2.46 0.09 1
 0 11 7 27.61 0.59 1
 1 11 7 29.47 0.34 1
 2 11 7 141.19 1.67 1
 3 11 7 28.59 0.35 1
 4 11 7 138.54 1.5 1
 5 11 7 14.66 0.23 1
 6 11 7 64.2 0.91 1
 7 11 7 47.4 0.56 1
 8 11 7 2.65 0.08 1
 9 11 7 16.89 0.23 1
 10 11 7 7.06 0.12 1
 11 11 7 2.82 0.09 1
 0 12 7 299.87 4.75 1
 1 12 7 14.76 0.22 1
 2 12 7 209.85 2.37 1
 3 12 7 24.3 0.3 1
 4 12 7 12.2 0.17 1
 5 12 7 0.93 0.07 1
 6 12 7 78.94 0.91 1
 7 12 7 3.49 0.08 1
 8 12 7 84.72 0.96 1
 9 12 7 9.46 0.15 1
 10 12 7 10.33 0.15 1
 11 12 7 0.93 0.07 1
 0 13 7 105.1 1.7 1
 1 13 7 6.94 0.12 1
 2 13 7 81.67 1.05 1
 3 13 7 13.82 0.24 1
 4 13 7 116.4 1.61 1
 5 13 7 0.61 0.06 1
 6 13 7 26.04 0.33 1
 7 13 7 5.01 0.1 1
 8 13 7 0.35 0.07 1
 9 13 7 1.64 0.08 1
 10 13 7 4.09 0.11 1
 0 14 7 37.4 0.9 1
 1 14 7 36.13 0.56 1
 2 14 7 46.37 0.64 1
 3 14 7 184.53 2.22 1
 4 14 7 5.89 0.11 1
 5 14 7 104.51 1.2 1
 6 14 7 34.17 0.42 1
 7 14 7 4.16 0.09 1
 8 14 7 15.57 0.22 1
 9 14 7 14.58 0.2 1
 10 14 7 0.33 0.07 1
 0 15 7 2.92 0.13 1
 1 15 7 32.1 0.42 1
 2 15 7 53.62 0.71 1
 3 15 7 80.81 1.01 1
 4 15 7 22.04 0.29 1
 5 15 7 1.61 0.07 1
 6 15 7 4.42 0.1 1
 7 15 7 29.85 0.37 1
 8 15 7 11.08 0.17 1
 9 15 7 24.98 0.31 1
 0 16 7 1.39 0.11 1
 1 16 7 25.56 0.33 1
 2 16 7 44.99 0.57 1
 3 16 7 50.85 0.62 1
 4 16 7 52.61 0.65 1
 5 16 7 6.2 0.12 1
 6 16 7 0.94 0.07 1
 7 16 7 0.69 0.07 1
 8 16 7 6.84 0.15 1
 9 16 7 1.24 0.08 1
 0 17 7 0 0.1 1
 1 17 7 67.86 0.81 1
 2 17 7 1.94 0.08 1
 3 17 7 16.82 0.24 1
 4 17 7 0.78 0.07 1
 5 17 7 4.08 0.11 1
 6 17 7 3.28 0.09 1
 7 17 7 24.98 0.31 1
 8 17 7 1.53 0.08 1
 0 18 7 1.92 0.11 1
 1 18 7 7.31 0.13 1
 2 18 7 22.5 0.28 1
 3 18 7 20.53 0.26 1
 4 18 7 1.84 0.08 1
 5 18 7 12.48 0.18 1
 6 18 7 1.59 0.08 1
 7 18 7 1.42 0.08 1
 0 19 7 0.32 0.1 1
 1 19 7 11.4 0.19 1
 2 19 7 37.62 0.45 1
 3 19 7 1.1 0.08 1
 4 19 7 29.69 0.37 1
 5 19 7 7.57 0.13 1
 6 19 7 2.29 0.1 1
 0 20 7 12.56 0.27 1
 1 20 7 12.11 0.17 1
 2 20 7 7.79 0.13 1
 3 20 7 2.86 0.09 1
 4 20 7 3.21 0.11 1
 0 21 7 1.88 0.13 1
 1 21 7 2.44 0.1 1
 0 0 8 646.16 14.56 1
 1 0 8 435.54 10.14 1
 2 0 8 558.27 11.45 1
 3 0 8 3.66 0.12 1
 5 0 8 0.7 0.05 1
 6 0 8 43 0.67 1
 7 0 8 207.28 3.4 1
 8 0 8 265.72 4.13 1
 9 0 8 119.02 2.35 1
 10 0 8 44.2 0.69 1
 11 0 8 4.69 0.13 1
 12 0 8 1.03 0.09 1
 13 0 8 14.98 0.26 1
 0 1 8 232.45 5.97 1
 1 1 8 838.22 10.08 1
 2 1 8 383.62 6.01 1
 3 1 8 425.15 5.05 1
 4 1 8 215.37 2.7 1
 5 1 8 95.56 1.11 1
 6 1 8 88.82 1.03 1
 7 1 8 115.64 1.35 1
 8 1 8 12.29 0.17 1
 9 1 8 50.9 0.86 1
 10 1 8 10.75 0.15 1
 11 1 8 14.22 0.21 1
 12 1 8 7.74 0.13 1
 13 1 8 1.67 0.08 1
 0 2 8 34.1 0.64 1
 1 2 8 1860 23.57 1
 2 2 8 278.05 4.42 1
 3 2 8 6.6 0.09 1
 4 2 8 331.65 4.02 1
 5 2 8 112.75 1.29 1
 6 2 8 2.23 0.06 1
 7 2 8 42.6 0.53 1
 8 2 8 56.95 0.7 1
 9 2 8 32.35 0.55 1
 10 2 8 25.13 0.32 1
 11 2 8 2.44 0.09 1
 12 2 8 0.24 0.06 1
 13 2 8 5.56 0.12 1
 0 3 8 79.03 1.61 1
 1 3 8 15.44 0.26 1
 2 3 8 408.32 6.15 1
 3 3 8 86.68 1.06 1
 4 3 8 18.57 0.23 1
 5 3 8 3.8 0.09 1
 6 3 8 39.43 0.49 1
 7 3 8 37.39 0.44 1
 8 3 8 31.52 0.4 1
 9 3 8 18.66 0.29 1
 10 3 8 5.02 0.1 1
 11 3 8 10.31 0.17 1
 12 3 8 0.71 0.07 1
 13 3 8 0.66 0.07 1
 0 4 8 15.64 0.36 1
 1 4 8 31.47 0.52 1
 2 4 8 443.08 5.66 1
 3 4 8 849.71 9.5 1
 4 4 8 772.82 9.2 1
 5 4 8 237.08 2.71 1
 6 4 8 48.66 0.56 1
 7 4 8 50.47 0.58 1
 8 4 8 6.26 0.11 1
 9 4 8 11.69 0.19 1
 10 4 8 7.46 0.14 1
 11 4 8 6.4 0.12 1
 12 4 8 13.72 0.2 1
 13 4 8 9.46 0.17 1
 0 5 8 537.28 9.73 1
 1 5 8 100.32 1.24 1
 2 5 8 617 7.19 1
 3 5 8 226.27 2.61 1
 4 5 8 102.15 1.21 1
 5 5 8 5.36 0.09 1
 6 5 8 262.94 2.89 1
 7 5 8 74.89 0.83 1
 8 5 8 17.81 0.24 1
 9 5 8 77.26 1.01 1
 10 5 8 4.59 0.1 1
 11 5 8 34.1 0.45 1
 12 5 8 0.73 0.07 1
 13 5 8 1.76 0.09 1
 0 6 8 26.63 0.49 1
 1 6 8 471.18 5.5 1
 2 6 8 557.56 6.33 1
 3 6 8 84.12 0.98 1
 4 6 8 36.72 0.47 1
 5 6 8 169.23 1.8 1
 6 6 8 88.67 0.96 1
 7 6 8 42.05 0.43 1
 8 6 8 169.02 2.22 1
 9 6 8 9.48 0.17 1
 10 6 8 35.24 0.43 1
 11 6 8 11.76 0.19 1
 12 6 8 26.13 0.34 1
 13 6 8 2.49 0.08 1
 0 7 8 195.31 3.64 1
 1 7 8 92.05 1.14 1
 2 7 8 509.28 6.39 1
 3 7 8 62.14 0.74 1
 4 7 8 232.41 2.69 1
 5 7 8 39.59 0.45 1
 6 7 8 148.37 1.6 1
 7 7 8 11.9 0.15 1
 8 7 8 4.21 0.09 1
 9 7 8 7 0.13 1
 10 7 8 7.07 0.14 1
 11 7 8 3.2 0.09 1
 12 7 8 3.33 0.09 1
 13 7 8 0.49 0.08 1
 0 8 8 416.34 6.99 1
 1 8 8 74.49 0.86 1
 2 8 8 2.19 0.06 1
 3 8 8 139.13 1.7 1
 4 8 8 1.76 0.05 1
 5 8 8 9.04 0.14 1
 6 8 8 33.15 0.42 1
 7 8 8 9.83 0.14 1
 8 8 8 5.87 0.14 1
 9 8 8 10.03 0.16 1
 10 8 8 9.85 0.16 1
 11 8 8 1.38 0.08 1
 12 8 8 1.2 0.08 1
 0 9 8 241.69 4.81 1
 1 9 8 57.56 0.65 1
 2 9 8 71.55 0.81 1
 3 9 8 141.56 1.55 1
 4 9 8 71.6 0.81 1
 5 9 8 60.52 0.66 1
 6 9 8 76.35 0.84 1
 7 9 8 27.42 0.43 1
 8 9 8 36.34 0.45 1
 9 9 8 24.99 0.35 1
 10 9 8 8.44 0.13 1
 11 9 8 19.7 0.26 1
 12 9 8 5.96 0.12 1
 0 10 8 236.88 3.88 1
 1 10 8 143.2 1.69 1
 2 10 8 142.63 1.59 1
 3 10 8 23.07 0.3 1
 4 10 8 6.59 0.13 1
 5 10 8 121.78 1.33 1
 6 10 8 52.37 0.63 1
 7 10 8 41.85 0.56 1
 8 10 8 74.84 0.84 1
 9 10 8 14.91 0.2 1
 10 10 8 8.16 0.15 1
 11 10 8 13.75 0.19 1
 12 10 8 4.76 0.11 1
 0 11 8 55.72 0.95 1
 1 11 8 259.5 2.85 1
 2 11 8 45.96 0.57 1
 3 11 8 48.52 0.55 1
 4 11 8 4.77 0.11 1
 5 11 8 54.82 0.67 1
 6 11 8 44.58 0.64 1
 7 11 8 27.15 0.32 1
 8 11 8 5.85 0.11 1
 9 11 8 35.03 0.44 1
 10 11 8 0.76 0.07 1
 11 11 8 7.55 0.13 1
 0 12 8 86.49 1.48 1
 1 12 8 28.12 0.37 1
 2 12 8 49.3 0.61 1
 3 12 8 50.23 0.58 1
 4 12 8 67.22 0.82 1
 5 12 8 70.97 1.06 1
 6 12 8 20.1 0.3 1
 7 12 8 4.2 0.09 1
 8 12 8 2.18 0.08 1
 9 12 8 14.32 0.2 1
 10 12 8 0.7 0.07 1
 11 12 8 2.21 0.09 1
 0 13 8 23.42 0.42 1
 1 13 8 11.43 0.17 1
 2 13 8 34.48 0.46 1
 3 13 8 10.64 0.23 1
 4 13 8 14.17 0.2 1
 5 13 8 16.94 0.23 1
 6 13 8 41.51 0.48 1
 7 13 8 4.94 0.1 1
 8 13 8 5.79 0.12 1
 9 13 8 4.51 0.1 1
 10 13 8 1.3 0.07 1
 0 14 8 39.72 0.86 1
 1 14 8 19.43 0.31 1
 2 14 8 3.15 0.1 1
 3 14 8 107.44 1.3 1
 4 14 8 39.42 0.48 1
 5 14 8 0.12 0.06 1
 6 14 8 11.7 0.17 1
 7 14 8 5.86 0.13 1
 8 14 8 7.21 0.13 1
 9 14 8 4.92 0.1 1
 10 14 8 6.34 0.12 1
 0 15 8 0.79 0.09 1
 1 15 8 24.7 0.34 1
 2 15 8 72.78 0.95 1
 3 15 8 42.31 0.52 1
 4 15 8 60.51 0.7 1
 5 15 8 15.18 0.22 1
 6 15 8 23.16 0.3 1
 7 15 8 3.88 0.1 1
 8 15 8 0.62 0.07 1
 9 15 8 4.78 0.1 1
 0 16 8 0.06 0.1 1
 1 16 8 6 0.16 1
 2 16 8 58.37 0.74 1
 3 16 8 24.48 0.32 1
 4 16 8 15.45 0.22 1
 5 16 8 0.44 0.06 1
 6 16 8 0.88 0.07 1
 7 16 8 6.8 0.12 1
 8 16 8 36.39 0.43 1
 0 17 8 41.78 0.78 1
 1 17 8 11.19 0.16 1
 2 17 8 18.35 0.25 1
 3 17 8 13.5 0.21 1
 4 17 8 11.05 0.22 1
 5 17 8 4.55 0.12 1
 6 17 8 3.18 0.09 1
 7 17 8 6.12 0.12 1
 8 17 8 0.12 0.08 1
 0 18 8 19.2 0.37 1
 1 18 8 26.18 0.34 1
 2 18 8 7.91 0.16 1
 3 18 8 29.19 0.39 1
 4 18 8 2.12 0.09 1
 5 18 8 5.57 0.11 1
 6 18 8 2.57 0.09 1
 7 18 8 1.46 0.09 1
 0 19 8 0.25 0.1 1
 1 19 8 3.62 0.11 1
 2 19 8 5.08 0.12 1
 3 19 8 1.64 0.08 1
 4 19 8 0.9 0.08 1
 5 19 8 0.58 0.08 1
 0 20 8 1.32 0.12 1
 1 20 8 2.07 0.08 1
 2 20 8 7.75 0.14 1
 3 20 8 4.1 0.1 1
 4 20 8 14.46 0.22 1
 0 21 8 1.12 0.12 1
 1 21 8 12.95 0.22 1
 1 0 9 1106.74 21.37 1
 2 0 9 48.04 1.26 1
 3 0 9 2702.96 40.31 1
 4 0 9 67.05 1.58 1
 5 0 9 862.33 13.55 1
 6 0 9 0.15 0.04 1
 7 0 9 36.7 0.6 1
 8 0 9 60.57 1.03 1
 9 0 9 38.33 0.82 1
 10 0 9 2.51 0.1 1
 11 0 9 18.57 0.36 1
 12 0 9 1.43 0.11 1
 13 0 9 1.36 0.11 1
 0 1 9 80.37 1.43 1
 1 1 9 608.43 7.79 1
 2 1 9 490.15 8 1
 3 1 9 279.78 3.02 1
 5 1 9 75.43 0.93 1
 6 1 9 31.2 0.37 1
 7 1 9 168.68 1.98 1
 8 1 9 37.77 0.44 1
 9 1 9 51.31 0.82 1
 10 1 9 12.14 0.16 1
 11 1 9 15.73 0.26 1
 12 1 9 0.72 0.06 1
 13 1 9 1.95 0.08 1
 0 2 9 6.27 0.2 1
 1 2 9 117.93 1.69 1
 2 2 9 180.46 3.03 1
 3 2 9 887.8 10.23 1
 4 2 9 256.14 2.96 1
 5 2 9 306.15 3.71 1
 6 2 9 24.86 0.31 1
 7 2 9 15.19 0.22 1
 8 2 9 214.32 2.54 1
 9 2 9 33.72 0.52 1
 10 2 9 58.32 0.69 1
 11 2 9 11.21 0.18 1
 12 2 9 4.02 0.09 1
 13 2 9 14.83 0.21 1
 0 3 9 114.77 2.24 1
 1 3 9 343.32 5.33 1
 2 3 9 632.7 9.11 1
 3 3 9 179.44 2.07 1
 4 3 9 405.59 4.58 1
 5 3 9 24.03 0.3 1
 6 3 9 307.16 3.56 1
 7 3 9 122.83 1.39 1
 8 3 9 58.3 0.69 1
 9 3 9 20.07 0.3 1
 10 3 9 37.12 0.49 1
 11 3 9 2.18 0.08 1
 12 3 9 21.06 0.26 1
 13 3 9 5.6 0.11 1
 0 4 9 2968.7 64.96 1
 1 4 9 691.16 9.06 1
 2 4 9 687.19 9.01 1
 3 4 9 889.19 9.71 1
 4 4 9 245 2.67 1
 5 4 9 68.95 0.83 1
 6 4 9 227.85 2.57 1
 7 4 9 38.83 0.44 1
 8 4 9 138.41 1.55 1
 9 4 9 62.27 0.82 1
 10 4 9 6.65 0.12 1
 11 4 9 1.07 0.07 1
 12 4 9 3.63 0.1 1
 13 4 9 0.87 0.07 1
 0 5 9 0.37 0.03 1
 1 5 9 108.79 1.24 1
 2 5 9 503.95 5.8 1
 3 5 9 307.94 3.43 1
 4 5 9 316.09 3.65 1
 5 5 9 97.38 1.1 1
 6 5 9 111.24 1.29 1
 7 5 9 26.47 0.31 1
 8 5 9 7.65 0.13 1
 9 5 9 20.54 0.28 1
 10 5 9 43.4 0.55 1
 11 5 9 18.33 0.26 1
 12 5 9 4.83 0.1 1
 13 5 9 0.13 0.07 1
 0 6 9 941.51 15.36 1
 1 6 9 172.1 2.01 1
 2 6 9 270.23 3.2 1
 3 6 9 28.16 0.36 1
 4 6 9 3.12 0.07 1
 5 6 9 142.16 1.54 1
 6 6 9 52.02 0.58 1
 7 6 9 7.27 0.12 1
 8 6 9 109.44 1.53 1
 9 6 9 3.04 0.08 1
 10 6 9 7.16 0.12 1
 11 6 9 8.45 0.16 1
 12 6 9 2.03 0.08 1
 13 6 9 2.56 0.09 1
 0 7 9 243.32 4.37 1
 1 7 9 310.72 3.57 1
 2 7 9 500.83 6.1 1
 3 7 9 336.31 3.74 1
 4 7 9 167 1.92 1
 5 7 9 69.72 0.77 1
 6 7 9 39.41 0.45 1
 7 7 9 105.39 1.13 1
 8 7 9 28.46 0.29 1
 9 7 9 47.85 0.58 1
 10 7 9 33.55 0.46 1
 11 7 9 8.78 0.17 1
 12 7 9 5.29 0.11 1
 0 8 9 55.91 0.97 1
 1 8 9 61.97 0.71 1
 2 8 9 105.58 1.26 1
 3 8 9 340.48 3.76 1
 4 8 9 8.9 0.13 1
 5 8 9 361.97 3.92 1
 6 8 9 77.91 0.87 1
 7 8 9 107.2 1.25 1
 8 8 9 12.38 0.18 1
 9 8 9 2.33 0.08 1
 10 8 9 2.7 0.09 1
 11 8 9 18.31 0.25 1
 12 8 9 5.65 0.11 1
 0 9 9 11.91 0.23 1
 1 9 9 122.63 1.4 1
 2 9 9 223.48 2.55 1
 3 9 9 150.35 1.64 1
 4 9 9 126.97 1.39 1
 5 9 9 62.51 0.69 1
 6 9 9 12.4 0.16 1
 7 9 9 109.06 1.59 1
 8 9 9 5.45 0.11 1
 9 9 9 24.52 0.3 1
 10 9 9 2.7 0.08 1
 11 9 9 11.95 0.19 1
 12 9 9 2.3 0.1 1
 0 10 9 205.11 3.6 1
 1 10 9 127.94 1.44 1
 2 10 9 101.34 1.15 1
 3 10 9 146.17 1.6 1
 4 10 9 10.2 0.14 1
 5 10 9 65.44 0.73 1
 6 10 9 27.36 0.37 1
 7 10 9 47.05 0.6 1
 8 10 9 26.19 0.32 1
 9 10 9 2.22 0.08 1
 10 10 9 7.45 0.13 1
 11 10 9 2.18 0.09 1
 12 10 9 1.56 0.09 1
 0 11 9 1.67 0.08 1
 1 11 9 127.78 1.49 1
 2 11 9 178.4 2 1
 3 11 9 32.39 0.39 1
 4 11 9 127.73 1.38 1
 5 11 9 60.74 0.77 1
 6 11 9 54.86 0.76 1
 7 11 9 42.74 0.5 1
 8 11 9 7.08 0.12 1
 9 11 9 1.6 0.07 1
 10 11 9 12.42 0.18 1
 11 11 9 3.82 0.09 1
 0 12 9 39.91 0.69 1
 1 12 9 31.42 0.37 1
 2 12 9 27.09 0.34 1
 3 12 9 16.85 0.22 1
 4 12 9 31.49 0.43 1
 5 12 9 7.88 0.15 1
 6 12 9 6.31 0.11 1
 7 12 9 0.49 0.06 1
 8 12 9 27.02 0.34 1
 9 12 9 6.67 0.12 1
 10 12 9 11.36 0.17 1
 11 12 9 2.66 0.09 1
 0 13 9 11.51 0.4 1
 1 13 9 19.31 0.27 1
 2 13 9 104.99 1.47 1
 3 13 9 16.75 0.28 1
 4 13 9 91.14 1.12 1
 5 13 9 8.93 0.14 1
 6 13 9 39.57 0.46 1
 7 13 9 12.69 0.18 1
 8 13 9 6.01 0.12 1
 9 13 9 7.65 0.13 1
 10 13 9 14.26 0.19 1
 0 14 9 81.17 1.56 1
 1 14 9 7.51 0.18 1
 2 14 9 12.59 0.19 1
 3 14 9 84.82 1.09 1
 4 14 9 33.52 0.41 1
 5 14 9 18.6 0.26 1
 6 14 9 23.13 0.29 1
 7 14 9 5.39 0.11 1
 8 14 9 27.27 0.36 1
 9 14 9 7.95 0.14 1
 10 14 9 6.75 0.13 1
 0 15 9 89.56 1.59 1
 1 15 9 142.74 1.72 1
 2 15 9 7.83 0.17 1
 3 15 9 5.51 0.11 1
 4 15 9 7.23 0.14 1
 5 15 9 48.8 0.57 1
 6 15 9 25.46 0.31 1
 7 15 9 26.71 0.33 1
 8 15 9 3.54 0.1 1
 9 15 9 2.62 0.09 1
 0 16 9 35.46 0.65 1
 1 16 9 15.75 0.27 1
 2 16 9 2.72 0.09 1
 3 16 9 15.72 0.23 1
 4 16 9 14.2 0.21 1
 5 16 9 35.17 0.47 1
 6 16 9 4.46 0.11 1
 7 16 9 0.6 0.07 1
 8 16 9 2.41 0.08 1
 0 17 9 1.05 0.11 1
 1 17 9 13.42 0.2 1
 2 17 9 8.11 0.14 1
 3 17 9 22.07 0.3 1
 4 17 9 2.63 0.09 1
 5 17 9 4.4 0.1 1
 6 17 9 0.42 0.08 1
 7 17 9 11.51 0.18 1
 8 17 9 3.18 0.1 1
 0 18 9 8.31 0.2 1
 1 18 9 0.62 0.07 1
 2 18 9 12.65 0.19 1
 3 18 9 35.27 0.43 1
 4 18 9 7.84 0.14 1
 5 18 9 4.95 0.13 1
 6 18 9 2.54 0.09 1
 7 18 9 1.49 0.1 1
 0 19 9 14.08 0.29 1
 1 19 9 0.61 0.06 1
 2 19 9 14.5 0.25 1
 3 19 9 21.38 0.27 1
 4 19 9 19.5 0.27 1
 5 19 9 1.3 0.08 1
 0 20 9 13.15 0.27 1
 1 20 9 6.8 0.15 1
 2 20 9 8.13 0.15 1
 3 20 9 3.51 0.1 1
 4 20 9 1.05 0.09 1
 0 0 10 2725.08 64.79 1
 1 0 10 5845.07 118.36 1
 2 0 10 677.1 15.21 1
 3 0 10 124.03 2.1 1
 5 0 10 750.12 11.81 1
 6 0 10 74.87 1.21 1
 7 0 10 389.55 5.95 1
 8 0 10 246.92 3.87 1
 9 0 10 58.35 1.13 1
 10 0 10 25.69 0.42 1
 11 0 10 7.46 0.21 1
 12 0 10 2.17 0.11 1
 13 0 10 4.74 0.15 1
 0 1 10 22.75 0.49 1
 1 1 10 258.63 4 1
 2 1 10 289.55 5.11 1
 3 1 10 561.48 6.06 1
 4 1 10 39.8 0.48 1
 5 1 10 260.23 2.98 1
 6 1 10 188.17 2.18 1
 7 1 10 17.55 0.24 1
 8 1 10 151.29 1.77 1
 9 1 10 37.29 0.52 1
 10 1 10 20.7 0.26 1
 11 1 10 23.63 0.33 1
 12 1 10 11.85 0.17 1
 13 1 10 2.32 0.08 1
 0 2 10 368.51 6.43 1
 1 2 10 6.67 0.12 1
 2 2 10 39.66 0.65 1
 3 2 10 559.28 6.41 1
 4 2 10 10.78 0.15 1
 5 2 10 176.43 2.19 1
 6 2 10 23.47 0.28 1
 7 2 10 42.31 0.53 1
 8 2 10 120.12 1.39 1
 9 2 10 13.38 0.21 1
 10 2 10 8.01 0.14 1
 11 2 10 3.31 0.12 1
 12 2 10 6.83 0.14 1
 13 2 10 6.73 0.12 1
 0 3 10 1225.06 23.93 1
 1 3 10 265.5 4.29 1
 2 3 10 346.37 5.37 1
 3 3 10 417.88 4.82 1
 4 3 10 153.06 1.68 1
 5 3 10 58.75 0.76 1
 6 3 10 177.74 2.04 1
 7 3 10 85.67 0.98 1
 8 3 10 20.54 0.25 1
 9 3 10 24.4 0.37 1
 10 3 10 20.77 0.28 1
 11 3 10 17.87 0.25 1
 12 3 10 8 0.13 1
 13 3 10 0.65 0.08 1
 0 4 10 16.94 0.29 1
 1 4 10 77.64 0.96 1
 2 4 10 290.45 3.5 1
 3 4 10 252.62 2.73 1
 4 4 10 281.4 3.08 1
 5 4 10 314.56 3.61 1
 6 4 10 85.71 1 1
 7 4 10 6.84 0.1 1
 8 4 10 16.73 0.23 1
 9 4 10 3.97 0.1 1
 10 4 10 33.46 0.43 1
 11 4 10 15.03 0.21 1
 12 4 10 10.62 0.16 1
 13 4 10 10.52 0.16 1
 0 5 10 1091.48 16.73 1
 1 5 10 354.17 4.1 1
 2 5 10 927.7 10.39 1
 3 5 10 887.9 9.83 1
 4 5 10 258.2 2.94 1
 5 5 10 56.03 0.64 1
 6 5 10 219.92 1.97 1
 7 5 10 94.93 1.06 1
 8 5 10 157.58 2.02 1
 9 5 10 44.07 0.56 1
 10 5 10 2.86 0.09 1
 11 5 10 17.12 0.24 1
 12 5 10 3.1 0.11 1
 13 5 10 0.8 0.07 1
 0 6 10 503.2 8.22 1
 1 6 10 42.27 0.48 1
 2 6 10 496.64 5.59 1
 3 6 10 125.69 1.43 1
 4 6 10 527.42 6.27 1
 5 6 10 192.98 2.12 1
 6 6 10 111.99 1.21 1
 7 6 10 49.19 0.56 1
 8 6 10 50.26 0.72 1
 9 6 10 43.64 0.56 1
 10 6 10 55.1 0.68 1
 11 6 10 7.16 0.13 1
 12 6 10 4.04 0.1 1
 13 6 10 9.88 0.18 1
 0 7 10 181.7 2.9 1
 1 7 10 32.37 0.39 1
 2 7 10 280.82 3.44 1
 3 7 10 8.91 0.14 1
 4 7 10 145.32 1.72 1
 5 7 10 105.24 1.18 1
 6 7 10 85.9 0.94 1
 7 7 10 71.73 0.79 1
 8 7 10 12.32 0.19 1
 9 7 10 4.68 0.1 1
 10 7 10 18.27 0.25 1
 11 7 10 22.48 0.32 1
 12 7 10 2.79 0.09 1
 0 8 10 383.03 6.69 1
 1 8 10 460.56 5.13 1
 2 8 10 226.12 2.7 1
 3 8 10 3.03 0.08 1
 4 8 10 2.04 0.05 1
 5 8 10 85.06 0.92 1
 6 8 10 8.45 0.16 1
 7 8 10 11.37 0.19 1
 8 8 10 109.24 1.29 1
 9 8 10 1.79 0.07 1
 10 8 10 11.4 0.16 1
 11 8 10 2.49 0.09 1
 12 8 10 1.93 0.08 1
 0 9 10 94.66 1.63 1
 1 9 10 5.21 0.09 1
 2 9 10 222.16 2.49 1
 3 9 10 3.22 0.07 1
 4 9 10 55.75 0.63 1
 5 9 10 79.86 0.88 1
 6 9 10 98.8 1.1 1
 7 9 10 47.15 0.69 1
 8 9 10 6.91 0.12 1
 9 9 10 14.66 0.2 1
 10 9 10 13.6 0.19 1
 11 9 10 18.28 0.27 1
 12 9 10 3.55 0.1 1
 0 10 10 64.33 1.05 1
 1 10 10 351.92 4.03 1
 2 10 10 18.7 0.24 1
 3 10 10 119.77 1.28 1
 4 10 10 94.42 1.02 1
 5 10 10 192.25 2.08 1
 6 10 10 51.37 0.69 1
 7 10 10 138.57 1.62 1
 8 10 10 25.81 0.32 1
 9 10 10 23.36 0.29 1
 10 10 10 24.2 0.31 1
 11 10 10 7.93 0.16 1
 0 11 10 611.38 10.63 1
 1 11 10 279.54 3.11 1
 2 11 10 228.65 2.61 1
 3 11 10 239.23 2.7 1
 4 11 10 109.11 1.19 1
 5 11 10 28.87 0.4 1
 6 11 10 98.17 1.25 1
 7 11 10 84.29 0.94 1
 8 11 10 21.82 0.29 1
 9 11 10 11.78 0.18 1
 10 11 10 6.66 0.14 1
 11 11 10 3.41 0.1 1
 0 12 10 2.04 0.09 1
 1 12 10 8.81 0.14 1
 2 12 10 12.48 0.17 1
 3 12 10 48.37 0.6 1
 4 12 10 11.01 0.18 1
 5 12 10 32.02 0.45 1
 6 12 10 20.39 0.27 1
 7 12 10 2.77 0.08 1
 8 12 10 1.02 0.07 1
 9 12 10 0.11 0.07 1
 10 12 10 6.54 0.13 1
 11 12 10 1.46 0.09 1
 0 13 10 2.79 0.12 1
 1 13 10 61.59 0.8 1
 2 13 10 19.27 0.34 1
 3 13 10 53.65 0.72 1
 4 13 10 88.16 1.05 1
 5 13 10 34.67 0.41 1
 6 13 10 13.06 0.18 1
 7 13 10 23.6 0.29 1
 8 13 10 5.63 0.11 1
 9 13 10 6.84 0.13 1
 10 13 10 10.01 0.16 1
 0 14 10 6.22 0.18 1
 1 14 10 57.88 0.76 1
 2 14 10 107.85 1.34 1
 3 14 10 16.7 0.23 1
 4 14 10 40.43 0.58 1
 5 14 10 80.27 0.91 1
 6 14 10 1.01 0.07 1
 7 14 10 15.65 0.22 1
 8 14 10 13.75 0.22 1
 9 14 10 0.5 0.07 1
 10 14 10 4.25 0.1 1
 0 15 10 0.21 0.09 1
 1 15 10 12.33 0.19 1
 2 15 10 53.47 0.78 1
 3 15 10 84.12 1.05 1
 4 15 10 35.21 0.42 1
 5 15 10 11.39 0.16 1
 6 15 10 8.24 0.13 1
 7 15 10 0.74 0.07 1
 8 15 10 21.53 0.27 1
 9 15 10 6.29 0.12 1
 0 16 10 92.72 1.69 1
 1 16 10 69 0.86 1
 2 16 10 6.96 0.14 1
 3 16 10 10.44 0.17 1
 4 16 10 11.08 0.18 1
 5 16 10 5.2 0.12 1
 6 16 10 6.81 0.13 1
 7 16 10 22.52 0.29 1
 8 16 10 9.39 0.15 1
 0 17 10 41.6 0.76 1
 1 17 10 17.15 0.22 1
 2 17 10 14.58 0.23 1
 3 17 10 22.51 0.29 1
 4 17 10 8.09 0.15 1
 5 17 10 6.57 0.13 1
 6 17 10 15.72 0.22 1
 7 17 10 2.04 0.09 1
 0 18 10 7.93 0.19 1
 1 18 10 7.72 0.14 1
 2 18 10 8.24 0.16 1
 3 18 10 9.86 0.16 1
 4 18 10 10.12 0.19 1
 5 18 10 9.11 0.16 1
 6 18 10 0.45 0.07 1
 0 19 10 18.46 0.36 1
 1 19 10 13.09 0.22 1
 2 19 10 2.39 0.09 1
 3 19 10 2.64 0.1 1
 4 19 10 0.64 0.07 1
 5 19 10 3.12 0.1 1
 0 20 10 2.6 0.13 1
 1 20 10 3.57 0.1 1
 2 20 10 4.69 0.11 1
 3 20 10 6.97 0.13 1
 1 0 11 142.01 2.92 1
 2 0 11 50.55 1.03 1
 3 0 11 191.75 3.2 1
 4 0 11 41.48 0.67 1
 5 0 11 220.68 3.64 1
 6 0 11 22.71 0.38 1
 7 0 11 90.7 1.44 1
 8 0 11 45.19 0.73 1
 9 0 11 0.42 0.06 1
 10 0 11 1.93 0.13 1
 11 0 11 11.55 0.28 1
 12 0 11 0.97 0.1 1
 13 0 11 30.42 0.54 1
 0 1 11 291.78 5.24 1
 1 1 11 786.96 11.2 1
 2 1 11 1.72 0.07 1
 3 1 11 157.16 1.71 1
 4 1 11 105.49 1.27 1
 5 1 11 127.08 1.46 1
 6 1 11 130.7 1.45 1
 7 1 11 203.26 2.34 1
 8 1 11 93.61 1.1 1
 9 1 11 22.46 0.33 1
 10 1 11 35.8 0.44 1
 11 1 11 16.01 0.24 1
 12 1 11 5.12 0.11 1
 13 1 11 2.06 0.08 1
 0 2 11 1653.94 28.69 1
 1 2 11 68.15 1.07 1
 2 2 11 40.6 0.69 1
 3 2 11 75.46 0.94 1
 4 2 11 79.31 0.91 1
 5 2 11 241.22 2.91 1
 6 2 11 121.31 1.44 1
 7 2 11 0.86 0.06 1
 8 2 11 8.99 0.15 1
 9 2 11 25.86 0.4 1
 10 2 11 4.09 0.09 1
 11 2 11 14.53 0.23 1
 12 2 11 4.67 0.12 1
 13 2 11 2.19 0.09 1
 0 3 11 276.47 5.16 1
 1 3 11 39.12 0.58 1
 2 3 11 284.42 4.34 1
 3 3 11 223.6 2.54 1
 4 3 11 213.34 2.34 1
 5 3 11 142.99 1.73 1
 6 3 11 66.34 0.77 1
 7 3 11 11.32 0.17 1
 8 3 11 0.22 0.05 1
 9 3 11 0.22 0.05 1
 10 3 11 14.74 0.24 1
 11 3 11 3.46 0.1 1
 12 3 11 4.69 0.1 1
 13 3 11 3.68 0.1 1
 0 4 11 242.19 3.75 1
 1 4 11 69.76 0.85 1
 2 4 11 232.08 2.97 1
 3 4 11 485.52 5.46 1
 4 4 11 93.15 1.03 1
 5 4 11 60.88 0.77 1
 6 4 11 1.71 0.05 1
 7 4 11 48.09 0.57 1
 8 4 11 153.13 1.81 1
 9 4 11 17.73 0.23 1
 10 4 11 35.66 0.47 1
 11 4 11 7.05 0.12 1
 12 4 11 3.19 0.09 1
 13 4 11 0.42 0.07 1
 0 5 11 255.83 4.1 1
 1 5 11 476.4 5.31 1
 2 5 11 526.45 6.03 1
 3 5 11 19.45 0.23 1
 4 5 11 147.93 1.72 1
 5 5 11 85.9 0.99 1
 6 5 11 116.94 1.28 1
 7 5 11 99.9 1.13 1
 8 5 11 42.61 0.63 1
 9 5 11 3.78 0.09 1
 10 5 11 21.94 0.28 1
 11 5 11 6.36 0.12 1
 12 5 11 6.6 0.14 1
 13 5 11 6.66 0.13 1
 0 6 11 257.62 4.4 1
 1 6 11 268.45 3.16 1
 2 6 11 114.3 1.32 1
 3 6 11 473.69 5.23 1
 4 6 11 95.63 1.16 1
 5 6 11 124.6 1.37 1
 6 6 11 23.13 0.27 1
 7 6 11 85.87 0.99 1
 8 6 11 69.27 0.94 1
 9 6 11 6.02 0.11 1
 10 6 11 10.95 0.17 1
 11 6 11 4.73 0.11 1
 12 6 11 2 0.08 1
 13 6 11 6.64 0.13 1
 0 7 11 305.46 4.86 1
 1 7 11 122.7 1.4 1
 2 7 11 68.4 0.8 1
 3 7 11 118.64 1.45 1
 4 7 11 127.38 1.53 1
 5 7 11 27.76 0.33 1
 6 7 11 35.68 0.4 1
 7 7 11 58.63 0.69 1
 8 7 11 12.13 0.19 1
 9 7 11 17.72 0.24 1
 10 7 11 1.4 0.07 1
 11 7 11 8.71 0.15 1
 12 7 11 0.44 0.08 1
 0 8 11 20.89 0.36 1
 1 8 11 156.54 1.81 1
 2 8 11 47.52 0.56 1
 3 8 11 92.13 1.07 1
 4 8 11 72.44 0.82 1
 5 8 11 108.76 1.14 1
 6 8 11 81.11 0.91 1
 7 8 11 45.18 0.63 1
 8 8 11 8.66 0.14 1
 9 8 11 2.3 0.08 1
 10 8 11 9.45 0.14 1
 11 8 11 1.18 0.08 1
 12 8 11 2.85 0.09 1
 0 9 11 62.03 1.07 1
 1 9 11 124.12 1.37 1
 2 9 11 16.69 0.22 1
 3 9 11 76.33 0.85 1
 4 9 11 11.12 0.15 1
 5 9 11 63.29 0.68 1
 6 9 11 33.82 0.4 1
 7 9 11 53.66 0.74 1
 8 9 11 2.62 0.08 1
 9 9 11 11.2 0.15 1
 10 9 11 6.68 0.15 1
 11 9 11 15.73 0.22 1
 12 9 11 3.85 0.1 1
 0 10 11 89.08 1.53 1
 1 10 11 150.36 1.75 1
 2 10 11 54.22 0.66 1
 3 10 11 96.78 1.11 1
 4 10 11 7.91 0.12 1
 5 10 11 99.97 1.12 1
 6 10 11 10.44 0.18 1
 7 10 11 37.91 0.47 1
 8 10 11 30.04 0.37 1
 9 10 11 12.19 0.17 1
 10 10 11 15.92 0.21 1
 11 10 11 4.95 0.11 1
 0 11 11 2.39 0.09 1
 1 11 11 1.09 0.05 1
 2 11 11 79.84 0.9 1
 3 11 11 9.24 0.14 1
 4 11 11 82.1 0.93 1
 5 11 11 35.84 0.52 1
 6 11 11 18.11 0.24 1
 7 11 11 4.96 0.1 1
 8 11 11 21.66 0.28 1
 9 11 11 1.4 0.07 1
 10 11 11 7.62 0.15 1
 11 11 11 3.01 0.09 1
 0 12 11 216.19 3.81 1
 1 12 11 15.49 0.2 1
 2 12 11 44.53 0.53 1
 3 12 11 12.99 0.2 1
 4 12 11 3.9 0.09 1
 5 12 11 17.29 0.25 1
 6 12 11 18.79 0.24 1
 7 12 11 16.2 0.21 1
 8 12 11 28 0.34 1
 9 12 11 0.97 0.07 1
 10 12 11 4.05 0.11 1
 11 12 11 0.35 0.08 1
 0 13 11 47.5 1.06 1
 1 13 11 15.79 0.26 1
 2 13 11 24.2 0.42 1
 3 13 11 24.3 0.34 1
 4 13 11 4.87 0.1 1
 5 13 11 11.02 0.18 1
 6 13 11 13.66 0.18 1
 7 13 11 3.39 0.08 1
 8 13 11 0.06 0.07 1
 9 13 11 3.59 0.1 1
 10 13 11 6.1 0.12 1
 0 14 11 57.41 1.01 1
 1 14 11 25.25 0.35 1
 2 14 11 19.66 0.28 1
 3 14 11 7.34 0.15 1
 4 14 11 51.57 0.62 1
 5 14 11 28.57 0.34 1
 6 14 11 19.91 0.25 1
 7 14 11 4.86 0.1 1
 8 14 11 4.36 0.1 1
 9 14 11 0.79 0.07 1
 10 14 11 5.51 0.12 1
 0 15 11 5.82 0.19 1
 1 15 11 17.8 0.24 1
 2 15 11 32.35 0.42 1
 3 15 11 14.99 0.21 1
 4 15 11 7.73 0.13 1
 5 15 11 5.34 0.12 1
 6 15 11 11.1 0.17 1
 7 15 11 10.97 0.16 1
 8 15 11 11.22 0.16 1
 9 15 11 9.34 0.15 1
 0 16 11 1.17 0.11 1
 1 16 11 13.97 0.24 1
 2 16 11 12.55 0.24 1
 3 16 11 54.14 0.67 1
 4 16 11 1.61 0.08 1
 5 16 11 12.9 0.19 1
 6 16 11 6.73 0.12 1
 7 16 11 7.84 0.13 1
 8 16 11 1.82 0.08 1
 0 17 11 5.34 0.17 1
 1 17 11 24.18 0.34 1
 2 17 11 2.1 0.08 1
 3 17 11 3.86 0.11 1
 4 17 11 13.72 0.21 1
 5 17 11 14.92 0.21 1
 6 17 11 4.89 0.11 1
 7 17 11 4.59 0.11 1
 0 18 11 9.11 0.22 1
 1 18 11 17.72 0.25 1
 2 18 11 8 0.14 1
 3 18 11 3.97 0.12 1
 4 18 11 0.77 0.08 1
 5 18 11 9.14 0.16 1
 6 18 11 2.53 0.09 1
 0 19 11 3.37 0.13 1
 1 19 11 5.82 0.13 1
 2 19 11 2.18 0.08 1
 3 19 11 10.99 0.17 1
 4 19 11 2.3 0.08 1
 5 19 11 10.85 0.18 1
 0 20 11 12.61 0.27 1
 1 20 11 0.29 0.08 1
 2 20 11 5.57 0.14 1
 3 20 11 7.16 0.14 1
 0 0 12 1050.6 24.92 1
 1 0 12 864.8 16.07 1
 3 0 12 235.77 3.59 1
 5 0 12 196.65 3.23 1
 6 0 12 78.53 1.21 1
 7 0 12 474.49 7.26 1
 8 0 12 1.25 0.09 1
 9 0 12 33.58 0.56 1
 10 0 12 9.09 0.21 1
 11 0 12 0.96 0.12 1
 12 0 12 0.23 0.1 1
 13 0 12 20.25 0.38 1
 0 1 12 614.02 10.12 1
 1 1 12 61.35 0.86 1
 2 1 12 753.03 12.7 1
 3 1 12 667.03 8.04 1
 4 1 12 684.97 7.77 1
 5 1 12 262.84 3.03 1
 6 1 12 159.32 1.71 1
 7 1 12 0.77 0.05 1
 8 1 12 2.92 0.07 1
 9 1 12 11.81 0.17 1
 10 1 12 59.29 0.71 1
 11 1 12 11.92 0.19 1
 12 1 12 5.86 0.11 1
 13 1 12 9.4 0.18 1
 0 2 12 1486.9 26.12 1
 1 2 12 468.19 6.04 1
 2 2 12 857.84 11.98 1
 3 2 12 58.6 0.69 1
 4 2 12 36.45 0.44 1
 5 2 12 350.12 4.19 1
 6 2 12 153.21 1.76 1
 7 2 12 88.83 1.06 1
 8 2 12 158.72 2.01 1
 9 2 12 5.07 0.1 1
 10 2 12 17.89 0.25 1
 11 2 12 24.5 0.33 1
 12 2 12 4.14 0.1 1
 13 2 12 7.58 0.14 1
 0 3 12 267.42 4.75 1
 1 3 12 1186.18 15.81 1
 2 3 12 240.49 3.75 1
 3 3 12 48.59 0.62 1
 4 3 12 70.7 0.78 1
 5 3 12 297.75 3.44 1
 6 3 12 23.56 0.28 1
 7 3 12 183.21 2.01 1
 8 3 12 166.28 2.25 1
 9 3 12 44.71 0.53 1
 10 3 12 3.18 0.09 1
 11 3 12 8.64 0.14 1
 12 3 12 9.13 0.15 1
 13 3 12 2.56 0.09 1
 0 4 12 136.86 2.09 1
 1 4 12 63.15 0.82 1
 2 4 12 684.04 8.85 1
 3 4 12 374.03 4.2 1
 4 4 12 336.05 3.6 1
 5 4 12 288.37 3.34 1
 6 4 12 59.75 0.7 1
 7 4 12 108.73 1.27 1
 8 4 12 1.37 0.07 1
 9 4 12 4.01 0.09 1
 10 4 12 46.02 0.56 1
 11 4 12 19.25 0.26 1
 12 4 12 8.82 0.15 1
 13 4 12 10.74 0.17 1
 0 5 12 1886.31 29.34 1
 1 5 12 545.61 6.25 1
 2 5 12 25.1 0.32 1
 3 5 12 8.35 0.11 1
 4 5 12 15.7 0.19 1
 5 5 12 134.16 1.57 1
 6 5 12 214.89 2.35 1
 7 5 12 122.41 1.38 1
 8 5 12 73.45 1.09 1
 9 5 12 1.35 0.06 1
 10 5 12 24.74 0.33 1
 11 5 12 3.33 0.09 1
 12 5 12 11.4 0.19 1
 13 5 12 2.52 0.09 1
 0 6 12 309.59 5.23 1
 1 6 12 223.6 2.51 1
 2 6 12 237.47 2.64 1
 3 6 12 408.51 4.58 1
 4 6 12 103.63 1.21 1
 5 6 12 85.67 1.03 1
 6 6 12 136.76 1.46 1
 7 6 12 40.72 0.46 1
 8 6 12 15.27 0.23 1
 9 6 12 14.85 0.21 1
 10 6 12 68.18 0.83 1
 11 6 12 3.38 0.09 1
 12 6 12 6.14 0.12 1
 0 7 12 244.09 4.09 1
 1 7 12 64.1 0.72 1
 2 7 12 202.04 2.3 1
 3 7 12 229.1 2.58 1
 4 7 12 213.11 2.44 1
 5 7 12 106.17 1.23 1
 6 7 12 123.34 1.36 1
 7 7 12 26.56 0.34 1
 8 7 12 51.21 0.64 1
 9 7 12 50.67 0.62 1
 10 7 12 4.35 0.1 1
 11 7 12 7.18 0.13 1
 12 7 12 12.03 0.19 1
 0 8 12 226.07 3.45 1
 1 8 12 154.94 1.95 1
 2 8 12 152.99 1.76 1
 3 8 12 62.97 0.72 1
 4 8 12 19.46 0.24 1
 5 8 12 64.45 0.72 1
 6 8 12 44.41 0.51 1
 7 8 12 55.95 0.75 1
 8 8 12 168 2.25 1
 9 8 12 10.14 0.17 1
 10 8 12 24.9 0.32 1
 11 8 12 2.71 0.09 1
 12 8 12 2.13 0.08 1
 0 9 12 111.26 1.06 1
 1 9 12 386.96 4.34 1
 2 9 12 242.48 2.75 1
 3 9 12 132.51 1.47 1
 4 9 12 183.56 2.03 1
 5 9 12 169.58 1.85 1
 6 9 12 22.73 0.29 1
 7 9 12 76.6 0.99 1
 8 9 12 5.3 0.11 1
 9 9 12 13.02 0.17 1
 10 9 12 6.99 0.14 1
 11 9 12 11.13 0.18 1
 12 9 12 2.92 0.1 1
 0 10 12 288.22 4.9 1
 1 10 12 301.22 3.33 1
 2 10 12 21.43 0.28 1
 3 10 12 141.4 1.56 1
 4 10 12 34.97 0.41 1
 5 10 12 93.47 1.05 1
 6 10 12 68.4 0.95 1
 7 10 12 77.21 0.99 1
 8 10 12 5.35 0.11 1
 9 10 12 3.34 0.09 1
 10 10 12 11.05 0.15 1
 11 10 12 1.33 0.08 1
 0 11 12 261.07 4.47 1
 1 11 12 1.94 0.06 1
 2 11 12 36.96 0.44 1
 3 11 12 102.9 1.16 1
 4 11 12 7.58 0.14 1
 5 11 12 40.18 0.55 1
 6 11 12 55.84 0.7 1
 7 11 12 8.13 0.13 1
 8 11 12 20.38 0.27 1
 9 11 12 22.5 0.28 1
 10 11 12 10.27 0.16 1
 11 11 12 4.45 0.11 1
 0 12 12 35.73 0.6 1
 1 12 12 34.59 0.42 1
 2 12 12 85.85 1.07 1
 3 12 12 174.7 2.33 1
 4 12 12 77.13 1.01 1
 5 12 12 133.7 1.67 1
 6 12 12 16.24 0.21 1
 7 12 12 8.47 0.13 1
 8 12 12 2.67 0.08 1
 9 12 12 9.01 0.14 1
 10 12 12 5.41 0.12 1
 0 13 12 47.22 1.05 1
 1 13 12 101.38 1.55 1
 2 13 12 26.17 0.38 1
 3 13 12 10.92 0.2 1
 4 13 12 12.4 0.19 1
 5 13 12 12.4 0.19 1
 6 13 12 0.63 0.06 1
 7 13 12 37.57 0.45 1
 8 13 12 25.38 0.32 1
 9 13 12 8.04 0.14 1
 10 13 12 0.23 0.07 1
 0 14 12 172.82 3.18 1
 1 14 12 61.12 0.58 1
 2 14 12 118.27 1.37 1
 3 14 12 3.33 0.08 1
 4 14 12 18.81 0.25 1
 5 14 12 13.06 0.17 1
 6 14 12 31.86 0.37 1
 7 14 12 20.24 0.26 1
 8 14 12 16.92 0.23 1
 9 14 12 4.8 0.11 1
 0 15 12 50.91 0.87 1
 1 15 12 44.38 0.6 1
 2 15 12 8.92 0.17 1
 3 15 12 47.95 0.6 1
 4 15 12 20.18 0.26 1
 5 15 12 32.51 0.37 1
 6 15 12 25.3 0.32 1
 7 15 12 4.58 0.1 1
 8 15 12 3.39 0.09 1
 9 15 12 3.16 0.09 1
 0 16 12 65.94 1.2 1
 1 16 12 17.22 0.25 1
 2 16 12 34.81 0.48 1
 3 16 12 9.91 0.16 1
 4 16 12 22.1 0.32 1
 5 16 12 5.48 0.13 1
 6 16 12 16.71 0.23 1
 7 16 12 16.84 0.22 1
 8 16 12 1.79 0.08 1
 0 17 12 2.81 0.13 1
 1 17 12 4.76 0.13 1
 2 17 12 9.86 0.16 1
 3 17 12 14.88 0.23 1
 4 17 12 20.3 0.29 1
 5 17 12 10.21 0.17 1
 6 17 12 12.23 0.19 1
 7 17 12 0 0.07 1
 0 18 12 12.63 0.27 1
 1 18 12 6.51 0.16 1
 2 18 12 6.65 0.13 1
 3 18 12 1.93 0.1 1
 4 18 12 8.31 0.15 1
 5 18 12 6.93 0.13 1
 6 18 12 0.37 0.08 1
 0 19 12 1.19 0.12 1
 1 19 12 25.14 0.33 1
 2 19 12 13.97 0.21 1
 3 19 12 1.55 0.08 1
 4 19 12 2.2 0.09 1
 5 19 12 6.7 0.15 1
 0 20 12 8.76 0.22 1
 1 20 12 6.6 0.14 1
 2 20 12 12.26 0.21 1
 3 20 12 9.8 0.19 1
 1 0 13 193.54 4.1 1
 2 0 13 826.27 15.78 1
 3 0 13 191.06 3.81 1
 4 0 13 282.29 4.35 1
 5 0 13 258.12 4.24 1
 6 0 13 61.44 0.91 1
 7 0 13 344.69 5.24 1
 8 0 13 29.36 0.56 1
 9 0 13 10.36 0.2 1
 10 0 13 69.66 1.27 1
 11 0 13 47.24 1.01 1
 12 0 13 3.45 0.14 1
 13 0 13 9.22 0.23 1
 0 1 13 709.68 10.99 1
 1 1 13 818.3 10.38 1
 2 1 13 165.37 2.73 1
 3 1 13 33.99 0.4 1
 4 1 13 47.33 0.55 1
 5 1 13 52.16 0.62 1
 6 1 13 83.07 0.96 1
 7 1 13 193.14 2.05 1
 8 1 13 82.63 1.05 1
 9 1 13 9.06 0.17 1
 10 1 13 4.56 0.1 1
 11 1 13 5.27 0.15 1
 12 1 13 7.44 0.14 1
 13 1 13 14.85 0.22 1
 0 2 13 709.8 13.74 1
 1 2 13 24.48 0.37 1
 2 2 13 340.56 5.76 1
 3 2 13 87.27 1.12 1
 4 2 13 144.52 1.6 1
 5 2 13 16.63 0.21 1
 6 2 13 133.42 1.49 1
 7 2 13 40.4 0.48 1
 8 2 13 11.26 0.2 1
 9 2 13 0.52 0.06 1
 10 2 13 7.04 0.12 1
 11 2 13 4.13 0.11 1
 12 2 13 1.04 0.08 1
 13 2 13 1.36 0.08 1
 0 3 13 0.43 0.03 1
 1 3 13 92.69 1.25 1
 2 3 13 246.86 3.42 1
 3 3 13 89.82 1.12 1
 4 3 13 29.91 0.34 1
 5 3 13 105.51 1.19 1
 6 3 13 76.94 0.84 1
 7 3 13 2.22 0.06 1
 8 3 13 24.66 0.34 1
 9 3 13 47.59 0.58 1
 10 3 13 5.64 0.13 1
 11 3 13 2.93 0.09 1
 12 3 13 2.29 0.08 1
 13 3 13 6.05 0.12 1
 0 4 13 232.13 3.59 1
 1 4 13 588.82 8.22 1
 2 4 13 101.65 1.31 1
 3 4 13 288.54 3.31 1
 4 4 13 34.16 0.38 1
 5 4 13 88.43 1 1
 6 4 13 41.87 0.48 1
 7 4 13 132.08 1.53 1
 8 4 13 45.75 0.75 1
 9 4 13 24.24 0.3 1
 10 4 13 17.35 0.23 1
 11 4 13 6.98 0.13 1
 12 4 13 5.62 0.12 1
 13 4 13 1.5 0.08 1
 1 5 13 58.05 0.68 1
 2 5 13 102.6 1.19 1
 3 5 13 554.53 6.17 1
 4 5 13 185.3 2.02 1
 5 5 13 233.19 2.93 1
 6 5 13 43.11 0.49 1
 7 5 13 11.78 0.18 1
 8 5 13 4.41 0.11 1
 9 5 13 29.2 0.35 1
 10 5 13 0.15 0.07 1
 11 5 13 5.83 0.11 1
 12 5 13 5.52 0.11 1
 0 6 13 67.17 1.13 1
 1 6 13 236.57 2.74 1
 2 6 13 146.26 1.57 1
 3 6 13 81.5 0.9 1
 4 6 13 313.46 3.56 1
 5 6 13 263.22 3.06 1
 6 6 13 47.42 0.54 1
 7 6 13 25.92 0.31 1
 8 6 13 27.31 0.35 1
 9 6 13 0.4 0.06 1
 10 6 13 34.05 0.42 1
 11 6 13 8.33 0.15 1
 12 6 13 2.24 0.08 1
 0 7 13 102.51 1.73 1
 1 7 13 147.07 1.77 1
 2 7 13 0.53 0.03 1
 3 7 13 75.03 0.83 1
 4 7 13 55.41 0.64 1
 5 7 13 68.71 0.79 1
 6 7 13 7.97 0.12 1
 7 7 13 25.41 0.34 1
 8 7 13 26.95 0.36 1
 9 7 13 18.32 0.24 1
 10 7 13 29.39 0.36 1
 11 7 13 1.88 0.08 1
 12 7 13 0.28 0.07 1
 0 8 13 1.81 0.07 1
 1 8 13 50.21 0.56 1
 2 8 13 9.08 0.13 1
 3 8 13 44.11 0.55 1
 4 8 13 60.17 0.71 1
 5 8 13 20.28 0.25 1
 6 8 13 25.46 0.31 1
 7 8 13 26.69 0.39 1
 8 8 13 13.67 0.19 1
 9 8 13 2.42 0.08 1
 10 8 13 5.57 0.11 1
 11 8 13 3.79 0.1 1
 12 8 13 2.55 0.09 1
 0 9 13 248.67 3.9 1
 1 9 13 187.97 2.09 1
 2 9 13 124 1.42 1
 3 9 13 30.58 0.38 1
 4 9 13 33.49 0.39 1
 5 9 13 63.03 0.71 1
 6 9 13 7.63 0.14 1
 7 9 13 33.62 0.44 1
 8 9 13 57.01 0.68 1
 9 9 13 11.13 0.16 1
 10 9 13 1.6 0.08 1
 11 9 13 2.71 0.09 1
 12 9 13 0.68 0.08 1
 0 10 13 33.6 0.57 1
 1 10 13 115.69 1.3 1
 2 10 13 121.79 1.39 1
 3 10 13 6.19 0.1 1
 4 10 13 28.35 0.32 1
 5 10 13 47.28 0.58 1
 6 10 13 52.55 0.71 1
 7 10 13 33.22 0.39 1
 8 10 13 26.44 0.32 1
 9 10 13 3.72 0.11 1
 10 10 13 12.42 0.17 1
 11 10 13 1.89 0.1 1
 0 11 13 103.9 1.77 1
 1 11 13 3.35 0.07 1
 2 11 13 1.37 0.06 1
 3 11 13 232.38 2.59 1
 4 11 13 34.63 0.44 1
 5 11 13 30.12 0.4 1
 6 11 13 74.89 0.92 1
 7 11 13 6.15 0.12 1
 8 11 13 11.82 0.17 1
 9 11 13 14.49 0.24 1
 10 11 13 1.76 0.08 1
 11 11 13 3.21 0.11 1
 0 12 13 98.34 1.63 1
 1 12 13 21.71 0.28 1
 2 12 13 83.65 1.07 1
 3 12 13 56.38 0.82 1
 4 12 13 9.78 0.16 1
 5 12 13 9.37 0.18 1
 6 12 13 27.29 0.33 1
 7 12 13 7.02 0.12 1
 8 12 13 10.58 0.16 1
 9 12 13 7.59 0.13 1
 10 12 13 2.19 0.09 1
 0 13 13 3.71 0.15 1
 1 13 13 16.53 0.37 1
 2 13 13 15.12 0.25 1
 3 13 13 18.58 0.25 1
 4 13 13 24.58 0.33 1
 5 13 13 21.97 0.29 1
 6 13 13 12.67 0.21 1
 7 13 13 17.35 0.22 1
 8 13 13 1.59 0.07 1
 9 13 13 6.8 0.12 1
 10 13 13 0.34 0.07 1
 0 14 13 7.67 0.26 1
 1 14 13 9.61 0.19 1
 2 14 13 16.94 0.25 1
 3 14 13 13.38 0.19 1
 4 14 13 22.49 0.35 1
 5 14 13 1.12 0.06 1
 6 14 13 4.74 0.1 1
 7 14 13 9.64 0.15 1
 8 14 13 0.19 0.07 1
 9 14 13 1.92 0.08 1
 0 15 13 137.27 2.36 1
 1 15 13 30.44 0.41 1
 2 15 13 23.6 0.32 1
 3 15 13 21.15 0.28 1
 4 15 13 7.93 0.15 1
 5 15 13 11.49 0.16 1
 6 15 13 26.72 0.34 1
 7 15 13 1.8 0.08 1
 8 15 13 11.66 0.17 1
 9 15 13 4.95 0.11 1
 0 16 13 7.66 0.19 1
 1 16 13 9.94 0.18 1
 2 16 13 30.21 0.44 1
 3 16 13 0.7 0.07 1
 4 16 13 25.33 0.37 1
 5 16 13 47.2 0.58 1
 6 16 13 2.48 0.08 1
 7 16 13 6.83 0.13 1
 8 16 13 2.31 0.09 1
 0 17 13 18.44 0.38 1
 1 17 13 8.03 0.15 1
 2 17 13 13.08 0.19 1
 3 17 13 4.07 0.12 1
 4 17 13 15.83 0.22 1
 5 17 13 4.08 0.11 1
 6 17 13 4.37 0.11 1
 7 17 13 6.53 0.13 1
 0 18 13 24.7 0.49 1
 1 18 13 0.99 0.08 1
 2 18 13 3.34 0.11 1
 3 18 13 2.47 0.08 1
 4 18 13 3.48 0.09 1
 5 18 13 1.28 0.08 1
 6 18 13 5.48 0.12 1
 0 19 13 3.87 0.2 1
 1 19 13 2.49 0.1 1
 2 19 13 3.07 0.11 1
 3 19 13 1.77 0.09 1
 4 19 13 0.46 0.08 1
 0 20 13 7.24 0.21 1
 1 20 13 28.09 0.38 1
 2 20 13 4.86 0.14 1
 0 0 14 886.97 18.67 1
 1 0 14 68.58 1.12 1
 2 0 14 1409.16 24.32 1
 3 0 14 63.37 1.02 1
 4 0 14 187.67 2.98 1
 5 0 14 48.03 0.78 1
 6 0 14 153.37 2.38 1
 7 0 14 10.32 0.19 1
 8 0 14 98.52 1.74 1
 9 0 14 12.28 0.24 1
 10 0 14 2.09 0.11 1
 11 0 14 4.87 0.17 1
 12 0 14 5.14 0.18 1
 13 0 14 0.31 0.12 1
 0 1 14 68.46 1.07 1
 1 1 14 40.8 0.57 1
 2 1 14 42.33 0.56 1
 3 1 14 282.67 3.26 1
 4 1 14 220.95 2.56 1
 5 1 14 334.77 4.01 1
 6 1 14 179.72 2.07 1
 7 1 14 9.21 0.14 1
 8 1 14 4.86 0.1 1
 9 1 14 8.4 0.17 1
 10 1 14 6.63 0.11 1
 11 1 14 22.54 0.33 1
 12 1 14 27.25 0.36 1
 13 1 14 8.71 0.16 1
 0 2 14 662.37 11.78 1
 1 2 14 399.42 5.27 1
 2 2 14 422.69 5.58 1
 3 2 14 767.98 9.11 1
 4 2 14 151.7 1.67 1
 5 2 14 220.59 2.53 1
 6 2 14 276.65 3.07 1
 7 2 14 164.27 1.83 1
 8 2 14 10.38 0.19 1
 9 2 14 72.53 0.85 1
 10 2 14 19.29 0.26 1
 11 2 14 22.79 0.31 1
 12 2 14 2.02 0.1 1
 13 2 14 1.92 0.09 1
 0 3 14 911.01 15.75 1
 1 3 14 1086.13 17.54 1
 2 3 14 289.46 4.01 1
 3 3 14 51.14 0.67 1
 4 3 14 312.79 3.33 1
 5 3 14 67.32 0.74 1
 6 3 14 71.36 0.81 1
 7 3 14 83.46 0.94 1
 8 3 14 48.72 0.72 1
 9 3 14 18.08 0.23 1
 10 3 14 14.12 0.2 1
 11 3 14 2.46 0.08 1
 12 3 14 0.28 0.07 1
 13 3 14 0.56 0.08 1
 0 4 14 34.69 0.57 1
 1 4 14 106.41 1.35 1
 2 4 14 72.16 0.95 1
 3 4 14 49.94 0.59 1
 4 4 14 98.39 1.06 1
 5 4 14 126.21 1.41 1
 6 4 14 189.92 2.11 1
 7 4 14 49.1 0.57 1
 8 4 14 10.92 0.18 1
 9 4 14 26.35 0.35 1
 10 4 14 30.87 0.39 1
 11 4 14 32.29 0.39 1
 12 4 14 12.62 0.21 1
 13 4 14 2.57 0.1 1
 0 5 14 158.64 2.55 1
 1 5 14 496.22 6.01 1
 2 5 14 144.82 1.59 1
 3 5 14 54.57 0.63 1
 4 5 14 37.03 0.42 1
 5 5 14 32.72 0.4 1
 6 5 14 68.07 0.77 1
 7 5 14 86.68 1.04 1
 8 5 14 97.09 1.2 1
 9 5 14 100.07 1.2 1
 10 5 14 2.23 0.08 1
 11 5 14 4.31 0.1 1
 12 5 14 5.2 0.11 1
 0 6 14 356.55 5.9 1
 1 6 14 194.64 2.47 1
 2 6 14 364.96 3.92 1
 3 6 14 86.3 0.97 1
 4 6 14 96.88 1.08 1
 5 6 14 62.09 0.75 1
 6 6 14 114.71 1.24 1
 7 6 14 46.77 0.58 1
 8 6 14 28.09 0.37 1
 9 6 14 0.83 0.07 1
 10 6 14 7.05 0.13 1
 11 6 14 4.01 0.1 1
 12 6 14 4.23 0.1 1
 0 7 14 107.91 1.82 1
 1 7 14 13.83 0.17 1
 2 7 14 59.25 0.67 1
 3 7 14 99 1.11 1
 4 7 14 236.32 2.67 1
 5 7 14 60.96 0.71 1
 6 7 14 25.96 0.33 1
 7 7 14 46 0.58 1
 8 7 14 55.76 0.69 1
 9 7 14 13.22 0.2 1
 10 7 14 18.35 0.26 1
 11 7 14 2.15 0.08 1
 12 7 14 6.33 0.13 1
 0 8 14 528.17 8.4 1
 1 8 14 156.04 1.72 1
 2 8 14 203.98 2.23 1
 3 8 14 69.82 0.74 1
 4 8 14 15.3 0.19 1
 5 8 14 34.44 0.4 1
 6 8 14 176.08 2.09 1
 7 8 14 53.71 0.77 1
 8 8 14 29.04 0.37 1
 9 8 14 17.09 0.26 1
 10 8 14 13.74 0.2 1
 11 8 14 4.87 0.1 1
 12 8 14 1.9 0.09 1
 0 9 14 39.81 0.61 1
 1 9 14 77.56 0.94 1
 2 9 14 223.45 2.49 1
 3 9 14 211.26 2.38 1
 4 9 14 276.61 3.15 1
 5 9 14 78.95 0.91 1
 6 9 14 30.77 0.4 1
 7 9 14 21.76 0.33 1
 8 9 14 75.63 0.88 1
 9 9 14 11.17 0.17 1
 10 9 14 18.87 0.25 1
 11 9 14 1.51 0.08 1
 0 10 14 59.21 0.93 1
 1 10 14 3.1 0.07 1
 2 10 14 148.94 1.7 1
 3 10 14 108.79 1.19 1
 4 10 14 54.09 0.63 1
 5 10 14 10.07 0.15 1
 6 10 14 1.87 0.07 1
 7 10 14 20.11 0.26 1
 8 10 14 17.15 0.22 1
 9 10 14 12.27 0.17 1
 10 10 14 5.08 0.1 1
 11 10 14 1.94 0.09 1
 0 11 14 13.79 0.28 1
 1 11 14 181.67 2.04 1
 2 11 14 1.08 0.06 1
 3 11 14 21.56 0.29 1
 4 11 14 64.15 0.81 1
 5 11 14 32.6 0.44 1
 6 11 14 18.75 0.25 1
 7 11 14 42.89 0.51 1
 8 11 14 5.93 0.11 1
 9 11 14 15.62 0.21 1
 10 11 14 4.54 0.1 1
 11 11 14 3.79 0.11 1
 0 12 14 41.11 0.81 1
 1 12 14 63.37 0.79 1
 2 12 14 59.81 0.86 1
 3 12 14 24.67 0.36 1
 4 12 14 54.55 0.7 1
 5 12 14 40.18 0.54 1
 6 12 14 41.06 0.52 1
 7 12 14 17.21 0.22 1
 8 12 14 8.88 0.15 1
 9 12 14 5.1 0.12 1
 10 12 14 7.04 0.13 1
 0 13 14 152.55 3 1
 1 13 14 236.1 3.12 1
 2 13 14 69.62 0.87 1
 3 13 14 28.6 0.36 1
 4 13 14 19.79 0.32 1
 5 13 14 37.56 0.45 1
 6 13 14 18.62 0.23 1
 7 13 14 27.6 0.32 1
 8 13 14 9.3 0.14 1
 9 13 14 4.76 0.12 1
 10 13 14 0.84 0.08 1
 0 14 14 26.63 0.48 1
 1 14 14 64.41 0.72 1
 2 14 14 7.38 0.14 1
 3 14 14 24.38 0.31 1
 4 14 14 6.18 0.12 1
 5 14 14 27.3 0.32 1
 6 14 14 7.83 0.13 1
 7 14 14 21.8 0.27 1
 8 14 14 0.41 0.07 1
 9 14 14 13.94 0.2 1
 0 15 14 5.51 0.23 1
 1 15 14 6.49 0.12 1
 2 15 14 3.2 0.11 1
 3 15 14 10.83 0.17 1
 4 15 14 19.56 0.3 1
 5 15 14 20.04 0.25 1
 6 15 14 14.13 0.2 1
 7 15 14 11.57 0.17 1
 8 15 14 3.61 0.09 1
 0 16 14 57.14 1 1
 1 16 14 15.08 0.22 1
 2 16 14 36.99 0.46 1
 3 16 14 1.51 0.07 1
 4 16 14 3.89 0.1 1
 5 16 14 5.8 0.13 1
 6 16 14 9.52 0.18 1
 7 16 14 3.39 0.09 1
 8 16 14 4.31 0.1 1
 0 17 14 0.64 0.11 1
 1 17 14 10.17 0.19 1
 2 17 14 4.12 0.11 1
 3 17 14 8.41 0.14 1
 4 17 14 15.55 0.22 1
 5 17 14 23.05 0.31 1
 6 17 14 3.85 0.1 1
 7 17 14 0.33 0.08 1
 0 18 14 8.27 0.27 1
 1 18 14 5.18 0.13 1
 2 18 14 4.06 0.13 1
 3 18 14 5.02 0.12 1
 4 18 14 1.78 0.09 1
 5 18 14 10.08 0.16 1
 6 18 14 16.16 0.25 1
 0 19 14 24.68 0.6 1
 1 19 14 15.96 0.24 1
 2 19 14 11.44 0.24 1
 3 19 14 1.57 0.09 1
 4 19 14 8.57 0.17 1
 0 20 14 4.85 0.18 1
 1 20 14 1.7 0.1 1
 2 20 14 6.42 0.16 1
 1 0 15 261.61 4.45 1
 2 0 15 95.12 1.45 1
 3 0 15 51.63 0.81 1
 4 0 15 494.22 8 1
 5 0 15 27.51 0.47 1
 6 0 15 374.41 5.74 1
 7 0 15 9.55 0.19 1
 8 0 15 21.09 0.45 1
 9 0 15 0.59 0.07 1
 10 0 15 45.71 0.73 1
 11 0 15 0 0.12 1
 12 0 15 38.66 0.78 1
 13 0 15 1.47 0.13 1
 0 1 15 1426.08 22.17 1
 1 1 15 272.66 3.34 1
 2 1 15 454.82 5.27 1
 3 1 15 19.93 0.25 1
 4 1 15 41.5 0.49 1
 5 1 15 137.75 1.66 1
 6 1 15 280.62 3.14 1
 7 1 15 7.1 0.12 1
 8 1 15 78.13 1.14 1
 9 1 15 19.48 0.25 1
 10 1 15 2.7 0.08 1
 11 1 15 17.25 0.25 1
 12 1 15 4 0.11 1
 13 1 15 2.61 0.11 1
 0 2 15 168.53 2.83 1
 1 2 15 234.53 2.98 1
 2 2 15 245.77 3.17 1
 3 2 15 20.05 0.28 1
 4 2 15 92.02 1.03 1
 5 2 15 31.88 0.37 1
 6 2 15 43.25 0.5 1
 7 2 15 96.82 1.07 1
 8 2 15 10.55 0.2 1
 9 2 15 9.53 0.15 1
 10 2 15 18.34 0.24 1
 11 2 15 10.55 0.18 1
 12 2 15 5.63 0.14 1
 13 2 15 1.99 0.1 1
 0 3 15 91.93 1.48 1
 1 3 15 66.86 0.88 1
 2 3 15 49.77 0.66 1
 3 3 15 366.67 5.05 1
 4 3 15 208.22 2.35 1
 5 3 15 71.71 0.79 1
 6 3 15 143.61 1.55 1
 7 3 15 43.61 0.51 1
 8 3 15 45.1 0.68 1
 9 3 15 30.96 0.37 1
 10 3 15 18.27 0.25 1
 11 3 15 6.94 0.13 1
 12 3 15 16.46 0.23 1
 13 3 15 2.65 0.11 1
 1 4 15 120.05 1.6 1
 2 4 15 243.69 3.33 1
 3 4 15 46.55 0.75 1
 4 4 15 15.5 0.19 1
 5 4 15 44.48 0.5 1
 6 4 15 41.5 0.49 1
 7 4 15 83.08 0.94 1
 8 4 15 16.73 0.28 1
 9 4 15 33.27 0.4 1
 10 4 15 3.14 0.09 1
 11 4 15 3.67 0.09 1
 12 4 15 2.52 0.09 1
 0 5 15 190.37 3.21 1
 1 5 15 523.67 6.26 1
 2 5 15 103.43 1.2 1
 3 5 15 876.29 9.89 1
 4 5 15 39.72 0.45 1
 5 5 15 362.27 4.08 1
 6 5 15 24.49 0.29 1
 7 5 15 5.22 0.1 1
 8 5 15 24.35 0.32 1
 9 5 15 21.3 0.29 1
 10 5 15 15.2 0.25 1
 11 5 15 25.56 0.31 1
 12 5 15 0.87 0.08 1
 0 6 15 23.3 0.46 1
 1 6 15 199.45 2.39 1
 2 6 15 328.69 3.64 1
 3 6 15 90.75 1.02 1
 4 6 15 118.81 1.28 1
 5 6 15 4.29 0.08 1
 6 6 15 52.43 0.6 1
 7 6 15 136.54 1.71 1
 8 6 15 15.72 0.22 1
 9 6 15 49.61 0.63 1
 10 6 15 4.13 0.1 1
 11 6 15 2.46 0.08 1
 12 6 15 8.62 0.21 1
 0 7 15 1.52 0.06 1
 1 7 15 47.15 0.57 1
 2 7 15 58.33 0.65 1
 3 7 15 10 0.14 1
 4 7 15 58.56 0.67 1
 5 7 15 32.7 0.38 1
 6 7 15 2.77 0.07 1
 7 7 15 25.99 0.34 1
 8 7 15 43.52 0.53 1
 9 7 15 37.3 0.45 1
 10 7 15 8.72 0.18 1
 11 7 15 2.1 0.08 1
 12 7 15 0.13 0.08 1
 0 8 15 82.44 1.37 1
 1 8 15 90.77 1.03 1
 2 8 15 175.07 1.9 1
 3 8 15 61.02 0.69 1
 4 8 15 211.58 2.39 1
 5 8 15 68.41 0.77 1
 6 8 15 13.97 0.19 1
 7 8 15 59.33 0.81 1
 8 8 15 1.6 0.07 1
 9 8 15 2.17 0.08 1
 10 8 15 6.18 0.12 1
 11 8 15 6.62 0.12 1
 12 8 15 1.47 0.11 1
 0 9 15 140.72 2.2 1
 1 9 15 34.81 0.4 1
 2 9 15 25.17 0.3 1
 3 9 15 180.12 2 1
 4 9 15 26.59 0.32 1
 5 9 15 5.63 0.1 1
 6 9 15 44.75 0.58 1
 7 9 15 5.62 0.12 1
 8 9 15 22.82 0.32 1
 9 9 15 38.62 0.47 1
 10 9 15 8.92 0.16 1
 11 9 15 0.21 0.07 1
 0 10 15 73.21 1.14 1
 1 10 15 126.93 1.39 1
 2 10 15 136.25 1.51 1
 3 10 15 58.33 0.73 1
 4 10 15 122.45 1.42 1
 5 10 15 12.27 0.17 1
 6 10 15 26.28 0.38 1
 7 10 15 53.7 0.62 1
 8 10 15 13.47 0.19 1
 9 10 15 21.61 0.28 1
 10 10 15 15.06 0.23 1
 11 10 15 0.27 0.08 1
 0 11 15 69.88 0.92 1
 1 11 15 132.91 1.49 1
 2 11 15 65.82 0.76 1
 3 11 15 32.12 0.41 1
 4 11 15 48.27 0.62 1
 5 11 15 124.58 1.58 1
 6 11 15 10.74 0.2 1
 7 11 15 0.98 0.07 1
 8 11 15 12.39 0.18 1
 9 11 15 1.97 0.07 1
 10 11 15 1.05 0.07 1
 11 11 15 8.79 0.16 1
 0 12 15 1 0.11 1
 1 12 15 59.14 0.8 1
 2 12 15 17.76 0.31 1
 3 12 15 8.2 0.15 1
 4 12 15 15.52 0.23 1
 5 12 15 29.27 0.41 1
 6 12 15 4.5 0.1 1
 7 12 15 28.51 0.34 1
 8 12 15 3.8 0.1 1
 9 12 15 6.82 0.12 1
 10 12 15 7.89 0.14 1
 0 13 15 7.07 0.19 1
 1 13 15 31.67 0.4 1
 2 13 15 9.28 0.15 1
 3 13 15 62.28 0.73 1
 4 13 15 38.25 0.48 1
 5 13 15 6.65 0.12 1
 6 13 15 32.32 0.39 1
 7 13 15 9.73 0.14 1
 8 13 15 7.55 0.13 1
 9 13 15 5.66 0.11 1
 10 13 15 1.81 0.09 1
 0 14 15 0.18 0.09 1
 1 14 15 21.83 0.32 1
 2 14 15 42.63 0.53 1
 3 14 15 14.63 0.22 1
 4 14 15 23.08 0.31 1
 5 14 15 12.92 0.18 1
 6 14 15 2.23 0.08 1
 7 14 15 7.73 0.13 1
 8 14 15 2.9 0.08 1
 9 14 15 2.31 0.08 1
 0 15 15 25.57 0.58 1
 1 15 15 42.68 0.55 1
 2 15 15 35.65 0.45 1
 3 15 15 5.29 0.12 1
 4 15 15 1.88 0.08 1
 5 15 15 27.73 0.35 1
 6 15 15 6.88 0.12 1
 7 15 15 4.63 0.1 1
 8 15 15 10.37 0.15 1
 0 16 15 10.65 0.25 1
 1 16 15 2.93 0.1 1
 2 16 15 45.45 0.61 1
 3 16 15 2.53 0.08 1
 4 16 15 57.8 0.69 1
 5 16 15 5.71 0.12 1
 6 16 15 24.88 0.31 1
 7 16 15 5.9 0.12 1
 8 16 15 3.64 0.1 1
 0 17 15 16.1 0.36 1
 1 17 15 11.67 0.22 1
 2 17 15 8.1 0.17 1
 3 17 15 1.54 0.08 1
 4 17 15 3.71 0.1 1
 5 17 15 2.43 0.1 1
 6 17 15 10.25 0.16 1
 7 17 15 1.01 0.09 1
 0 18 15 12.82 0.3 1
 1 18 15 9.92 0.19 1
 2 18 15 6.87 0.15 1
 3 18 15 0.57 0.08 1
 4 18 15 0.18 0.08 1
 5 18 15 1.7 0.08 1
 0 19 15 15.02 0.31 1
 1 19 15 2.03 0.09 1
 2 19 15 4.9 0.13 1
 3 19 15 5.37 0.12 1
 4 19 15 6.82 0.15 1
 0 20 15 2.89 0.16 1
 1 20 15 11.91 0.2 1
 0 0 16 532.69 11.32 1
 1 0 16 293.38 5.29 1
 2 0 16 15.49 0.33 1
 3 0 16 16.71 0.3 1
 4 0 16 76.63 1.21 1
 5 0 16 0.08 0.06 1
 6 0 16 188.2 3 1
 7 0 16 59.26 0.94 1
 8 0 16 6.44 0.18 1
 9 0 16 31.99 0.52 1
 10 0 16 44.28 0.7 1
 11 0 16 4.7 0.26 1
 12 0 16 1.6 0.14 1
 13 0 16 0.49 0.13 1
 0 1 16 81.72 1.35 1
 1 1 16 1107.19 13.17 1
 2 1 16 33.02 0.43 1
 3 1 16 472.92 5.38 1
 4 1 16 298.9 3.42 1
 5 1 16 231.25 2.73 1
 6 1 16 80.18 0.92 1
 7 1 16 85.86 0.92 1
 8 1 16 1.93 0.07 1
 9 1 16 37.75 0.46 1
 10 1 16 2.44 0.11 1
 11 1 16 12.01 0.21 1
 12 1 16 15.7 0.24 1
 13 1 16 0.27 0.09 1
 0 2 16 1.74 0.08 1
 1 2 16 71.15 0.91 1
 2 2 16 276.06 3.65 1
 3 2 16 4.69 0.09 1
 4 2 16 49.63 0.7 1
 5 2 16 48.54 0.55 1
 6 2 16 149.85 1.63 1
 7 2 16 29.01 0.33 1
 8 2 16 24.83 0.38 1
 9 2 16 13.01 0.18 1
 10 2 16 1.87 0.07 1
 11 2 16 10 0.16 1
 12 2 16 16.49 0.27 1
 13 2 16 0.87 0.09 1
 0 3 16 93.06 1.49 1
 1 3 16 248.47 3.25 1
 2 3 16 91.27 1.12 1
 3 3 16 33.95 0.45 1
 4 3 16 89.12 1.02 1
 5 3 16 49.23 0.55 1
 6 3 16 34.48 0.44 1
 7 3 16 58 0.63 1
 8 3 16 29.2 0.41 1
 9 3 16 27.79 0.35 1
 10 3 16 20.17 0.27 1
 11 3 16 5.09 0.11 1
 12 3 16 3.15 0.1 1
 0 4 16 79 1.26 1
 1 4 16 170.38 2.17 1
 2 4 16 100.31 1.17 1
 3 4 16 405.77 4.76 1
 4 4 16 176.02 1.92 1
 5 4 16 87.75 0.97 1
 6 4 16 65.43 0.76 1
 7 4 16 39.7 0.48 1
 8 4 16 7.88 0.13 1
 9 4 16 14.82 0.21 1
 10 4 16 2.53 0.08 1
 11 4 16 4.74 0.1 1
 12 4 16 6.95 0.14 1
 0 5 16 154.8 2.49 1
 1 5 16 165.65 1.98 1
 2 5 16 153.85 1.75 1
 3 5 16 84.48 1.08 1
 4 5 16 9.49 0.13 1
 5 5 16 130.01 1.45 1
 6 5 16 87.51 1 1
 7 5 16 62.78 0.79 1
 8 5 16 48.81 0.61 1
 9 5 16 67.07 0.82 1
 10 5 16 4.76 0.1 1
 11 5 16 14.32 0.2 1
 12 5 16 1.55 0.08 1
 0 6 16 170.72 2.88 1
 1 6 16 16.43 0.22 1
 2 6 16 347.49 3.93 1
 3 6 16 28.19 0.33 1
 4 6 16 294.88 3.15 1
 5 6 16 10.28 0.14 1
 6 6 16 33.06 0.39 1
 7 6 16 28.65 0.38 1
 8 6 16 37.31 0.48 1
 9 6 16 22.66 0.29 1
 10 6 16 22.88 0.32 1
 11 6 16 11.31 0.17 1
 12 6 16 1.01 0.08 1
 0 7 16 13.57 0.29 1
 1 7 16 84.23 0.98 1
 2 7 16 180.7 2 1
 3 7 16 27.64 0.33 1
 4 7 16 246.55 2.69 1
 5 7 16 10.31 0.15 1
 6 7 16 16.3 0.23 1
 7 7 16 9.01 0.15 1
 8 7 16 13.1 0.22 1
 9 7 16 3.97 0.09 1
 10 7 16 4.33 0.1 1
 11 7 16 2.03 0.08 1
 12 7 16 1.93 0.1 1
 0 8 16 19.11 0.35 1
 1 8 16 39.35 0.47 1
 2 8 16 91.79 1.02 1
 3 8 16 64.32 0.74 1
 4 8 16 22.3 0.27 1
 5 8 16 68 0.77 1
 6 8 16 44.72 0.57 1
 7 8 16 32.08 0.44 1
 8 8 16 15.72 0.21 1
 9 8 16 66.87 0.77 1
 10 8 16 2.03 0.08 1
 11 8 16 5.14 0.11 1
 0 9 16 109.02 1.69 1
 1 9 16 15.69 0.19 1
 2 9 16 2.06 0.05 1
 3 9 16 89.17 0.98 1
 4 9 16 73.79 0.88 1
 5 9 16 3.72 0.08 1
 6 9 16 57.71 0.72 1
 7 9 16 13.47 0.2 1
 8 9 16 9.64 0.18 1
 9 9 16 0.24 0.06 1
 10 9 16 0.73 0.07 1
 11 9 16 1.82 0.08 1
 0 10 16 380.78 5.69 1
 1 10 16 67.29 0.75 1
 2 10 16 313.01 3.41 1
 3 10 16 6.94 0.1 1
 4 10 16 144.79 1.83 1
 5 10 16 28.06 0.37 1
 6 10 16 137.51 1.66 1
 7 10 16 16.31 0.24 1
 8 10 16 16.76 0.23 1
 9 10 16 2.09 0.08 1
 10 10 16 4.78 0.11 1
 11 10 16 3.63 0.1 1
 0 11 16 22.09 0.37 1
 1 11 16 99.48 1.11 1
 2 11 16 70.15 0.83 1
 3 11 16 18.69 0.26 1
 4 11 16 17.38 0.25 1
 5 11 16 22.2 0.31 1
 6 11 16 2.32 0.08 1
 7 11 16 25.06 0.31 1
 8 11 16 33.16 0.4 1
 9 11 16 18.43 0.23 1
 10 11 16 9.58 0.15 1
 0 12 16 218.87 4.48 1
 1 12 16 63.36 0.96 1
 2 12 16 22.22 0.36 1
 3 12 16 78.01 0.97 1
 4 12 16 28.14 0.37 1
 5 12 16 48.78 0.61 1
 6 12 16 30.75 0.38 1
 7 12 16 5.29 0.11 1
 8 12 16 0.7 0.06 1
 9 12 16 4.82 0.11 1
 10 12 16 0.18 0.07 1
 0 13 16 12.38 0.31 1
 1 13 16 23.21 0.29 1
 2 13 16 12.72 0.18 1
 3 13 16 45.68 0.55 1
 4 13 16 15.45 0.2 1
 5 13 16 11.11 0.17 1
 6 13 16 4.45 0.1 1
 7 13 16 2.85 0.08 1
 8 13 16 6.19 0.11 1
 9 13 16 2.69 0.08 1
 0 14 16 0.09 0.08 1
 1 14 16 31.38 0.38 1
 2 14 16 38.37 0.48 1
 3 14 16 36.18 0.46 1
 4 14 16 5.72 0.12 1
 5 14 16 6.26 0.11 1
 6 14 16 15.9 0.21 1
 7 14 16 8.86 0.15 1
 8 14 16 9.21 0.14 1
 9 14 16 8.69 0.14 1
 0 15 16 5.49 0.15 1
 1 15 16 40.26 0.52 1
 2 15 16 9.52 0.18 1
 3 15 16 24.98 0.34 1
 4 15 16 15.5 0.24 1
 5 15 16 16.01 0.23 1
 6 15 16 8.91 0.14 1
 7 15 16 5.54 0.11 1
 8 15 16 0.43 0.07 1
 0 16 16 7.35 0.24 1
 1 16 16 50.94 0.68 1
 2 16 16 5.02 0.11 1
 3 16 16 5.14 0.11 1
 4 16 16 2.26 0.09 1
 5 16 16 13.39 0.2 1
 6 16 16 6.41 0.12 1
 7 16 16 6.19 0.12 1
 0 17 16 0.02 0.13 1
 1 17 16 10.2 0.18 1
 2 17 16 2.41 0.09 1
 3 17 16 2.58 0.09 1
 4 17 16 14.84 0.21 1
 5 17 16 3.82 0.1 1
 6 17 16 4.83 0.12 1
 0 18 16 1.82 0.13 1
 1 18 16 0.08 0.08 1
 2 18 16 4.45 0.13 1
 3 18 16 7.55 0.14 1
 4 18 16 4.31 0.1 1
 5 18 16 2.99 0.1 1
 0 19 16 16.55 0.33 1
 1 19 16 0.18 0.08 1
 2 19 16 4.49 0.15 1
 3 19 16 0.89 0.08 1
 1 0 17 53.7 0.95 1
 2 0 17 335.29 5.05 1
 3 0 17 34.91 0.54 1
 4 0 17 706.86 11.14 1
 5 0 17 17.63 0.34 1
 6 0 17 55.72 0.94 1
 7 0 17 48.69 0.78 1
 8 0 17 43.78 0.79 1
 9 0 17 0.83 0.07 1
 10 0 17 36.97 0.61 1
 11 0 17 0.13 0.12 1
 12 0 17 23.02 0.47 1
 0 1 17 161.58 2.74 1
 1 1 17 77.36 0.95 1
 2 1 17 701.3 8.1 1
 3 1 17 85.61 0.97 1
 4 1 17 117.3 1.33 1
 5 1 17 12.71 0.18 1
 6 1 17 92 1.05 1
 7 1 17 48.28 0.55 1
 8 1 17 81.6 1.06 1
 9 1 17 32.7 0.39 1
 10 1 17 25.13 0.34 1
 11 1 17 4.81 0.14 1
 12 1 17 2.68 0.09 1
 0 2 17 55.3 0.94 1
 1 2 17 518.48 7.4 1
 2 2 17 195.48 2.55 1
 3 2 17 40.77 0.51 1
 4 2 17 488.29 5.59 1
 5 2 17 207.69 2.39 1
 6 2 17 84.37 0.96 1
 7 2 17 64.03 0.71 1
 8 2 17 18.82 0.27 1
 9 2 17 6.82 0.11 1
 10 2 17 18.18 0.24 1
 11 2 17 8.39 0.15 1
 12 2 17 17.17 0.26 1
 0 3 17 128.15 1.99 1
 1 3 17 377 4.92 1
 2 3 17 211.7 2.57 1
 3 3 17 390.73 4.8 1
 4 3 17 258.7 2.95 1
 5 3 17 258.97 2.87 1
 6 3 17 133.84 1.52 1
 7 3 17 10.78 0.15 1
 8 3 17 13.8 0.2 1
 9 3 17 22.34 0.29 1
 10 3 17 5.18 0.11 1
 11 3 17 33.83 0.42 1
 12 3 17 4.47 0.11 1
 0 4 17 331.75 5.16 1
 1 4 17 490 5.92 1
 2 4 17 100.29 1.24 1
 3 4 17 60.56 0.73 1
 4 4 17 5.67 0.1 1
 5 4 17 14.55 0.18 1
 6 4 17 96.58 1.14 1
 7 4 17 107.43 1.27 1
 8 4 17 6.76 0.12 1
 9 4 17 117.35 1.42 1
 10 4 17 16.28 0.22 1
 11 4 17 1.09 0.08 1
 12 4 17 7.92 0.15 1
 0 5 17 55.22 0.97 1
 1 5 17 211.78 2.48 1
 2 5 17 102.85 1.17 1
 3 5 17 305.42 3.52 1
 4 5 17 7.57 0.11 1
 5 5 17 63.05 0.7 1
 6 5 17 20.85 0.27 1
 7 5 17 18.91 0.26 1
 8 5 17 33.47 0.43 1
 9 5 17 27.07 0.35 1
 10 5 17 0.74 0.07 1
 11 5 17 18.58 0.26 1
 12 5 17 2.62 0.09 1
 0 6 17 2.29 0.08 1
 1 6 17 113.09 1.29 1
 2 6 17 78.6 0.89 1
 3 6 17 13.33 0.16 1
 4 6 17 190.57 1.61 1
 5 6 17 3.99 0.08 1
 6 6 17 14.43 0.22 1
 7 6 17 97.95 1.27 1
 8 6 17 3.49 0.08 1
 9 6 17 68.76 0.85 1
 10 6 17 9.35 0.15 1
 11 6 17 0.28 0.08 1
 12 6 17 1.22 0.08 1
 0 7 17 97.56 1.74 1
 1 7 17 423.09 4.88 1
 2 7 17 95.99 1.04 1
 3 7 17 172.27 1.97 1
 4 7 17 53.07 0.6 1
 5 7 17 114.24 1.28 1
 6 7 17 94.43 1.25 1
 7 7 17 28.15 0.37 1
 8 7 17 35.2 0.43 1
 9 7 17 10.99 0.18 1
 10 7 17 9.09 0.15 1
 11 7 17 9.03 0.15 1
 12 7 17 3.63 0.12 1
 0 8 17 10.97 0.21 1
 1 8 17 66.53 0.76 1
 2 8 17 394.9 4.37 1
 3 8 17 57.73 0.69 1
 4 8 17 347.26 3.69 1
 5 8 17 95.17 1.14 1
 6 8 17 1.11 0.06 1
 7 8 17 0.13 0.06 1
 8 8 17 35.63 0.42 1
 9 8 17 5.07 0.12 1
 10 8 17 1.18 0.08 1
 11 8 17 9.25 0.15 1
 0 9 17 42.86 0.69 1
 1 9 17 49.88 0.59 1
 2 9 17 224.21 2.42 1
 3 9 17 33.52 0.4 1
 4 9 17 19.69 0.26 1
 5 9 17 81.07 1.03 1
 6 9 17 88.72 1.07 1
 7 9 17 5.19 0.11 1
 8 9 17 65.35 0.83 1
 9 9 17 9.39 0.15 1
 10 9 17 5.12 0.11 1
 11 9 17 8.18 0.14 1
 0 10 17 1.55 0.07 1
 1 10 17 1.66 0.06 1
 2 10 17 14.52 0.18 1
 3 10 17 94.77 1.09 1
 4 10 17 80.32 1.05 1
 5 10 17 12.63 0.21 1
 6 10 17 16.6 0.24 1
 7 10 17 27.56 0.35 1
 8 10 17 4.91 0.11 1
 9 10 17 26.69 0.34 1
 10 10 17 4.81 0.11 1
 11 10 17 1 0.08 1
 0 11 17 50.9 0.85 1
 1 11 17 51.14 0.6 1
 2 11 17 21.66 0.29 1
 3 11 17 287.56 3.84 1
 4 11 17 8.44 0.14 1
 5 11 17 14.96 0.22 1
 6 11 17 53.83 0.68 1
 7 11 17 2.28 0.08 1
 8 11 17 1.88 0.08 1
 9 11 17 17.38 0.22 1
 10 11 17 1.64 0.09 1
 0 12 17 97.31 1.07 1
 1 12 17 79.98 1.13 1
 2 12 17 58.58 0.77 1
 3 12 17 51.07 0.65 1
 4 12 17 14.8 0.2 1
 5 12 17 4.43 0.11 1
 6 12 17 26.24 0.31 1
 7 12 17 20.43 0.25 1
 8 12 17 4.37 0.09 1
 9 12 17 18.86 0.24 1
 10 12 17 4.06 0.1 1
 0 13 17 0.52 0.1 1
 1 13 17 63.44 0.74 1
 2 13 17 17.92 0.26 1
 3 13 17 32.17 0.39 1
 4 13 17 35.17 0.45 1
 5 13 17 58.29 0.69 1
 6 13 17 6.02 0.11 1
 7 13 17 2.61 0.08 1
 8 13 17 7.63 0.14 1
 9 13 17 7.03 0.13 1
 0 14 17 9.46 0.21 1
 1 14 17 93.38 1.09 1
 2 14 17 31.42 0.42 1
 3 14 17 14.87 0.21 1
 4 14 17 34.61 0.43 1
 5 14 17 65.36 0.74 1
 6 14 17 25.55 0.32 1
 7 14 17 7.85 0.13 1
 8 14 17 0.87 0.07 1
 9 14 17 1.33 0.08 1
 0 15 17 44.34 0.77 1
 1 15 17 7.77 0.14 1
 2 15 17 13.29 0.19 1
 3 15 17 3.56 0.11 1
 4 15 17 1.08 0.07 1
 5 15 17 0.45 0.07 1
 6 15 17 12.81 0.19 1
 7 15 17 8.42 0.14 1
 8 15 17 7.43 0.13 1
 0 16 17 14.04 0.31 1
 1 16 17 5.23 0.14 1
 2 16 17 2.5 0.09 1
 3 16 17 0.53 0.07 1
 4 16 17 22.05 0.28 1
 5 16 17 0.52 0.07 1
 6 16 17 5.87 0.13 1
 7 16 17 6.12 0.14 1
 0 17 17 29.16 0.55 1
 1 17 17 8.43 0.15 1
 2 17 17 15.43 0.22 1
 3 17 17 2.19 0.08 1
 4 17 17 2.35 0.08 1
 5 17 17 1.72 0.08 1
 6 17 17 13.77 0.21 1
 0 18 17 16.12 0.34 1
 1 18 17 13.46 0.29 1
 2 18 17 9.48 0.19 1
 3 18 17 10.94 0.17 1
 4 18 17 18.12 0.24 1
 5 18 17 5.84 0.14 1
 0 19 17 1.61 0.12 1
 1 19 17 3.69 0.11 1
 2 19 17 6.46 0.14 1
 3 19 17 12.16 0.21 1
 0 0 18 137.3 3.53 1
 1 0 18 704.48 11.22 1
 2 0 18 204.39 3.08 1
 3 0 18 3.69 0.09 1
 4 0 18 15.13 0.26 1
 5 0 18 111.25 1.79 1
 6 0 18 4.42 0.17 1
 7 0 18 84.96 1.42 1
 8 0 18 32.67 0.73 1
 9 0 18 34.4 0.55 1
 10 0 18 0.19 0.07 1
 11 0 18 0.29 0.1 1
 12 0 18 0.05 0.11 1
 0 1 18 407.15 6.94 1
 1 1 18 91.74 1.12 1
 2 1 18 81.93 0.92 1
 3 1 18 58.65 0.69 1
 4 1 18 89.53 0.99 1
 5 1 18 119.26 1.38 1
 6 1 18 76.72 0.96 1
 7 1 18 89.11 1.01 1
 8 1 18 0.66 0.06 1
 9 1 18 20.16 0.27 1
 10 1 18 17.23 0.24 1
 11 1 18 16.24 0.23 1
 12 1 18 1.01 0.07 1
 1 2 18 15.82 0.21 1
 2 2 18 1.4 0.05 1
 3 2 18 160.96 1.9 1
 4 2 18 109.62 1.26 1
 5 2 18 42.64 0.57 1
 6 2 18 3.23 0.07 1
 7 2 18 9.27 0.13 1
 8 2 18 11.36 0.16 1
 9 2 18 24.35 0.31 1
 10 2 18 11.69 0.17 1
 11 2 18 0.45 0.07 1
 12 2 18 2.84 0.1 1
 0 3 18 96.72 1.5 1
 1 3 18 50.59 0.72 1
 2 3 18 70.65 0.87 1
 3 3 18 145.39 1.92 1
 4 3 18 37.71 0.44 1
 5 3 18 35.61 0.41 1
 6 3 18 14.24 0.19 1
 7 3 18 15.37 0.2 1
 8 3 18 2.18 0.07 1
 9 3 18 15.19 0.2 1
 10 3 18 7.55 0.13 1
 11 3 18 7.67 0.14 1
 12 3 18 11.9 0.2 1
 1 4 18 44.68 0.62 1
 2 4 18 220.87 2.72 1
 3 4 18 29.84 0.37 1
 4 4 18 447.44 5.46 1
 5 4 18 129.5 1.49 1
 6 4 18 62.39 0.75 1
 7 4 18 0.11 0.05 1
 8 4 18 10.81 0.15 1
 9 4 18 3.42 0.08 1
 10 4 18 0.93 0.07 1
 11 4 18 6.98 0.12 1
 12 4 18 7.01 0.14 1
 0 5 18 20.89 0.34 1
 1 5 18 39.35 0.47 1
 2 5 18 196.02 2.28 1
 3 5 18 24.25 0.3 1
 4 5 18 103.46 1.13 1
 5 5 18 11.81 0.15 1
 6 5 18 82.15 1 1
 7 5 18 0.78 0.05 1
 8 5 18 34.1 0.4 1
 9 5 18 1.39 0.07 1
 10 5 18 41.65 0.52 1
 11 5 18 3.83 0.1 1
 12 5 18 1.63 0.08 1
 0 6 18 6.51 0.17 1
 1 6 18 125.57 1.4 1
 2 6 18 34.18 0.36 1
 3 6 18 61.01 0.71 1
 4 6 18 94.42 1.06 1
 5 6 18 29.35 0.33 1
 6 6 18 1.48 0.06 1
 7 6 18 62.34 0.77 1
 8 6 18 16.38 0.21 1
 9 6 18 35.7 0.46 1
 10 6 18 11.28 0.18 1
 11 6 18 6.74 0.13 1
 12 6 18 3.34 0.1 1
 0 7 18 0.13 0.06 1
 1 7 18 62.15 0.72 1
 2 7 18 63.98 0.72 1
 3 7 18 199 2.23 1
 4 7 18 34.72 0.39 1
 5 7 18 27.24 0.32 1
 6 7 18 56.69 0.77 1
 7 7 18 17.14 0.24 1
 8 7 18 10.48 0.16 1
 9 7 18 4.26 0.1 1
 10 7 18 12.51 0.2 1
 11 7 18 1.39 0.08 1
 0 8 18 85.28 1.51 1
 1 8 18 48.94 0.58 1
 2 8 18 124.35 1.39 1
 3 8 18 10.83 0.16 1
 4 8 18 11.86 0.17 1
 5 8 18 18.78 0.25 1
 6 8 18 0.16 0.05 1
 7 8 18 10.27 0.17 1
 8 8 18 12.31 0.21 1
 9 8 18 13.74 0.2 1
 10 8 18 6.46 0.13 1
 11 8 18 0.19 0.07 1
 0 9 18 18.38 0.36 1
 1 9 18 111.28 1.29 1
 2 9 18 51.21 0.59 1
 3 9 18 45.81 0.55 1
 4 9 18 8.81 0.13 1
 5 9 18 32.72 0.42 1
 6 9 18 34.09 0.45 1
 7 9 18 8.86 0.15 1
 8 9 18 29.14 0.38 1
 9 9 18 0.75 0.07 1
 10 9 18 2.88 0.09 1
 11 9 18 4.52 0.1 1
 0 10 18 0.06 0.06 1
 1 10 18 107.13 1.21 1
 2 10 18 39.85 0.46 1
 3 10 18 22.38 0.33 1
 4 10 18 48.17 0.62 1
 5 10 18 5.39 0.11 1
 6 10 18 3.08 0.09 1
 7 10 18 30.43 0.41 1
 8 10 18 5.02 0.1 1
 9 10 18 26.51 0.34 1
 10 10 18 1.14 0.08 1
 0 11 18 230.78 3.88 1
 1 11 18 77.2 0.96 1
 2 11 18 33.11 0.46 1
 3 11 18 1.79 0.07 1
 4 11 18 11.52 0.19 1
 5 11 18 14.69 0.22 1
 6 11 18 92.63 1.08 1
 7 11 18 8.24 0.13 1
 8 11 18 10.39 0.17 1
 9 11 18 3.19 0.08 1
 10 11 18 7.81 0.13 1
 0 12 18 4.3 0.13 1
 1 12 18 2.46 0.08 1
 2 12 18 9.73 0.16 1
 3 12 18 19.5 0.26 1
 4 12 18 41.4 0.51 1
 5 12 18 8.77 0.16 1
 6 12 18 12.1 0.18 1
 7 12 18 11.48 0.17 1
 8 12 18 3.24 0.08 1
 9 12 18 1.53 0.08 1
 10 12 18 0.24 0.08 1
 0 13 18 20.09 0.49 1
 1 13 18 6.61 0.12 1
 2 13 18 24.56 0.31 1
 3 13 18 24.45 0.31 1
 4 13 18 4.46 0.09 1
 5 13 18 5.67 0.12 1
 6 13 18 4.65 0.1 1
 7 13 18 5.03 0.1 1
 8 13 18 0.99 0.07 1
 9 13 18 8.2 0.13 1
 0 14 18 5.31 0.21 1
 1 14 18 13.27 0.2 1
 2 14 18 0.67 0.07 1
 3 14 18 16.68 0.23 1
 4 14 18 9.13 0.15 1
 5 14 18 3.47 0.09 1
 6 14 18 1.7 0.07 1
 7 14 18 3.91 0.1 1
 8 14 18 1.77 0.08 1
 0 15 18 10.85 0.25 1
 1 15 18 13.04 0.17 1
 2 15 18 14.19 0.22 1
 3 15 18 59.18 0.72 1
 4 15 18 12.31 0.2 1
 5 15 18 26.31 0.33 1
 6 15 18 7.85 0.14 1
 7 15 18 2.01 0.08 1
 8 15 18 0.22 0.07 1
 0 16 18 2.7 0.13 1
 1 16 18 21.18 0.3 1
 2 16 18 6.16 0.13 1
 3 16 18 0.14 0.07 1
 4 16 18 4.15 0.1 1
 5 16 18 0.27 0.07 1
 6 16 18 0.11 0.07 1
 7 16 18 6.75 0.13 1
 0 17 18 20.85 0.4 1
 1 17 18 1.91 0.08 1
 2 17 18 9.37 0.17 1
 3 17 18 6.2 0.12 1
 4 17 18 4.38 0.1 1
 5 17 18 3.42 0.1 1
 6 17 18 1.08 0.08 1
 0 18 18 0 0.12 1
 1 18 18 5.52 0.12 1
 2 18 18 2.96 0.11 1
 3 18 18 2.77 0.09 1
 4 18 18 2.01 0.09 1
 0 19 18 1.86 0.13 1
 1 19 18 1.55 0.09 1
 2 19 18 4.62 0.12 1
 1 0 19 327.38 5.32 1
 2 0 19 354.4 5.48 1
 3 0 19 229.31 3.57 1
 4 0 19 580.29 8.68 1
 5 0 19 322.82 5.13 1
 6 0 19 24.45 0.42 1
 7 0 19 15.95 0.31 1
 8 0 19 25.24 0.46 1
 9 0 19 7.55 0.19 1
 10 0 19 19.74 0.35 1
 11 0 19 3.24 0.13 1
 12 0 19 3.02 0.14 1
 0 1 19 473.01 8.22 1
 1 1 19 76.48 0.9 1
 2 1 19 276.27 3.17 1
 3 1 19 147.72 1.75 1
 4 1 19 25.43 0.32 1
 5 1 19 17.32 0.22 1
 6 1 19 181.66 2.02 1
 7 1 19 5.24 0.11 1
 8 1 19 53.13 0.61 1
 9 1 19 20.72 0.27 1
 10 1 19 14.32 0.21 1
 11 1 19 9.1 0.17 1
 12 1 19 0.76 0.08 1
 0 2 19 461 7.09 1
 1 2 19 38.07 0.47 1
 2 2 19 273.16 3.28 1
 3 2 19 182.74 2.19 1
 4 2 19 318.81 3.57 1
 5 2 19 35.36 0.41 1
 6 2 19 91.35 1.07 1
 7 2 19 4.32 0.09 1
 8 2 19 60.98 0.69 1
 9 2 19 69.08 0.78 1
 10 2 19 9.24 0.14 1
 11 2 19 5.51 0.11 1
 12 2 19 15.69 0.24 1
 0 3 19 1.8 0.06 1
 1 3 19 344.75 4.15 1
 2 3 19 297.11 3.59 1
 3 3 19 244.15 2.88 1
 4 3 19 55.6 0.64 1
 5 3 19 272.79 2.95 1
 6 3 19 2.31 0.06 1
 7 3 19 68.38 0.9 1
 8 3 19 20.03 0.25 1
 9 3 19 13.25 0.18 1
 10 3 19 3.68 0.1 1
 11 3 19 37.91 0.46 1
 12 3 19 0.35 0.08 1
 0 4 19 8.28 0.15 1
 1 4 19 660.24 7.91 1
 2 4 19 123.03 1.48 1
 3 4 19 4.87 0.1 1
 4 4 19 61.81 0.77 1
 5 4 19 123.81 1.34 1
 6 4 19 0.53 0.05 1
 7 4 19 125.96 1.64 1
 8 4 19 54.04 0.61 1
 9 4 19 23.57 0.33 1
 10 4 19 6.58 0.12 1
 11 4 19 5.68 0.11 1
 12 4 19 2.4 0.09 1
 0 5 19 34.57 0.56 1
 1 5 19 49.07 0.62 1
 2 5 19 154.6 1.81 1
 3 5 19 364.95 4.29 1
 4 5 19 30.77 0.39 1
 5 5 19 79.93 0.88 1
 6 5 19 106.48 1.3 1
 7 5 19 15.21 0.22 1
 8 5 19 13.73 0.18 1
 9 5 19 30.16 0.39 1
 10 5 19 7.32 0.14 1
 11 5 19 14.39 0.2 1
 12 5 19 5.18 0.11 1
 0 6 19 69.99 1.13 1
 1 6 19 305.13 3.27 1
 2 6 19 18.55 0.23 1
 3 6 19 153.05 1.77 1
 4 6 19 20.66 0.22 1
 5 6 19 91.4 1 1
 6 6 19 28.14 0.4 1
 7 6 19 102.03 1.25 1
 8 6 19 1.84 0.06 1
 9 6 19 35.45 0.47 1
 10 6 19 5.92 0.15 1
 11 6 19 5.96 0.12 1
 12 6 19 7.4 0.15 1
 0 7 19 97.43 1.62 1
 1 7 19 220.2 2.53 1
 2 7 19 140.11 1.61 1
 3 7 19 139.67 1.55 1
 4 7 19 3.27 0.07 1
 5 7 19 62.31 0.73 1
 6 7 19 42.64 0.57 1
 7 7 19 35.75 0.44 1
 8 7 19 39.14 0.47 1
 9 7 19 7.76 0.14 1
 10 7 19 19.93 0.27 1
 11 7 19 4.84 0.11 1
 0 8 19 34.83 0.62 1
 1 8 19 5.64 0.1 1
 2 8 19 71.04 0.8 1
 3 8 19 119.79 1.28 1
 4 8 19 201.22 1.98 1
 5 8 19 42.12 0.57 1
 6 8 19 57 0.67 1
 7 8 19 10.72 0.16 1
 8 8 19 0.66 0.06 1
 9 8 19 5.86 0.13 1
 10 8 19 8.05 0.14 1
 11 8 19 0.85 0.07 1
 0 9 19 41.17 0.8 1
 1 9 19 130.89 1.48 1
 2 9 19 68.43 0.77 1
 3 9 19 147.27 1.64 1
 4 9 19 33.64 0.43 1
 5 9 19 86.93 1.04 1
 6 9 19 30.13 0.43 1
 7 9 19 16.53 0.21 1
 8 9 19 21.1 0.27 1
 9 9 19 1.75 0.07 1
 10 9 19 12.76 0.19 1
 11 9 19 0.6 0.08 1
 0 10 19 53.27 0.87 1
 1 10 19 58.86 0.68 1
 2 10 19 106.04 1.22 1
 3 10 19 28.74 0.41 1
 4 10 19 142.37 1.75 1
 5 10 19 54.15 0.72 1
 6 10 19 0.08 0.06 1
 7 10 19 21.96 0.28 1
 8 10 19 15.66 0.21 1
 9 10 19 13.94 0.2 1
 10 10 19 8.15 0.19 1
 0 11 19 60.08 1.09 1
 1 11 19 36.09 0.52 1
 2 11 19 87.32 1.17 1
 3 11 19 71.18 0.91 1
 4 11 19 64.12 0.83 1
 5 11 19 25.04 0.34 1
 6 11 19 51.31 0.59 1
 7 11 19 1.52 0.08 1
 8 11 19 2.67 0.08 1
 9 11 19 5.79 0.12 1
 10 11 19 6.01 0.13 1
 0 12 19 11.13 0.25 1
 1 12 19 75.21 0.9 1
 2 12 19 0.59 0.05 1
 3 12 19 9.3 0.14 1
 4 12 19 6.18 0.11 1
 5 12 19 26.86 0.33 1
 6 12 19 7.17 0.12 1
 7 12 19 14.73 0.19 1
 8 12 19 8.16 0.13 1
 9 12 19 15.87 0.22 1
 0 13 19 0.11 0.06 1
 1 13 19 33.39 0.43 1
 2 13 19 75.24 0.89 1
 3 13 19 31.26 0.39 1
 4 13 19 35.93 0.42 1
 5 13 19 31.51 0.4 1
 6 13 19 2.08 0.07 1
 7 13 19 14.23 0.2 1
 8 13 19 4.06 0.1 1
 9 13 19 2.17 0.08 1
 0 14 19 19.19 0.39 1
 1 14 19 30.19 0.37 1
 2 14 19 51.92 0.65 1
 3 14 19 0.39 0.06 1
 4 14 19 45.84 0.57 1
 5 14 19 4.77 0.1 1
 6 14 19 8.58 0.15 1
 7 14 19 12.06 0.17 1
 8 14 19 12.91 0.18 1
 0 15 19 70.56 1.25 1
 1 15 19 0.2 0.05 1
 2 15 19 40.57 0.51 1
 3 15 19 6.05 0.14 1
 4 15 19 16.51 0.23 1
 5 15 19 2.81 0.07 1
 6 15 19 20.08 0.26 1
 7 15 19 5.63 0.11 1
 0 16 19 0.83 0.11 1
 1 16 19 16.22 0.26 1
 2 16 19 5.13 0.12 1
 3 16 19 19.16 0.29 1
 4 16 19 12.74 0.19 1
 5 16 19 14.68 0.21 1
 6 16 19 4.48 0.11 1
 7 16 19 0.99 0.08 1
 0 17 19 11.63 0.25 1
 1 17 19 8.56 0.16 1
 2 17 19 25.59 0.35 1
 3 17 19 4.37 0.1 1
 4 17 19 10.27 0.16 1
 5 17 19 1.08 0.08 1
 6 17 19 8.23 0.15 1
 0 18 19 0.64 0.11 1
 1 18 19 6.73 0.14 1
 2 18 19 9.81 0.15 1
 3 18 19 6.14 0.12 1
 4 18 19 13.58 0.2 1
 0 19 19 0.58 0.13 1
 1 19 19 8.73 0.17 1
 2 19 19 1.56 0.1 1
 0 0 20 452.73 12.46 1
 1 0 20 256.69 3.95 1
 2 0 20 97.93 1.53 1
 3 0 20 117.89 1.81 1
 4 0 20 225.21 3.76 1
 5 0 20 3.36 0.11 1
 6 0 20 209.34 3.34 1
 7 0 20 76.92 1.37 1
 8 0 20 25.47 0.45 1
 9 0 20 70.98 1.23 1
 10 0 20 19.3 0.33 1
 11 0 20 8.23 0.19 1
 12 0 20 0.55 0.11 1
 0 1 20 4.45 0.12 1
 1 1 20 49.98 0.62 1
 2 1 20 190.01 2.29 1
 3 1 20 208.38 2.4 1
 4 1 20 108.19 1.23 1
 5 1 20 71.95 0.82 1
 6 1 20 6.05 0.11 1
 7 1 20 15.1 0.24 1
 8 1 20 20.87 0.27 1
 9 1 20 5.04 0.09 1
 10 1 20 3.83 0.09 1
 11 1 20 10.51 0.17 1
 12 1 20 0.83 0.08 1
 0 2 20 216.14 3.37 1
 1 2 20 137.67 1.64 1
 2 2 20 55.98 0.66 1
 3 2 20 168.8 2.03 1
 4 2 20 53.29 0.64 1
 5 2 20 37.95 0.43 1
 6 2 20 38.37 0.46 1
 7 2 20 58.97 0.85 1
 8 2 20 4.88 0.1 1
 9 2 20 7.41 0.13 1
 10 2 20 3.75 0.09 1
 11 2 20 4.53 0.1 1
 12 2 20 1.31 0.08 1
 0 3 20 500.8 8.05 1
 1 3 20 52.81 0.62 1
 2 3 20 109.16 1.31 1
 3 3 20 159.49 1.92 1
 4 3 20 9.05 0.14 1
 5 3 20 63.28 0.61 1
 6 3 20 154.25 1.78 1
 7 3 20 22.71 0.35 1
 8 3 20 35.91 0.44 1
 9 3 20 19.06 0.25 1
 10 3 20 12.09 0.17 1
 11 3 20 10.65 0.16 1
 12 3 20 1.96 0.09 1
 0 4 20 9.29 0.22 1
 1 4 20 25.78 0.35 1
 2 4 20 83.86 1 1
 3 4 20 33.28 0.41 1
 4 4 20 219.78 2.55 1
 5 4 20 32.25 0.33 1
 6 4 20 8.94 0.13 1
 7 4 20 0.79 0.06 1
 8 4 20 2.29 0.07 1
 9 4 20 7.63 0.14 1
 10 4 20 23.52 0.32 1
 11 4 20 7.12 0.13 1
 12 4 20 5.49 0.12 1
 0 5 20 87.6 1.4 1
 1 5 20 63.23 0.79 1
 2 5 20 92.39 1.1 1
 3 5 20 115.64 1.37 1
 4 5 20 9.55 0.14 1
 5 5 20 73.11 0.91 1
 6 5 20 14.66 0.21 1
 7 5 20 12.07 0.2 1
 8 5 20 57.56 0.64 1
 9 5 20 12.81 0.19 1
 10 5 20 13.75 0.19 1
 11 5 20 9.46 0.15 1
 12 5 20 3 0.1 1
 0 6 20 4.21 0.14 1
 1 6 20 103.79 1.14 1
 2 6 20 61.91 0.71 1
 3 6 20 68.51 0.79 1
 4 6 20 148.65 1.76 1
 5 6 20 24.68 0.33 1
 6 6 20 77.63 1 1
 7 6 20 23.41 0.32 1
 8 6 20 1.42 0.06 1
 9 6 20 25.7 0.37 1
 10 6 20 13.1 0.19 1
 11 6 20 1.77 0.09 1
 0 7 20 0.05 0.06 1
 1 7 20 79.03 0.89 1
 2 7 20 65.55 0.71 1
 3 7 20 101.91 0.81 1
 4 7 20 10.59 0.13 1
 5 7 20 61.77 0.63 1
 6 7 20 9.57 0.16 1
 7 7 20 1.01 0.06 1
 8 7 20 1.32 0.06 1
 9 7 20 3.83 0.1 1
 10 7 20 3.42 0.09 1
 11 7 20 8.19 0.14 1
 0 8 20 187.24 3.15 1
 1 8 20 282.45 3.09 1
 2 8 20 1.34 0.05 1
 3 8 20 20.97 0.26 1
 4 8 20 9.51 0.16 1
 5 8 20 22.86 0.32 1
 6 8 20 5.4 0.1 1
 7 8 20 75.19 0.92 1
 8 8 20 13.14 0.2 1
 9 8 20 5.59 0.1 1
 10 8 20 9.53 0.17 1
 11 8 20 0.93 0.08 1
 0 9 20 22.89 0.4 1
 1 9 20 17.35 0.23 1
 2 9 20 21.09 0.26 1
 3 9 20 28.48 0.35 1
 4 9 20 8.09 0.16 1
 5 9 20 11.3 0.18 1
 6 9 20 9.15 0.16 1
 7 9 20 17.83 0.23 1
 8 9 20 2.29 0.07 1
 9 9 20 1.52 0.07 1
 10 9 20 8.02 0.14 1
 11 9 20 6.43 0.13 1
 0 10 20 12.69 0.34 1
 1 10 20 50.4 0.61 1
 2 10 20 38.6 0.54 1
 3 10 20 0.99 0.06 1
 4 10 20 47.24 0.61 1
 5 10 20 26.77 0.36 1
 6 10 20 85.27 1.07 1
 7 10 20 22.41 0.3 1
 8 10 20 1.51 0.07 1
 9 10 20 5.04 0.1 1
 10 10 20 3.16 0.09 1
 0 11 20 24.16 0.48 1
 1 11 20 21.69 0.33 1
 2 11 20 109.12 1.39 1
 3 11 20 9.67 0.16 1
 4 11 20 23.56 0.32 1
 5 11 20 20.27 0.26 1
 6 11 20 3.63 0.08 1
 7 11 20 11.01 0.15 1
 8 11 20 30.55 0.37 1
 9 11 20 1.27 0.07 1
 10 11 20 1.64 0.09 1
 0 12 20 0 0.07 1
 1 12 20 16.43 0.24 1
 2 12 20 35.79 0.44 1
 3 12 20 23.89 0.29 1
 4 12 20 32.37 0.4 1
 5 12 20 18.09 0.24 1
 6 12 20 4.99 0.1 1
 7 12 20 3.03 0.08 1
 8 12 20 5.76 0.11 1
 9 12 20 0.73 0.07 1
 0 13 20 67.2 1.2 1
 1 13 20 18.65 0.28 1
 2 13 20 2.67 0.09 1
 3 13 20 13.79 0.19 1
 4 13 20 20.78 0.26 1
 5 13 20 15.56 0.21 1
 6 13 20 17.57 0.23 1
 7 13 20 17.88 0.23 1
 8 13 20 2.36 0.09 1
 9 13 20 0.21 0.07 1
 0 14 20 1.11 0.1 1
 1 14 20 30.76 0.41 1
 2 14 20 19.35 0.27 1
 3 14 20 4.05 0.09 1
 4 14 20 39.67 0.48 1
 5 14 20 2.17 0.07 1
 6 14 20 0.86 0.06 1
 7 14 20 12.47 0.19 1
 8 14 20 1.2 0.07 1
 0 15 20 0.66 0.1 1
 1 15 20 16.59 0.21 1
 2 15 20 1.4 0.08 1
 3 15 20 9.66 0.15 1
 4 15 20 1.16 0.07 1
 5 15 20 10.94 0.16 1
 6 15 20 0.21 0.07 1
 7 15 20 3.13 0.09 1
 0 16 20 15.25 0.35 1
 1 16 20 16.7 0.23 1
 2 16 20 2.49 0.1 1
 3 16 20 14.32 0.2 1
 4 16 20 3.13 0.09 1
 5 16 20 0.59 0.08 1
 6 16 20 6.56 0.13 1
 0 17 20 0.07 0.11 1
 1 17 20 7.55 0.14 1
 2 17 20 3.79 0.1 1
 3 17 20 11.15 0.17 1
 4 17 20 0.19 0.07 1
 5 17 20 6.7 0.13 1
 0 18 20 18.18 0.36 1
 1 18 20 5.93 0.14 1
 2 18 20 11.88 0.19 1
 3 18 20 7.54 0.14 1
 4 18 20 14.18 0.21 1
 0 19 20 10.38 0.28 1
 1 19 20 0.16 0.09 1
 1 0 21 15.05 0.32 1
 2 0 21 445.6 6.59 1
 3 0 21 182.72 2.86 1
 4 0 21 262.15 4.17 1
 5 0 21 2.56 0.08 1
 6 0 21 93.76 1.53 1
 7 0 21 1.03 0.08 1
 8 0 21 0.13 0.07 1
 9 0 21 0.16 0.09 1
 10 0 21 10.48 0.21 1
 11 0 21 0.38 0.07 1
 12 0 21 13.01 0.28 1
 0 1 21 263.98 4.71 1
 1 1 21 97.2 1.14 1
 2 1 21 217.7 2.52 1
 3 1 21 59.31 0.69 1
 4 1 21 49.61 0.57 1
 5 1 21 63.07 0.71 1
 6 1 21 64.6 0.75 1
 7 1 21 46.99 0.67 1
 8 1 21 93.25 1.12 1
 9 1 21 1.05 0.06 1
 10 1 21 9.4 0.14 1
 11 1 21 4.11 0.11 1
 12 1 21 5.18 0.13 1
 0 2 21 10.16 0.23 1
 1 2 21 142.66 1.75 1
 2 2 21 19.98 0.25 1
 3 2 21 51.16 0.61 1
 4 2 21 21.85 0.32 1
 5 2 21 60.98 0.7 1
 6 2 21 20.84 0.28 1
 7 2 21 42.94 0.64 1
 8 2 21 46.21 0.57 1
 9 2 21 11.65 0.16 1
 10 2 21 14.68 0.2 1
 11 2 21 4.18 0.11 1
 12 2 21 2.39 0.09 1
 0 3 21 242.68 3.67 1
 1 3 21 33.05 0.42 1
 2 3 21 173.11 2.04 1
 3 3 21 314.56 3.76 1
 4 3 21 25.72 0.34 1
 5 3 21 21.63 0.26 1
 6 3 21 21.38 0.29 1
 7 3 21 0.68 0.06 1
 8 3 21 5.82 0.12 1
 9 3 21 10.63 0.15 1
 10 3 21 6.82 0.13 1
 11 3 21 2.26 0.09 1
 12 3 21 0.5 0.08 1
 0 4 21 116.25 1.86 1
 1 4 21 85.74 1 1
 2 4 21 6.77 0.11 1
 3 4 21 117.86 1.4 1
 4 4 21 40.82 0.5 1
 5 4 21 58.62 0.56 1
 6 4 21 6.16 0.1 1
 7 4 21 57.07 0.79 1
 8 4 21 22.53 0.28 1
 9 4 21 45.74 0.52 1
 10 4 21 14.82 0.21 1
 11 4 21 10.93 0.16 1
 12 4 21 0.35 0.08 1
 0 5 21 143.63 2.48 1
 1 5 21 90.35 1.05 1
 2 5 21 195.74 2.26 1
 3 5 21 69.59 0.84 1
 4 5 21 88.74 1.09 1
 5 5 21 299.89 1.52 1
 6 5 21 25.69 0.34 1
 7 5 21 7.53 0.16 1
 8 5 21 8.66 0.13 1
 9 5 21 1.87 0.07 1
 10 5 21 20.78 0.27 1
 11 5 21 23.56 0.31 1
 0 6 21 132.01 2.13 1
 1 6 21 275.68 2.98 1
 2 6 21 35.44 0.42 1
 3 6 21 139.1 1.61 1
 4 6 21 76.43 0.95 1
 5 6 21 152.01 1.25 1
 6 6 21 40.78 0.5 1
 7 6 21 31.5 0.44 1
 8 6 21 3.75 0.09 1
 9 6 21 1.91 0.08 1
 10 6 21 5 0.11 1
 11 6 21 1.77 0.08 1
 0 7 21 158.89 2.63 1
 1 7 21 83.29 0.94 1
 2 7 21 31.62 0.4 1
 3 7 21 44.09 0.51 1
 4 7 21 19.39 0.25 1
 5 7 21 0.22 0.05 1
 6 7 21 33.77 0.41 1
 7 7 21 18.22 0.26 1
 8 7 21 27.83 0.37 1
 9 7 21 12.48 0.18 1
 10 7 21 5.01 0.12 1
 11 7 21 6.78 0.13 1
 0 8 21 31.56 0.63 1
 1 8 21 1.4 0.05 1
 2 8 21 77.06 0.88 1
 3 8 21 4.13 0.09 1
 4 8 21 67.45 0.89 1
 5 8 21 41.01 0.46 1
 6 8 21 26.63 0.34 1
 7 8 21 1.07 0.06 1
 8 8 21 6.99 0.11 1
 9 8 21 4.44 0.09 1
 10 8 21 7.85 0.13 1
 11 8 21 6.11 0.13 1
 0 9 21 166.7 2.62 1
 1 9 21 50.63 0.59 1
 2 9 21 62.24 0.72 1
 3 9 21 10.62 0.17 1
 4 9 21 16.89 0.26 1
 5 9 21 6.65 0.13 1
 6 9 21 10.97 0.16 1
 7 9 21 27.43 0.34 1
 8 9 21 19.37 0.25 1
 9 9 21 2.03 0.08 1
 10 9 21 2.67 0.1 1
 0 10 21 17.73 0.34 1
 1 10 21 108.77 1.45 1
 2 10 21 35.4 0.53 1
 3 10 21 91.19 1.23 1
 4 10 21 40.74 0.52 1
 5 10 21 30.83 0.4 1
 6 10 21 36.25 0.46 1
 7 10 21 17.66 0.24 1
 8 10 21 0.11 0.06 1
 9 10 21 2.7 0.08 1
 10 10 21 8.74 0.15 1
 0 11 21 21.86 0.55 1
 1 11 21 14.47 0.23 1
 2 11 21 7.5 0.14 1
 3 11 21 41.04 0.52 1
 4 11 21 3.85 0.1 1
 5 11 21 70.6 0.84 1
 6 11 21 19.1 0.24 1
 7 11 21 6.84 0.12 1
 8 11 21 11.52 0.18 1
 9 11 21 0.49 0.07 1
 10 11 21 3.64 0.11 1
 0 12 21 62.22 1.15 1
 1 12 21 35.97 0.45 1
 2 12 21 36.04 0.43 1
 3 12 21 8.81 0.15 1
 4 12 21 0.14 0.06 1
 5 12 21 5.48 0.11 1
 6 12 21 12.29 0.17 1
 7 12 21 31.92 0.38 1
 8 12 21 16.79 0.22 1
 9 12 21 2.63 0.08 1
 0 13 21 16.2 0.32 1
 1 13 21 0.06 0.05 1
 2 13 21 27.09 0.34 1
 3 13 21 26.34 0.32 1
 4 13 21 5.8 0.1 1
 5 13 21 4.83 0.11 1
 6 13 21 2.23 0.07 1
 7 13 21 0.61 0.07 1
 8 13 21 0.44 0.07 1
 0 14 21 0.91 0.07 1
 1 14 21 20.98 0.27 1
 2 14 21 4.34 0.1 1
 3 14 21 13.12 0.19 1
 4 14 21 14.46 0.21 1
 5 14 21 4.17 0.09 1
 6 14 21 1.33 0.07 1
 7 14 21 6.72 0.12 1
 8 14 21 8.67 0.14 1
 0 15 21 17.67 0.33 1
 1 15 21 7.41 0.12 1
 2 15 21 26.75 0.34 1
 3 15 21 9.53 0.15 1
 4 15 21 16.99 0.23 1
 5 15 21 12.14 0.18 1
 6 15 21 5.26 0.11 1
 7 15 21 3.2 0.1 1
 0 16 21 1.86 0.12 1
 1 16 21 8.85 0.14 1
 2 16 21 30.3 0.39 1
 3 16 21 25.34 0.32 1
 4 16 21 25.53 0.33 1
 5 16 21 3.88 0.1 1
 6 16 21 4.49 0.11 1
 0 17 21 9.79 0.23 1
 1 17 21 7.86 0.15 1
 2 17 21 8.06 0.15 1
 3 17 21 3.77 0.1 1
 4 17 21 9.72 0.15 1
 5 17 21 5.15 0.12 1
 0 18 21 1.87 0.13 1
 1 18 21 4.56 0.12 1
 2 18 21 1.01 0.08 1
 3 18 21 1.26 0.09 1
 0 0 22 98 2.72 1
 1 0 22 118.86 1.97 1
 2 0 22 63.22 0.96 1
 3 0 22 65.37 1.06 1
 4 0 22 62.18 0.99 1
 5 0 22 98.77 1.59 1
 6 0 22 60 0.98 1
 7 0 22 81.4 1.75 1
 8 0 22 6.71 0.15 1
 9 0 22 15.55 0.28 1
 10 0 22 12.43 0.25 1
 11 0 22 0.08 0.08 1
 12 0 22 3.25 0.16 1
 0 1 22 0.28 0.05 1
 1 1 22 57.23 0.65 1
 2 1 22 14.17 0.21 1
 3 1 22 282.91 3.27 1
 4 1 22 81.85 0.93 1
 5 1 22 189.24 2.1 1
 6 1 22 7.97 0.12 1
 7 1 22 15.76 0.27 1
 8 1 22 11.69 0.17 1
 9 1 22 3.29 0.09 1
 10 1 22 7.96 0.12 1
 11 1 22 2.93 0.09 1
 12 1 22 0.08 0.09 1
 0 2 22 12.82 0.23 1
 1 2 22 417.26 4.66 1
 2 2 22 166 1.93 1
 3 2 22 196.3 2.25 1
 4 2 22 79.66 0.93 1
 5 2 22 69.35 0.79 1
 6 2 22 18.86 0.25 1
 7 2 22 108.77 1.54 1
 8 2 22 15.94 0.21 1
 9 2 22 14.31 0.2 1
 10 2 22 13.91 0.21 1
 11 2 22 3.28 0.1 1
 12 2 22 2.85 0.11 1
 0 3 22 297.42 4.61 1
 1 3 22 78.91 0.87 1
 2 3 22 82.98 0.97 1
 3 3 22 9.07 0.14 1
 4 3 22 5.22 0.09 1
 5 3 22 10.56 0.16 1
 6 3 22 18.14 0.25 1
 7 3 22 17.02 0.25 1
 8 3 22 110.15 1.29 1
 9 3 22 0.31 0.05 1
 10 3 22 26.62 0.33 1
 11 3 22 8.08 0.14 1
 0 4 22 224.42 4.42 1
 1 4 22 38.49 0.45 1
 2 4 22 204.71 2.37 1
 3 4 22 23.85 0.3 1
 4 4 22 133.99 1.59 1
 5 4 22 32.2 0.35 1
 6 4 22 191.28 2.34 1
 7 4 22 25.86 0.36 1
 8 4 22 7.58 0.12 1
 9 4 22 21.57 0.26 1
 10 4 22 21.9 0.29 1
 11 4 22 1.83 0.08 1
 0 5 22 556.04 9.09 1
 1 5 22 17.23 0.21 1
 2 5 22 119.56 1.39 1
 3 5 22 10.9 0.16 1
 4 5 22 114.69 1.39 1
 5 5 22 10.84 0.2 1
 6 5 22 56.82 0.68 1
 7 5 22 7.18 0.16 1
 8 5 22 24.53 0.29 1
 9 5 22 0.36 0.05 1
 10 5 22 2.17 0.08 1
 11 5 22 5.8 0.12 1
 0 6 22 77.71 1.27 1
 1 6 22 159.46 1.76 1
 2 6 22 44.05 0.52 1
 3 6 22 15.19 0.2 1
 4 6 22 56.89 0.72 1
 5 6 22 27.35 0.39 1
 6 6 22 46.06 0.54 1
 7 6 22 42.85 0.61 1
 8 6 22 0.99 0.06 1
 9 6 22 4.9 0.11 1
 10 6 22 21.66 0.28 1
 11 6 22 2.7 0.09 1
 0 7 22 386.38 6.06 1
 1 7 22 30.6 0.36 1
 2 7 22 45.09 0.45 1
 3 7 22 44.97 0.53 1
 4 7 22 12.16 0.18 1
 5 7 22 113.53 1.36 1
 6 7 22 42.39 0.49 1
 7 7 22 39.66 0.52 1
 8 7 22 26.67 0.33 1
 9 7 22 2.09 0.07 1
 10 7 22 2.62 0.09 1
 11 7 22 14.44 0.21 1
 0 8 22 3.44 0.11 1
 1 8 22 120.4 1.33 1
 2 8 22 25.24 0.31 1
 3 8 22 34.21 0.4 1
 4 8 22 30.8 0.34 1
 5 8 22 42.14 0.5 1
 6 8 22 4.02 0.09 1
 7 8 22 33.56 0.42 1
 8 8 22 3.2 0.08 1
 9 8 22 16.36 0.21 1
 10 8 22 1.85 0.08 1
 0 9 22 228.7 3.67 1
 1 9 22 15.87 0.22 1
 2 9 22 111.78 1.34 1
 3 9 22 80.84 1.11 1
 4 9 22 14 0.2 1
 5 9 22 136.66 1.28 1
 6 9 22 43.18 0.54 1
 7 9 22 0.11 0.06 1
 8 9 22 8.35 0.14 1
 9 9 22 9.67 0.15 1
 10 9 22 0.21 0.07 1
 0 10 22 4.23 0.14 1
 1 10 22 15.12 0.23 1
 2 10 22 21.83 0.32 1
 3 10 22 22.55 0.3 1
 4 10 22 54.81 0.61 1
 5 10 22 8 0.15 1
 6 10 22 13.28 0.19 1
 7 10 22 5.05 0.12 1
 8 10 22 0.32 0.06 1
 9 10 22 1.02 0.06 1
 10 10 22 9.52 0.16 1
 0 11 22 141.52 2.9 1
 1 11 22 4.62 0.1 1
 2 11 22 13.52 0.2 1
 3 11 22 49.76 0.62 1
 4 11 22 23.63 0.29 1
 5 11 22 14.14 0.19 1
 6 11 22 20.72 0.27 1
 7 11 22 9.49 0.15 1
 8 11 22 10.36 0.15 1
 9 11 22 2.06 0.07 1
 0 12 22 5.36 0.21 1
 1 12 22 5.74 0.1 1
 2 12 22 22.74 0.27 1
 3 12 22 28.01 0.35 1
 4 12 22 34.67 0.43 1
 5 12 22 12.06 0.17 1
 6 12 22 32.51 0.39 1
 7 12 22 8.67 0.14 1
 8 12 22 3.7 0.09 1
 9 12 22 0.53 0.07 1
 0 13 22 72.38 1.18 1
 1 13 22 5.63 0.1 1
 2 13 22 35.43 0.41 1
 3 13 22 5.64 0.11 1
 4 13 22 3.1 0.08 1
 5 13 22 6.9 0.12 1
 6 13 22 7.77 0.12 1
 7 13 22 1.45 0.07 1
 8 13 22 31.26 0.39 1
 0 14 22 1.98 0.09 1
 1 14 22 66.32 0.76 1
 2 14 22 18.28 0.24 1
 3 14 22 3.97 0.09 1
 4 14 22 0.07 0.06 1
 5 14 22 7.94 0.14 1
 6 14 22 5.63 0.1 1
 7 14 22 12.05 0.18 1
 0 15 22 0.41 0.1 1
 1 15 22 3.1 0.08 1
 2 15 22 2.3 0.08 1
 3 15 22 42.4 0.51 1
 4 15 22 0.51 0.07 1
 5 15 22 12.16 0.17 1
 6 15 22 3.31 0.09 1
 7 15 22 0.3 0.08 1
 0 16 22 2.76 0.16 1
 1 16 22 19.18 0.23 1
 2 16 22 18.5 0.26 1
 3 16 22 9.32 0.15 1
 4 16 22 6.74 0.13 1
 5 16 22 6.28 0.13 1
 6 16 22 0.69 0.08 1
 0 17 22 0.15 0.11 1
 1 17 22 5.35 0.12 1
 2 17 22 6.05 0.12 1
 3 17 22 18.4 0.25 1
 4 17 22 0.06 0.07 1
 0 18 22 0.89 0.12 1
 1 18 22 5.47 0.12 1
 2 18 22 5.11 0.16 1
 1 0 23 7.13 0.19 1
 2 0 23 16.35 0.32 1
 3 0 23 1.06 0.09 1
 4 0 23 21.4 0.36 1
 5 0 23 5.58 0.13 1
 6 0 23 67.4 1.17 1
 7 0 23 14.55 0.34 1
 8 0 23 32.13 0.52 1
 9 0 23 1.61 0.09 1
 10 0 23 17.64 0.32 1
 11 0 23 0.23 0.09 1
 0 1 23 314.11 5.48 1
 1 1 23 6.65 0.1 1
 2 1 23 40.49 0.47 1
 3 1 23 134.24 1.54 1
 4 1 23 7.1 0.11 1
 5 1 23 19.09 0.23 1
 6 1 23 18.11 0.25 1
 7 1 23 3.1 0.08 1
 8 1 23 58.75 0.65 1
 9 1 23 6.99 0.12 1
 10 1 23 16.14 0.2 1
 11 1 23 1.29 0.07 1
 0 2 23 225.14 3.82 1
 1 2 23 127.12 1.42 1
 2 2 23 136.38 1.62 1
 3 2 23 65.26 0.76 1
 4 2 23 13.4 0.19 1
 5 2 23 81.71 0.93 1
 6 2 23 55.77 0.72 1
 7 2 23 54.08 0.71 1
 8 2 23 5.23 0.1 1
 9 2 23 4.3 0.1 1
 10 2 23 0.88 0.06 1
 11 2 23 4.71 0.1 1
 0 3 23 2.65 0.1 1
 1 3 23 73.53 0.81 1
 2 3 23 25.96 0.32 1
 3 3 23 0.28 0.05 1
 4 3 23 57.84 0.7 1
 5 3 23 62.17 0.8 1
 6 3 23 11.77 0.17 1
 7 3 23 12.28 0.17 1
 8 3 23 5.27 0.1 1
 9 3 23 7.68 0.13 1
 10 3 23 0.21 0.06 1
 11 3 23 1.11 0.07 1
 0 4 23 0.75 0.05 1
 1 4 23 230.9 2.52 1
 2 4 23 24.28 0.31 1
 3 4 23 64.46 0.77 1
 4 4 23 10.7 0.17 1
 5 4 23 48.94 0.68 1
 6 4 23 8.99 0.14 1
 7 4 23 40.55 0.52 1
 8 4 23 3.6 0.08 1
 9 4 23 8.39 0.13 1
 10 4 23 6.43 0.14 1
 11 4 23 12.12 0.17 1
 0 5 23 44.25 0.72 1
 1 5 23 43.85 0.5 1
 2 5 23 2.16 0.06 1
 3 5 23 149.1 1.74 1
 4 5 23 28.37 0.38 1
 5 5 23 86.92 1.18 1
 6 5 23 12.36 0.16 1
 7 5 23 35.6 0.46 1
 8 5 23 20.88 0.26 1
 9 5 23 6.16 0.12 1
 10 5 23 9.27 0.14 1
 11 5 23 8.15 0.14 1
 0 6 23 19.87 0.35 1
 1 6 23 6.18 0.1 1
 2 6 23 153.96 1.81 1
 3 6 23 52.64 0.69 1
 4 6 23 134.47 1.73 1
 5 6 23 3.51 0.09 1
 6 6 23 31.16 0.38 1
 7 6 23 1.8 0.07 1
 8 6 23 0.4 0.06 1
 9 6 23 5.17 0.11 1
 10 6 23 12.8 0.18 1
 11 6 23 8.76 0.15 1
 0 7 23 343.78 5.61 1
 1 7 23 47.02 0.53 1
 2 7 23 66.13 0.78 1
 3 7 23 10.79 0.16 1
 4 7 23 52.84 0.7 1
 5 7 23 49.73 0.62 1
 6 7 23 14.99 0.19 1
 7 7 23 16.15 0.27 1
 8 7 23 9.62 0.14 1
 9 7 23 4.34 0.1 1
 10 7 23 2.99 0.09 1
 11 7 23 1.75 0.09 1
 0 8 23 8.08 0.18 1
 1 8 23 44.45 0.51 1
 2 8 23 3.83 0.1 1
 3 8 23 41.75 0.57 1
 4 8 23 1.3 0.07 1
 5 8 23 39.13 0.44 1
 6 8 23 48.3 0.5 1
 7 8 23 0.59 0.06 1
 8 8 23 3.85 0.09 1
 9 8 23 2.89 0.09 1
 10 8 23 8.04 0.13 1
 0 9 23 370.83 6.33 1
 1 9 23 12.35 0.19 1
 2 9 23 26.69 0.36 1
 3 9 23 7.79 0.13 1
 4 9 23 19.39 0.26 1
 5 9 23 22.81 0.35 1
 6 9 23 29.62 0.39 1
 7 9 23 8.34 0.16 1
 8 9 23 11.23 0.16 1
 9 9 23 6.32 0.12 1
 10 9 23 0.27 0.07 1
 0 10 23 1.33 0.08 1
 1 10 23 50.16 0.66 1
 2 10 23 18.43 0.26 1
 3 10 23 7 0.11 1
 4 10 23 25.35 0.33 1
 5 10 23 15.55 0.21 1
 6 10 23 22.32 0.29 1
 7 10 23 2.79 0.08 1
 8 10 23 14.53 0.19 1
 9 10 23 1.29 0.07 1
 10 10 23 5.64 0.13 1
 0 11 23 3.7 0.12 1
 1 11 23 10.63 0.17 1
 2 11 23 3.64 0.09 1
 3 11 23 6.45 0.11 1
 4 11 23 10.41 0.16 1
 5 11 23 39.07 0.47 1
 6 11 23 4.26 0.09 1
 7 11 23 25.78 0.32 1
 8 11 23 8.14 0.13 1
 9 11 23 2.01 0.08 1
 0 12 23 5.31 0.14 1
 1 12 23 69.69 0.81 1
 2 12 23 5.46 0.11 1
 3 12 23 10.77 0.16 1
 4 12 23 7.9 0.14 1
 5 12 23 16.7 0.22 1
 6 12 23 6.7 0.12 1
 7 12 23 15.28 0.2 1
 8 12 23 1.94 0.07 1
 9 12 23 1.57 0.08 1
 0 13 23 30.68 0.53 1
 1 13 23 10.83 0.15 1
 2 13 23 25.53 0.3 1
 3 13 23 26.61 0.33 1
 4 13 23 24.11 0.3 1
 5 13 23 8.49 0.14 1
 6 13 23 18.55 0.23 1
 7 13 23 10.59 0.16 1
 8 13 23 1.65 0.08 1
 0 14 23 1.78 0.09 1
 1 14 23 2.25 0.08 1
 2 14 23 10.46 0.15 1
 3 14 23 14.17 0.2 1
 4 14 23 2.4 0.07 1
 5 14 23 1.07 0.07 1
 6 14 23 9.5 0.14 1
 7 14 23 4.13 0.09 1
 0 15 23 9.32 0.21 1
 1 15 23 0.44 0.06 1
 2 15 23 17.6 0.23 1
 3 15 23 30.75 0.38 1
 4 15 23 1.57 0.07 1
 5 15 23 2.76 0.09 1
 6 15 23 0.37 0.07 1
 0 16 23 0 0.11 1
 1 16 23 4 0.1 1
 2 16 23 13.88 0.21 1
 3 16 23 0.48 0.07 1
 4 16 23 9.89 0.15 1
 5 16 23 1.03 0.07 1
 0 17 23 6.05 0.17 1
 1 17 23 3.78 0.11 1
 2 17 23 2.44 0.09 1
 3 17 23 36.99 0.46 1
 4 17 23 1.17 0.09 1
 0 18 23 1.06 0.14 1
 1 18 23 7.13 0.16 1
 0 0 24 142.01 3.42 1
 1 0 24 251.07 4.12 1
 2 0 24 134.02 2.2 1
 3 0 24 83.71 1.36 1
 4 0 24 7.64 0.15 1
 5 0 24 8.72 0.19 1
 6 0 24 51.65 0.89 1
 7 0 24 109.03 1.94 1
 8 0 24 1.31 0.08 1
 9 0 24 18.53 0.32 1
 10 0 24 0.59 0.09 1
 11 0 24 4.95 0.15 1
 0 1 24 13.78 0.28 1
 1 1 24 41.51 0.49 1
 2 1 24 43.53 0.44 1
 3 1 24 279.71 3.19 1
 4 1 24 1.72 0.05 1
 5 1 24 139.67 1.66 1
 6 1 24 6.6 0.12 1
 7 1 24 1.91 0.07 1
 8 1 24 14.64 0.18 1
 9 1 24 10.3 0.14 1
 10 1 24 10.59 0.15 1
 11 1 24 11.78 0.17 1
 0 2 24 13.3 0.25 1
 1 2 24 143.17 1.6 1
 2 2 24 181.59 2.16 1
 3 2 24 34.58 0.42 1
 4 2 24 65.65 0.78 1
 5 2 24 94.02 1.14 1
 6 2 24 19.8 0.27 1
 7 2 24 79.69 0.93 1
 8 2 24 19.45 0.23 1
 9 2 24 12.28 0.17 1
 10 2 24 1.26 0.06 1
 11 2 24 8.39 0.14 1
 0 3 24 390.99 6.27 1
 1 3 24 6.32 0.1 1
 2 3 24 231.7 2.65 1
 3 3 24 1.2 0.06 1
 4 3 24 51.58 0.62 1
 5 3 24 88.81 1.11 1
 6 3 24 53.46 0.75 1
 7 3 24 3.37 0.08 1
 8 3 24 101.73 1.13 1
 9 3 24 1.52 0.07 1
 10 3 24 1.9 0.07 1
 11 3 24 2.94 0.09 1
 0 4 24 90.48 1.5 1
 1 4 24 32.15 0.37 1
 2 4 24 61.31 0.75 1
 3 4 24 18.86 0.24 1
 4 4 24 87.07 1.15 1
 5 4 24 40.24 0.56 1
 6 4 24 68.61 0.86 1
 7 4 24 0.13 0.05 1
 8 4 24 29.92 0.36 1
 9 4 24 2.87 0.08 1
 10 4 24 29.53 0.38 1
 11 4 24 1.25 0.08 1
 0 5 24 828.82 13.13 1
 1 5 24 40.46 0.46 1
 2 5 24 38.91 0.48 1
 3 5 24 35.95 0.45 1
 4 5 24 1.08 0.06 1
 5 5 24 33.25 0.5 1
 6 5 24 122.86 0.99 1
 7 5 24 1.67 0.06 1
 8 5 24 29.22 0.36 1
 9 5 24 10.19 0.15 1
 10 5 24 6.78 0.12 1
 11 5 24 0.88 0.07 1
 0 6 24 0.92 0.08 1
 1 6 24 116.61 1.28 1
 2 6 24 93.44 1.1 1
 3 6 24 8.24 0.15 1
 4 6 24 75.78 0.98 1
 5 6 24 48.7 0.65 1
 6 6 24 56.09 0.49 1
 7 6 24 24.55 0.29 1
 8 6 24 11.99 0.17 1
 9 6 24 5.68 0.11 1
 10 6 24 21.12 0.27 1
 11 6 24 0.87 0.08 1
 0 7 24 1.27 0.08 1
 1 7 24 4.12 0.08 1
 2 7 24 26.89 0.35 1
 3 7 24 41.63 0.55 1
 4 7 24 29.8 0.39 1
 5 7 24 89.17 1.09 1
 6 7 24 1.35 0.07 1
 7 7 24 12.35 0.19 1
 8 7 24 13.12 0.18 1
 9 7 24 5.97 0.11 1
 10 7 24 0.95 0.07 1
 0 8 24 8.67 0.21 1
 1 8 24 294.15 3.41 1
 2 8 24 22.89 0.31 1
 3 8 24 31.45 0.44 1
 4 8 24 63.02 0.77 1
 5 8 24 75.86 0.87 1
 6 8 24 0.66 0.06 1
 7 8 24 51.95 0.62 1
 8 8 24 3.82 0.1 1
 9 8 24 5.22 0.12 1
 10 8 24 7.03 0.13 1
 0 9 24 26.5 0.57 1
 1 9 24 6.44 0.11 1
 2 9 24 20.19 0.27 1
 3 9 24 91.51 1.15 1
 4 9 24 17.19 0.22 1
 5 9 24 51.49 0.75 1
 6 9 24 5.06 0.11 1
 7 9 24 6.29 0.11 1
 8 9 24 5.28 0.11 1
 9 9 24 11.77 0.17 1
 10 9 24 0.89 0.08 1
 0 10 24 0.32 0.07 1
 1 10 24 31.54 0.42 1
 2 10 24 14.22 0.21 1
 3 10 24 9.84 0.16 1
 4 10 24 28.94 0.35 1
 5 10 24 6.95 0.12 1
 6 10 24 35.85 0.46 1
 7 10 24 24.49 0.3 1
 8 10 24 0.75 0.06 1
 9 10 24 4.53 0.1 1
 0 11 24 107.97 1.86 1
 1 11 24 31.51 0.4 1
 2 11 24 27.7 0.33 1
 3 11 24 33.17 0.4 1
 4 11 24 4.78 0.1 1
 5 11 24 13.45 0.2 1
 6 11 24 12.51 0.19 1
 7 11 24 7.21 0.13 1
 8 11 24 6.53 0.12 1
 9 11 24 7.31 0.14 1
 0 12 24 18.78 0.33 1
 1 12 24 1.53 0.06 1
 2 12 24 48.42 0.61 1
 3 12 24 9.76 0.14 1
 4 12 24 35.26 0.41 1
 5 12 24 1.84 0.07 1
 6 12 24 16.04 0.21 1
 7 12 24 2.52 0.08 1
 8 12 24 7.88 0.14 1
 0 13 24 53.15 0.88 1
 1 13 24 1.41 0.06 1
 2 13 24 23.01 0.27 1
 3 13 24 5.75 0.12 1
 4 13 24 1.99 0.08 1
 5 13 24 4.29 0.09 1
 6 13 24 6.7 0.13 1
 7 13 24 3.7 0.1 1
 8 13 24 18.03 0.24 1
 0 14 24 2.03 0.1 1
 1 14 24 23.03 0.28 1
 2 14 24 29.25 0.34 1
 3 14 24 1.67 0.07 1
 4 14 24 15.83 0.21 1
 5 14 24 6.06 0.11 1
 6 14 24 1.74 0.07 1
 7 14 24 14.56 0.21 1
 0 15 24 17.5 0.32 1
 1 15 24 4.38 0.1 1
 2 15 24 6.76 0.12 1
 3 15 24 5.77 0.13 1
 4 15 24 3.34 0.09 1
 5 15 24 12.98 0.19 1
 6 15 24 5.24 0.12 1
 0 16 24 0.93 0.11 1
 1 16 24 23.5 0.3 1
 2 16 24 12.19 0.18 1
 3 16 24 8.64 0.14 1
 4 16 24 0.49 0.07 1
 5 16 24 5.52 0.11 1
 0 17 24 5.62 0.16 1
 1 17 24 3.68 0.11 1
 2 17 24 3.72 0.11 1
 3 17 24 15.45 0.22 1
 1 0 25 0.42 0.06 1
 2 0 25 91.06 1.46 1
 3 0 25 67.74 1.09 1
 4 0 25 49.66 0.77 1
 5 0 25 12.5 0.25 1
 6 0 25 14.18 0.28 1
 7 0 25 6.85 0.16 1
 8 0 25 2.08 0.09 1
 9 0 25 3.74 0.11 1
 10 0 25 2.9 0.11 1
 11 0 25 0.11 0.1 1
 0 1 25 164.45 2.71 1
 1 1 25 8.68 0.13 1
 2 1 25 83.37 0.82 1
 3 1 25 16.5 0.21 1
 4 1 25 5.9 0.11 1
 5 1 25 18.07 0.25 1
 6 1 25 42.36 0.57 1
 7 1 25 3.94 0.08 1
 8 1 25 29.18 0.34 1
 9 1 25 1.45 0.06 1
 10 1 25 1.56 0.07 1
 11 1 25 1.84 0.08 1
 0 2 25 1.08 0.08 1
 1 2 25 43.03 0.53 1
 2 2 25 32.46 0.38 1
 3 2 25 28.29 0.36 1
 4 2 25 47.03 0.6 1
 5 2 25 4.69 0.11 1
 6 2 25 33.84 0.45 1
 7 2 25 55.67 0.65 1
 8 2 25 6.52 0.11 1
 9 2 25 19.07 0.24 1
 10 2 25 6.41 0.12 1
 11 2 25 6.97 0.13 1
 0 3 25 77.99 1.37 1
 1 3 25 37.74 0.42 1
 2 3 25 5.55 0.1 1
 3 3 25 148.5 1.76 1
 4 3 25 49.31 0.64 1
 5 3 25 85.56 1.07 1
 6 3 25 11.74 0.18 1
 7 3 25 21.26 0.28 1
 8 3 25 0.06 0.06 1
 9 3 25 2.1 0.07 1
 10 3 25 5.22 0.12 1
 11 3 25 8.89 0.15 1
 0 4 25 2.73 0.09 1
 1 4 25 110.65 1.19 1
 2 4 25 6.3 0.12 1
 3 4 25 10.23 0.17 1
 4 4 25 12.1 0.19 1
 5 4 25 7.22 0.12 1
 6 4 25 4.91 0.11 1
 7 4 25 36.25 0.45 1
 8 4 25 7.72 0.14 1
 9 4 25 9.37 0.14 1
 10 4 25 0.36 0.06 1
 11 4 25 1.08 0.07 1
 0 5 25 233.48 3.96 1
 1 5 25 28.9 0.34 1
 2 5 25 143.07 1.71 1
 3 5 25 10.23 0.16 1
 4 5 25 18.62 0.27 1
 5 5 25 67.14 0.88 1
 6 5 25 36.07 0.39 1
 7 5 25 2.35 0.07 1
 8 5 25 10.94 0.16 1
 9 5 25 0.86 0.07 1
 10 5 25 15.68 0.21 1
 11 5 25 2.29 0.09 1
 0 6 25 34.06 0.61 1
 1 6 25 200.76 2.21 1
 2 6 25 7.76 0.12 1
 3 6 25 110.28 1.49 1
 4 6 25 11.12 0.19 1
 5 6 25 43.86 0.57 1
 6 6 25 16.02 0.24 1
 7 6 25 10.6 0.15 1
 8 6 25 3.46 0.1 1
 9 6 25 11.11 0.16 1
 10 6 25 1.86 0.08 1
 0 7 25 57.17 1.02 1
 1 7 25 32.15 0.41 1
 2 7 25 20.02 0.28 1
 3 7 25 1.45 0.06 1
 4 7 25 9.26 0.16 1
 5 7 25 0.65 0.07 1
 6 7 25 8.44 0.14 1
 7 7 25 7.69 0.12 1
 8 7 25 13.46 0.2 1
 9 7 25 4.99 0.1 1
 10 7 25 11.41 0.17 1
 0 8 25 37.57 0.77 1
 1 8 25 13.26 0.19 1
 2 8 25 35.43 0.37 1
 3 8 25 79.23 1.01 1
 4 8 25 82.39 1.03 1
 5 8 25 3.87 0.09 1
 6 8 25 49.66 0.59 1
 7 8 25 2.56 0.08 1
 8 8 25 5.43 0.11 1
 9 8 25 4.34 0.12 1
 10 8 25 4.62 0.11 1
 0 9 25 14.59 0.28 1
 1 9 25 1.09 0.06 1
 2 9 25 19.12 0.26 1
 3 9 25 12.48 0.2 1
 4 9 25 1.85 0.07 1
 5 9 25 36.51 0.49 1
 6 9 25 0.96 0.06 1
 7 9 25 2.6 0.08 1
 8 9 25 16.19 0.22 1
 9 9 25 5.41 0.11 1
 0 10 25 32.15 0.6 1
 1 10 25 97.45 1.19 1
 2 10 25 2.23 0.08 1
 3 10 25 13.87 0.19 1
 4 10 25 9.78 0.16 1
 5 10 25 17.52 0.24 1
 6 10 25 6.02 0.11 1
 7 10 25 12.02 0.18 1
 8 10 25 2.13 0.08 1
 9 10 25 2.43 0.08 1
 0 11 25 15.55 0.31 1
 1 11 25 1.55 0.07 1
 2 11 25 5.11 0.1 1
 3 11 25 15.79 0.21 1
 4 11 25 0.52 0.06 1
 5 11 25 12.62 0.2 1
 6 11 25 2.31 0.08 1
 7 11 25 8.94 0.14 1
 8 11 25 2.27 0.08 1
 9 11 25 0.36 0.08 1
 0 12 25 1.16 0.08 1
 1 12 25 19.45 0.24 1
 2 12 25 14.74 0.2 1
 3 12 25 7.46 0.11 1
 4 12 25 2.08 0.07 1
 5 12 25 3.19 0.09 1
 6 12 25 3.4 0.08 1
 7 12 25 21.79 0.27 1
 8 12 25 0.15 0.07 1
 0 13 25 26.33 0.47 1
 1 13 25 1.81 0.07 1
 2 13 25 16.79 0.21 1
 3 13 25 5.48 0.11 1
 4 13 25 9.64 0.15 1
 5 13 25 15.83 0.21 1
 6 13 25 1.95 0.08 1
 7 13 25 9.15 0.14 1
 0 14 25 14.16 0.28 1
 1 14 25 7.69 0.14 1
 2 14 25 11.37 0.16 1
 3 14 25 4.2 0.09 1
 4 14 25 18.77 0.26 1
 5 14 25 0.12 0.07 1
 6 14 25 14.84 0.21 1
 7 14 25 4.99 0.12 1
 0 15 25 16.54 0.3 1
 1 15 25 0.61 0.07 1
 2 15 25 13.57 0.19 1
 3 15 25 0.42 0.07 1
 4 15 25 1.04 0.07 1
 5 15 25 0.29 0.07 1
 6 15 25 4.68 0.13 1
 0 16 25 17.99 0.44 1
 1 16 25 2.47 0.08 1
 2 16 25 10.9 0.17 1
 3 16 25 27.45 0.34 1
 4 16 25 8.7 0.14 1
 0 17 25 4.75 0.19 1
 1 17 25 2.79 0.11 1
 2 17 25 5.13 0.12 1
 3 17 25 3.33 0.1 1
 0 0 26 2.1 0.12 1
 1 0 26 293.77 4.79 1
 2 0 26 3.83 0.1 1
 3 0 26 40.57 0.66 1
 4 0 26 28.81 0.42 1
 5 0 26 26.89 0.49 1
 6 0 26 0.62 0.08 1
 7 0 26 61.87 1.01 1
 8 0 26 12.21 0.23 1
 9 0 26 85.39 1.32 1
 10 0 26 0.32 0.08 1
 11 0 26 0.83 0.1 1
 0 1 26 211.53 3.37 1
 1 1 26 179.63 2.02 1
 2 1 26 145.31 1.55 1
 3 1 26 35.17 0.41 1
 4 1 26 32.34 0.41 1
 5 1 26 94.97 1.19 1
 6 1 26 62.59 0.79 1
 7 1 26 42.11 0.47 1
 8 1 26 14 0.18 1
 9 1 26 1.3 0.06 1
 10 1 26 1.95 0.07 1
 11 1 26 11.92 0.18 1
 0 2 26 2.18 0.13 1
 1 2 26 89.12 1.02 1
 2 2 26 36.95 0.44 1
 3 2 26 11.25 0.16 1
 4 2 26 125.99 1.65 1
 5 2 26 4.86 0.09 1
 6 2 26 22.92 0.32 1
 7 2 26 34.34 0.4 1
 8 2 26 0.2 0.06 1
 9 2 26 1.97 0.07 1
 10 2 26 10.43 0.15 1
 11 2 26 0.69 0.08 1
 0 3 26 235.54 3.91 1
 1 3 26 126.73 1.36 1
 2 3 26 43.59 0.55 1
 3 3 26 138.9 1.8 1
 4 3 26 9.5 0.16 1
 5 3 26 50.33 0.66 1
 6 3 26 105.9 1.25 1
 7 3 26 3.45 0.08 1
 8 3 26 11.07 0.16 1
 9 3 26 10.64 0.15 1
 10 3 26 4.08 0.09 1
 11 3 26 4.12 0.1 1
 0 4 26 2.79 0.1 1
 1 4 26 22.3 0.26 1
 2 4 26 94.01 1.14 1
 3 4 26 4.03 0.09 1
 4 4 26 159.25 1.98 1
 5 4 26 13.27 0.19 1
 6 4 26 45.24 0.62 1
 7 4 26 27.86 0.34 1
 8 4 26 6.26 0.11 1
 9 4 26 1.3 0.06 1
 10 4 26 3.38 0.09 1
 11 4 26 1.35 0.08 1
 0 5 26 23.76 0.48 1
 1 5 26 7.56 0.11 1
 2 5 26 243.06 2.95 1
 3 5 26 5.6 0.12 1
 4 5 26 4.72 0.09 1
 5 5 26 30.96 0.46 1
 6 5 26 9.68 0.16 1
 7 5 26 9.13 0.13 1
 8 5 26 71.19 0.84 1
 9 5 26 7.08 0.12 1
 10 5 26 13.35 0.19 1
 0 6 26 12.09 0.26 1
 1 6 26 149.87 1.73 1
 2 6 26 8.28 0.13 1
 3 6 26 11.3 0.2 1
 4 6 26 43.94 0.74 1
 5 6 26 16.74 0.25 1
 6 6 26 27.37 0.4 1
 7 6 26 33.81 0.34 1
 8 6 26 0.54 0.07 1
 9 6 26 14.87 0.21 1
 10 6 26 3.36 0.09 1
 0 7 26 44.12 0.85 1
 1 7 26 31.02 0.39 1
 2 7 26 12.37 0.2 1
 3 7 26 162.87 2.06 1
 4 7 26 39.58 0.57 1
 5 7 26 58.41 0.74 1
 6 7 26 21.12 0.33 1
 7 7 26 0.22 0.05 1
 8 7 26 3.54 0.11 1
 9 7 26 16.74 0.21 1
 10 7 26 0.88 0.07 1
 0 8 26 3.37 0.12 1
 1 8 26 100.28 1.13 1
 2 8 26 7.88 0.16 1
 3 8 26 4.61 0.11 1
 4 8 26 10.32 0.15 1
 5 8 26 14.95 0.21 1
 6 8 26 19.68 0.3 1
 7 8 26 23.2 0.29 1
 8 8 26 0.26 0.07 1
 9 8 26 5.68 0.11 1
 10 8 26 0.69 0.08 1
 0 9 26 3.3 0.14 1
 1 9 26 30.26 0.38 1
 2 9 26 5.55 0.1 1
 3 9 26 38.26 0.48 1
 4 9 26 6.97 0.12 1
 5 9 26 56.16 0.7 1
 6 9 26 0.12 0.05 1
 7 9 26 9.6 0.17 1
 8 9 26 1.98 0.07 1
 9 9 26 4.8 0.12 1
 0 10 26 0.08 0.07 1
 1 10 26 77.6 0.98 1
 2 10 26 16.04 0.23 1
 3 10 26 5.4 0.11 1
 4 10 26 14.43 0.19 1
 5 10 26 16.23 0.21 1
 6 10 26 17.18 0.24 1
 7 10 26 12.77 0.21 1
 8 10 26 4.57 0.09 1
 9 10 26 12.78 0.2 1
 0 11 26 84.13 1.33 1
 1 11 26 5.05 0.11 1
 2 11 26 75.09 0.88 1
 3 11 26 1.97 0.07 1
 4 11 26 3.27 0.1 1
 5 11 26 2.26 0.08 1
 6 11 26 17.21 0.24 1
 7 11 26 3.2 0.09 1
 8 11 26 24.06 0.29 1
 0 12 26 2.96 0.12 1
 1 12 26 14.48 0.2 1
 2 12 26 25.27 0.33 1
 3 12 26 7.8 0.12 1
 4 12 26 38.83 0.47 1
 5 12 26 17.38 0.24 1
 6 12 26 2.78 0.08 1
 7 12 26 2.93 0.09 1
 8 12 26 4.81 0.11 1
 0 13 26 32.7 0.54 1
 1 13 26 6.88 0.11 1
 2 13 26 7.5 0.12 1
 3 13 26 2.78 0.09 1
 4 13 26 5.19 0.1 1
 5 13 26 6.33 0.12 1
 6 13 26 21.15 0.26 1
 7 13 26 0.44 0.07 1
 0 14 26 6.46 0.18 1
 1 14 26 5.26 0.1 1
 2 14 26 17.15 0.22 1
 3 14 26 1.38 0.06 1
 4 14 26 22.43 0.31 1
 5 14 26 0.72 0.07 1
 6 14 26 3.85 0.11 1
 0 15 26 0.19 0.08 1
 1 15 26 2.88 0.08 1
 2 15 26 25.71 0.32 1
 3 15 26 18.2 0.24 1
 4 15 26 2.08 0.08 1
 5 15 26 4.16 0.11 1
 0 16 26 0.01 0.11 1
 1 16 26 16.32 0.22 1
 2 16 26 1.58 0.08 1
 3 16 26 4.36 0.1 1
 4 16 26 0.67 0.08 1
 0 17 26 1.59 0.12 1
 1 17 26 4.25 0.12 1
 1 0 27 23.31 0.45 1
 2 0 27 5.26 0.16 1
 3 0 27 64.14 1.07 1
 4 0 27 102.45 1.31 1
 5 0 27 1.48 0.1 1
 6 0 27 13.33 0.27 1
 7 0 27 32.1 0.54 1
 8 0 27 5.81 0.14 1
 9 0 27 1.42 0.12 1
 10 0 27 6 0.15 1
 11 0 27 0.21 0.1 1
 0 1 27 40.88 0.67 1
 1 1 27 52.22 0.59 1
 2 1 27 56.88 0.65 1
 3 1 27 16.98 0.22 1
 4 1 27 22.04 0.33 1
 5 1 27 18.27 0.29 1
 6 1 27 19.6 0.28 1
 7 1 27 9.89 0.14 1
 8 1 27 9 0.14 1
 9 1 27 6.94 0.11 1
 10 1 27 14.04 0.18 1
 11 1 27 0.12 0.07 1
 0 2 27 2.91 0.1 1
 1 2 27 60.01 0.68 1
 2 2 27 49.09 0.57 1
 3 2 27 27.83 0.37 1
 4 2 27 135.56 1.75 1
 5 2 27 7.51 0.14 1
 6 2 27 24.42 0.35 1
 7 2 27 17.07 0.23 1
 8 2 27 4.23 0.09 1
 9 2 27 13.98 0.18 1
 10 2 27 2 0.07 1
 0 3 27 0.85 0.08 1
 1 3 27 25.88 0.29 1
 2 3 27 119.78 1.42 1
 3 3 27 61.87 0.83 1
 4 3 27 36.81 0.5 1
 5 3 27 72.83 0.89 1
 6 3 27 22.23 0.27 1
 7 3 27 41.3 0.49 1
 8 3 27 9.81 0.14 1
 9 3 27 8.03 0.12 1
 10 3 27 3.51 0.09 1
 0 4 27 0.65 0.07 1
 1 4 27 294.9 3.28 1
 2 4 27 27.04 0.37 1
 3 4 27 37.28 0.57 1
 4 4 27 20.93 0.27 1
 5 4 27 18.24 0.27 1
 6 4 27 4.29 0.09 1
 7 4 27 29.52 0.37 1
 8 4 27 1.78 0.07 1
 9 4 27 14.48 0.19 1
 10 4 27 4.11 0.1 1
 0 5 27 1.03 0.07 1
 1 5 27 14.88 0.2 1
 2 5 27 2.09 0.07 1
 3 5 27 5.95 0.11 1
 4 5 27 2.36 0.08 1
 5 5 27 6.81 0.13 1
 6 5 27 1.69 0.08 1
 7 5 27 14.56 0.2 1
 8 5 27 2.13 0.07 1
 9 5 27 2.07 0.07 1
 10 5 27 8.54 0.14 1
 0 6 27 35.49 0.67 1
 1 6 27 33.19 0.46 1
 2 6 27 10.86 0.18 1
 3 6 27 9.29 0.17 1
 4 6 27 35.33 0.47 1
 5 6 27 11.38 0.19 1
 6 6 27 16.94 0.24 1
 7 6 27 28.95 0.33 1
 8 6 27 3.2 0.08 1
 9 6 27 17.21 0.23 1
 10 6 27 0.45 0.07 1
 0 7 27 103.48 1.85 1
 1 7 27 43.18 0.55 1
 2 7 27 81.07 1.04 1
 3 7 27 93.09 1.23 1
 4 7 27 1.74 0.08 1
 5 7 27 13.7 0.2 1
 6 7 27 34.88 0.5 1
 7 7 27 1.52 0.07 1
 8 7 27 10.67 0.16 1
 9 7 27 3.99 0.09 1
 10 7 27 5.11 0.11 1
 0 8 27 0.45 0.08 1
 1 8 27 7.86 0.12 1
 2 8 27 23.01 0.31 1
 3 8 27 71.04 0.86 1
 4 8 27 77.49 0.89 1
 5 8 27 9.98 0.16 1
 6 8 27 7.32 0.14 1
 7 8 27 4.74 0.14 1
 8 8 27 1.7 0.07 1
 9 8 27 10.21 0.16 1
 0 9 27 22.72 0.52 1
 1 9 27 6.44 0.11 1
 2 9 27 29.25 0.35 1
 3 9 27 38.89 0.49 1
 4 9 27 10.13 0.15 1
 5 9 27 14.45 0.21 1
 6 9 27 22.18 0.3 1
 7 9 27 9.08 0.14 1
 8 9 27 8.98 0.14 1
 9 9 27 1.77 0.09 1
 0 10 27 0.67 0.08 1
 1 10 27 1.77 0.07 1
 2 10 27 2.27 0.08 1
 3 10 27 7.46 0.14 1
 4 10 27 16.5 0.23 1
 5 10 27 2.79 0.1 1
 6 10 27 0.38 0.05 1
 7 10 27 3.8 0.09 1
 8 10 27 0.18 0.06 1
 0 11 27 2.2 0.09 1
 1 11 27 30.86 0.37 1
 2 11 27 7.94 0.14 1
 3 11 27 25.52 0.32 1
 4 11 27 0.49 0.05 1
 5 11 27 20.33 0.24 1
 6 11 27 2.72 0.08 1
 7 11 27 5.13 0.1 1
 8 11 27 5.12 0.12 1
 0 12 27 0.3 0.08 1
 1 12 27 35.99 0.44 1
 2 12 27 10.76 0.15 1
 3 12 27 9.33 0.14 1
 4 12 27 0.88 0.07 1
 5 12 27 1.36 0.07 1
 6 12 27 2.73 0.09 1
 7 12 27 4.1 0.1 1
 0 13 27 0.84 0.08 1
 1 13 27 4.7 0.09 1
 2 13 27 12.97 0.2 1
 3 13 27 32.22 0.38 1
 4 13 27 6.32 0.13 1
 5 13 27 6.15 0.12 1
 6 13 27 1.71 0.08 1
 7 13 27 7.3 0.14 1
 0 14 27 10.7 0.24 1
 1 14 27 13.12 0.2 1
 2 14 27 7.65 0.14 1
 3 14 27 6.15 0.11 1
 4 14 27 13.87 0.2 1
 5 14 27 2.39 0.08 1
 6 14 27 12.28 0.2 1
 0 15 27 26.27 0.46 1
 1 15 27 3.48 0.09 1
 2 15 27 14.74 0.23 1
 3 15 27 4.97 0.12 1
 4 15 27 1.5 0.08 1
 5 15 27 0.47 0.08 1
 0 16 27 0 0.11 1
 1 16 27 6.79 0.13 1
 2 16 27 2.17 0.08 1
 3 16 27 0.75 0.08 1
 0 0 28 30.48 0.69 1
 1 0 28 300.81 4.92 1
 2 0 28 8.77 0.18 1
 3 0 28 13.93 0.27 1
 4 0 28 14.25 0.36 1
 5 0 28 30.22 0.46 1
 6 0 28 0.61 0.07 1
 7 0 28 34.45 0.57 1
 8 0 28 3.19 0.13 1
 9 0 28 0 0.08 1
 10 0 28 1 0.09 1
 0 1 28 12.99 0.23 1
 1 1 28 18.79 0.23 1
 2 1 28 38.03 0.45 1
 3 1 28 74.51 0.92 1
 4 1 28 13.67 0.2 1
 5 1 28 29.46 0.37 1
 6 1 28 7.87 0.15 1
 7 1 28 39.11 0.44 1
 8 1 28 9.28 0.14 1
 9 1 28 6.64 0.13 1
 10 1 28 5.4 0.11 1
 0 2 28 21.99 0.38 1
 1 2 28 39.14 0.46 1
 2 2 28 27.24 0.35 1
 3 2 28 23.3 0.32 1
 4 2 28 62.38 0.79 1
 5 2 28 35.48 0.53 1
 6 2 28 31.2 0.43 1
 7 2 28 5.74 0.1 1
 8 2 28 6.92 0.11 1
 9 2 28 30.9 0.36 1
 10 2 28 1.45 0.07 1
 0 3 28 20.31 0.38 1
 1 3 28 102.6 1.14 1
 2 3 28 90.43 1.17 1
 3 3 28 17.86 0.25 1
 4 3 28 10.86 0.18 1
 5 3 28 12.4 0.2 1
 6 3 28 19.13 0.26 1
 7 3 28 5.2 0.1 1
 8 3 28 10.32 0.15 1
 9 3 28 2.55 0.08 1
 10 3 28 4.31 0.1 1
 0 4 28 1.02 0.08 1
 1 4 28 19.16 0.27 1
 2 4 28 49.46 0.66 1
 3 4 28 4.9 0.1 1
 4 4 28 176 2.11 1
 5 4 28 15.13 0.25 1
 6 4 28 17.44 0.29 1
 7 4 28 0.16 0.05 1
 8 4 28 1.05 0.06 1
 9 4 28 6.03 0.11 1
 10 4 28 3 0.09 1
 0 5 28 57.11 1.1 1
 1 5 28 6.69 0.1 1
 2 5 28 42.22 0.56 1
 3 5 28 3.91 0.09 1
 4 5 28 31.01 0.41 1
 5 5 28 6.23 0.14 1
 6 5 28 50.74 0.65 1
 7 5 28 0.19 0.07 1
 8 5 28 9.65 0.14 1
 9 5 28 2.16 0.09 1
 10 5 28 7.24 0.13 1
 0 6 28 16.71 0.32 1
 1 6 28 28.62 0.35 1
 2 6 28 50.62 0.62 1
 3 6 28 12.91 0.19 1
 4 6 28 77.99 1.02 1
 5 6 28 0.21 0.07 1
 6 6 28 7.26 0.15 1
 7 6 28 10.75 0.18 1
 8 6 28 9.42 0.16 1
 9 6 28 18.41 0.25 1
 10 6 28 1.95 0.09 1
 0 7 28 1.28 0.09 1
 1 7 28 39.6 0.47 1
 2 7 28 51.46 0.63 1
 3 7 28 39.6 0.62 1
 4 7 28 2.7 0.08 1
 5 7 28 38.32 0.55 1
 6 7 28 3.88 0.11 1
 7 7 28 11.37 0.2 1
 8 7 28 6.7 0.12 1
 9 7 28 3.73 0.1 1
 0 8 28 16.91 0.34 1
 1 8 28 22.11 0.28 1
 2 8 28 45.56 0.63 1
 3 8 28 5.55 0.1 1
 4 8 28 3.17 0.08 1
 5 8 28 3.44 0.12 1
 6 8 28 3.69 0.12 1
 7 8 28 10.96 0.18 1
 8 8 28 15.05 0.19 1
 9 8 28 20.37 0.32 1
 0 9 28 0 0.08 1
 1 9 28 12.95 0.2 1
 2 9 28 13.61 0.2 1
 3 9 28 54.4 0.67 1
 4 9 28 4.14 0.09 1
 5 9 28 4.24 0.1 1
 6 9 28 1.33 0.07 1
 7 9 28 5.59 0.11 1
 8 9 28 6.26 0.12 1
 9 9 28 1.9 0.1 1
 0 10 28 2.58 0.12 1
 1 10 28 32.96 0.4 1
 2 10 28 50.2 0.61 1
 3 10 28 3.26 0.09 1
 4 10 28 14.39 0.21 1
 5 10 28 0.44 0.07 1
 6 10 28 2.7 0.09 1
 7 10 28 12.02 0.2 1
 8 10 28 6.16 0.12 1
 0 11 28 21.96 0.37 1
 1 11 28 5.14 0.09 1
 2 11 28 23.3 0.28 1
 3 11 28 2.71 0.07 1
 4 11 28 0.02 0.05 1
 5 11 28 1 0.08 1
 6 11 28 18.36 0.24 1
 7 11 28 0.35 0.06 1
 8 11 28 5.62 0.13 1
 0 12 28 0.18 0.08 1
 1 12 28 3.34 0.08 1
 2 12 28 9.68 0.14 1
 3 12 28 3.34 0.1 1
 4 12 28 26.81 0.34 1
 5 12 28 4.36 0.1 1
 6 12 28 12.77 0.19 1
 7 12 28 1.26 0.08 1
 0 13 28 2.43 0.1 1
 1 13 28 27.74 0.32 1
 2 13 28 11.34 0.16 1
 3 13 28 8.95 0.15 1
 4 13 28 2.57 0.09 1
 5 13 28 10.67 0.17 1
 6 13 28 3.24 0.11 1
 0 14 28 1.75 0.1 1
 1 14 28 7.07 0.13 1
 2 14 28 1.66 0.07 1
 3 14 28 2.52 0.08 1
 4 14 28 12.96 0.18 1
 5 14 28 2.71 0.09 1
 0 15 28 5.05 0.15 1
 1 15 28 10.01 0.16 1
 2 15 28 4.08 0.1 1
 3 15 28 5.84 0.12 1
 4 15 28 2.01 0.09 1
 0 16 28 1.07 0.12 1
 1 16 28 8.93 0.15 1
 2 16 28 1.37 0.08 1
 1 0 29 39.43 0.68 1
 2 0 29 12.22 0.25 1
 3 0 29 1.76 0.08 1
 4 0 29 116.89 2.18 1
 5 0 29 0.3 0.07 1
 6 0 29 61.96 1.14 1
 7 0 29 3.57 0.12 1
 8 0 29 9.59 0.2 1
 9 0 29 6.43 0.15 1
 10 0 29 2.44 0.11 1
 0 1 29 42.71 0.67 1
 1 1 29 29.76 0.38 1
 2 1 29 59.58 0.75 1
 3 1 29 99.11 1.25 1
 4 1 29 10.45 0.16 1
 5 1 29 16.25 0.22 1
 6 1 29 32.45 0.44 1
 7 1 29 15.03 0.19 1
 8 1 29 13.95 0.18 1
 9 1 29 27 0.33 1
 10 1 29 5.02 0.1 1
 0 2 29 55.87 0.97 1
 1 2 29 146.15 1.73 1
 2 2 29 29.14 0.39 1
 3 2 29 39.21 0.5 1
 4 2 29 75.86 0.91 1
 5 2 29 19.5 0.28 1
 6 2 29 6.18 0.13 1
 7 2 29 6.62 0.11 1
 8 2 29 3.68 0.08 1
 9 2 29 4.24 0.11 1
 10 2 29 4.27 0.09 1
 0 3 29 37.63 0.7 1
 1 3 29 95.88 1.18 1
 2 3 29 25.69 0.33 1
 3 3 29 73.33 0.84 1
 4 3 29 25.63 0.34 1
 5 3 29 82.27 1.16 1
 6 3 29 11.87 0.19 1
 7 3 29 0.58 0.06 1
 8 3 29 7.81 0.12 1
 9 3 29 4.47 0.1 1
 10 3 29 2.5 0.08 1
 0 4 29 12.9 0.29 1
 1 4 29 51.28 0.61 1
 2 4 29 92.13 1.12 1
 3 4 29 15.34 0.21 1
 4 4 29 36.44 0.45 1
 5 4 29 9.01 0.16 1
 6 4 29 27.5 0.39 1
 7 4 29 27.65 0.33 1
 8 4 29 6.21 0.12 1
 9 4 29 23.98 0.3 1
 10 4 29 0.47 0.07 1
 0 5 29 51.83 0.95 1
 1 5 29 16.22 0.21 1
 2 5 29 15.21 0.21 1
 3 5 29 110.75 1.36 1
 4 5 29 5.41 0.11 1
 5 5 29 15.56 0.22 1
 6 5 29 2.74 0.09 1
 7 5 29 20.45 0.28 1
 8 5 29 6.36 0.12 1
 9 5 29 1.58 0.07 1
 10 5 29 1.36 0.08 1
 0 6 29 1.77 0.09 1
 1 6 29 28.48 0.34 1
 2 6 29 41.37 0.51 1
 3 6 29 9.48 0.16 1
 4 6 29 61.59 0.84 1
 5 6 29 11.83 0.19 1
 6 6 29 20.87 0.3 1
 7 6 29 11.43 0.19 1
 8 6 29 1.04 0.06 1
 9 6 29 19.07 0.26 1
 0 7 29 41.02 0.75 1
 1 7 29 13.17 0.17 1
 2 7 29 52.72 0.67 1
 3 7 29 7.07 0.14 1
 4 7 29 47.71 0.6 1
 5 7 29 0.05 0.07 1
 6 7 29 34.49 0.47 1
 7 7 29 3.17 0.11 1
 8 7 29 20.42 0.29 1
 9 7 29 0.35 0.08 1
 0 8 29 1.15 0.09 1
 1 8 29 13.29 0.2 1
 2 8 29 117.72 1.46 1
 3 8 29 0.81 0.06 1
 4 8 29 99.46 1.19 1
 5 8 29 3.61 0.11 1
 6 8 29 2.71 0.09 1
 7 8 29 1.79 0.08 1
 8 8 29 6.42 0.11 1
 9 8 29 2.79 0.1 1
 0 9 29 3.1 0.11 1
 1 9 29 4.75 0.09 1
 2 9 29 54.46 0.71 1
 3 9 29 2.1 0.08 1
 4 9 29 11.37 0.18 1
 5 9 29 5.73 0.14 1
 6 9 29 5.86 0.12 1
 7 9 29 1.43 0.08 1
 8 9 29 12.54 0.18 1
 0 10 29 0.6 0.08 1
 1 10 29 36.92 0.45 1
 2 10 29 6.57 0.17 1
 3 10 29 34.64 0.45 1
 4 10 29 37.19 0.51 1
 5 10 29 4.38 0.13 1
 6 10 29 7.41 0.14 1
 7 10 29 9.32 0.16 1
 8 10 29 0.35 0.08 1
 0 11 29 2.11 0.09 1
 1 11 29 10.95 0.15 1
 2 11 29 1.33 0.06 1
 3 11 29 77.88 0.73 1
 4 11 29 2.82 0.1 1
 5 11 29 4.77 0.11 1
 6 11 29 3.72 0.1 1
 7 11 29 7.47 0.13 1
 0 12 29 1.42 0.1 1
 1 12 29 25.77 0.32 1
 2 12 29 18.68 0.23 1
 3 12 29 3.62 0.09 1
 4 12 29 6.36 0.13 1
 5 12 29 5.15 0.13 1
 6 12 29 3.11 0.09 1
 7 12 29 16.33 0.24 1
 0 13 29 0.29 0.08 1
 1 13 29 31.21 0.37 1
 2 13 29 0.75 0.06 1
 3 13 29 6.21 0.11 1
 4 13 29 4.77 0.11 1
 5 13 29 18.82 0.25 1
 6 13 29 1.72 0.1 1
 0 14 29 3.27 0.13 1
 1 14 29 34.91 0.4 1
 2 14 29 8.05 0.13 1
 3 14 29 8.9 0.14 1
 4 14 29 4.94 0.12 1
 5 14 29 6.8 0.15 1
 0 15 29 3.39 0.13 1
 1 15 29 4.91 0.1 1
 2 15 29 3.17 0.09 1
 3 15 29 2.41 0.09 1
 0 16 29 3.64 0.15 1
 1 16 29 0.9 0.08 1
 0 0 30 24.56 0.61 1
 1 0 30 0.1 0.07 1
 2 0 30 2.44 0.15 1
 3 0 30 22.69 0.41 1
 4 0 30 17.07 0.36 1
 5 0 30 10.46 0.23 1
 6 0 30 42.79 0.63 1
 7 0 30 0.68 0.07 1
 8 0 30 0.22 0.09 1
 9 0 30 18.43 0.32 1
 10 0 30 1.02 0.1 1
 0 1 30 19.61 0.35 1
 1 1 30 26.81 0.35 1
 2 1 30 27.21 0.36 1
 3 1 30 49.92 0.64 1
 4 1 30 0.77 0.05 1
 5 1 30 38.85 0.49 1
 6 1 30 4.39 0.1 1
 7 1 30 0.74 0.05 1
 8 1 30 5.09 0.09 1
 9 1 30 3.9 0.1 1
 10 1 30 0.71 0.07 1
 0 2 30 36.16 0.66 1
 1 2 30 46.9 0.59 1
 2 2 30 17.91 0.26 1
 3 2 30 2.29 0.07 1
 4 2 30 57.54 0.79 1
 5 2 30 2.84 0.08 1
 6 2 30 19.28 0.25 1
 7 2 30 11.75 0.17 1
 8 2 30 2.35 0.07 1
 9 2 30 4.07 0.09 1
 10 2 30 4.32 0.1 1
 0 3 30 104 1.9 1
 1 3 30 3.81 0.08 1
 2 3 30 67.92 0.79 1
 3 3 30 26.3 0.32 1
 4 3 30 16.8 0.23 1
 5 3 30 2.01 0.07 1
 6 3 30 15.14 0.23 1
 7 3 30 6.98 0.13 1
 8 3 30 24.93 0.31 1
 9 3 30 0.21 0.06 1
 10 3 30 5.83 0.13 1
 0 4 30 0.18 0.08 1
 1 4 30 12.44 0.18 1
 2 4 30 34.06 0.43 1
 3 4 30 4.91 0.1 1
 4 4 30 21.4 0.3 1
 5 4 30 4.25 0.1 1
 6 4 30 6.31 0.13 1
 7 4 30 0.64 0.06 1
 8 4 30 4.33 0.1 1
 9 4 30 3.81 0.1 1
 0 5 30 1.93 0.12 1
 1 5 30 0.29 0.04 1
 2 5 30 16.15 0.23 1
 3 5 30 8.83 0.16 1
 4 5 30 4.25 0.13 1
 5 5 30 31.55 0.41 1
 6 5 30 3.1 0.1 1
 7 5 30 10.49 0.19 1
 8 5 30 6.74 0.12 1
 9 5 30 5.95 0.11 1
 0 6 30 0.65 0.09 1
 1 6 30 2.71 0.08 1
 2 6 30 22.91 0.31 1
 3 6 30 0.05 0.07 1
 4 6 30 18.49 0.27 1
 5 6 30 0.9 0.07 1
 6 6 30 10.88 0.18 1
 7 6 30 6.07 0.14 1
 8 6 30 0.83 0.08 1
 9 6 30 0.25 0.08 1
 0 7 30 0.04 0.08 1
 1 7 30 13.24 0.18 1
 2 7 30 7.46 0.15 1
 3 7 30 84.71 1.05 1
 4 7 30 15.74 0.22 1
 5 7 30 5.69 0.13 1
 6 7 30 6.06 0.13 1
 7 7 30 0.05 0.08 1
 8 7 30 9.3 0.17 1
 9 7 30 2.33 0.1 1
 0 8 30 10.17 0.27 1
 1 8 30 36.16 0.44 1
 2 8 30 13.2 0.21 1
 3 8 30 37.03 0.46 1
 4 8 30 1.88 0.08 1
 5 8 30 2.51 0.09 1
 6 8 30 4.98 0.12 1
 7 8 30 24.23 0.32 1
 8 8 30 1.36 0.08 1
 0 9 30 0.01 0.08 1
 1 9 30 23.36 0.3 1
 2 9 30 6.85 0.14 1
 3 9 30 9.41 0.15 1
 4 9 30 4.67 0.12 1
 5 9 30 7.39 0.15 1
 6 9 30 0.83 0.07 1
 7 9 30 0.35 0.08 1
 8 9 30 6.71 0.15 1
 0 10 30 0.09 0.08 1
 1 10 30 0.74 0.06 1
 2 10 30 29.57 0.35 1
 3 10 30 0.44 0.07 1
 4 10 30 27.21 0.35 1
 5 10 30 1.86 0.08 1
 6 10 30 6.89 0.12 1
 7 10 30 0.47 0.07 1
 0 11 30 0.21 0.08 1
 1 11 30 6 0.1 1
 2 11 30 3.8 0.09 1
 3 11 30 0.72 0.05 1
 4 11 30 29.54 0.4 1
 5 11 30 3.14 0.1 1
 6 11 30 1.56 0.08 1
 7 11 30 8.89 0.15 1
 0 12 30 16.71 0.3 1
 1 12 30 5.55 0.11 1
 2 12 30 21.07 0.26 1
 3 12 30 0.78 0.06 1
 4 12 30 17.02 0.22 1
 5 12 30 3.66 0.1 1
 6 12 30 2.48 0.09 1
 0 13 30 25.66 0.43 1
 1 13 30 8.75 0.15 1
 2 13 30 19.03 0.23 1
 3 13 30 6.11 0.12 1
 4 13 30 2.86 0.08 1
 5 13 30 6.05 0.12 1
 0 14 30 5.01 0.16 1
 1 14 30 7.53 0.12 1
 2 14 30 1.49 0.08 1
 3 14 30 2.47 0.09 1
 4 14 30 1.03 0.09 1
 0 15 30 0 0.1 1
 1 15 30 0.4 0.07 1
 2 15 30 0.57 0.07 1
 1 0 31 4.32 0.14 1
 2 0 31 94.17 1.61 1
 3 0 31 130.2 2.21 1
 4 0 31 90.02 1.55 1
 5 0 31 3.75 0.17 1
 6 0 31 45.94 0.76 1
 7 0 31 8.11 0.17 1
 8 0 31 1.68 0.1 1
 9 0 31 15.17 0.27 1
 0 1 31 137.72 2.6 1
 1 1 31 18.91 0.27 1
 2 1 31 50.38 0.63 1
 3 1 31 6.76 0.14 1
 4 1 31 6.29 0.11 1
 5 1 31 42.24 0.52 1
 6 1 31 17.17 0.23 1
 7 1 31 5.36 0.11 1
 8 1 31 10.82 0.15 1
 9 1 31 2.11 0.07 1
 0 2 31 9.3 0.19 1
 1 2 31 57.6 0.71 1
 2 2 31 66.19 0.76 1
 3 2 31 28.69 0.38 1
 4 2 31 41.1 0.53 1
 5 2 31 12.66 0.21 1
 6 2 31 7.1 0.12 1
 7 2 31 24.42 0.3 1
 8 2 31 0.51 0.06 1
 9 2 31 6.57 0.12 1
 0 3 31 0.36 0.07 1
 1 3 31 10.34 0.15 1
 2 3 31 12.81 0.18 1
 3 3 31 60.18 0.75 1
 4 3 31 5.98 0.12 1
 5 3 31 19.68 0.27 1
 6 3 31 0.58 0.06 1
 7 3 31 4.76 0.1 1
 8 3 31 20.49 0.26 1
 9 3 31 6.48 0.11 1
 0 4 31 0.23 0.08 1
 1 4 31 42.35 0.48 1
 2 4 31 6.06 0.11 1
 3 4 31 29.4 0.39 1
 4 4 31 2.37 0.08 1
 5 4 31 2.17 0.09 1
 6 4 31 17.54 0.27 1
 7 4 31 15.11 0.22 1
 8 4 31 0.31 0.06 1
 9 4 31 11.53 0.18 1
 0 5 31 2.05 0.1 1
 1 5 31 77.25 0.86 1
 2 5 31 13.23 0.2 1
 3 5 31 138.97 1.79 1
 4 5 31 46.76 0.64 1
 5 5 31 65.32 0.84 1
 6 5 31 1.38 0.08 1
 7 5 31 5.67 0.12 1
 8 5 31 2.96 0.09 1
 9 5 31 3.04 0.1 1
 0 6 31 6.93 0.21 1
 1 6 31 10.15 0.15 1
 2 6 31 91.22 1.13 1
 3 6 31 11.62 0.19 1
 4 6 31 63.16 0.81 1
 5 6 31 3.98 0.1 1
 6 6 31 23.04 0.32 1
 7 6 31 12.59 0.2 1
 8 6 31 2.01 0.1 1
 9 6 31 4.1 0.13 1
 0 7 31 10.64 0.24 1
 1 7 31 2.67 0.07 1
 2 7 31 15.64 0.23 1
 3 7 31 10.42 0.16 1
 4 7 31 8.82 0.14 1
 5 7 31 1.33 0.08 1
 6 7 31 1.77 0.08 1
 7 7 31 0.35 0.08 1
 8 7 31 29.64 0.39 1
 0 8 31 23.86 0.46 1
 1 8 31 11.87 0.17 1
 2 8 31 30.31 0.41 1
 3 8 31 0.17 0.07 1
 4 8 31 23.66 0.33 1
 5 8 31 2.87 0.09 1
 6 8 31 6.42 0.14 1
 7 8 31 0.25 0.08 1
 8 8 31 0.15 0.08 1
 0 9 31 72.55 1.28 1
 1 9 31 6.52 0.13 1
 2 9 31 17.7 0.25 1
 3 9 31 20.37 0.28 1
 4 9 31 3.85 0.1 1
 5 9 31 2.29 0.09 1
 6 9 31 14.83 0.23 1
 7 9 31 3.87 0.11 1
 8 9 31 15.52 0.25 1
 0 10 31 0.03 0.08 1
 1 10 31 8.17 0.12 1
 2 10 31 24.3 0.3 1
 3 10 31 8.81 0.14 1
 4 10 31 7 0.14 1
 5 10 31 1.45 0.07 1
 6 10 31 7.47 0.18 1
 7 10 31 9.87 0.17 1
 0 11 31 13.59 0.25 1
 1 11 31 33.68 0.39 1
 2 11 31 16.47 0.21 1
 3 11 31 23.17 0.34 1
 4 11 31 14.19 0.23 1
 5 11 31 35.48 0.48 1
 6 11 31 2.04 0.08 1
 0 12 31 13.25 0.34 1
 1 12 31 23.88 0.29 1
 2 12 31 0.2 0.07 1
 3 12 31 7.28 0.13 1
 4 12 31 0.55 0.07 1
 5 12 31 2.47 0.09 1
 6 12 31 0.37 0.08 1
 0 13 31 0.31 0.09 1
 1 13 31 0.94 0.06 1
 2 13 31 3.69 0.09 1
 3 13 31 15.58 0.23 1
 4 13 31 0.83 0.08 1
 5 13 31 3.39 0.11 1
 0 14 31 7.28 0.18 1
 1 14 31 4.2 0.1 1
 2 14 31 3.51 0.1 1
 3 14 31 3.23 0.1 1
 0 15 31 9.36 0.22 1
 1 15 31 2.8 0.09 1
 0 0 32 6.77 0.22 1
 1 0 32 0.04 0.07 1
 2 0 32 7.59 0.17 1
 3 0 32 6.84 0.15 1
 4 0 32 32.99 0.59 1
 5 0 32 0.02 0.1 1
 6 0 32 3.88 0.13 1
 7 0 32 1.21 0.08 1
 8 0 32 0.3 0.09 1
 9 0 32 0.73 0.09 1
 0 1 32 2.67 0.1 1
 1 1 32 5.47 0.11 1
 2 1 32 35.96 0.46 1
 3 1 32 15.97 0.21 1
 4 1 32 13.74 0.18 1
 5 1 32 21.08 0.29 1
 6 1 32 11.16 0.18 1
 7 1 32 7.3 0.13 1
 8 1 32 12.67 0.19 1
 9 1 32 1.37 0.07 1
 0 2 32 46.21 0.77 1
 1 2 32 15.98 0.22 1
 2 2 32 117.07 1.38 1
 3 2 32 28.92 0.39 1
 4 2 32 32.05 0.42 1
 5 2 32 0.95 0.07 1
 6 2 32 20.56 0.34 1
 7 2 32 11.98 0.17 1
 8 2 32 12.38 0.17 1
 9 2 32 3.86 0.11 1
 0 3 32 66.35 1.08 1
 1 3 32 56.36 0.66 1
 2 3 32 0.32 0.06 1
 3 3 32 3.78 0.08 1
 4 3 32 2.52 0.08 1
 5 3 32 10.8 0.17 1
 6 3 32 2.69 0.08 1
 7 3 32 18.65 0.25 1
 8 3 32 3.6 0.08 1
 9 3 32 1.85 0.07 1
 0 4 32 47.7 0.77 1
 1 4 32 1.92 0.06 1
 2 4 32 20.86 0.27 1
 3 4 32 0.4 0.06 1
 4 4 32 22.87 0.33 1
 5 4 32 10.36 0.18 1
 6 4 32 29.43 0.39 1
 7 4 32 0.73 0.06 1
 8 4 32 8.87 0.15 1
 9 4 32 1.26 0.09 1
 0 5 32 9.82 0.21 1
 1 5 32 6.43 0.1 1
 2 5 32 1.95 0.07 1
 3 5 32 1.62 0.08 1
 4 5 32 1.78 0.08 1
 5 5 32 5.6 0.13 1
 6 5 32 3.78 0.1 1
 7 5 32 1.78 0.08 1
 8 5 32 11.05 0.18 1
 9 5 32 0.59 0.09 1
 0 6 32 0.11 0.09 1
 1 6 32 41.16 0.53 1
 2 6 32 2 0.08 1
 3 6 32 36.65 0.51 1
 4 6 32 7.77 0.13 1
 5 6 32 7.54 0.16 1
 6 6 32 1.15 0.08 1
 7 6 32 7.14 0.14 1
 8 6 32 5.61 0.12 1
 0 7 32 10.14 0.25 1
 1 7 32 12.05 0.17 1
 2 7 32 0.67 0.06 1
 3 7 32 24.2 0.33 1
 4 7 32 5.03 0.12 1
 5 7 32 31.06 0.41 1
 6 7 32 0.66 0.08 1
 7 7 32 4.06 0.12 1
 8 7 32 3.09 0.1 1
 0 8 32 3.99 0.21 1
 1 8 32 9.45 0.14 1
 2 8 32 3.28 0.08 1
 3 8 32 6 0.13 1
 4 8 32 5.52 0.12 1
 5 8 32 4.36 0.11 1
 6 8 32 7.1 0.14 1
 7 8 32 7.77 0.15 1
 8 8 32 7.49 0.14 1
 0 9 32 2.23 0.1 1
 1 9 32 12.13 0.19 1
 2 9 32 4.06 0.1 1
 3 9 32 60.64 0.73 1
 4 9 32 28.84 0.4 1
 5 9 32 11.1 0.19 1
 6 9 32 1.23 0.08 1
 7 9 32 7.73 0.15 1
 0 10 32 0.73 0.08 1
 1 10 32 5.54 0.1 1
 2 10 32 5.14 0.12 1
 3 10 32 23.9 0.31 1
 4 10 32 1.13 0.07 1
 5 10 32 5.4 0.14 1
 6 10 32 2.24 0.09 1
 7 10 32 1.81 0.09 1
 0 11 32 0.15 0.08 1
 1 11 32 3.29 0.09 1
 2 11 32 15.64 0.2 1
 3 11 32 3.3 0.1 1
 4 11 32 5.62 0.12 1
 5 11 32 0.25 0.08 1
 6 11 32 1 0.08 1
 0 12 32 18.98 0.33 1
 1 12 32 1.25 0.06 1
 2 12 32 13.05 0.18 1
 3 12 32 0.68 0.07 1
 4 12 32 9.82 0.16 1
 5 12 32 3.28 0.1 1
 0 13 32 41.51 0.67 1
 1 13 32 10.64 0.15 1
 2 13 32 1.64 0.07 1
 3 13 32 12.13 0.18 1
 4 13 32 0.3 0.08 1
 0 14 32 15.63 0.33 1
 1 14 32 1.48 0.07 1
 2 14 32 3.42 0.1 1
 1 0 33 3.8 0.12 1
 2 0 33 27.15 0.49 1
 3 0 33 123.4 1.77 1
 4 0 33 4.2 0.13 1
 5 0 33 25.62 0.6 1
 6 0 33 3.39 0.13 1
 7 0 33 8.69 0.22 1
 8 0 33 2.52 0.1 1
 9 0 33 2.52 0.12 1
 0 1 33 58.77 0.94 1
 1 1 33 31 0.38 1
 2 1 33 21.84 0.29 1
 3 1 33 17.36 0.23 1
 4 1 33 13.02 0.18 1
 5 1 33 22.68 0.32 1
 6 1 33 4.67 0.09 1
 7 1 33 1.93 0.07 1
 8 1 33 27.3 0.33 1
 9 1 33 1.27 0.07 1
 0 2 33 36.86 0.62 1
 1 2 33 30.16 0.39 1
 2 2 33 56.65 0.69 1
 3 2 33 25.7 0.35 1
 4 2 33 37.76 0.49 1
 5 2 33 9.77 0.18 1
 6 2 33 22.37 0.3 1
 7 2 33 8.45 0.13 1
 8 2 33 2.67 0.08 1
 9 2 33 2.5 0.08 1
 0 3 33 23.93 0.4 1
 1 3 33 20.26 0.25 1
 2 3 33 5.93 0.12 1
 3 3 33 61.47 0.76 1
 4 3 33 0.91 0.07 1
 5 3 33 47.86 0.64 1
 6 3 33 0.49 0.06 1
 7 3 33 0.88 0.07 1
 8 3 33 0.88 0.07 1
 9 3 33 0.45 0.08 1
 0 4 33 10.46 0.2 1
 1 4 33 57.06 0.65 1
 2 4 33 11.03 0.16 1
 3 4 33 52.97 0.71 1
 4 4 33 2.01 0.08 1
 5 4 33 12.92 0.21 1
 6 4 33 0.13 0.07 1
 7 4 33 33.76 0.43 1
 8 4 33 1.52 0.08 1
 0 5 33 0.41 0.08 1
 1 5 33 0.07 0.04 1
 2 5 33 6.5 0.13 1
 3 5 33 16.36 0.26 1
 4 5 33 3 0.09 1
 5 5 33 20.6 0.29 1
 6 5 33 3.85 0.1 1
 7 5 33 1.08 0.08 1
 8 5 33 1.63 0.09 1
 0 6 33 11.24 0.24 1
 1 6 33 8.33 0.13 1
 2 6 33 18.98 0.31 1
 3 6 33 15.56 0.24 1
 4 6 33 14.19 0.2 1
 5 6 33 6.02 0.12 1
 6 6 33 2.47 0.09 1
 7 6 33 3.52 0.1 1
 8 6 33 6.8 0.13 1
 0 7 33 65.11 1.2 1
 1 7 33 6.69 0.12 1
 2 7 33 14.65 0.21 1
 3 7 33 10.91 0.18 1
 4 7 33 0.77 0.07 1
 5 7 33 11.92 0.19 1
 6 7 33 7.9 0.15 1
 7 7 33 1.47 0.08 1
 8 7 33 15.05 0.23 1
 0 8 33 24.89 0.51 1
 1 8 33 2.96 0.09 1
 2 8 33 37.72 0.48 1
 3 8 33 2.26 0.09 1
 4 8 33 18.65 0.28 1
 5 8 33 7.17 0.14 1
 6 8 33 17.8 0.26 1
 7 8 33 2.15 0.09 1
 0 9 33 40.34 0.72 1
 1 9 33 2.34 0.07 1
 2 9 33 7.84 0.13 1
 3 9 33 6.33 0.12 1
 4 9 33 1.71 0.09 1
 5 9 33 6.24 0.17 1
 6 9 33 2.02 0.09 1
 7 9 33 1.69 0.1 1
 0 10 33 0.49 0.08 1
 1 10 33 13.85 0.18 1
 2 10 33 5.72 0.12 1
 3 10 33 2.6 0.08 1
 4 10 33 3.33 0.1 1
 5 10 33 13.05 0.22 1
 6 10 33 4.02 0.11 1
 0 11 33 6.76 0.17 1
 1 11 33 2.84 0.08 1
 2 11 33 2.18 0.07 1
 3 11 33 4.44 0.11 1
 4 11 33 0.19 0.07 1
 5 11 33 3.3 0.1 1
 0 12 33 21.52 0.37 1
 1 12 33 30.12 0.35 1
 2 12 33 3.69 0.1 1
 3 12 33 5.99 0.13 1
 4 12 33 2.58 0.09 1
 0 13 33 1.1 0.1 1
 1 13 33 2.72 0.08 1
 2 13 33 0.98 0.07 1
 3 13 33 14.37 0.22 1
 0 14 33 0.09 0.12 1
 1 14 33 3.41 0.1 1
 0 0 34 56.16 1.23 1
 1 0 34 34.54 0.55 1
 2 0 34 5.8 0.16 1
 3 0 34 37.68 0.53 1
 4 0 34 10.35 0.25 1
 5 0 34 0.73 0.12 1
 6 0 34 4.34 0.15 1
 7 0 34 11.06 0.25 1
 8 0 34 3.75 0.12 1
 0 1 34 76.74 1.19 1
 1 1 34 11.22 0.15 1
 2 1 34 14.02 0.19 1
 3 1 34 25.18 0.32 1
 4 1 34 8.78 0.14 1
 5 1 34 15.76 0.22 1
 6 1 34 26.22 0.3 1
 7 1 34 1.5 0.07 1
 8 1 34 2.29 0.08 1
 0 2 34 49.55 0.8 1
 1 2 34 2.37 0.07 1
 2 2 34 2.95 0.07 1
 3 2 34 0.51 0.06 1
 4 2 34 8.43 0.15 1
 5 2 34 9 0.17 1
 6 2 34 16.16 0.23 1
 7 2 34 0.19 0.05 1
 8 2 34 12.49 0.18 1
 0 3 34 4.74 0.15 1
 1 3 34 30.94 0.38 1
 2 3 34 20.13 0.25 1
 3 3 34 3.99 0.09 1
 4 3 34 0.65 0.07 1
 5 3 34 27.09 0.39 1
 6 3 34 0.21 0.06 1
 7 3 34 13.01 0.19 1
 8 3 34 18.61 0.25 1
 0 4 34 2.81 0.1 1
 1 4 34 7.03 0.11 1
 2 4 34 29.11 0.37 1
 3 4 34 5.03 0.11 1
 4 4 34 3.34 0.1 1
 5 4 34 10.27 0.17 1
 6 4 34 2.51 0.08 1
 7 4 34 5.63 0.12 1
 8 4 34 1.13 0.08 1
 0 5 34 74.67 1.21 1
 1 5 34 20.96 0.25 1
 2 5 34 14.89 0.22 1
 3 5 34 26.4 0.38 1
 4 5 34 0.24 0.07 1
 5 5 34 23.99 0.34 1
 6 5 34 5.06 0.12 1
 7 5 34 11.33 0.18 1
 8 5 34 6.14 0.13 1
 0 6 34 16.05 0.32 1
 1 6 34 11.81 0.16 1
 2 6 34 11.17 0.19 1
 3 6 34 16.54 0.24 1
 4 6 34 10.86 0.17 1
 5 6 34 3.51 0.1 1
 6 6 34 11.35 0.19 1
 7 6 34 14.17 0.24 1
 0 7 34 0.02 0.1 1
 1 7 34 0.73 0.05 1
 2 7 34 2.95 0.09 1
 3 7 34 22.16 0.32 1
 4 7 34 7.68 0.14 1
 5 7 34 7.73 0.16 1
 6 7 34 2.67 0.09 1
 7 7 34 5.08 0.11 1
 0 8 34 18.24 0.42 1
 1 8 34 14.35 0.22 1
 2 8 34 0.22 0.06 1
 3 8 34 12.86 0.2 1
 4 8 34 0.19 0.07 1
 5 8 34 3.18 0.1 1
 6 8 34 4.33 0.12 1
 7 8 34 3.88 0.11 1
 0 9 34 0.14 0.08 1
 1 9 34 5.5 0.1 1
 2 9 34 17.03 0.23 1
 3 9 34 1.38 0.08 1
 4 9 34 16.7 0.25 1
 5 9 34 14.96 0.25 1
 6 9 34 1.27 0.09 1
 0 10 34 8.38 0.19 1
 1 10 34 16.49 0.24 1
 2 10 34 3.97 0.1 1
 3 10 34 3.91 0.1 1
 4 10 34 10.48 0.2 1
 5 10 34 10.44 0.18 1
 6 10 34 5.4 0.14 1
 0 11 34 59.66 0.96 1
 1 11 34 1.41 0.07 1
 2 11 34 3.3 0.09 1
 3 11 34 3.45 0.1 1
 4 11 34 4.43 0.12 1
 5 11 34 0.88 0.08 1
 0 12 34 9.28 0.19 1
 1 12 34 9.99 0.17 1
 2 12 34 5.6 0.11 1
 3 12 34 4.46 0.11 1
 4 12 34 5.3 0.13 1
 0 13 34 0.52 0.1 1
 1 13 34 3.31 0.09 1
 2 13 34 3.9 0.11 1
 1 0 35 13.57 0.26 1
 2 0 35 9.11 0.18 1
 3 0 35 28.46 0.39 1
 4 0 35 8.34 0.23 1
 5 0 35 0.14 0.11 1
 6 0 35 3.46 0.13 1
 7 0 35 0.04 0.09 1
 8 0 35 1.06 0.11 1
 0 1 35 4.17 0.11 1
 1 1 35 1.84 0.06 1
 2 1 35 20.74 0.26 1
 3 1 35 14.83 0.21 1
 4 1 35 16.71 0.23 1
 5 1 35 6.68 0.13 1
 6 1 35 0.77 0.06 1
 7 1 35 2.96 0.09 1
 8 1 35 6.69 0.13 1
 0 2 35 20.11 0.34 1
 1 2 35 18.61 0.23 1
 2 2 35 11.75 0.16 1
 3 2 35 11.05 0.16 1
 4 2 35 13.95 0.22 1
 5 2 35 15.29 0.28 1
 6 2 35 7.57 0.14 1
 7 2 35 13.29 0.19 1
 8 2 35 3.28 0.09 1
 0 3 35 62.23 0.99 1
 1 3 35 28.43 0.35 1
 2 3 35 15.28 0.22 1
 3 3 35 49.3 0.6 1
 4 3 35 11.25 0.18 1
 5 3 35 34.4 0.48 1
 6 3 35 19.1 0.25 1
 7 3 35 0.4 0.07 1
 8 3 35 2.75 0.1 1
 0 4 35 14.49 0.28 1
 1 4 35 15.79 0.21 1
 2 4 35 3.41 0.08 1
 3 4 35 4.5 0.11 1
 4 4 35 0.33 0.07 1
 5 4 35 4.55 0.11 1
 6 4 35 1.08 0.07 1
 7 4 35 2.69 0.09 1
 8 4 35 3 0.11 1
 0 5 35 5.89 0.16 1
 1 5 35 17.56 0.22 1
 2 5 35 9.78 0.17 1
 3 5 35 0.55 0.07 1
 4 5 35 0.39 0.07 1
 5 5 35 2.48 0.09 1
 6 5 35 1.53 0.08 1
 7 5 35 17.68 0.27 1
 0 6 35 20.96 0.41 1
 1 6 35 18.15 0.23 1
 2 6 35 0.95 0.08 1
 3 6 35 1.3 0.08 1
 4 6 35 0.46 0.08 1
 5 6 35 3.28 0.12 1
 6 6 35 1.91 0.08 1
 7 6 35 1.6 0.09 1
 0 7 35 61.36 1.18 1
 1 7 35 1.43 0.06 1
 2 7 35 18.6 0.27 1
 3 7 35 4.69 0.11 1
 4 7 35 4.56 0.11 1
 5 7 35 7.11 0.15 1
 6 7 35 11.09 0.18 1
 7 7 35 1.35 0.09 1
 0 8 35 7.29 0.19 1
 1 8 35 0.36 0.06 1
 2 8 35 18.92 0.25 1
 3 8 35 0.62 0.07 1
 4 8 35 32.32 0.43 1
 5 8 35 6.33 0.15 1
 6 8 35 15.59 0.24 1
 0 9 35 11.86 0.26 1
 1 9 35 1.34 0.06 1
 2 9 35 4.09 0.09 1
 3 9 35 8.58 0.15 1
 4 9 35 1.15 0.08 1
 5 9 35 5.27 0.13 1
 6 9 35 1.56 0.1 1
 0 10 35 1.83 0.1 1
 1 10 35 19.55 0.24 1
 2 10 35 4.12 0.11 1
 3 10 35 0.65 0.08 1
 4 10 35 1.14 0.09 1
 5 10 35 1.2 0.09 1
 0 11 35 0.76 0.09 1
 1 11 35 3.27 0.08 1
 2 11 35 1.86 0.08 1
 3 11 35 4.17 0.11 1
 4 11 35 1.57 0.09 1
 0 12 35 0.36 0.1 1
 1 12 35 10.5 0.19 1
 2 12 35 0.31 0.07 1
 3 12 35 0.59 0.08 1
 0 0 36 102.07 2.23 1
 1 0 36 41.86 0.67 1
 2 0 36 3.99 0.13 1
 3 0 36 0.02 0.07 1
 4 0 36 0.96 0.11 1
 5 0 36 4.78 0.19 1
 6 0 36 8.74 0.22 1
 7 0 36 16.59 0.32 1
 8 0 36 11.45 0.28 1
 0 1 36 0.27 0.07 1
 1 1 36 12.48 0.17 1
 2 1 36 27.32 0.32 1
 3 1 36 6.17 0.11 1
 4 1 36 0.53 0.05 1
 5 1 36 11.61 0.17 1
 6 1 36 4.98 0.1 1
 7 1 36 11.12 0.17 1
 8 1 36 7.02 0.14 1
 0 2 36 0.74 0.08 1
 1 2 36 18.59 0.24 1
 2 2 36 19.34 0.24 1
 3 2 36 22.98 0.3 1
 4 2 36 20.84 0.33 1
 5 2 36 7.5 0.16 1
 6 2 36 0.83 0.07 1
 7 2 36 5.4 0.12 1
 0 3 36 23.26 0.38 1
 1 3 36 14.28 0.2 1
 2 3 36 27.6 0.34 1
 3 3 36 4.11 0.1 1
 4 3 36 5.3 0.12 1
 5 3 36 9.26 0.18 1
 6 3 36 10.51 0.19 1
 7 3 36 1.58 0.08 1
 0 4 36 20.75 0.35 1
 1 4 36 0.83 0.06 1
 2 4 36 2.29 0.07 1
 3 4 36 10.38 0.17 1
 4 4 36 32.86 0.43 1
 5 4 36 8.58 0.16 1
 6 4 36 14.2 0.2 1
 7 4 36 5.18 0.11 1
 0 5 36 20.69 0.37 1
 1 5 36 16.38 0.22 1
 2 5 36 5.83 0.15 1
 3 5 36 8.82 0.16 1
 4 5 36 0.21 0.07 1
 5 5 36 2.34 0.11 1
 6 5 36 8.81 0.17 1
 7 5 36 12.45 0.21 1
 0 6 36 35.45 0.68 1
 1 6 36 21.96 0.28 1
 2 6 36 0.57 0.07 1
 3 6 36 5.63 0.12 1
 4 6 36 3.35 0.1 1
 5 6 36 8.94 0.17 1
 6 6 36 12.25 0.2 1
 7 6 36 5.21 0.12 1
 0 7 36 5.7 0.21 1
 1 7 36 4.58 0.12 1
 2 7 36 21.32 0.3 1
 3 7 36 4.06 0.1 1
 4 7 36 3.62 0.1 1
 5 7 36 24.95 0.38 1
 6 7 36 2.45 0.1 1
 0 8 36 11.88 0.26 1
 1 8 36 32.94 0.44 1
 2 8 36 8.62 0.15 1
 3 8 36 2.1 0.09 1
 4 8 36 9.78 0.17 1
 5 8 36 7.37 0.17 1
 6 8 36 0.4 0.09 1
 0 9 36 7.05 0.25 1
 1 9 36 3.6 0.08 1
 2 9 36 5.29 0.12 1
 3 9 36 8.67 0.16 1
 4 9 36 3.26 0.11 1
 5 9 36 4.45 0.12 1
 0 10 36 25.08 0.45 1
 1 10 36 6.04 0.12 1
 2 10 36 1.33 0.08 1
 3 10 36 0.54 0.08 1
 4 10 36 0.31 0.08 1
 0 11 36 21.79 0.44 1
 1 11 36 14.02 0.21 1
 2 11 36 19.61 0.27 1
 3 11 36 1.34 0.09 1
 0 12 36 5.71 0.17 1
 1 12 36 3.23 0.11 1
 1 0 37 3.86 0.11 1
 2 0 37 2.62 0.1 1
 3 0 37 0.59 0.08 1
 4 0 37 12.44 0.3 1
 5 0 37 2.84 0.13 1
 6 0 37 0.42 0.11 1
 7 0 37 4.37 0.2 1
 0 1 37 4.53 0.12 1
 1 1 37 14.97 0.21 1
 2 1 37 15.34 0.2 1
 3 1 37 4.68 0.09 1
 4 1 37 1.32 0.07 1
 5 1 37 13.07 0.18 1
 6 1 37 5.35 0.13 1
 7 1 37 2.83 0.1 1
 0 2 37 0.39 0.08 1
 1 2 37 1.76 0.08 1
 2 2 37 3.46 0.08 1
 3 2 37 9.51 0.16 1
 4 2 37 14.47 0.22 1
 5 2 37 3.51 0.1 1
 6 2 37 0.93 0.07 1
 7 2 37 2.32 0.09 1
 0 3 37 0 0.08 1
 1 3 37 2.36 0.07 1
 2 3 37 10.26 0.19 1
 3 3 37 0.54 0.06 1
 4 3 37 10.33 0.17 1
 5 3 37 1.76 0.09 1
 6 3 37 3.01 0.09 1
 7 3 37 14.15 0.21 1
 0 4 37 12.35 0.23 1
 1 4 37 54.16 0.63 1
 2 4 37 12.31 0.18 1
 3 4 37 3.38 0.09 1
 4 4 37 4.5 0.11 1
 5 4 37 2.71 0.11 1
 6 4 37 5.76 0.13 1
 7 4 37 6.61 0.13 1
 0 5 37 0.74 0.08 1
 1 5 37 7.92 0.14 1
 2 5 37 0.23 0.07 1
 3 5 37 0.68 0.07 1
 4 5 37 2.38 0.09 1
 5 5 37 6.94 0.14 1
 6 5 37 2.09 0.09 1
 0 6 37 7.3 0.19 1
 1 6 37 7.25 0.12 1
 2 6 37 3.55 0.1 1
 3 6 37 3.55 0.1 1
 4 6 37 9.57 0.16 1
 5 6 37 0.58 0.08 1
 6 6 37 10.94 0.19 1
 0 7 37 15.13 0.36 1
 1 7 37 7.81 0.14 1
 2 7 37 14.74 0.23 1
 3 7 37 6.62 0.14 1
 4 7 37 2.46 0.1 1
 5 7 37 2.67 0.11 1
 6 7 37 4.6 0.13 1
 0 8 37 0.77 0.1 1
 1 8 37 1.01 0.08 1
 2 8 37 15.73 0.24 1
 3 8 37 1.91 0.09 1
 4 8 37 1.14 0.09 1
 5 8 37 10.21 0.19 1
 0 9 37 6.4 0.17 1
 1 9 37 3.18 0.09 1
 2 9 37 8.23 0.15 1
 3 9 37 3.5 0.1 1
 4 9 37 2.89 0.1 1
 0 10 37 6.07 0.18 1
 1 10 37 8.36 0.14 1
 2 10 37 0.97 0.08 1
 3 10 37 0.7 0.08 1
 0 11 37 3.34 0.14 1
 1 11 37 2.64 0.09 1
 2 11 37 0.05 0.08 1
 0 0 38 0.14 0.11 1
 1 0 38 1.77 0.09 1
 2 0 38 7.08 0.16 1
 3 0 38 1.8 0.11 1
 4 0 38 2.88 0.14 1
 5 0 38 2.86 0.12 1
 6 0 38 1.68 0.12 1
 7 0 38 0.39 0.14 1
 0 1 38 4.43 0.12 1
 1 1 38 11.51 0.17 1
 2 1 38 15.15 0.2 1
 3 1 38 5.44 0.1 1
 4 1 38 14.01 0.19 1
 5 1 38 4.86 0.12 1
 6 1 38 3.34 0.09 1
 7 1 38 6.97 0.17 1
 0 2 38 5.05 0.13 1
 1 2 38 39.75 0.46 1
 2 2 38 5.4 0.1 1
 3 2 38 0.57 0.07 1
 4 2 38 25.25 0.35 1
 5 2 38 3.25 0.09 1
 6 2 38 1.68 0.08 1
 0 3 38 52.01 0.81 1
 1 3 38 3.13 0.09 1
 2 3 38 23.7 0.3 1
 3 3 38 5.4 0.11 1
 4 3 38 1.58 0.08 1
 5 3 38 1.17 0.08 1
 6 3 38 24.42 0.34 1
 0 4 38 0.18 0.08 1
 1 4 38 4.18 0.09 1
 2 4 38 3.62 0.09 1
 3 4 38 14.8 0.22 1
 4 4 38 14.39 0.2 1
 5 4 38 6.58 0.13 1
 6 4 38 4.91 0.12 1
 0 5 38 0.21 0.08 1
 1 5 38 4.91 0.1 1
 2 5 38 24.65 0.33 1
 3 5 38 0.09 0.07 1
 4 5 38 3.81 0.1 1
 5 5 38 3.13 0.1 1
 6 5 38 3.31 0.11 1
 0 6 38 1.28 0.09 1
 1 6 38 12.79 0.19 1
 2 6 38 6.64 0.13 1
 3 6 38 5.85 0.12 1
 4 6 38 6.2 0.14 1
 5 6 38 3.95 0.12 1
 0 7 38 6.53 0.25 1
 1 7 38 6.92 0.15 1
 2 7 38 0.65 0.08 1
 3 7 38 14.19 0.22 1
 4 7 38 6.94 0.14 1
 5 7 38 4.23 0.12 1
 0 8 38 11.73 0.3 1
 1 8 38 43.86 0.59 1
 2 8 38 1.65 0.09 1
 3 8 38 1.33 0.09 1
 4 8 38 2.98 0.1 1
 0 9 38 7.3 0.2 1
 1 9 38 7.92 0.18 1
 2 9 38 0.7 0.08 1
 3 9 38 1.73 0.09 1
 0 10 38 3.84 0.16 1
 1 10 38 1.15 0.09 1
 2 10 38 10.03 0.17 1
 1 0 39 10.9 0.23 1
 2 0 39 0.25 0.08 1
 3 0 39 16.77 0.27 1
 4 0 39 6.8 0.22 1
 5 0 39 2.17 0.13 1
 6 0 39 8.95 0.24 1
 0 1 39 3.86 0.12 1
 1 1 39 1.14 0.06 1
 2 1 39 19.08 0.23 1
 3 1 39 1.71 0.07 1
 4 1 39 9.89 0.15 1
 5 1 39 2.97 0.1 1
 6 1 39 3.62 0.11 1
 0 2 39 0.04 0.08 1
 1 2 39 18.68 0.23 1
 2 2 39 10.71 0.15 1
 3 2 39 5.4 0.12 1
 4 2 39 0.33 0.07 1
 5 2 39 0.74 0.07 1
 6 2 39 1.21 0.09 1
 0 3 39 1.81 0.09 1
 1 3 39 15.77 0.21 1
 2 3 39 15.11 0.21 1
 3 3 39 1.22 0.07 1
 4 3 39 10.81 0.17 1
 5 3 39 7.51 0.14 1
 6 3 39 1.83 0.1 1
 0 4 39 3.57 0.11 1
 1 4 39 4.27 0.09 1
 2 4 39 7.58 0.13 1
 3 4 39 1.49 0.08 1
 4 4 39 9.79 0.16 1
 5 4 39 4.63 0.11 1
 0 5 39 11.44 0.26 1
 1 5 39 0.86 0.06 1
 2 5 39 5.82 0.12 1
 3 5 39 6.98 0.13 1
 4 5 39 9.58 0.16 1
 5 5 39 2.63 0.09 1
 0 6 39 1.14 0.09 1
 1 6 39 21.37 0.3 1
 2 6 39 1.32 0.08 1
 3 6 39 1.79 0.08 1
 4 6 39 5.43 0.12 1
 5 6 39 10.52 0.19 1
 0 7 39 2.28 0.12 1
 1 7 39 11.97 0.19 1
 2 7 39 3.29 0.09 1
 3 7 39 13.39 0.21 1
 4 7 39 0.88 0.09 1
 0 8 39 0.32 0.11 1
 1 8 39 0.53 0.07 1
 2 8 39 2.73 0.09 1
 3 8 39 9.83 0.17 1
 0 9 39 0.6 0.14 1
 1 9 39 8.36 0.17 1
 2 9 39 3.42 0.11 1
 0 0 40 1.85 0.13 1
 1 0 40 15.33 0.28 1
 2 0 40 2.01 0.14 1
 3 0 40 0.1 0.08 1
 4 0 40 9 0.25 1
 5 0 40 0.72 0.12 1
 0 1 40 0.15 0.08 1
 1 1 40 6.07 0.1 1
 2 1 40 3.15 0.08 1
 3 1 40 10.21 0.15 1
 4 1 40 9.35 0.17 1
 5 1 40 3.89 0.11 1
 0 2 40 1.32 0.09 1
 1 2 40 14.64 0.19 1
 2 2 40 6.24 0.11 1
 3 2 40 13.84 0.2 1
 4 2 40 3.92 0.11 1
 5 2 40 1.89 0.09 1
 0 3 40 5.39 0.13 1
 1 3 40 3.22 0.09 1
 2 3 40 13.28 0.21 1
 3 3 40 2.43 0.09 1
 4 3 40 4.17 0.11 1
 5 3 40 5.52 0.12 1
 0 4 40 0.97 0.08 1
 1 4 40 6.31 0.11 1
 2 4 40 1.4 0.08 1
 3 4 40 5.79 0.12 1
 4 4 40 5.35 0.12 1
 5 4 40 0.45 0.08 1
 0 5 40 34.51 0.57 1
 1 5 40 4.43 0.1 1
 2 5 40 0.33 0.07 1
 3 5 40 2.39 0.08 1
 4 5 40 1.59 0.08 1
 0 6 40 0.47 0.1 1
 1 6 40 4.09 0.11 1
 2 6 40 6.62 0.15 1
 3 6 40 1.07 0.08 1
 4 6 40 4.1 0.12 1
 0 7 40 3.56 0.15 1
 1 7 40 6.04 0.13 1
 2 7 40 6.26 0.13 1
 3 7 40 0.72 0.08 1
 0 8 40 0.96 0.14 1
 1 8 40 4.82 0.12 1
 2 8 40 7.61 0.14 1
 1 0 41 12.33 0.28 1
 2 0 41 2.46 0.11 1
 3 0 41 30.45 0.57 1
 4 0 41 0.55 0.13 1
 5 0 41 5.3 0.21 1
 0 1 41 5.22 0.15 1
 1 1 41 5.27 0.1 1
 2 1 41 0.92 0.06 1
 3 1 41 1.14 0.08 1
 4 1 41 2.99 0.1 1
 5 1 41 0.56 0.09 1
 0 2 41 4.82 0.13 1
 1 2 41 15.07 0.19 1
 2 2 41 9.31 0.15 1
 3 2 41 1.09 0.08 1
 4 2 41 7.07 0.17 1
 0 3 41 0.2 0.08 1
 1 3 41 1.87 0.07 1
 2 3 41 3.06 0.1 1
 3 3 41 1 0.07 1
 4 3 41 7.32 0.15 1
 0 4 41 0.15 0.08 1
 1 4 41 9.44 0.15 1
 2 4 41 6.99 0.13 1
 3 4 41 5.55 0.11 1
 4 4 41 0.39 0.08 1
 0 5 41 0.96 0.1 1
 1 5 41 0.46 0.07 1
 2 5 41 11.32 0.18 1
 3 5 41 2.08 0.08 1
 0 6 41 3.45 0.16 1
 1 6 41 5.3 0.13 1
 2 6 41 8.88 0.15 1
 3 6 41 26.19 0.36 1
 0 7 41 7.35 0.26 1
 1 7 41 3.03 0.12 1
 2 7 41 3.79 0.12 1
 0 0 42 3.4 0.18 1
 1 0 42 3.61 0.11 1
 2 0 42 0.62 0.1 1
 3 0 42 3.38 0.13 1
 4 0 42 3.27 0.19 1
 0 1 42 11.9 0.23 1
 1 1 42 1.18 0.07 1
 2 1 42 4.57 0.11 1
 3 1 42 0.76 0.08 1
 4 1 42 4.29 0.13 1
 0 2 42 0.11 0.08 1
 1 2 42 3.94 0.1 1
 2 2 42 3.96 0.1 1
 3 2 42 9.65 0.17 1
 0 3 42 4.3 0.12 1
 1 3 42 5.98 0.12 1
 2 3 42 2.14 0.08 1
 3 3 42 5.29 0.13 1
 0 4 42 9.63 0.25 1
 1 4 42 0.49 0.07 1
 2 4 42 9.38 0.16 1
 3 4 42 2.12 0.09 1
 0 5 42 0.09 0.12 1
 1 5 42 1.07 0.08 1
 2 5 42 6.39 0.13 1
 0 6 42 4.58 0.26 1
 1 6 42 4.23 0.14 1
 1 0 43 0.04 0.09 1
 2 0 43 8.65 0.21 1
 0 1 43 6.54 0.16 1
 1 1 43 9.98 0.16 1
 2 1 43 1.52 0.08 1
 0 2 43 0.64 0.11 1
 1 2 43 1.38 0.07 1
 2 2 43 3.78 0.1 1
 0 3 43 1.98 0.13 1
 1 3 43 0.41 0.07 1
 2 3 43 5.49 0.13 1
 0 4 43 13.44 0.31 1
 1 4 43 2.03 0.1 1

_iucr_refine_fcf_details
;
data_S_Ylide2_Ni400_
_computing_structure_refinement   'olex2.refine 1.5 (Bourhis et al., 2015)'
_shelx_refln_list_code            4
loop_
  _space_group_symop_id
  _space_group_symop_operation_xyz
  1  x,y,z
  2  x+1/2,-y+1/2,-z
  3  -x,y+1/2,-z+1/2
  4  -x+1/2,-y,z+1/2

_space_group_crystal_system       orthorhombic
_space_group_IT_number            19
_space_group_name_H-M_alt         'P 21 21 21'
_space_group_name_Hall            ' P 2ac 2ab'
_symmetry_space_group_name_H-M    'P 21 21 21'
_symmetry_space_group_name_Hall   ' P 2ac 2ab'
_symmetry_Int_Tables_number       19
_cell_length_a                    5.8521(1)
_cell_length_b                    8.9310(1)
_cell_length_c                    18.3322(2)
_cell_angle_alpha                 90
_cell_angle_beta                  90
_cell_angle_gamma                 90
_cell_volume                      958.13(2)
loop_
  _refln_index_h
  _refln_index_k
  _refln_index_l
  _refln_F_squared_calc
  _refln_F_squared_meas
  _refln_F_squared_sigma
  _refln_F_squared_weight
  _refln_observed_status
0 0 4 1278.400 1460.870 98.656 0.000 o
0 0 6 339.314 364.027 16.897 0.006 o
0 0 8 624.209 647.971 14.601 0.008 o
0 0 10 2744.690 2732.720 64.972 0.000 o
0 0 12 1012.760 1053.540 24.990 0.003 o
0 0 14 881.140 889.456 18.722 0.005 o
0 0 16 514.878 534.183 11.352 0.013 o
0 0 18 133.923 137.685 3.540 0.141 o
0 0 20 450.128 453.999 12.495 0.011 o
0 0 22 96.333 98.275 2.728 0.240 o
0 0 24 145.556 142.408 3.430 0.149 o
0 0 26 1.883 2.106 0.120 128.247 o
0 0 28 30.631 30.565 0.692 3.626 o
0 0 30 24.628 24.629 0.612 4.700 o
0 0 32 7.106 6.789 0.221 37.022 o
0 0 34 55.593 56.317 1.233 1.137 o
0 0 36 99.698 102.356 2.236 0.346 o
0 0 38 0.130 0.140 0.110 154.301 o
0 0 40 1.752 1.855 0.130 109.623 o
0 0 42 3.422 3.410 0.181 56.779 o
0 1 4 418.883 421.398 11.552 0.013 o
0 1 5 957.001 980.250 21.390 0.004 o
0 1 6 2516.470 2526.520 47.202 0.001 o
0 1 7 1419.740 1528.420 30.535 0.002 o
0 1 8 232.574 233.101 5.987 0.049 o
0 1 9 82.686 80.595 1.434 0.803 o
0 1 10 22.946 22.814 0.491 7.130 o
0 1 11 285.580 292.598 5.255 0.060 o
0 1 12 600.630 615.741 10.148 0.016 o
0 1 13 698.107 711.669 11.021 0.013 o
0 1 14 69.341 68.652 1.073 1.390 o
0 1 15 1444.290 1430.080 22.232 0.003 o
0 1 16 82.225 81.949 1.354 0.888 o
0 1 17 161.768 162.033 2.748 0.217 o
0 1 18 411.971 408.291 6.959 0.034 o
0 1 19 477.380 474.336 8.243 0.024 o
0 1 20 4.428 4.462 0.120 122.695 o
0 1 21 260.339 264.720 4.723 0.075 o
0 1 22 0.294 0.281 0.050 745.823 o
0 1 23 314.979 314.990 5.495 0.055 o
0 1 24 14.482 13.819 0.281 21.501 o
0 1 25 167.313 164.911 2.718 0.220 o
0 1 26 213.402 212.123 3.379 0.141 o
0 1 27 41.654 40.995 0.672 3.590 o
0 1 28 13.197 13.026 0.231 31.086 o
0 1 29 43.202 42.830 0.672 3.550 o
0 1 30 19.607 19.665 0.351 13.483 o
0 1 31 139.612 138.106 2.607 0.247 o
0 1 32 2.550 2.677 0.100 181.648 o
0 1 33 59.042 58.935 0.943 1.816 o
0 1 34 76.965 76.955 1.193 1.124 o
0 1 35 4.133 4.182 0.110 145.707 o
0 1 36 0.247 0.271 0.070 380.842 o
0 1 37 4.325 4.543 0.120 122.818 o
0 1 38 4.298 4.442 0.120 122.969 o
0 1 39 3.668 3.871 0.120 124.651 o
0 1 40 0.001 0.150 0.080 291.738 o
0 1 41 5.303 5.235 0.150 78.926 o
0 1 42 12.046 11.933 0.231 31.709 o
0 1 43 6.237 6.558 0.160 68.469 o
0 2 0 1.769 1.745 0.090 226.908 o
0 2 1 1392.430 1443.680 40.192 0.001 o
0 2 2 9721.600 8691.320 193.421 0.000 o
0 2 3 47.791 48.556 1.354 0.973 o
0 2 4 324.628 334.916 7.060 0.035 o
0 2 5 1294.360 1328.870 26.775 0.002 o
0 2 6 52.876 50.952 1.414 0.889 o
0 2 7 89.627 86.020 1.635 0.626 o
0 2 8 34.066 34.196 0.642 4.078 o
0 2 9 6.166 6.288 0.201 44.885 o
0 2 10 364.704 369.543 6.448 0.040 o
0 2 11 1601.170 1658.580 28.770 0.002 o
0 2 12 1477.040 1491.070 26.193 0.002 o
0 2 13 695.122 711.789 13.778 0.009 o
0 2 14 651.625 664.226 11.813 0.012 o
0 2 15 164.686 169.002 2.838 0.204 o
0 2 16 1.815 1.745 0.080 285.795 o
0 2 17 55.194 55.455 0.943 1.848 o
0 2 19 456.133 462.292 7.110 0.032 o
0 2 20 209.961 216.746 3.379 0.141 o
0 2 21 9.799 10.188 0.231 32.762 o
0 2 22 12.429 12.856 0.231 31.403 o
0 2 23 219.525 225.771 3.831 0.112 o
0 2 24 13.247 13.337 0.251 26.744 o
0 2 25 0.938 1.083 0.080 289.913 o
0 2 26 2.058 2.186 0.130 109.298 o
0 2 27 2.711 2.918 0.100 180.914 o
0 2 28 21.301 22.052 0.381 11.408 o
0 2 29 55.670 56.027 0.973 1.745 o
0 2 30 35.845 36.261 0.662 3.816 o
0 2 31 9.371 9.326 0.191 46.993 o
0 2 32 46.130 46.340 0.772 2.740 o
0 2 33 36.789 36.963 0.622 4.236 o
0 2 34 49.489 49.689 0.802 2.517 o
0 2 35 19.598 20.166 0.341 14.161 o
0 2 36 0.781 0.742 0.080 290.631 o
0 2 37 0.374 0.391 0.080 291.470 o
0 2 38 5.141 5.064 0.130 103.812 o
0 2 39 0.035 0.040 0.080 291.740 o
0 2 40 1.091 1.324 0.090 228.911 o
0 2 41 4.852 4.834 0.130 104.459 o
0 2 42 0.058 0.110 0.080 291.732 o
0 2 43 0.476 0.642 0.110 154.161 o
0 3 1 269.955 277.997 6.388 0.043 o
0 3 2 99.867 100.270 1.685 0.577 o
0 3 3 63.996 66.466 1.334 0.961 o
0 3 4 539.642 548.252 9.146 0.020 o
0 3 5 0.040 0.050 0.020 4666.970 o
0 3 6 335.483 344.132 5.485 0.054 o
0 3 7 1108.320 1109.560 17.730 0.005 o
0 3 8 82.508 79.251 1.615 0.651 o
0 3 9 113.131 115.092 2.246 0.336 o
0 3 10 1227.610 1228.490 23.997 0.003 o
0 3 11 267.201 277.245 5.174 0.063 o
0 3 12 264.067 268.169 4.763 0.073 o
0 3 13 0.359 0.431 0.030 2060.660 o
0 3 14 888.874 913.563 15.794 0.007 o
0 3 15 90.587 92.188 1.484 0.737 o
0 3 16 92.102 93.321 1.494 0.725 o
0 3 17 127.549 128.509 1.996 0.403 o
0 3 18 94.524 96.991 1.504 0.711 o
0 3 19 1.877 1.805 0.060 498.903 o
0 3 20 506.096 502.204 8.073 0.025 o
0 3 21 244.171 243.360 3.680 0.117 o
0 3 22 297.819 298.254 4.623 0.075 o
0 3 23 2.694 2.657 0.100 181.303 o
0 3 24 390.695 392.086 6.288 0.041 o
0 3 25 77.790 78.209 1.374 0.877 o
0 3 26 229.763 236.200 3.921 0.107 o
0 3 27 0.838 0.852 0.080 290.405 o
0 3 28 19.977 20.367 0.381 11.584 o
0 3 29 37.455 37.736 0.702 3.404 o
0 3 30 103.915 104.291 1.905 0.460 o
0 3 31 0.252 0.361 0.070 380.783 o
0 3 32 66.811 66.536 1.083 1.382 o
0 3 33 24.299 23.997 0.401 10.131 o
0 3 34 4.787 4.753 0.150 79.635 o
0 3 35 61.550 62.404 0.993 1.640 o
0 3 36 23.606 23.325 0.381 11.158 o
0 3 37 0.004 0.000 0.080 291.743 o
0 3 38 51.708 52.156 0.812 2.432 o
0 3 39 1.856 1.815 0.090 226.572 o
0 3 40 5.280 5.405 0.130 103.300 o
0 3 41 0.091 0.201 0.080 291.712 o
0 3 42 4.222 4.312 0.120 123.242 o
0 3 43 1.762 1.986 0.130 109.575 o
0 4 0 1565.990 1555.610 37.174 0.001 o
0 4 1 3890.340 3892.740 65.483 0.000 o
0 4 2 55.298 56.017 1.133 1.329 o
0 4 3 865.297 894.941 15.493 0.007 o
0 4 4 258.110 251.443 5.756 0.052 o
0 4 5 655.264 637.963 16.145 0.007 o
0 4 6 19.211 18.261 0.421 9.765 o
0 4 7 1241.000 1260.230 29.984 0.002 o
0 4 8 15.280 15.684 0.361 13.389 o
0 4 9 3006.650 2977.020 65.142 0.000 o
0 4 10 17.828 16.988 0.291 19.273 o
0 4 11 244.884 242.869 3.761 0.113 o
0 4 12 136.542 137.244 2.096 0.363 o
0 4 13 228.203 232.781 3.600 0.124 o
0 4 14 34.850 34.787 0.572 4.976 o
0 4 16 80.890 79.221 1.264 1.006 o
0 4 17 334.049 332.680 5.174 0.060 o
0 4 19 8.470 8.303 0.150 73.400 o
0 4 20 9.814 9.316 0.221 35.726 o
0 4 21 114.824 116.576 1.865 0.465 o
0 4 22 221.551 225.049 4.432 0.086 o
0 4 23 0.511 0.752 0.050 742.550 o
0 4 24 89.382 90.734 1.504 0.722 o
0 4 25 2.620 2.738 0.090 222.452 o
0 4 26 2.804 2.798 0.100 180.823 o
0 4 27 0.679 0.652 0.070 379.610 o
0 4 28 1.029 1.023 0.080 289.760 o
0 4 29 13.028 12.936 0.291 20.493 o
0 4 30 0.057 0.181 0.080 291.724 o
0 4 31 0.218 0.231 0.080 291.649 o
0 4 32 47.191 47.834 0.772 2.721 o
0 4 33 10.143 10.489 0.201 42.084 o
0 4 34 2.813 2.818 0.100 180.772 o
0 4 35 14.384 14.531 0.281 21.451 o
0 4 36 20.264 20.808 0.351 13.351 o
0 4 37 12.394 12.385 0.231 31.502 o
0 4 38 0.159 0.181 0.080 291.690 o
0 4 39 3.215 3.580 0.110 148.635 o
0 4 40 1.003 0.973 0.080 289.890 o
0 4 41 0.085 0.150 0.080 291.721 o
0 4 42 9.622 9.657 0.251 28.140 o
0 4 43 12.857 13.478 0.311 18.096 o
0 5 1 461.443 434.284 12.214 0.012 o
0 5 2 121.486 117.559 3.269 0.166 o
0 5 3 62.038 62.615 2.256 0.357 o
0 5 4 221.188 222.652 5.515 0.058 o
0 5 5 29.011 27.286 0.602 4.744 o
0 5 6 97.772 95.136 1.875 0.480 o
0 5 7 38.814 37.906 0.692 3.473 o
0 5 8 532.195 538.786 9.757 0.018 o
0 5 9 0.284 0.371 0.030 2065.290 o
0 5 10 1091.680 1094.540 16.777 0.006 o
0 5 11 262.399 256.547 4.111 0.095 o
0 5 12 1886.630 1891.600 29.422 0.002 o
0 5 14 158.318 159.085 2.557 0.247 o
0 5 15 189.456 190.904 3.219 0.158 o
0 5 16 157.343 155.234 2.497 0.259 o
0 5 17 55.885 55.375 0.973 1.745 o
0 5 18 21.000 20.948 0.341 13.947 o
0 5 19 34.758 34.667 0.562 5.135 o
0 5 20 88.768 87.846 1.404 0.817 o
0 5 21 140.942 144.033 2.487 0.267 o
0 5 22 537.878 557.598 9.115 0.020 o
0 5 23 43.193 44.374 0.722 3.126 o
0 5 24 824.090 831.143 13.167 0.009 o
0 5 25 226.832 234.134 3.971 0.105 o
0 5 26 23.823 23.827 0.481 7.352 o
0 5 27 0.990 1.033 0.070 377.825 o
0 5 28 57.363 57.270 1.103 1.387 o
0 5 29 52.803 51.975 0.953 1.836 o
0 5 30 1.815 1.935 0.120 128.390 o
0 5 31 2.157 2.056 0.100 183.285 o
0 5 32 10.130 9.848 0.211 38.674 o
0 5 33 0.392 0.411 0.080 291.443 o
0 5 34 73.436 74.879 1.213 1.104 o
0 5 35 5.704 5.907 0.160 69.200 o
0 5 36 20.912 20.748 0.371 12.050 o
0 5 37 0.653 0.742 0.080 290.864 o
0 5 38 0.288 0.211 0.080 291.612 o
0 5 39 11.524 11.472 0.261 25.544 o
0 5 40 34.508 34.607 0.572 4.987 o
0 5 41 1.009 0.963 0.100 185.954 o
0 5 42 0.048 0.090 0.120 129.662 o
0 6 0 485.606 464.859 12.194 0.012 o
0 6 1 363.531 353.398 5.756 0.049 o
0 6 2 1034.360 1005.330 18.742 0.005 o
0 6 3 937.958 957.316 19.575 0.004 o
0 6 4 38.784 38.969 0.943 1.973 o
0 6 5 228.641 235.247 5.004 0.069 o
0 6 6 343.211 346.659 7.361 0.032 o
0 6 7 1181.330 1157.630 22.613 0.003 o
0 6 8 27.640 26.705 0.491 6.888 o
0 6 9 950.331 944.149 15.403 0.007 o
0 6 10 486.356 504.610 8.243 0.024 o
0 6 11 253.796 258.342 4.412 0.085 o
0 6 12 308.546 310.458 5.245 0.060 o
0 6 13 67.024 67.358 1.133 1.275 o
0 6 14 358.542 357.549 5.917 0.047 o
0 6 15 24.203 23.365 0.461 7.933 o
0 6 16 166.874 171.198 2.888 0.197 o
0 6 17 2.167 2.296 0.080 282.785 o
0 6 18 6.410 6.528 0.170 60.966 o
0 6 19 70.109 70.186 1.133 1.261 o
0 6 20 4.242 4.222 0.140 91.778 o
0 6 21 129.505 132.380 2.136 0.356 o
0 6 22 77.018 77.928 1.274 1.003 o
0 6 23 19.421 19.926 0.351 13.489 o
0 6 24 0.911 0.923 0.080 290.167 o
0 6 25 33.021 34.156 0.612 4.463 o
0 6 26 12.037 12.124 0.261 25.355 o
0 6 27 35.208 35.590 0.672 3.729 o
0 6 28 16.937 16.757 0.321 16.347 o
0 6 29 2.041 1.775 0.090 226.099 o
0 6 30 0.838 0.652 0.090 229.804 o
0 6 31 7.192 6.949 0.211 40.416 o
0 6 32 0.116 0.110 0.090 230.497 o
0 6 33 11.161 11.271 0.241 29.730 o
0 6 34 15.948 16.095 0.321 16.521 o
0 6 35 19.962 21.019 0.411 10.080 o
0 6 36 35.327 35.549 0.682 3.630 o
0 6 37 7.000 7.320 0.191 48.884 o
0 6 38 1.280 1.284 0.090 228.589 o
0 6 39 1.058 1.143 0.090 229.126 o
0 6 40 0.391 0.471 0.100 186.580 o
0 6 41 3.146 3.460 0.160 71.708 o
0 6 42 4.260 4.593 0.261 27.300 o
0 7 1 80.947 80.635 1.233 1.047 o
0 7 2 332.602 321.900 4.803 0.068 o
0 7 4 216.414 208.061 3.670 0.122 o
0 7 5 47.680 47.794 0.973 1.803 o
0 7 6 321.645 322.090 5.796 0.050 o
0 7 7 193.042 195.887 3.660 0.125 o
0 7 8 189.773 195.857 3.650 0.126 o
0 7 9 243.126 244.002 4.382 0.087 o
0 7 10 179.281 182.209 2.908 0.191 o
0 7 11 302.041 306.316 4.874 0.068 o
0 7 12 239.104 244.774 4.101 0.098 o
0 7 13 101.257 102.797 1.735 0.546 o
0 7 14 109.928 108.212 1.825 0.490 o
0 7 15 1.392 1.524 0.060 506.606 o
0 7 16 13.505 13.608 0.291 20.360 o
0 7 17 101.962 97.833 1.745 0.542 o
0 7 18 0.184 0.130 0.060 518.488 o
0 7 19 98.174 97.703 1.625 0.618 o
0 7 20 0.066 0.050 0.060 518.631 o
0 7 21 165.033 159.335 2.637 0.233 o
0 7 22 384.035 387.463 6.077 0.044 o
0 7 23 344.417 344.743 5.626 0.051 o
0 7 24 1.444 1.274 0.080 288.149 o
0 7 25 57.935 57.330 1.023 1.584 o
0 7 26 44.422 44.244 0.852 2.322 o
0 7 27 102.826 103.770 1.855 0.483 o
0 7 28 1.174 1.284 0.090 228.795 o
0 7 29 41.221 41.135 0.752 2.950 o
0 7 30 0.046 0.040 0.080 291.739 o
0 7 31 11.004 10.670 0.241 29.863 o
0 7 32 10.042 10.168 0.251 27.985 o
0 7 33 62.587 65.293 1.203 1.162 o
0 7 34 0.042 0.020 0.100 186.714 o
0 7 35 60.881 61.532 1.183 1.207 o
0 7 36 5.480 5.716 0.211 41.143 o
0 7 37 15.706 15.172 0.361 13.374 o
0 7 38 7.013 6.548 0.251 28.970 o
0 7 39 2.158 2.286 0.120 127.879 o
0 7 40 3.411 3.570 0.150 81.188 o
0 7 41 6.866 7.371 0.261 26.806 o
0 8 0 648.288 651.360 13.789 0.009 o
0 8 1 193.522 199.167 3.008 0.176 o
0 8 2 629.582 628.537 9.446 0.018 o
0 8 4 857.993 855.411 15.513 0.007 o
0 8 5 0.889 1.033 0.060 513.455 o
0 8 6 20.161 18.672 0.331 14.944 o
0 8 7 0.938 1.013 0.050 735.536 o
0 8 8 399.793 417.507 7.010 0.034 o
0 8 9 55.954 56.067 0.973 1.743 o
0 8 10 383.695 384.103 6.709 0.037 o
0 8 11 20.564 20.948 0.361 12.670 o
0 8 12 222.626 226.704 3.460 0.134 o
0 8 13 1.772 1.815 0.070 371.027 o
0 8 14 524.840 529.650 8.424 0.023 o
0 8 15 82.050 82.671 1.374 0.865 o
0 8 16 19.842 19.164 0.351 13.484 o
0 8 17 11.005 11.001 0.211 38.008 o
0 8 18 86.338 85.519 1.514 0.722 o
0 8 19 34.297 34.928 0.622 4.304 o
0 8 20 187.559 187.765 3.159 0.164 o
0 8 21 32.156 31.648 0.632 4.250 o
0 8 22 3.502 3.450 0.110 148.141 o
0 8 23 7.469 8.103 0.181 53.580 o
0 8 24 8.704 8.694 0.211 39.523 o
0 8 25 36.595 37.675 0.772 2.874 o
0 8 26 3.266 3.379 0.120 125.710 o
0 8 27 0.420 0.451 0.080 291.392 o
0 8 28 17.075 16.957 0.341 14.628 o
0 8 29 0.984 1.153 0.090 229.241 o
0 8 30 10.341 10.198 0.271 24.156 o
0 8 31 23.580 23.927 0.461 7.949 o
0 8 32 3.765 4.001 0.211 41.758 o
0 8 33 24.883 24.960 0.511 6.532 o
0 8 34 18.109 18.291 0.421 9.822 o
0 8 35 6.953 7.310 0.191 48.910 o
0 8 36 11.758 11.913 0.261 25.442 o
0 8 37 0.578 0.772 0.100 186.396 o
0 8 38 11.403 11.763 0.301 19.549 o
0 8 39 0.409 0.321 0.110 154.234 o
0 8 40 1.131 0.963 0.140 95.030 o
0 9 1 220.827 214.991 3.159 0.157 o
0 9 2 519.736 505.182 7.852 0.026 o
0 9 3 174.851 175.902 2.808 0.205 o
0 9 4 167.276 170.176 2.708 0.221 o
0 9 5 12.855 12.495 0.221 33.868 o
0 9 6 5.313 5.365 0.130 103.277 o
0 9 7 130.151 129.723 2.086 0.371 o
0 9 8 240.165 242.367 4.823 0.073 o
0 9 9 11.350 11.943 0.231 31.953 o
0 9 10 95.478 94.925 1.635 0.615 o
0 9 11 59.869 62.204 1.073 1.439 o
0 9 12 110.599 111.572 1.063 1.143 o
0 9 13 248.600 249.367 3.911 0.105 o
0 9 14 39.300 39.922 0.612 4.274 o
0 9 15 140.564 141.114 2.206 0.330 o
0 9 16 110.977 109.326 1.695 0.555 o
0 9 17 41.536 42.980 0.692 3.399 o
0 9 18 18.207 18.431 0.361 13.014 o
0 9 19 41.656 41.285 0.802 2.624 o
0 9 20 23.938 22.954 0.401 10.196 o
0 9 21 165.045 167.167 2.627 0.233 o
0 9 22 223.919 229.341 3.680 0.120 o
0 9 23 376.261 371.869 6.348 0.041 o
0 9 24 27.092 26.574 0.572 5.260 o
0 9 25 14.363 14.631 0.281 21.445 o
0 9 26 3.229 3.309 0.140 93.172 o
0 9 27 22.564 22.784 0.521 6.402 o
0 9 28 0.003 0.000 0.080 291.743 o
0 9 29 3.286 3.109 0.110 148.990 o
0 9 30 0.044 0.010 0.080 291.740 o
0 9 31 73.292 72.753 1.284 1.004 o
0 9 32 2.229 2.236 0.100 182.936 o
0 9 33 40.035 40.453 0.722 3.190 o
0 9 34 0.000 0.140 0.080 291.738 o
0 9 35 11.891 11.893 0.261 25.415 o
0 9 36 7.011 7.070 0.251 28.925 o
0 9 37 7.007 6.418 0.170 60.573 o
0 9 38 7.659 7.320 0.201 44.075 o
0 9 39 0.574 0.602 0.140 95.194 o
0 10 0 1312.770 1273.860 32.912 0.002 o
0 10 1 132.992 136.532 2.156 0.348 o
0 10 2 582.577 578.086 9.176 0.019 o
0 10 3 598.930 608.932 9.537 0.018 o
0 10 4 15.929 15.112 0.271 22.476 o
0 10 5 333.351 324.577 4.192 0.085 o
0 10 6 119.871 119.183 2.417 0.292 o
0 10 7 164.229 169.905 3.008 0.184 o
0 10 8 239.145 237.544 3.891 0.107 o
0 10 9 205.300 205.685 3.610 0.127 o
0 10 10 64.661 64.510 1.053 1.464 o
0 10 11 89.204 89.330 1.534 0.699 o
0 10 12 286.072 289.028 4.914 0.068 o
0 10 13 33.561 33.694 0.572 5.022 o
0 10 14 57.747 59.376 0.933 1.856 o
0 10 15 72.799 73.415 1.143 1.228 o
0 10 16 387.938 381.847 5.706 0.048 o
0 10 17 1.442 1.554 0.070 374.115 o
0 10 18 0.172 0.060 0.060 518.545 o
0 10 19 50.830 53.419 0.872 2.152 o
0 10 20 12.412 12.726 0.341 15.292 o
0 10 21 17.537 17.780 0.341 14.533 o
0 10 22 4.043 4.242 0.140 91.974 o
0 10 23 1.362 1.334 0.080 288.324 o
0 10 24 0.389 0.321 0.070 380.619 o
0 10 25 32.816 32.240 0.602 4.620 o
0 10 26 0.011 0.080 0.070 381.048 o
0 10 27 0.688 0.672 0.080 290.864 o
0 10 28 2.549 2.587 0.120 127.257 o
0 10 29 0.475 0.602 0.080 291.237 o
0 10 30 0.050 0.090 0.080 291.735 o
0 10 31 0.018 0.030 0.080 291.742 o
0 10 32 1.000 0.732 0.080 290.182 o
0 10 33 0.560 0.491 0.080 291.198 o
0 10 34 8.528 8.403 0.191 47.767 o
0 10 35 1.798 1.835 0.100 184.210 o
0 10 36 25.437 25.150 0.451 8.148 o
0 10 37 6.027 6.087 0.181 55.050 o
0 10 38 3.926 3.851 0.160 71.180 o
0 11 1 151.423 155.595 2.507 0.259 o
0 11 2 71.277 70.798 1.123 1.275 o
0 11 3 162.487 161.150 2.457 0.263 o
0 11 4 60.776 57.671 0.903 1.949 o
0 11 5 31.723 30.876 0.511 6.201 o
0 11 6 9.251 8.504 0.191 47.314 o
0 11 7 28.164 27.687 0.592 4.905 o
0 11 8 55.401 55.876 0.953 1.812 o
0 11 9 1.451 1.675 0.080 287.407 o
0 11 10 601.153 613.093 10.660 0.015 o
0 11 11 2.292 2.397 0.090 224.290 o
0 11 12 258.804 261.802 4.483 0.082 o
0 11 13 106.258 104.191 1.775 0.519 o
0 11 14 14.040 13.829 0.281 21.586 o
0 11 15 72.165 70.076 0.923 1.764 o
0 11 16 22.001 22.152 0.371 11.887 o
0 11 17 49.657 51.043 0.852 2.258 o
0 11 18 233.550 231.427 3.891 0.108 o
0 11 19 59.767 60.248 1.093 1.396 o
0 11 20 23.324 24.228 0.481 7.364 o
0 11 21 22.389 21.921 0.552 5.780 o
0 11 22 145.210 141.917 2.908 0.201 o
0 11 23 3.681 3.710 0.120 124.765 o
0 11 24 112.911 108.273 1.865 0.470 o
0 11 25 15.844 15.594 0.311 17.547 o
0 11 26 84.183 84.366 1.334 0.905 o
0 11 27 2.250 2.206 0.090 224.759 o
0 11 28 22.155 22.021 0.371 11.879 o
0 11 29 2.078 2.116 0.090 225.463 o
0 11 30 0.236 0.211 0.080 291.645 o
0 11 31 12.665 13.628 0.251 26.866 o
0 11 32 0.130 0.150 0.080 291.707 o
0 11 33 6.849 6.779 0.170 60.556 o
0 11 34 61.671 59.827 0.963 1.735 o
0 11 35 0.735 0.762 0.090 229.860 o
0 11 36 21.924 21.851 0.441 8.745 o
0 11 37 3.273 3.349 0.140 93.118 o
0 12 0 0.350 0.582 0.110 154.213 o
0 12 1 165.364 162.063 2.627 0.234 o
0 12 2 37.044 36.171 0.602 4.488 o
0 12 3 173.020 171.359 2.617 0.232 o
0 12 4 14.605 14.250 0.241 28.159 o
0 12 5 75.080 76.785 1.223 1.082 o
0 12 6 5.965 5.736 0.120 117.884 o
0 12 7 301.895 300.710 4.763 0.071 o
0 12 8 86.859 86.732 1.484 0.746 o
0 12 9 40.194 40.022 0.692 3.439 o
0 12 10 1.912 2.046 0.090 226.078 o
0 12 11 219.580 216.796 3.821 0.113 o
0 12 12 36.451 35.830 0.602 4.504 o
0 12 13 99.818 98.616 1.635 0.609 o
0 12 14 41.724 41.225 0.812 2.566 o
0 12 15 0.784 1.003 0.110 153.922 o
0 12 16 215.959 219.483 4.493 0.085 o
0 12 17 98.707 97.583 1.073 1.208 o
0 12 18 4.138 4.312 0.130 105.904 o
0 12 19 10.813 11.161 0.251 27.679 o
0 12 20 0.013 0.000 0.070 381.051 o
0 12 21 64.540 62.394 1.153 1.252 o
0 12 22 5.219 5.375 0.211 41.260 o
0 12 23 5.397 5.325 0.140 89.776 o
0 12 24 19.314 18.833 0.331 15.043 o
0 12 25 1.008 1.163 0.080 289.633 o
0 12 26 3.052 2.968 0.120 126.334 o
0 12 27 0.163 0.301 0.080 291.660 o
0 12 28 0.084 0.181 0.080 291.717 o
0 12 29 1.415 1.424 0.100 185.171 o
0 12 30 16.768 16.757 0.301 18.366 o
0 12 31 13.570 13.287 0.341 15.163 o
0 12 32 18.980 19.033 0.331 15.073 o
0 12 33 20.689 21.580 0.371 12.033 o
0 12 34 9.173 9.306 0.191 47.120 o
0 12 35 0.431 0.361 0.100 186.586 o
0 12 36 5.523 5.726 0.170 61.832 o
0 13 1 73.489 73.245 1.243 1.060 o
0 13 2 17.013 16.386 0.291 19.486 o
0 13 3 14.040 14.039 0.251 26.417 o
0 13 4 7.664 8.002 0.160 66.424 o
0 13 5 23.858 23.877 0.381 11.112 o
0 13 6 0.216 0.160 0.050 746.376 o
0 13 7 102.434 105.395 1.705 0.560 o
0 13 8 23.181 23.486 0.421 9.388 o
0 13 9 11.382 11.542 0.401 11.287 o
0 13 10 2.550 2.798 0.120 127.124 o
0 13 11 48.831 47.633 1.063 1.529 o
0 13 12 47.087 47.352 1.053 1.563 o
0 13 13 4.027 3.720 0.150 80.692 o
0 13 14 154.698 152.978 3.008 0.187 o
0 13 15 7.123 7.090 0.191 48.880 o
0 13 16 12.378 12.415 0.311 18.221 o
0 13 17 0.379 0.521 0.100 186.574 o
0 13 18 21.259 20.146 0.491 7.231 o
0 13 19 0.064 0.110 0.060 518.615 o
0 13 20 65.616 67.388 1.203 1.151 o
0 13 21 15.390 16.245 0.321 16.583 o
0 13 22 70.409 72.583 1.183 1.165 o
0 13 23 31.463 30.766 0.531 5.810 o
0 13 24 54.396 53.299 0.882 2.085 o
0 13 25 26.676 26.404 0.471 7.462 o
0 13 26 32.620 32.792 0.542 5.558 o
0 13 27 0.764 0.842 0.080 290.567 o
0 13 28 2.602 2.437 0.100 181.820 o
0 13 29 0.377 0.291 0.080 291.513 o
0 13 30 25.172 25.732 0.431 8.825 o
0 13 31 0.133 0.311 0.090 230.469 o
0 13 32 41.176 41.626 0.672 3.592 o
0 13 33 0.996 1.103 0.100 185.894 o
0 13 34 0.451 0.521 0.100 186.541 o
0 14 0 27.781 26.173 0.732 3.312 o
0 14 1 128.686 128.579 2.226 0.333 o
0 14 2 271.689 267.798 4.422 0.083 o
0 14 3 1.106 1.324 0.080 289.137 o
0 14 4 103.812 104.783 1.825 0.496 o
0 14 5 3.191 3.570 0.120 125.677 o
0 14 6 55.083 56.067 0.933 1.882 o
0 14 7 37.356 37.505 0.903 2.151 o
0 14 8 39.330 39.831 0.862 2.321 o
0 14 9 78.569 81.397 1.564 0.693 o
0 14 10 5.843 6.237 0.181 55.109 o
0 14 11 56.347 57.571 1.013 1.618 o
0 14 12 177.148 173.304 3.189 0.164 o
0 14 13 8.245 7.691 0.261 26.561 o
0 14 14 26.523 26.705 0.481 7.189 o
0 14 15 0.239 0.181 0.090 230.456 o
0 14 16 0.031 0.090 0.080 291.738 o
0 14 17 9.002 9.487 0.211 39.239 o
0 14 18 5.472 5.325 0.211 41.199 o
0 14 19 19.621 19.244 0.391 11.123 o
0 14 20 1.194 1.113 0.100 185.666 o
0 14 21 0.731 0.913 0.070 379.039 o
0 14 22 1.728 1.986 0.090 226.691 o
0 14 23 1.820 1.785 0.090 226.713 o
0 14 24 1.710 2.036 0.100 184.187 o
0 14 25 13.389 14.200 0.281 21.675 o
0 14 26 6.309 6.478 0.181 54.785 o
0 14 27 10.632 10.730 0.241 29.961 o
0 14 28 1.697 1.755 0.100 184.461 o
0 14 29 3.483 3.279 0.130 107.407 o
0 14 30 5.165 5.024 0.160 69.965 o
0 14 31 7.614 7.300 0.181 53.746 o
0 14 32 16.134 15.674 0.331 15.625 o
0 14 33 0.050 0.090 0.120 129.662 o
0 15 1 38.233 37.605 0.882 2.238 o
0 15 2 39.646 39.360 0.933 2.008 o
0 15 3 14.231 14.661 0.391 11.621 o
0 15 4 1.896 1.845 0.140 94.556 o
0 15 5 20.805 20.698 0.391 10.983 o
0 15 6 1.131 1.294 0.080 289.111 o
0 15 7 2.543 2.928 0.130 108.580 o
0 15 8 0.736 0.792 0.090 229.842 o
0 15 9 91.217 89.811 1.594 0.651 o
0 15 10 0.038 0.211 0.090 230.502 o
0 15 11 5.690 5.836 0.191 49.835 o
0 15 12 52.362 51.053 0.872 2.149 o
0 15 13 140.369 137.655 2.367 0.293 o
0 15 14 5.483 5.525 0.231 34.479 o
0 15 15 24.962 25.642 0.582 5.148 o
0 15 16 5.370 5.505 0.150 78.727 o
0 15 17 44.644 44.464 0.772 2.765 o
0 15 18 10.640 10.880 0.251 27.756 o
0 15 19 70.615 70.758 1.254 1.055 o
0 15 20 0.605 0.662 0.100 186.414 o
0 15 21 17.367 17.720 0.331 15.357 o
0 15 22 0.397 0.411 0.100 186.590 o
0 15 23 8.435 9.346 0.211 39.501 o
0 15 24 17.571 17.549 0.321 16.208 o
0 15 25 16.063 16.586 0.301 18.497 o
0 15 26 0.259 0.191 0.080 291.637 o
0 15 27 27.241 26.344 0.461 7.724 o
0 15 28 5.098 5.064 0.150 79.205 o
0 15 29 3.214 3.400 0.130 107.645 o
0 15 30 0.007 0.000 0.100 186.715 o
0 15 31 9.865 9.386 0.221 35.695 o
0 16 0 386.999 400.209 8.985 0.022 o
0 16 1 0.102 0.261 0.080 291.697 o
0 16 2 102.346 101.022 1.805 0.509 o
0 16 3 0.019 0.140 0.080 291.736 o
0 16 4 24.252 24.900 0.431 8.902 o
0 16 5 6.014 6.137 0.150 77.729 o
0 16 6 57.562 57.240 0.732 2.787 o
0 16 7 1.370 1.394 0.110 153.311 o
0 16 8 0.024 0.060 0.100 186.714 o
0 16 9 35.285 35.559 0.652 3.936 o
0 16 10 91.681 92.980 1.695 0.582 o
0 16 11 0.898 1.173 0.110 153.793 o
0 16 12 64.650 66.125 1.203 1.155 o
0 16 13 7.971 7.681 0.191 48.281 o
0 16 14 56.519 57.300 1.003 1.647 o
0 16 15 10.592 10.680 0.251 27.793 o
0 16 16 7.845 7.371 0.241 31.092 o
0 16 17 14.086 14.079 0.311 17.896 o
0 16 18 2.748 2.708 0.130 108.491 o
0 16 19 0.734 0.832 0.110 153.999 o
0 16 20 14.803 15.293 0.351 14.167 o
0 16 21 2.003 1.865 0.120 128.248 o
0 16 22 2.318 2.768 0.160 72.223 o
0 16 23 0.000 0.000 0.110 154.310 o
0 16 24 0.897 0.933 0.110 153.874 o
0 16 25 17.104 18.040 0.441 9.056 o
0 16 26 0.008 0.010 0.110 154.310 o
0 16 27 0.130 0.000 0.110 154.306 o
0 16 28 1.093 1.073 0.120 129.224 o
0 16 29 3.744 3.650 0.150 80.927 o
0 17 1 5.537 5.846 0.140 89.252 o
0 17 2 0.660 0.562 0.090 230.049 o
0 17 3 39.030 38.598 0.662 3.747 o
0 17 4 1.321 1.384 0.090 228.405 o
0 17 5 6.109 6.268 0.150 77.554 o
0 17 6 3.174 3.379 0.110 148.940 o
0 17 7 0.081 0.000 0.100 186.713 o
0 17 8 39.453 41.897 0.782 2.763 o
0 17 9 1.030 1.053 0.110 153.743 o
0 17 10 41.356 41.717 0.762 2.877 o
0 17 11 5.862 5.355 0.170 61.734 o
0 17 12 2.623 2.818 0.130 108.556 o
0 17 13 17.792 18.492 0.381 11.826 o
0 17 14 0.529 0.642 0.110 154.141 o
0 17 15 16.781 16.145 0.361 13.243 o
0 17 16 0.001 0.020 0.130 110.482 o
0 17 17 28.182 29.242 0.552 5.552 o
0 17 18 20.472 20.908 0.401 10.511 o
0 17 19 11.301 11.663 0.251 27.493 o
0 17 20 0.124 0.070 0.110 154.304 o
0 17 21 9.704 9.817 0.231 32.850 o
0 17 22 0.166 0.150 0.110 154.296 o
0 17 23 5.853 6.067 0.170 61.507 o
0 17 24 5.513 5.636 0.160 69.463 o
0 17 25 4.658 4.763 0.191 50.444 o
0 17 26 1.171 1.594 0.120 129.023 o
0 18 0 5.164 5.084 0.211 41.313 o
0 18 1 59.686 60.088 0.953 1.777 o
0 18 2 24.682 25.130 0.441 8.519 o
0 18 3 3.202 3.440 0.130 107.637 o
0 18 4 7.736 7.671 0.181 53.547 o
0 18 5 8.403 8.534 0.201 43.462 o
0 18 6 11.678 11.853 0.341 15.391 o
0 18 7 1.567 1.925 0.110 152.820 o
0 18 8 18.201 19.254 0.371 12.350 o
0 18 9 8.132 8.333 0.201 43.636 o
0 18 10 7.533 7.952 0.191 48.444 o
0 18 11 8.740 9.136 0.221 36.139 o
0 18 12 11.899 12.665 0.271 23.626 o
0 18 13 25.087 24.769 0.491 7.019 o
0 18 14 8.374 8.293 0.271 24.635 o
0 18 15 12.788 12.856 0.301 19.287 o
0 18 16 1.916 1.825 0.130 109.526 o
0 18 17 15.882 16.165 0.341 14.796 o
0 18 18 0.000 0.000 0.120 129.663 o
0 18 19 0.521 0.642 0.110 154.144 o
0 18 20 19.035 18.231 0.361 12.947 o
0 18 21 1.823 1.875 0.130 109.571 o
0 18 22 0.848 0.892 0.120 129.386 o
0 18 23 1.022 1.063 0.140 95.047 o
0 19 1 0.689 0.702 0.080 290.836 o
0 19 2 1.125 1.314 0.090 228.859 o
0 19 3 0.186 0.150 0.100 186.692 o
0 19 4 5.038 4.904 0.140 90.486 o
0 19 5 5.712 6.057 0.150 78.095 o
0 19 6 12.739 13.157 0.261 25.069 o
0 19 7 0.123 0.321 0.100 186.687 o
0 19 8 0.226 0.251 0.100 186.673 o
0 19 9 13.669 14.120 0.291 20.290 o
0 19 10 18.477 18.512 0.361 12.986 o
0 19 11 3.157 3.379 0.130 107.721 o
0 19 12 0.851 1.193 0.120 129.316 o
0 19 13 4.045 3.881 0.201 45.920 o
0 19 14 25.465 24.749 0.602 4.832 o
0 19 15 15.134 15.062 0.311 17.686 o
0 19 16 17.221 16.596 0.331 15.442 o
0 19 17 1.442 1.615 0.120 128.829 o
0 19 18 1.625 1.865 0.130 109.699 o
0 19 19 0.330 0.582 0.130 110.436 o
0 19 20 10.335 10.409 0.281 22.536 o
0 20 0 8.555 9.246 0.281 22.881 o
0 20 1 13.213 12.896 0.281 21.831 o
0 20 2 5.724 6.177 0.160 69.071 o
0 20 3 57.093 54.442 0.892 2.022 o
0 20 4 2.895 2.958 0.120 126.562 o
0 20 5 19.992 19.846 0.351 13.432 o
0 20 6 0.320 0.351 0.070 380.700 o
0 20 7 11.768 12.595 0.271 23.659 o
0 20 8 1.167 1.324 0.120 129.110 o
0 20 9 12.319 13.187 0.271 23.487 o
0 20 10 2.063 2.607 0.130 109.132 o
0 20 11 12.289 12.645 0.271 23.549 o
0 20 12 8.207 8.785 0.221 36.377 o
0 20 13 7.320 7.260 0.211 40.317 o
0 20 14 4.897 4.864 0.181 55.918 o
0 20 15 3.150 2.898 0.160 71.841 o
0 21 1 4.097 4.091 0.150 80.495 o
0 21 2 4.908 5.235 0.150 79.303 o
0 21 3 1.026 0.872 0.100 185.982 o
0 21 4 0.060 0.191 0.110 154.304 o
0 21 5 0.088 0.100 0.110 154.306 o
0 21 6 0.106 0.110 0.110 154.304 o
0 21 7 2.234 1.885 0.130 109.279 o
0 21 8 0.993 1.123 0.120 129.263 o
1 0 3 2502.700 2427.360 57.581 0.001 o
1 0 4 38.718 38.147 0.993 1.792 o
1 0 5 1497.220 1511.950 30.576 0.002 o
1 0 6 6.295 6.408 0.160 68.484 o
1 0 7 2766.430 2847.690 51.153 0.001 o
1 0 8 424.913 436.761 10.168 0.017 o
1 0 9 1092.300 1109.840 21.430 0.004 o
1 0 10 5570.560 5861.450 118.692 0.000 o
1 0 11 139.955 142.408 2.928 0.200 o
1 0 12 847.710 867.224 16.115 0.006 o
1 0 13 190.850 194.082 4.111 0.102 o
1 0 14 68.505 68.772 1.123 1.288 o
1 0 15 251.286 262.343 4.462 0.083 o
1 0 16 299.227 294.202 5.305 0.059 o
1 0 17 53.660 53.850 0.953 1.826 o
1 0 18 696.657 706.454 11.251 0.013 o
1 0 19 327.332 328.298 5.335 0.057 o
1 0 20 255.776 257.409 3.961 0.102 o
1 0 21 14.334 15.092 0.321 16.787 o
1 0 22 118.708 119.193 1.976 0.418 o
1 0 23 6.921 7.150 0.191 48.965 o
1 0 24 248.428 251.774 4.132 0.095 o
1 0 25 0.327 0.421 0.060 517.887 o
1 0 26 289.122 294.593 4.803 0.071 o
1 0 27 24.140 23.375 0.451 8.255 o
1 0 28 295.105 301.653 4.934 0.067 o
1 0 29 38.958 39.541 0.682 3.550 o
1 0 30 0.137 0.100 0.070 381.001 o
1 0 31 4.180 4.332 0.140 91.784 o
1 0 32 0.113 0.040 0.070 381.026 o
1 0 33 3.524 3.811 0.120 124.945 o
1 0 34 35.019 34.637 0.552 5.289 o
1 0 35 13.564 13.608 0.261 24.812 o
1 0 36 41.727 41.977 0.672 3.581 o
1 0 37 3.860 3.871 0.110 146.794 o
1 0 38 1.692 1.775 0.090 227.073 o
1 0 39 11.020 10.931 0.231 32.241 o
1 0 40 15.860 15.373 0.281 21.068 o
1 0 41 12.542 12.365 0.281 22.001 o
1 0 42 3.783 3.620 0.110 147.288 o
1 0 43 0.041 0.040 0.090 230.511 o
1 1 0 62.129 59.777 4.061 0.113 o
1 1 1 2165.370 2146.280 43.622 0.001 o
1 1 2 5081.630 4849.620 83.764 0.000 o
1 1 3 7410.760 6969.560 89.370 0.000 o
1 1 4 3063.770 3065.760 41.556 0.001 o
1 1 5 1468.160 1475.580 18.121 0.004 o
1 1 6 865.629 870.232 11.251 0.012 o
1 1 7 1797.030 1877.670 21.971 0.003 o
1 1 8 813.395 840.569 10.108 0.014 o
1 1 9 586.057 610.135 7.812 0.025 o
1 1 10 251.185 259.355 4.011 0.100 o
1 1 11 769.254 789.166 11.231 0.012 o
1 1 12 61.326 61.522 0.862 2.084 o
1 1 13 815.825 820.593 10.409 0.014 o
1 1 14 40.637 40.914 0.572 4.742 o
1 1 15 275.902 273.424 3.349 0.131 o
1 1 16 1100.300 1110.290 13.207 0.008 o
1 1 17 76.920 77.577 0.953 1.624 o
1 1 18 89.342 91.997 1.123 1.173 o
1 1 19 74.685 76.694 0.903 1.786 o
1 1 20 49.126 50.120 0.622 3.843 o
1 1 21 98.121 97.472 1.143 1.100 o
1 1 22 56.754 57.390 0.652 3.351 o
1 1 23 6.814 6.669 0.100 156.913 o
1 1 24 41.610 41.626 0.491 5.985 o
1 1 25 8.366 8.704 0.130 93.906 o
1 1 26 178.665 180.133 2.026 0.345 o
1 1 27 51.237 52.366 0.592 4.071 o
1 1 28 18.851 18.843 0.231 27.603 o
1 1 29 29.897 29.843 0.381 10.290 o
1 1 30 27.353 26.885 0.351 12.188 o
1 1 31 19.118 18.963 0.271 21.221 o
1 1 32 5.480 5.485 0.110 139.893 o
1 1 33 32.151 31.087 0.381 10.019 o
1 1 34 11.456 11.251 0.150 66.968 o
1 1 35 1.889 1.845 0.060 498.468 o
1 1 36 12.073 12.515 0.170 53.200 o
1 1 37 14.405 15.012 0.211 35.259 o
1 1 38 11.532 11.542 0.170 54.244 o
1 1 39 1.045 1.143 0.060 511.800 o
1 1 40 6.360 6.087 0.100 160.532 o
1 1 41 5.290 5.285 0.100 167.301 o
1 1 42 1.145 1.183 0.070 376.775 o
1 1 43 10.227 10.008 0.160 62.491 o
1 2 0 44.066 45.066 0.943 1.934 o
1 2 1 979.037 978.154 12.615 0.009 o
1 2 2 5102.230 4991.890 65.523 0.000 o
1 2 3 201.413 206.036 2.978 0.177 o
1 2 4 3742.980 3651.350 44.805 0.001 o
1 2 5 3134.810 3126.400 38.086 0.001 o
1 2 6 19.965 19.936 0.251 23.627 o
1 2 7 326.022 329.431 4.001 0.092 o
1 2 8 1842.400 1865.210 23.636 0.003 o
1 2 9 121.048 118.261 1.695 0.540 o
1 2 10 6.646 6.689 0.120 114.966 o
1 2 11 69.951 68.341 1.073 1.388 o
1 2 12 448.642 469.502 6.057 0.041 o
1 2 13 24.302 24.549 0.371 11.556 o
1 2 14 403.642 400.539 5.285 0.054 o
1 2 15 233.394 235.187 2.988 0.167 o
1 2 16 71.485 71.349 0.913 1.796 o
1 2 17 516.196 519.933 7.421 0.028 o
1 2 18 15.824 15.864 0.211 34.254 o
1 2 19 37.237 38.177 0.471 6.682 o
1 2 20 135.694 138.056 1.645 0.539 o
1 2 21 145.173 143.060 1.755 0.475 o
1 2 22 413.631 418.429 4.673 0.065 o
1 2 23 126.214 127.476 1.424 0.696 o
1 2 24 140.911 143.571 1.604 0.550 o
1 2 25 43.398 43.151 0.531 5.204 o
1 2 26 89.898 89.370 1.023 1.358 o
1 2 27 60.838 60.178 0.682 3.037 o
1 2 28 39.099 39.250 0.461 6.785 o
1 2 29 146.703 146.560 1.735 0.481 o
1 2 30 46.732 47.031 0.592 4.252 o
1 2 31 59.201 57.761 0.712 2.885 o
1 2 32 16.234 16.025 0.221 31.517 o
1 2 33 30.904 30.244 0.391 9.767 o
1 2 34 2.155 2.377 0.070 365.669 o
1 2 35 18.405 18.662 0.231 27.831 o
1 2 36 18.675 18.642 0.241 25.913 o
1 2 37 1.627 1.765 0.080 286.543 o
1 2 38 39.434 39.861 0.461 6.750 o
1 2 39 18.860 18.732 0.231 27.623 o
1 2 40 14.780 14.681 0.191 41.377 o
1 2 41 15.857 15.112 0.191 40.406 o
1 2 42 3.912 3.951 0.100 175.496 o
1 2 43 1.218 1.384 0.070 375.889 o
1 3 0 1994.040 2009.120 34.998 0.001 o
1 3 1 170.432 170.456 1.955 0.373 o
1 3 2 3294.620 3273.320 41.426 0.001 o
1 3 3 877.793 884.241 10.128 0.014 o
1 3 4 1714.230 1715.110 19.123 0.004 o
1 3 5 297.028 299.637 3.400 0.123 o
1 3 7 995.749 998.811 13.167 0.009 o
1 3 8 14.921 15.483 0.261 24.226 o
1 3 9 342.420 344.282 5.345 0.056 o
1 3 10 265.041 266.244 4.302 0.088 o
1 3 11 38.568 39.230 0.582 4.682 o
1 3 12 1178.200 1189.500 15.854 0.006 o
1 3 13 94.649 92.950 1.254 0.968 o
1 3 14 1067.550 1089.170 17.589 0.005 o
1 3 15 67.285 67.047 0.882 1.941 o
1 3 16 246.932 249.166 3.259 0.142 o
1 3 17 369.496 378.057 4.934 0.062 o
1 3 18 48.648 50.732 0.722 3.014 o
1 3 19 345.317 345.716 4.162 0.084 o
1 3 20 52.347 52.958 0.622 3.742 o
1 3 21 31.967 33.143 0.421 8.493 o
1 3 22 77.717 79.131 0.872 1.848 o
1 3 23 73.758 73.736 0.812 2.117 o
1 3 24 6.273 6.338 0.100 160.351 o
1 3 25 37.583 37.846 0.421 7.936 o
1 3 26 126.209 127.085 1.364 0.743 o
1 3 27 26.356 25.953 0.291 16.577 o
1 3 28 101.449 102.888 1.143 1.079 o
1 3 29 94.174 96.149 1.183 1.058 o
1 3 30 3.873 3.821 0.080 266.098 o
1 3 31 10.259 10.369 0.150 69.415 o
1 3 32 56.758 56.518 0.662 3.282 o
1 3 33 20.251 20.317 0.251 23.470 o
1 3 34 31.448 31.027 0.381 10.089 o
1 3 35 28.442 28.510 0.351 11.960 o
1 3 36 14.680 14.320 0.201 38.264 o
1 3 37 2.192 2.367 0.070 365.381 o
1 3 38 2.995 3.139 0.090 220.073 o
1 3 39 15.979 15.814 0.211 34.183 o
1 3 40 3.322 3.229 0.090 218.396 o
1 3 41 1.962 1.875 0.070 369.366 o
1 3 42 6.168 5.997 0.120 117.065 o
1 3 43 0.493 0.411 0.070 380.352 o
1 4 0 8.444 8.444 0.170 58.607 o
1 4 1 197.035 197.592 2.357 0.262 o
1 4 2 914.256 925.978 11.853 0.011 o
1 4 3 721.747 720.885 8.955 0.018 o
1 4 4 1016.100 1018.060 13.217 0.009 o
1 4 5 153.440 151.544 2.096 0.350 o
1 4 6 871.821 866.040 12.916 0.009 o
1 4 7 104.635 102.587 1.564 0.648 o
1 4 8 31.614 31.558 0.521 5.988 o
1 4 9 688.949 693.097 9.085 0.018 o
1 4 10 77.330 77.858 0.963 1.595 o
1 4 11 70.108 69.956 0.852 2.016 o
1 4 12 64.523 63.327 0.822 2.215 o
1 4 13 581.022 590.470 8.243 0.023 o
1 4 14 106.881 106.708 1.354 0.813 o
1 4 15 120.324 120.386 1.604 0.591 o
1 4 16 169.158 170.858 2.176 0.316 o
1 4 17 474.578 491.373 5.937 0.042 o
1 4 18 45.447 44.805 0.622 3.979 o
1 4 19 649.840 662.090 7.932 0.023 o
1 4 20 25.139 25.852 0.351 12.512 o
1 4 21 87.164 85.980 1.003 1.423 o
1 4 22 38.512 38.598 0.451 7.069 o
1 4 23 231.191 231.547 2.527 0.218 o
1 4 24 31.737 32.240 0.371 10.423 o
1 4 25 110.270 110.960 1.193 0.971 o
1 4 26 21.679 22.363 0.261 21.335 o
1 4 27 289.595 295.726 3.289 0.131 o
1 4 28 18.741 19.214 0.271 21.285 o
1 4 29 52.132 51.424 0.612 3.859 o
1 4 30 12.233 12.475 0.181 48.257 o
1 4 31 42.739 42.469 0.481 6.104 o
1 4 32 1.911 1.925 0.060 497.602 o
1 4 33 57.310 57.220 0.652 3.342 o
1 4 34 6.858 7.050 0.110 132.532 o
1 4 35 15.930 15.834 0.211 34.204 o
1 4 36 0.801 0.832 0.060 514.746 o
1 4 37 53.969 54.312 0.632 3.603 o
1 4 38 4.174 4.192 0.090 211.573 o
1 4 39 4.576 4.282 0.090 209.036 o
1 4 40 6.244 6.328 0.110 135.966 o
1 4 41 9.706 9.466 0.150 70.872 o
1 4 42 0.365 0.491 0.070 380.518 o
1 4 43 1.874 2.036 0.100 183.880 o
1 5 0 3692.260 3809.220 97.322 0.000 o
1 5 1 406.269 399.527 7.671 0.029 o
1 5 2 1156.520 1149.530 20.327 0.004 o
1 5 3 465.539 470.776 7.531 0.029 o
1 5 4 1457.810 1470.490 22.032 0.003 o
1 5 5 952.023 940.759 13.618 0.008 o
1 5 6 915.609 909.221 11.532 0.011 o
1 5 7 191.049 191.766 2.527 0.237 o
1 5 8 99.576 100.601 1.243 0.957 o
1 5 9 106.477 109.095 1.243 0.926 o
1 5 10 350.557 355.163 4.111 0.085 o
1 5 11 489.457 477.735 5.325 0.049 o
1 5 12 535.676 547.139 6.268 0.037 o
1 5 13 59.354 58.213 0.682 3.077 o
1 5 14 493.070 497.611 6.027 0.040 o
1 5 15 522.629 525.138 6.278 0.037 o
1 5 16 166.770 166.114 1.986 0.368 o
1 5 17 208.145 212.374 2.487 0.234 o
1 5 18 39.509 39.460 0.471 6.537 o
1 5 19 48.604 49.208 0.622 3.864 o
1 5 20 64.327 63.407 0.792 2.351 o
1 5 21 88.980 90.603 1.053 1.301 o
1 5 22 16.742 17.278 0.211 33.353 o
1 5 23 43.366 43.973 0.501 5.679 o
1 5 24 39.428 40.573 0.461 6.732 o
1 5 25 29.104 28.981 0.341 12.394 o
1 5 26 7.371 7.581 0.110 129.682 o
1 5 27 14.844 14.922 0.201 37.969 o
1 5 28 6.890 6.709 0.100 156.436 o
1 5 29 16.560 16.265 0.211 33.736 o
1 5 30 0.297 0.291 0.040 1164.340 o
1 5 31 77.299 77.466 0.862 1.890 o
1 5 32 6.485 6.448 0.100 159.060 o
1 5 33 0.003 0.070 0.040 1166.950 o
1 5 34 20.991 21.019 0.251 23.108 o
1 5 35 17.093 17.609 0.221 30.725 o
1 5 36 15.886 16.426 0.221 31.587 o
1 5 37 7.901 7.942 0.140 84.107 o
1 5 38 4.731 4.924 0.100 170.450 o
1 5 39 0.902 0.862 0.060 513.974 o
1 5 40 4.359 4.442 0.100 172.908 o
1 5 41 0.491 0.461 0.070 380.306 o
1 5 42 1.107 1.073 0.080 289.488 o
1 6 0 401.087 405.533 6.588 0.037 o
1 6 1 246.805 250.470 3.079 0.156 o
1 6 2 229.494 234.515 2.958 0.171 o
1 6 3 261.109 260.598 3.630 0.117 o
1 6 4 147.854 148.585 2.086 0.357 o
1 6 5 350.590 355.052 4.803 0.066 o
1 6 6 118.143 119.033 1.715 0.533 o
1 6 7 453.053 458.802 5.626 0.047 o
1 6 8 474.155 472.501 5.515 0.047 o
1 6 9 171.391 172.582 2.016 0.355 o
1 6 10 42.990 42.389 0.481 6.094 o
1 6 11 272.620 269.202 3.169 0.143 o
1 6 12 226.742 224.227 2.517 0.222 o
1 6 13 234.066 237.233 2.748 0.190 o
1 6 14 193.808 195.186 2.477 0.244 o
1 6 15 199.142 200.009 2.397 0.254 o
1 6 16 16.707 16.476 0.221 31.184 o
1 6 17 111.669 113.407 1.294 0.854 o
1 6 18 124.931 125.922 1.404 0.715 o
1 6 19 307.423 305.985 3.279 0.128 o
1 6 20 105.256 104.081 1.143 1.063 o
1 6 21 273.671 276.453 2.988 0.155 o
1 6 22 161.084 159.907 1.765 0.448 o
1 6 23 6.113 6.197 0.100 161.448 o
1 6 24 117.109 116.937 1.284 0.846 o
1 6 25 197.856 201.323 2.216 0.286 o
1 6 26 149.458 150.290 1.735 0.476 o
1 6 27 33.591 33.283 0.461 7.233 o
1 6 28 28.865 28.700 0.351 11.897 o
1 6 29 28.981 28.560 0.341 12.438 o
1 6 30 2.766 2.718 0.080 278.107 o
1 6 31 10.255 10.178 0.150 69.560 o
1 6 32 42.224 41.275 0.531 5.278 o
1 6 33 8.427 8.353 0.130 94.159 o
1 6 34 12.132 11.843 0.160 59.066 o
1 6 35 18.036 18.201 0.231 28.085 o
1 6 36 21.977 22.021 0.281 18.962 o
1 6 37 7.240 7.270 0.120 112.606 o
1 6 38 13.173 12.826 0.191 43.246 o
1 6 39 22.248 21.430 0.301 16.968 o
1 6 40 3.923 4.101 0.110 146.351 o
1 6 41 5.516 5.315 0.130 102.975 o
1 6 42 4.138 4.242 0.140 91.876 o
1 7 0 57.587 57.671 1.063 1.480 o
1 7 1 413.502 415.632 4.543 0.068 o
1 7 2 186.340 184.806 2.086 0.324 o
1 7 3 221.627 226.202 2.617 0.210 o
1 7 4 48.404 47.112 0.612 3.993 o
1 7 5 477.686 479.811 5.987 0.041 o
1 7 6 148.374 149.498 1.845 0.434 o
1 7 7 789.715 796.496 9.246 0.017 o
1 7 8 91.104 92.308 1.143 1.134 o
1 7 9 307.052 311.591 3.580 0.112 o
1 7 10 31.762 32.461 0.391 9.596 o
1 7 11 121.413 123.044 1.404 0.724 o
1 7 12 64.792 64.280 0.722 2.699 o
1 7 13 145.061 147.482 1.775 0.465 o
1 7 14 13.890 13.869 0.170 50.603 o
1 7 15 47.884 47.282 0.572 4.454 o
1 7 16 85.525 84.466 0.983 1.480 o
1 7 17 420.431 424.276 4.894 0.060 o
1 7 18 62.909 62.324 0.722 2.739 o
1 7 19 220.445 220.817 2.537 0.222 o
1 7 20 80.313 79.251 0.892 1.766 o
1 7 21 84.423 83.523 0.943 1.586 o
1 7 22 30.428 30.686 0.361 11.098 o
1 7 23 47.614 47.152 0.531 4.987 o
1 7 24 4.228 4.132 0.080 261.852 o
1 7 25 33.005 32.240 0.411 8.782 o
1 7 26 30.929 31.107 0.391 9.727 o
1 7 27 43.293 43.301 0.552 4.910 o
1 7 28 39.397 39.711 0.471 6.536 o
1 7 29 13.150 13.207 0.170 51.726 o
1 7 30 12.728 13.277 0.181 47.489 o
1 7 31 2.486 2.677 0.070 361.165 o
1 7 32 11.980 12.084 0.170 53.515 o
1 7 33 6.643 6.709 0.120 114.949 o
1 7 34 0.755 0.732 0.050 740.001 o
1 7 35 1.414 1.434 0.060 506.857 o
1 7 36 4.519 4.593 0.120 122.382 o
1 7 37 7.412 7.832 0.140 84.999 o
1 7 38 7.428 6.939 0.150 75.623 o
1 7 39 12.230 12.004 0.191 44.213 o
1 7 40 6.090 6.057 0.130 101.290 o
1 7 41 2.838 3.038 0.120 126.586 o
1 8 0 30.068 29.532 0.592 4.848 o
1 8 1 44.389 45.036 0.552 4.849 o
1 8 2 85.718 82.751 0.973 1.507 o
1 8 3 89.892 90.513 1.043 1.316 o
1 8 4 589.478 598.112 7.030 0.029 o
1 8 5 283.776 283.563 3.179 0.139 o
1 8 6 250.280 245.697 3.028 0.160 o
1 8 7 243.900 244.072 3.018 0.162 o
1 8 8 74.927 74.699 0.862 1.921 o
1 8 9 61.397 62.144 0.712 2.821 o
1 8 10 465.922 461.851 5.144 0.053 o
1 8 11 157.245 156.979 1.815 0.434 o
1 8 12 158.815 155.374 1.955 0.386 o
1 8 13 50.050 50.351 0.562 4.467 o
1 8 14 160.681 156.477 1.725 0.465 o
1 8 15 90.841 91.024 1.033 1.330 o
1 8 16 40.707 39.460 0.471 6.477 o
1 8 17 67.106 66.716 0.762 2.445 o
1 8 18 48.827 49.077 0.582 4.286 o
1 8 19 5.599 5.656 0.100 165.093 o
1 8 20 280.765 283.242 3.099 0.145 o
1 8 21 1.322 1.404 0.050 724.942 o
1 8 22 122.074 120.737 1.334 0.784 o
1 8 23 44.252 44.575 0.511 5.463 o
1 8 24 297.638 294.974 3.420 0.122 o
1 8 25 13.432 13.297 0.191 42.887 o
1 8 26 101.469 100.561 1.133 1.097 o
1 8 27 8.086 7.882 0.120 109.397 o
1 8 28 22.828 22.172 0.281 18.744 o
1 8 29 13.311 13.327 0.201 39.426 o
1 8 30 35.981 36.261 0.441 7.541 o
1 8 31 11.895 11.903 0.170 53.694 o
1 8 32 9.413 9.476 0.140 80.157 o
1 8 33 2.779 2.968 0.090 221.353 o
1 8 34 14.247 14.390 0.221 32.826 o
1 8 35 0.225 0.361 0.060 518.218 o
1 8 36 32.582 33.032 0.441 7.843 o
1 8 37 1.100 1.013 0.080 289.589 o
1 8 38 42.959 43.983 0.592 4.384 o
1 8 39 0.485 0.531 0.070 380.245 o
1 8 40 4.931 4.834 0.120 121.276 o
1 9 0 8.756 9.105 0.241 30.676 o
1 9 1 261.756 262.875 2.948 0.162 o
1 9 2 378.435 380.804 4.262 0.078 o
1 9 3 342.533 346.549 3.831 0.096 o
1 9 4 134.070 136.281 1.594 0.569 o
1 9 5 881.735 878.555 9.968 0.014 o
1 9 6 320.314 321.148 3.750 0.102 o
1 9 7 361.458 366.986 4.242 0.080 o
1 9 8 58.002 57.721 0.652 3.324 o
1 9 9 122.538 122.974 1.404 0.722 o
1 9 10 5.251 5.225 0.090 202.064 o
1 9 11 124.973 124.468 1.374 0.740 o
1 9 12 389.427 388.045 4.352 0.074 o
1 9 13 187.213 188.497 2.096 0.320 o
1 9 14 77.844 77.777 0.943 1.645 o
1 9 15 35.056 34.908 0.401 8.855 o
1 9 16 15.841 15.734 0.191 40.183 o
1 9 17 50.081 50.020 0.592 4.130 o
1 9 18 110.295 111.592 1.294 0.859 o
1 9 19 132.485 131.257 1.484 0.641 o
1 9 20 17.608 17.399 0.231 28.435 o
1 9 21 50.819 50.772 0.592 4.102 o
1 9 22 15.704 15.915 0.221 31.794 o
1 9 23 12.550 12.385 0.191 43.852 o
1 9 24 6.794 6.458 0.110 133.818 o
1 9 25 1.013 1.093 0.060 512.270 o
1 9 26 31.096 30.345 0.381 10.154 o
1 9 27 6.796 6.458 0.110 133.813 o
1 9 28 13.395 12.986 0.201 39.479 o
1 9 29 4.546 4.763 0.090 207.806 o
1 9 30 23.503 23.425 0.301 16.542 o
1 9 31 6.593 6.538 0.130 99.881 o
1 9 32 12.264 12.164 0.191 44.133 o
1 9 33 2.141 2.347 0.070 365.922 o
1 9 34 5.385 5.515 0.100 166.372 o
1 9 35 1.204 1.344 0.060 509.467 o
1 9 36 3.711 3.610 0.080 268.222 o
1 9 37 3.279 3.189 0.090 218.688 o
1 9 38 7.958 7.942 0.181 53.310 o
1 9 39 7.975 8.383 0.170 59.030 o
1 10 0 160.751 158.413 2.537 0.250 o
1 10 1 15.089 14.731 0.231 30.019 o
1 10 2 11.040 11.071 0.170 54.970 o
1 10 3 238.911 237.714 2.728 0.191 o
1 10 4 108.406 107.410 1.203 0.970 o
1 10 5 29.368 29.904 0.361 11.260 o
1 10 6 44.298 43.431 0.521 5.323 o
1 10 7 284.896 285.097 3.139 0.142 o
1 10 8 144.076 143.601 1.695 0.503 o
1 10 9 128.975 128.299 1.444 0.676 o
1 10 10 343.355 352.906 4.041 0.088 o
1 10 11 150.420 150.781 1.755 0.466 o
1 10 12 301.321 302.064 3.339 0.126 o
1 10 13 116.021 116.014 1.304 0.830 o
1 10 14 3.013 3.109 0.070 353.315 o
1 10 15 128.622 127.286 1.394 0.714 o
1 10 16 68.663 67.479 0.752 2.470 o
1 10 17 1.634 1.665 0.060 502.984 o
1 10 18 107.953 107.430 1.213 0.959 o
1 10 19 59.680 59.025 0.682 3.065 o
1 10 20 51.485 50.541 0.612 3.884 o
1 10 21 109.913 109.075 1.454 0.718 o
1 10 22 15.015 15.162 0.231 29.962 o
1 10 23 49.986 50.301 0.662 3.459 o
1 10 24 31.593 31.628 0.421 8.571 o
1 10 25 97.648 97.723 1.193 1.030 o
1 10 26 79.085 77.817 0.983 1.534 o
1 10 27 1.667 1.775 0.070 371.916 o
1 10 28 33.523 33.052 0.401 9.055 o
1 10 29 36.822 37.023 0.451 7.210 o
1 10 30 0.753 0.742 0.060 515.315 o
1 10 31 8.283 8.193 0.120 108.388 o
1 10 32 5.710 5.556 0.100 164.817 o
1 10 33 14.176 13.889 0.181 45.958 o
1 10 34 16.904 16.536 0.241 26.948 o
1 10 35 20.295 19.605 0.241 25.128 o
1 10 36 6.088 6.057 0.120 117.190 o
1 10 37 8.174 8.383 0.140 83.280 o
1 10 38 1.081 1.153 0.090 229.080 o
1 11 0 1053.430 1083.330 16.967 0.006 o
1 11 1 99.567 97.743 1.143 1.094 o
1 11 2 168.561 169.363 1.935 0.380 o
1 11 3 257.133 251.092 3.038 0.157 o
1 11 4 116.556 118.301 1.063 1.103 o
1 11 5 136.685 136.512 1.494 0.623 o
1 11 6 122.076 123.345 1.444 0.692 o
1 11 7 29.496 29.553 0.341 12.304 o
1 11 8 263.319 260.227 2.858 0.170 o
1 11 9 127.433 128.138 1.494 0.645 o
1 11 10 274.470 280.323 3.119 0.145 o
1 11 11 1.104 1.093 0.050 732.140 o
1 11 12 1.952 1.945 0.060 496.876 o
1 11 13 3.364 3.359 0.070 347.754 o
1 11 14 179.505 182.179 2.046 0.339 o
1 11 15 132.897 133.282 1.494 0.632 o
1 11 16 103.424 99.759 1.113 1.121 o
1 11 17 52.375 51.283 0.602 3.954 o
1 11 18 78.007 77.416 0.963 1.592 o
1 11 19 37.746 36.191 0.521 5.694 o
1 11 20 21.814 21.751 0.331 14.518 o
1 11 21 14.482 14.511 0.231 30.304 o
1 11 22 4.647 4.633 0.100 171.388 o
1 11 23 10.789 10.660 0.170 55.419 o
1 11 24 31.825 31.598 0.401 9.251 o
1 11 25 1.577 1.554 0.070 373.265 o
1 11 26 4.866 5.064 0.110 142.427 o
1 11 27 29.900 30.947 0.371 10.677 o
1 11 28 5.191 5.154 0.090 202.664 o
1 11 29 10.801 10.981 0.150 68.156 o
1 11 30 5.599 6.017 0.100 164.271 o
1 11 31 33.698 33.774 0.391 9.369 o
1 11 32 3.130 3.299 0.090 219.115 o
1 11 33 2.799 2.848 0.080 277.485 o
1 11 34 1.220 1.414 0.070 375.798 o
1 11 35 3.712 3.279 0.080 269.498 o
1 11 36 14.689 14.059 0.211 35.363 o
1 11 37 2.593 2.647 0.090 222.731 o
1 12 0 10.214 10.018 0.221 35.447 o
1 12 1 7.605 7.220 0.130 97.147 o
1 12 2 97.370 96.169 1.123 1.135 o
1 12 3 0.724 0.702 0.040 1151.620 o
1 12 4 59.866 59.677 0.692 2.990 o
1 12 5 95.256 94.414 1.063 1.246 o
1 12 6 105.372 103.178 1.183 1.011 o
1 12 7 14.442 14.801 0.221 32.643 o
1 12 8 28.118 28.199 0.371 10.998 o
1 12 9 31.538 31.508 0.371 10.481 o
1 12 10 8.768 8.835 0.140 81.869 o
1 12 11 15.590 15.533 0.201 37.297 o
1 12 12 35.040 34.687 0.421 8.225 o
1 12 13 22.259 21.771 0.281 18.925 o
1 12 14 65.011 63.548 0.792 2.343 o
1 12 15 60.530 59.306 0.802 2.363 o
1 12 16 65.378 63.538 0.963 1.704 o
1 12 17 81.456 80.204 1.133 1.205 o
1 12 18 2.531 2.467 0.080 280.296 o
1 12 19 75.501 75.421 0.903 1.784 o
1 12 20 16.651 16.476 0.241 27.050 o
1 12 21 36.888 36.071 0.451 7.233 o
1 12 22 5.715 5.756 0.100 164.336 o
1 12 23 70.035 69.885 0.812 2.173 o
1 12 24 1.482 1.534 0.060 505.552 o
1 12 25 19.886 19.505 0.241 25.300 o
1 12 26 14.163 14.521 0.201 38.526 o
1 12 27 36.009 36.091 0.441 7.544 o
1 12 28 3.318 3.349 0.080 272.188 o
1 12 29 25.194 25.842 0.321 14.452 o
1 12 30 5.401 5.566 0.110 140.017 o
1 12 31 24.091 23.947 0.291 17.274 o
1 12 32 1.071 1.254 0.060 511.110 o
1 12 33 30.012 30.204 0.351 11.667 o
1 12 34 10.461 10.018 0.170 56.047 o
1 12 35 11.185 10.529 0.191 45.440 o
1 12 36 3.169 3.239 0.110 149.099 o
1 13 0 39.730 39.932 0.672 3.628 o
1 13 1 43.492 43.582 0.511 5.513 o
1 13 2 127.388 126.072 1.404 0.710 o
1 13 3 42.320 41.346 0.471 6.349 o
1 13 4 216.291 215.552 2.367 0.249 o
1 13 5 94.069 93.120 1.083 1.219 o
1 13 6 17.888 17.549 0.221 30.355 o
1 13 7 6.797 6.959 0.120 114.213 o
1 13 8 11.067 11.462 0.170 54.749 o
1 13 9 19.620 19.364 0.271 21.042 o
1 13 10 61.340 61.763 0.802 2.343 o
1 13 11 16.039 15.834 0.261 23.881 o
1 13 12 103.055 101.664 1.554 0.658 o
1 13 13 16.740 16.576 0.371 12.577 o
1 13 14 228.788 236.762 3.129 0.156 o
1 13 15 32.247 31.759 0.401 9.211 o
1 13 16 23.546 23.275 0.291 17.461 o
1 13 17 63.579 63.618 0.742 2.610 o
1 13 18 6.738 6.629 0.120 114.805 o
1 13 19 34.280 33.484 0.431 8.017 o
1 13 20 18.668 18.702 0.281 20.103 o
1 13 21 0.063 0.060 0.050 746.813 o
1 13 22 5.604 5.646 0.100 165.094 o
1 13 23 10.798 10.860 0.150 68.251 o
1 13 24 1.197 1.414 0.060 509.195 o
1 13 25 1.815 1.815 0.070 370.709 o
1 13 26 6.522 6.899 0.110 134.001 o
1 13 27 4.608 4.713 0.090 207.584 o
1 13 28 28.171 27.818 0.321 13.825 o
1 13 29 31.351 31.297 0.371 10.511 o
1 13 30 8.941 8.775 0.150 72.436 o
1 13 31 0.836 0.943 0.060 514.148 o
1 13 32 10.627 10.670 0.150 68.648 o
1 13 33 2.785 2.728 0.080 277.954 o
1 13 34 3.269 3.319 0.090 218.432 o
1 14 0 0.530 0.491 0.080 291.237 o
1 14 1 19.403 19.184 0.261 22.467 o
1 14 2 22.313 21.761 0.291 17.881 o
1 14 3 44.777 44.184 0.592 4.336 o
1 14 4 7.032 7.140 0.130 98.412 o
1 14 5 29.065 28.800 0.451 7.867 o
1 14 6 73.950 74.358 1.294 0.987 o
1 14 7 35.478 36.231 0.562 5.094 o
1 14 8 18.793 19.485 0.311 16.803 o
1 14 9 7.349 7.531 0.181 53.842 o
1 14 10 56.246 58.042 0.762 2.624 o
1 14 11 25.393 25.321 0.351 12.514 o
1 14 12 61.638 61.291 0.582 3.784 o
1 14 13 9.544 9.637 0.191 46.791 o
1 14 14 64.638 64.591 0.722 2.699 o
1 14 15 21.285 21.891 0.321 15.360 o
1 14 16 31.787 31.468 0.381 10.036 o
1 14 17 92.913 93.642 1.093 1.206 o
1 14 18 13.238 13.307 0.201 39.477 o
1 14 19 30.919 30.275 0.371 10.608 o
1 14 20 30.341 30.846 0.411 9.032 o
1 14 21 20.446 21.039 0.271 20.612 o
1 14 22 65.799 66.506 0.762 2.461 o
1 14 23 2.109 2.256 0.080 283.191 o
1 14 24 22.814 23.095 0.281 18.639 o
1 14 25 7.659 7.712 0.140 84.695 o
1 14 26 5.402 5.275 0.100 166.828 o
1 14 27 12.961 13.157 0.201 39.691 o
1 14 28 7.111 7.090 0.130 98.301 o
1 14 29 36.543 35.008 0.401 8.730 o
1 14 30 7.793 7.551 0.120 110.690 o
1 14 31 4.051 4.212 0.100 174.515 o
1 14 32 1.569 1.484 0.070 373.544 o
1 14 33 3.177 3.420 0.100 178.840 o
1 15 0 13.453 12.695 0.381 12.314 o
1 15 1 165.061 165.402 2.507 0.253 o
1 15 2 48.114 48.666 0.752 2.832 o
1 15 3 144.852 146.189 2.016 0.380 o
1 15 4 9.321 9.386 0.170 57.412 o
1 15 5 78.912 80.284 1.023 1.434 o
1 15 6 5.552 5.686 0.130 102.591 o
1 15 7 32.102 32.190 0.421 8.516 o
1 15 8 25.020 24.769 0.341 13.204 o
1 15 9 142.513 143.140 1.725 0.491 o
1 15 10 12.303 12.365 0.191 44.034 o
1 15 11 17.544 17.850 0.241 26.477 o
1 15 12 44.931 44.504 0.602 4.212 o
1 15 13 29.912 30.525 0.411 9.075 o
1 15 14 6.480 6.508 0.120 115.631 o
1 15 15 42.309 42.800 0.552 4.948 o
1 15 16 40.035 40.373 0.521 5.536 o
1 15 17 7.994 7.792 0.140 84.079 o
1 15 18 12.958 13.076 0.170 51.995 o
1 15 19 0.285 0.201 0.050 746.045 o
1 15 20 17.106 16.637 0.211 33.329 o
1 15 21 7.488 7.431 0.120 111.705 o
1 15 22 3.015 3.109 0.080 275.182 o
1 15 23 0.314 0.441 0.060 517.895 o
1 15 24 4.273 4.392 0.100 173.337 o
1 15 25 0.668 0.612 0.070 379.696 o
1 15 26 2.848 2.888 0.080 277.033 o
1 15 27 3.546 3.490 0.090 216.702 o
1 15 28 10.576 10.038 0.160 62.061 o
1 15 29 4.904 4.924 0.100 169.729 o
1 15 30 0.369 0.401 0.070 380.587 o
1 15 31 2.815 2.808 0.090 221.536 o
1 16 0 0.908 0.892 0.080 290.209 o
1 16 1 7.822 7.882 0.130 95.988 o
1 16 2 1.128 1.223 0.070 376.761 o
1 16 3 60.454 60.359 0.702 2.911 o
1 16 4 9.146 9.316 0.160 64.132 o
1 16 5 39.993 38.989 0.562 4.928 o
1 16 6 25.774 26.263 0.391 10.372 o
1 16 7 24.952 25.632 0.331 13.809 o
1 16 8 6.012 6.017 0.160 68.897 o
1 16 9 16.364 15.794 0.271 22.293 o
1 16 10 69.515 69.193 0.862 1.987 o
1 16 11 13.993 14.009 0.241 28.406 o
1 16 12 17.283 17.268 0.251 24.933 o
1 16 13 9.909 9.968 0.181 51.168 o
1 16 14 15.624 15.122 0.221 32.019 o
1 16 15 2.749 2.938 0.100 180.783 o
1 16 16 49.415 51.083 0.682 3.299 o
1 16 17 5.186 5.245 0.140 90.094 o
1 16 18 20.965 21.239 0.301 17.225 o
1 16 19 16.559 16.265 0.261 23.681 o
1 16 20 16.297 16.747 0.231 29.117 o
1 16 21 8.903 8.875 0.140 81.598 o
1 16 22 19.642 19.234 0.231 27.183 o
1 16 23 3.949 4.011 0.100 175.253 o
1 16 24 23.434 23.566 0.301 16.542 o
1 16 25 2.645 2.477 0.080 279.594 o
1 16 26 16.252 16.366 0.221 31.427 o
1 16 27 6.570 6.809 0.130 99.661 o
1 16 28 9.102 8.955 0.150 72.088 o
1 16 29 0.896 0.903 0.080 290.224 o
1 17 0 1.883 2.146 0.100 183.754 o
1 17 1 29.939 29.482 0.351 11.720 o
1 17 2 17.762 18.482 0.241 26.280 o
1 17 3 33.576 32.370 0.381 9.824 o
1 17 4 3.340 3.359 0.090 218.004 o
1 17 5 32.623 31.879 0.381 9.937 o
1 17 6 2.604 2.978 0.090 222.042 o
1 17 7 66.843 68.050 0.812 2.213 o
1 17 8 10.917 11.221 0.160 60.942 o
1 17 9 13.315 13.458 0.201 39.383 o
1 17 10 16.855 17.198 0.221 30.939 o
1 17 11 24.579 24.248 0.341 13.294 o
1 17 12 4.620 4.773 0.130 104.864 o
1 17 13 8.489 8.053 0.150 73.542 o
1 17 14 9.843 10.198 0.191 46.426 o
1 17 15 11.418 11.703 0.221 34.641 o
1 17 16 9.835 10.229 0.181 51.124 o
1 17 17 8.075 8.454 0.150 73.826 o
1 17 18 1.674 1.915 0.080 286.033 o
1 17 19 8.588 8.584 0.160 65.149 o
1 17 20 7.300 7.571 0.140 85.389 o
1 17 21 8.015 7.882 0.150 74.281 o
1 17 22 5.475 5.365 0.120 119.480 o
1 17 23 3.934 3.791 0.110 146.711 o
1 17 24 3.567 3.690 0.110 147.714 o
1 17 25 2.711 2.798 0.110 150.437 o
1 17 26 4.286 4.262 0.120 123.168 o
1 18 0 1.826 1.895 0.100 184.103 o
1 18 1 6.584 6.889 0.120 114.866 o
1 18 2 8.005 8.414 0.130 95.018 o
1 18 3 7.071 7.170 0.120 113.201 o
1 18 4 0.137 0.241 0.060 518.478 o
1 18 5 15.407 15.413 0.201 37.453 o
1 18 6 6.757 6.619 0.130 99.481 o
1 18 7 7.314 7.330 0.130 97.637 o
1 18 8 25.920 26.253 0.341 12.992 o
1 18 9 0.643 0.622 0.070 379.752 o
1 18 10 7.718 7.742 0.140 84.575 o
1 18 11 17.680 17.770 0.251 24.726 o
1 18 12 6.133 6.528 0.160 68.573 o
1 18 13 0.995 0.993 0.080 289.885 o
1 18 14 4.920 5.195 0.130 104.065 o
1 18 15 10.057 9.948 0.191 46.369 o
1 18 16 0.001 0.080 0.080 291.741 o
1 18 17 13.413 13.498 0.291 20.384 o
1 18 18 5.356 5.535 0.120 119.559 o
1 18 19 6.207 6.749 0.140 87.688 o
1 18 20 5.717 5.947 0.140 88.942 o
1 18 21 4.230 4.573 0.120 122.975 o
1 18 22 5.282 5.485 0.120 119.784 o
1 18 23 7.466 7.150 0.160 67.047 o
1 19 0 40.939 42.178 0.682 3.501 o
1 19 1 8.439 8.444 0.140 82.777 o
1 19 2 24.965 25.221 0.311 15.287 o
1 19 3 1.880 2.026 0.070 369.415 o
1 19 4 39.838 38.869 0.441 7.226 o
1 19 5 21.186 20.598 0.261 21.741 o
1 19 6 12.435 12.244 0.201 40.283 o
1 19 7 11.536 11.432 0.191 44.895 o
1 19 8 3.710 3.630 0.110 147.449 o
1 19 9 0.453 0.612 0.060 517.129 o
1 19 10 13.169 13.127 0.221 33.593 o
1 19 11 6.058 5.836 0.130 101.553 o
1 19 12 26.139 25.210 0.331 13.670 o
1 19 13 2.228 2.497 0.100 182.643 o
1 19 14 15.865 16.005 0.241 27.415 o
1 19 15 2.079 2.036 0.090 225.587 o
1 19 16 0.214 0.181 0.080 291.664 o
1 19 17 3.491 3.700 0.110 147.879 o
1 19 18 1.506 1.554 0.090 227.810 o
1 19 19 8.983 8.754 0.170 58.001 o
1 19 20 0.037 0.160 0.090 230.505 o
1 20 0 10.073 9.988 0.211 38.668 o
1 20 1 1.463 1.324 0.070 374.683 o
1 20 2 0.412 0.481 0.070 380.441 o
1 20 3 3.437 3.400 0.090 217.451 o
1 20 4 14.794 14.170 0.181 45.288 o
1 20 5 3.389 3.771 0.110 148.034 o
1 20 6 6.875 6.568 0.130 99.297 o
1 20 7 12.675 12.144 0.170 52.772 o
1 20 8 1.970 2.076 0.080 284.327 o
1 20 9 6.951 6.819 0.150 76.273 o
1 20 10 3.561 3.580 0.100 177.350 o
1 20 11 0.276 0.291 0.080 291.593 o
1 20 12 6.713 6.619 0.140 87.036 o
1 20 13 29.909 28.169 0.381 10.368 o
1 20 14 1.487 1.705 0.100 184.849 o
1 20 15 12.020 11.943 0.201 40.616 o
1 21 0 25.651 25.541 0.441 8.455 o
1 21 1 5.137 5.124 0.110 141.522 o
1 21 2 15.293 15.072 0.231 29.869 o
1 21 3 2.013 1.976 0.080 284.363 o
1 21 4 1.465 1.364 0.080 287.918 o
1 21 5 2.246 2.026 0.090 225.071 o
1 21 6 16.540 15.764 0.241 27.218 o
1 21 7 2.263 2.447 0.100 182.620 o
1 21 8 12.995 12.986 0.221 33.700 o
2 0 0 4500.580 4439.810 113.277 0.000 o
2 0 1 379.004 385.267 8.243 0.025 o
2 0 2 2975.560 2973.810 48.135 0.001 o
2 0 3 4429.410 4335.730 68.331 0.000 o
2 0 4 202.500 209.546 4.452 0.087 o
2 0 5 1.230 1.314 0.050 727.749 o
2 0 6 550.424 554.309 8.754 0.021 o
2 0 7 190.534 190.071 3.640 0.127 o
2 0 8 558.595 559.835 11.482 0.013 o
2 0 9 46.909 48.175 1.264 1.111 o
2 0 10 679.791 678.998 15.253 0.007 o
2 0 11 47.300 50.692 1.033 1.612 o
2 0 13 818.736 828.586 15.824 0.007 o
2 0 14 1408.300 1413.110 24.388 0.003 o
2 0 15 93.698 95.387 1.454 0.756 o
2 0 16 14.871 15.533 0.331 15.776 o
2 0 17 340.698 336.230 5.064 0.062 o
2 0 18 199.494 204.963 3.089 0.167 o
2 0 19 350.440 355.393 5.495 0.053 o
2 0 20 96.603 98.204 1.534 0.683 o
2 0 21 448.604 446.849 6.608 0.036 o
2 0 22 62.897 63.397 0.963 1.718 o
2 0 23 16.661 16.396 0.321 16.408 o
2 0 24 134.287 134.396 2.206 0.334 o
2 0 25 90.161 91.315 1.464 0.755 o
2 0 26 3.763 3.841 0.100 176.218 o
2 0 27 5.674 5.275 0.160 69.478 o
2 0 28 8.547 8.795 0.181 52.610 o
2 0 29 12.582 12.254 0.251 27.078 o
2 0 30 2.582 2.447 0.150 82.011 o
2 0 31 97.375 94.434 1.615 0.627 o
2 0 32 7.416 7.611 0.170 59.802 o
2 0 33 27.417 27.226 0.491 6.886 o
2 0 34 5.775 5.816 0.160 69.178 o
2 0 35 9.529 9.136 0.181 51.772 o
2 0 36 3.891 4.001 0.130 106.449 o
2 0 37 2.581 2.627 0.100 181.633 o
2 0 38 6.983 7.100 0.160 67.537 o
2 0 39 0.287 0.251 0.080 291.600 o
2 0 40 1.786 2.016 0.140 94.568 o
2 0 41 2.358 2.467 0.110 151.335 o
2 0 42 0.652 0.622 0.100 186.396 o
2 0 43 9.096 8.674 0.211 39.368 o
2 1 0 438.258 433.020 7.451 0.030 o
2 1 1 135.121 132.601 1.986 0.400 o
2 1 2 2450.980 2428.630 28.369 0.002 o
2 1 3 129.827 125.802 1.434 0.684 o
2 1 4 736.002 732.989 8.203 0.021 o
2 1 5 891.821 869.941 10.429 0.013 o
2 1 6 2339.230 2343.500 28.249 0.002 o
2 1 7 1257.630 1267.870 16.637 0.005 o
2 1 8 395.079 384.695 6.027 0.044 o
2 1 9 492.395 491.524 8.022 0.025 o
2 1 10 285.304 290.362 5.124 0.063 o
2 1 11 1.705 1.725 0.070 371.826 o
2 1 12 746.867 755.140 12.736 0.010 o
2 1 13 168.882 165.833 2.738 0.217 o
2 1 14 42.332 42.449 0.562 4.811 o
2 1 15 451.574 456.095 5.285 0.051 o
2 1 16 33.328 33.112 0.431 8.090 o
2 1 17 705.497 703.265 8.123 0.022 o
2 1 18 82.334 82.160 0.923 1.656 o
2 1 19 272.710 277.044 3.179 0.142 o
2 1 20 186.557 190.543 2.296 0.278 o
2 1 21 216.709 218.310 2.527 0.225 o
2 1 22 14.046 14.210 0.211 35.666 o
2 1 23 40.137 40.603 0.471 6.477 o
2 1 24 43.534 43.652 0.441 6.855 o
2 1 25 83.734 83.604 0.822 1.939 o
2 1 26 144.806 145.717 1.554 0.570 o
2 1 27 56.605 57.039 0.652 3.357 o
2 1 28 38.092 38.137 0.451 7.106 o
2 1 29 60.238 59.747 0.752 2.621 o
2 1 30 27.967 27.286 0.361 11.559 o
2 1 31 50.840 50.521 0.632 3.707 o
2 1 32 36.845 36.061 0.461 6.989 o
2 1 33 21.792 21.901 0.291 17.975 o
2 1 34 13.962 14.059 0.191 42.218 o
2 1 35 20.709 20.798 0.261 21.851 o
2 1 36 27.176 27.397 0.321 14.016 o
2 1 37 15.687 15.383 0.201 37.283 o
2 1 38 15.526 15.193 0.201 37.447 o
2 1 39 19.796 19.134 0.231 27.138 o
2 1 40 3.107 3.159 0.080 274.380 o
2 1 41 0.842 0.923 0.060 514.180 o
2 1 42 4.541 4.583 0.110 144.060 o
2 1 43 1.595 1.524 0.080 287.146 o
2 2 0 609.917 590.911 9.858 0.017 o
2 2 1 318.684 314.138 3.620 0.109 o
2 2 2 494.787 500.719 5.586 0.045 o
2 2 3 827.199 832.176 9.707 0.015 o
2 2 4 1266.250 1235.170 13.468 0.008 o
2 2 5 1977.020 1996.400 23.726 0.003 o
2 2 6 410.910 411.831 5.154 0.056 o
2 2 7 18.145 19.003 0.371 12.366 o
2 2 8 277.637 278.829 4.432 0.082 o
2 2 9 175.757 180.966 3.038 0.178 o
2 2 10 40.532 39.771 0.652 3.812 o
2 2 11 41.018 40.714 0.692 3.422 o
2 2 12 865.586 860.244 12.014 0.011 o
2 2 13 333.933 341.514 5.776 0.049 o
2 2 14 409.778 423.875 5.596 0.049 o
2 2 15 238.857 246.459 3.179 0.150 o
2 2 16 268.227 276.834 3.660 0.114 o
2 2 17 190.425 196.028 2.557 0.232 o
2 2 18 1.405 1.404 0.050 723.185 o
2 2 19 267.397 273.926 3.289 0.136 o
2 2 20 55.939 56.137 0.662 3.300 o
2 2 21 19.997 20.036 0.251 23.601 o
2 2 22 166.519 166.465 1.935 0.383 o
2 2 23 134.948 136.762 1.625 0.551 o
2 2 24 184.010 182.099 2.166 0.308 o
2 2 25 31.965 32.551 0.381 9.968 o
2 2 26 37.261 37.054 0.441 7.439 o
2 2 27 49.147 49.228 0.572 4.391 o
2 2 28 27.466 27.316 0.351 12.149 o
2 2 29 28.917 29.222 0.391 9.982 o
2 2 30 17.913 17.960 0.261 23.069 o
2 2 31 67.399 66.376 0.762 2.443 o
2 2 32 117.114 117.398 1.384 0.755 o
2 2 33 56.649 56.809 0.692 3.063 o
2 2 34 2.967 2.958 0.070 354.663 o
2 2 35 11.734 11.783 0.160 59.597 o
2 2 36 19.865 19.394 0.241 25.328 o
2 2 37 3.637 3.470 0.080 269.343 o
2 2 38 5.415 5.415 0.100 166.459 o
2 2 39 10.992 10.740 0.150 68.051 o
2 2 40 6.326 6.257 0.110 135.806 o
2 2 41 9.624 9.336 0.150 71.083 o
2 2 42 4.217 3.971 0.100 174.346 o
2 2 43 4.314 3.791 0.100 174.319 o
2 3 0 2706.230 2597.280 39.932 0.001 o
2 3 1 38.079 38.056 0.481 6.426 o
2 3 2 45.801 44.986 0.521 5.239 o
2 3 3 179.791 178.188 2.136 0.318 o
2 3 4 801.172 811.468 10.319 0.014 o
2 3 5 356.377 354.792 4.773 0.067 o
2 3 6 1450.230 1443.920 21.340 0.003 o
2 3 7 3331.210 3238.050 49.769 0.001 o
2 3 8 416.629 409.464 6.167 0.042 o
2 3 9 628.964 634.473 9.136 0.019 o
2 3 10 339.892 347.341 5.385 0.055 o
2 3 11 280.393 285.217 4.352 0.084 o
2 3 12 233.200 241.164 3.761 0.114 o
2 3 13 242.306 247.552 3.430 0.132 o
2 3 14 281.338 290.271 4.021 0.096 o
2 3 15 48.957 49.910 0.662 3.481 o
2 3 16 89.978 91.526 1.123 1.171 o
2 3 17 212.251 212.293 2.577 0.220 o
2 3 18 71.631 70.848 0.872 1.928 o
2 3 19 293.500 297.943 3.600 0.113 o
2 3 20 106.969 109.466 1.314 0.849 o
2 3 21 171.422 173.595 2.046 0.346 o
2 3 22 82.596 83.213 0.973 1.524 o
2 3 23 25.795 26.033 0.321 14.343 o
2 3 24 233.030 232.349 2.657 0.201 o
2 3 25 5.605 5.566 0.100 165.271 o
2 3 26 44.093 43.712 0.552 4.879 o
2 3 27 119.642 120.116 1.424 0.715 o
2 3 28 89.465 90.683 1.173 1.096 o
2 3 29 25.658 25.762 0.331 13.700 o
2 3 30 67.552 68.110 0.792 2.292 o
2 3 31 12.780 12.846 0.181 47.630 o
2 3 32 0.359 0.321 0.060 517.937 o
2 3 33 5.765 5.947 0.120 118.113 o
2 3 34 20.174 20.186 0.251 23.517 o
2 3 35 15.335 15.323 0.221 32.107 o
2 3 36 27.478 27.677 0.341 12.694 o
2 3 37 10.582 10.289 0.191 45.920 o
2 3 38 23.800 23.766 0.301 16.453 o
2 3 39 15.922 15.152 0.211 34.396 o
2 3 40 13.673 13.317 0.211 36.098 o
2 3 41 3.029 3.069 0.100 179.810 o
2 3 42 2.057 2.146 0.080 283.732 o
2 3 43 5.404 5.505 0.130 103.003 o
2 4 0 266.846 264.991 6.408 0.043 o
2 4 1 419.210 423.012 6.578 0.037 o
2 4 2 96.054 95.447 1.474 0.734 o
2 4 3 861.686 852.884 13.528 0.009 o
2 4 4 442.455 440.331 6.759 0.035 o
2 4 5 880.337 893.206 13.387 0.009 o
2 4 6 772.939 778.416 12.234 0.011 o
2 4 7 1331.010 1312.130 18.752 0.004 o
2 4 8 437.310 444.322 5.676 0.047 o
2 4 9 697.287 689.116 9.035 0.018 o
2 4 10 284.227 291.264 3.510 0.119 o
2 4 11 233.167 232.730 2.978 0.169 o
2 4 12 680.405 685.957 8.875 0.019 o
2 4 13 101.777 101.935 1.314 0.870 o
2 4 14 71.574 72.362 0.953 1.672 o
2 4 15 241.238 244.373 3.339 0.138 o
2 4 16 100.626 100.591 1.173 1.044 o
2 4 17 97.110 100.571 1.243 0.963 o
2 4 18 216.974 221.489 2.728 0.199 o
2 4 19 119.410 123.375 1.484 0.668 o
2 4 20 82.899 84.095 1.003 1.450 o
2 4 21 6.615 6.789 0.110 133.866 o
2 4 22 203.826 205.284 2.377 0.254 o
2 4 23 25.151 24.348 0.311 15.330 o
2 4 24 61.247 61.482 0.752 2.598 o
2 4 25 6.485 6.318 0.120 115.863 o
2 4 26 93.902 94.273 1.143 1.120 o
2 4 27 26.515 27.116 0.371 11.213 o
2 4 28 48.619 49.599 0.662 3.490 o
2 4 29 92.309 92.388 1.123 1.161 o
2 4 30 33.353 34.156 0.431 8.055 o
2 4 31 6.303 6.077 0.110 136.193 o
2 4 32 20.905 20.919 0.271 20.508 o
2 4 33 11.053 11.061 0.160 60.874 o
2 4 34 29.821 29.192 0.371 10.775 o
2 4 35 3.371 3.420 0.080 271.540 o
2 4 36 2.248 2.296 0.070 365.193 o
2 4 37 12.358 12.345 0.181 48.206 o
2 4 38 3.847 3.630 0.090 214.831 o
2 4 39 7.443 7.601 0.130 97.088 o
2 4 40 1.283 1.404 0.080 288.467 o
2 4 41 7.023 7.010 0.130 98.560 o
2 4 42 9.565 9.406 0.160 63.606 o
2 5 0 394.287 402.876 7.762 0.028 o
2 5 1 147.698 145.517 2.006 0.381 o
2 5 2 245.463 242.548 3.249 0.144 o
2 5 3 1429.590 1416.390 17.389 0.005 o
2 5 4 166.115 163.948 2.016 0.361 o
2 5 5 984.040 987.259 13.147 0.009 o
2 5 6 211.664 210.980 2.547 0.225 o
2 5 7 219.983 221.018 2.657 0.207 o
2 5 8 619.462 618.729 7.210 0.028 o
2 5 9 501.804 505.362 5.816 0.042 o
2 5 10 922.550 930.300 10.419 0.013 o
2 5 11 522.130 527.925 6.047 0.039 o
2 5 12 24.766 25.170 0.321 14.572 o
2 5 13 101.991 102.888 1.193 1.009 o
2 5 14 146.069 145.226 1.594 0.548 o
2 5 15 103.180 103.720 1.203 0.991 o
2 5 16 155.447 154.281 1.755 0.460 o
2 5 17 105.089 103.138 1.173 1.025 o
2 5 18 193.870 196.569 2.286 0.276 o
2 5 19 154.062 155.033 1.815 0.438 o
2 5 20 92.518 92.649 1.103 1.193 o
2 5 21 195.340 196.289 2.266 0.279 o
2 5 22 122.655 119.895 1.394 0.733 o
2 5 23 2.189 2.166 0.060 491.692 o
2 5 24 39.254 39.019 0.481 6.349 o
2 5 25 141.753 143.471 1.715 0.496 o
2 5 26 242.961 243.741 2.958 0.167 o
2 5 27 1.935 2.096 0.070 368.705 o
2 5 28 41.496 42.338 0.562 4.837 o
2 5 29 15.334 15.253 0.211 34.691 o
2 5 30 16.001 16.195 0.231 29.353 o
2 5 31 13.383 13.267 0.201 39.400 o
2 5 32 1.991 1.955 0.070 368.815 o
2 5 33 6.584 6.518 0.130 99.918 o
2 5 34 14.350 14.932 0.221 32.655 o
2 5 35 9.888 9.807 0.170 56.692 o
2 5 36 5.657 5.846 0.150 78.262 o
2 5 37 0.119 0.231 0.070 380.973 o
2 5 38 24.612 24.719 0.331 13.923 o
2 5 39 5.966 5.836 0.120 117.758 o
2 5 40 0.288 0.331 0.070 380.756 o
2 5 41 11.613 11.352 0.181 49.249 o
2 5 42 6.567 6.408 0.130 100.058 o
2 6 0 238.278 236.441 3.831 0.110 o
2 6 1 250.909 251.342 3.028 0.159 o
2 6 2 367.807 365.291 4.753 0.067 o
2 6 3 386.974 378.568 4.703 0.066 o
2 6 4 411.245 416.825 5.164 0.056 o
2 6 5 693.366 682.036 10.038 0.016 o
2 6 6 216.239 222.071 2.677 0.205 o
2 6 7 452.005 452.876 5.255 0.052 o
2 6 8 554.444 559.123 6.348 0.035 o
2 6 9 268.808 270.987 3.209 0.141 o
2 6 10 495.645 498.032 5.606 0.045 o
2 6 11 116.455 114.620 1.324 0.812 o
2 6 12 237.064 238.136 2.647 0.201 o
2 6 13 146.290 146.670 1.574 0.557 o
2 6 14 358.689 365.983 3.931 0.090 o
2 6 15 325.282 329.611 3.650 0.106 o
2 6 16 346.409 348.464 3.941 0.091 o
2 6 17 78.237 78.820 0.892 1.783 o
2 6 18 33.861 34.276 0.361 10.515 o
2 6 19 19.254 18.602 0.231 27.483 o
2 6 20 60.184 62.084 0.712 2.839 o
2 6 21 36.724 35.539 0.421 8.077 o
2 6 22 43.991 44.173 0.521 5.321 o
2 6 23 153.221 154.391 1.815 0.439 o
2 6 24 93.893 93.702 1.103 1.185 o
2 6 25 7.833 7.782 0.120 110.255 o
2 6 26 8.003 8.303 0.130 95.142 o
2 6 27 10.923 10.890 0.181 50.002 o
2 6 28 50.997 50.762 0.622 3.795 o
2 6 29 41.873 41.486 0.511 5.617 o
2 6 30 22.867 22.974 0.311 15.841 o
2 6 31 93.312 91.476 1.133 1.143 o
2 6 32 1.980 2.006 0.080 284.451 o
2 6 33 18.370 19.033 0.311 16.906 o
2 6 34 11.303 11.201 0.191 45.133 o
2 6 35 1.025 0.953 0.080 289.860 o
2 6 36 0.669 0.572 0.070 379.749 o
2 6 37 3.543 3.560 0.100 177.443 o
2 6 38 6.829 6.659 0.130 99.300 o
2 6 39 1.202 1.324 0.080 288.851 o
2 6 40 7.151 6.639 0.150 76.142 o
2 6 41 9.096 8.905 0.150 72.131 o
2 7 0 241.400 232.319 4.974 0.069 o
2 7 1 349.375 350.068 3.610 0.104 o
2 7 2 517.071 513.184 5.917 0.041 o
2 7 3 62.494 60.660 0.702 2.877 o
2 7 4 9.759 10.329 0.160 62.851 o
2 7 5 0.388 0.511 0.040 1161.420 o
2 7 6 2.241 2.337 0.050 687.880 o
2 7 7 52.512 52.437 0.682 3.238 o
2 7 8 511.208 510.707 6.408 0.036 o
2 7 9 493.497 502.234 6.117 0.039 o
2 7 10 277.210 281.607 3.450 0.124 o
2 7 11 67.833 68.592 0.802 2.243 o
2 7 12 205.993 202.606 2.306 0.266 o
2 7 13 0.462 0.531 0.030 2052.350 o
2 7 14 59.543 59.416 0.672 3.134 o
2 7 15 58.065 58.493 0.652 3.316 o
2 7 16 186.546 181.206 2.006 0.345 o
2 7 17 97.194 96.259 1.043 1.269 o
2 7 18 64.095 64.159 0.722 2.710 o
2 7 19 142.466 140.503 1.615 0.545 o
2 7 20 66.908 65.734 0.712 2.715 o
2 7 21 31.872 31.709 0.401 9.243 o
2 7 22 46.270 45.216 0.451 6.438 o
2 7 23 65.397 66.315 0.782 2.371 o
2 7 24 27.022 26.965 0.351 12.223 o
2 7 25 20.332 20.076 0.281 19.570 o
2 7 26 12.279 12.405 0.201 40.328 o
2 7 27 79.679 81.297 1.043 1.384 o
2 7 28 50.659 51.604 0.632 3.699 o
2 7 29 52.828 52.868 0.672 3.306 o
2 7 30 7.483 7.481 0.150 75.218 o
2 7 31 15.991 15.684 0.231 29.462 o
2 7 32 0.553 0.672 0.060 516.560 o
2 7 33 14.982 14.691 0.211 35.035 o
2 7 34 2.901 2.958 0.090 220.864 o
2 7 35 18.284 18.652 0.271 21.471 o
2 7 36 21.419 21.380 0.301 17.128 o
2 7 37 15.196 14.781 0.231 29.966 o
2 7 38 0.637 0.652 0.080 290.965 o
2 7 39 3.434 3.299 0.090 217.702 o
2 7 40 6.339 6.278 0.130 100.619 o
2 7 41 3.916 3.801 0.120 124.279 o
2 8 0 289.020 292.427 4.803 0.071 o
2 8 1 195.438 198.003 2.236 0.284 o
2 8 2 194.806 196.178 2.226 0.287 o
2 8 3 513.630 515.761 6.167 0.038 o
2 8 4 419.322 420.265 4.633 0.065 o
2 8 5 148.990 149.999 1.695 0.494 o
2 8 6 228.533 230.735 2.597 0.210 o
2 8 7 43.365 43.301 0.521 5.360 o
2 8 8 2.243 2.196 0.060 490.599 o
2 8 9 105.259 105.876 1.264 0.911 o
2 8 10 227.770 226.754 2.708 0.198 o
2 8 11 48.084 47.653 0.562 4.565 o
2 8 12 155.941 153.419 1.765 0.456 o
2 8 13 9.148 9.105 0.130 91.697 o
2 8 14 205.858 204.552 2.236 0.278 o
2 8 15 174.971 175.561 1.905 0.382 o
2 8 16 91.125 92.047 1.023 1.346 o
2 8 17 394.660 396.007 4.382 0.073 o
2 8 18 129.206 124.699 1.394 0.716 o
2 8 19 72.322 71.239 0.802 2.184 o
2 8 20 1.459 1.344 0.050 722.662 o
2 8 21 77.842 77.276 0.882 1.822 o
2 8 22 24.737 25.311 0.311 15.319 o
2 8 23 3.666 3.841 0.100 176.552 o
2 8 24 22.628 22.954 0.311 15.883 o
2 8 25 36.898 35.529 0.371 9.724 o
2 8 26 7.966 7.902 0.160 66.166 o
2 8 27 22.945 23.075 0.311 15.819 o
2 8 28 45.967 45.688 0.632 3.856 o
2 8 29 118.868 118.050 1.464 0.688 o
2 8 30 13.219 13.237 0.211 36.356 o
2 8 31 29.717 30.395 0.411 9.094 o
2 8 32 3.265 3.289 0.080 272.795 o
2 8 33 37.755 37.826 0.481 6.447 o
2 8 34 0.204 0.221 0.060 518.391 o
2 8 35 18.577 18.973 0.251 24.241 o
2 8 36 8.463 8.644 0.150 73.180 o
2 8 37 15.992 15.774 0.241 27.411 o
2 8 38 1.396 1.655 0.090 227.947 o
2 8 39 2.719 2.738 0.090 222.063 o
2 8 40 7.494 7.631 0.140 85.029 o
2 9 0 356.486 354.330 5.656 0.050 o
2 9 1 76.331 77.266 0.943 1.656 o
2 9 2 250.964 249.257 2.818 0.178 o
2 9 3 164.642 162.113 1.875 0.405 o
2 9 4 203.679 202.376 2.266 0.274 o
2 9 5 133.934 132.701 1.514 0.618 o
2 9 6 63.155 62.605 0.732 2.677 o
2 9 7 70.750 71.049 0.842 2.043 o
2 9 8 71.638 71.751 0.812 2.148 o
2 9 9 225.520 224.106 2.557 0.217 o
2 9 10 219.640 222.783 2.497 0.227 o
2 9 11 16.831 16.737 0.221 31.061 o
2 9 12 242.431 243.160 2.758 0.187 o
2 9 13 123.647 124.348 1.424 0.704 o
2 9 14 222.291 224.076 2.497 0.226 o
2 9 15 25.015 25.241 0.301 16.079 o
2 9 16 1.986 2.066 0.050 699.800 o
2 9 17 224.497 224.838 2.427 0.235 o
2 9 18 51.249 51.353 0.592 4.084 o
2 9 19 68.480 68.622 0.772 2.370 o
2 9 20 21.483 21.149 0.261 21.572 o
2 9 21 63.867 62.414 0.722 2.725 o
2 9 22 112.364 112.093 1.344 0.805 o
2 9 23 27.142 26.765 0.361 11.678 o
2 9 24 20.598 20.247 0.271 20.676 o
2 9 25 19.374 19.174 0.261 22.477 o
2 9 26 5.684 5.566 0.100 164.910 o
2 9 27 29.834 29.332 0.351 11.741 o
2 9 28 13.342 13.648 0.201 39.308 o
2 9 29 55.335 54.613 0.712 2.963 o
2 9 30 6.593 6.869 0.140 87.028 o
2 9 31 17.447 17.750 0.251 24.803 o
2 9 32 4.137 4.071 0.100 174.455 o
2 9 33 7.525 7.862 0.130 96.641 o
2 9 34 16.851 17.078 0.231 28.819 o
2 9 35 3.941 4.101 0.090 213.094 o
2 9 36 5.134 5.305 0.120 120.320 o
2 9 37 7.995 8.253 0.150 74.065 o
2 9 38 0.593 0.702 0.080 290.995 o
2 9 39 3.286 3.430 0.110 148.645 o
2 10 0 22.196 22.232 0.371 11.865 o
2 10 1 287.796 289.158 3.289 0.131 o
2 10 2 467.534 467.908 5.305 0.050 o
2 10 3 188.429 188.918 2.116 0.315 o
2 10 4 106.944 107.230 1.233 0.939 o
2 10 5 304.530 308.081 3.520 0.115 o
2 10 6 225.271 228.288 2.677 0.202 o
2 10 7 42.681 42.579 0.531 5.239 o
2 10 8 143.228 143.030 1.594 0.553 o
2 10 9 100.631 101.624 1.153 1.070 o
2 10 10 18.924 18.752 0.241 25.800 o
2 10 11 54.707 54.372 0.662 3.338 o
2 10 12 21.556 21.490 0.281 19.122 o
2 10 13 122.818 122.131 1.394 0.731 o
2 10 14 149.260 149.357 1.705 0.489 o
2 10 15 135.800 136.632 1.514 0.612 o
2 10 16 312.785 313.887 3.420 0.119 o
2 10 17 14.528 14.561 0.181 45.350 o
2 10 18 40.995 39.962 0.461 6.664 o
2 10 19 107.267 106.337 1.223 0.951 o
2 10 20 38.474 38.708 0.542 5.285 o
2 10 21 36.289 35.499 0.531 5.578 o
2 10 22 22.053 21.891 0.321 15.244 o
2 10 23 18.542 18.482 0.261 22.816 o
2 10 24 14.167 14.260 0.211 35.588 o
2 10 25 2.161 2.236 0.080 282.976 o
2 10 26 16.483 16.085 0.231 29.177 o
2 10 27 2.200 2.276 0.080 282.664 o
2 10 28 51.291 50.341 0.612 3.890 o
2 10 29 6.639 6.588 0.170 60.780 o
2 10 30 29.364 29.653 0.351 11.779 o
2 10 31 24.663 24.368 0.301 16.230 o
2 10 32 4.895 5.154 0.120 121.010 o
2 10 33 5.480 5.736 0.120 119.039 o
2 10 34 3.903 3.981 0.100 175.474 o
2 10 35 3.950 4.132 0.110 146.244 o
2 10 36 1.251 1.334 0.080 288.682 o
2 10 37 0.787 0.973 0.080 290.386 o
2 10 38 9.714 10.058 0.170 56.737 o
2 11 0 380.350 380.684 5.826 0.047 o
2 11 1 132.853 132.661 1.484 0.639 o
2 11 2 9.705 9.958 0.150 70.520 o
2 11 3 83.269 83.423 0.953 1.568 o
2 11 4 47.018 46.941 0.552 4.737 o
2 11 5 102.427 102.567 1.213 0.983 o
2 11 6 45.795 45.868 0.572 4.532 o
2 11 7 142.152 141.586 1.675 0.515 o
2 11 8 46.244 46.089 0.572 4.516 o
2 11 9 181.622 178.900 2.006 0.349 o
2 11 10 231.511 229.291 2.617 0.207 o
2 11 11 80.326 80.064 0.903 1.733 o
2 11 12 36.688 37.064 0.441 7.473 o
2 11 13 1.406 1.374 0.060 507.266 o
2 11 14 1.182 1.083 0.060 510.881 o
2 11 15 67.466 66.004 0.762 2.445 o
2 11 16 69.661 70.347 0.832 2.094 o
2 11 17 22.187 21.721 0.291 17.912 o
2 11 18 34.245 33.203 0.461 7.201 o
2 11 19 87.201 87.565 1.173 1.108 o
2 11 20 109.656 109.426 1.394 0.768 o
2 11 21 7.476 7.521 0.140 85.147 o
2 11 22 13.287 13.558 0.201 39.370 o
2 11 23 3.689 3.650 0.090 215.585 o
2 11 24 28.131 27.778 0.331 13.199 o
2 11 25 5.189 5.124 0.100 168.091 o
2 11 26 76.087 75.300 0.882 1.843 o
2 11 27 7.775 7.962 0.140 84.300 o
2 11 28 23.400 23.365 0.281 18.468 o
2 11 29 1.203 1.334 0.060 509.527 o
2 11 30 4.081 3.811 0.090 213.124 o
2 11 31 17.071 16.516 0.211 33.382 o
2 11 32 16.033 15.684 0.201 36.964 o
2 11 33 2.007 2.186 0.070 367.749 o
2 11 34 3.140 3.309 0.090 219.049 o
2 11 35 1.794 1.865 0.080 285.624 o
2 11 36 20.567 19.665 0.271 20.759 o
2 11 37 0.024 0.050 0.080 291.740 o
2 12 0 25.883 25.622 0.431 8.786 o
2 12 1 32.181 31.297 0.361 10.869 o
2 12 2 41.271 41.105 0.481 6.205 o
2 12 3 135.975 135.539 1.574 0.578 o
2 12 4 58.877 57.631 0.672 3.161 o
2 12 5 95.424 94.745 1.103 1.177 o
2 12 6 5.465 5.606 0.110 139.751 o
2 12 7 205.332 210.438 2.377 0.252 o
2 12 8 49.578 49.438 0.612 3.940 o
2 12 9 27.198 27.166 0.341 12.765 o
2 12 10 12.296 12.515 0.170 52.970 o
2 12 11 44.705 44.655 0.531 5.133 o
2 12 12 84.954 86.091 1.073 1.290 o
2 12 13 82.722 83.884 1.073 1.304 o
2 12 14 60.595 59.978 0.862 2.096 o
2 12 15 17.466 17.810 0.311 17.141 o
2 12 16 22.780 22.282 0.361 12.380 o
2 12 17 58.882 58.744 0.772 2.535 o
2 12 18 9.698 9.757 0.160 63.254 o
2 12 19 0.500 0.592 0.050 743.389 o
2 12 20 37.053 35.890 0.441 7.487 o
2 12 21 35.984 36.141 0.431 7.819 o
2 12 22 22.940 22.804 0.271 19.727 o
2 12 23 5.537 5.475 0.110 139.729 o
2 12 24 48.603 48.556 0.612 3.972 o
2 12 25 14.534 14.781 0.201 38.210 o
2 12 26 25.094 25.341 0.331 13.810 o
2 12 27 10.763 10.790 0.150 68.356 o
2 12 28 9.597 9.707 0.140 79.618 o
2 12 29 18.769 18.732 0.231 27.662 o
2 12 30 21.364 21.129 0.261 21.610 o
2 12 31 0.129 0.201 0.070 380.976 o
2 12 32 13.468 13.087 0.181 46.930 o
2 12 33 3.894 3.700 0.100 176.004 o
2 12 34 5.682 5.616 0.110 139.036 o
2 12 35 0.218 0.311 0.070 380.851 o
2 13 0 17.972 18.482 0.341 14.445 o
2 13 1 29.271 29.573 0.361 11.289 o
2 13 2 4.934 5.004 0.090 204.734 o
2 13 3 14.477 13.819 0.181 45.723 o
2 13 4 133.570 132.560 1.424 0.678 o
2 13 5 125.560 128.148 1.454 0.675 o
2 13 6 47.269 47.182 0.592 4.237 o
2 13 7 81.220 81.899 1.053 1.355 o
2 13 8 35.188 34.577 0.461 7.116 o
2 13 9 105.907 105.284 1.474 0.711 o
2 13 10 19.502 19.324 0.341 14.222 o
2 13 11 24.763 24.268 0.421 9.266 o
2 13 12 25.951 26.243 0.381 10.820 o
2 13 13 14.906 15.162 0.251 25.995 o
2 13 14 68.901 69.815 0.872 1.954 o
2 13 15 8.874 9.306 0.150 72.161 o
2 13 16 12.577 12.756 0.181 47.843 o
2 13 17 17.793 17.970 0.261 23.101 o
2 13 18 24.194 24.629 0.311 15.472 o
2 13 19 76.362 75.451 0.892 1.809 o
2 13 20 2.611 2.677 0.090 222.606 o
2 13 21 27.047 27.166 0.341 12.785 o
2 13 22 35.644 35.529 0.411 8.460 o
2 13 23 25.326 25.602 0.301 15.985 o
2 13 24 23.205 23.075 0.271 19.621 o
2 13 25 16.717 16.837 0.211 33.490 o
2 13 26 7.375 7.521 0.120 111.893 o
2 13 27 13.143 13.006 0.201 39.627 o
2 13 28 11.466 11.372 0.160 60.181 o
2 13 29 0.716 0.752 0.060 515.505 o
2 13 30 19.719 19.083 0.231 27.182 o
2 13 31 3.748 3.700 0.090 215.161 o
2 13 32 1.806 1.645 0.070 371.398 o
2 13 33 0.905 0.983 0.070 378.274 o
2 13 34 3.966 3.911 0.110 146.480 o
2 14 0 63.998 62.986 1.264 1.063 o
2 14 1 37.494 37.435 0.531 5.505 o
2 14 2 67.469 68.531 0.923 1.800 o
2 14 3 30.110 30.244 0.531 5.860 o
2 14 4 79.699 80.645 1.103 1.265 o
2 14 5 55.598 55.986 0.822 2.330 o
2 14 6 74.611 74.969 1.103 1.295 o
2 14 7 45.595 46.500 0.642 3.757 o
2 14 8 3.002 3.159 0.100 179.757 o
2 14 9 12.909 12.625 0.191 43.509 o
2 14 10 107.760 108.152 1.344 0.819 o
2 14 11 20.306 19.715 0.281 19.617 o
2 14 12 117.679 118.601 1.374 0.761 o
2 14 13 17.521 16.988 0.251 24.901 o
2 14 14 7.239 7.401 0.140 85.621 o
2 14 15 42.528 42.749 0.531 5.242 o
2 14 16 38.302 38.477 0.481 6.406 o
2 14 17 31.774 31.508 0.421 8.562 o
2 14 18 0.678 0.672 0.070 379.581 o
2 14 19 52.458 52.066 0.652 3.483 o
2 14 20 19.170 19.404 0.271 21.152 o
2 14 21 4.510 4.352 0.100 172.494 o
2 14 22 18.401 18.331 0.241 26.072 o
2 14 23 10.461 10.489 0.150 69.027 o
2 14 24 29.058 29.332 0.341 12.377 o
2 14 25 11.112 11.402 0.160 60.595 o
2 14 26 17.579 17.198 0.221 30.590 o
2 14 27 7.947 7.671 0.140 84.255 o
2 14 28 1.604 1.665 0.070 372.727 o
2 14 29 7.920 8.073 0.130 95.573 o
2 14 30 1.426 1.494 0.080 287.826 o
2 14 31 3.556 3.520 0.100 177.467 o
2 14 32 3.600 3.430 0.100 177.470 o
2 15 0 119.304 121.199 2.316 0.315 o
2 15 1 2.947 3.038 0.090 220.497 o
2 15 2 45.066 44.755 0.652 3.687 o
2 15 3 43.860 43.562 0.622 4.025 o
2 15 4 20.011 20.046 0.291 18.535 o
2 15 5 7.848 8.323 0.140 83.879 o
2 15 6 118.490 118.431 1.444 0.703 o
2 15 7 53.208 53.770 0.712 3.000 o
2 15 8 73.016 72.984 0.953 1.662 o
2 15 9 7.983 7.852 0.170 59.245 o
2 15 10 54.256 53.620 0.782 2.559 o
2 15 11 33.197 32.441 0.421 8.432 o
2 15 12 8.506 8.945 0.170 58.337 o
2 15 13 23.472 23.666 0.321 14.891 o
2 15 14 3.047 3.209 0.110 149.384 o
2 15 15 36.375 35.750 0.451 7.271 o
2 15 16 9.204 9.547 0.181 51.861 o
2 15 17 13.316 13.327 0.191 42.960 o
2 15 18 13.718 14.230 0.221 33.103 o
2 15 19 40.330 40.684 0.511 5.693 o
2 15 20 1.384 1.404 0.080 288.130 o
2 15 21 27.516 26.825 0.341 12.745 o
2 15 22 2.427 2.306 0.080 281.350 o
2 15 23 18.101 17.649 0.231 28.174 o
2 15 24 6.857 6.779 0.120 114.294 o
2 15 25 13.845 13.608 0.191 42.470 o
2 15 26 26.706 25.782 0.321 14.219 o
2 15 27 15.288 14.781 0.231 29.929 o
2 15 28 4.267 4.091 0.100 173.930 o
2 15 29 2.933 3.179 0.090 220.256 o
2 15 30 0.497 0.572 0.070 380.175 o
2 16 0 75.288 75.050 1.203 1.115 o
2 16 1 2.295 2.326 0.080 282.024 o
2 16 2 39.882 38.969 0.471 6.531 o
2 16 3 0.522 0.481 0.060 517.111 o
2 16 4 62.903 62.374 0.762 2.520 o
2 16 5 13.415 13.367 0.211 36.220 o
2 16 6 7.234 7.110 0.130 98.029 o
2 16 7 44.582 45.116 0.572 4.576 o
2 16 8 58.701 58.534 0.742 2.705 o
2 16 9 2.721 2.728 0.090 222.074 o
2 16 10 6.673 6.980 0.140 86.824 o
2 16 11 12.318 12.585 0.241 29.180 o
2 16 12 35.281 34.908 0.481 6.628 o
2 16 13 29.797 30.295 0.441 8.088 o
2 16 14 36.406 37.094 0.461 6.985 o
2 16 15 44.714 45.577 0.612 4.093 o
2 16 16 4.900 5.034 0.110 142.373 o
2 16 17 2.240 2.507 0.090 224.281 o
2 16 18 6.130 6.177 0.130 101.105 o
2 16 19 5.046 5.144 0.120 120.692 o
2 16 20 2.204 2.497 0.100 182.698 o
2 16 21 30.665 30.385 0.391 9.782 o
2 16 22 19.055 18.552 0.261 22.659 o
2 16 23 14.431 13.919 0.211 35.539 o
2 16 24 12.782 12.224 0.181 47.895 o
2 16 25 10.847 10.931 0.170 55.229 o
2 16 26 1.485 1.584 0.080 287.447 o
2 16 27 2.100 2.176 0.080 283.440 o
2 16 28 1.119 1.374 0.080 289.025 o
2 17 0 17.504 18.061 0.321 16.182 o
2 17 1 9.756 10.008 0.140 79.057 o
2 17 2 16.910 17.338 0.221 30.879 o
2 17 3 3.238 3.249 0.080 273.133 o
2 17 4 21.720 21.460 0.271 20.225 o
2 17 5 47.597 47.754 0.582 4.336 o
2 17 6 15.368 15.925 0.251 25.740 o
2 17 7 1.983 1.945 0.080 284.576 o
2 17 8 18.508 18.401 0.251 24.356 o
2 17 9 8.235 8.133 0.140 83.388 o
2 17 10 13.747 14.621 0.231 30.570 o
2 17 11 2.306 2.106 0.080 282.555 o
2 17 12 9.827 9.888 0.160 63.028 o
2 17 13 13.365 13.117 0.191 43.001 o
2 17 14 3.816 4.132 0.110 146.582 o
2 17 15 7.703 8.123 0.170 59.364 o
2 17 16 2.139 2.417 0.090 224.778 o
2 17 17 15.389 15.473 0.221 32.047 o
2 17 18 9.097 9.396 0.170 57.611 o
2 17 19 24.418 25.662 0.351 12.608 o
2 17 20 3.785 3.801 0.100 176.211 o
2 17 21 8.227 8.083 0.150 73.870 o
2 17 22 6.360 6.067 0.120 116.497 o
2 17 23 2.231 2.447 0.090 224.416 o
2 17 24 3.887 3.730 0.110 146.902 o
2 17 25 5.566 5.144 0.120 119.525 o
2 18 0 0.148 0.100 0.080 291.709 o
2 18 1 21.587 21.901 0.271 20.202 o
2 18 2 6.563 6.669 0.120 115.208 o
2 18 3 17.261 16.887 0.211 33.173 o
2 18 4 5.172 5.736 0.110 140.469 o
2 18 5 2.554 2.627 0.110 150.870 o
2 18 6 14.526 14.691 0.221 32.630 o
2 18 7 22.624 22.563 0.281 18.746 o
2 18 8 7.992 7.932 0.160 66.123 o
2 18 9 11.824 12.685 0.191 44.259 o
2 18 10 7.956 8.263 0.160 65.990 o
2 18 11 7.761 8.022 0.140 84.273 o
2 18 12 6.385 6.669 0.130 100.156 o
2 18 13 3.427 3.349 0.110 148.422 o
2 18 14 3.955 4.071 0.130 106.318 o
2 18 15 7.099 6.889 0.150 76.054 o
2 18 16 4.397 4.462 0.130 105.427 o
2 18 17 9.361 9.507 0.191 46.944 o
2 18 18 2.522 2.968 0.110 150.626 o
2 18 19 9.656 9.837 0.150 70.678 o
2 18 20 11.748 11.913 0.191 44.582 o
2 18 21 0.886 1.013 0.080 290.122 o
2 18 22 4.820 5.124 0.160 70.180 o
2 19 0 0.446 0.451 0.090 230.276 o
2 19 1 9.353 8.714 0.140 80.945 o
2 19 2 8.649 8.855 0.160 64.936 o
2 19 3 14.139 14.340 0.201 38.598 o
2 19 4 0.896 0.923 0.070 378.427 o
2 19 5 16.937 17.098 0.241 26.835 o
2 19 6 21.577 21.299 0.271 20.283 o
2 19 7 37.878 37.725 0.451 7.130 o
2 19 8 4.796 5.094 0.120 121.286 o
2 19 9 14.689 14.541 0.251 26.153 o
2 19 10 2.430 2.397 0.090 223.806 o
2 19 11 2.172 2.186 0.080 283.047 o
2 19 12 14.384 14.009 0.211 35.539 o
2 19 13 3.143 3.079 0.110 149.321 o
2 19 14 11.838 11.472 0.241 29.499 o
2 19 15 5.264 4.914 0.130 103.735 o
2 19 16 4.439 4.503 0.150 80.048 o
2 19 17 6.398 6.478 0.140 87.607 o
2 19 18 4.558 4.633 0.120 122.263 o
2 19 19 1.364 1.564 0.100 185.143 o
2 20 0 0.638 0.592 0.090 230.056 o
2 20 1 7.945 7.671 0.130 95.950 o
2 20 2 2.470 2.828 0.090 222.859 o
2 20 3 20.986 20.437 0.251 23.206 o
2 20 4 6.532 6.147 0.110 135.285 o
2 20 5 16.704 16.245 0.231 29.053 o
2 20 6 3.397 3.400 0.090 217.639 o
2 20 7 7.555 7.812 0.130 96.630 o
2 20 8 7.468 7.772 0.140 84.957 o
2 20 9 8.248 8.153 0.150 73.797 o
2 20 10 4.701 4.703 0.110 143.434 o
2 20 11 5.545 5.586 0.140 89.414 o
2 20 12 12.352 12.294 0.211 37.038 o
2 20 13 5.078 4.874 0.140 90.456 o
2 20 14 6.948 6.438 0.160 67.881 o
2 21 0 3.989 3.640 0.201 45.964 o
2 21 1 8.665 8.393 0.140 82.432 o
2 21 2 0.503 0.592 0.070 380.139 o
2 21 3 14.693 13.618 0.201 38.477 o
2 21 4 7.445 7.190 0.150 75.446 o
2 21 5 3.054 3.059 0.100 179.750 o
3 0 1 404.654 409.474 8.514 0.024 o
3 0 2 140.772 136.431 2.627 0.243 o
3 0 3 400.050 404.410 9.095 0.021 o
3 0 4 19.820 19.765 0.461 8.194 o
3 0 5 4578.750 4571.980 108.734 0.000 o
3 0 6 7.757 7.521 0.170 59.565 o
3 0 7 1838.070 1837.570 35.168 0.001 o
3 0 8 3.669 3.670 0.120 124.820 o
3 0 9 2671.910 2710.540 40.423 0.001 o
3 0 10 128.413 124.378 2.106 0.368 o
3 0 11 190.253 192.287 3.209 0.159 o
3 0 12 242.868 236.431 3.600 0.122 o
3 0 13 195.173 191.595 3.821 0.116 o
3 0 14 64.304 63.548 1.023 1.542 o
3 0 15 49.745 51.775 0.812 2.452 o
3 0 16 16.887 16.757 0.301 18.346 o
3 0 17 34.668 35.008 0.542 5.463 o
3 0 18 3.580 3.700 0.090 216.008 o
3 0 19 227.303 229.953 3.580 0.125 o
3 0 20 117.598 118.220 1.815 0.485 o
3 0 21 184.137 183.232 2.868 0.195 o
3 0 22 66.377 65.553 1.063 1.431 o
3 0 23 1.005 1.063 0.090 229.280 o
3 0 24 83.115 83.945 1.364 0.873 o
3 0 25 68.799 67.930 1.093 1.350 o
3 0 26 40.911 40.684 0.662 3.699 o
3 0 27 63.862 64.320 1.073 1.420 o
3 0 28 13.559 13.969 0.271 23.142 o
3 0 29 1.860 1.765 0.080 285.555 o
3 0 30 24.402 22.754 0.411 9.739 o
3 0 31 130.922 130.565 2.216 0.334 o
3 0 32 6.629 6.859 0.150 76.629 o
3 0 33 122.125 123.746 1.775 0.497 o
3 0 34 38.648 37.786 0.531 5.460 o
3 0 35 28.383 28.540 0.391 10.057 o
3 0 36 0.071 0.020 0.070 381.042 o
3 0 37 0.587 0.592 0.080 291.089 o
3 0 38 1.815 1.805 0.110 152.593 o
3 0 39 16.278 16.817 0.271 22.191 o
3 0 40 0.025 0.100 0.080 291.738 o
3 0 41 30.041 30.535 0.572 5.147 o
3 0 42 3.207 3.389 0.130 107.660 o
3 1 0 61.444 60.750 1.193 1.188 o
3 1 1 731.651 727.604 10.810 0.013 o
3 1 2 350.414 345.064 5.225 0.058 o
3 1 3 141.333 140.483 2.256 0.317 o
3 1 4 30.412 29.352 0.511 6.274 o
3 1 5 307.052 300.259 4.302 0.084 o
3 1 6 283.681 281.126 4.031 0.096 o
3 1 7 563.869 557.398 9.637 0.018 o
3 1 8 426.068 426.342 5.064 0.057 o
3 1 9 283.791 280.564 3.028 0.150 o
3 1 10 566.651 563.054 6.077 0.037 o
3 1 11 157.634 157.600 1.715 0.472 o
3 1 12 653.207 668.899 8.063 0.023 o
3 1 13 33.526 34.085 0.401 9.013 o
3 1 14 274.755 283.462 3.269 0.135 o
3 1 15 19.874 19.986 0.251 23.649 o
3 1 16 467.022 474.245 5.395 0.049 o
3 1 17 84.369 85.850 0.973 1.506 o
3 1 18 58.349 58.814 0.692 3.021 o
3 1 19 148.965 148.134 1.755 0.469 o
3 1 20 205.707 208.964 2.407 0.248 o
3 1 21 59.654 59.476 0.692 2.995 o
3 1 22 283.258 283.703 3.279 0.133 o
3 1 23 134.400 134.616 1.544 0.598 o
3 1 24 280.760 280.494 3.199 0.139 o
3 1 25 16.334 16.546 0.211 33.784 o
3 1 26 36.386 35.269 0.411 8.414 o
3 1 27 16.717 17.028 0.221 31.047 o
3 1 28 74.208 74.719 0.923 1.735 o
3 1 29 98.771 99.388 1.254 0.948 o
3 1 30 49.737 50.060 0.642 3.642 o
3 1 31 7.052 6.779 0.140 86.399 o
3 1 32 16.403 16.015 0.211 33.893 o
3 1 33 17.333 17.409 0.231 28.548 o
3 1 34 25.373 25.251 0.321 14.471 o
3 1 35 14.602 14.872 0.211 35.191 o
3 1 36 6.187 6.187 0.110 136.401 o
3 1 37 4.588 4.693 0.090 207.762 o
3 1 38 5.361 5.455 0.100 166.612 o
3 1 39 1.549 1.715 0.070 372.924 o
3 1 40 10.152 10.239 0.150 69.667 o
3 1 41 1.063 1.143 0.080 289.514 o
3 1 42 0.716 0.762 0.080 290.733 o
3 2 1 271.178 265.803 4.152 0.093 o
3 2 2 57.760 58.153 1.003 1.639 o
3 2 3 612.752 626.070 8.183 0.023 o
3 2 4 1442.370 1470.630 22.082 0.003 o
3 2 5 361.112 358.973 5.706 0.049 o
3 2 6 202.713 209.526 3.179 0.158 o
3 2 7 1123.190 1142.940 15.383 0.006 o
3 2 8 6.590 6.619 0.090 188.462 o
3 2 9 875.462 890.288 10.259 0.014 o
3 2 10 550.409 560.847 6.428 0.035 o
3 2 11 76.219 75.671 0.943 1.662 o
3 2 12 60.385 58.764 0.692 2.989 o
3 2 13 88.086 87.515 1.123 1.185 o
3 2 14 753.391 770.132 9.136 0.017 o
3 2 15 20.273 20.106 0.281 19.580 o
3 2 16 4.695 4.703 0.090 207.099 o
3 2 17 41.260 40.884 0.511 5.653 o
3 2 18 160.318 161.411 1.905 0.399 o
3 2 19 178.790 183.252 2.196 0.304 o
3 2 20 170.215 169.273 2.036 0.351 o
3 2 21 49.865 51.303 0.612 3.912 o
3 2 22 190.267 196.850 2.256 0.283 o
3 2 23 65.941 65.443 0.762 2.466 o
3 2 24 34.669 34.677 0.421 8.251 o
3 2 25 27.961 28.369 0.361 11.500 o
3 2 26 11.160 11.281 0.160 60.610 o
3 2 27 28.277 27.908 0.371 10.997 o
3 2 28 23.221 23.365 0.321 14.953 o
3 2 29 38.799 39.320 0.501 5.965 o
3 2 30 2.228 2.296 0.070 365.374 o
3 2 31 29.425 28.770 0.381 10.385 o
3 2 32 29.476 29.001 0.391 9.944 o
3 2 33 25.576 25.772 0.351 12.466 o
3 2 34 0.464 0.511 0.060 517.282 o
3 2 35 10.725 11.081 0.160 61.260 o
3 2 36 22.808 23.044 0.301 16.710 o
3 2 37 9.356 9.537 0.160 63.770 o
3 2 38 0.642 0.572 0.070 379.822 o
3 2 39 5.359 5.415 0.120 119.689 o
3 2 40 13.839 13.879 0.201 38.929 o
3 2 41 1.068 1.093 0.080 289.568 o
3 2 42 10.113 9.677 0.170 56.541 o
3 3 0 212.301 211.341 5.164 0.066 o
3 3 1 191.547 183.643 3.079 0.171 o
3 3 2 590.295 600.709 8.835 0.020 o
3 3 3 540.235 532.759 7.802 0.026 o
3 3 4 175.146 179.301 2.507 0.248 o
3 3 5 365.814 357.569 4.713 0.068 o
3 3 6 190.105 190.332 2.316 0.273 o
3 3 7 189.906 186.261 2.326 0.272 o
3 3 8 87.412 86.923 1.063 1.297 o
3 3 9 178.927 179.943 2.076 0.332 o
3 3 10 414.025 419.051 4.834 0.061 o
3 3 11 221.161 224.227 2.547 0.220 o
3 3 12 48.886 48.726 0.622 3.863 o
3 3 13 90.557 90.072 1.123 1.172 o
3 3 14 49.205 51.283 0.672 3.381 o
3 3 15 364.454 367.698 5.064 0.060 o
3 3 16 33.110 34.045 0.451 7.503 o
3 3 17 384.293 391.825 4.813 0.064 o
3 3 18 142.804 145.797 1.925 0.411 o
3 3 19 240.852 244.834 2.888 0.174 o
3 3 20 159.236 159.937 1.925 0.394 o
3 3 21 312.645 315.442 3.771 0.102 o
3 3 22 9.009 9.095 0.140 81.218 o
3 3 23 0.190 0.281 0.050 746.259 o
3 3 24 0.967 1.203 0.060 512.198 o
3 3 25 149.167 148.916 1.765 0.464 o
3 3 26 137.818 139.289 1.805 0.463 o
3 3 27 62.863 62.043 0.832 2.193 o
3 3 28 17.750 17.910 0.251 24.680 o
3 3 29 74.353 73.535 0.842 2.001 o
3 3 30 26.133 26.374 0.321 14.262 o
3 3 31 60.648 60.349 0.752 2.613 o
3 3 32 3.776 3.791 0.080 266.996 o
3 3 33 61.420 61.642 0.762 2.542 o
3 3 34 4.176 4.001 0.090 212.087 o
3 3 35 48.680 49.438 0.602 4.065 o
3 3 36 4.084 4.122 0.100 174.559 o
3 3 37 0.474 0.542 0.060 517.184 o
3 3 38 5.345 5.415 0.110 140.429 o
3 3 39 1.172 1.223 0.070 376.541 o
3 3 40 2.217 2.437 0.090 224.481 o
3 3 41 0.972 1.003 0.070 377.961 o
3 3 42 5.405 5.305 0.130 103.172 o
3 4 0 2121.830 2152.300 46.691 0.001 o
3 4 1 68.441 69.163 1.023 1.510 o
3 4 2 1232.050 1250.020 16.797 0.005 o
3 4 3 219.433 218.842 2.738 0.198 o
3 4 4 272.874 265.873 3.169 0.143 o
3 4 5 42.458 41.566 0.511 5.593 o
3 4 6 325.888 325.700 3.640 0.106 o
3 4 7 38.947 38.127 0.471 6.599 o
3 4 8 844.930 852.091 9.527 0.016 o
3 4 9 896.971 891.682 9.737 0.015 o
3 4 10 248.350 253.328 2.738 0.186 o
3 4 11 488.988 486.881 5.475 0.047 o
3 4 12 366.475 375.078 4.212 0.080 o
3 4 13 281.953 289.349 3.319 0.130 o
3 4 14 49.931 50.080 0.592 4.133 o
3 4 15 45.238 46.681 0.752 2.876 o
3 4 16 401.567 406.907 4.773 0.063 o
3 4 17 60.566 60.730 0.732 2.724 o
3 4 18 29.666 29.924 0.371 10.754 o
3 4 19 4.706 4.884 0.100 170.636 o
3 4 20 32.804 33.373 0.411 8.755 o
3 4 21 116.768 118.190 1.404 0.738 o
3 4 22 23.561 23.917 0.301 16.484 o
3 4 23 65.157 64.641 0.772 2.431 o
3 4 24 18.435 18.913 0.241 25.951 o
3 4 25 10.454 10.259 0.170 55.938 o
3 4 26 3.904 4.041 0.090 213.455 o
3 4 27 38.081 37.385 0.572 4.858 o
3 4 28 5.000 4.914 0.100 169.347 o
3 4 29 15.234 15.383 0.211 34.710 o
3 4 30 4.650 4.924 0.100 170.786 o
3 4 31 28.867 29.482 0.391 9.976 o
3 4 32 0.401 0.401 0.060 517.694 o
3 4 33 52.197 53.118 0.712 3.019 o
3 4 34 5.118 5.044 0.110 141.702 o
3 4 35 4.405 4.513 0.110 144.535 o
3 4 36 10.849 10.409 0.170 55.483 o
3 4 37 3.292 3.389 0.090 218.161 o
3 4 38 13.927 14.841 0.221 32.870 o
3 4 39 1.356 1.494 0.080 288.070 o
3 4 40 5.723 5.806 0.120 118.380 o
3 4 41 5.495 5.566 0.110 139.719 o
3 4 42 1.843 2.126 0.090 226.163 o
3 5 0 487.443 468.509 8.153 0.025 o
3 5 1 43.006 42.208 0.501 5.731 o
3 5 2 363.236 359.475 4.402 0.076 o
3 5 3 284.929 281.848 3.690 0.111 o
3 5 4 33.792 32.912 0.401 9.039 o
3 5 5 530.422 529.761 5.886 0.040 o
3 5 6 274.733 270.305 3.049 0.151 o
3 5 7 1427.580 1433.360 16.245 0.005 o
3 5 8 228.014 226.904 2.617 0.208 o
3 5 9 312.997 308.803 3.440 0.118 o
3 5 10 888.878 890.388 9.858 0.014 o
3 5 11 19.644 19.505 0.231 27.124 o
3 5 12 8.548 8.373 0.110 123.726 o
3 5 13 554.095 556.084 6.187 0.037 o
3 5 14 55.986 54.723 0.632 3.556 o
3 5 15 873.106 878.746 9.918 0.014 o
3 5 16 84.307 84.717 1.083 1.277 o
3 5 17 301.479 306.276 3.530 0.115 o
3 5 18 23.982 24.318 0.301 16.366 o
3 5 19 355.552 365.973 4.302 0.079 o
3 5 20 116.596 115.964 1.374 0.766 o
3 5 21 69.352 69.785 0.842 2.061 o
3 5 22 10.860 10.931 0.160 61.188 o
3 5 23 150.357 149.518 1.745 0.471 o
3 5 24 36.655 36.051 0.451 7.247 o
3 5 25 10.329 10.259 0.160 62.223 o
3 5 26 5.355 5.616 0.120 119.468 o
3 5 27 5.866 5.967 0.110 137.856 o
3 5 28 3.967 3.921 0.090 213.439 o
3 5 29 108.662 111.060 1.364 0.796 o
3 5 30 8.720 8.855 0.160 64.858 o
3 5 31 140.229 139.359 1.795 0.465 o
3 5 32 1.573 1.625 0.080 287.037 o
3 5 33 16.272 16.406 0.261 23.741 o
3 5 34 25.911 26.474 0.381 10.814 o
3 5 35 0.531 0.552 0.070 380.121 o
3 5 36 8.694 8.845 0.160 64.892 o
3 5 37 0.579 0.682 0.070 379.841 o
3 5 38 0.013 0.090 0.070 381.047 o
3 5 39 6.970 7.000 0.130 98.678 o
3 5 40 2.230 2.397 0.080 282.185 o
3 5 41 1.966 2.086 0.080 284.323 o
3 6 0 1995.590 1958.410 33.915 0.001 o
3 6 1 118.247 117.799 1.354 0.778 o
3 6 2 546.860 565.721 6.448 0.035 o
3 6 3 267.189 263.697 3.049 0.153 o
3 6 4 289.188 292.106 3.540 0.117 o
3 6 5 1355.360 1345.060 15.283 0.006 o
3 6 6 148.562 146.449 1.735 0.479 o
3 6 7 212.692 213.567 2.517 0.228 o
3 6 8 84.109 84.356 0.983 1.488 o
3 6 9 27.990 28.239 0.361 11.504 o
3 6 10 124.583 126.042 1.434 0.693 o
3 6 11 464.816 475.018 5.245 0.051 o
3 6 12 409.957 409.655 4.593 0.067 o
3 6 13 81.598 81.728 0.903 1.718 o
3 6 14 85.914 86.542 0.973 1.495 o
3 6 15 93.041 91.004 1.023 1.339 o
3 6 16 28.219 28.269 0.331 13.150 o
3 6 17 13.377 13.367 0.160 56.542 o
3 6 18 60.452 61.181 0.712 2.842 o
3 6 19 153.449 153.479 1.775 0.454 o
3 6 20 68.900 68.702 0.792 2.275 o
3 6 21 140.071 139.490 1.615 0.549 o
3 6 22 15.418 15.233 0.201 37.504 o
3 6 23 52.363 52.788 0.692 3.162 o
3 6 24 8.412 8.263 0.150 73.504 o
3 6 25 111.109 110.589 1.494 0.684 o
3 6 26 10.978 11.332 0.201 41.392 o
3 6 27 9.223 9.316 0.170 57.532 o
3 6 28 12.869 12.946 0.191 43.422 o
3 6 29 9.275 9.507 0.160 63.879 o
3 6 30 0.060 0.050 0.070 381.041 o
3 6 31 11.309 11.653 0.191 44.975 o
3 6 32 36.672 36.753 0.511 5.909 o
3 6 33 15.464 15.604 0.241 27.627 o
3 6 34 16.636 16.586 0.241 27.036 o
3 6 35 1.397 1.304 0.080 288.257 o
3 6 36 5.619 5.646 0.120 118.819 o
3 6 37 3.739 3.560 0.100 176.785 o
3 6 38 5.983 5.866 0.120 117.682 o
3 6 39 1.772 1.795 0.080 285.872 o
3 6 40 0.963 1.073 0.080 289.865 o
3 6 41 27.617 26.263 0.361 11.653 o
3 7 0 77.553 77.517 1.243 1.045 o
3 7 1 139.619 142.308 1.604 0.553 o
3 7 2 158.990 155.836 1.795 0.440 o
3 7 3 528.579 533.270 5.907 0.040 o
3 7 4 25.640 25.702 0.311 15.128 o
3 7 5 41.919 41.927 0.481 6.156 o
3 7 6 41.034 40.894 0.461 6.637 o
3 7 7 217.126 219.082 2.457 0.234 o
3 7 8 62.572 62.314 0.742 2.631 o
3 7 9 342.773 337.253 3.750 0.099 o
3 7 10 9.084 8.935 0.140 81.227 o
3 7 11 117.479 118.973 1.454 0.697 o
3 7 12 231.413 229.742 2.587 0.211 o
3 7 13 74.719 75.240 0.832 2.026 o
3 7 14 97.176 99.278 1.113 1.146 o
3 7 15 9.947 10.028 0.140 78.690 o
3 7 16 27.724 27.718 0.331 13.262 o
3 7 17 169.842 172.753 1.976 0.367 o
3 7 18 199.702 199.558 2.236 0.282 o
3 7 19 142.369 140.061 1.554 0.577 o
3 7 20 104.777 102.196 0.812 1.691 o
3 7 21 44.589 44.214 0.511 5.457 o
3 7 22 45.079 45.096 0.531 5.112 o
3 7 23 10.576 10.820 0.160 61.595 o
3 7 24 42.449 41.747 0.552 4.960 o
3 7 25 1.337 1.454 0.060 507.571 o
3 7 26 166.677 163.326 2.066 0.347 o
3 7 27 91.818 93.351 1.233 1.000 o
3 7 28 40.538 39.711 0.622 4.134 o
3 7 29 6.838 7.090 0.140 86.490 o
3 7 30 86.303 84.947 1.053 1.326 o
3 7 31 10.560 10.449 0.160 61.836 o
3 7 32 23.508 24.268 0.331 14.110 o
3 7 33 11.019 10.941 0.181 49.904 o
3 7 34 22.080 22.222 0.321 15.215 o
3 7 35 4.622 4.703 0.110 143.660 o
3 7 36 3.995 4.071 0.100 174.978 o
3 7 37 6.761 6.639 0.140 86.950 o
3 7 38 14.290 14.230 0.221 32.843 o
3 7 39 13.755 13.428 0.211 36.027 o
3 7 40 0.675 0.722 0.080 290.843 o
3 8 0 276.539 267.327 4.122 0.093 o
3 8 1 224.653 227.145 2.567 0.216 o
3 8 2 125.977 124.969 1.404 0.714 o
3 8 3 152.933 151.162 1.665 0.502 o
3 8 4 66.056 65.373 0.712 2.730 o
3 8 5 116.984 115.603 1.254 0.878 o
3 8 6 30.636 30.535 0.351 11.571 o
3 8 7 746.315 751.921 8.103 0.021 o
3 8 8 141.792 139.520 1.705 0.503 o
3 8 9 342.179 341.434 3.771 0.098 o
3 8 10 2.923 3.038 0.080 276.043 o
3 8 11 94.722 92.388 1.073 1.236 o
3 8 12 63.896 63.147 0.722 2.720 o
3 8 13 43.358 44.234 0.552 4.893 o
3 8 14 69.698 70.016 0.742 2.490 o
3 8 15 60.039 61.191 0.692 2.975 o
3 8 16 64.029 64.500 0.742 2.598 o
3 8 17 58.337 57.892 0.692 3.028 o
3 8 18 10.887 10.860 0.160 61.197 o
3 8 19 122.799 120.126 1.284 0.828 o
3 8 20 21.137 21.029 0.261 21.692 o
3 8 21 4.083 4.142 0.090 212.215 o
3 8 22 34.641 34.306 0.401 8.913 o
3 8 23 42.536 41.867 0.572 4.677 o
3 8 24 31.728 31.538 0.441 7.938 o
3 8 25 80.017 79.452 1.013 1.454 o
3 8 26 4.624 4.623 0.110 143.768 o
3 8 27 71.113 71.239 0.862 1.966 o
3 8 28 5.631 5.566 0.100 165.151 o
3 8 29 0.821 0.812 0.060 514.686 o
3 8 30 38.094 37.134 0.461 6.895 o
3 8 31 0.186 0.170 0.070 380.946 o
3 8 32 5.787 6.017 0.130 101.881 o
3 8 33 2.196 2.266 0.090 224.837 o
3 8 34 13.330 12.896 0.201 39.546 o
3 8 35 0.641 0.622 0.070 379.757 o
3 8 36 2.039 2.106 0.090 225.601 o
3 8 37 1.869 1.915 0.090 226.394 o
3 8 38 1.226 1.334 0.090 228.647 o
3 8 39 10.162 9.858 0.170 56.409 o
3 9 1 151.347 149.809 1.675 0.500 o
3 9 2 38.029 38.026 0.441 7.362 o
3 9 3 141.740 139.470 1.494 0.613 o
3 9 4 87.752 89.681 0.983 1.453 o
3 9 5 35.643 34.727 0.391 9.156 o
3 9 6 12.688 13.548 0.181 47.407 o
3 9 7 41.343 40.202 0.491 6.028 o
3 9 8 138.729 141.957 1.554 0.581 o
3 9 9 150.189 150.771 1.645 0.515 o
3 9 10 3.181 3.229 0.070 350.692 o
3 9 11 76.155 76.544 0.852 1.937 o
3 9 12 130.969 132.881 1.474 0.648 o
3 9 13 30.912 30.666 0.381 10.156 o
3 9 14 209.835 211.852 2.387 0.249 o
3 9 15 183.200 180.625 2.006 0.347 o
3 9 16 88.777 89.420 0.983 1.448 o
3 9 17 33.793 33.614 0.401 9.010 o
3 9 18 47.021 45.938 0.552 4.753 o
3 9 19 147.146 147.683 1.645 0.520 o
3 9 20 28.904 28.560 0.351 11.901 o
3 9 21 10.960 10.650 0.170 55.256 o
3 9 22 79.741 81.067 1.113 1.246 o
3 9 23 7.727 7.812 0.130 96.266 o
3 9 24 92.305 91.766 1.153 1.115 o
3 9 25 12.493 12.515 0.201 40.167 o
3 9 26 38.688 38.367 0.481 6.391 o
3 9 27 39.503 38.999 0.491 6.136 o
3 9 28 54.715 54.553 0.672 3.259 o
3 9 29 2.019 2.106 0.080 284.020 o
3 9 30 9.533 9.436 0.150 71.142 o
3 9 31 20.465 20.427 0.281 19.499 o
3 9 32 61.168 60.810 0.732 2.716 o
3 9 33 6.242 6.348 0.120 116.441 o
3 9 34 1.336 1.384 0.080 288.326 o
3 9 35 8.590 8.604 0.150 73.034 o
3 9 36 8.527 8.694 0.160 65.156 o
3 9 37 3.395 3.510 0.100 178.007 o
3 9 38 1.665 1.735 0.090 227.196 o
3 10 0 247.992 245.998 4.051 0.099 o
3 10 1 108.404 108.162 1.203 0.969 o
3 10 2 295.684 291.535 3.159 0.138 o
3 10 3 168.254 168.361 1.855 0.406 o
3 10 4 144.791 145.386 1.645 0.524 o
3 10 5 215.762 217.809 2.377 0.247 o
3 10 6 269.891 271.820 2.998 0.156 o
3 10 7 205.283 205.956 2.236 0.278 o
3 10 8 23.258 23.135 0.301 16.616 o
3 10 9 146.027 146.580 1.604 0.542 o
3 10 10 120.968 120.106 1.284 0.833 o
3 10 11 98.044 97.051 1.113 1.147 o
3 10 12 141.448 141.796 1.564 0.572 o
3 10 13 6.110 6.207 0.100 161.438 o
3 10 14 109.268 109.095 1.193 0.977 o
3 10 15 59.745 58.493 0.732 2.750 o
3 10 16 7.018 6.959 0.100 155.174 o
3 10 17 94.412 95.036 1.093 1.197 o
3 10 18 22.145 22.443 0.331 14.426 o
3 10 19 29.798 28.820 0.411 9.146 o
3 10 20 0.884 0.993 0.060 513.642 o
3 10 21 92.209 91.446 1.233 1.002 o
3 10 22 23.113 22.613 0.301 16.693 o
3 10 23 7.039 7.020 0.110 131.932 o
3 10 24 9.931 9.868 0.160 62.920 o
3 10 25 13.426 13.909 0.191 42.667 o
3 10 26 5.596 5.415 0.110 139.634 o
3 10 27 7.298 7.481 0.140 85.463 o
3 10 28 3.237 3.269 0.090 218.696 o
3 10 29 34.233 34.737 0.451 7.421 o
3 10 30 0.395 0.441 0.070 380.508 o
3 10 31 9.071 8.835 0.140 81.338 o
3 10 32 23.870 23.967 0.311 15.584 o
3 10 33 2.529 2.607 0.080 279.892 o
3 10 34 3.712 3.921 0.100 176.257 o
3 10 35 0.606 0.652 0.080 291.014 o
3 10 36 0.541 0.542 0.080 291.189 o
3 10 37 0.567 0.702 0.080 291.036 o
3 11 0 87.114 85.098 1.384 0.843 o
3 11 1 70.049 68.782 0.772 2.351 o
3 11 2 67.392 65.824 0.712 2.707 o
3 11 3 108.207 107.009 1.173 1.009 o
3 11 4 14.657 14.561 0.201 38.202 o
3 11 5 61.832 61.582 0.682 3.008 o
3 11 6 22.214 22.192 0.271 19.999 o
3 11 7 29.052 28.670 0.351 11.876 o
3 11 8 48.196 48.656 0.552 4.674 o
3 11 9 32.205 32.481 0.391 9.556 o
3 11 10 239.888 239.900 2.708 0.193 o
3 11 11 9.261 9.266 0.140 80.619 o
3 11 12 105.570 103.188 1.163 1.037 o
3 11 13 230.633 233.031 2.597 0.209 o
3 11 14 21.583 21.620 0.291 18.048 o
3 11 15 31.739 32.210 0.411 8.878 o
3 11 16 18.908 18.742 0.261 22.674 o
3 11 17 288.312 288.366 3.851 0.103 o
3 11 18 1.788 1.795 0.070 370.980 o
3 11 19 71.918 71.379 0.913 1.792 o
3 11 20 9.399 9.697 0.160 63.630 o
3 11 21 42.201 41.155 0.521 5.442 o
3 11 22 49.704 49.900 0.622 3.833 o
3 11 23 6.529 6.468 0.110 134.735 o
3 11 24 34.505 33.263 0.401 8.967 o
3 11 25 15.957 15.834 0.211 34.189 o
3 11 26 2.050 1.976 0.070 368.262 o
3 11 27 25.145 25.591 0.321 14.480 o
3 11 28 2.567 2.718 0.070 360.160 o
3 11 29 78.704 78.098 0.732 2.368 o
3 11 30 0.679 0.722 0.050 740.945 o
3 11 31 23.012 23.235 0.341 13.558 o
3 11 32 3.341 3.309 0.100 178.498 o
3 11 33 4.363 4.452 0.110 144.732 o
3 11 34 3.427 3.460 0.100 177.986 o
3 11 35 3.991 4.182 0.110 146.075 o
3 11 36 1.419 1.344 0.090 228.240 o
3 12 0 1.646 1.695 0.080 286.609 o
3 12 1 10.848 10.670 0.150 68.318 o
3 12 2 322.932 322.782 3.480 0.114 o
3 12 3 100.675 100.381 1.103 1.146 o
3 12 4 59.950 60.399 0.682 3.049 o
3 12 5 4.765 4.763 0.090 206.497 o
3 12 6 89.820 89.540 0.993 1.421 o
3 12 7 24.410 24.368 0.301 16.279 o
3 12 8 50.667 50.371 0.582 4.219 o
3 12 9 16.874 16.897 0.221 31.002 o
3 12 10 48.512 48.506 0.602 4.080 o
3 12 11 13.036 13.026 0.201 39.686 o
3 12 12 174.373 175.190 2.337 0.279 o
3 12 13 57.575 56.538 0.822 2.310 o
3 12 14 24.572 24.739 0.361 12.064 o
3 12 15 8.164 8.223 0.150 73.861 o
3 12 16 76.655 78.229 0.973 1.572 o
3 12 17 51.831 51.213 0.652 3.502 o
3 12 18 19.454 19.555 0.261 22.399 o
3 12 19 9.481 9.326 0.140 80.171 o
3 12 20 24.137 23.957 0.291 17.264 o
3 12 21 9.171 8.835 0.150 72.076 o
3 12 22 28.735 28.088 0.351 11.950 o
3 12 23 10.716 10.800 0.160 61.440 o
3 12 24 9.590 9.787 0.140 79.558 o
3 12 25 7.425 7.481 0.110 129.668 o
3 12 26 7.577 7.822 0.120 110.915 o
3 12 27 9.183 9.356 0.140 80.677 o
3 12 28 3.312 3.349 0.100 178.527 o
3 12 29 3.647 3.630 0.090 215.850 o
3 12 30 0.794 0.782 0.060 514.950 o
3 12 31 7.175 7.300 0.130 97.956 o
3 12 32 0.601 0.682 0.070 379.783 o
3 12 33 5.860 6.007 0.130 101.759 o
3 12 34 4.486 4.473 0.110 144.366 o
3 12 35 0.426 0.592 0.080 291.305 o
3 13 0 41.250 39.210 0.682 3.518 o
3 13 1 28.711 29.162 0.371 10.889 o
3 13 2 11.882 11.532 0.170 53.895 o
3 13 3 40.442 40.363 0.491 6.064 o
3 13 4 17.064 16.456 0.221 31.017 o
3 13 5 38.678 39.591 0.501 5.964 o
3 13 6 57.715 56.668 0.752 2.671 o
3 13 7 13.624 13.859 0.241 28.554 o
3 13 8 10.891 10.670 0.231 32.328 o
3 13 9 16.767 16.797 0.281 20.728 o
3 13 10 53.325 53.800 0.722 2.931 o
3 13 11 24.009 24.368 0.341 13.360 o
3 13 12 10.763 10.951 0.201 41.619 o
3 13 13 18.866 18.632 0.251 24.202 o
3 13 14 28.875 28.680 0.361 11.382 o
3 13 15 62.321 62.455 0.732 2.689 o
3 13 16 45.623 45.808 0.552 4.799 o
3 13 17 31.697 32.260 0.391 9.610 o
3 13 18 24.559 24.518 0.311 15.418 o
3 13 19 31.993 31.348 0.391 9.624 o
3 13 20 13.672 13.829 0.191 42.516 o
3 13 21 26.410 26.414 0.321 14.215 o
3 13 22 5.629 5.656 0.110 139.141 o
3 13 23 26.593 26.685 0.331 13.499 o
3 13 24 5.697 5.766 0.120 118.490 o
3 13 25 5.434 5.495 0.110 140.025 o
3 13 26 2.592 2.788 0.090 222.465 o
3 13 27 31.619 32.310 0.381 10.012 o
3 13 28 9.088 8.975 0.150 72.094 o
3 13 29 6.240 6.227 0.110 136.153 o
3 13 30 5.915 6.127 0.120 117.529 o
3 13 31 16.279 15.624 0.231 29.356 o
3 13 32 12.007 12.164 0.181 48.580 o
3 13 33 15.040 14.410 0.221 32.457 o
3 14 0 126.917 127.386 2.788 0.222 o
3 14 1 57.055 56.608 0.822 2.314 o
3 14 2 4.624 4.663 0.110 143.712 o
3 14 3 172.975 172.643 2.206 0.307 o
3 14 4 42.722 42.850 0.582 4.529 o
3 14 5 5.592 5.716 0.110 139.165 o
3 14 6 4.521 4.713 0.100 171.732 o
3 14 7 182.965 185.047 2.226 0.295 o
3 14 8 108.313 107.741 1.304 0.858 o
3 14 9 85.489 85.058 1.093 1.253 o
3 14 10 16.388 16.747 0.231 29.080 o
3 14 11 7.090 7.361 0.150 75.779 o
3 14 12 3.092 3.339 0.080 273.851 o
3 14 13 13.701 13.418 0.191 42.645 o
3 14 14 23.740 24.448 0.311 15.565 o
3 14 15 14.633 14.671 0.221 32.585 o
3 14 16 36.699 36.281 0.461 6.991 o
3 14 17 14.865 14.912 0.211 35.038 o
3 14 18 16.498 16.727 0.231 29.038 o
3 14 19 0.414 0.391 0.060 517.668 o
3 14 20 3.954 4.061 0.090 213.134 o
3 14 21 12.445 13.157 0.191 43.651 o
3 14 22 3.735 3.981 0.090 214.500 o
3 14 23 13.849 14.210 0.201 38.820 o
3 14 24 1.615 1.675 0.070 372.617 o
3 14 25 4.027 4.212 0.090 212.331 o
3 14 26 1.345 1.384 0.060 507.860 o
3 14 27 6.250 6.167 0.110 136.220 o
3 14 28 2.267 2.527 0.080 281.626 o
3 14 29 8.609 8.925 0.140 82.069 o
3 14 30 2.303 2.477 0.090 224.113 o
3 14 31 3.358 3.239 0.100 178.556 o
3 15 0 4.835 4.803 0.150 79.569 o
3 15 1 6.469 6.418 0.130 100.237 o
3 15 2 6.957 6.809 0.140 86.521 o
3 15 3 18.548 18.502 0.261 22.811 o
3 15 4 48.698 47.754 0.582 4.307 o
3 15 5 17.999 18.081 0.251 24.573 o
3 15 6 1.097 1.193 0.070 376.981 o
3 15 7 79.012 81.037 1.013 1.455 o
3 15 8 40.851 42.429 0.521 5.468 o
3 15 9 5.323 5.525 0.110 140.325 o
3 15 10 83.393 84.356 1.053 1.340 o
3 15 11 15.266 15.032 0.211 34.788 o
3 15 12 48.238 48.084 0.602 4.091 o
3 15 13 20.763 21.209 0.281 19.339 o
3 15 14 10.813 10.860 0.170 55.297 o
3 15 15 4.958 5.305 0.120 120.709 o
3 15 16 25.097 25.050 0.341 13.176 o
3 15 17 3.343 3.570 0.110 148.364 o
3 15 18 58.004 59.346 0.722 2.828 o
3 15 19 6.131 6.067 0.140 88.285 o
3 15 20 9.781 9.687 0.150 70.606 o
3 15 21 9.480 9.557 0.150 71.131 o
3 15 22 42.103 42.519 0.511 5.588 o
3 15 23 30.693 30.836 0.381 10.169 o
3 15 24 5.725 5.786 0.130 102.199 o
3 15 25 0.332 0.421 0.070 380.630 o
3 15 26 18.198 18.251 0.241 26.162 o
3 15 27 4.874 4.984 0.120 121.239 o
3 15 28 5.944 5.856 0.120 117.789 o
3 15 29 2.359 2.417 0.090 224.020 o
3 16 0 16.146 16.356 0.311 17.448 o
3 16 1 5.016 4.944 0.110 142.161 o
3 16 2 9.010 8.754 0.160 64.595 o
3 16 3 86.007 86.221 1.023 1.385 o
3 16 4 0.008 0.050 0.060 518.650 o
3 16 5 189.645 184.355 1.554 0.483 o
3 16 6 3.996 3.871 0.100 175.338 o
3 16 7 50.533 50.992 0.622 3.803 o
3 16 8 24.728 24.549 0.321 14.627 o
3 16 9 16.210 15.764 0.231 29.355 o
3 16 10 10.691 10.469 0.170 55.607 o
3 16 11 53.022 54.292 0.672 3.291 o
3 16 12 10.437 9.938 0.160 62.285 o
3 16 13 0.614 0.702 0.070 379.720 o
3 16 14 1.550 1.514 0.070 373.564 o
3 16 15 2.398 2.537 0.080 280.860 o
3 16 16 5.086 5.154 0.110 141.633 o
3 16 17 0.471 0.531 0.070 380.274 o
3 16 18 0.009 0.140 0.070 381.043 o
3 16 19 18.913 19.214 0.291 18.841 o
3 16 20 14.108 14.360 0.201 38.611 o
3 16 21 25.251 25.411 0.321 14.477 o
3 16 22 9.379 9.346 0.150 71.424 o
3 16 23 0.466 0.481 0.070 380.337 o
3 16 24 8.591 8.664 0.140 82.325 o
3 16 25 28.509 27.527 0.341 12.569 o
3 16 26 4.442 4.372 0.100 172.719 o
3 16 27 0.793 0.752 0.080 290.599 o
3 17 0 0.254 0.251 0.090 230.437 o
3 17 1 32.781 32.952 0.401 9.119 o
3 17 2 0.933 1.123 0.070 377.874 o
3 17 3 3.894 3.971 0.090 213.693 o
3 17 4 4.835 4.874 0.100 170.124 o
3 17 5 0.950 0.983 0.060 513.194 o
3 17 6 15.892 16.175 0.231 29.402 o
3 17 7 16.822 16.867 0.241 26.918 o
3 17 8 13.580 13.538 0.211 36.090 o
3 17 9 21.816 22.132 0.301 16.983 o
3 17 10 21.330 22.573 0.291 18.002 o
3 17 11 3.707 3.871 0.110 147.170 o
3 17 12 14.437 14.922 0.231 30.240 o
3 17 13 4.170 4.081 0.120 123.559 o
3 17 14 8.498 8.434 0.140 82.684 o
3 17 15 1.393 1.544 0.080 287.855 o
3 17 16 2.759 2.587 0.090 222.204 o
3 17 17 1.941 2.196 0.080 284.180 o
3 17 18 6.361 6.217 0.120 116.306 o
3 17 19 4.088 4.382 0.100 174.057 o
3 17 20 11.302 11.181 0.170 54.655 o
3 17 21 3.912 3.781 0.100 175.799 o
3 17 22 18.826 18.452 0.251 24.245 o
3 17 23 37.917 37.094 0.461 6.905 o
3 17 24 15.903 15.493 0.221 31.800 o
3 17 25 3.051 3.339 0.100 179.345 o
3 18 0 2.510 2.667 0.120 127.255 o
3 18 1 8.860 9.216 0.140 81.374 o
3 18 2 2.902 3.219 0.090 220.301 o
3 18 3 1.675 1.604 0.070 372.447 o
3 18 4 14.455 14.089 0.191 41.840 o
3 18 5 0.945 0.953 0.060 513.342 o
3 18 6 14.861 15.112 0.231 30.034 o
3 18 7 20.097 20.587 0.261 22.061 o
3 18 8 28.583 29.272 0.391 10.009 o
3 18 9 35.169 35.369 0.431 7.898 o
3 18 10 9.766 9.888 0.160 63.100 o
3 18 11 3.790 3.981 0.120 124.341 o
3 18 12 1.900 1.935 0.100 183.926 o
3 18 13 2.471 2.477 0.080 280.615 o
3 18 14 5.148 5.034 0.120 120.590 o
3 18 15 0.499 0.572 0.080 291.226 o
3 18 16 7.478 7.571 0.140 85.103 o
3 18 17 10.811 10.971 0.170 55.244 o
3 18 18 2.807 2.778 0.090 221.628 o
3 18 19 5.932 6.157 0.120 117.450 o
3 18 20 7.905 7.561 0.140 84.416 o
3 18 21 1.121 1.264 0.090 228.911 o
3 19 0 0.022 0.211 0.090 230.504 o
3 19 1 2.832 2.898 0.080 277.109 o
3 19 2 1.765 1.835 0.080 285.814 o
3 19 3 4.393 4.783 0.120 122.444 o
3 19 4 15.655 15.383 0.201 37.304 o
3 19 5 2.115 2.347 0.090 224.975 o
3 19 6 7.824 7.932 0.150 74.496 o
3 19 7 1.260 1.103 0.080 289.009 o
3 19 8 1.258 1.645 0.080 288.150 o
3 19 9 21.078 21.440 0.271 20.395 o
3 19 10 2.717 2.647 0.100 181.257 o
3 19 11 11.156 11.021 0.170 54.879 o
3 19 12 1.690 1.554 0.080 286.715 o
3 19 13 1.692 1.775 0.090 227.074 o
3 19 14 1.482 1.574 0.090 227.841 o
3 19 15 5.607 5.385 0.120 119.151 o
3 19 16 0.799 0.892 0.080 290.445 o
3 19 17 12.674 12.194 0.211 36.901 o
3 20 0 13.300 13.618 0.261 24.876 o
3 20 1 0.560 0.712 0.070 379.851 o
3 20 2 28.703 28.590 0.351 11.923 o
3 20 3 4.070 4.152 0.100 174.554 o
3 20 4 14.733 14.089 0.191 41.634 o
3 20 5 0.329 0.411 0.070 380.642 o
3 20 6 28.048 26.825 0.341 12.676 o
3 20 7 2.641 2.868 0.090 222.114 o
3 20 8 4.206 4.111 0.100 174.123 o
3 20 9 3.264 3.520 0.100 178.411 o
3 20 10 7.013 6.990 0.130 98.601 o
3 20 11 7.075 7.180 0.140 86.053 o
3 20 12 9.589 9.827 0.191 46.703 o
4 0 0 937.018 923.040 21.831 0.004 o
4 0 1 29.748 27.838 0.531 5.907 o
4 0 2 211.545 208.041 3.861 0.112 o
4 0 3 349.855 341.023 6.348 0.041 o
4 0 4 210.217 209.957 5.034 0.069 o
4 0 5 184.401 177.296 3.460 0.141 o
4 0 6 244.481 237.063 5.054 0.067 o
4 0 7 868.627 872.127 16.777 0.006 o
4 0 9 69.176 67.238 1.584 0.694 o
4 0 11 40.948 41.596 0.672 3.596 o
4 0 13 281.532 283.081 4.362 0.084 o
4 0 14 189.010 188.196 2.988 0.180 o
4 0 15 492.335 495.605 8.022 0.025 o
4 0 16 76.600 76.845 1.213 1.093 o
4 0 17 704.705 708.841 11.171 0.013 o
4 0 18 16.148 15.172 0.261 23.941 o
4 0 19 578.335 581.916 8.704 0.021 o
4 0 20 224.770 225.841 3.771 0.115 o
4 0 21 256.502 262.885 4.182 0.093 o
4 0 22 61.628 62.354 0.993 1.639 o
4 0 23 21.715 21.460 0.361 12.530 o
4 0 24 7.457 7.661 0.150 75.137 o
4 0 25 49.423 49.799 0.772 2.687 o
4 0 26 28.519 28.891 0.421 8.872 o
4 0 27 104.060 102.737 1.314 0.864 o
4 0 28 13.991 14.290 0.361 13.546 o
4 0 29 114.186 117.218 2.186 0.352 o
4 0 30 16.852 17.118 0.361 13.195 o
4 0 31 92.926 90.272 1.554 0.678 o
4 0 32 32.989 33.083 0.592 4.747 o
4 0 33 4.637 4.212 0.130 105.260 o
4 0 34 11.001 10.379 0.251 27.730 o
4 0 35 8.051 8.363 0.231 33.546 o
4 0 36 0.768 0.963 0.110 153.944 o
4 0 37 12.913 12.475 0.301 19.296 o
4 0 38 2.811 2.888 0.140 93.667 o
4 0 39 7.055 6.819 0.221 37.032 o
4 0 40 9.314 9.025 0.251 28.279 o
4 0 41 0.438 0.552 0.130 110.421 o
4 0 42 2.955 3.279 0.191 51.170 o
4 1 0 476.867 488.054 7.892 0.026 o
4 1 1 205.666 202.937 2.527 0.231 o
4 1 2 1363.480 1364.200 16.807 0.005 o
4 1 3 102.374 100.742 1.655 0.592 o
4 1 4 1132.780 1138.430 15.233 0.007 o
4 1 5 166.719 166.596 2.838 0.204 o
4 1 6 1123.600 1103.410 15.814 0.006 o
4 1 7 399.672 396.558 5.706 0.048 o
4 1 8 215.402 215.974 2.708 0.203 o
4 1 10 39.074 39.911 0.481 6.337 o
4 1 11 106.350 105.786 1.274 0.897 o
4 1 12 675.490 686.890 7.792 0.023 o
4 1 13 46.853 47.463 0.552 4.734 o
4 1 14 218.311 221.569 2.567 0.218 o
4 1 15 41.903 41.616 0.491 5.972 o
4 1 16 306.608 299.738 3.430 0.120 o
4 1 17 116.385 117.629 1.334 0.800 o
4 1 18 87.710 89.781 0.993 1.431 o
4 1 19 26.069 25.501 0.321 14.341 o
4 1 20 109.455 108.493 1.233 0.930 o
4 1 21 48.523 49.749 0.572 4.401 o
4 1 22 80.343 82.079 0.933 1.643 o
4 1 23 7.053 7.120 0.110 131.701 o
4 1 24 1.687 1.725 0.050 712.685 o
4 1 25 5.795 5.917 0.110 138.173 o
4 1 26 32.966 32.431 0.411 8.778 o
4 1 27 21.812 22.102 0.331 14.495 o
4 1 28 13.356 13.708 0.201 39.281 o
4 1 29 10.653 10.479 0.160 61.707 o
4 1 30 0.784 0.772 0.050 739.399 o
4 1 31 6.103 6.308 0.110 136.485 o
4 1 32 13.786 13.778 0.181 46.350 o
4 1 33 13.183 13.056 0.181 47.191 o
4 1 34 8.838 8.805 0.140 81.774 o
4 1 35 17.334 16.757 0.231 28.684 o
4 1 36 0.445 0.531 0.050 744.091 o
4 1 37 1.355 1.324 0.070 375.307 o
4 1 38 13.997 14.049 0.191 42.195 o
4 1 39 10.294 9.918 0.150 69.694 o
4 1 40 10.040 9.376 0.170 56.752 o
4 1 41 3.039 2.998 0.100 179.884 o
4 1 42 4.324 4.302 0.130 105.648 o
4 2 0 79.241 79.733 1.243 1.038 o
4 2 1 20.752 20.748 0.301 17.309 o
4 2 2 122.529 121.620 1.494 0.657 o
4 2 3 169.392 170.497 2.447 0.261 o
4 2 4 99.412 99.408 1.304 0.889 o
4 2 5 147.006 149.839 2.026 0.374 o
4 2 6 93.173 93.461 1.173 1.079 o
4 2 7 156.435 155.505 1.815 0.435 o
4 2 8 333.748 332.579 4.031 0.090 o
4 2 9 262.334 256.858 2.968 0.161 o
4 2 10 10.752 10.810 0.150 68.358 o
4 2 11 80.141 79.532 0.913 1.708 o
4 2 12 36.158 36.552 0.441 7.521 o
4 2 13 141.067 144.925 1.604 0.549 o
4 2 14 151.829 152.125 1.675 0.498 o
4 2 15 91.762 92.278 1.033 1.323 o
4 2 16 49.334 49.769 0.702 3.156 o
4 2 17 493.602 489.659 5.606 0.045 o
4 2 18 109.050 109.927 1.264 0.896 o
4 2 19 314.710 319.704 3.580 0.110 o
4 2 20 53.469 53.439 0.642 3.535 o
4 2 21 21.705 21.911 0.321 15.295 o
4 2 22 81.283 79.883 0.933 1.644 o
4 2 23 13.422 13.438 0.191 42.843 o
4 2 24 66.589 65.834 0.782 2.360 o
4 2 25 47.895 47.162 0.602 4.111 o
4 2 26 127.015 126.343 1.655 0.551 o
4 2 27 133.660 135.940 1.755 0.490 o
4 2 28 62.938 62.555 0.792 2.370 o
4 2 29 75.250 76.073 0.913 1.754 o
4 2 30 58.276 57.701 0.792 2.444 o
4 2 31 41.215 41.215 0.531 5.314 o
4 2 32 32.196 32.140 0.421 8.512 o
4 2 33 37.793 37.866 0.491 6.235 o
4 2 34 8.248 8.454 0.150 73.596 o
4 2 35 13.704 13.989 0.221 33.164 o
4 2 36 20.713 20.898 0.331 14.724 o
4 2 37 14.252 14.511 0.221 32.797 o
4 2 38 26.336 25.321 0.351 12.402 o
4 2 39 0.297 0.331 0.070 380.745 o
4 2 40 4.195 3.931 0.110 145.873 o
4 2 41 7.053 7.090 0.170 60.286 o
4 3 0 425.553 426.131 6.739 0.035 o
4 3 1 310.930 309.665 3.610 0.110 o
4 3 2 132.286 127.777 1.604 0.571 o
4 3 3 504.444 505.513 6.318 0.037 o
4 3 4 233.801 230.233 2.998 0.167 o
4 3 5 842.370 825.848 10.650 0.013 o
4 3 6 11.653 11.643 0.170 54.070 o
4 3 7 1771.060 1763.160 22.663 0.003 o
4 3 8 18.615 18.622 0.231 27.751 o
4 3 9 397.976 406.727 4.593 0.068 o
4 3 10 152.962 153.489 1.685 0.492 o
4 3 11 209.649 213.938 2.347 0.255 o
4 3 12 70.140 70.898 0.782 2.294 o
4 3 13 29.823 29.994 0.341 12.232 o
4 3 14 309.623 313.667 3.339 0.124 o
4 3 15 209.144 208.804 2.357 0.255 o
4 3 16 87.908 89.370 1.023 1.368 o
4 3 17 260.395 259.425 2.958 0.162 o
4 3 18 37.849 37.816 0.441 7.380 o
4 3 19 55.050 55.756 0.642 3.481 o
4 3 20 8.810 9.075 0.140 81.585 o
4 3 21 25.668 25.792 0.341 13.054 o
4 3 22 5.106 5.235 0.090 202.949 o
4 3 23 58.002 58.002 0.702 2.966 o
4 3 24 51.351 51.725 0.622 3.777 o
4 3 25 48.018 49.448 0.642 3.681 o
4 3 26 9.847 9.527 0.160 63.214 o
4 3 27 36.234 36.913 0.501 6.118 o
4 3 28 10.301 10.890 0.181 50.500 o
4 3 29 26.619 25.702 0.341 12.937 o
4 3 30 17.411 16.847 0.231 28.633 o
4 3 31 5.863 5.997 0.120 117.813 o
4 3 32 2.259 2.527 0.080 281.673 o
4 3 33 0.919 0.913 0.070 378.358 o
4 3 34 0.720 0.652 0.070 379.488 o
4 3 35 10.984 11.281 0.181 49.794 o
4 3 36 5.096 5.315 0.120 120.394 o
4 3 37 10.904 10.359 0.170 55.453 o
4 3 38 1.516 1.584 0.080 287.333 o
4 3 39 11.512 10.840 0.170 54.614 o
4 3 40 4.186 4.182 0.110 145.568 o
4 3 41 7.684 7.341 0.150 75.054 o
4 4 0 568.808 545.976 10.941 0.014 o
4 4 1 72.412 70.387 0.862 1.959 o
4 4 2 37.399 35.208 0.411 8.339 o
4 4 3 224.114 215.562 2.517 0.224 o
4 4 4 118.994 119.093 1.514 0.651 o
4 4 5 103.193 103.680 1.314 0.865 o
4 4 6 43.336 43.782 0.592 4.377 o
4 4 7 37.515 37.475 0.461 6.916 o
4 4 8 769.779 774.986 9.226 0.017 o
4 4 9 246.633 245.687 2.677 0.194 o
4 4 10 282.384 282.189 3.089 0.146 o
4 4 11 93.147 93.411 1.033 1.313 o
4 4 12 327.880 336.992 3.610 0.107 o
4 4 13 34.368 34.256 0.381 9.659 o
4 4 14 99.395 98.666 1.063 1.219 o
4 4 15 15.553 15.543 0.191 40.472 o
4 4 16 173.707 176.513 1.925 0.377 o
4 4 17 5.944 5.686 0.100 163.440 o
4 4 18 450.730 448.694 5.475 0.049 o
4 4 19 61.034 61.983 0.772 2.493 o
4 4 20 216.624 220.396 2.557 0.220 o
4 4 21 39.973 40.934 0.501 5.883 o
4 4 22 133.276 134.366 1.594 0.571 o
4 4 23 10.495 10.730 0.170 55.671 o
4 4 24 87.346 87.314 1.153 1.139 o
4 4 25 12.201 12.134 0.191 44.188 o
4 4 26 157.671 159.696 1.986 0.376 o
4 4 27 20.919 20.989 0.271 20.496 o
4 4 28 178.065 176.493 2.116 0.324 o
4 4 29 36.875 36.542 0.451 7.221 o
4 4 30 21.575 21.460 0.301 17.091 o
4 4 31 2.299 2.377 0.080 281.864 o
4 4 32 22.954 22.934 0.331 14.280 o
4 4 33 1.838 2.016 0.080 285.088 o
4 4 34 3.268 3.349 0.100 178.664 o
4 4 35 0.278 0.331 0.070 380.769 o
4 4 36 32.865 32.952 0.431 8.125 o
4 4 37 4.504 4.513 0.110 144.260 o
4 4 38 14.599 14.430 0.201 38.280 o
4 4 39 10.106 9.817 0.160 62.745 o
4 4 40 5.298 5.365 0.120 119.884 o
4 4 41 0.357 0.391 0.080 291.486 o
4 5 0 200.528 202.516 3.480 0.136 o
4 5 1 32.822 33.734 0.431 8.103 o
4 5 2 452.512 448.614 5.375 0.050 o
4 5 3 1112.830 1110.730 12.324 0.009 o
4 5 4 95.329 91.375 1.053 1.271 o
4 5 5 2226.620 2235.350 25.070 0.002 o
4 5 6 214.108 217.408 2.507 0.228 o
4 5 7 437.877 440.692 5.245 0.053 o
4 5 8 99.515 102.436 1.213 0.992 o
4 5 9 313.581 316.976 3.660 0.107 o
4 5 10 254.011 258.924 2.948 0.164 o
4 5 11 147.712 148.345 1.725 0.483 o
4 5 12 15.690 15.744 0.191 40.293 o
4 5 13 186.957 185.819 2.026 0.338 o
4 5 14 37.601 37.134 0.421 7.959 o
4 5 15 39.460 39.831 0.451 6.979 o
4 5 16 9.532 9.517 0.130 90.347 o
4 5 17 7.689 7.591 0.110 128.482 o
4 5 18 104.242 103.750 1.133 1.082 o
4 5 19 30.694 30.856 0.391 9.759 o
4 5 20 9.341 9.577 0.140 80.197 o
4 5 21 88.659 88.989 1.093 1.232 o
4 5 22 114.496 115.011 1.394 0.754 o
4 5 23 28.584 28.450 0.381 10.478 o
4 5 24 0.973 1.083 0.060 512.630 o
4 5 25 19.169 18.672 0.271 21.245 o
4 5 26 4.782 4.733 0.090 206.486 o
4 5 27 2.367 2.367 0.080 281.519 o
4 5 28 30.623 31.097 0.411 9.002 o
4 5 29 5.060 5.425 0.110 141.297 o
4 5 30 4.142 4.262 0.130 105.933 o
4 5 31 46.969 46.891 0.642 3.727 o
4 5 32 1.694 1.785 0.080 286.223 o
4 5 33 2.889 3.008 0.090 220.809 o
4 5 34 0.211 0.241 0.070 380.894 o
4 5 35 0.270 0.391 0.070 380.741 o
4 5 36 0.134 0.211 0.070 380.969 o
4 5 37 2.425 2.387 0.090 223.841 o
4 5 38 4.036 3.821 0.100 175.284 o
4 5 39 9.698 9.607 0.160 63.339 o
4 5 40 1.483 1.594 0.080 287.434 o
4 6 0 10.794 11.071 0.231 32.294 o
4 6 1 80.099 80.114 0.993 1.498 o
4 6 2 8.979 8.905 0.120 105.326 o
4 6 3 60.969 61.382 0.702 2.895 o
4 6 4 73.330 70.186 0.872 1.918 o
4 6 5 238.162 232.119 2.547 0.213 o
4 6 6 411.070 410.176 4.553 0.068 o
4 6 7 218.232 219.925 2.447 0.235 o
4 6 8 37.212 36.823 0.471 6.717 o
4 6 9 3.027 3.129 0.070 353.037 o
4 6 10 530.873 528.898 6.288 0.037 o
4 6 11 96.789 95.898 1.163 1.078 o
4 6 12 106.856 103.920 1.213 0.968 o
4 6 13 316.840 314.339 3.570 0.111 o
4 6 14 99.134 97.151 1.083 1.190 o
4 6 15 121.006 119.143 1.284 0.834 o
4 6 16 293.473 295.706 3.159 0.138 o
4 6 17 193.215 191.104 1.615 0.452 o
4 6 18 93.689 94.685 1.063 1.253 o
4 6 19 20.974 20.718 0.221 28.074 o
4 6 20 149.958 149.067 1.765 0.464 o
4 6 21 76.859 76.644 0.953 1.628 o
4 6 22 58.569 57.049 0.722 2.836 o
4 6 23 134.887 134.847 1.735 0.498 o
4 6 24 75.883 75.992 0.983 1.556 o
4 6 25 11.311 11.151 0.191 45.145 o
4 6 26 44.697 44.063 0.742 2.965 o
4 6 27 34.980 35.429 0.471 6.862 o
4 6 28 77.590 78.209 1.023 1.446 o
4 6 29 61.967 61.763 0.842 2.160 o
4 6 30 18.386 18.542 0.271 21.460 o
4 6 31 63.310 63.337 0.812 2.270 o
4 6 32 7.104 7.792 0.130 97.596 o
4 6 33 14.055 14.230 0.201 38.685 o
4 6 34 10.709 10.890 0.170 55.384 o
4 6 35 0.326 0.461 0.080 291.482 o
4 6 36 3.107 3.359 0.100 179.146 o
4 6 37 9.314 9.597 0.160 63.783 o
4 6 38 5.675 6.217 0.140 88.815 o
4 6 39 5.486 5.445 0.120 119.361 o
4 6 40 3.815 4.111 0.120 124.182 o
4 7 0 134.185 138.096 2.136 0.352 o
4 7 1 67.388 67.719 0.812 2.209 o
4 7 2 463.858 467.276 5.164 0.053 o
4 7 3 47.528 47.001 0.572 4.467 o
4 7 4 180.829 177.075 2.006 0.350 o
4 7 5 57.894 57.130 0.662 3.256 o
4 7 6 212.641 210.278 2.377 0.250 o
4 7 7 250.990 251.403 2.938 0.167 o
4 7 8 235.556 233.061 2.698 0.196 o
4 7 9 168.591 167.468 1.925 0.384 o
4 7 10 146.633 145.727 1.725 0.485 o
4 7 11 130.035 127.737 1.534 0.615 o
4 7 12 213.829 213.707 2.447 0.238 o
4 7 13 54.934 55.565 0.642 3.485 o
4 7 14 233.188 236.982 2.677 0.198 o
4 7 15 58.781 58.724 0.672 3.153 o
4 7 16 247.060 247.241 2.698 0.191 o
4 7 17 53.176 53.219 0.602 3.911 o
4 7 18 34.578 34.817 0.391 9.246 o
4 7 19 3.259 3.279 0.070 349.483 o
4 7 20 10.486 10.620 0.130 86.836 o
4 7 21 19.012 19.444 0.251 24.022 o
4 7 22 12.212 12.194 0.181 48.393 o
4 7 23 52.070 52.988 0.702 3.092 o
4 7 24 28.956 29.884 0.391 9.951 o
4 7 25 9.296 9.286 0.160 63.980 o
4 7 26 40.023 39.691 0.572 4.775 o
4 7 27 1.790 1.745 0.080 285.901 o
4 7 28 2.476 2.708 0.080 279.911 o
4 7 29 48.010 47.844 0.602 4.100 o
4 7 30 15.232 15.784 0.221 32.048 o
4 7 31 8.412 8.845 0.140 82.479 o
4 7 32 4.987 5.044 0.120 120.931 o
4 7 33 0.685 0.772 0.070 379.413 o
4 7 34 7.711 7.702 0.140 84.619 o
4 7 35 4.386 4.573 0.110 144.503 o
4 7 36 3.459 3.630 0.100 177.604 o
4 7 37 2.508 2.467 0.100 182.017 o
4 7 38 6.848 6.959 0.140 86.574 o
4 7 39 0.787 0.882 0.090 229.723 o
4 8 0 0.563 0.582 0.050 742.868 o
4 8 1 51.648 50.642 0.562 4.415 o
4 8 2 39.828 38.648 0.501 5.936 o
4 8 3 43.671 43.080 0.491 5.862 o
4 8 4 78.942 78.860 0.892 1.777 o
4 8 5 113.122 113.758 1.233 0.913 o
4 8 6 18.482 18.241 0.221 29.898 o
4 8 7 8.317 8.363 0.130 94.391 o
4 8 8 1.644 1.765 0.050 713.285 o
4 8 9 9.142 8.925 0.130 91.917 o
4 8 10 2.016 2.046 0.050 699.233 o
4 8 11 72.733 72.643 0.822 2.094 o
4 8 12 19.498 19.515 0.241 25.443 o
4 8 13 58.603 60.339 0.712 2.875 o
4 8 14 15.261 15.343 0.191 40.768 o
4 8 15 212.517 212.173 2.397 0.246 o
4 8 16 22.461 22.363 0.271 19.911 o
4 8 17 348.537 348.233 3.700 0.100 o
4 8 18 11.905 11.893 0.170 53.689 o
4 8 19 204.889 201.784 1.986 0.331 o
4 8 20 9.216 9.537 0.160 63.929 o
4 8 21 68.244 67.639 0.892 1.897 o
4 8 22 30.613 30.886 0.341 12.068 o
4 8 23 1.137 1.304 0.070 376.519 o
4 8 24 63.305 63.197 0.772 2.460 o
4 8 25 81.531 82.621 1.033 1.394 o
4 8 26 10.187 10.349 0.150 69.535 o
4 8 27 78.901 77.707 0.892 1.782 o
4 8 28 3.068 3.179 0.080 274.579 o
4 8 29 102.477 99.739 1.193 1.012 o
4 8 30 1.887 1.885 0.080 285.161 o
4 8 31 23.151 23.726 0.331 14.198 o
4 8 32 5.560 5.535 0.120 119.087 o
4 8 33 18.773 18.702 0.281 20.079 o
4 8 34 0.098 0.191 0.070 380.998 o
4 8 35 32.889 32.411 0.431 8.141 o
4 8 36 10.092 9.807 0.170 56.499 o
4 8 37 1.113 1.143 0.090 229.033 o
4 8 38 3.099 2.988 0.100 179.723 o
4 9 0 268.316 270.255 4.212 0.090 o
4 9 1 119.569 120.025 1.344 0.781 o
4 9 2 191.968 191.626 2.266 0.281 o
4 9 3 219.509 217.177 2.477 0.231 o
4 9 4 535.772 541.544 5.896 0.040 o
4 9 5 23.210 22.322 0.261 20.888 o
4 9 6 128.580 127.105 1.384 0.722 o
4 9 7 158.881 157.560 1.715 0.471 o
4 9 8 72.269 71.801 0.812 2.141 o
4 9 9 127.499 127.326 1.394 0.716 o
4 9 10 55.546 55.906 0.632 3.553 o
4 9 11 11.068 11.151 0.150 67.628 o
4 9 12 185.241 184.074 2.036 0.337 o
4 9 13 33.124 33.584 0.391 9.428 o
4 9 14 277.305 277.385 3.159 0.142 o
4 9 15 25.940 26.665 0.321 14.270 o
4 9 16 75.514 73.997 0.882 1.853 o
4 9 17 20.267 19.745 0.261 22.135 o
4 9 18 8.572 8.835 0.130 93.303 o
4 9 19 32.717 33.734 0.431 8.109 o
4 9 20 8.003 8.113 0.160 66.019 o
4 9 21 17.084 16.937 0.261 23.444 o
4 9 22 13.802 14.039 0.201 38.903 o
4 9 23 19.584 19.444 0.261 22.377 o
4 9 24 17.496 17.238 0.221 30.620 o
4 9 25 1.911 1.855 0.070 369.836 o
4 9 26 6.795 6.990 0.120 114.179 o
4 9 27 10.179 10.158 0.150 69.686 o
4 9 28 4.109 4.152 0.090 212.043 o
4 9 29 11.170 11.402 0.181 49.593 o
4 9 30 4.876 4.683 0.120 121.554 o
4 9 31 3.830 3.861 0.100 175.948 o
4 9 32 29.414 28.921 0.401 9.551 o
4 9 33 1.615 1.715 0.090 227.348 o
4 9 34 17.539 16.747 0.251 24.934 o
4 9 35 1.061 1.153 0.080 289.504 o
4 9 36 3.474 3.269 0.110 148.406 o
4 9 37 3.113 2.898 0.100 179.812 o
4 10 0 4.410 4.462 0.130 105.409 o
4 10 1 22.490 22.272 0.271 19.915 o
4 10 2 87.828 86.943 0.983 1.461 o
4 10 3 22.712 22.302 0.291 17.740 o
4 10 4 72.037 71.660 0.822 2.105 o
4 10 5 59.732 59.787 0.662 3.199 o
4 10 6 103.266 105.385 1.153 1.054 o
4 10 7 139.862 139.339 1.494 0.616 o
4 10 8 6.608 6.608 0.130 99.783 o
4 10 9 10.160 10.229 0.140 78.113 o
4 10 10 94.451 94.685 1.023 1.323 o
4 10 11 8.028 7.932 0.120 109.490 o
4 10 12 36.293 35.068 0.411 8.428 o
4 10 13 27.944 28.430 0.321 13.812 o
4 10 14 55.876 54.242 0.632 3.564 o
4 10 15 121.946 122.793 1.424 0.708 o
4 10 16 148.040 145.196 1.835 0.440 o
4 10 17 80.777 80.545 1.053 1.360 o
4 10 18 47.718 48.305 0.622 3.893 o
4 10 19 140.802 142.769 1.755 0.480 o
4 10 20 47.380 47.372 0.612 4.013 o
4 10 21 42.015 40.854 0.521 5.455 o
4 10 22 56.000 54.964 0.612 3.730 o
4 10 23 25.712 25.421 0.331 13.716 o
4 10 24 28.739 29.021 0.351 11.893 o
4 10 25 9.869 9.807 0.160 63.026 o
4 10 26 14.848 14.470 0.191 41.406 o
4 10 27 16.761 16.546 0.231 28.967 o
4 10 28 14.449 14.430 0.211 35.392 o
4 10 29 37.240 37.294 0.511 5.877 o
4 10 30 27.039 27.286 0.351 12.202 o
4 10 31 7.063 7.020 0.140 86.197 o
4 10 32 1.090 1.133 0.070 377.156 o
4 10 33 3.185 3.339 0.100 178.937 o
4 10 34 10.625 10.509 0.201 41.817 o
4 10 35 1.085 1.143 0.090 229.081 o
4 10 36 0.208 0.311 0.080 291.632 o
4 11 0 153.926 153.509 2.357 0.287 o
4 11 1 88.988 89.992 0.983 1.446 o
4 11 2 47.552 47.583 0.552 4.711 o
4 11 3 215.370 217.077 2.417 0.241 o
4 11 4 112.004 110.589 1.233 0.920 o
4 11 5 343.271 342.818 3.801 0.097 o
4 11 6 114.230 113.517 1.223 0.921 o
4 11 7 138.488 138.928 1.504 0.613 o
4 11 8 4.611 4.783 0.110 143.579 o
4 11 9 129.156 128.088 1.384 0.720 o
4 11 10 108.898 109.416 1.193 0.978 o
4 11 11 82.318 82.330 0.933 1.629 o
4 11 12 7.625 7.601 0.140 84.840 o
4 11 13 34.721 34.727 0.441 7.664 o
4 11 14 64.269 64.330 0.812 2.256 o
4 11 15 47.935 48.405 0.622 3.887 o
4 11 16 17.632 17.429 0.251 24.796 o
4 11 17 8.391 8.464 0.140 82.843 o
4 11 18 11.280 11.552 0.191 45.029 o
4 11 19 64.206 64.300 0.832 2.171 o
4 11 20 23.701 23.626 0.321 14.858 o
4 11 21 3.940 3.861 0.100 175.556 o
4 11 22 24.064 23.696 0.291 17.307 o
4 11 23 10.591 10.439 0.160 61.805 o
4 11 24 4.727 4.793 0.100 170.734 o
4 11 25 0.403 0.521 0.060 517.484 o
4 11 26 3.046 3.279 0.100 179.448 o
4 11 27 0.412 0.491 0.050 744.488 o
4 11 28 0.076 0.020 0.050 746.820 o
4 11 29 2.653 2.828 0.100 181.188 o
4 11 30 30.069 29.623 0.401 9.471 o
4 11 31 14.281 14.230 0.231 30.438 o
4 11 32 5.717 5.636 0.120 118.597 o
4 11 33 0.099 0.191 0.070 380.998 o
4 11 34 4.252 4.442 0.120 123.059 o
4 11 35 1.424 1.574 0.090 227.974 o
4 12 0 116.751 119.454 1.865 0.463 o
4 12 1 0.593 0.622 0.050 742.390 o
4 12 2 26.650 26.645 0.311 14.870 o
4 12 3 3.970 3.700 0.080 265.798 o
4 12 4 22.377 23.105 0.281 18.741 o
4 12 5 0.252 0.271 0.050 746.034 o
4 12 6 24.897 24.559 0.301 16.167 o
4 12 7 12.439 12.234 0.170 52.968 o
4 12 8 69.244 67.408 0.822 2.151 o
4 12 9 32.162 31.578 0.431 8.214 o
4 12 10 11.335 11.041 0.181 49.606 o
4 12 11 4.046 3.911 0.090 213.042 o
4 12 12 77.470 77.346 1.013 1.471 o
4 12 13 9.992 9.807 0.160 62.884 o
4 12 14 54.169 54.703 0.702 3.048 o
4 12 15 15.359 15.563 0.231 29.743 o
4 12 16 28.338 28.219 0.371 10.975 o
4 12 17 15.075 14.841 0.201 37.847 o
4 12 18 41.705 41.516 0.511 5.623 o
4 12 19 6.491 6.197 0.110 135.341 o
4 12 20 33.230 32.461 0.401 9.103 o
4 12 21 0.091 0.140 0.060 518.584 o
4 12 22 35.687 34.767 0.431 7.883 o
4 12 23 8.054 7.922 0.140 83.870 o
4 12 24 35.228 35.359 0.411 8.498 o
4 12 25 1.842 2.086 0.070 369.477 o
4 12 26 39.243 38.939 0.471 6.563 o
4 12 27 0.930 0.882 0.070 378.374 o
4 12 28 26.698 26.885 0.341 12.849 o
4 12 29 6.590 6.378 0.130 100.041 o
4 12 30 17.927 17.068 0.221 30.453 o
4 12 31 0.555 0.552 0.070 380.063 o
4 12 32 9.697 9.848 0.160 63.202 o
4 12 33 2.223 2.587 0.090 224.200 o
4 12 34 5.270 5.315 0.130 103.392 o
4 13 0 44.195 43.261 0.892 2.141 o
4 13 1 51.820 52.437 0.742 2.829 o
4 13 2 7.088 6.669 0.140 86.429 o
4 13 3 21.316 22.222 0.351 13.159 o
4 13 4 95.082 95.216 1.324 0.882 o
4 13 5 156.461 159.305 2.106 0.343 o
4 13 6 12.320 11.963 0.201 40.434 o
4 13 7 116.940 116.726 1.615 0.591 o
4 13 8 14.338 14.210 0.201 38.514 o
4 13 9 92.639 91.395 1.123 1.162 o
4 13 10 89.251 88.407 1.053 1.305 o
4 13 11 4.691 4.884 0.100 170.697 o
4 13 12 12.131 12.435 0.191 44.131 o
4 13 13 25.025 24.649 0.331 13.869 o
4 13 14 19.383 19.846 0.321 15.791 o
4 13 15 37.876 38.357 0.481 6.429 o
4 13 16 15.295 15.493 0.201 37.499 o
4 13 17 34.772 35.269 0.451 7.376 o
4 13 18 4.365 4.473 0.090 209.706 o
4 13 19 35.612 36.031 0.421 8.138 o
4 13 20 20.856 20.838 0.261 21.802 o
4 13 21 5.749 5.816 0.100 164.043 o
4 13 22 3.018 3.109 0.080 275.161 o
4 13 23 25.251 24.178 0.301 16.136 o
4 13 24 1.813 1.996 0.080 285.246 o
4 13 25 9.696 9.667 0.150 70.743 o
4 13 26 5.229 5.205 0.100 167.741 o
4 13 27 6.392 6.338 0.130 100.460 o
4 13 28 2.509 2.577 0.090 223.182 o
4 13 29 4.804 4.783 0.110 143.021 o
4 13 30 2.770 2.868 0.080 277.606 o
4 13 31 0.875 0.832 0.080 290.348 o
4 13 32 0.256 0.301 0.080 291.604 o
4 14 0 22.788 22.363 0.421 9.445 o
4 14 1 31.114 30.365 0.381 10.151 o
4 14 2 1.727 1.875 0.080 285.895 o
4 14 3 35.758 35.409 0.491 6.377 o
4 14 4 25.194 25.150 0.321 14.507 o
4 14 5 25.872 25.922 0.331 13.658 o
4 14 6 2.980 2.928 0.080 276.034 o
4 14 7 5.794 5.907 0.110 138.194 o
4 14 8 39.292 39.531 0.481 6.335 o
4 14 9 33.856 33.614 0.411 8.667 o
4 14 10 40.681 40.543 0.582 4.611 o
4 14 11 51.161 51.715 0.622 3.781 o
4 14 12 18.509 18.863 0.251 24.281 o
4 14 13 22.302 22.553 0.351 13.030 o
4 14 14 6.107 6.197 0.120 116.967 o
4 14 15 23.333 23.145 0.311 15.747 o
4 14 16 5.510 5.736 0.120 118.969 o
4 14 17 35.601 34.707 0.431 7.891 o
4 14 18 9.134 9.156 0.150 71.903 o
4 14 19 45.372 45.968 0.572 4.542 o
4 14 20 39.706 39.781 0.481 6.310 o
4 14 21 14.624 14.501 0.211 35.279 o
4 14 22 0.011 0.070 0.060 518.648 o
4 14 23 2.459 2.407 0.070 362.741 o
4 14 24 16.052 15.874 0.211 34.126 o
4 14 25 18.846 18.823 0.261 22.680 o
4 14 26 22.796 22.493 0.311 15.894 o
4 14 27 14.166 13.909 0.201 38.716 o
4 14 28 13.438 12.996 0.181 46.996 o
4 14 29 4.858 4.954 0.120 121.305 o
4 14 30 1.051 1.033 0.090 229.230 o
4 15 0 121.831 120.757 2.016 0.401 o
4 15 1 19.099 18.682 0.251 24.118 o
4 15 2 85.909 86.873 1.043 1.343 o
4 15 3 51.831 52.056 0.632 3.670 o
4 15 4 53.719 53.700 0.652 3.444 o
4 15 5 50.069 50.581 0.592 4.123 o
4 15 6 108.425 107.871 1.243 0.923 o
4 15 7 22.992 22.102 0.291 17.702 o
4 15 8 62.401 60.680 0.702 2.879 o
4 15 9 7.126 7.250 0.140 85.918 o
4 15 10 36.192 35.309 0.421 8.122 o
4 15 11 7.889 7.752 0.130 95.984 o
4 15 12 19.654 20.237 0.261 22.242 o
4 15 13 7.557 7.952 0.150 74.826 o
4 15 14 19.291 19.615 0.301 17.679 o
4 15 15 1.737 1.885 0.080 285.829 o
4 15 16 15.785 15.543 0.241 27.525 o
4 15 17 0.929 1.083 0.070 377.973 o
4 15 18 11.723 12.345 0.201 40.673 o
4 15 19 16.109 16.556 0.231 29.234 o
4 15 20 1.059 1.163 0.070 377.231 o
4 15 21 17.086 17.038 0.231 28.729 o
4 15 22 0.540 0.511 0.070 380.145 o
4 15 23 1.584 1.574 0.070 373.157 o
4 15 24 3.272 3.349 0.090 218.347 o
4 15 25 0.957 1.043 0.070 377.943 o
4 15 26 2.201 2.086 0.080 283.158 o
4 15 27 1.446 1.504 0.080 287.737 o
4 15 28 2.184 2.016 0.090 225.287 o
4 16 0 6.000 6.639 0.181 54.913 o
4 16 1 0.964 0.943 0.060 513.237 o
4 16 2 23.153 23.084 0.301 16.641 o
4 16 3 8.499 8.724 0.140 82.432 o
4 16 4 1.422 1.404 0.070 374.689 o
4 16 5 34.369 33.674 0.411 8.626 o
4 16 6 21.247 21.951 0.281 19.140 o
4 16 7 52.724 52.757 0.652 3.471 o
4 16 8 15.330 15.493 0.221 32.070 o
4 16 9 14.212 14.240 0.211 35.570 o
4 16 10 10.961 11.111 0.181 49.882 o
4 16 11 1.578 1.615 0.080 287.038 o
4 16 12 22.011 22.162 0.321 15.230 o
4 16 13 24.518 25.401 0.371 11.494 o
4 16 14 3.663 3.901 0.100 176.460 o
4 16 15 56.332 57.962 0.692 3.059 o
4 16 16 2.247 2.266 0.090 224.667 o
4 16 17 21.806 22.112 0.281 18.991 o
4 16 18 4.097 4.162 0.100 174.438 o
4 16 19 13.075 12.776 0.191 43.335 o
4 16 20 3.054 3.139 0.090 219.813 o
4 16 21 25.819 25.602 0.331 13.688 o
4 16 22 6.740 6.759 0.130 99.377 o
4 16 23 10.070 9.918 0.150 70.021 o
4 16 24 0.447 0.491 0.070 380.364 o
4 16 25 8.786 8.724 0.140 81.935 o
4 16 26 0.510 0.672 0.080 291.143 o
4 17 0 15.624 16.245 0.291 19.758 o
4 17 1 0.299 0.411 0.060 517.977 o
4 17 2 31.990 31.919 0.381 9.995 o
4 17 3 7.693 8.173 0.130 95.953 o
4 17 4 24.897 24.920 0.311 15.325 o
4 17 5 13.800 13.748 0.201 38.994 o
4 17 6 18.261 17.760 0.251 24.540 o
4 17 7 0.707 0.782 0.070 379.331 o
4 17 8 11.208 11.081 0.221 34.852 o
4 17 9 2.724 2.637 0.090 222.243 o
4 17 10 8.228 8.113 0.150 73.849 o
4 17 11 13.961 13.758 0.211 35.831 o
4 17 12 20.239 20.357 0.291 18.457 o
4 17 13 15.015 15.874 0.221 32.128 o
4 17 14 15.443 15.594 0.221 31.993 o
4 17 15 3.528 3.720 0.100 177.225 o
4 17 16 14.786 14.882 0.211 35.089 o
4 17 17 2.261 2.357 0.080 282.126 o
4 17 18 4.710 4.392 0.100 171.620 o
4 17 19 10.666 10.299 0.160 61.799 o
4 17 20 0.120 0.191 0.070 380.985 o
4 17 21 10.271 9.747 0.150 69.851 o
4 17 22 0.030 0.060 0.070 381.046 o
4 17 23 1.130 1.173 0.090 228.977 o
4 18 0 1.847 1.865 0.100 184.092 o
4 18 1 2.627 2.517 0.080 279.579 o
4 18 2 5.163 5.174 0.110 141.366 o
4 18 3 6.739 6.789 0.150 76.541 o
4 18 4 5.340 5.375 0.110 140.507 o
4 18 5 5.418 5.556 0.100 166.132 o
4 18 6 1.198 1.153 0.070 376.586 o
4 18 7 1.920 1.845 0.080 285.104 o
4 18 8 2.079 2.126 0.090 225.445 o
4 18 9 8.056 7.862 0.140 83.917 o
4 18 10 10.149 10.148 0.191 46.246 o
4 18 11 0.657 0.772 0.080 290.830 o
4 18 12 8.108 8.333 0.150 73.862 o
4 18 13 3.379 3.490 0.090 217.512 o
4 18 14 1.686 1.785 0.090 227.075 o
4 18 15 0.146 0.181 0.080 291.696 o
4 18 16 4.359 4.322 0.100 173.142 o
4 18 17 18.645 18.171 0.241 26.011 o
4 18 18 2.102 2.016 0.090 225.546 o
4 18 19 14.562 13.618 0.201 38.559 o
4 18 20 14.864 14.220 0.211 35.226 o
4 19 0 0.214 0.130 0.100 186.688 o
4 19 1 21.924 20.908 0.271 20.244 o
4 19 2 3.209 3.159 0.100 179.139 o
4 19 3 16.419 16.095 0.231 29.202 o
4 19 4 4.870 5.084 0.110 142.385 o
4 19 5 14.116 13.768 0.181 46.064 o
4 19 6 0.399 0.411 0.070 380.527 o
4 19 7 30.599 29.773 0.371 10.666 o
4 19 8 0.741 0.903 0.080 290.552 o
4 19 9 19.530 19.555 0.271 21.040 o
4 19 10 0.603 0.642 0.070 379.831 o
4 19 11 2.380 2.306 0.080 281.610 o
4 19 12 2.051 2.206 0.090 225.408 o
4 19 13 0.460 0.461 0.080 291.342 o
4 19 14 8.187 8.594 0.170 58.763 o
4 19 15 6.925 6.839 0.150 76.293 o
4 20 0 2.563 2.818 0.120 127.095 o
4 20 1 2.016 2.136 0.090 225.627 o
4 20 2 1.239 1.294 0.080 288.783 o
4 20 3 0.651 0.732 0.070 379.573 o
4 20 4 4.254 3.931 0.100 174.282 o
4 20 5 1.879 1.965 0.090 226.293 o
4 20 6 2.153 1.955 0.090 225.481 o
4 20 7 3.255 3.219 0.110 148.937 o
4 20 8 14.963 14.501 0.221 32.472 o
4 20 9 1.036 1.053 0.090 229.239 o
5 0 1 495.765 493.509 7.431 0.029 o
5 0 2 31.181 30.686 0.481 6.907 o
5 0 3 731.262 735.415 11.613 0.012 o
5 0 4 107.189 105.605 1.725 0.544 o
5 0 5 708.553 714.346 12.645 0.010 o
5 0 6 94.798 94.654 1.615 0.630 o
5 0 7 268.339 272.602 4.182 0.091 o
5 0 8 0.730 0.702 0.050 740.475 o
5 0 9 875.166 864.747 13.588 0.009 o
5 0 10 752.791 752.222 11.843 0.011 o
5 0 11 217.362 221.298 3.650 0.123 o
5 0 12 198.299 197.201 3.239 0.155 o
5 0 13 260.061 258.843 4.252 0.090 o
5 0 14 47.396 48.165 0.782 2.657 o
5 0 15 28.096 27.587 0.471 7.372 o
5 0 16 0.062 0.080 0.060 518.626 o
5 0 17 17.284 17.679 0.341 14.566 o
5 0 18 109.816 111.562 1.795 0.503 o
5 0 19 323.620 323.725 5.144 0.061 o
5 0 20 3.334 3.369 0.110 148.604 o
5 0 21 2.368 2.567 0.080 280.949 o
5 0 22 98.908 99.047 1.594 0.636 o
5 0 23 5.559 5.596 0.130 102.659 o
5 0 24 8.681 8.744 0.191 47.580 o
5 0 25 11.928 12.535 0.251 27.215 o
5 0 26 26.430 26.965 0.491 6.929 o
5 0 27 1.415 1.484 0.100 185.127 o
5 0 28 31.714 30.305 0.461 7.406 o
5 0 29 0.246 0.301 0.070 380.826 o
5 0 30 11.217 10.489 0.231 32.249 o
5 0 31 3.922 3.761 0.170 63.248 o
5 0 32 0.042 0.020 0.100 186.714 o
5 0 33 24.874 25.692 0.602 4.834 o
5 0 34 0.534 0.732 0.120 129.529 o
5 0 35 0.003 0.140 0.110 154.309 o
5 0 36 4.746 4.793 0.191 50.408 o
5 0 37 2.739 2.848 0.130 108.431 o
5 0 38 3.228 2.868 0.120 126.151 o
5 0 39 2.319 2.176 0.130 109.101 o
5 0 40 0.740 0.722 0.120 129.462 o
5 0 41 5.175 5.315 0.211 41.280 o
5 1 0 70.132 71.049 1.033 1.474 o
5 1 1 284.642 279.812 3.018 0.151 o
5 1 2 182.462 179.251 1.996 0.351 o
5 1 3 445.219 441.374 4.934 0.058 o
5 1 4 190.576 188.868 2.246 0.287 o
5 1 5 25.540 25.481 0.321 14.426 o
5 1 6 188.435 188.878 2.216 0.294 o
5 1 7 14.290 14.651 0.211 35.418 o
5 1 8 95.014 95.828 1.113 1.161 o
5 1 9 75.438 75.641 0.933 1.695 o
5 1 10 263.709 260.959 2.988 0.159 o
5 1 11 125.068 127.436 1.464 0.669 o
5 1 12 263.856 263.577 3.038 0.155 o
5 1 13 52.599 52.306 0.622 3.743 o
5 1 14 340.210 335.708 4.021 0.090 o
5 1 15 140.412 138.136 1.665 0.524 o
5 1 16 233.548 231.898 2.738 0.192 o
5 1 17 12.632 12.746 0.181 47.801 o
5 1 18 121.508 119.594 1.384 0.744 o
5 1 19 17.611 17.369 0.221 30.533 o
5 1 20 74.885 72.152 0.822 2.076 o
5 1 21 63.653 63.247 0.712 2.780 o
5 1 22 188.475 189.770 2.106 0.317 o
5 1 23 18.800 19.143 0.231 27.561 o
5 1 24 139.008 140.061 1.665 0.524 o
5 1 25 18.476 18.121 0.251 24.412 o
5 1 26 95.594 95.236 1.193 1.041 o
5 1 27 18.809 18.321 0.291 18.951 o
5 1 28 29.921 29.543 0.371 10.747 o
5 1 29 16.456 16.296 0.221 31.347 o
5 1 30 39.033 38.959 0.491 6.157 o
5 1 31 41.219 42.358 0.521 5.456 o
5 1 32 20.817 21.139 0.291 18.257 o
5 1 33 21.998 22.744 0.321 15.188 o
5 1 34 15.434 15.804 0.221 31.948 o
5 1 35 6.492 6.699 0.130 99.921 o
5 1 36 11.934 11.643 0.170 53.787 o
5 1 37 13.597 13.107 0.181 46.810 o
5 1 38 4.839 4.874 0.120 121.430 o
5 1 39 3.024 2.978 0.100 179.954 o
5 1 40 4.140 3.901 0.110 146.052 o
5 1 41 0.520 0.562 0.090 230.176 o
5 2 0 882.427 867.775 17.228 0.006 o
5 2 1 642.304 632.438 7.040 0.028 o
5 2 2 151.768 151.874 1.705 0.485 o
5 2 3 157.857 158.112 1.835 0.426 o
5 2 4 245.125 247.973 2.778 0.183 o
5 2 5 186.891 186.922 2.306 0.277 o
5 2 6 4.668 5.054 0.080 253.869 o
5 2 7 495.063 496.458 5.836 0.042 o
5 2 8 110.867 113.066 1.294 0.856 o
5 2 9 303.606 307.008 3.720 0.106 o
5 2 10 177.266 176.924 2.196 0.306 o
5 2 11 240.780 241.896 2.918 0.172 o
5 2 12 348.814 351.101 4.202 0.083 o
5 2 13 17.148 16.677 0.211 33.295 o
5 2 14 223.076 221.208 2.537 0.221 o
5 2 15 33.442 31.969 0.371 10.261 o
5 2 16 49.024 48.676 0.552 4.647 o
5 2 17 210.997 208.272 2.397 0.248 o
5 2 18 42.906 42.760 0.572 4.655 o
5 2 19 35.481 35.459 0.411 8.475 o
5 2 20 39.066 38.056 0.431 7.555 o
5 2 21 62.125 61.151 0.702 2.879 o
5 2 22 71.849 69.544 0.792 2.239 o
5 2 23 81.875 81.939 0.933 1.633 o
5 2 24 92.781 94.284 1.143 1.124 o
5 2 25 4.636 4.703 0.110 143.621 o
5 2 26 4.700 4.874 0.090 206.555 o
5 2 27 7.614 7.531 0.140 84.916 o
5 2 28 35.739 35.579 0.531 5.595 o
5 2 29 19.185 19.555 0.281 19.891 o
5 2 30 2.688 2.848 0.080 278.186 o
5 2 31 13.040 12.695 0.211 36.588 o
5 2 32 0.939 0.953 0.070 378.199 o
5 2 33 9.365 9.797 0.181 51.647 o
5 2 34 8.925 9.025 0.170 57.931 o
5 2 35 15.061 15.333 0.281 21.235 o
5 2 36 7.356 7.521 0.160 66.973 o
5 2 37 3.461 3.520 0.100 177.776 o
5 2 38 3.319 3.259 0.090 218.338 o
5 2 39 0.648 0.742 0.070 379.568 o
5 2 40 1.903 1.895 0.090 226.324 o
5 3 0 250.641 246.689 3.841 0.108 o
5 3 1 381.402 377.184 4.192 0.080 o
5 3 2 268.148 264.359 2.948 0.161 o
5 3 3 255.626 251.593 2.928 0.167 o
5 3 4 12.432 12.615 0.160 58.209 o
5 3 5 29.423 29.182 0.401 9.539 o
5 3 6 141.938 143.020 1.665 0.519 o
5 3 7 132.687 131.758 1.474 0.646 o
5 3 8 3.756 3.811 0.090 214.832 o
5 3 9 23.722 24.097 0.301 16.436 o
5 3 10 58.436 58.915 0.762 2.593 o
5 3 11 145.298 143.391 1.735 0.484 o
5 3 12 302.211 298.584 3.450 0.120 o
5 3 13 107.775 105.806 1.193 0.987 o
5 3 14 66.232 67.509 0.742 2.551 o
5 3 15 73.524 71.911 0.792 2.209 o
5 3 16 48.884 49.368 0.552 4.641 o
5 3 17 260.121 259.696 2.878 0.169 o
5 3 18 36.182 35.710 0.411 8.412 o
5 3 19 270.059 273.555 2.958 0.159 o
5 3 20 63.550 63.457 0.612 3.461 o
5 3 21 21.342 21.691 0.261 21.534 o
5 3 22 10.672 10.590 0.160 61.618 o
5 3 23 64.085 62.344 0.802 2.313 o
5 3 24 87.673 89.059 1.113 1.201 o
5 3 25 84.849 85.800 1.073 1.291 o
5 3 26 49.857 50.471 0.662 3.460 o
5 3 27 73.130 73.034 0.892 1.842 o
5 3 28 12.320 12.435 0.201 40.294 o
5 3 29 83.220 82.501 1.163 1.145 o
5 3 30 1.996 2.016 0.070 368.537 o
5 3 31 19.677 19.735 0.271 20.980 o
5 3 32 10.604 10.830 0.170 55.516 o
5 3 33 47.523 47.994 0.642 3.705 o
5 3 34 26.714 27.166 0.391 10.256 o
5 3 35 33.158 34.496 0.481 6.734 o
5 3 36 9.127 9.286 0.181 52.014 o
5 3 37 1.752 1.765 0.090 226.926 o
5 3 38 1.125 1.173 0.080 289.299 o
5 3 39 7.924 7.531 0.140 84.410 o
5 3 40 5.453 5.535 0.120 119.335 o
5 4 0 651.300 670.293 9.998 0.016 o
5 4 1 313.411 308.703 3.349 0.123 o
5 4 2 917.536 913.443 9.787 0.014 o
5 4 3 64.939 64.240 0.722 2.698 o
5 4 4 326.689 331.757 3.891 0.096 o
5 4 5 32.540 32.461 0.381 9.918 o
5 4 6 204.348 206.507 2.286 0.269 o
5 4 7 31.580 32.060 0.371 10.448 o
5 4 8 238.181 237.744 2.718 0.193 o
5 4 9 69.053 69.143 0.832 2.105 o
5 4 10 314.136 315.442 3.620 0.109 o
5 4 11 61.761 61.051 0.772 2.490 o
5 4 12 292.442 289.178 3.349 0.127 o
5 4 13 89.702 88.678 1.003 1.402 o
5 4 14 124.793 126.564 1.414 0.707 o
5 4 15 45.281 44.605 0.501 5.586 o
5 4 16 88.165 87.996 0.973 1.478 o
5 4 17 14.963 14.591 0.181 44.951 o
5 4 18 130.787 129.863 1.494 0.638 o
5 4 19 123.722 124.157 1.344 0.768 o
5 4 20 31.936 32.340 0.331 12.318 o
5 4 21 59.033 58.784 0.562 4.078 o
5 4 22 32.897 32.290 0.351 11.190 o
5 4 23 48.892 49.077 0.682 3.323 o
5 4 24 40.068 40.353 0.562 4.907 o
5 4 25 7.527 7.240 0.120 111.860 o
5 4 26 12.979 13.307 0.191 43.212 o
5 4 27 18.037 18.291 0.271 21.579 o
5 4 28 15.189 15.172 0.251 25.909 o
5 4 29 9.192 9.035 0.160 64.237 o
5 4 30 4.054 4.262 0.100 174.411 o
5 4 31 2.032 2.176 0.090 225.515 o
5 4 32 10.263 10.389 0.181 50.729 o
5 4 33 12.655 12.956 0.211 36.718 o
5 4 34 10.148 10.299 0.170 56.213 o
5 4 35 4.306 4.563 0.110 144.736 o
5 4 36 8.781 8.604 0.160 64.928 o
5 4 37 2.708 2.718 0.110 150.517 o
5 4 38 6.727 6.598 0.130 99.559 o
5 4 39 4.594 4.643 0.110 143.826 o
5 4 40 0.349 0.451 0.080 291.466 o
5 5 0 268.103 274.357 4.252 0.089 o
5 5 1 49.626 49.288 0.552 4.619 o
5 5 2 193.667 194.754 2.136 0.306 o
5 5 3 128.606 125.772 1.434 0.686 o
5 5 4 44.248 44.454 0.501 5.632 o
5 5 5 436.650 439.909 4.954 0.058 o
5 5 6 121.895 120.356 1.364 0.759 o
5 5 7 40.666 41.165 0.491 6.037 o
5 5 8 5.531 5.375 0.090 199.790 o
5 5 9 98.883 97.653 1.103 1.158 o
5 5 10 56.744 56.187 0.642 3.443 o
5 5 11 86.071 86.141 0.993 1.450 o
5 5 12 136.327 134.536 1.574 0.578 o
5 5 13 229.708 233.844 2.938 0.173 o
5 5 14 33.034 32.812 0.401 9.104 o
5 5 15 368.215 363.285 4.091 0.084 o
5 5 16 130.345 130.374 1.454 0.665 o
5 5 17 63.458 63.227 0.702 2.843 o
5 5 18 11.879 11.843 0.150 65.875 o
5 5 19 81.468 80.154 0.882 1.784 o
5 5 20 74.409 73.315 0.913 1.769 o
5 5 21 302.082 300.730 1.524 0.307 o
5 5 22 10.972 10.870 0.201 41.525 o
5 5 23 87.965 87.164 1.183 1.091 o
5 5 24 33.197 33.343 0.501 6.311 o
5 5 25 67.643 67.328 0.882 1.938 o
5 5 26 30.585 31.047 0.461 7.444 o
5 5 27 6.602 6.829 0.130 99.579 o
5 5 28 6.320 6.247 0.140 87.887 o
5 5 29 16.102 15.604 0.221 31.680 o
5 5 30 31.968 31.638 0.411 8.882 o
5 5 31 66.377 65.503 0.842 2.105 o
5 5 32 5.356 5.616 0.130 102.992 o
5 5 33 20.917 20.658 0.291 18.286 o
5 5 34 23.683 24.057 0.341 13.421 o
5 5 35 2.512 2.487 0.090 223.339 o
5 5 36 2.356 2.347 0.110 151.434 o
5 5 37 7.070 6.959 0.140 86.231 o
5 5 38 3.149 3.139 0.100 179.350 o
5 5 39 2.625 2.637 0.090 222.630 o
5 6 0 389.103 383.081 6.268 0.041 o
5 6 1 76.370 77.356 0.882 1.833 o
5 6 2 408.375 418.028 4.703 0.064 o
5 6 3 436.955 439.699 4.803 0.060 o
5 6 4 110.052 109.275 1.173 0.999 o
5 6 5 123.452 124.939 1.364 0.751 o
5 6 6 133.989 131.578 1.454 0.658 o
5 6 7 190.633 190.111 2.046 0.329 o
5 6 8 168.433 169.704 1.805 0.422 o
5 6 9 141.221 142.558 1.544 0.583 o
5 6 10 195.327 193.521 2.126 0.308 o
5 6 11 123.851 124.949 1.374 0.742 o
5 6 12 86.247 85.910 1.033 1.364 o
5 6 13 259.166 263.958 3.069 0.153 o
5 6 14 63.352 62.264 0.752 2.568 o
5 6 15 4.309 4.302 0.080 260.427 o
5 6 16 10.516 10.309 0.140 77.382 o
5 6 17 4.288 4.001 0.080 261.899 o
5 6 18 29.049 29.432 0.331 12.946 o
5 6 19 92.194 91.656 1.003 1.382 o
5 6 20 24.373 24.749 0.331 13.954 o
5 6 21 149.192 152.436 1.254 0.747 o
5 6 22 27.389 27.427 0.391 10.189 o
5 6 23 3.448 3.520 0.090 217.105 o
5 6 24 47.877 48.837 0.652 3.598 o
5 6 25 43.778 43.983 0.572 4.614 o
5 6 26 16.417 16.787 0.251 25.282 o
5 6 27 11.465 11.412 0.191 44.951 o
5 6 28 0.187 0.211 0.070 380.929 o
5 6 29 11.642 11.863 0.191 44.673 o
5 6 30 0.758 0.903 0.070 378.966 o
5 6 31 3.744 3.991 0.100 176.021 o
5 6 32 7.473 7.561 0.160 66.837 o
5 6 33 6.116 6.037 0.120 117.146 o
5 6 34 3.513 3.520 0.100 177.607 o
5 6 35 3.147 3.289 0.120 125.960 o
5 6 36 9.037 8.965 0.170 57.859 o
5 6 37 0.430 0.582 0.080 291.306 o
5 6 38 3.635 3.961 0.120 124.630 o
5 6 39 10.725 10.550 0.191 45.740 o
5 7 0 190.678 196.429 3.219 0.158 o
5 7 1 65.481 65.754 0.742 2.572 o
5 7 2 0.281 0.291 0.040 1164.530 o
5 7 3 215.142 215.933 2.367 0.249 o
5 7 4 4.500 4.683 0.110 144.035 o
5 7 5 59.669 59.326 0.662 3.204 o
5 7 6 12.956 12.816 0.160 57.424 o
5 7 7 53.656 52.998 0.622 3.713 o
5 7 8 39.252 39.701 0.451 6.995 o
5 7 9 70.319 69.915 0.772 2.342 o
5 7 10 106.212 105.535 1.183 1.005 o
5 7 11 28.958 27.838 0.331 13.075 o
5 7 12 107.887 106.468 1.233 0.937 o
5 7 13 70.168 68.903 0.792 2.261 o
5 7 14 61.693 61.131 0.712 2.824 o
5 7 15 33.667 32.792 0.381 9.795 o
5 7 16 10.238 10.339 0.150 69.467 o
5 7 17 116.851 114.560 1.284 0.850 o
5 7 18 27.954 27.316 0.321 13.899 o
5 7 19 63.124 62.485 0.732 2.678 o
5 7 20 62.802 61.943 0.632 3.340 o
5 7 21 0.170 0.221 0.050 746.429 o
5 7 22 112.075 113.848 1.364 0.786 o
5 7 23 49.729 49.869 0.622 3.832 o
5 7 24 88.659 89.420 1.093 1.232 o
5 7 25 0.498 0.652 0.070 380.080 o
5 7 26 60.130 58.574 0.742 2.686 o
5 7 27 13.891 13.738 0.201 38.940 o
5 7 28 38.873 38.427 0.552 5.119 o
5 7 29 0.051 0.050 0.070 381.043 o
5 7 30 5.821 5.706 0.130 102.099 o
5 7 31 1.240 1.334 0.080 288.717 o
5 7 32 30.751 31.147 0.411 8.991 o
5 7 33 11.687 11.953 0.191 44.611 o
5 7 34 7.364 7.752 0.160 66.852 o
5 7 35 7.201 7.130 0.150 75.784 o
5 7 36 24.222 25.020 0.381 11.030 o
5 7 37 2.565 2.677 0.110 150.806 o
5 7 38 4.161 4.242 0.120 123.425 o
5 8 0 12.871 12.335 0.221 33.896 o
5 8 1 245.459 245.867 2.768 0.184 o
5 8 2 8.884 9.075 0.130 92.332 o
5 8 3 25.206 24.930 0.291 16.932 o
5 8 4 188.468 190.131 2.066 0.326 o
5 8 5 336.641 339.970 3.610 0.106 o
5 8 6 40.583 41.215 0.461 6.653 o
5 8 7 247.040 246.870 2.677 0.193 o
5 8 8 9.112 9.065 0.140 81.062 o
5 8 9 366.674 362.984 3.931 0.089 o
5 8 10 84.752 85.298 0.923 1.630 o
5 8 11 110.018 109.065 1.143 1.038 o
5 8 12 65.622 64.631 0.722 2.685 o
5 8 13 21.308 20.337 0.251 23.116 o
5 8 14 35.166 34.536 0.401 8.861 o
5 8 15 69.046 68.602 0.772 2.364 o
5 8 16 68.250 68.191 0.772 2.375 o
5 8 17 97.021 95.437 1.143 1.107 o
5 8 18 18.705 18.833 0.251 24.222 o
5 8 19 42.654 42.238 0.572 4.669 o
5 8 20 23.615 22.924 0.321 14.926 o
5 8 21 41.957 41.125 0.461 6.582 o
5 8 22 41.655 42.258 0.501 5.786 o
5 8 23 39.685 39.240 0.441 7.224 o
5 8 24 76.923 76.073 0.872 1.866 o
5 8 25 3.968 3.881 0.090 213.539 o
5 8 26 15.425 14.992 0.211 34.712 o
5 8 27 10.325 10.008 0.160 62.376 o
5 8 28 3.035 3.450 0.120 126.006 o
5 8 29 3.499 3.620 0.110 147.954 o
5 8 30 2.424 2.517 0.090 223.608 o
5 8 31 2.903 2.878 0.090 221.023 o
5 8 32 4.400 4.372 0.110 144.740 o
5 8 33 7.502 7.190 0.140 85.371 o
5 8 34 3.003 3.189 0.100 179.710 o
5 8 35 6.080 6.348 0.150 77.541 o
5 8 36 7.506 7.391 0.170 59.818 o
5 8 37 9.584 10.239 0.191 46.578 o
5 9 0 6.115 5.836 0.130 101.448 o
5 9 1 6.694 6.759 0.100 157.279 o
5 9 2 24.129 23.255 0.271 19.353 o
5 9 3 18.932 18.662 0.221 29.575 o
5 9 4 7.708 7.401 0.120 111.137 o
5 9 5 96.344 95.146 1.033 1.294 o
5 9 6 90.869 90.984 0.983 1.433 o
5 9 7 43.786 43.642 0.491 5.844 o
5 9 8 60.400 60.690 0.662 3.178 o
5 9 9 61.935 62.685 0.692 2.933 o
5 9 10 80.407 80.084 0.882 1.792 o
5 9 11 63.363 63.467 0.682 2.968 o
5 9 12 170.797 170.055 1.855 0.403 o
5 9 13 63.761 63.207 0.712 2.779 o
5 9 14 79.214 79.171 0.913 1.716 o
5 9 15 5.821 5.646 0.100 164.102 o
5 9 16 3.856 3.730 0.080 266.595 o
5 9 17 82.303 81.297 1.033 1.394 o
5 9 18 34.142 32.812 0.421 8.353 o
5 9 19 87.221 87.174 1.043 1.336 o
5 9 20 11.384 11.332 0.181 49.446 o
5 9 21 6.588 6.669 0.130 99.763 o
5 9 22 136.455 137.043 1.284 0.774 o
5 9 23 22.728 22.874 0.351 12.964 o
5 9 24 52.492 51.634 0.752 2.764 o
5 9 25 37.239 36.612 0.491 6.287 o
5 9 26 56.739 56.317 0.702 2.997 o
5 9 27 14.530 14.491 0.211 35.333 o
5 9 28 4.212 4.252 0.100 173.836 o
5 9 29 5.642 5.746 0.140 89.179 o
5 9 30 7.395 7.411 0.150 75.372 o
5 9 31 2.205 2.296 0.090 224.760 o
5 9 32 11.548 11.131 0.191 44.990 o
5 9 33 6.134 6.257 0.170 61.254 o
5 9 34 15.217 15.002 0.251 25.926 o
5 9 35 5.323 5.285 0.130 103.328 o
5 9 36 4.415 4.462 0.120 122.721 o
5 10 0 202.235 193.140 3.089 0.168 o
5 10 1 35.865 35.820 0.411 8.432 o
5 10 2 78.246 79.061 0.872 1.844 o
5 10 3 263.385 262.403 2.908 0.166 o
5 10 4 143.238 142.358 1.534 0.586 o
5 10 5 19.864 19.896 0.241 25.235 o
5 10 6 111.102 107.520 1.163 1.011 o
5 10 7 235.495 237.644 2.567 0.211 o
5 10 8 123.686 122.121 1.334 0.779 o
5 10 9 65.933 65.623 0.732 2.620 o
5 10 10 189.955 192.789 2.086 0.320 o
5 10 11 101.569 100.250 1.123 1.112 o
5 10 12 97.415 93.732 1.053 1.256 o
5 10 13 47.124 47.413 0.582 4.353 o
5 10 14 10.120 10.098 0.150 69.816 o
5 10 15 12.160 12.304 0.170 53.218 o
5 10 16 28.589 28.139 0.371 10.954 o
5 10 17 12.407 12.665 0.211 36.917 o
5 10 18 5.500 5.405 0.110 139.957 o
5 10 19 54.456 54.302 0.722 2.912 o
5 10 20 27.241 26.845 0.361 11.663 o
5 10 21 31.479 30.916 0.401 9.306 o
5 10 22 8.067 8.022 0.150 74.121 o
5 10 23 15.316 15.594 0.211 34.607 o
5 10 24 6.806 6.969 0.120 114.176 o
5 10 25 17.749 17.569 0.241 26.453 o
5 10 26 16.414 16.276 0.211 33.815 o
5 10 27 2.901 2.798 0.100 180.558 o
5 10 28 0.433 0.441 0.070 380.439 o
5 10 29 4.312 4.392 0.130 105.600 o
5 10 30 1.904 1.865 0.080 285.130 o
5 10 31 1.540 1.454 0.070 373.818 o
5 10 32 5.762 5.415 0.140 89.239 o
5 10 33 13.657 13.087 0.221 33.386 o
5 10 34 10.650 10.469 0.181 50.390 o
5 10 35 1.008 1.203 0.090 229.161 o
5 11 0 261.002 263.045 4.101 0.095 o
5 11 1 42.274 42.689 0.481 6.121 o
5 11 2 2.710 2.878 0.070 357.862 o
5 11 3 45.019 45.617 0.552 4.820 o
5 11 4 6.387 6.127 0.120 116.354 o
5 11 5 22.223 21.400 0.261 21.317 o
5 11 6 11.493 11.623 0.170 54.242 o
5 11 7 15.337 14.701 0.231 29.926 o
5 11 8 54.732 54.974 0.672 3.255 o
5 11 9 60.256 60.910 0.772 2.507 o
5 11 10 29.246 28.951 0.401 9.563 o
5 11 11 35.390 35.940 0.521 5.782 o
5 11 12 40.781 40.293 0.552 5.033 o
5 11 13 30.804 30.204 0.401 9.389 o
5 11 14 32.977 32.691 0.441 7.830 o
5 11 15 125.064 124.929 1.584 0.594 o
5 11 16 22.019 22.262 0.311 16.045 o
5 11 17 15.162 15.002 0.221 32.263 o
5 11 18 14.978 14.731 0.221 32.412 o
5 11 19 25.076 25.110 0.341 13.175 o
5 11 20 20.651 20.327 0.261 21.938 o
5 11 21 69.846 70.798 0.842 2.052 o
5 11 22 14.441 14.180 0.191 41.817 o
5 11 23 39.148 39.179 0.471 6.562 o
5 11 24 13.439 13.488 0.201 39.298 o
5 11 25 12.380 12.655 0.201 40.193 o
5 11 26 2.020 2.266 0.080 283.618 o
5 11 27 20.443 20.387 0.241 24.925 o
5 11 28 0.945 1.003 0.080 289.995 o
5 11 29 4.564 4.783 0.110 143.713 o
5 11 30 3.069 3.149 0.100 179.573 o
5 11 31 36.601 35.579 0.481 6.552 o
5 11 32 0.110 0.251 0.080 291.696 o
5 11 33 3.188 3.309 0.100 178.973 o
5 11 34 0.748 0.882 0.080 290.559 o
5 12 0 76.420 75.662 1.454 0.797 o
5 12 1 27.137 27.015 0.381 10.678 o
5 12 2 137.482 134.666 1.765 0.482 o
5 12 3 27.346 26.695 0.371 11.151 o
5 12 4 89.099 88.397 1.213 1.042 o
5 12 5 16.927 16.857 0.271 22.029 o
5 12 6 45.699 45.136 0.662 3.580 o
5 12 7 0.971 0.933 0.070 378.112 o
5 12 8 71.406 71.169 1.063 1.399 o
5 12 9 8.322 7.902 0.150 73.865 o
5 12 10 32.690 32.110 0.451 7.580 o
5 12 11 17.360 17.338 0.251 24.897 o
5 12 12 134.313 134.075 1.675 0.528 o
5 12 13 8.983 9.396 0.181 52.080 o
5 12 14 39.685 40.293 0.542 5.221 o
5 12 15 28.608 29.352 0.411 9.214 o
5 12 16 48.189 48.917 0.612 3.977 o
5 12 17 4.171 4.442 0.110 145.264 o
5 12 18 9.024 8.795 0.160 64.558 o
5 12 19 26.558 26.935 0.331 13.486 o
5 12 20 18.100 18.141 0.241 26.218 o
5 12 21 5.594 5.495 0.110 139.513 o
5 12 22 11.694 12.094 0.170 53.800 o
5 12 23 16.531 16.747 0.221 31.203 o
5 12 24 1.791 1.845 0.070 370.773 o
5 12 25 3.082 3.199 0.090 219.555 o
5 12 26 17.553 17.429 0.241 26.550 o
5 12 27 1.377 1.364 0.070 375.066 o
5 12 28 4.576 4.372 0.100 172.192 o
5 12 29 5.130 5.164 0.130 103.747 o
5 12 30 3.922 3.670 0.100 175.960 o
5 12 31 2.466 2.477 0.090 223.527 o
5 12 32 3.369 3.289 0.100 178.443 o
5 13 0 6.083 6.679 0.160 68.551 o
5 13 1 59.369 58.153 0.732 2.757 o
5 13 2 32.070 32.471 0.411 8.843 o
5 13 3 32.738 31.919 0.431 8.166 o
5 13 4 4.075 4.152 0.090 212.230 o
5 13 5 14.072 13.768 0.211 35.770 o
5 13 6 26.938 27.467 0.381 10.675 o
5 13 7 0.588 0.612 0.060 516.541 o
5 13 8 16.581 16.988 0.231 28.950 o
5 13 9 8.644 8.955 0.140 81.980 o
5 13 10 34.491 34.767 0.411 8.576 o
5 13 11 10.992 11.051 0.181 49.881 o
5 13 12 12.407 12.435 0.191 43.936 o
5 13 13 22.082 22.032 0.291 17.901 o
5 13 14 37.447 37.665 0.451 7.156 o
5 13 15 6.707 6.669 0.120 114.834 o
5 13 16 10.628 11.141 0.170 55.340 o
5 13 17 59.032 58.453 0.692 3.013 o
5 13 18 5.609 5.686 0.120 118.795 o
5 13 19 31.892 31.598 0.401 9.246 o
5 13 20 15.431 15.604 0.211 34.542 o
5 13 21 4.631 4.844 0.110 143.436 o
5 13 22 6.745 6.919 0.120 114.405 o
5 13 23 8.138 8.514 0.140 83.231 o
5 13 24 4.355 4.302 0.090 210.248 o
5 13 25 16.020 15.874 0.211 34.143 o
5 13 26 6.345 6.348 0.120 116.181 o
5 13 27 6.199 6.167 0.120 116.776 o
5 13 28 11.093 10.700 0.170 55.100 o
5 13 29 19.047 18.873 0.251 24.104 o
5 13 30 6.081 6.067 0.120 117.194 o
5 13 31 3.494 3.400 0.110 148.215 o
5 14 0 78.611 79.332 1.424 0.821 o
5 14 1 95.318 94.213 1.103 1.179 o
5 14 2 58.390 59.185 0.722 2.824 o
5 14 3 68.726 68.622 0.812 2.192 o
5 14 4 1.758 1.855 0.080 285.802 o
5 14 5 29.619 29.914 0.361 11.231 o
5 14 6 20.514 20.357 0.261 21.973 o
5 14 7 105.488 104.803 1.203 0.983 o
5 14 8 0.158 0.120 0.060 518.527 o
5 14 9 18.690 18.652 0.261 22.749 o
5 14 10 80.828 80.495 0.913 1.700 o
5 14 11 28.357 28.650 0.341 12.514 o
5 14 12 13.202 13.097 0.170 51.730 o
5 14 13 1.019 1.123 0.060 512.096 o
5 14 14 27.818 27.377 0.321 13.916 o
5 14 15 13.391 12.956 0.181 47.054 o
5 14 16 6.026 6.278 0.110 136.798 o
5 14 17 65.979 65.543 0.742 2.567 o
5 14 18 3.513 3.480 0.090 216.888 o
5 14 19 4.775 4.783 0.100 170.558 o
5 14 20 2.010 2.176 0.070 367.766 o
5 14 21 4.067 4.182 0.090 212.190 o
5 14 22 7.870 7.962 0.140 84.142 o
5 14 23 1.070 1.073 0.070 377.387 o
5 14 24 6.020 6.077 0.110 137.156 o
5 14 25 0.041 0.120 0.070 381.037 o
5 14 26 0.788 0.722 0.070 379.169 o
5 14 27 2.296 2.397 0.080 281.823 o
5 14 28 2.438 2.718 0.090 223.188 o
5 14 29 7.141 6.819 0.150 76.046 o
5 15 0 9.727 9.817 0.261 26.096 o
5 15 1 38.359 37.705 0.451 7.103 o
5 15 2 20.663 20.728 0.261 21.875 o
5 15 3 15.014 15.403 0.211 34.824 o
5 15 4 8.585 8.915 0.160 64.973 o
5 15 5 29.423 29.954 0.381 10.330 o
5 15 6 5.010 5.134 0.110 141.894 o
5 15 7 1.369 1.615 0.070 374.376 o
5 15 8 15.523 15.223 0.221 32.043 o
5 15 9 49.417 48.937 0.572 4.387 o
5 15 10 11.430 11.422 0.160 60.194 o
5 15 11 5.409 5.355 0.120 119.643 o
5 15 12 32.533 32.601 0.371 10.322 o
5 15 13 11.259 11.522 0.160 60.343 o
5 15 14 20.068 20.096 0.251 23.567 o
5 15 15 26.471 27.808 0.351 12.238 o
5 15 16 16.302 16.055 0.231 29.258 o
5 15 17 0.483 0.451 0.070 380.333 o
5 15 18 26.442 26.384 0.331 13.543 o
5 15 19 3.062 2.818 0.070 354.388 o
5 15 20 10.850 10.971 0.160 61.175 o
5 15 21 12.663 12.174 0.181 48.019 o
5 15 22 12.495 12.194 0.170 52.931 o
5 15 23 2.787 2.768 0.090 221.730 o
5 15 24 13.322 13.016 0.191 43.069 o
5 15 25 0.172 0.291 0.070 380.907 o
5 15 26 4.322 4.172 0.110 145.221 o
5 15 27 0.291 0.471 0.080 291.510 o
5 16 0 12.617 13.046 0.261 25.111 o
5 16 1 27.264 27.326 0.351 12.172 o
5 16 2 0.795 0.792 0.070 379.026 o
5 16 3 69.330 71.951 0.832 2.090 o
5 16 4 4.757 4.944 0.110 142.926 o
5 16 5 40.692 41.596 0.501 5.840 o
5 16 6 10.949 10.961 0.170 55.114 o
5 16 7 6.394 6.217 0.120 116.222 o
5 16 8 0.290 0.441 0.060 517.963 o
5 16 9 35.215 35.269 0.471 6.854 o
5 16 10 4.882 5.215 0.120 120.973 o
5 16 11 12.970 12.936 0.191 43.353 o
5 16 12 5.188 5.495 0.130 103.378 o
5 16 13 48.011 47.332 0.582 4.331 o
5 16 14 5.866 5.816 0.130 101.920 o
5 16 15 5.909 5.726 0.120 118.032 o
5 16 16 13.202 13.428 0.201 39.462 o
5 16 17 0.545 0.521 0.070 380.122 o
5 16 18 0.280 0.271 0.070 380.804 o
5 16 19 15.048 14.721 0.211 34.991 o
5 16 20 0.492 0.592 0.080 291.222 o
5 16 21 3.601 3.891 0.100 176.691 o
5 16 22 6.095 6.298 0.130 101.058 o
5 16 23 0.903 1.033 0.070 378.185 o
5 16 24 5.440 5.535 0.110 139.942 o
5 17 0 6.865 6.990 0.170 60.466 o
5 17 1 17.011 17.369 0.221 30.823 o
5 17 2 1.420 1.615 0.070 374.065 o
5 17 3 3.673 3.680 0.090 215.591 o
5 17 4 3.158 3.349 0.090 218.873 o
5 17 5 4.356 4.733 0.110 144.364 o
5 17 6 3.010 2.948 0.100 180.037 o
5 17 7 4.085 4.091 0.110 145.949 o
5 17 8 4.716 4.563 0.120 122.012 o
5 17 9 4.435 4.412 0.100 172.670 o
5 17 10 6.292 6.588 0.130 100.413 o
5 17 11 15.492 14.962 0.211 34.684 o
5 17 12 9.867 10.239 0.170 56.508 o
5 17 13 4.102 4.091 0.110 145.905 o
5 17 14 23.154 23.115 0.311 15.780 o
5 17 15 2.168 2.437 0.100 182.847 o
5 17 16 3.709 3.831 0.100 176.421 o
5 17 17 1.585 1.725 0.080 286.793 o
5 17 18 3.507 3.430 0.100 177.775 o
5 17 19 1.074 1.083 0.080 289.566 o
5 17 20 7.078 6.719 0.130 98.743 o
5 17 21 4.852 5.164 0.120 121.091 o
5 18 0 8.220 8.554 0.221 36.411 o
5 18 1 10.117 9.998 0.150 69.894 o
5 18 2 14.396 14.480 0.191 41.739 o
5 18 3 0.066 0.130 0.060 518.607 o
5 18 4 7.546 7.310 0.140 85.203 o
5 18 5 2.472 2.337 0.080 281.014 o
5 18 6 9.805 9.597 0.150 70.637 o
5 18 7 12.764 12.515 0.181 47.786 o
5 18 8 5.672 5.586 0.110 139.117 o
5 18 9 5.124 4.964 0.130 103.922 o
5 18 10 9.227 9.136 0.160 64.142 o
5 18 11 9.543 9.166 0.160 63.769 o
5 18 12 7.334 6.949 0.130 97.988 o
5 18 13 1.250 1.284 0.080 288.764 o
5 18 14 9.939 10.108 0.160 62.769 o
5 18 15 1.495 1.705 0.080 287.184 o
5 18 16 2.884 2.998 0.100 180.326 o
5 18 17 5.392 5.856 0.140 89.436 o
5 19 0 14.854 14.149 0.271 22.834 o
5 19 1 5.431 5.375 0.110 140.224 o
5 19 2 2.860 2.848 0.100 180.602 o
5 19 3 1.545 1.584 0.080 287.222 o
5 19 4 4.137 3.961 0.100 174.661 o
5 19 5 1.363 1.484 0.090 228.209 o
5 19 6 0.043 0.130 0.070 381.035 o
5 19 7 7.860 7.591 0.130 96.217 o
5 19 8 0.564 0.582 0.080 291.129 o
5 19 9 1.130 1.304 0.080 289.098 o
5 19 10 3.104 3.129 0.100 179.499 o
5 19 11 11.244 10.880 0.181 49.746 o
5 19 12 6.872 6.719 0.150 76.427 o
5 20 0 23.703 22.954 0.431 8.989 o
5 20 1 2.147 2.056 0.090 225.340 o
6 0 0 2769.770 2733.160 58.213 0.001 o
6 0 1 38.159 37.314 0.582 4.716 o
6 0 2 90.982 92.819 1.454 0.762 o
6 0 3 13.934 13.638 0.311 17.946 o
6 0 4 220.808 220.045 3.530 0.130 o
6 0 5 437.114 428.177 6.669 0.036 o
6 0 6 141.658 141.526 2.407 0.283 o
6 0 7 2.133 2.226 0.090 225.113 o
6 0 8 42.050 43.120 0.672 3.566 o
6 0 9 0.100 0.150 0.040 1166.560 o
6 0 10 76.516 75.080 1.213 1.096 o
6 0 11 23.391 22.774 0.381 11.200 o
6 0 12 78.558 78.750 1.213 1.085 o
6 0 13 62.407 61.612 0.913 1.889 o
6 0 14 149.895 153.800 2.387 0.282 o
6 0 15 373.083 375.459 5.756 0.048 o
6 0 16 189.790 188.727 3.008 0.178 o
6 0 17 56.734 55.876 0.943 1.838 o
6 0 18 4.628 4.432 0.170 62.732 o
6 0 19 23.875 24.518 0.421 9.313 o
6 0 20 218.750 209.927 3.349 0.143 o
6 0 21 93.004 94.023 1.534 0.691 o
6 0 22 60.764 60.168 0.983 1.678 o
6 0 23 67.670 67.589 1.173 1.198 o
6 0 24 50.833 51.795 0.892 2.073 o
6 0 25 14.521 14.220 0.281 21.454 o
6 0 26 0.574 0.622 0.080 291.086 o
6 0 27 13.499 13.367 0.271 23.220 o
6 0 28 0.479 0.612 0.070 380.171 o
6 0 29 61.910 62.134 1.143 1.280 o
6 0 30 43.415 42.910 0.632 3.935 o
6 0 31 46.132 46.069 0.762 2.804 o
6 0 32 3.979 3.891 0.130 106.407 o
6 0 33 3.201 3.400 0.130 107.661 o
6 0 34 4.060 4.352 0.150 80.421 o
6 0 35 3.227 3.470 0.130 107.591 o
6 0 36 8.868 8.764 0.221 36.158 o
6 0 37 0.232 0.421 0.110 154.264 o
6 0 38 1.541 1.685 0.120 128.727 o
6 0 39 8.884 8.975 0.241 30.660 o
6 1 0 465.477 461.249 7.310 0.030 o
6 1 1 14.344 14.541 0.181 45.522 o
6 1 2 574.989 572.741 6.268 0.035 o
6 1 3 249.271 248.725 2.728 0.187 o
6 1 4 218.893 217.267 2.457 0.234 o
6 1 5 70.614 69.875 0.822 2.127 o
6 1 6 33.182 33.012 0.461 7.261 o
6 1 7 312.185 308.342 3.570 0.112 o
6 1 8 89.258 89.069 1.033 1.342 o
6 1 9 30.722 31.287 0.371 10.576 o
6 1 10 187.897 188.697 2.186 0.300 o
6 1 11 129.691 131.066 1.454 0.666 o
6 1 12 157.837 159.767 1.715 0.471 o
6 1 13 83.238 83.303 0.963 1.544 o
6 1 14 178.896 180.224 2.076 0.332 o
6 1 15 280.485 281.406 3.149 0.142 o
6 1 16 81.158 80.405 0.923 1.670 o
6 1 17 91.700 92.258 1.053 1.285 o
6 1 18 77.667 76.935 0.963 1.595 o
6 1 19 184.550 182.169 2.026 0.341 o
6 1 20 6.064 6.067 0.110 137.025 o
6 1 21 64.317 64.781 0.752 2.540 o
6 1 22 7.813 7.992 0.120 110.015 o
6 1 23 18.472 18.161 0.251 24.407 o
6 1 24 6.597 6.619 0.120 115.186 o
6 1 25 43.111 42.479 0.572 4.653 o
6 1 26 63.005 62.765 0.792 2.368 o
6 1 27 19.656 19.655 0.281 19.772 o
6 1 28 8.386 7.892 0.150 73.787 o
6 1 29 33.364 32.541 0.441 7.811 o
6 1 30 4.311 4.402 0.100 173.170 o
6 1 31 17.318 17.218 0.231 28.594 o
6 1 32 11.245 11.191 0.181 49.617 o
6 1 33 4.615 4.683 0.090 207.633 o
6 1 34 26.305 26.294 0.301 15.729 o
6 1 35 0.747 0.772 0.060 515.262 o
6 1 36 5.081 4.994 0.100 168.836 o
6 1 37 5.455 5.365 0.130 103.036 o
6 1 38 3.423 3.349 0.090 217.633 o
6 1 39 3.497 3.630 0.110 147.948 o
6 2 0 0.389 0.271 0.050 745.346 o
6 2 1 6.750 7.190 0.120 114.033 o
6 2 2 321.960 320.436 3.480 0.114 o
6 2 3 150.098 148.024 1.665 0.507 o
6 2 4 238.338 234.205 2.918 0.173 o
6 2 5 286.546 282.770 3.309 0.131 o
6 2 6 18.629 19.685 0.311 16.814 o
6 2 7 16.531 16.596 0.221 31.239 o
6 2 8 2.256 2.236 0.060 490.065 o
6 2 9 24.503 24.930 0.311 15.392 o
6 2 10 23.553 23.536 0.281 18.412 o
6 2 11 120.127 121.650 1.444 0.697 o
6 2 12 153.797 153.639 1.765 0.458 o
6 2 13 135.733 133.794 1.494 0.627 o
6 2 14 277.292 277.425 3.079 0.148 o
6 2 15 43.280 43.371 0.501 5.695 o
6 2 16 150.913 150.270 1.635 0.519 o
6 2 17 84.762 84.606 0.963 1.531 o
6 2 18 3.079 3.239 0.070 351.820 o
6 2 19 89.547 91.606 1.073 1.259 o
6 2 20 39.022 38.477 0.461 6.809 o
6 2 21 20.875 20.898 0.281 19.349 o
6 2 22 19.221 18.913 0.251 24.040 o
6 2 23 57.301 55.926 0.722 2.862 o
6 2 24 20.058 19.855 0.271 20.866 o
6 2 25 34.038 33.935 0.451 7.454 o
6 2 26 22.663 22.984 0.321 15.068 o
6 2 27 24.660 24.488 0.351 12.649 o
6 2 28 31.551 31.287 0.431 8.262 o
6 2 29 6.409 6.197 0.130 100.563 o
6 2 30 19.510 19.334 0.251 23.876 o
6 2 31 7.247 7.120 0.120 112.792 o
6 2 32 20.802 20.618 0.341 13.991 o
6 2 33 22.622 22.433 0.301 16.803 o
6 2 34 15.911 16.205 0.231 29.387 o
6 2 35 7.284 7.591 0.140 85.398 o
6 2 36 0.712 0.832 0.070 379.234 o
6 2 37 0.834 0.933 0.070 378.641 o
6 2 38 1.629 1.685 0.080 286.695 o
6 2 39 1.140 1.213 0.090 228.923 o
6 3 0 33.259 33.052 0.521 5.907 o
6 3 1 394.548 387.262 4.152 0.079 o
6 3 2 85.141 84.085 0.923 1.631 o
6 3 3 88.354 90.443 1.063 1.285 o
6 3 4 122.014 121.189 1.504 0.652 o
6 3 5 90.852 90.012 1.033 1.332 o
6 3 6 105.598 102.807 1.223 0.961 o
6 3 7 75.300 75.110 0.963 1.614 o
6 3 8 40.870 39.541 0.491 6.064 o
6 3 9 303.048 308.021 3.570 0.113 o
6 3 10 180.806 178.238 2.046 0.339 o
6 3 11 65.518 66.526 0.772 2.416 o
6 3 12 23.799 23.626 0.281 18.343 o
6 3 13 76.843 77.156 0.842 1.963 o
6 3 14 71.621 71.560 0.812 2.149 o
6 3 15 145.201 144.012 1.554 0.571 o
6 3 16 34.542 34.577 0.441 7.679 o
6 3 17 137.253 134.215 1.524 0.606 o
6 3 18 13.925 14.280 0.191 42.163 o
6 3 19 2.248 2.316 0.060 489.548 o
6 3 20 156.682 154.682 1.785 0.447 o
6 3 21 20.969 21.440 0.291 18.195 o
6 3 22 18.438 18.191 0.251 24.413 o
6 3 23 11.603 11.803 0.170 54.040 o
6 3 24 54.881 53.610 0.752 2.724 o
6 3 25 11.195 11.773 0.181 49.420 o
6 3 26 108.290 106.197 1.254 0.914 o
6 3 27 22.813 22.292 0.271 19.828 o
6 3 28 19.004 19.184 0.261 22.583 o
6 3 29 11.635 11.903 0.191 44.664 o
6 3 30 14.494 15.182 0.231 30.166 o
6 3 31 0.415 0.582 0.060 517.332 o
6 3 32 2.612 2.698 0.080 279.122 o
6 3 33 0.390 0.491 0.060 517.581 o
6 3 34 0.238 0.211 0.060 518.341 o
6 3 35 19.466 19.154 0.251 23.921 o
6 3 36 9.925 10.540 0.191 46.265 o
6 3 37 2.928 3.018 0.090 220.622 o
6 3 38 24.579 24.488 0.341 13.279 o
6 3 39 1.621 1.835 0.100 184.523 o
6 4 0 122.703 119.695 1.805 0.484 o
6 4 1 117.518 118.060 1.264 0.863 o
6 4 2 3.660 3.460 0.060 451.465 o
6 4 3 137.433 136.612 1.534 0.598 o
6 4 4 14.230 14.139 0.191 41.989 o
6 4 5 349.593 344.292 3.881 0.093 o
6 4 6 20.411 20.277 0.261 22.015 o
6 4 7 177.587 179.873 1.986 0.356 o
6 4 8 49.248 48.796 0.562 4.514 o
6 4 9 228.134 228.489 2.577 0.213 o
6 4 10 85.558 85.950 1.003 1.431 o
6 4 11 1.584 1.715 0.050 715.392 o
6 4 12 59.132 59.917 0.702 2.934 o
6 4 13 41.564 41.987 0.481 6.171 o
6 4 14 190.367 190.452 2.116 0.313 o
6 4 15 42.090 41.616 0.491 5.964 o
6 4 16 65.192 65.613 0.762 2.474 o
6 4 17 96.926 96.851 1.143 1.105 o
6 4 18 61.423 62.565 0.752 2.590 o
6 4 19 0.542 0.531 0.050 743.282 o
6 4 20 8.858 8.965 0.130 92.515 o
6 4 21 6.272 6.177 0.100 160.739 o
6 4 22 191.911 191.816 2.347 0.267 o
6 4 23 9.128 9.015 0.140 81.079 o
6 4 24 68.963 68.802 0.862 1.993 o
6 4 25 4.549 4.924 0.110 143.555 o
6 4 26 45.607 45.367 0.622 3.969 o
6 4 27 4.427 4.302 0.090 209.841 o
6 4 28 17.768 17.489 0.291 19.236 o
6 4 29 27.351 27.577 0.391 10.185 o
6 4 30 6.605 6.328 0.130 100.062 o
6 4 31 17.622 17.589 0.271 21.769 o
6 4 32 29.231 29.512 0.391 9.943 o
6 4 33 0.060 0.130 0.070 381.029 o
6 4 34 2.208 2.517 0.080 281.976 o
6 4 35 0.986 1.083 0.070 377.733 o
6 4 36 14.084 14.240 0.201 38.663 o
6 4 37 5.559 5.776 0.130 102.500 o
6 4 38 4.580 4.924 0.120 121.920 o
6 5 0 77.900 76.113 1.173 1.155 o
6 5 1 161.204 161.241 1.775 0.443 o
6 5 2 150.167 148.294 1.665 0.507 o
6 5 3 116.394 116.004 1.264 0.869 o
6 5 4 66.885 67.418 0.752 2.492 o
6 5 5 226.041 228.789 2.507 0.223 o
6 5 6 73.613 72.783 0.782 2.245 o
6 5 7 204.062 202.817 2.246 0.277 o
6 5 8 265.621 263.677 2.898 0.166 o
6 5 9 111.909 111.552 1.294 0.855 o
6 5 10 219.013 220.536 1.976 0.318 o
6 5 11 118.601 117.268 1.284 0.842 o
6 5 12 213.066 215.492 2.357 0.252 o
6 5 13 43.416 43.231 0.491 5.870 o
6 5 14 68.679 68.261 0.772 2.370 o
6 5 15 24.478 24.559 0.291 17.127 o
6 5 16 89.651 87.755 1.003 1.405 o
6 5 17 21.038 20.908 0.271 20.475 o
6 5 18 83.203 82.380 1.003 1.453 o
6 5 19 107.926 106.778 1.304 0.860 o
6 5 20 14.709 14.701 0.211 35.180 o
6 5 21 26.518 25.762 0.341 12.946 o
6 5 22 57.706 56.979 0.682 3.115 o
6 5 23 12.786 12.395 0.160 57.903 o
6 5 24 122.971 123.204 0.993 1.161 o
6 5 25 36.024 36.171 0.391 9.059 o
6 5 26 9.943 9.707 0.160 62.998 o
6 5 27 1.608 1.695 0.080 286.762 o
6 5 28 50.180 50.882 0.652 3.536 o
6 5 29 2.593 2.748 0.090 222.540 o
6 5 30 2.970 3.109 0.100 179.922 o
6 5 31 1.391 1.384 0.080 288.141 o
6 5 32 3.779 3.791 0.100 176.249 o
6 5 33 3.853 3.861 0.100 175.865 o
6 5 34 5.017 5.074 0.120 120.831 o
6 5 35 1.429 1.534 0.080 287.743 o
6 5 36 9.119 8.835 0.170 57.843 o
6 5 37 2.144 2.096 0.090 225.285 o
6 5 38 3.270 3.319 0.110 148.798 o
6 6 0 110.975 109.205 1.815 0.494 o
6 6 1 36.192 36.703 0.431 7.787 o
6 6 2 64.152 64.861 0.732 2.649 o
6 6 3 284.002 285.167 3.079 0.146 o
6 6 4 60.744 60.629 0.692 2.968 o
6 6 5 113.433 110.559 1.183 0.974 o
6 6 6 64.041 64.430 0.712 2.766 o
6 6 7 314.627 315.271 3.389 0.120 o
6 6 8 88.832 88.918 0.963 1.495 o
6 6 9 53.036 52.166 0.582 4.132 o
6 6 10 113.805 112.304 1.213 0.935 o
6 6 11 23.145 23.195 0.271 19.621 o
6 6 12 136.556 137.143 1.464 0.642 o
6 6 13 48.573 47.553 0.542 4.811 o
6 6 14 116.674 115.031 1.243 0.890 o
6 6 15 53.038 52.577 0.602 3.922 o
6 6 16 33.768 33.153 0.391 9.390 o
6 6 17 14.626 14.470 0.221 32.634 o
6 6 18 1.217 1.484 0.060 508.649 o
6 6 19 27.869 28.219 0.401 9.699 o
6 6 20 76.873 77.848 1.003 1.497 o
6 6 21 40.382 40.894 0.501 5.867 o
6 6 22 46.259 46.189 0.542 4.910 o
6 6 23 31.988 31.247 0.381 10.027 o
6 6 24 55.769 56.247 0.491 5.048 o
6 6 25 16.396 16.065 0.241 27.216 o
6 6 26 27.578 27.447 0.401 9.752 o
6 6 27 17.251 16.988 0.241 26.741 o
6 6 28 7.241 7.280 0.150 75.643 o
6 6 29 21.863 20.928 0.301 17.087 o
6 6 30 10.691 10.911 0.181 50.181 o
6 6 31 22.770 23.105 0.321 15.042 o
6 6 32 1.035 1.153 0.080 289.575 o
6 6 33 2.180 2.477 0.090 224.539 o
6 6 34 11.551 11.382 0.191 44.902 o
6 6 35 1.656 1.915 0.080 286.109 o
6 6 36 12.313 12.284 0.201 40.343 o
6 6 37 10.816 10.971 0.191 45.539 o
6 7 0 193.030 192.398 2.998 0.178 o
6 7 1 5.631 5.525 0.100 165.242 o
6 7 2 163.814 161.331 1.815 0.426 o
6 7 3 12.693 12.314 0.160 58.070 o
6 7 4 167.274 168.130 1.825 0.417 o
6 7 5 25.828 24.749 0.291 16.819 o
6 7 6 87.449 85.429 0.943 1.561 o
6 7 7 131.719 129.582 1.394 0.706 o
6 7 8 146.564 148.786 1.604 0.540 o
6 7 9 39.543 39.520 0.451 6.984 o
6 7 10 86.255 86.141 0.943 1.566 o
6 7 11 36.011 35.780 0.401 8.742 o
6 7 12 123.750 123.686 1.364 0.751 o
6 7 13 8.106 7.992 0.120 109.183 o
6 7 14 26.459 26.033 0.331 13.566 o
6 7 15 2.902 2.778 0.070 356.355 o
6 7 16 17.000 16.346 0.231 28.909 o
6 7 17 94.070 94.695 1.254 0.967 o
6 7 18 58.191 56.849 0.772 2.553 o
6 7 19 43.314 42.760 0.572 4.644 o
6 7 20 9.392 9.597 0.160 63.695 o
6 7 21 35.089 33.865 0.411 8.564 o
6 7 22 42.114 42.509 0.491 5.943 o
6 7 23 14.973 15.032 0.191 41.102 o
6 7 24 1.418 1.354 0.070 374.858 o
6 7 25 8.623 8.464 0.140 82.444 o
6 7 26 21.153 21.179 0.331 14.646 o
6 7 27 34.746 34.978 0.501 6.217 o
6 7 28 3.813 3.891 0.110 146.885 o
6 7 29 33.815 34.587 0.471 6.939 o
6 7 30 5.924 6.077 0.130 101.578 o
6 7 31 1.618 1.775 0.080 286.559 o
6 7 32 0.522 0.662 0.080 291.132 o
6 7 33 7.979 7.922 0.150 74.302 o
6 7 34 2.804 2.677 0.090 221.842 o
6 7 35 11.555 11.121 0.181 49.392 o
6 7 36 2.359 2.457 0.100 182.386 o
6 7 37 4.462 4.613 0.130 105.222 o
6 8 0 0.003 0.050 0.060 518.651 o
6 8 1 119.610 114.801 1.254 0.872 o
6 8 2 150.765 147.974 1.604 0.535 o
6 8 3 20.878 20.989 0.261 21.774 o
6 8 4 157.619 156.407 1.705 0.477 o
6 8 5 11.177 11.592 0.160 60.400 o
6 8 6 8.854 9.075 0.130 92.398 o
6 8 7 16.216 16.235 0.201 36.668 o
6 8 8 33.000 33.243 0.421 8.418 o
6 8 9 77.656 78.128 0.872 1.852 o
6 8 10 8.430 8.474 0.160 65.378 o
6 8 11 81.626 81.337 0.913 1.691 o
6 8 12 45.622 44.535 0.511 5.410 o
6 8 13 25.120 25.531 0.311 15.233 o
6 8 14 175.408 176.573 2.096 0.330 o
6 8 15 14.382 14.009 0.191 41.925 o
6 8 16 44.475 44.845 0.572 4.583 o
6 8 17 1.069 1.113 0.060 511.723 o
6 8 18 0.115 0.160 0.050 746.650 o
6 8 19 57.020 57.160 0.672 3.197 o
6 8 20 5.521 5.415 0.100 165.988 o
6 8 21 26.907 26.705 0.341 12.833 o
6 8 22 3.961 4.031 0.090 213.175 o
6 8 23 48.055 48.435 0.501 5.391 o
6 8 24 0.644 0.662 0.060 516.141 o
6 8 25 49.718 49.799 0.592 4.142 o
6 8 26 19.628 19.735 0.301 17.607 o
6 8 27 7.389 7.341 0.140 85.430 o
6 8 28 3.498 3.700 0.120 125.082 o
6 8 29 2.801 2.718 0.090 221.775 o
6 8 30 4.855 4.994 0.120 121.268 o
6 8 31 6.232 6.438 0.140 87.876 o
6 8 32 7.411 7.120 0.140 85.571 o
6 8 33 18.165 17.850 0.261 23.013 o
6 8 34 4.046 4.342 0.120 123.547 o
6 8 35 15.467 15.634 0.241 27.621 o
6 8 36 0.333 0.401 0.090 230.363 o
6 9 0 84.297 86.271 1.274 0.976 o
6 9 1 129.843 127.978 1.394 0.711 o
6 9 2 204.404 208.011 2.296 0.267 o
6 9 3 15.225 15.453 0.191 40.754 o
6 9 4 48.100 47.844 0.531 4.958 o
6 9 5 15.191 15.303 0.211 34.755 o
6 9 6 100.357 99.187 1.083 1.181 o
6 9 7 207.067 205.575 2.206 0.282 o
6 9 8 76.728 76.564 0.842 1.966 o
6 9 9 12.623 12.435 0.160 58.083 o
6 9 10 100.199 99.077 1.103 1.150 o
6 9 11 33.925 33.915 0.401 8.987 o
6 9 12 23.159 22.794 0.291 17.594 o
6 9 13 7.525 7.651 0.140 84.962 o
6 9 14 31.041 30.856 0.401 9.344 o
6 9 15 45.579 44.875 0.582 4.427 o
6 9 16 57.862 57.872 0.722 2.840 o
6 9 17 89.846 88.969 1.073 1.264 o
6 9 18 35.058 34.185 0.451 7.390 o
6 9 19 29.979 30.214 0.431 8.396 o
6 9 20 9.656 9.176 0.160 63.634 o
6 9 21 10.712 11.001 0.160 61.324 o
6 9 22 44.320 43.301 0.542 5.021 o
6 9 23 30.403 29.703 0.391 9.834 o
6 9 24 5.132 5.074 0.110 141.616 o
6 9 25 0.824 0.963 0.060 514.165 o
6 9 26 0.067 0.120 0.050 746.771 o
6 9 27 22.332 22.242 0.301 16.876 o
6 9 28 1.409 1.334 0.070 374.969 o
6 9 29 5.928 5.876 0.120 117.802 o
6 9 30 0.870 0.832 0.070 378.695 o
6 9 31 14.528 14.872 0.231 30.214 o
6 9 32 1.271 1.233 0.080 288.776 o
6 9 33 2.108 2.026 0.090 225.513 o
6 9 34 1.074 1.274 0.090 228.986 o
6 9 35 1.479 1.564 0.100 184.971 o
6 10 0 197.617 197.301 3.008 0.176 o
6 10 1 44.232 43.742 0.511 5.480 o
6 10 2 62.092 62.715 0.732 2.691 o
6 10 3 146.103 146.901 1.655 0.517 o
6 10 4 21.395 21.640 0.271 20.286 o
6 10 5 68.090 67.509 0.782 2.335 o
6 10 6 71.879 70.758 0.822 2.111 o
6 10 7 35.606 35.940 0.431 7.850 o
6 10 8 52.485 52.517 0.632 3.652 o
6 10 9 27.235 27.437 0.371 11.125 o
6 10 10 52.963 51.514 0.692 3.163 o
6 10 11 10.422 10.469 0.181 50.572 o
6 10 12 69.109 68.592 0.953 1.698 o
6 10 13 51.643 52.697 0.712 3.030 o
6 10 14 2.032 1.875 0.070 368.812 o
6 10 15 26.776 26.354 0.381 10.741 o
6 10 16 139.508 137.895 1.665 0.525 o
6 10 17 16.632 16.646 0.241 27.026 o
6 10 18 3.270 3.089 0.090 218.957 o
6 10 19 0.126 0.080 0.060 518.580 o
6 10 20 85.584 85.509 1.073 1.289 o
6 10 21 36.756 36.352 0.461 6.986 o
6 10 22 13.440 13.317 0.191 42.874 o
6 10 23 21.902 22.383 0.291 17.902 o
6 10 24 35.115 35.950 0.461 7.084 o
6 10 25 6.077 6.037 0.110 137.030 o
6 10 26 17.191 17.228 0.241 26.719 o
6 10 27 0.320 0.381 0.050 745.425 o
6 10 28 2.751 2.708 0.090 221.995 o
6 10 29 7.347 7.431 0.140 85.426 o
6 10 30 7.265 6.909 0.120 113.028 o
6 10 31 7.395 7.491 0.181 53.825 o
6 10 32 2.146 2.246 0.090 225.035 o
6 10 33 4.024 4.031 0.110 146.182 o
6 10 34 5.550 5.415 0.140 89.519 o
6 11 0 20.434 20.527 0.431 9.231 o
6 11 1 24.738 24.679 0.341 13.246 o
6 11 2 26.448 25.942 0.361 11.798 o
6 11 3 76.615 75.561 0.993 1.529 o
6 11 4 23.639 24.208 0.351 12.783 o
6 11 5 132.511 132.480 1.725 0.506 o
6 11 6 6.824 6.899 0.130 99.072 o
6 11 7 63.728 64.380 0.913 1.871 o
6 11 8 44.318 44.705 0.642 3.798 o
6 11 9 54.989 55.014 0.762 2.656 o
6 11 10 99.345 98.445 1.254 0.948 o
6 11 11 18.413 18.161 0.241 26.099 o
6 11 12 55.806 55.996 0.702 3.014 o
6 11 13 75.745 75.100 0.923 1.724 o
6 11 14 18.971 18.802 0.251 24.140 o
6 11 15 11.056 10.770 0.201 41.506 o
6 11 16 2.488 2.326 0.080 280.950 o
6 11 17 53.763 53.981 0.682 3.204 o
6 11 18 92.371 92.890 1.083 1.227 o
6 11 19 52.152 51.454 0.592 4.059 o
6 11 20 3.598 3.640 0.080 268.987 o
6 11 21 19.088 19.154 0.241 25.664 o
6 11 22 20.029 20.778 0.271 20.754 o
6 11 23 4.255 4.272 0.090 210.896 o
6 11 24 12.783 12.545 0.191 43.628 o
6 11 25 2.281 2.316 0.080 282.128 o
6 11 26 16.837 17.258 0.241 26.842 o
6 11 27 2.855 2.728 0.080 277.509 o
6 11 28 18.678 18.412 0.241 25.954 o
6 11 29 3.882 3.730 0.100 175.993 o
6 11 30 1.586 1.564 0.080 287.101 o
6 11 31 1.877 2.046 0.080 284.842 o
6 11 32 0.946 1.003 0.080 289.993 o
6 12 0 11.216 11.201 0.271 23.902 o
6 12 1 17.291 16.947 0.231 28.662 o
6 12 2 11.915 12.004 0.181 48.725 o
6 12 3 70.754 70.928 0.892 1.867 o
6 12 4 30.947 31.217 0.391 9.721 o
6 12 5 54.947 55.465 0.692 3.101 o
6 12 6 6.961 6.839 0.140 86.493 o
6 12 7 78.881 79.161 0.913 1.718 o
6 12 8 20.148 20.156 0.301 17.475 o
6 12 9 6.039 6.328 0.110 136.669 o
6 12 10 20.678 20.447 0.271 20.629 o
6 12 11 19.018 18.843 0.241 25.748 o
6 12 12 16.929 16.285 0.211 33.526 o
6 12 13 27.675 27.366 0.331 13.294 o
6 12 14 41.254 41.175 0.521 5.477 o
6 12 15 4.301 4.513 0.100 172.996 o
6 12 16 30.638 30.836 0.381 10.174 o
6 12 17 26.720 26.314 0.311 14.886 o
6 12 18 12.117 12.134 0.181 48.499 o
6 12 19 7.232 7.190 0.120 112.736 o
6 12 20 5.127 5.004 0.100 168.615 o
6 12 21 12.459 12.324 0.170 52.901 o
6 12 22 33.248 32.601 0.391 9.460 o
6 12 23 6.617 6.719 0.120 115.004 o
6 12 24 15.540 16.085 0.211 34.350 o
6 12 25 3.557 3.410 0.080 270.186 o
6 12 26 2.745 2.788 0.080 278.015 o
6 12 27 2.504 2.738 0.090 222.902 o
6 12 28 13.039 12.806 0.191 43.351 o
6 12 29 3.116 3.119 0.090 219.582 o
6 12 30 2.571 2.487 0.090 223.120 o
6 12 31 0.263 0.371 0.080 291.573 o
6 13 0 0.362 0.401 0.090 230.347 o
6 13 1 76.749 76.213 0.913 1.743 o
6 13 2 48.075 48.696 0.612 3.983 o
6 13 3 14.074 13.919 0.201 38.770 o
6 13 4 9.074 9.276 0.140 80.942 o
6 13 5 3.014 3.089 0.080 275.263 o
6 13 6 34.387 34.938 0.431 7.962 o
6 13 7 26.699 26.113 0.331 13.525 o
6 13 8 41.036 41.626 0.481 6.204 o
6 13 9 41.165 39.681 0.461 6.663 o
6 13 10 13.024 13.097 0.181 47.311 o
6 13 11 14.068 13.698 0.181 46.138 o
6 13 12 0.686 0.632 0.060 516.000 o
6 13 13 12.475 12.706 0.211 36.873 o
6 13 14 18.645 18.672 0.231 27.727 o
6 13 15 31.938 32.411 0.391 9.583 o
6 13 16 4.317 4.462 0.100 173.030 o
6 13 17 5.564 6.037 0.110 138.734 o
6 13 18 4.698 4.663 0.100 171.121 o
6 13 19 1.875 2.086 0.070 369.223 o
6 13 20 17.329 17.619 0.231 28.506 o
6 13 21 2.138 2.236 0.070 366.428 o
6 13 22 7.557 7.792 0.120 111.012 o
6 13 23 18.910 18.602 0.231 27.630 o
6 13 24 6.742 6.719 0.130 99.413 o
6 13 25 1.811 1.955 0.080 285.349 o
6 13 26 21.890 21.209 0.261 21.443 o
6 13 27 1.776 1.715 0.080 286.024 o
6 13 28 3.287 3.249 0.110 148.838 o
6 13 29 1.782 1.725 0.100 184.337 o
6 14 0 7.466 7.471 0.241 31.164 o
6 14 1 1.907 2.026 0.070 369.205 o
6 14 2 56.613 55.946 0.672 3.214 o
6 14 3 3.939 4.342 0.090 212.455 o
6 14 4 20.038 20.006 0.251 23.592 o
6 14 5 15.251 15.213 0.251 25.884 o
6 14 6 8.460 8.343 0.140 82.827 o
6 14 7 34.175 34.266 0.421 8.300 o
6 14 8 11.580 11.733 0.170 54.099 o
6 14 9 22.823 23.195 0.291 17.623 o
6 14 10 0.916 1.013 0.070 378.171 o
6 14 11 19.651 19.966 0.251 23.726 o
6 14 12 31.499 31.949 0.371 10.462 o
6 14 13 4.469 4.753 0.100 171.862 o
6 14 14 7.940 7.852 0.130 95.767 o
6 14 15 2.121 2.236 0.080 283.182 o
6 14 16 15.835 15.945 0.211 34.226 o
6 14 17 25.313 25.622 0.321 14.451 o
6 14 18 1.555 1.705 0.070 372.917 o
6 14 19 8.382 8.604 0.150 73.316 o
6 14 20 0.729 0.862 0.060 515.098 o
6 14 21 1.263 1.334 0.070 375.781 o
6 14 22 5.532 5.646 0.100 165.417 o
6 14 23 9.561 9.527 0.140 79.847 o
6 14 24 1.581 1.745 0.070 372.607 o
6 14 25 15.106 14.882 0.211 34.916 o
6 14 26 3.669 3.861 0.110 147.271 o
6 14 27 12.877 12.314 0.201 39.997 o
6 15 0 33.241 33.534 0.552 5.356 o
6 15 1 7.545 7.621 0.130 96.852 o
6 15 2 25.456 24.809 0.301 16.036 o
6 15 3 11.689 12.024 0.170 53.841 o
6 15 4 46.481 45.948 0.552 4.770 o
6 15 5 2.935 2.768 0.090 221.119 o
6 15 6 7.367 7.431 0.140 85.393 o
6 15 7 4.260 4.432 0.100 173.311 o
6 15 8 22.888 23.225 0.301 16.678 o
6 15 9 25.368 25.531 0.311 15.190 o
6 15 10 8.428 8.263 0.130 94.257 o
6 15 11 11.224 11.131 0.170 54.757 o
6 15 12 25.041 25.371 0.321 14.514 o
6 15 13 26.608 26.795 0.341 12.867 o
6 15 14 14.142 14.170 0.201 38.650 o
6 15 15 6.740 6.899 0.120 114.445 o
6 15 16 9.411 8.935 0.140 80.646 o
6 15 17 12.708 12.846 0.191 43.574 o
6 15 18 8.177 7.872 0.140 83.707 o
6 15 19 20.456 20.136 0.261 22.022 o
6 15 20 0.195 0.211 0.070 380.922 o
6 15 21 5.499 5.275 0.110 140.165 o
6 15 22 3.574 3.319 0.090 216.978 o
6 15 23 0.345 0.371 0.070 380.649 o
6 15 24 5.371 5.255 0.120 119.843 o
6 15 25 4.653 4.693 0.130 104.874 o
6 16 0 44.510 45.397 0.762 2.825 o
6 16 1 0.899 0.913 0.070 378.435 o
6 16 2 23.553 23.315 0.301 16.543 o
6 16 3 3.154 3.480 0.100 178.816 o
6 16 4 9.862 10.108 0.160 62.859 o
6 16 5 26.427 26.284 0.321 14.223 o
6 16 6 30.512 31.267 0.381 10.166 o
6 16 7 0.909 0.943 0.070 378.337 o
6 16 8 0.805 0.882 0.070 378.837 o
6 16 9 4.343 4.473 0.110 144.758 o
6 16 10 6.846 6.829 0.130 99.097 o
6 16 11 6.682 6.749 0.120 114.795 o
6 16 12 16.152 16.757 0.231 29.175 o
6 16 13 2.658 2.487 0.080 279.486 o
6 16 14 9.458 9.547 0.181 51.671 o
6 16 15 25.053 24.950 0.311 15.295 o
6 16 16 6.664 6.428 0.120 115.259 o
6 16 17 5.945 5.886 0.130 101.713 o
6 16 18 0.029 0.110 0.070 381.041 o
6 16 19 4.623 4.493 0.110 143.955 o
6 16 20 6.707 6.578 0.130 99.618 o
6 16 21 4.611 4.503 0.110 143.975 o
6 16 22 0.670 0.692 0.080 290.878 o
6 17 0 15.965 15.724 0.291 19.744 o
6 17 1 3.293 3.450 0.090 218.013 o
6 17 2 18.796 18.221 0.241 25.946 o
6 17 3 17.560 18.422 0.241 26.366 o
6 17 4 2.319 2.647 0.080 280.999 o
6 17 5 2.217 2.477 0.090 224.411 o
6 17 6 2.599 2.507 0.080 279.775 o
6 17 7 3.116 3.289 0.090 219.199 o
6 17 8 3.275 3.189 0.090 218.704 o
6 17 9 0.294 0.421 0.080 291.529 o
6 17 10 15.979 15.764 0.221 31.700 o
6 17 11 5.074 4.904 0.110 142.046 o
6 17 12 12.811 12.264 0.191 43.709 o
6 17 13 4.456 4.382 0.110 144.573 o
6 17 14 3.866 3.861 0.100 175.819 o
6 17 15 10.208 10.279 0.160 62.354 o
6 17 16 4.849 4.844 0.120 121.442 o
6 17 17 13.965 13.809 0.211 35.816 o
6 17 18 0.841 1.083 0.080 290.145 o
6 17 19 8.211 8.253 0.150 73.779 o
6 18 0 0.009 0.090 0.100 186.714 o
6 18 1 12.613 12.144 0.181 48.074 o
6 18 2 2.562 2.798 0.090 222.561 o
6 18 3 1.712 1.835 0.080 286.044 o
6 18 4 11.406 11.432 0.170 54.425 o
6 18 5 0.233 0.281 0.070 380.851 o
6 18 6 4.199 4.523 0.100 173.369 o
6 18 7 1.381 1.594 0.080 287.809 o
6 18 8 2.646 2.577 0.090 222.664 o
6 18 9 2.404 2.547 0.090 223.625 o
6 18 10 0.403 0.451 0.070 380.485 o
6 18 11 2.520 2.537 0.090 223.217 o
6 18 12 0.444 0.371 0.080 291.410 o
6 18 13 5.639 5.495 0.120 118.947 o
6 18 14 16.817 16.205 0.251 25.248 o
6 19 0 2.270 2.156 0.120 127.828 o
6 19 1 17.901 18.101 0.281 20.340 o
6 19 2 1.175 1.254 0.080 289.039 o
6 19 3 4.046 4.232 0.100 174.496 o
6 19 4 1.833 1.865 0.080 285.449 o
6 19 5 7.967 8.173 0.140 83.806 o
6 19 6 2.846 3.239 0.100 180.091 o
6 19 7 2.050 2.296 0.100 183.259 o
7 0 1 89.630 87.344 1.464 0.759 o
7 0 2 2.756 2.808 0.100 180.939 o
7 0 3 11.182 11.402 0.211 37.829 o
7 0 4 1.905 1.955 0.070 369.497 o
7 0 5 311.586 305.404 4.743 0.071 o
7 0 6 7.524 7.310 0.150 75.273 o
7 0 7 19.121 18.331 0.311 16.843 o
7 0 8 207.963 207.861 3.410 0.140 o
7 0 9 37.321 36.803 0.602 4.475 o
7 0 10 390.345 390.642 5.967 0.045 o
7 0 11 91.772 90.954 1.444 0.771 o
7 0 12 469.260 475.820 7.280 0.030 o
7 0 13 348.538 345.656 5.255 0.058 o
7 0 14 9.985 10.349 0.191 46.287 o
7 0 15 10.410 9.577 0.191 46.262 o
7 0 16 59.205 59.426 0.943 1.814 o
7 0 17 48.167 48.827 0.782 2.646 o
7 0 18 83.855 85.198 1.424 0.808 o
7 0 19 16.473 15.995 0.311 17.427 o
7 0 20 81.468 77.136 1.374 0.871 o
7 0 21 1.018 1.033 0.080 289.776 o
7 0 22 82.764 81.628 1.755 0.558 o
7 0 23 15.379 14.591 0.341 14.927 o
7 0 24 109.901 109.336 1.945 0.438 o
7 0 25 7.192 6.869 0.160 67.448 o
7 0 26 62.317 62.043 1.013 1.581 o
7 0 27 31.711 32.190 0.542 5.594 o
7 0 28 34.861 34.547 0.572 4.979 o
7 0 29 3.563 3.580 0.120 125.074 o
7 0 30 0.551 0.682 0.070 379.915 o
7 0 31 8.272 8.133 0.170 58.887 o
7 0 32 1.082 1.213 0.080 289.364 o
7 0 33 8.822 8.714 0.221 36.182 o
7 0 34 11.475 11.091 0.251 27.522 o
7 0 35 0.001 0.040 0.090 230.512 o
7 0 36 18.051 16.637 0.321 16.204 o
7 0 37 4.311 4.382 0.201 45.786 o
7 0 38 0.272 0.391 0.140 95.243 o
7 1 0 34.604 32.521 0.592 4.717 o
7 1 1 125.785 126.163 1.434 0.691 o
7 1 2 57.756 57.751 0.672 3.179 o
7 1 3 338.711 335.518 3.620 0.105 o
7 1 4 20.808 20.567 0.241 24.754 o
7 1 5 247.713 245.707 2.738 0.187 o
7 1 6 8.945 8.674 0.120 105.765 o
7 1 7 507.219 494.923 5.706 0.044 o
7 1 8 117.356 115.964 1.354 0.781 o
7 1 9 167.844 169.153 1.986 0.366 o
7 1 10 17.603 17.599 0.241 26.500 o
7 1 11 202.121 203.830 2.347 0.260 o
7 1 12 0.656 0.772 0.050 740.927 o
7 1 13 193.973 193.681 2.056 0.324 o
7 1 14 9.658 9.236 0.140 79.934 o
7 1 15 7.309 7.120 0.120 112.623 o
7 1 16 85.760 86.101 0.923 1.620 o
7 1 17 50.087 48.415 0.552 4.618 o
7 1 18 90.208 89.360 1.013 1.377 o
7 1 19 5.303 5.255 0.110 140.813 o
7 1 20 14.891 15.142 0.241 27.907 o
7 1 21 47.778 47.122 0.672 3.440 o
7 1 22 15.831 15.804 0.271 22.418 o
7 1 23 3.072 3.109 0.080 274.795 o
7 1 24 1.953 1.915 0.070 369.280 o
7 1 25 3.946 3.951 0.080 264.972 o
7 1 26 42.947 42.228 0.471 6.295 o
7 1 27 9.938 9.918 0.140 78.807 o
7 1 28 39.189 39.220 0.441 7.255 o
7 1 29 14.186 15.072 0.191 41.675 o
7 1 30 0.745 0.742 0.050 740.057 o
7 1 31 5.343 5.375 0.110 140.500 o
7 1 32 6.980 7.320 0.130 98.333 o
7 1 33 1.897 1.935 0.070 369.635 o
7 1 34 1.595 1.504 0.070 373.310 o
7 1 35 2.883 2.968 0.090 220.920 o
7 1 36 11.905 11.151 0.170 54.065 o
7 1 37 2.680 2.838 0.100 181.104 o
7 1 38 6.885 6.990 0.170 60.451 o
7 2 0 141.401 143.772 2.176 0.337 o
7 2 1 15.967 16.125 0.201 36.864 o
7 2 2 163.332 162.464 1.815 0.426 o
7 2 3 113.060 109.917 1.143 1.026 o
7 2 4 7.676 7.310 0.110 129.052 o
7 2 5 33.517 32.661 0.381 9.815 o
7 2 6 92.368 91.877 1.063 1.265 o
7 2 7 110.404 108.684 1.223 0.939 o
7 2 8 43.766 42.719 0.531 5.199 o
7 2 9 15.290 15.233 0.221 32.150 o
7 2 10 42.558 42.429 0.531 5.246 o
7 2 11 0.835 0.862 0.060 514.430 o
7 2 12 87.838 89.079 1.063 1.291 o
7 2 13 41.177 40.513 0.481 6.224 o
7 2 14 166.557 164.730 1.835 0.416 o
7 2 15 97.324 97.091 1.073 1.215 o
7 2 16 30.093 29.091 0.331 12.819 o
7 2 17 64.738 64.210 0.712 2.758 o
7 2 18 9.425 9.296 0.130 90.846 o
7 2 19 4.165 4.332 0.090 211.237 o
7 2 20 57.436 59.135 0.852 2.166 o
7 2 21 43.040 43.060 0.642 3.838 o
7 2 22 111.355 109.075 1.544 0.649 o
7 2 23 55.238 54.232 0.712 2.968 o
7 2 24 79.537 79.913 0.933 1.655 o
7 2 25 55.773 55.826 0.652 3.385 o
7 2 26 34.355 34.436 0.401 8.931 o
7 2 27 16.981 17.118 0.231 28.756 o
7 2 28 5.636 5.756 0.100 164.695 o
7 2 29 6.739 6.639 0.110 133.695 o
7 2 30 11.447 11.783 0.170 54.208 o
7 2 31 24.394 24.488 0.301 16.270 o
7 2 32 11.972 12.014 0.170 53.559 o
7 2 33 8.418 8.474 0.130 94.045 o
7 2 34 0.165 0.191 0.050 746.487 o
7 2 35 13.453 13.327 0.191 42.860 o
7 2 36 5.257 5.415 0.120 119.921 o
7 2 37 2.069 2.326 0.090 225.157 o
7 3 0 78.380 76.524 1.183 1.136 o
7 3 1 20.877 20.948 0.251 23.157 o
7 3 2 422.664 418.810 4.533 0.067 o
7 3 3 2.593 2.377 0.060 483.251 o
7 3 4 137.471 138.908 1.574 0.574 o
7 3 5 18.201 19.154 0.241 25.994 o
7 3 6 89.410 89.560 1.003 1.402 o
7 3 7 13.967 14.250 0.191 42.143 o
7 3 8 38.565 37.495 0.441 7.346 o
7 3 9 124.028 123.174 1.394 0.727 o
7 3 10 87.464 85.910 0.983 1.465 o
7 3 11 11.299 11.352 0.170 54.572 o
7 3 12 184.782 183.723 2.016 0.342 o
7 3 13 1.977 2.226 0.060 494.463 o
7 3 14 83.928 83.694 0.943 1.589 o
7 3 15 44.656 43.732 0.511 5.464 o
7 3 16 60.232 58.163 0.632 3.432 o
7 3 17 10.850 10.810 0.150 68.211 o
7 3 18 15.024 15.413 0.201 37.698 o
7 3 19 68.414 68.572 0.903 1.859 o
7 3 20 23.059 22.774 0.351 12.932 o
7 3 21 0.772 0.682 0.060 515.381 o
7 3 22 17.143 17.068 0.251 25.009 o
7 3 23 12.699 12.314 0.170 52.658 o
7 3 24 3.213 3.379 0.080 272.842 o
7 3 25 21.750 21.320 0.281 19.097 o
7 3 26 3.458 3.460 0.080 270.745 o
7 3 27 42.111 41.416 0.491 5.968 o
7 3 28 5.015 5.215 0.100 168.643 o
7 3 29 0.626 0.582 0.060 516.430 o
7 3 30 7.287 7.000 0.130 98.033 o
7 3 31 4.582 4.773 0.100 171.368 o
7 3 32 19.027 18.702 0.251 24.138 o
7 3 33 0.958 0.882 0.070 378.266 o
7 3 34 13.513 13.046 0.191 42.919 o
7 3 35 0.459 0.401 0.070 380.429 o
7 3 36 1.546 1.584 0.080 287.218 o
7 3 37 14.556 14.190 0.211 35.400 o
7 4 0 3.318 3.720 0.100 177.917 o
7 4 1 13.201 13.518 0.170 51.511 o
7 4 2 55.553 55.024 0.652 3.396 o
7 4 3 136.724 136.271 1.534 0.599 o
7 4 4 227.204 226.062 2.537 0.219 o
7 4 5 68.838 69.344 0.792 2.272 o
7 4 6 20.299 20.527 0.251 23.419 o
7 4 7 46.336 46.530 0.562 4.634 o
7 4 8 49.212 50.611 0.582 4.255 o
7 4 9 39.432 38.939 0.441 7.249 o
7 4 10 6.861 6.859 0.100 156.206 o
7 4 11 47.786 48.225 0.572 4.443 o
7 4 12 107.752 109.035 1.274 0.890 o
7 4 13 135.375 132.450 1.534 0.604 o
7 4 14 50.736 49.238 0.572 4.346 o
7 4 15 83.657 83.313 0.943 1.591 o
7 4 16 40.749 39.811 0.481 6.260 o
7 4 17 108.123 107.731 1.274 0.890 o
7 4 18 0.140 0.110 0.050 746.651 o
7 4 19 127.446 126.313 1.645 0.556 o
7 4 20 0.771 0.792 0.060 515.062 o
7 4 21 59.112 57.230 0.792 2.437 o
7 4 22 26.934 25.933 0.361 11.746 o
7 4 23 40.495 40.664 0.521 5.514 o
7 4 24 0.100 0.130 0.050 746.711 o
7 4 25 36.520 36.352 0.451 7.246 o
7 4 26 27.549 27.938 0.341 12.668 o
7 4 27 29.637 29.603 0.371 10.773 o
7 4 28 0.148 0.160 0.050 746.575 o
7 4 29 27.903 27.727 0.331 13.235 o
7 4 30 0.522 0.642 0.060 516.770 o
7 4 31 14.540 15.152 0.221 32.517 o
7 4 32 0.732 0.732 0.060 515.470 o
7 4 33 33.177 33.855 0.431 8.076 o
7 4 34 5.496 5.646 0.120 119.107 o
7 4 35 2.782 2.698 0.090 221.891 o
7 4 36 5.194 5.195 0.110 141.241 o
7 4 37 6.346 6.629 0.130 100.270 o
7 5 0 793.270 795.253 11.953 0.011 o
7 5 1 35.394 34.336 0.391 9.195 o
7 5 2 240.011 240.121 2.657 0.198 o
7 5 3 105.342 104.582 1.163 1.035 o
7 5 4 162.434 165.422 1.825 0.422 o
7 5 5 37.387 37.404 0.451 7.167 o
7 5 6 64.442 64.500 0.742 2.593 o
7 5 7 94.306 94.193 1.063 1.251 o
7 5 8 75.637 75.100 0.832 2.018 o
7 5 9 26.791 26.544 0.311 14.854 o
7 5 10 95.418 95.196 1.063 1.244 o
7 5 11 101.106 100.180 1.133 1.099 o
7 5 12 122.393 122.753 1.384 0.739 o
7 5 13 11.389 11.813 0.181 49.243 o
7 5 14 87.754 86.923 1.043 1.334 o
7 5 15 5.152 5.235 0.100 168.011 o
7 5 16 61.887 62.956 0.792 2.379 o
7 5 17 18.978 18.963 0.261 22.622 o
7 5 18 0.752 0.782 0.050 739.730 o
7 5 19 15.053 15.253 0.221 32.255 o
7 5 20 11.959 12.104 0.201 40.605 o
7 5 21 7.707 7.551 0.160 66.609 o
7 5 22 6.896 7.200 0.160 67.573 o
7 5 23 36.033 35.700 0.461 7.042 o
7 5 24 1.667 1.675 0.060 502.506 o
7 5 25 2.351 2.357 0.070 363.984 o
7 5 26 9.324 9.156 0.130 91.238 o
7 5 27 14.313 14.601 0.201 38.407 o
7 5 28 0.180 0.191 0.070 380.943 o
7 5 29 20.504 20.507 0.281 19.480 o
7 5 30 10.524 10.519 0.191 45.882 o
7 5 31 5.752 5.686 0.120 118.455 o
7 5 32 1.807 1.785 0.080 285.742 o
7 5 33 1.095 1.083 0.080 289.509 o
7 5 34 11.406 11.362 0.181 49.416 o
7 5 35 17.854 17.730 0.271 21.694 o
7 5 36 12.323 12.485 0.211 37.005 o
7 6 0 33.320 33.724 0.572 5.028 o
7 6 1 109.375 109.055 1.203 0.965 o
7 6 2 1.828 1.775 0.060 499.776 o
7 6 3 70.802 70.908 0.782 2.286 o
7 6 4 78.926 77.547 0.862 1.876 o
7 6 5 56.708 56.588 0.632 3.522 o
7 6 6 40.163 39.591 0.441 7.184 o
7 6 7 60.307 59.366 0.612 3.581 o
7 6 8 42.621 42.168 0.431 7.188 o
7 6 9 7.119 7.290 0.120 112.907 o
7 6 10 49.149 49.328 0.562 4.509 o
7 6 11 85.414 86.111 0.993 1.454 o
7 6 12 40.855 40.834 0.461 6.648 o
7 6 13 26.415 25.993 0.311 14.968 o
7 6 14 47.513 46.901 0.582 4.350 o
7 6 15 138.365 136.923 1.715 0.503 o
7 6 16 29.063 28.730 0.381 10.420 o
7 6 17 97.458 98.225 1.274 0.929 o
7 6 18 63.104 62.515 0.772 2.466 o
7 6 19 101.994 102.316 1.254 0.936 o
7 6 20 23.633 23.476 0.321 14.881 o
7 6 21 31.585 31.588 0.441 7.945 o
7 6 22 43.071 42.970 0.612 4.159 o
7 6 23 1.778 1.805 0.070 371.019 o
7 6 24 25.752 24.619 0.291 16.849 o
7 6 25 10.770 10.630 0.150 68.465 o
7 6 26 33.771 33.905 0.341 11.451 o
7 6 27 28.360 29.031 0.331 13.075 o
7 6 28 10.009 10.780 0.181 50.774 o
7 6 29 11.170 11.462 0.191 45.135 o
7 6 30 5.804 6.087 0.140 88.727 o
7 6 31 12.110 12.625 0.201 40.362 o
7 6 32 7.071 7.160 0.140 86.075 o
7 6 33 3.434 3.530 0.100 177.850 o
7 6 34 14.589 14.210 0.241 28.171 o
7 6 35 1.608 1.604 0.090 227.504 o
7 6 36 5.234 5.225 0.120 120.187 o
7 7 0 54.754 54.362 0.872 2.120 o
7 7 1 137.089 136.522 1.534 0.599 o
7 7 2 120.585 120.126 1.354 0.770 o
7 7 3 57.122 58.133 0.652 3.337 o
7 7 4 43.771 43.512 0.481 6.031 o
7 7 5 49.281 48.877 0.552 4.636 o
7 7 6 29.412 28.981 0.391 9.950 o
7 7 7 111.240 110.378 1.213 0.945 o
7 7 8 12.272 11.933 0.150 65.205 o
7 7 9 107.521 105.685 1.133 1.066 o
7 7 10 71.860 71.931 0.792 2.227 o
7 7 11 58.973 58.794 0.692 3.011 o
7 7 12 26.623 26.634 0.341 12.875 o
7 7 13 25.740 25.481 0.341 13.065 o
7 7 14 46.431 46.129 0.582 4.388 o
7 7 15 26.316 26.063 0.341 12.952 o
7 7 16 9.281 9.035 0.150 71.782 o
7 7 17 28.244 28.229 0.371 10.984 o
7 7 18 16.889 17.188 0.241 26.836 o
7 7 19 35.834 35.850 0.441 7.562 o
7 7 20 1.014 1.013 0.060 512.583 o
7 7 21 18.558 18.271 0.261 22.841 o
7 7 22 39.330 39.771 0.521 5.572 o
7 7 23 16.173 16.195 0.271 22.291 o
7 7 24 12.364 12.385 0.191 43.984 o
7 7 25 7.558 7.712 0.120 111.122 o
7 7 26 0.328 0.221 0.050 745.804 o
7 7 27 1.519 1.524 0.070 373.734 o
7 7 28 11.344 11.402 0.201 41.165 o
7 7 29 3.222 3.179 0.110 149.051 o
7 7 30 0.019 0.050 0.080 291.741 o
7 7 31 0.256 0.351 0.080 291.586 o
7 7 32 3.876 4.071 0.120 124.108 o
7 7 33 1.514 1.474 0.080 287.545 o
7 7 34 5.010 5.094 0.110 141.952 o
7 7 35 1.300 1.354 0.090 228.480 o
7 8 0 3.990 3.791 0.130 106.458 o
7 8 1 7.959 8.022 0.110 126.650 o
7 8 2 12.399 12.585 0.160 58.269 o
7 8 3 87.653 87.434 0.963 1.506 o
7 8 4 9.994 10.389 0.160 62.542 o
7 8 5 92.523 92.168 1.033 1.319 o
7 8 6 33.356 32.731 0.391 9.445 o
7 8 7 4.870 4.884 0.090 205.497 o
7 8 8 10.125 9.858 0.140 78.520 o
7 8 9 109.389 107.500 1.254 0.909 o
7 8 10 11.634 11.402 0.191 44.838 o
7 8 11 45.458 45.307 0.632 3.870 o
7 8 12 56.188 56.107 0.752 2.693 o
7 8 13 26.666 26.765 0.391 10.277 o
7 8 14 53.818 53.861 0.772 2.618 o
7 8 15 58.706 59.496 0.812 2.333 o
7 8 16 31.368 32.170 0.441 7.941 o
7 8 17 0.081 0.130 0.060 518.596 o
7 8 18 10.307 10.299 0.170 56.060 o
7 8 19 10.760 10.750 0.160 61.416 o
7 8 20 76.385 75.401 0.923 1.719 o
7 8 21 0.964 1.073 0.060 512.739 o
7 8 22 34.107 33.654 0.421 8.326 o
7 8 23 0.554 0.592 0.060 516.739 o
7 8 24 51.970 52.096 0.622 3.759 o
7 8 25 2.441 2.567 0.080 280.525 o
7 8 26 23.223 23.265 0.291 17.531 o
7 8 27 4.852 4.753 0.140 90.799 o
7 8 28 10.976 10.991 0.181 49.919 o
7 8 29 1.620 1.795 0.080 286.509 o
7 8 30 23.771 24.298 0.321 14.796 o
7 8 31 0.355 0.251 0.080 291.549 o
7 8 32 7.621 7.792 0.150 74.846 o
7 8 33 1.896 2.156 0.090 225.962 o
7 8 34 3.757 3.891 0.110 147.022 o
7 9 0 16.326 16.386 0.341 14.738 o
7 9 1 123.046 121.139 1.424 0.708 o
7 9 2 52.655 51.975 0.632 3.654 o
7 9 3 61.932 61.492 0.782 2.435 o
7 9 4 85.918 86.081 1.083 1.267 o
7 9 5 138.691 138.367 1.705 0.506 o
7 9 6 13.854 13.708 0.211 35.901 o
7 9 7 73.695 72.984 0.993 1.551 o
7 9 8 27.119 27.497 0.431 8.656 o
7 9 9 112.062 109.366 1.594 0.614 o
7 9 10 47.236 47.282 0.692 3.283 o
7 9 11 54.108 53.810 0.742 2.792 o
7 9 12 75.700 76.815 0.993 1.530 o
7 9 13 34.306 33.714 0.441 7.719 o
7 9 14 22.517 21.821 0.331 14.417 o
7 9 15 5.702 5.636 0.120 118.635 o
7 9 16 13.363 13.508 0.201 39.339 o
7 9 17 4.950 5.205 0.110 141.966 o
7 9 18 8.599 8.885 0.150 72.831 o
7 9 19 16.650 16.576 0.211 33.600 o
7 9 20 17.909 17.880 0.231 28.207 o
7 9 21 27.228 27.507 0.341 12.739 o
7 9 22 0.037 0.110 0.060 518.631 o
7 9 23 8.123 8.363 0.160 65.762 o
7 9 24 5.836 6.308 0.110 137.385 o
7 9 25 2.480 2.607 0.080 280.184 o
7 9 26 9.432 9.627 0.170 57.200 o
7 9 27 9.302 9.105 0.140 80.688 o
7 9 28 5.538 5.606 0.110 139.514 o
7 9 29 1.239 1.434 0.080 288.562 o
7 9 30 0.296 0.351 0.080 291.556 o
7 9 31 3.525 3.881 0.110 147.589 o
7 9 32 7.575 7.752 0.150 74.931 o
7 9 33 1.733 1.695 0.100 184.450 o
7 10 0 0.388 0.562 0.080 291.367 o
7 10 1 17.145 17.138 0.231 28.684 o
7 10 2 23.043 22.423 0.291 17.658 o
7 10 3 4.225 4.402 0.090 210.699 o
7 10 4 9.244 9.587 0.181 51.816 o
7 10 5 94.886 95.828 1.294 0.915 o
7 10 6 9.675 9.807 0.181 51.408 o
7 10 7 20.029 19.605 0.301 17.546 o
7 10 8 41.836 41.967 0.562 4.832 o
7 10 9 47.751 47.182 0.602 4.114 o
7 10 10 137.086 138.958 1.625 0.547 o
7 10 11 37.445 38.016 0.471 6.676 o
7 10 12 78.565 77.426 0.993 1.513 o
7 10 13 33.582 33.313 0.391 9.399 o
7 10 14 20.425 20.166 0.261 22.027 o
7 10 15 53.097 53.850 0.622 3.716 o
7 10 16 16.551 16.356 0.241 27.108 o
7 10 17 28.111 27.637 0.351 12.052 o
7 10 18 30.357 30.515 0.411 9.043 o
7 10 19 22.086 22.021 0.281 18.936 o
7 10 20 22.215 22.473 0.301 16.876 o
7 10 21 17.748 17.709 0.241 26.427 o
7 10 22 4.710 5.064 0.120 121.502 o
7 10 23 2.767 2.798 0.080 277.845 o
7 10 24 24.396 24.559 0.301 16.263 o
7 10 25 12.272 12.054 0.181 48.402 o
7 10 26 13.068 12.806 0.211 36.545 o
7 10 27 3.533 3.811 0.090 215.966 o
7 10 28 12.166 12.054 0.201 40.498 o
7 10 29 9.189 9.346 0.160 64.067 o
7 10 30 0.483 0.471 0.070 380.311 o
7 10 31 10.149 9.898 0.170 56.402 o
7 10 32 1.753 1.815 0.090 226.857 o
7 11 0 220.308 216.154 3.450 0.135 o
7 11 1 8.957 8.905 0.150 72.325 o
7 11 2 77.017 77.085 0.903 1.768 o
7 11 3 127.009 124.638 1.564 0.603 o
7 11 4 16.395 16.336 0.231 29.162 o
7 11 5 57.148 56.769 0.702 2.988 o
7 11 6 47.102 47.613 0.582 4.351 o
7 11 7 47.342 47.533 0.562 4.589 o
7 11 8 27.045 27.226 0.321 14.051 o
7 11 9 43.858 42.860 0.501 5.682 o
7 11 10 85.682 84.526 0.943 1.575 o
7 11 11 5.090 4.974 0.100 168.838 o
7 11 12 8.391 8.153 0.130 94.460 o
7 11 13 6.482 6.167 0.120 116.062 o
7 11 14 42.441 43.010 0.511 5.565 o
7 11 15 1.062 0.983 0.070 377.621 o
7 11 16 24.892 25.130 0.311 15.307 o
7 11 17 2.077 2.286 0.080 283.279 o
7 11 18 8.332 8.263 0.130 94.467 o
7 11 19 1.532 1.524 0.080 287.385 o
7 11 20 11.109 11.041 0.150 67.650 o
7 11 21 6.800 6.859 0.120 114.340 o
7 11 22 9.670 9.517 0.150 70.888 o
7 11 23 26.322 25.852 0.321 14.274 o
7 11 24 7.375 7.230 0.130 97.616 o
7 11 25 9.165 8.965 0.140 81.057 o
7 11 26 3.343 3.209 0.090 218.342 o
7 11 27 5.156 5.144 0.100 168.189 o
7 11 28 0.270 0.351 0.060 518.126 o
7 11 29 7.605 7.491 0.130 96.864 o
7 11 30 9.076 8.915 0.150 72.153 o
7 12 0 18.206 17.028 0.361 13.078 o
7 12 1 1.596 1.755 0.080 286.690 o
7 12 2 23.706 23.897 0.331 14.108 o
7 12 3 7.562 7.792 0.150 74.922 o
7 12 4 15.626 15.132 0.221 32.015 o
7 12 5 20.573 20.768 0.271 20.614 o
7 12 6 36.170 35.700 0.421 8.110 o
7 12 7 3.559 3.500 0.080 269.829 o
7 12 8 4.277 4.212 0.090 210.942 o
7 12 9 0.464 0.491 0.060 517.320 o
7 12 10 2.897 2.778 0.080 277.075 o
7 12 11 16.448 16.245 0.211 33.804 o
7 12 12 8.412 8.494 0.130 94.038 o
7 12 13 7.108 7.040 0.120 113.276 o
7 12 14 17.103 17.258 0.221 30.805 o
7 12 15 28.079 28.590 0.341 12.555 o
7 12 16 5.312 5.305 0.110 140.707 o
7 12 17 20.307 20.487 0.251 23.423 o
7 12 18 11.103 11.512 0.170 54.688 o
7 12 19 14.461 14.771 0.191 41.582 o
7 12 20 2.972 3.038 0.080 275.714 o
7 12 21 32.312 32.010 0.381 9.960 o
7 12 22 8.687 8.694 0.140 82.132 o
7 12 23 15.443 15.323 0.201 37.459 o
7 12 24 2.279 2.527 0.080 281.557 o
7 12 25 22.640 21.851 0.271 19.931 o
7 12 26 2.585 2.938 0.090 222.199 o
7 12 27 4.186 4.111 0.100 174.199 o
7 12 28 1.153 1.264 0.080 289.090 o
7 12 29 16.366 16.376 0.241 27.171 o
7 13 0 19.289 19.254 0.381 11.683 o
7 13 1 13.323 13.217 0.231 31.002 o
7 13 2 19.890 19.705 0.281 19.713 o
7 13 3 7.032 6.980 0.130 98.572 o
7 13 4 47.511 47.142 0.562 4.590 o
7 13 5 19.162 19.314 0.261 22.518 o
7 13 6 1.600 1.655 0.070 372.785 o
7 13 7 4.877 5.024 0.100 169.633 o
7 13 8 5.139 4.954 0.100 168.673 o
7 13 9 12.451 12.726 0.181 47.964 o
7 13 10 23.347 23.666 0.291 17.462 o
7 13 11 3.387 3.400 0.080 271.498 o
7 13 12 37.272 37.675 0.451 7.166 o
7 13 13 17.441 17.399 0.221 30.608 o
7 13 14 27.879 27.677 0.321 13.882 o
7 13 15 9.692 9.757 0.140 79.400 o
7 13 16 2.859 2.858 0.080 277.060 o
7 13 17 2.406 2.617 0.080 280.587 o
7 13 18 4.800 5.044 0.100 169.915 o
7 13 19 14.758 14.270 0.201 38.230 o
7 13 20 18.270 17.930 0.231 28.044 o
7 13 21 0.457 0.612 0.070 380.219 o
7 13 22 1.428 1.454 0.070 374.503 o
7 13 23 11.369 10.620 0.160 60.759 o
7 13 24 3.880 3.710 0.100 176.035 o
7 13 25 8.994 9.176 0.140 81.173 o
7 13 26 0.359 0.441 0.070 380.570 o
7 13 27 7.370 7.320 0.140 85.477 o
7 14 0 2.184 2.427 0.120 127.774 o
7 14 1 14.624 14.851 0.211 35.185 o
7 14 2 1.541 1.735 0.070 372.911 o
7 14 3 9.073 9.206 0.160 64.275 o
7 14 4 14.342 14.551 0.201 38.404 o
7 14 5 1.464 1.484 0.070 374.195 o
7 14 6 17.375 17.419 0.231 28.528 o
7 14 7 4.140 4.172 0.090 211.821 o
7 14 8 5.921 5.876 0.130 101.765 o
7 14 9 5.264 5.405 0.110 140.700 o
7 14 10 15.857 15.694 0.221 31.774 o
7 14 11 4.595 4.874 0.100 171.112 o
7 14 12 20.068 20.297 0.261 22.112 o
7 14 13 9.399 9.667 0.150 71.168 o
7 14 14 21.584 21.861 0.271 20.208 o
7 14 15 7.960 7.752 0.130 95.831 o
7 14 16 8.961 8.885 0.150 72.333 o
7 14 17 8.183 7.872 0.130 95.221 o
7 14 18 3.729 3.921 0.100 176.195 o
7 14 19 12.168 12.094 0.170 53.319 o
7 14 20 12.475 12.505 0.191 43.862 o
7 14 21 6.857 6.739 0.120 114.347 o
7 14 22 11.964 12.084 0.181 48.650 o
7 14 23 4.021 4.142 0.090 212.554 o
7 14 24 14.731 14.601 0.211 35.194 o
7 14 25 5.104 5.004 0.120 120.719 o
7 15 0 12.320 12.335 0.261 25.265 o
7 15 1 24.518 25.090 0.321 14.617 o
7 15 2 7.535 7.361 0.130 97.148 o
7 15 3 32.058 31.689 0.381 10.000 o
7 15 4 2.642 2.758 0.080 278.757 o
7 15 5 33.174 32.902 0.401 9.090 o
7 15 6 7.008 7.230 0.130 98.369 o
7 15 7 29.935 29.934 0.371 10.726 o
7 15 8 3.765 3.891 0.100 176.121 o
7 15 9 26.513 26.785 0.331 13.504 o
7 15 10 0.752 0.742 0.070 379.250 o
7 15 11 11.194 11.001 0.160 60.740 o
7 15 12 4.387 4.593 0.100 172.505 o
7 15 13 1.580 1.805 0.080 286.652 o
7 15 14 11.653 11.602 0.170 54.091 o
7 15 15 4.614 4.643 0.100 171.501 o
7 15 16 5.716 5.556 0.110 139.021 o
7 15 17 8.273 8.444 0.140 83.060 o
7 15 18 1.876 2.016 0.080 284.914 o
7 15 19 5.459 5.646 0.110 139.704 o
7 15 20 3.067 3.139 0.090 219.758 o
7 15 21 3.205 3.209 0.100 179.076 o
7 15 22 0.334 0.301 0.080 291.546 o
7 16 0 6.316 6.067 0.170 61.194 o
7 16 1 17.344 17.108 0.291 19.355 o
7 16 2 0.376 0.321 0.070 380.639 o
7 16 3 5.322 5.195 0.130 103.406 o
7 16 4 0.302 0.381 0.070 380.704 o
7 16 5 8.513 8.293 0.150 73.348 o
7 16 6 2.654 2.657 0.090 222.478 o
7 16 7 0.615 0.692 0.070 379.732 o
7 16 8 6.729 6.819 0.120 114.578 o
7 16 9 0.439 0.602 0.070 380.267 o
7 16 10 22.515 22.583 0.291 17.752 o
7 16 11 7.870 7.862 0.130 95.906 o
7 16 12 17.215 16.887 0.221 30.840 o
7 16 13 6.631 6.849 0.130 99.503 o
7 16 14 3.241 3.400 0.090 218.377 o
7 16 15 5.795 5.917 0.120 118.076 o
7 16 16 6.242 6.207 0.120 116.617 o
7 16 17 6.119 6.137 0.140 88.253 o
7 16 18 6.765 6.769 0.130 99.317 o
7 16 19 1.132 0.993 0.080 289.531 o
7 17 0 1.580 1.625 0.110 152.975 o
7 17 1 8.538 7.962 0.150 73.537 o
7 17 2 1.182 1.143 0.080 289.179 o
7 17 3 10.785 10.058 0.160 61.801 o
7 17 4 2.421 2.637 0.090 223.399 o
7 17 5 10.910 10.550 0.160 61.356 o
7 17 6 0.687 0.732 0.080 290.814 o
7 17 7 25.741 25.050 0.311 15.167 o
7 17 8 6.431 6.137 0.120 116.231 o
7 17 9 11.514 11.542 0.181 49.252 o
7 17 10 1.808 2.046 0.090 226.381 o
7 17 11 4.775 4.603 0.110 143.367 o
7 17 12 0.001 0.000 0.070 381.051 o
7 17 13 6.662 6.548 0.130 99.736 o
7 17 14 0.269 0.331 0.080 291.584 o
7 17 15 0.899 1.013 0.090 229.480 o
7 18 0 16.075 15.052 0.281 21.057 o
7 18 1 1.238 1.223 0.080 288.894 o
7 18 2 3.138 3.159 0.100 179.352 o
7 18 3 12.236 11.973 0.181 48.466 o
7 18 4 3.193 3.119 0.090 219.240 o
7 18 5 0.180 0.291 0.080 291.653 o
7 18 6 0.206 0.201 0.080 291.663 o
7 18 7 1.344 1.424 0.080 288.230 o
7 18 8 1.491 1.464 0.090 227.947 o
7 18 9 1.408 1.494 0.100 185.130 o
8 0 0 289.555 285.989 6.869 0.037 o
8 0 1 0.166 0.201 0.060 518.465 o
8 0 2 436.326 434.304 6.578 0.037 o
8 0 3 56.505 56.317 0.802 2.418 o
8 0 4 91.981 91.496 1.414 0.799 o
8 0 5 2.964 3.038 0.110 149.723 o
8 0 6 124.084 124.017 1.865 0.456 o
8 0 7 3.141 3.189 0.100 179.301 o
8 0 8 270.132 266.465 4.142 0.093 o
8 0 9 60.384 60.740 1.033 1.540 o
8 0 10 242.526 247.612 3.881 0.107 o
8 0 11 44.980 45.317 0.732 3.025 o
8 0 12 1.216 1.254 0.090 228.745 o
8 0 13 30.074 29.442 0.562 5.325 o
8 0 14 96.684 98.796 1.745 0.546 o
8 0 15 22.362 21.149 0.451 8.391 o
8 0 16 7.024 6.458 0.181 54.374 o
8 0 17 43.991 43.903 0.792 2.651 o
8 0 18 31.997 32.762 0.732 3.241 o
8 0 19 24.695 25.311 0.461 7.867 o
8 0 20 25.357 25.541 0.451 8.142 o
8 0 21 0.055 0.130 0.070 381.031 o
8 0 22 6.566 6.729 0.150 76.778 o
8 0 23 32.748 32.220 0.521 5.938 o
8 0 24 1.406 1.314 0.080 288.208 o
8 0 25 2.374 2.086 0.090 224.544 o
8 0 26 12.259 12.244 0.231 31.576 o
8 0 27 5.930 5.826 0.140 88.733 o
8 0 28 3.263 3.199 0.130 107.704 o
8 0 29 9.282 9.617 0.201 42.764 o
8 0 30 0.084 0.221 0.090 230.493 o
8 0 31 1.693 1.685 0.100 184.528 o
8 0 32 0.220 0.301 0.090 230.441 o
8 0 33 2.300 2.527 0.100 182.442 o
8 0 34 3.605 3.761 0.120 124.852 o
8 0 35 1.052 1.063 0.110 153.723 o
8 0 36 11.470 11.482 0.281 22.264 o
8 1 0 22.329 22.212 0.381 11.315 o
8 1 1 12.683 12.796 0.160 57.780 o
8 1 2 3.822 3.961 0.080 265.938 o
8 1 3 77.021 75.742 0.862 1.899 o
8 1 4 3.047 2.998 0.070 353.546 o
8 1 5 46.048 44.865 0.531 5.082 o
8 1 6 59.514 59.095 0.662 3.209 o
8 1 7 16.515 16.396 0.211 33.725 o
8 1 8 12.403 12.324 0.170 52.959 o
8 1 9 37.982 37.876 0.441 7.370 o
8 1 10 152.153 151.714 1.775 0.456 o
8 1 11 92.338 93.872 1.103 1.191 o
8 1 12 2.947 2.928 0.070 355.051 o
8 1 13 82.172 82.862 1.053 1.349 o
8 1 14 4.959 4.874 0.100 169.606 o
8 1 15 78.602 78.349 1.143 1.200 o
8 1 16 1.888 1.935 0.070 369.707 o
8 1 17 79.892 81.829 1.063 1.341 o
8 1 18 0.720 0.662 0.060 515.736 o
8 1 19 54.279 53.279 0.612 3.788 o
8 1 20 21.494 20.928 0.271 20.353 o
8 1 21 93.218 93.511 1.123 1.156 o
8 1 22 11.505 11.723 0.170 54.180 o
8 1 23 59.439 58.915 0.652 3.286 o
8 1 24 14.760 14.681 0.181 45.091 o
8 1 25 29.052 29.262 0.341 12.382 o
8 1 26 13.893 14.039 0.181 46.141 o
8 1 27 8.956 9.025 0.140 81.373 o
8 1 28 9.442 9.306 0.140 80.258 o
8 1 29 13.822 13.989 0.181 46.226 o
8 1 30 5.210 5.104 0.090 202.704 o
8 1 31 10.768 10.850 0.150 68.303 o
8 1 32 12.829 12.706 0.191 43.538 o
8 1 33 26.384 27.377 0.331 13.480 o
8 1 34 2.072 2.296 0.080 283.275 o
8 1 35 6.422 6.709 0.130 100.047 o
8 1 36 7.200 7.040 0.140 85.968 o
8 2 0 249.269 250.711 3.179 0.148 o
8 2 1 19.761 19.665 0.241 25.316 o
8 2 2 82.689 81.899 0.933 1.628 o
8 2 3 25.000 24.940 0.301 16.111 o
8 2 4 124.869 123.595 1.414 0.710 o
8 2 5 137.179 136.913 1.554 0.587 o
8 2 6 31.896 31.297 0.371 10.455 o
8 2 7 82.478 80.806 0.953 1.581 o
8 2 8 58.722 57.110 0.702 2.961 o
8 2 9 219.703 214.921 2.547 0.222 o
8 2 10 121.166 120.457 1.394 0.735 o
8 2 11 9.416 9.015 0.150 71.606 o
8 2 12 159.318 159.165 2.016 0.367 o
8 2 13 11.685 11.292 0.201 41.001 o
8 2 14 10.365 10.409 0.191 46.022 o
8 2 15 10.511 10.580 0.201 41.860 o
8 2 16 24.225 24.900 0.381 11.035 o
8 2 17 18.419 18.873 0.271 21.410 o
8 2 18 11.333 11.392 0.160 60.332 o
8 2 19 60.627 61.151 0.692 2.966 o
8 2 20 4.869 4.894 0.100 169.941 o
8 2 21 46.887 46.340 0.572 4.495 o
8 2 22 16.235 15.985 0.211 33.995 o
8 2 23 5.119 5.245 0.100 168.132 o
8 2 24 19.422 19.505 0.231 27.219 o
8 2 25 6.510 6.538 0.110 134.679 o
8 2 26 0.108 0.201 0.060 518.538 o
8 2 27 4.081 4.242 0.090 211.948 o
8 2 28 6.770 6.939 0.110 133.046 o
8 2 29 3.599 3.690 0.080 268.782 o
8 2 30 2.494 2.357 0.070 362.640 o
8 2 31 0.562 0.511 0.060 516.882 o
8 2 32 12.701 12.415 0.170 52.604 o
8 2 33 2.465 2.677 0.080 280.064 o
8 2 34 12.893 12.525 0.181 47.671 o
8 2 35 3.429 3.289 0.090 217.751 o
8 3 0 4.026 3.891 0.100 175.192 o
8 3 1 66.730 66.606 0.742 2.550 o
8 3 2 5.202 5.245 0.110 141.140 o
8 3 3 29.690 29.803 0.301 14.740 o
8 3 4 11.976 12.044 0.160 59.135 o
8 3 5 9.413 9.176 0.130 91.013 o
8 3 6 74.216 72.814 0.842 2.005 o
8 3 7 62.775 61.993 0.702 2.863 o
8 3 8 31.626 31.608 0.401 9.267 o
8 3 9 58.799 58.463 0.692 3.016 o
8 3 10 20.847 20.598 0.251 23.226 o
8 3 11 0.208 0.221 0.050 746.304 o
8 3 12 166.049 166.746 2.256 0.301 o
8 3 13 24.556 24.729 0.341 13.267 o
8 3 14 48.726 48.856 0.722 3.026 o
8 3 15 45.287 45.226 0.682 3.411 o
8 3 16 29.058 29.282 0.411 9.183 o
8 3 17 13.921 13.839 0.201 38.891 o
8 3 18 2.022 2.186 0.070 367.620 o
8 3 19 20.145 20.086 0.251 23.543 o
8 3 20 36.504 36.011 0.441 7.517 o
8 3 21 5.994 5.836 0.120 117.692 o
8 3 22 110.092 110.459 1.294 0.861 o
8 3 23 5.027 5.285 0.100 168.442 o
8 3 24 100.931 102.015 1.133 1.097 o
8 3 25 0.004 0.060 0.060 518.650 o
8 3 26 11.309 11.101 0.160 60.539 o
8 3 27 10.107 9.837 0.140 78.571 o
8 3 28 9.772 10.349 0.150 70.140 o
8 3 29 8.133 7.832 0.120 109.332 o
8 3 30 25.465 25.000 0.311 15.219 o
8 3 31 20.370 20.547 0.261 21.987 o
8 3 32 3.623 3.610 0.080 268.907 o
8 3 33 0.831 0.882 0.070 378.744 o
8 3 34 19.542 18.662 0.251 23.976 o
8 3 35 2.800 2.758 0.100 180.889 o
8 4 0 7.523 7.250 0.150 75.312 o
8 4 1 155.469 155.675 1.695 0.484 o
8 4 2 4.992 5.074 0.080 250.776 o
8 4 3 173.505 173.274 1.464 0.552 o
8 4 4 48.512 48.686 0.552 4.663 o
8 4 5 120.468 119.654 1.344 0.780 o
8 4 6 50.803 50.301 0.582 4.217 o
8 4 7 246.947 247.632 2.788 0.182 o
8 4 8 6.441 6.278 0.110 135.373 o
8 4 9 138.392 138.798 1.554 0.584 o
8 4 10 16.693 16.777 0.231 28.947 o
8 4 11 156.573 153.559 1.815 0.436 o
8 4 12 1.271 1.374 0.070 375.633 o
8 4 13 46.895 45.878 0.752 2.862 o
8 4 14 10.523 10.951 0.181 50.300 o
8 4 15 16.251 16.777 0.281 20.840 o
8 4 16 7.534 7.902 0.130 96.580 o
8 4 17 6.733 6.779 0.120 114.622 o
8 4 18 11.399 10.840 0.150 67.364 o
8 4 19 54.627 54.191 0.612 3.770 o
8 4 20 2.272 2.296 0.070 364.979 o
8 4 21 22.284 22.593 0.281 18.823 o
8 4 22 7.368 7.601 0.120 111.801 o
8 4 23 3.605 3.610 0.080 269.048 o
8 4 24 28.952 30.004 0.361 11.300 o
8 4 25 7.387 7.742 0.140 85.112 o
8 4 26 6.379 6.278 0.110 135.588 o
8 4 27 1.714 1.785 0.070 371.551 o
8 4 28 0.989 1.053 0.060 512.620 o
8 4 29 6.115 6.227 0.120 116.911 o
8 4 30 4.427 4.342 0.100 172.838 o
8 4 31 0.344 0.311 0.060 517.991 o
8 4 32 8.955 8.895 0.150 72.334 o
8 4 33 1.265 1.524 0.080 288.329 o
8 4 34 1.202 1.133 0.080 289.137 o
8 4 35 2.928 3.008 0.110 149.824 o
8 5 0 0.895 0.983 0.070 378.313 o
8 5 1 41.942 41.737 0.471 6.358 o
8 5 2 36.595 37.054 0.421 8.033 o
8 5 3 51.543 51.745 0.572 4.288 o
8 5 4 39.281 38.488 0.361 9.686 o
8 5 5 24.214 24.418 0.291 17.198 o
8 5 6 5.497 5.385 0.090 199.974 o
8 5 7 8.349 8.203 0.130 94.496 o
8 5 8 17.762 17.860 0.241 26.394 o
8 5 9 7.874 7.671 0.130 96.102 o
8 5 10 159.453 158.022 2.026 0.364 o
8 5 11 42.610 42.729 0.632 3.953 o
8 5 12 74.013 73.656 1.093 1.320 o
8 5 13 4.326 4.422 0.110 144.872 o
8 5 14 97.909 97.362 1.203 1.017 o
8 5 15 24.597 24.418 0.321 14.658 o
8 5 16 48.947 48.947 0.612 3.960 o
8 5 17 33.982 33.564 0.431 8.033 o
8 5 18 34.837 34.196 0.401 8.902 o
8 5 19 14.158 13.768 0.181 46.027 o
8 5 20 58.486 57.721 0.642 3.393 o
8 5 21 8.684 8.684 0.130 93.220 o
8 5 22 25.548 24.599 0.291 16.894 o
8 5 23 21.116 20.939 0.261 21.711 o
8 5 24 28.734 29.302 0.361 11.363 o
8 5 25 11.291 10.971 0.160 60.640 o
8 5 26 70.743 71.389 0.842 2.042 o
8 5 27 2.027 2.136 0.070 367.789 o
8 5 28 9.679 9.677 0.140 79.498 o
8 5 29 6.328 6.378 0.120 116.185 o
8 5 30 6.621 6.759 0.120 114.941 o
8 5 31 2.722 2.968 0.090 221.586 o
8 5 32 11.723 11.081 0.181 49.270 o
8 5 33 1.435 1.635 0.090 227.880 o
8 5 34 6.174 6.157 0.130 101.041 o
8 6 0 146.872 146.008 2.357 0.291 o
8 6 1 181.240 179.622 1.976 0.357 o
8 6 2 65.789 65.463 0.732 2.623 o
8 6 3 48.656 47.894 0.552 4.671 o
8 6 4 24.427 24.238 0.301 16.288 o
8 6 5 51.300 50.491 0.592 4.093 o
8 6 6 14.516 14.882 0.221 32.590 o
8 6 7 51.883 51.684 0.672 3.332 o
8 6 8 169.100 169.494 2.226 0.305 o
8 6 9 108.478 109.747 1.534 0.659 o
8 6 10 51.890 50.401 0.722 2.973 o
8 6 11 68.563 69.464 0.943 1.728 o
8 6 12 15.101 15.313 0.231 29.898 o
8 6 13 27.281 27.387 0.351 12.167 o
8 6 14 27.766 28.169 0.371 11.035 o
8 6 15 15.649 15.764 0.221 31.856 o
8 6 16 36.381 37.415 0.481 6.520 o
8 6 17 3.553 3.500 0.080 269.871 o
8 6 18 16.011 16.426 0.211 33.996 o
8 6 19 1.804 1.845 0.060 499.629 o
8 6 20 1.384 1.424 0.060 507.241 o
8 6 21 3.772 3.761 0.090 214.881 o
8 6 22 0.926 0.993 0.060 513.333 o
8 6 23 0.336 0.401 0.060 517.891 o
8 6 24 11.848 12.024 0.170 53.680 o
8 6 25 3.360 3.470 0.100 178.184 o
8 6 26 0.634 0.542 0.070 379.881 o
8 6 27 3.136 3.209 0.080 274.000 o
8 6 28 9.586 9.446 0.160 63.560 o
8 6 29 1.046 1.043 0.060 512.204 o
8 6 30 0.905 0.832 0.080 290.283 o
8 6 31 1.995 2.016 0.100 183.660 o
8 6 32 5.332 5.626 0.120 119.510 o
8 6 33 6.581 6.819 0.130 99.630 o
8 7 0 6.155 6.298 0.160 68.654 o
8 7 1 6.813 7.080 0.120 114.012 o
8 7 2 1.703 1.785 0.060 501.344 o
8 7 3 82.325 80.756 1.023 1.417 o
8 7 4 3.541 3.540 0.080 269.811 o
8 7 5 23.301 24.178 0.331 14.145 o
8 7 6 35.971 36.071 0.501 6.146 o
8 7 7 12.154 11.261 0.191 44.527 o
8 7 8 4.408 4.222 0.090 210.174 o
8 7 9 28.172 28.540 0.291 15.915 o
8 7 10 12.435 12.354 0.191 43.944 o
8 7 11 12.197 12.164 0.191 44.180 o
8 7 12 51.755 51.353 0.642 3.589 o
8 7 13 26.908 27.026 0.361 11.689 o
8 7 14 55.951 55.916 0.692 3.081 o
8 7 15 42.947 43.642 0.531 5.212 o
8 7 16 13.238 13.137 0.221 33.561 o
8 7 17 35.324 35.299 0.431 7.890 o
8 7 18 10.271 10.509 0.160 62.143 o
8 7 19 39.686 39.250 0.471 6.534 o
8 7 20 1.239 1.324 0.060 509.229 o
8 7 21 27.726 27.908 0.371 11.052 o
8 7 22 26.860 26.745 0.331 13.457 o
8 7 23 9.343 9.647 0.140 80.130 o
8 7 24 12.965 13.157 0.181 47.337 o
8 7 25 13.813 13.498 0.201 39.064 o
8 7 26 3.411 3.550 0.110 148.234 o
8 7 27 10.723 10.700 0.160 61.491 o
8 7 28 7.069 6.719 0.120 113.812 o
8 7 29 21.309 20.477 0.291 18.224 o
8 7 30 9.349 9.326 0.170 57.413 o
8 7 31 29.825 29.723 0.391 9.883 o
8 7 32 3.013 3.099 0.100 179.813 o
8 7 33 15.184 15.092 0.231 29.909 o
8 8 0 171.298 172.211 3.018 0.182 o
8 8 1 2.852 2.918 0.080 276.909 o
8 8 2 126.388 126.664 1.574 0.597 o
8 8 3 5.797 5.726 0.140 88.984 o
8 8 4 54.065 53.289 0.752 2.735 o
8 8 5 14.544 14.230 0.231 30.334 o
8 8 6 48.411 48.887 0.672 3.415 o
8 8 7 2.498 2.708 0.080 279.778 o
8 8 8 5.890 5.886 0.140 88.748 o
8 8 9 12.553 12.415 0.181 48.010 o
8 8 10 109.559 109.546 1.294 0.864 o
8 8 11 8.714 8.684 0.140 82.094 o
8 8 12 167.428 168.471 2.256 0.300 o
8 8 13 13.477 13.708 0.191 42.704 o
8 8 14 29.257 29.121 0.371 10.836 o
8 8 15 1.593 1.604 0.070 372.995 o
8 8 16 15.793 15.764 0.211 34.299 o
8 8 17 35.678 35.730 0.421 8.144 o
8 8 18 12.429 12.345 0.211 36.987 o
8 8 19 0.531 0.662 0.060 516.686 o
8 8 20 12.613 13.177 0.201 39.896 o
8 8 21 6.856 7.010 0.110 132.613 o
8 8 22 3.053 3.209 0.080 274.579 o
8 8 23 3.915 3.861 0.090 213.872 o
8 8 24 3.565 3.831 0.100 176.914 o
8 8 25 5.323 5.445 0.110 140.453 o
8 8 26 0.194 0.261 0.070 380.901 o
8 8 27 1.651 1.705 0.070 372.273 o
8 8 28 15.822 15.092 0.191 40.440 o
8 8 29 6.792 6.438 0.110 133.862 o
8 8 30 1.150 1.364 0.080 288.948 o
8 8 31 0.118 0.150 0.080 291.711 o
8 8 32 7.611 7.511 0.140 84.936 o
8 9 0 3.821 4.001 0.120 124.270 o
8 9 1 16.201 16.306 0.221 31.466 o
8 9 2 2.600 2.918 0.090 222.178 o
8 9 3 55.484 55.024 0.692 3.096 o
8 9 4 9.914 9.988 0.191 46.448 o
8 9 5 32.349 32.812 0.431 8.163 o
8 9 6 55.059 55.525 0.672 3.245 o
8 9 7 5.284 5.515 0.130 103.200 o
8 9 8 36.060 36.442 0.451 7.270 o
8 9 9 5.704 5.465 0.110 139.206 o
8 9 10 7.155 6.929 0.120 113.299 o
8 9 11 2.603 2.627 0.080 279.391 o
8 9 12 5.283 5.315 0.110 140.781 o
8 9 13 57.274 57.170 0.682 3.120 o
8 9 14 76.306 75.842 0.882 1.839 o
8 9 15 23.193 22.884 0.321 14.994 o
8 9 16 9.812 9.667 0.181 51.358 o
8 9 17 65.155 65.533 0.832 2.157 o
8 9 18 29.140 29.222 0.381 10.390 o
8 9 19 21.318 21.159 0.271 20.369 o
8 9 20 2.452 2.296 0.070 363.329 o
8 9 21 19.403 19.424 0.251 23.897 o
8 9 22 7.980 8.373 0.140 83.615 o
8 9 23 11.409 11.261 0.160 60.318 o
8 9 24 5.234 5.295 0.110 140.963 o
8 9 25 15.754 16.235 0.221 31.695 o
8 9 26 1.954 1.986 0.070 368.993 o
8 9 27 9.192 9.005 0.140 80.973 o
8 9 28 6.114 6.278 0.120 116.851 o
8 9 29 12.851 12.575 0.181 47.685 o
8 9 30 6.784 6.729 0.150 76.524 o
8 9 31 16.063 15.563 0.251 25.582 o
8 10 0 98.651 100.050 1.765 0.533 o
8 10 1 117.473 116.435 1.564 0.622 o
8 10 2 108.920 108.152 1.374 0.789 o
8 10 3 32.285 32.290 0.411 8.834 o
8 10 4 12.858 13.297 0.181 47.368 o
8 10 5 37.175 36.883 0.451 7.194 o
8 10 6 5.882 6.097 0.110 137.584 o
8 10 7 16.943 16.486 0.211 33.462 o
8 10 8 73.645 75.050 0.842 2.000 o
8 10 9 26.456 26.263 0.321 14.220 o
8 10 10 25.468 25.882 0.321 14.406 o
8 10 11 30.215 30.124 0.371 10.687 o
8 10 12 5.536 5.365 0.110 139.906 o
8 10 13 26.463 26.514 0.321 14.199 o
8 10 14 17.432 17.198 0.221 30.661 o
8 10 15 13.269 13.508 0.191 42.929 o
8 10 16 16.507 16.807 0.231 29.018 o
8 10 17 4.734 4.924 0.110 143.023 o
8 10 18 4.888 5.034 0.100 169.568 o
8 10 19 15.780 15.704 0.211 34.323 o
8 10 20 1.588 1.514 0.070 373.324 o
8 10 21 0.014 0.110 0.060 518.641 o
8 10 22 0.293 0.321 0.060 518.108 o
8 10 23 14.572 14.571 0.191 41.574 o
8 10 24 0.723 0.752 0.060 515.466 o
8 10 25 2.103 2.136 0.080 283.526 o
8 10 26 4.634 4.583 0.090 207.815 o
8 10 27 0.158 0.181 0.060 518.490 o
8 10 28 6.232 6.177 0.120 116.681 o
8 10 29 0.357 0.351 0.080 291.504 o
8 11 0 12.000 12.324 0.311 18.273 o
8 11 1 1.606 1.805 0.100 184.572 o
8 11 2 5.616 5.917 0.130 102.276 o
8 11 3 5.375 5.365 0.130 103.172 o
8 11 4 29.962 30.605 0.401 9.440 o
8 11 5 10.001 10.198 0.191 46.325 o
8 11 6 14.894 15.774 0.211 34.789 o
8 11 7 2.449 2.657 0.080 280.221 o
8 11 8 5.864 5.866 0.110 138.027 o
8 11 9 6.988 7.100 0.120 113.518 o
8 11 10 21.709 21.881 0.291 17.995 o
8 11 11 21.615 21.721 0.281 19.082 o
8 11 12 20.568 20.437 0.271 20.659 o
8 11 13 11.983 11.853 0.170 53.630 o
8 11 14 5.911 5.947 0.110 137.738 o
8 11 15 12.418 12.425 0.181 48.120 o
8 11 16 32.968 33.253 0.401 9.092 o
8 11 17 1.561 1.885 0.080 286.566 o
8 11 18 10.193 10.419 0.170 56.112 o
8 11 19 2.636 2.677 0.080 279.041 o
8 11 20 30.445 30.636 0.371 10.638 o
8 11 21 11.116 11.552 0.181 49.576 o
8 11 22 10.315 10.389 0.150 69.317 o
8 11 23 8.274 8.163 0.130 94.704 o
8 11 24 6.375 6.548 0.120 115.849 o
8 11 25 2.345 2.276 0.080 281.886 o
8 11 26 24.359 24.127 0.291 17.198 o
8 11 27 4.985 5.134 0.120 120.836 o
8 11 28 5.999 5.636 0.130 101.842 o
8 12 0 1.244 1.153 0.100 185.581 o
8 12 1 24.704 24.288 0.321 14.651 o
8 12 2 0.325 0.381 0.060 517.947 o
8 12 3 45.785 44.845 0.562 4.675 o
8 12 4 13.357 13.307 0.191 42.937 o
8 12 5 14.409 14.099 0.201 38.504 o
8 12 6 4.797 4.944 0.120 121.445 o
8 12 7 84.174 84.957 0.963 1.534 o
8 12 8 2.028 2.186 0.080 283.774 o
8 12 9 27.749 27.096 0.341 12.697 o
8 12 10 0.906 1.023 0.070 378.191 o
8 12 11 28.239 28.078 0.341 12.568 o
8 12 12 2.511 2.677 0.080 279.795 o
8 12 13 10.442 10.610 0.160 61.881 o
8 12 14 8.684 8.905 0.150 72.700 o
8 12 15 3.556 3.811 0.100 176.980 o
8 12 16 0.692 0.702 0.060 515.776 o
8 12 17 4.227 4.382 0.090 210.744 o
8 12 18 3.078 3.249 0.080 274.265 o
8 12 19 8.058 8.183 0.130 95.153 o
8 12 20 5.579 5.776 0.110 139.110 o
8 12 21 16.910 16.837 0.221 30.999 o
8 12 22 3.580 3.710 0.090 215.987 o
8 12 23 1.795 1.945 0.070 370.370 o
8 12 24 8.189 7.902 0.140 83.660 o
8 12 25 0.134 0.150 0.070 380.989 o
8 12 26 5.021 4.823 0.110 142.326 o
8 13 0 2.563 2.948 0.130 108.551 o
8 13 1 7.987 8.243 0.130 95.243 o
8 13 2 0.396 0.421 0.060 517.678 o
8 13 3 8.315 8.233 0.140 83.168 o
8 13 4 2.851 2.898 0.090 221.200 o
8 13 5 18.606 18.943 0.251 24.236 o
8 13 6 2.985 3.269 0.090 219.832 o
8 13 7 0.339 0.351 0.070 380.672 o
8 13 8 5.627 5.806 0.120 118.609 o
8 13 9 5.854 6.027 0.120 117.800 o
8 13 10 5.595 5.646 0.110 139.268 o
8 13 11 0.130 0.060 0.070 381.015 o
8 13 12 25.541 25.451 0.321 14.428 o
8 13 13 1.386 1.594 0.070 374.335 o
8 13 14 9.295 9.326 0.140 80.504 o
8 13 15 7.353 7.571 0.130 97.307 o
8 13 16 6.084 6.207 0.110 136.720 o
8 13 17 7.574 7.651 0.140 84.882 o
8 13 18 1.047 0.993 0.070 377.666 o
8 13 19 3.823 4.071 0.100 175.597 o
8 13 20 2.076 2.367 0.090 225.070 o
8 13 21 0.372 0.441 0.070 380.549 o
8 13 22 31.937 31.348 0.391 9.629 o
8 13 23 1.524 1.655 0.080 287.168 o
8 13 24 19.109 18.081 0.241 25.856 o
8 14 0 13.272 13.728 0.261 24.869 o
8 14 1 9.875 10.138 0.170 56.548 o
8 14 2 19.194 19.505 0.251 23.952 o
8 14 3 3.976 3.841 0.090 213.602 o
8 14 4 30.449 30.846 0.371 10.626 o
8 14 5 18.722 18.853 0.251 24.213 o
8 14 6 24.340 24.599 0.321 14.684 o
8 14 7 15.783 15.614 0.221 31.828 o
8 14 8 7.177 7.230 0.130 98.023 o
8 14 9 26.925 27.346 0.361 11.670 o
8 14 10 13.846 13.789 0.221 33.145 o
8 14 11 4.132 4.372 0.100 173.913 o
8 14 12 17.417 16.967 0.231 28.606 o
8 14 13 0.220 0.191 0.070 380.909 o
8 14 14 0.330 0.411 0.070 380.641 o
8 14 15 2.833 2.908 0.080 277.069 o
8 14 16 9.432 9.236 0.140 80.340 o
8 14 17 0.893 0.872 0.070 378.533 o
8 14 18 1.816 1.775 0.080 285.726 o
8 14 19 12.996 12.946 0.181 47.401 o
8 14 20 1.166 1.203 0.070 376.622 o
8 14 21 9.001 8.694 0.140 81.585 o
8 15 0 11.012 11.312 0.231 32.179 o
8 15 1 4.319 4.723 0.100 172.514 o
8 15 2 1.449 1.454 0.070 374.377 o
8 15 3 4.551 4.432 0.100 172.173 o
8 15 4 0.162 0.130 0.070 380.977 o
8 15 5 3.817 3.861 0.100 175.994 o
8 15 6 4.581 4.362 0.110 144.256 o
8 15 7 11.451 11.111 0.170 54.540 o
8 15 8 0.539 0.622 0.070 380.018 o
8 15 9 3.444 3.550 0.100 177.783 o
8 15 10 21.706 21.590 0.271 20.211 o
8 15 11 11.374 11.251 0.160 60.367 o
8 15 12 3.491 3.400 0.090 217.188 o
8 15 13 11.991 11.693 0.170 53.703 o
8 15 14 3.498 3.620 0.090 216.613 o
8 15 15 10.287 10.399 0.150 69.350 o
8 15 16 0.384 0.431 0.070 380.537 o
8 15 17 7.549 7.451 0.130 97.024 o
8 15 18 0.200 0.221 0.070 380.913 o
8 16 0 18.105 18.261 0.331 15.232 o
8 16 1 2.105 2.397 0.100 183.032 o
8 16 2 22.520 22.653 0.291 17.744 o
8 16 3 0.479 0.511 0.070 380.279 o
8 16 4 11.030 10.820 0.160 61.048 o
8 16 5 0.253 0.381 0.070 380.770 o
8 16 6 8.413 8.113 0.140 83.104 o
8 16 7 6.881 6.859 0.150 76.333 o
8 16 8 38.119 36.492 0.431 7.668 o
8 16 9 2.404 2.417 0.080 281.169 o
8 16 10 9.789 9.416 0.150 70.789 o
8 16 11 1.740 1.825 0.080 285.944 o
8 16 12 1.749 1.795 0.080 285.970 o
8 16 13 2.281 2.316 0.090 224.466 o
8 16 14 4.185 4.322 0.100 173.806 o
8 16 15 3.473 3.650 0.100 177.525 o
8 17 0 0.003 0.000 0.100 186.715 o
8 17 1 3.180 3.149 0.100 179.241 o
8 17 2 0.128 0.140 0.070 380.995 o
8 17 3 5.193 5.134 0.120 120.378 o
8 17 4 0.894 0.872 0.080 290.263 o
8 17 5 1.018 0.983 0.080 289.839 o
8 17 6 1.493 1.464 0.080 287.637 o
8 17 7 1.365 1.534 0.080 287.969 o
8 17 8 0.155 0.120 0.080 291.703 o
8 17 9 3.494 3.189 0.100 178.204 o
9 0 1 12.564 12.545 0.251 27.043 o
9 0 2 1.931 2.056 0.100 183.748 o
9 0 3 9.875 9.727 0.201 42.429 o
9 0 4 16.628 16.697 0.301 18.395 o
9 0 5 102.191 100.441 1.775 0.524 o
9 0 6 14.262 14.019 0.291 20.197 o
9 0 7 21.677 20.919 0.431 9.155 o
9 0 8 120.802 119.354 2.357 0.305 o
9 0 9 39.562 38.437 0.822 2.536 o
9 0 10 60.011 58.514 1.133 1.311 o
9 0 11 0.392 0.421 0.060 517.690 o
9 0 12 32.109 33.674 0.562 5.219 o
9 0 13 10.168 10.389 0.201 42.098 o
9 0 14 12.200 12.314 0.241 29.259 o
9 0 15 0.502 0.592 0.070 380.141 o
9 0 16 32.533 32.080 0.521 5.948 o
9 0 17 1.000 0.832 0.070 378.196 o
9 0 18 35.895 34.496 0.552 5.266 o
9 0 19 6.964 7.571 0.191 48.839 o
9 0 20 71.087 71.179 1.233 1.084 o
9 0 21 0.212 0.160 0.090 230.468 o
9 0 22 15.682 15.594 0.281 21.082 o
9 0 23 1.543 1.615 0.090 227.649 o
9 0 24 18.521 18.582 0.321 16.004 o
9 0 25 3.578 3.750 0.110 147.619 o
9 0 26 85.466 85.629 1.324 0.913 o
9 0 27 1.391 1.424 0.120 128.933 o
9 0 28 0.034 0.000 0.080 291.742 o
9 0 29 6.620 6.448 0.150 76.878 o
9 0 30 19.468 18.482 0.321 15.877 o
9 0 31 16.141 15.213 0.271 22.415 o
9 0 32 0.588 0.732 0.090 230.036 o
9 0 33 2.558 2.527 0.120 127.283 o
9 1 0 21.460 21.239 0.381 11.428 o
9 1 1 53.653 52.878 0.642 3.537 o
9 1 2 5.847 5.796 0.090 196.324 o
9 1 3 69.898 68.351 0.802 2.223 o
9 1 4 25.983 26.023 0.341 12.998 o
9 1 5 213.231 212.875 2.597 0.217 o
9 1 6 57.798 57.200 0.762 2.610 o
9 1 7 243.475 240.211 3.460 0.130 o
9 1 8 52.257 51.043 0.862 2.194 o
9 1 9 52.143 51.454 0.822 2.381 o
9 1 10 36.800 37.395 0.521 5.706 o
9 1 11 22.458 22.523 0.331 14.377 o
9 1 12 11.376 11.843 0.170 54.248 o
9 1 13 8.531 9.085 0.170 58.253 o
9 1 14 8.345 8.424 0.170 58.701 o
9 1 15 19.487 19.535 0.251 23.851 o
9 1 16 37.300 37.856 0.461 6.918 o
9 1 17 33.495 32.792 0.391 9.430 o
9 1 18 20.170 20.216 0.271 20.790 o
9 1 19 21.240 20.778 0.271 20.439 o
9 1 20 5.048 5.054 0.090 203.875 o
9 1 21 1.219 1.053 0.060 510.686 o
9 1 22 3.248 3.299 0.090 218.574 o
9 1 23 6.975 7.010 0.120 113.673 o
9 1 24 10.655 10.329 0.140 77.106 o
9 1 25 1.393 1.454 0.060 506.984 o
9 1 26 1.117 1.304 0.060 510.473 o
9 1 27 6.971 6.959 0.110 132.288 o
9 1 28 7.114 6.659 0.130 98.732 o
9 1 29 28.749 27.076 0.331 13.160 o
9 1 30 3.915 3.911 0.100 175.556 o
9 1 31 2.127 2.116 0.070 367.038 o
9 1 32 1.252 1.374 0.070 375.737 o
9 1 33 1.056 1.274 0.070 376.986 o
9 2 0 1.434 1.604 0.090 227.918 o
9 2 1 10.270 10.188 0.140 77.949 o
9 2 2 10.713 11.051 0.160 61.292 o
9 2 3 12.223 12.545 0.191 44.027 o
9 2 4 11.941 11.572 0.150 65.987 o
9 2 5 20.652 20.808 0.301 17.323 o
9 2 6 31.909 31.368 0.471 7.108 o
9 2 7 54.995 55.124 0.882 2.074 o
9 2 8 32.829 32.441 0.552 5.383 o
9 2 9 32.766 33.815 0.521 5.910 o
9 2 10 13.037 13.418 0.211 36.403 o
9 2 11 25.711 25.933 0.401 9.953 o
9 2 12 5.102 5.084 0.100 168.551 o
9 2 13 0.491 0.521 0.060 517.156 o
9 2 14 71.489 72.733 0.852 1.993 o
9 2 15 9.468 9.557 0.150 71.148 o
9 2 16 13.227 13.046 0.181 47.157 o
9 2 17 6.912 6.839 0.110 132.719 o
9 2 18 24.477 24.418 0.311 15.441 o
9 2 19 71.043 69.274 0.782 2.293 o
9 2 20 7.581 7.431 0.130 96.976 o
9 2 21 11.567 11.683 0.160 59.866 o
9 2 22 14.848 14.350 0.201 38.148 o
9 2 23 4.268 4.312 0.100 173.511 o
9 2 24 12.234 12.314 0.170 53.137 o
9 2 25 19.065 19.123 0.241 25.678 o
9 2 26 1.822 1.976 0.070 370.055 o
9 2 27 13.829 14.019 0.181 46.206 o
9 2 28 31.709 30.987 0.361 10.939 o
9 2 29 4.307 4.252 0.110 145.153 o
9 2 30 4.123 4.081 0.090 212.160 o
9 2 31 6.652 6.588 0.120 115.081 o
9 2 32 4.091 3.871 0.110 146.217 o
9 2 33 2.643 2.507 0.080 279.516 o
9 3 0 20.792 21.099 0.391 10.969 o
9 3 1 1.374 1.374 0.060 507.609 o
9 3 2 37.688 37.184 0.461 6.915 o
9 3 3 32.113 31.879 0.391 9.591 o
9 3 4 156.184 154.051 2.026 0.367 o
9 3 5 64.947 64.240 0.913 1.864 o
9 3 6 212.433 211.411 2.988 0.174 o
9 3 7 9.571 9.617 0.181 51.560 o
9 3 8 18.917 18.712 0.291 18.890 o
9 3 9 19.479 20.126 0.301 17.599 o
9 3 10 24.417 24.468 0.371 11.549 o
9 3 11 0.196 0.221 0.050 746.343 o
9 3 12 45.087 44.835 0.531 5.116 o
9 3 13 47.935 47.723 0.582 4.327 o
9 3 14 17.829 18.131 0.231 28.188 o
9 3 15 31.619 31.047 0.371 10.496 o
9 3 16 28.019 27.868 0.351 12.049 o
9 3 17 22.407 22.403 0.291 17.794 o
9 3 18 14.727 15.233 0.201 37.944 o
9 3 19 12.732 13.287 0.181 47.482 o
9 3 20 19.580 19.113 0.251 23.890 o
9 3 21 9.911 10.660 0.150 69.711 o
9 3 22 0.342 0.311 0.050 745.498 o
9 3 23 7.602 7.702 0.130 96.648 o
9 3 24 1.490 1.524 0.070 373.915 o
9 3 25 1.861 2.106 0.070 369.250 o
9 3 26 10.421 10.670 0.150 68.953 o
9 3 27 8.255 8.053 0.120 108.670 o
9 3 28 2.348 2.557 0.080 281.088 o
9 3 29 4.535 4.483 0.100 172.139 o
9 3 30 0.178 0.211 0.060 518.441 o
9 3 31 6.644 6.498 0.110 134.279 o
9 3 32 1.801 1.855 0.070 370.666 o
9 3 33 0.330 0.451 0.080 291.483 o
9 4 0 71.287 70.888 1.364 0.907 o
9 4 1 19.930 19.434 0.281 19.735 o
9 4 2 5.930 5.896 0.130 101.732 o
9 4 3 8.268 8.484 0.130 94.367 o
9 4 4 43.929 42.980 0.632 3.924 o
9 4 5 30.369 30.174 0.451 7.760 o
9 4 6 21.271 21.691 0.331 14.596 o
9 4 7 43.238 42.920 0.692 3.375 o
9 4 8 11.517 11.723 0.191 44.808 o
9 4 9 62.359 62.444 0.822 2.239 o
9 4 10 4.322 3.981 0.100 173.932 o
9 4 11 18.148 17.780 0.231 28.127 o
9 4 12 3.772 4.021 0.090 214.203 o
9 4 13 24.261 24.308 0.301 16.313 o
9 4 14 25.997 26.424 0.351 12.377 o
9 4 15 33.353 33.363 0.401 9.056 o
9 4 16 14.151 14.861 0.211 35.436 o
9 4 17 116.969 117.679 1.424 0.722 o
9 4 18 3.254 3.430 0.080 272.366 o
9 4 19 23.898 23.636 0.331 14.100 o
9 4 20 7.778 7.651 0.140 84.550 o
9 4 21 45.963 45.868 0.521 5.216 o
9 4 22 21.316 21.631 0.261 21.550 o
9 4 23 8.623 8.414 0.130 93.657 o
9 4 24 2.719 2.878 0.080 277.899 o
9 4 25 9.466 9.396 0.140 80.134 o
9 4 26 1.174 1.304 0.060 509.948 o
9 4 27 14.695 14.521 0.191 41.501 o
9 4 28 6.107 6.047 0.110 136.913 o
9 4 29 23.507 24.047 0.301 16.482 o
9 4 30 4.053 3.821 0.100 175.224 o
9 4 31 11.656 11.562 0.181 49.126 o
9 4 32 1.243 1.264 0.090 228.683 o
9 5 0 86.417 85.680 1.745 0.560 o
9 5 1 5.579 5.445 0.120 119.147 o
9 5 2 144.083 144.373 1.895 0.421 o
9 5 3 4.194 4.483 0.110 145.147 o
9 5 4 40.318 39.821 0.562 4.907 o
9 5 5 92.550 92.218 1.314 0.902 o
9 5 6 45.625 45.838 0.642 3.763 o
[truncated: 52,768 more chars]
