# Supplementary material for: A quantum crystallographic protocol for general use
Source: Sci Rep. 2025 Apr 19;15:13584. doi: 10.1038/s41598-025-96400-0 (PMC12009286; doi:10.1038/s41598-025-96400-0)
Supplement: Supplementary file 1 — Supplementary Information 1. [file 41598_2025_96400_MOESM1_ESM.zip › Dataset_7_HAR.cif]

data_S_ylide_Cr5_quick2_
_audit_creation_date               2023-11-25
_audit_creation_method
;
Olex2 1.5
(compiled 2023.08.24 svn.re1ec1418 for OlexSys, GUI svn.r6817)
;
_audit_contact_author_address      ?
_audit_contact_author_email        ?
_audit_contact_author_name         ''
_audit_contact_author_phone        ?
_publ_contact_author_id_orcid      ?
_publ_section_references
;
Bourhis, L.J., Dolomanov, O.V., Gildea, R.J., Howard, J.A.K., Puschmann, H.
 (2015). Acta Cryst. A71, 59-75.

Dolomanov, O.V., Bourhis, L.J., Gildea, R.J, Howard, J.A.K. & Puschmann, H.
 (2009), J. Appl. Cryst. 42, 339-341.

Kleemiss, F., Dolomanov, O.V., Bodensteiner, M., Peyerimhoff, N., Midgley, M.,
Bourhis, L.J., Genoni, A., Malaspina, L.A., Jayatilaka, D., Spencer, J.L.,
White, F., Grundkoetter-Stock, B, Steinhauer, S., Lentz, D., Puschmann, H.,
Grabowsky, S. (2021), Chem. Sci., 12, 1675-1692.
;
_chemical_formula_moiety           'C11 H10 O2 S'
_chemical_formula_sum              'C11 H10 O2 S'
_chemical_formula_weight           206.267
_chemical_absolute_configuration   unk
_chemical_oxdiff_formula           C11H10SO2
loop_
  _atom_type_symbol
  _atom_type_scat_dispersion_real
  _atom_type_scat_dispersion_imag
  _atom_type_scat_source
  _atom_type_scat_dispersion_source
 C -0.00220 0.00010 'NoSpherA2: Chem.Sci. 2021, DOI:10.1039/D0SC05526C'
 'Brennan, Cowan, Rev. Sci. Instrum., 1992, 63, 850'
 H 0.00000 0.00000 'NoSpherA2: Chem.Sci. 2021, DOI:10.1039/D0SC05526C'
 'Brennan, Cowan, Rev. Sci. Instrum., 1992, 63, 850'
 O -0.00470 0.00060 'NoSpherA2: Chem.Sci. 2021, DOI:10.1039/D0SC05526C'
 'Brennan, Cowan, Rev. Sci. Instrum., 1992, 63, 850'
 S -0.00650 0.01390 'NoSpherA2: Chem.Sci. 2021, DOI:10.1039/D0SC05526C'
 'Brennan, Cowan, Rev. Sci. Instrum., 1992, 63, 850'

_space_group_crystal_system        'orthorhombic'
_space_group_IT_number             19
_space_group_name_H-M_alt          'P 21 21 21'
_space_group_name_Hall             ' P 2ac 2ab'
_exptl_crystal_description         block
_exptl_crystal_size_max            0.20
_exptl_crystal_size_mid            0.15
_exptl_crystal_size_min            0.05
loop_
  _space_group_symop_id
  _space_group_symop_operation_xyz
 1 x,y,z
 2 x+1/2,-y+1/2,-z
 3 -x,y+1/2,-z+1/2
 4 -x+1/2,-y,z+1/2

_symmetry_Int_Tables_number        19
_cell_length_a                     5.8519(1)
_cell_length_b                     8.9299(1)
_cell_length_c                     18.3315(2)
_cell_angle_alpha                  90
_cell_angle_beta                   90
_cell_angle_gamma                  90
_cell_volume                       957.95(2)
_cell_formula_units_Z              4
_cell_measurement_reflns_used      64740
_cell_measurement_temperature      100.15
_cell_measurement_theta_max        21.3890
_cell_measurement_theta_min        1.6400
_exptl_absorpt_coefficient_mu      0.037
_exptl_absorpt_correction_T_max    1.00000
_exptl_absorpt_correction_T_min    0.53974
_exptl_absorpt_correction_type     multi-scan
_exptl_absorpt_process_details
;
CrysAlisPro 1.171.42.83a (Rigaku Oxford Diffraction, 2023)
Empirical absorption correction using spherical harmonics,
implemented in SCALE3 ABSPACK scaling algorithm.
;
_exptl_crystal_density_diffrn      1.430
_exptl_crystal_F_000               431.840
_diffrn_reflns_av_R_equivalents    0.0579
_diffrn_reflns_av_unetI/netI       0.0178
_diffrn_reflns_Laue_measured_fraction_full  0.9826
_diffrn_reflns_Laue_measured_fraction_max  0.9973
_diffrn_reflns_limit_h_max         13
_diffrn_reflns_limit_h_min         0
_diffrn_reflns_limit_k_max         20
_diffrn_reflns_limit_k_min         0
_diffrn_reflns_limit_l_max         42
_diffrn_reflns_limit_l_min         0
_diffrn_reflns_number              6696
_diffrn_reflns_point_group_measured_fraction_full  0.9826
_diffrn_reflns_point_group_measured_fraction_max  0.9973
_diffrn_reflns_theta_full          8.5678
_diffrn_reflns_theta_max           16.54
_diffrn_reflns_theta_min           1.44
_diffrn_ambient_temperature        100.15
_diffrn_detector                   'Hybrid Pixel Array Detector'
_diffrn_detector_area_resol_mean   5.8140
_diffrn_measured_fraction_theta_full  0.9826
_diffrn_measured_fraction_theta_max  0.9973
_diffrn_measurement_details
;
List of Runs (angles in degrees, time in seconds):

  # Type    Start    End  Width  t~exp~   \w     \q     \k     \f   Frames
--------------------------------------------------------------------------
  1  \w      0.00 180.00   0.20    0.50    --    0.00   0.00   0.00  900
  2  \w      0.00 180.00   0.20    0.50    --    0.00  15.00 -90.00  900
  3  \w      0.00 180.00   0.20    0.50    --    0.00  30.00-180.00  900
  4  \w      0.00 180.00   0.20    0.50    --    0.00  45.00-270.00  900
;
_diffrn_measurement_device         'abstract diffractometer'
_diffrn_measurement_device_type   
 'esperanto-CrysAlisPro-abstract goniometer imported esperanto images'
_diffrn_measurement_method         '\w scans'
_diffrn_orient_matrix_type        
 'CrysAlisPro convention (1999,Acta A55,543-557)'
_diffrn_orient_matrix_UB_11        -0.0362141000
_diffrn_orient_matrix_UB_12        -0.0080994000
_diffrn_orient_matrix_UB_13        0.0058543000
_diffrn_orient_matrix_UB_21        -0.0106475000
_diffrn_orient_matrix_UB_22        0.0265958000
_diffrn_orient_matrix_UB_23        0.0020199000
_diffrn_orient_matrix_UB_31        -0.0193768000
_diffrn_orient_matrix_UB_32        0.0005173000
_diffrn_orient_matrix_UB_33        -0.0120460000
_diffrn_radiation_monochromator    synchrotron
_diffrn_radiation_probe            x-ray
_diffrn_radiation_type             synchrotron
_diffrn_radiation_wavelength       0.24830
_diffrn_source                     synchrotron
_reflns_Friedel_coverage           0.0
_reflns_limit_h_max                13
_reflns_limit_h_min                0
_reflns_limit_k_max                20
_reflns_limit_k_min                0
_reflns_limit_l_max                42
_reflns_limit_l_min                0
_reflns_number_gt                  6571
_reflns_number_total               6696
_reflns_threshold_expression       I>=2u(I)
_computing_cell_refinement         'CrysAlisPro 1.171.42.83a (Rigaku OD, 2023)'
_computing_data_collection         'CrysAlisPro 1.171.42.83a (Rigaku OD, 2023)'
_computing_data_reduction          'CrysAlisPro 1.171.42.83a (Rigaku OD, 2023)'
_computing_molecular_graphics      'Olex2 1.5 (Dolomanov et al., 2009)'
_computing_publication_material    'Olex2 1.5 (Dolomanov et al., 2009)'
_computing_structure_refinement    'olex2.refine 1.5 (Bourhis et al., 2015)'
_refine_diff_density_max           0.1131
_refine_diff_density_min           -0.1671
_refine_diff_density_rms           0.0266
_refine_ls_d_res_high              0.4360
_refine_ls_d_res_low               4.9323
_refine_ls_goodness_of_fit_ref     1.2982
_refine_ls_hydrogen_treatment      refall
_refine_ls_matrix_type             full
_refine_ls_number_constraints      0
_refine_ls_number_parameters       242
_refine_ls_number_reflns           6696
_refine_ls_number_restraints       6
_refine_ls_R_factor_all            0.0107
_refine_ls_R_factor_gt             0.0103
_refine_ls_restrained_S_all        1.2976
_refine_ls_shift/su_max            0.0025
_refine_ls_shift/su_mean           0.0001
_refine_ls_structure_factor_coef   Fsqd
_refine_ls_weighting_details      
 'w=1/[\s^2^(Fo^2^)+(0.0000P)^2^] where P=(Fo^2^+2Fc^2^)/3'
_refine_ls_weighting_scheme        calc
_refine_ls_wR_factor_gt            0.0248
_refine_ls_wR_factor_ref           0.0249
_refine_ls_abs_structure_details
;
 Flack x determined using 5242 quotients [(I+)-(I-)]/[(I+)+(I-)]
 (Parsons, Flack and Wagner, Acta Cryst. B69 (2013) 249-259).
;
_refine_ls_abs_structure_Flack     0.03(6)
_olex2_refinement_description
;
1. Rigid body (RIGU) restrains
 S1, C10
 with sigma for 1-2 distances of 0.00005 and sigma for 1-3 distances of 0.00005
 S1, C11
 with sigma for 1-2 distances of 0.0001 and sigma for 1-3 distances of 0.0001
;
_olex2_refine_details
;
Refinement using NoSpherA2, an implementation of
NOn-SPHERical Atom-form-factors in Olex2.
Please cite:
F. Kleemiss et al. Chem. Sci. DOI 10.1039/D0SC05526C - 2021
NoSpherA2 implementation of HAR makes use of
tailor-made aspherical atomic form factors calculated
on-the-fly from a Hirshfeld-partitioned electron density (ED) - not from
spherical-atom form factors.

The ED is calculated from a gaussian basis set single determinant SCF
wavefunction - either Hartree-Fock or DFT using selected funtionals
 - for a fragment of the crystal.
This fragment can be embedded in an electrostatic crystal field by employing cluster charges
or modelled using implicit solvation models, depending on the software used.
The following options were used:
   SOFTWARE:       ORCA
   PARTITIONING:   NoSpherA2
   INT ACCURACY:   Normal
   METHOD:         B3LYP
   BASIS SET:      def2-TZVP
   CHARGE:         0
   MULTIPLICITY:   1
   DATE:           2023-11-24_16-35-31
;
loop_
  _atom_site_label
  _atom_site_type_symbol
  _atom_site_fract_x
  _atom_site_fract_y
  _atom_site_fract_z
  _atom_site_U_iso_or_equiv
  _atom_site_adp_type
  _atom_site_occupancy
  _atom_site_refinement_flags_posn
  _atom_site_refinement_flags_adp
 S1 S 0.188574(17) 0.313168(11) 0.259481(5) 0.01180(2) Uani 1.000000 . U
 O2 O 0.15441(3) 0.589449(17) 0.370410(8) 0.01737(2) Uani 1.000000 . .
 O1 O 0.67553(2) 0.195127(17) 0.321931(8) 0.016498(19) Uani 1.000000 . .
 C5 C 0.31122(3) 0.498030(16) 0.374322(7) 0.012286(17) Uani 1.000000 . .
 C2 C 0.57471(2) 0.302408(17) 0.349691(8) 0.011968(18) Uani 1.000000 . .
 C3 C 0.65031(3) 0.383879(18) 0.417186(8) 0.012614(19) Uani 1.000000 . .
 C7 C 0.86227(4) 0.44884(2) 0.523500(10) 0.01899(3) Uani 1.000000 . .
 C6 C 0.83603(3) 0.35724(2) 0.461920(10) 0.01611(2) Uani 1.000000 . .
 C11 C 0.34827(4) 0.32164(2) 0.175894(10) 0.02023(3) Uani 1.000000 . U
 C1 C 0.36671(3) 0.373970(17) 0.327221(8) 0.012210(18) Uani 1.000000 . .
 C10 C 0.17288(3) 0.114499(18) 0.270999(10) 0.01599(2) Uani 1.000000 . U
 C9 C 0.51725(4) 0.58816(2) 0.493093(9) 0.01707(3) Uani 1.000000 . .
 C4 C 0.49360(3) 0.497789(18) 0.432266(8) 0.012971(19) Uani 1.000000 . .
 C8 C 0.70477(4) 0.56195(2) 0.539063(10) 0.01942(3) Uani 1.000000 . .
 H10a H 0.3457(10) 0.0685(7) 0.2730(4) 0.0346(14) Uani 1.000000 . .
 H9 H 0.3942(12) 0.6754(6) 0.5051(3) 0.0328(14) Uani 1.000000 . .
 H10b H 0.0813(13) 0.0959(8) 0.3211(3) 0.0396(16) Uani 1.000000 . .
 H11a H 0.3618(14) 0.4402(7) 0.1622(3) 0.0390(17) Uani 1.000000 . .
 H6 H 0.9566(12) 0.2684(7) 0.4497(4) 0.0345(14) Uani 1.000000 . .
 H11b H 0.2475(15) 0.2619(9) 0.1353(3) 0.0429(18) Uani 1.000000 . .
 H7 H 1.0076(10) 0.4311(7) 0.5598(3) 0.0331(15) Uani 1.000000 . .
 H11c H 0.5112(11) 0.2699(8) 0.1844(4) 0.0371(16) Uani 1.000000 . .
 H8 H 0.7292(13) 0.6321(8) 0.5865(3) 0.0393(16) Uani 1.000000 . .
 H10c H 0.0754(14) 0.0736(7) 0.2252(3) 0.0401(16) Uani 1.000000 . .

loop_
  _atom_site_anharm_GC_C_label
  _atom_site_anharm_GC_C_111
  _atom_site_anharm_GC_C_112
  _atom_site_anharm_GC_C_113
  _atom_site_anharm_GC_C_122
  _atom_site_anharm_GC_C_123
  _atom_site_anharm_GC_C_133
  _atom_site_anharm_GC_C_222
  _atom_site_anharm_GC_C_223
  _atom_site_anharm_GC_C_233
  _atom_site_anharm_GC_C_333
 S1 0.00000010(3) 0.000000098(11) -0.000000011(5) 0.000000057(7) -0.000000020(3)
 -0.0000000108(16) 0.000000012(8) -0.000000013(2) 0.0000000028(10)
 0.0000000059(9)

loop_
  _atom_site_anharm_GC_D_label
  _atom_site_anharm_GC_D_1111
  _atom_site_anharm_GC_D_1112
  _atom_site_anharm_GC_D_1113
  _atom_site_anharm_GC_D_1122
  _atom_site_anharm_GC_D_1123
  _atom_site_anharm_GC_D_1133
  _atom_site_anharm_GC_D_1222
  _atom_site_anharm_GC_D_1223
  _atom_site_anharm_GC_D_1233
  _atom_site_anharm_GC_D_1333
  _atom_site_anharm_GC_D_2222
  _atom_site_anharm_GC_D_2223
  _atom_site_anharm_GC_D_2233
  _atom_site_anharm_GC_D_2333
  _atom_site_anharm_GC_D_3333
 S1 0.000000022(3) -0.0000000090(9) -0.0000000006(4) 0.0000000027(4)
 0.00000000014(15) -0.00000000066(9) -0.0000000038(4) 0.00000000001(10)
 -0.00000000020(4) -0.00000000014(5) -0.0000000004(4) 0.00000000001(11)
 -0.00000000021(4) 0.00000000003(3) -0.00000000030(3)

loop_
  _atom_site_aniso_label
  _atom_site_aniso_U_11
  _atom_site_aniso_U_22
  _atom_site_aniso_U_33
  _atom_site_aniso_U_12
  _atom_site_aniso_U_13
  _atom_site_aniso_U_23
 S1 0.01282(4) 0.01057(3) 0.01200(4) 0.00100(3) -0.00257(3) -0.00101(2)
 O2 0.01975(5) 0.01474(4) 0.01763(4) 0.00556(4) -0.00336(4) -0.00294(3)
 O1 0.01407(4) 0.01685(4) 0.01857(4) 0.00348(4) -0.00063(3) -0.00426(3)
 C5 0.01460(4) 0.01065(4) 0.01160(4) 0.00091(4) -0.00100(3) -0.00072(3)
 C2 0.01135(4) 0.01216(4) 0.01239(4) 0.00018(3) -0.00040(3) -0.00082(3)
 C3 0.01316(4) 0.01265(4) 0.01203(4) -0.00091(3) -0.00190(3) 0.00004(3)
 C7 0.02251(7) 0.01840(6) 0.01606(5) -0.00289(5) -0.00766(5) 0.00084(4)
 C6 0.01533(5) 0.01722(5) 0.01579(5) -0.00083(4) -0.00448(4) 0.00064(4)
 C11 0.02958(8) 0.01815(6) 0.01296(5) -0.00182(6) 0.00228(5) -0.00087(4)
 C1 0.01283(4) 0.01173(4) 0.01207(4) 0.00098(3) -0.00157(3) -0.00175(3)
 C10 0.01616(5) 0.01181(4) 0.01999(5) -0.00121(3) -0.00283(4) -0.00008(3)
 C9 0.02501(7) 0.01358(5) 0.01263(4) 0.00051(5) -0.00341(5) -0.00201(4)
 C4 0.01646(5) 0.01137(4) 0.01108(4) -0.00033(4) -0.00180(3) -0.00058(3)
 C8 0.02835(8) 0.01612(6) 0.01377(5) -0.00244(6) -0.00656(5) -0.00096(4)
 H10a 0.021(3) 0.025(3) 0.058(4) 0.003(3) 0.004(3) -0.004(3)
 H9 0.040(4) 0.028(3) 0.031(3) 0.009(3) -0.006(3) -0.006(3)
 H10b 0.047(4) 0.039(4) 0.033(3) -0.009(3) 0.010(3) 0.007(3)
 H11a 0.060(5) 0.024(3) 0.033(3) -0.008(3) 0.003(3) 0.004(3)
 H6 0.032(3) 0.036(4) 0.035(3) 0.010(3) -0.007(3) -0.004(3)
 H11b 0.059(5) 0.045(4) 0.024(3) -0.006(4) -0.003(3) -0.015(3)
 H7 0.033(4) 0.032(3) 0.035(3) 0.004(3) -0.016(3) -0.005(3)
 H11c 0.036(4) 0.042(4) 0.033(3) 0.003(3) 0.014(3) -0.003(3)
 H8 0.055(4) 0.039(4) 0.023(3) -0.006(4) -0.008(3) -0.009(3)
 H10c 0.051(4) 0.030(3) 0.039(3) -0.010(3) -0.010(3) -0.011(3)

loop_
  _geom_bond_atom_site_label_1
  _geom_bond_atom_site_label_2
  _geom_bond_distance
  _geom_bond_site_symmetry_2
  _geom_bond_publ_flag
 S1 C11 1.7964(2) . ?
 S1 C1 1.70981(17) . ?
 S1 C10 1.78897(19) . ?
 O2 C5 1.2303(2) . ?
 O1 C2 1.2348(2) . ?
 C5 C1 1.4416(2) . ?
 C5 C4 1.5057(2) . ?
 C2 C3 1.5020(2) . ?
 C2 C1 1.4351(2) . ?
 C3 C6 1.3821(2) . ?
 C3 C4 1.3972(2) . ?
 C7 C6 1.4025(3) . ?
 C7 C8 1.3968(3) . ?
 C7 H7 1.092(6) . ?
 C6 H6 1.085(6) . ?
 C11 H11a 1.091(6) . ?
 C11 H11b 1.089(7) . ?
 C11 H11c 1.071(7) . ?
 C10 H10a 1.092(6) . ?
 C10 H10b 1.076(6) . ?
 C10 H10c 1.078(7) . ?
 C9 C4 1.3834(2) . ?
 C9 C8 1.4032(3) . ?
 C9 H9 1.083(6) . ?
 C8 H8 1.081(6) . ?

loop_
  _geom_angle_atom_site_label_1
  _geom_angle_atom_site_label_2
  _geom_angle_atom_site_label_3
  _geom_angle
  _geom_angle_site_symmetry_1
  _geom_angle_site_symmetry_3
  _geom_angle_publ_flag
 C1 S1 C11 106.795(11) . . ?
 C10 S1 C11 99.738(11) . . ?
 C10 S1 C1 105.099(9) . . ?
 C1 C5 O2 130.016(15) . . ?
 C4 C5 O2 124.800(14) . . ?
 C4 C5 C1 105.176(13) . . ?
 C3 C2 O1 125.068(14) . . ?
 C1 C2 O1 129.227(14) . . ?
 C1 C2 C3 105.698(13) . . ?
 C6 C3 C2 129.570(15) . . ?
 C4 C3 C2 108.803(13) . . ?
 C4 C3 C6 121.604(15) . . ?
 C8 C7 C6 120.923(17) . . ?
 H7 C7 C6 119.4(3) . . ?
 H7 C7 C8 119.6(3) . . ?
 C7 C6 C3 117.600(17) . . ?
 H6 C6 C3 121.0(4) . . ?
 H6 C6 C7 121.4(4) . . ?
 H11a C11 S1 105.9(4) . . ?
 H11b C11 S1 106.3(4) . . ?
 H11b C11 H11a 111.0(5) . . ?
 H11c C11 S1 108.7(4) . . ?
 H11c C11 H11a 112.8(6) . . ?
 H11c C11 H11b 111.7(6) . . ?
 C5 C1 S1 122.799(12) . . ?
 C2 C1 S1 125.743(12) . . ?
 C2 C1 C5 111.181(13) . . ?
 H10a C10 S1 109.2(3) . . ?
 H10b C10 S1 106.2(4) . . ?
 H10b C10 H10a 112.0(5) . . ?
 H10c C10 S1 105.7(4) . . ?
 H10c C10 H10a 112.9(6) . . ?
 H10c C10 H10b 110.4(6) . . ?
 C8 C9 C4 117.710(18) . . ?
 H9 C9 C4 121.1(3) . . ?
 H9 C9 C8 121.2(3) . . ?
 C3 C4 C5 109.067(13) . . ?
 C9 C4 C5 129.694(16) . . ?
 C9 C4 C3 121.232(15) . . ?
 C9 C8 C7 120.927(17) . . ?
 H8 C8 C7 119.7(4) . . ?
 H8 C8 C9 119.3(4) . . ?

loop_
  _geom_torsion_atom_site_label_1
  _geom_torsion_atom_site_label_2
  _geom_torsion_atom_site_label_3
  _geom_torsion_atom_site_label_4
  _geom_torsion
  _geom_torsion_site_symmetry_1
  _geom_torsion_site_symmetry_2
  _geom_torsion_site_symmetry_3
  _geom_torsion_site_symmetry_4
  _geom_torsion_publ_flag
 S1 C1 C5 O2 -9.649(19) . . . . ?
 S1 C1 C5 C4 171.425(14) . . . . ?
 S1 C1 C2 O1 7.200(19) . . . . ?
 S1 C1 C2 C3 -171.921(15) . . . . ?
 O2 C5 C1 C2 176.09(2) . . . . ?
 O2 C5 C4 C3 -176.525(18) . . . . ?
 O2 C5 C4 C9 4.41(2) . . . . ?
 O1 C2 C3 C6 -1.45(2) . . . . ?
 O1 C2 C3 C4 -179.663(18) . . . . ?
 O1 C2 C1 C5 -178.746(19) . . . . ?
 C5 C1 C2 C3 2.133(14) . . . . ?
 C5 C4 C3 C2 -1.233(14) . . . . ?
 C5 C4 C3 C6 -179.620(13) . . . . ?
 C5 C4 C9 C8 179.23(2) . . . . ?
 C2 C3 C6 C7 -177.944(19) . . . . ?
 C2 C3 C4 C9 177.929(14) . . . . ?
 C3 C6 C7 C8 0.49(2) . . . . ?
 C3 C4 C9 C8 0.26(2) . . . . ?
 C7 C8 C9 C4 0.31(2) . . . . ?

loop_
  _diffrn_refln_index_h
  _diffrn_refln_index_k
  _diffrn_refln_index_l
  _diffrn_refln_intensity_net
  _diffrn_refln_intensity_u
  _diffrn_refln_scale_group_code
 2 0 0 4346.73 156.4 1
 4 0 0 897.03 24.32 1
 6 0 0 2773.8 65.67 1
 8 0 0 282.15 6.82 1
 10 0 0 6.03 0.37 1
 12 0 0 23.38 1.13 1
 1 1 0 58.13 6.72 1
 2 1 0 420.78 8.99 1
 3 1 0 59.89 1.21 1
 4 1 0 476.99 6.87 1
 5 1 0 66.3 1.19 1
 6 1 0 462.35 7.8 1
 7 1 0 32.7 0.78 1
 8 1 0 21.11 0.48 1
 9 1 0 21.46 0.47 1
 10 1 0 139.39 2.95 1
 11 1 0 10.99 0.32 1
 12 1 0 27.98 0.77 1
 13 1 0 0.17 0.18 1
 0 2 0 2.14 0.13 1
 1 2 0 43.21 1.1 1
 2 2 0 598.26 11.82 1
 4 2 0 78.67 1.66 1
 5 2 0 843.02 15.13 1
 6 2 0 0.34 0.08 1
 7 2 0 140.38 2.44 1
 8 2 0 238.92 4.12 1
 9 2 0 1.4 0.13 1
 10 2 0 1.27 0.16 1
 11 2 0 47.79 0.94 1
 12 2 0 2.53 0.24 1
 13 2 0 19.89 0.49 1
 1 3 0 1944.2 36.85 1
 2 3 0 2585.78 44.98 1
 3 3 0 215.25 12.92 1
 4 3 0 410.75 7.47 1
 5 3 0 250.85 4.58 1
 6 3 0 32.69 0.63 1
 7 3 0 77.59 1.39 1
 8 3 0 4.1 0.17 1
 9 3 0 20.39 0.48 1
 10 3 0 1.17 0.17 1
 11 3 0 17.8 0.43 1
 12 3 0 1.53 0.21 1
 13 3 0 0.18 0.18 1
 0 4 0 1574.47 37.46 1
 1 4 0 7.9 0.2 1
 2 4 0 262.47 9.66 1
 3 4 0 2104.94 50.28 1
 4 4 0 537.85 11.3 1
 5 4 0 651.63 10.93 1
 6 4 0 118.72 2.15 1
 7 4 0 3.72 0.16 1
 8 4 0 7.34 0.22 1
 9 4 0 66.98 1.43 1
 10 4 0 67 1.52 1
 11 4 0 47.57 0.94 1
 12 4 0 0.27 0.2 1
 13 4 0 13.83 0.4 1
 1 5 0 3318.05 224.07 1
 2 5 0 393.45 9.57 1
 3 5 0 479.46 8.07 1
 4 5 0 197.08 3.62 1
 5 5 0 274.7 4.87 1
 6 5 0 77.02 1.37 1
 7 5 0 786.05 13.75 1
 8 5 0 0.82 0.12 1
 9 5 0 85.26 1.8 1
 10 5 0 1.95 0.18 1
 11 5 0 14.48 0.4 1
 12 5 0 2.41 0.21 1
 13 5 0 18.08 0.47 1
 0 6 0 496.6 13.69 1
 1 6 0 400.91 7.48 1
 2 6 0 231.13 4.21 1
 3 6 0 1954.09 41.24 1
 5 6 0 380.46 6.66 1
 6 6 0 109.85 1.94 1
 7 6 0 33.78 0.67 1
 8 6 0 143.82 2.6 1
 9 6 0 18.52 0.54 1
 10 6 0 44.33 0.88 1
 11 6 0 3.74 0.27 1
 12 6 0 2.28 0.21 1
 1 7 0 56.92 1.18 1
 2 7 0 238.03 4.13 1
 3 7 0 77.7 1.38 1
 4 7 0 137.22 2.37 1
 5 7 0 199.6 3.55 1
 6 7 0 192 3.43 1
 7 7 0 52.32 1.02 1
 8 7 0 6.44 0.27 1
 9 7 0 0.96 0.21 1
 10 7 0 26 0.59 1
 11 7 0 12.7 0.39 1
 12 7 0 17.2 0.45 1
 0 8 0 662.19 16.92 1
 1 8 0 30.45 0.84 1
 2 8 0 275.09 4.7 1
 3 8 0 268.28 4.76 1
 4 8 0 0.65 0.1 1
 5 8 0 12.16 0.41 1
 6 8 0 0.06 0.11 1
 7 8 0 3.83 0.18 1
 8 8 0 169.12 3.41 1
 9 8 0 17.2 0.49 1
 10 8 0 19.98 0.53 1
 11 8 0 1.22 0.18 1
 12 8 0 0.06 0.18 1
 1 9 0 9.27 0.26 1
 2 9 0 361.21 6.1 1
 4 9 0 268.09 4.59 1
 5 9 0 5.45 0.21 1
 6 9 0 85.14 1.59 1
 7 9 0 16.39 0.42 1
 8 9 0 3.85 0.24 1
 9 9 0 3.03 0.23 1
 10 9 0 52.84 1.24 1
 11 9 0 4.56 0.25 1
 12 9 0 9.57 0.33 1
 0 10 0 1306.91 33.53 1
 1 10 0 163.38 3.03 1
 2 10 0 22.02 0.46 1
 3 10 0 239.61 4.14 1
 4 10 0 4.6 0.19 1
 5 10 0 204.05 3.54 1
 6 10 0 197.65 3.55 1
 7 10 0 0.35 0.17 1
 8 10 0 98.03 1.97 1
 9 10 0 0.48 0.18 1
 10 10 0 17.16 0.54 1
 11 10 0 4.94 0.27 1
 1 11 0 1025.61 18.27 1
 2 11 0 385.96 6.57 1
 3 11 0 86.67 1.56 1
 4 11 0 153.83 2.77 1
 5 11 0 261.25 4.48 1
 6 11 0 21.39 0.61 1
 7 11 0 224.29 4.66 1
 8 11 0 11.86 0.42 1
 9 11 0 27.37 0.61 1
 10 11 0 28.58 0.65 1
 11 11 0 0.47 0.2 1
 0 12 0 0.27 0.17 1
 1 12 0 11.36 0.62 1
 2 12 0 24.89 0.53 1
 3 12 0 1.68 0.14 1
 4 12 0 116.22 2.06 1
 5 12 0 74.72 1.67 1
 6 12 0 10.85 0.43 1
 7 12 0 17.33 0.5 1
 8 12 0 1.24 0.19 1
 9 12 0 0 0.18 1
 10 12 0 10.7 0.35 1
 1 13 0 39.56 0.76 1
 2 13 0 17.93 0.42 1
 3 13 0 39.85 1.03 1
 4 13 0 45.57 1.45 1
 5 13 0 5.67 0.43 1
 6 13 0 0.39 0.17 1
 7 13 0 19.45 0.63 1
 8 13 0 3.09 0.22 1
 9 13 0 9.4 0.32 1
 10 13 0 0.98 0.21 1
 0 14 0 27.34 1.02 1
 1 14 0 0.72 0.22 1
 2 14 0 61.68 2.08 1
 3 14 0 130.34 4.8 1
 4 14 0 21.77 0.54 1
 5 14 0 74.99 1.4 1
 6 14 0 6.98 0.33 1
 7 14 0 2.58 0.2 1
 8 14 0 13.66 0.4 1
 9 14 0 3.23 0.23 1
 1 15 0 13.08 0.39 1
 2 15 0 117.52 2.27 1
 3 15 0 4.89 0.22 1
 4 15 0 121.86 2.25 1
 5 15 0 9.85 0.33 1
 6 15 0 33.35 0.75 1
 7 15 0 12.86 0.4 1
 8 15 0 11.5 0.41 1
 9 15 0 0.1 0.2 1
 0 16 0 396.83 11.16 1
 1 16 0 0.9 0.19 1
 2 16 0 74.28 1.47 1
 3 16 0 16.32 0.45 1
 4 16 0 6.55 0.27 1
 5 16 0 12.46 0.42 1
 6 16 0 43.99 0.89 1
 7 16 0 6.56 0.36 1
 8 16 0 17.54 0.47 1
 1 17 0 2.28 0.23 1
 2 17 0 18.22 0.45 1
 3 17 0 0.18 0.17 1
 4 17 0 15.3 0.42 1
 5 17 0 6.49 0.27 1
 6 17 0 14.7 0.41 1
 7 17 0 1.54 0.22 1
 0 18 0 4.87 0.42 1
 1 18 0 1.76 0.2 1
 2 18 0 0.33 0.19 1
 3 18 0 2.72 0.21 1
 4 18 0 1.83 0.2 1
 5 18 0 8.62 0.43 1
 6 18 0 0.21 0.2 1
 1 19 0 42.52 0.9 1
 2 19 0 0.49 0.19 1
 3 19 0 0 0.19 1
 4 19 0 0.42 0.2 1
 5 19 0 13.88 0.41 1
 0 20 0 9.83 0.52 1
 1 20 0 9.75 0.35 1
 2 20 0 0.74 0.21 1
 2 0 1 382.7 6.89 1
 3 0 1 401.25 7.52 1
 4 0 1 28.17 0.6 1
 5 0 1 496.72 8.68 1
 6 0 1 37 0.7 1
 7 0 1 88.13 1.57 1
 8 0 1 0.17 0.1 1
 9 0 1 12.47 0.31 1
 10 0 1 5.9 0.24 1
 11 0 1 28.17 0.8 1
 12 0 1 1.86 0.23 1
 13 0 1 13.09 0.38 1
 1 1 1 2108.7 42.6 1
 2 1 1 127.96 1.53 1
 3 1 1 708.63 9.67 1
 4 1 1 198.34 2.86 1
 5 1 1 267.21 3.39 1
 6 1 1 14.43 0.22 1
 7 1 1 123.11 1.49 1
 8 1 1 12.9 0.26 1
 9 1 1 51.55 0.69 1
 10 1 1 6.1 0.18 1
 11 1 1 31.79 0.47 1
 12 1 1 3.9 0.19 1
 13 1 1 0 0.13 1
 0 2 1 1351.9 28.55 1
 1 2 1 966.05 13.04 1
 2 2 1 318.66 4.46 1
 3 2 1 253.5 5.14 1
 4 2 1 20.8 0.38 1
 5 2 1 632.63 7.67 1
 6 2 1 6.64 0.14 1
 7 2 1 15.36 0.24 1
 8 2 1 19.09 0.3 1
 9 2 1 9.88 0.2 1
 10 2 1 15.5 0.32 1
 11 2 1 43.39 0.63 1
 12 2 1 6.92 0.23 1
 13 2 1 11.81 0.26 1
 0 3 1 265.45 5.22 1
 1 3 1 165.6 2.37 1
 2 3 1 37.86 0.51 1
 3 3 1 188.01 3.69 1
 4 3 1 317.4 4.22 1
 5 3 1 375.97 4 1
 6 3 1 386.86 4.72 1
 7 3 1 19.99 0.3 1
 8 3 1 65.51 0.91 1
 9 3 1 1.21 0.11 1
 10 3 1 40.53 0.67 1
 11 3 1 21.47 0.45 1
 12 3 1 19.25 0.39 1
 13 3 1 0.82 0.13 1
 0 4 1 3708.75 71.63 1
 1 4 1 196.51 3.05 1
 2 4 1 409.23 9.21 1
 3 4 1 65.74 1.12 1
 4 4 1 69.52 0.97 1
 5 4 1 311.17 3.8 1
 6 4 1 119.47 1.48 1
 7 4 1 13.05 0.23 1
 8 4 1 152.94 1.89 1
 9 4 1 19.33 0.36 1
 10 4 1 13.52 0.29 1
 11 4 1 25.65 0.42 1
 12 4 1 0.66 0.14 1
 13 4 1 0.08 0.13 1
 0 5 1 447.96 17.52 1
 1 5 1 405.85 12.3 1
 2 5 1 144.68 2.17 1
 3 5 1 41.47 0.56 1
 4 5 1 32.89 0.51 1
 5 5 1 49.15 0.71 1
 6 5 1 160.14 2.12 1
 7 5 1 34.96 0.49 1
 8 5 1 40.14 0.56 1
 9 5 1 5.51 0.17 1
 10 5 1 16.34 0.31 1
 11 5 1 8.41 0.22 1
 12 5 1 7.81 0.21 1
 13 5 1 0.67 0.14 1
 0 6 1 354.76 7.52 1
 1 6 1 244.86 3.4 1
 2 6 1 242.23 3.12 1
 3 6 1 116.38 1.48 1
 4 6 1 79.4 1.06 1
 5 6 1 75.2 0.97 1
 6 6 1 36.99 0.52 1
 7 6 1 106.87 1.39 1
 8 6 1 182.12 2.37 1
 9 6 1 4.55 0.16 1
 10 6 1 24.18 0.42 1
 11 6 1 2.81 0.16 1
 12 6 1 3.47 0.16 1
 0 7 1 77.38 1.51 1
 1 7 1 413.38 5.21 1
 2 7 1 352.5 3.44 1
 3 7 1 141.73 1.79 1
 4 7 1 66.74 0.89 1
 5 7 1 66.06 0.87 1
 6 7 1 5.45 0.14 1
 7 7 1 135.35 1.71 1
 8 7 1 7.08 0.2 1
 9 7 1 19.89 0.5 1
 10 7 1 5.92 0.18 1
 11 7 1 5.9 0.19 1
 12 7 1 1.39 0.14 1
 0 8 1 198.01 3.5 1
 1 8 1 45.19 0.61 1
 2 8 1 197.95 2.44 1
 3 8 1 225.42 2.72 1
 4 8 1 50.26 0.77 1
 5 8 1 249.01 3.03 1
 6 8 1 116.26 1.51 1
 7 8 1 7.78 0.18 1
 8 8 1 3.07 0.15 1
 9 8 1 8.24 0.23 1
 10 8 1 4.13 0.18 1
 11 8 1 3.17 0.16 1
 12 8 1 3.28 0.16 1
 0 9 1 223.72 3.97 1
 1 9 1 257.07 3.21 1
 2 9 1 77.01 0.98 1
 3 9 1 150.14 1.85 1
 4 9 1 119.52 1.53 1
 5 9 1 6.98 0.16 1
 6 9 1 128.87 1.64 1
 7 9 1 121.44 1.63 1
 8 9 1 15.93 0.34 1
 9 9 1 25.07 0.49 1
 10 9 1 6.46 0.22 1
 11 9 1 11.32 0.25 1
 12 9 1 9.4 0.25 1
 0 10 1 130.74 2.37 1
 1 10 1 14.7 0.29 1
 2 10 1 279.02 3.38 1
 3 10 1 107.86 1.37 1
 4 10 1 23.01 0.35 1
 5 10 1 35.93 0.52 1
 6 10 1 43.52 0.6 1
 7 10 1 16.96 0.41 1
 8 10 1 116.91 1.67 1
 9 10 1 2.47 0.15 1
 10 10 1 24.92 0.41 1
 11 10 1 0.89 0.15 1
 0 11 1 153.88 2.77 1
 1 11 1 100.56 1.3 1
 2 11 1 131.97 1.63 1
 3 11 1 68.96 0.9 1
 4 11 1 89.55 1.18 1
 5 11 1 41.95 0.6 1
 6 11 1 24.89 0.48 1
 7 11 1 9.12 0.26 1
 8 11 1 1.78 0.15 1
 9 11 1 2.22 0.14 1
 10 11 1 3.53 0.16 1
 11 11 1 5.47 0.2 1
 0 12 1 166.38 3.01 1
 1 12 1 7.42 0.18 1
 2 12 1 31.28 0.45 1
 3 12 1 10.28 0.22 1
 4 12 1 0.62 0.09 1
 5 12 1 25.7 0.5 1
 6 12 1 17.11 0.42 1
 7 12 1 1.64 0.14 1
 8 12 1 24.26 0.41 1
 9 12 1 0.56 0.13 1
 10 12 1 14.33 0.29 1
 0 13 1 73.93 1.45 1
 1 13 1 43.33 0.62 1
 2 13 1 29.74 0.43 1
 3 13 1 27.92 0.47 1
 4 13 1 51.89 1.07 1
 5 13 1 58.49 1.06 1
 6 13 1 77.26 1.13 1
 7 13 1 13.48 0.35 1
 8 13 1 8.33 0.21 1
 9 13 1 22.94 0.4 1
 10 13 1 10.88 0.25 1
 0 14 1 128.92 3.02 1
 1 14 1 18.97 0.48 1
 2 14 1 36.55 0.93 1
 3 14 1 56.81 1.15 1
 4 14 1 29.56 0.49 1
 5 14 1 94.75 1.28 1
 6 14 1 1.88 0.14 1
 7 14 1 14.81 0.3 1
 8 14 1 10.39 0.24 1
 9 14 1 0.78 0.14 1
 0 15 1 36.83 0.88 1
 1 15 1 166.25 2.04 1
 2 15 1 3.02 0.15 1
 3 15 1 6.58 0.2 1
 4 15 1 18.8 0.34 1
 5 15 1 37.37 0.58 1
 6 15 1 7.71 0.2 1
 7 15 1 25.04 0.42 1
 8 15 1 5.09 0.2 1
 9 15 1 5.28 0.2 1
 0 16 1 0.27 0.21 1
 1 16 1 7.8 0.32 1
 2 16 1 2.32 0.14 1
 3 16 1 4.89 0.18 1
 4 16 1 1.05 0.13 1
 5 16 1 27 0.43 1
 6 16 1 1.06 0.14 1
 7 16 1 17.75 0.33 1
 8 16 1 2.12 0.17 1
 0 17 1 5.47 0.25 1
 1 17 1 29.48 0.48 1
 2 17 1 9.63 0.22 1
 3 17 1 32.6 0.49 1
 4 17 1 0.37 0.13 1
 5 17 1 18 0.32 1
 6 17 1 3.56 0.18 1
 7 17 1 8.1 0.22 1
 0 18 1 58.81 1.18 1
 1 18 1 7.06 0.21 1
 2 18 1 21.43 0.38 1
 3 18 1 8.9 0.25 1
 4 18 1 2.41 0.15 1
 5 18 1 9.92 0.24 1
 6 18 1 12.6 0.29 1
 0 19 1 0.8 0.19 1
 1 19 1 8.32 0.23 1
 2 19 1 8.84 0.23 1
 3 19 1 3.24 0.17 1
 4 19 1 20.97 0.37 1
 5 19 1 6.01 0.2 1
 0 20 1 12.47 0.41 1
 1 20 1 1.5 0.16 1
 2 20 1 7.81 0.23 1
 1 0 2 180.19 12.22 1
 2 0 2 2819.61 52.29 1
 3 0 2 132.75 3.19 1
 4 0 2 193.89 5.08 1
 5 0 2 31.39 0.64 1
 6 0 2 89.12 1.57 1
 7 0 2 2.96 0.13 1
 8 0 2 426.38 7.24 1
 9 0 2 2.02 0.14 1
 10 0 2 30.15 0.72 1
 11 0 2 28.36 0.65 1
 12 0 2 0.25 0.18 1
 13 0 2 0.97 0.2 1
 1 1 2 4848.94 81.56 1
 2 1 2 2402.92 30.37 1
 3 1 2 343.2 3.78 1
 4 1 2 1313.83 20.31 1
 5 1 2 176.61 2.52 1
 6 1 2 555.83 7.33 1
 7 1 2 55.76 0.73 1
 8 1 2 3.99 0.14 1
 9 1 2 5.63 0.15 1
 10 1 2 89.98 1.39 1
 11 1 2 1.17 0.12 1
 12 1 2 36.18 0.55 1
 13 1 2 3.77 0.17 1
 0 2 2 8634.56 183.11 1
 1 2 2 4928.02 65.93 1
 2 2 2 475.64 6.66 1
 3 2 2 55.85 1.07 1
 4 2 2 118.74 1.75 1
 5 2 2 149.65 2.15 1
 6 2 2 315.73 3.8 1
 7 2 2 160.51 1.98 1
 8 2 2 79.01 1.01 1
 9 2 2 10.57 0.21 1
 10 2 2 28.95 0.5 1
 11 2 2 16.74 0.31 1
 12 2 2 0.89 0.13 1
 13 2 2 7.86 0.22 1
 0 3 2 95.49 2.33 1
 1 3 2 3181.53 39.26 1
 2 3 2 45.71 0.78 1
 3 3 2 584.39 10.52 1
 4 3 2 129.37 1.74 1
 5 3 2 263.93 3.2 1
 6 3 2 83.02 1.06 1
 7 3 2 417.48 5.09 1
 8 3 2 5.16 0.13 1
 9 3 2 37.63 0.56 1
 10 3 2 22.83 0.4 1
 11 3 2 16.42 0.3 1
 12 3 2 0.86 0.13 1
 13 3 2 3.61 0.16 1
 0 4 2 55.74 1.01 1
 1 4 2 928.67 11.82 1
 2 4 2 94.58 2.33 1
 3 4 2 1247.83 17.39 1
 4 4 2 36.18 0.57 1
 5 4 2 911.57 11.25 1
 6 4 2 3.35 0.1 1
 7 4 2 54.63 0.72 1
 8 4 2 4.94 0.16 1
 9 4 2 6.13 0.19 1
 10 4 2 4.7 0.2 1
 11 4 2 34.15 0.53 1
 12 4 2 2.43 0.15 1
 13 4 2 17.43 0.32 1
 0 5 2 123.86 4.88 1
 1 5 2 1112.91 23.61 1
 2 5 2 238.62 4.95 1
 3 5 2 362.35 4.84 1
 4 5 2 447.97 5.52 1
 5 5 2 192.24 2.36 1
 6 5 2 148.6 1.94 1
 7 5 2 239.25 3.02 1
 8 5 2 36.65 0.55 1
 9 5 2 140.15 2.14 1
 10 5 2 88.64 1.25 1
 11 5 2 2.08 0.14 1
 12 5 2 6.51 0.22 1
 13 5 2 5.59 0.19 1
 0 6 2 1020.41 21.75 1
 1 6 2 226.28 2.96 1
 2 6 2 375.25 5.15 1
 3 6 2 544.03 6.63 1
 4 6 2 8.51 0.17 1
 5 6 2 402.57 4.99 1
 6 6 2 64.23 0.86 1
 7 6 2 1.83 0.1 1
 8 6 2 64.52 0.86 1
 9 6 2 37.26 0.64 1
 10 6 2 12.32 0.28 1
 11 6 2 48.1 0.69 1
 12 6 2 3.39 0.16 1
 0 7 2 329.44 6.2 1
 1 7 2 184.72 2.31 1
 2 7 2 520.62 6.53 1
 3 7 2 157.48 1.94 1
 4 7 2 467.42 5.79 1
 5 7 2 0.33 0.07 1
 6 7 2 160.41 1.96 1
 7 7 2 119.28 1.58 1
 8 7 2 1.87 0.12 1
 9 7 2 9.26 0.29 1
 10 7 2 14.2 0.31 1
 11 7 2 14.28 0.29 1
 12 7 2 4.2 0.19 1
 0 8 2 629 11.36 1
 1 8 2 83.91 1.1 1
 2 8 2 191.14 2.43 1
 3 8 2 126.04 1.52 1
 4 8 2 39.21 0.6 1
 5 8 2 9.03 0.19 1
 6 8 2 147.37 1.86 1
 7 8 2 12.6 0.23 1
 8 8 2 121.76 1.84 1
 9 8 2 13.86 0.31 1
 10 8 2 18.39 0.35 1
 11 8 2 0.8 0.13 1
 12 8 2 5.13 0.18 1
 0 9 2 511.69 8.93 1
 1 9 2 376.39 4.69 1
 2 9 2 248.77 3.15 1
 3 9 2 38.51 0.56 1
 4 9 2 189.69 2.32 1
 5 9 2 23.21 0.38 1
 6 9 2 203.64 2.51 1
 7 9 2 51.44 0.75 1
 8 9 2 2.66 0.16 1
 9 9 2 30.09 0.54 1
 10 9 2 8.7 0.25 1
 11 9 2 3.85 0.16 1
 12 9 2 13.13 0.27 1
 0 10 2 575.06 10.06 1
 1 10 2 10.64 0.24 1
 2 10 2 462.04 5.93 1
 3 10 2 298.2 3.62 1
 4 10 2 87.88 1.09 1
 5 10 2 79.28 1.01 1
 6 10 2 61.23 0.82 1
 7 10 2 23.1 0.46 1
 8 10 2 108.8 1.71 1
 9 10 2 10.14 0.29 1
 10 10 2 1.35 0.14 1
 11 10 2 9.87 0.25 1
 0 11 2 72.03 1.35 1
 1 11 2 167.83 2.13 1
 2 11 2 9.78 0.2 1
 3 11 2 67.08 0.87 1
 4 11 2 47.11 0.66 1
 5 11 2 2.65 0.12 1
 6 11 2 25.64 0.48 1
 7 11 2 77.51 1.28 1
 8 11 2 5.98 0.2 1
 9 11 2 37.58 0.64 1
 10 11 2 25.85 0.42 1
 11 11 2 3.8 0.18 1
 0 12 2 36.94 0.75 1
 1 12 2 95.15 1.24 1
 2 12 2 41.15 0.62 1
 3 12 2 312.33 3.85 1
 4 12 2 26.18 0.39 1
 5 12 2 138.3 2.25 1
 6 12 2 12.2 0.34 1
 7 12 2 24.07 0.45 1
 8 12 2 0.37 0.13 1
 9 12 2 10.62 0.24 1
 10 12 2 1.55 0.15 1
 0 13 2 16.91 0.44 1
 1 13 2 123.37 1.59 1
 2 13 2 5.12 0.17 1
 3 13 2 11.18 0.24 1
 4 13 2 6.71 0.26 1
 5 13 2 31.34 0.65 1
 6 13 2 48.02 0.76 1
 7 13 2 20.09 0.36 1
 8 13 2 0.52 0.13 1
 9 13 2 4.54 0.21 1
 10 13 2 1.43 0.15 1
 0 14 2 270.59 6.26 1
 1 14 2 21.26 0.5 1
 2 14 2 68.61 1.61 1
 3 14 2 4.59 0.24 1
 4 14 2 1.99 0.14 1
 5 14 2 59.06 0.84 1
 6 14 2 56.33 0.8 1
 7 14 2 1.69 0.14 1
 8 14 2 19.8 0.36 1
 9 14 2 4.22 0.18 1
 0 15 2 39.97 0.89 1
 1 15 2 48.53 0.76 1
 2 15 2 44.66 0.68 1
 3 15 2 6.93 0.19 1
 4 15 2 84.59 1.22 1
 5 15 2 19.96 0.35 1
 6 15 2 24.34 0.43 1
 7 15 2 7.61 0.23 1
 8 15 2 1.5 0.15 1
 9 15 2 2.66 0.17 1
 0 16 2 103.76 2.08 1
 1 16 2 0.97 0.13 1
 2 16 2 39.09 0.6 1
 3 16 2 8.7 0.21 1
 4 16 2 23.11 0.41 1
 5 16 2 0.77 0.13 1
 6 16 2 23.33 0.39 1
 7 16 2 0.19 0.14 1
 8 16 2 23.11 0.42 1
 0 17 2 0.76 0.19 1
 1 17 2 17.56 0.34 1
 2 17 2 16.77 0.31 1
 3 17 2 1.06 0.13 1
 4 17 2 31.21 0.48 1
 5 17 2 1.51 0.14 1
 6 17 2 18.5 0.33 1
 7 17 2 1.08 0.15 1
 0 18 2 24.93 0.59 1
 1 18 2 8.44 0.22 1
 2 18 2 6.87 0.2 1
 3 18 2 3.04 0.15 1
 4 18 2 5.28 0.18 1
 5 18 2 14.26 0.29 1
 6 18 2 2.64 0.17 1
 0 19 2 1.36 0.22 1
 1 19 2 23.77 0.4 1
 2 19 2 8.61 0.23 1
 3 19 2 1.94 0.15 1
 4 19 2 2.83 0.16 1
 0 20 2 6.13 0.35 1
 1 20 2 0.56 0.15 1
 2 20 2 2.94 0.17 1
 1 0 3 2440.98 62.45 1
 2 0 3 4287.48 94.5 1
 3 0 3 378.56 9.35 1
 4 0 3 344.23 8.19 1
 5 0 3 724.19 12.64 1
 6 0 3 12.47 0.31 1
 7 0 3 10.56 0.26 1
 8 0 3 55.09 1.01 1
 9 0 3 9.83 0.27 1
 10 0 3 97.74 2.2 1
 11 0 3 59.43 1.21 1
 12 0 3 0.75 0.17 1
 13 0 3 6.36 0.3 1
 1 1 3 6951.35 144.16 1
 2 1 3 127.73 1.66 1
 3 1 3 139.55 2.61 1
 4 1 3 100.74 1.52 1
 5 1 3 442.92 6.32 1
 6 1 3 247.15 2.99 1
 7 1 3 336.99 4.14 1
 8 1 3 74.97 0.96 1
 9 1 3 68.18 0.97 1
 10 1 3 10.85 0.27 1
 11 1 3 2 0.14 1
 12 1 3 20.95 0.35 1
 13 1 3 1.84 0.16 1
 0 2 3 45.04 0.89 1
 1 2 3 199.36 2.81 1
 2 2 3 812.96 10.19 1
 3 2 3 580.61 10.92 1
 4 2 3 163.38 2.44 1
 5 2 3 155.06 2.02 1
 6 2 3 144 1.79 1
 7 2 3 110.68 1.37 1
 8 2 3 24.31 0.38 1
 9 2 3 11.69 0.23 1
 10 2 3 70.36 1.05 1
 11 2 3 3.15 0.16 1
 12 2 3 10.58 0.26 1
 13 2 3 4.2 0.2 1
 0 3 3 61.97 1.09 1
 1 3 3 876.15 7.8 1
 2 3 3 176 2.81 1
 3 3 3 524.2 8.13 1
 4 3 3 495.39 6.62 1
 5 3 3 249.67 3.29 1
 6 3 3 89.04 1.12 1
 7 3 3 2.4 0.09 1
 8 3 3 29.09 0.42 1
 9 3 3 30.69 0.49 1
 10 3 3 13.73 0.28 1
 11 3 3 17.14 0.33 1
 12 3 3 15.65 0.29 1
 13 3 3 5.76 0.21 1
 0 4 3 858.29 15.39 1
 1 4 3 716.18 9.82 1
 2 4 3 817.52 14.76 1
 3 4 3 214.12 3.29 1
 4 4 3 215.27 2.8 1
 5 4 3 65.05 0.83 1
 6 4 3 136.62 1.62 1
 7 4 3 134.12 1.78 1
 8 4 3 168.32 2.11 1
 9 4 3 7.41 0.25 1
 10 4 3 81.3 1.14 1
 11 4 3 5.29 0.17 1
 12 4 3 2.68 0.14 1
 13 4 3 5.05 0.19 1
 0 5 3 57.88 2.36 1
 1 5 3 451.15 11.61 1
 2 5 3 1432.63 22.13 1
 3 5 3 284.74 3.96 1
 4 5 3 1132.04 13.94 1
 5 5 3 126.28 1.55 1
 6 5 3 117.06 1.45 1
 7 5 3 103.28 1.3 1
 8 5 3 51.95 0.69 1
 9 5 3 4.12 0.16 1
 10 5 3 24.47 0.44 1
 11 5 3 0.78 0.12 1
 12 5 3 17.66 0.34 1
 0 6 3 936.99 17.4 1
 1 6 3 259.5 3.37 1
 2 6 3 384.3 5.36 1
 3 6 3 267.25 3.44 1
 4 6 3 60.83 0.77 1
 5 6 3 429.99 5.4 1
 6 6 3 281.5 3.42 1
 7 6 3 70.21 0.92 1
 8 6 3 46.43 0.73 1
 9 6 3 3.11 0.16 1
 10 6 3 1.17 0.13 1
 11 6 3 24.4 0.41 1
 12 6 3 1.69 0.14 1
 0 7 3 10.62 0.26 1
 1 7 3 225.07 2.97 1
 2 7 3 60.52 0.79 1
 3 7 3 524.34 6.45 1
 4 7 3 46.68 0.65 1
 5 7 3 211.65 2.62 1
 6 7 3 12.93 0.23 1
 7 7 3 57.11 0.75 1
 8 7 3 80.59 1.21 1
 9 7 3 99.82 1.47 1
 10 7 3 3.31 0.15 1
 11 7 3 20.02 0.35 1
 12 7 3 5.23 0.25 1
 1 8 3 89.93 1.2 1
 2 8 3 514.02 6.33 1
 3 8 3 151.49 1.88 1
 4 8 3 43.17 0.58 1
 5 8 3 24.65 0.37 1
 6 8 3 21.51 0.34 1
 7 8 3 87.1 1.13 1
 8 8 3 5.77 0.2 1
 9 8 3 7.05 0.21 1
 10 8 3 5.21 0.21 1
 11 8 3 7.95 0.21 1
 12 8 3 0.51 0.14 1
 0 9 3 175.56 3.22 1
 1 9 3 347.3 4.38 1
 2 9 3 163.35 2.39 1
 3 9 3 138.96 1.8 1
 4 9 3 214.34 2.61 1
 5 9 3 18.62 0.35 1
 6 9 3 15.52 0.27 1
 7 9 3 60.59 0.93 1
 8 9 3 54.86 0.87 1
 9 9 3 44.61 0.7 1
 10 9 3 13.35 0.33 1
 11 9 3 3.64 0.18 1
 12 9 3 7.33 0.21 1
 0 10 3 586.89 10.56 1
 1 10 3 239.86 2.98 1
 2 10 3 190.86 2.37 1
 3 10 3 165.58 1.83 1
 4 10 3 22.18 0.34 1
 5 10 3 265.83 3.23 1
 6 10 3 144.55 1.86 1
 7 10 3 4.52 0.18 1
 8 10 3 32.38 0.62 1
 9 10 3 15.51 0.32 1
 10 10 3 14.41 0.33 1
 11 10 3 18.9 0.35 1
 0 11 3 162.28 2.92 1
 1 11 3 253.42 3.22 1
 2 11 3 83.95 1.08 1
 3 11 3 107.94 1.4 1
 4 11 3 212.81 2.61 1
 5 11 3 44 0.66 1
 6 11 3 73.73 1.25 1
 7 11 3 122.05 2.15 1
 8 11 3 5.62 0.18 1
 9 11 3 5.29 0.18 1
 10 11 3 4.58 0.19 1
 11 11 3 2.44 0.16 1
 0 12 3 169.43 3.11 1
 1 12 3 0.76 0.09 1
 2 12 3 135.58 1.68 1
 3 12 3 98.02 1.26 1
 4 12 3 4.11 0.13 1
 5 12 3 26.35 0.53 1
 6 12 3 69.2 1.14 1
 7 12 3 7.74 0.21 1
 8 12 3 44.93 0.69 1
 9 12 3 16.34 0.31 1
 10 12 3 19.68 0.39 1
 0 13 3 13.67 0.41 1
 1 13 3 41.95 0.6 1
 2 13 3 14.28 0.26 1
 3 13 3 39.59 0.63 1
 4 13 3 21.48 0.51 1
 5 13 3 31.82 0.6 1
 6 13 3 13.45 0.29 1
 7 13 3 7.21 0.24 1
 8 13 3 8.27 0.22 1
 9 13 3 6.23 0.22 1
 10 13 3 0.92 0.15 1
 0 14 3 1.03 0.18 1
 1 14 3 43.88 0.94 1
 2 14 3 27.95 0.75 1
 3 14 3 173.2 3.03 1
 4 14 3 34.68 0.59 1
 5 14 3 67.47 0.97 1
 6 14 3 4.08 0.15 1
 7 14 3 9.22 0.24 1
 8 14 3 4.24 0.17 1
 9 14 3 16.88 0.33 1
 0 15 3 15.11 0.44 1
 1 15 3 146.11 2.07 1
 2 15 3 43.4 0.67 1
 3 15 3 17.81 0.38 1
 4 15 3 50.96 0.71 1
 5 15 3 15.36 0.29 1
 6 15 3 12.73 0.27 1
 7 15 3 31.66 0.49 1
 8 15 3 4.32 0.18 1
 9 15 3 13.29 0.29 1
 0 16 3 0 0.16 1
 1 16 3 59.16 0.82 1
 2 16 3 0.46 0.12 1
 3 16 3 84.73 1.16 1
 4 16 3 8.72 0.23 1
 5 16 3 69.73 0.96 1
 6 16 3 3.04 0.15 1
 7 16 3 5.37 0.2 1
 8 16 3 0.48 0.15 1
 0 17 3 39.64 0.84 1
 1 17 3 32.59 0.53 1
 2 17 3 3.63 0.17 1
 3 17 3 3.93 0.16 1
 4 17 3 8.3 0.22 1
 5 17 3 3.58 0.16 1
 6 17 3 17.16 0.32 1
 7 17 3 10.49 0.27 1
 0 18 3 3.11 0.23 1
 1 18 3 7.23 0.2 1
 2 18 3 17.15 0.33 1
 3 18 3 1.71 0.15 1
 4 18 3 6.77 0.2 1
 5 18 3 0.11 0.14 1
 6 18 3 1.6 0.15 1
 0 19 3 0.22 0.19 1
 1 19 3 1.9 0.15 1
 2 19 3 14.03 0.31 1
 3 19 3 4.53 0.2 1
 4 19 3 15.29 0.3 1
 0 20 3 58.25 1.14 1
 1 20 3 3.55 0.18 1
 2 20 3 19.9 0.38 1
 1 0 4 39.53 1.04 1
 2 0 4 204.79 4.68 1
 3 0 4 19.62 0.48 1
 4 0 4 208.55 3.92 1
 5 0 4 103.66 1.98 1
 6 0 4 221.07 3.98 1
 7 0 4 1.98 0.12 1
 8 0 4 88.72 1.61 1
 9 0 4 16.61 0.41 1
 10 0 4 55.32 1.25 1
 11 0 4 0.69 0.19 1
 12 0 4 1.4 0.2 1
 13 0 4 1.14 0.21 1
 0 1 4 374.78 49.81 1
 1 1 4 3016.89 62.14 1
 2 1 4 711.65 10.48 1
 3 1 4 29.21 0.55 1
 4 1 4 1124.63 15.53 1
 5 1 4 184.12 2.64 1
 6 1 4 214.41 2.71 1
 7 1 4 20.54 0.33 1
 8 1 4 2.96 0.1 1
 9 1 4 25.48 0.39 1
 10 1 4 12.76 0.28 1
 11 1 4 0.79 0.15 1
 12 1 4 33.66 0.5 1
 13 1 4 1.02 0.14 1
 0 2 4 322.6 6.54 1
 1 2 4 3596.51 50 1
 2 2 4 1239.18 16.29 1
 3 2 4 1444.46 23.29 1
 4 2 4 97.25 1.5 1
 5 2 4 242.41 3.26 1
 6 2 4 234.86 2.89 1
 7 2 4 7.01 0.15 1
 8 2 4 123.52 1.53 1
 9 2 4 11.68 0.23 1
 10 2 4 32.1 0.54 1
 11 2 4 9.68 0.25 1
 12 2 4 2.13 0.14 1
 13 2 4 0.44 0.14 1
 0 3 4 522.73 8.72 1
 1 3 4 1685.99 21.37 1
 2 3 4 781.7 13.27 1
 3 3 4 179.22 3.31 1
 4 3 4 226.18 3.01 1
 5 3 4 12.21 0.24 1
 6 3 4 118.14 1.49 1
 7 3 4 137.82 1.74 1
 8 3 4 11.26 0.21 1
 9 3 4 154.46 2.16 1
 10 3 4 29.2 0.48 1
 11 3 4 11.8 0.29 1
 12 3 4 7.25 0.21 1
 13 3 4 0.92 0.15 1
 0 4 4 251.65 4.03 1
 1 4 4 991.47 13.97 1
 2 4 4 430.63 7.78 1
 3 4 4 265.12 4.25 1
 4 4 4 118.22 1.57 1
 5 4 4 326.28 3.98 1
 6 4 4 14.35 0.27 1
 7 4 4 226.7 2.86 1
 8 4 4 48.12 0.65 1
 9 4 4 42.48 0.73 1
 10 4 4 20.82 0.37 1
 11 4 4 48.4 0.71 1
 12 4 4 2.76 0.15 1
 13 4 4 6.52 0.21 1
 0 5 4 208.13 6.3 1
 1 5 4 1455.42 29.36 1
 2 5 4 163.39 2.31 1
 3 5 4 33.22 0.55 1
 4 5 4 91.05 1.22 1
 5 5 4 42.47 0.57 1
 6 5 4 64.57 0.85 1
 7 5 4 165.27 2.04 1
 8 5 4 39.39 0.62 1
 9 5 4 38.71 0.68 1
 10 5 4 2.56 0.15 1
 11 5 4 1.43 0.12 1
 12 5 4 3.99 0.16 1
 0 6 4 38.53 0.77 1
 1 6 4 146.86 2.07 1
 2 6 4 417.54 5.52 1
 3 6 4 291.74 3.81 1
 4 6 4 71.06 0.91 1
 5 6 4 109.36 1.36 1
 6 6 4 59.31 0.78 1
 7 6 4 77.62 1 1
 8 6 4 24.46 0.38 1
 9 6 4 10.81 0.24 1
 10 6 4 0.98 0.14 1
 11 6 4 18.85 0.33 1
 12 6 4 3.88 0.21 1
 0 7 4 208.87 3.81 1
 1 7 4 46.79 0.63 1
 2 7 4 10.12 0.18 1
 3 7 4 25.69 0.38 1
 4 7 4 183.68 2.31 1
 5 7 4 5.06 0.13 1
 6 7 4 163.15 2.04 1
 7 7 4 43.7 0.6 1
 8 7 4 4.05 0.16 1
 9 7 4 68.32 0.97 1
 10 7 4 1.45 0.14 1
 11 7 4 1.72 0.13 1
 12 7 4 20.69 0.37 1
 0 8 4 848.07 14.3 1
 1 8 4 586.68 7.1 1
 2 8 4 420.84 5.2 1
 3 8 4 64.78 0.88 1
 4 8 4 78.65 1.01 1
 5 8 4 183.09 2.25 1
 6 8 4 156.71 1.96 1
 7 8 4 10.37 0.29 1
 8 8 4 53.14 0.9 1
 9 8 4 6.57 0.21 1
 10 8 4 36.82 0.55 1
 11 8 4 14.02 0.33 1
 12 8 4 6.44 0.21 1
 0 9 4 172.61 2.98 1
 1 9 4 136.97 1.73 1
 2 9 4 204.63 2.52 1
 3 9 4 89.27 1.14 1
 4 9 4 528.17 6.45 1
 5 9 4 6.92 0.16 1
 6 9 4 47.23 0.64 1
 7 9 4 83.14 1.28 1
 8 9 4 9.45 0.24 1
 9 9 4 34.87 0.57 1
 10 9 4 13.33 0.28 1
 11 9 4 4.74 0.18 1
 0 10 4 15.46 0.35 1
 1 10 4 107.95 1.36 1
 2 10 4 106.45 1.38 1
 3 10 4 145.9 1.83 1
 4 10 4 70.51 0.91 1
 5 10 4 141.27 1.73 1
 6 10 4 20.89 0.35 1
 7 10 4 9.09 0.24 1
 8 10 4 12.63 0.35 1
 9 10 4 2.35 0.15 1
 10 10 4 10.67 0.29 1
 11 10 4 9.82 0.27 1
 0 11 4 60.73 1.13 1
 1 11 4 117.91 1.47 1
 2 11 4 46.9 0.66 1
 3 11 4 14.86 0.26 1
 4 11 4 112.34 1.4 1
 5 11 4 6.76 0.17 1
 6 11 4 23.62 0.5 1
 7 11 4 16.3 0.39 1
 8 11 4 29.84 0.48 1
 9 11 4 23.37 0.42 1
 10 11 4 1.24 0.14 1
 11 11 4 1.28 0.15 1
 0 12 4 14.79 0.43 1
 1 12 4 60.18 0.79 1
 2 12 4 57.37 0.77 1
 3 12 4 59.38 0.82 1
 4 12 4 22.26 0.36 1
 5 12 4 87.01 1.53 1
 6 12 4 31.32 0.57 1
 7 12 4 15.8 0.32 1
 8 12 4 13.2 0.28 1
 9 12 4 15.57 0.33 1
 10 12 4 1.48 0.15 1
 0 13 4 7.69 0.24 1
 1 13 4 216.33 2.7 1
 2 13 4 131.04 1.66 1
 3 13 4 16.51 0.32 1
 4 13 4 96 1.73 1
 5 13 4 4.23 0.18 1
 6 13 4 9.3 0.23 1
 7 13 4 49.37 0.71 1
 8 13 4 3.16 0.16 1
 9 13 4 20.51 0.37 1
 10 13 4 8.19 0.23 1
 0 14 4 101.48 2.57 1
 1 14 4 7.25 0.29 1
 2 14 4 79.26 1.55 1
 3 14 4 41.68 0.78 1
 4 14 4 25 0.48 1
 5 14 4 1.88 0.13 1
 6 14 4 20.28 0.34 1
 7 14 4 14.44 0.31 1
 8 14 4 30.45 0.47 1
 9 14 4 1.49 0.15 1
 0 15 4 2.41 0.25 1
 1 15 4 8.75 0.22 1
 2 15 4 20.59 0.38 1
 3 15 4 47.4 0.73 1
 4 15 4 52.96 0.73 1
 5 15 4 8.59 0.2 1
 6 15 4 46.36 0.68 1
 7 15 4 2.66 0.15 1
 8 15 4 0.41 0.14 1
 9 15 4 3.53 0.17 1
 0 16 4 24.43 0.74 1
 1 16 4 9.13 0.21 1
 2 16 4 60.61 0.89 1
 3 16 4 0.23 0.13 1
 4 16 4 1.43 0.13 1
 5 16 4 5.12 0.18 1
 6 16 4 10.35 0.24 1
 7 16 4 0.42 0.14 1
 8 16 4 11.44 0.26 1
 0 17 4 1.44 0.21 1
 1 17 4 3.1 0.15 1
 2 17 4 21.52 0.39 1
 3 17 4 5.13 0.2 1
 4 17 4 24.15 0.45 1
 5 17 4 3.42 0.16 1
 6 17 4 2.64 0.16 1
 7 17 4 2.45 0.16 1
 0 18 4 7.98 0.3 1
 1 18 4 0.33 0.13 1
 2 18 4 5.47 0.19 1
 3 18 4 14.16 0.3 1
 4 18 4 5.09 0.18 1
 5 18 4 7.2 0.21 1
 6 18 4 11.25 0.26 1
 0 19 4 4.59 0.25 1
 1 19 4 38.88 0.6 1
 2 19 4 0.97 0.15 1
 3 19 4 15.56 0.32 1
 4 19 4 4.75 0.19 1
 0 20 4 3.02 0.25 1
 1 20 4 14.06 0.29 1
 2 20 4 6.4 0.21 1
 1 0 5 1460.81 61.05 1
 2 0 5 1.24 0.08 1
 3 0 5 4384.09 119.57 1
 4 0 5 186.58 3.99 1
 5 0 5 704.98 12.24 1
 6 0 5 427.79 7.66 1
 7 0 5 300.71 5.3 1
 8 0 5 2.74 0.14 1
 9 0 5 103.1 1.96 1
 10 0 5 30.77 1.02 1
 11 0 5 72.73 1.69 1
 12 0 5 37.81 1.01 1
 13 0 5 15.35 0.43 1
 0 1 5 945.28 27.18 1
 1 1 5 1511.1 28.56 1
 2 1 5 860.04 11.57 1
 3 1 5 291.68 4.9 1
 4 1 5 164.6 2.34 1
 5 1 5 25.46 0.36 1
 6 1 5 68.95 0.96 1
 7 1 5 248.54 3.12 1
 8 1 5 45.64 0.61 1
 9 1 5 203.06 2.36 1
 10 1 5 2.01 0.13 1
 11 1 5 4.98 0.18 1
 12 1 5 3.53 0.15 1
 13 1 5 5.49 0.19 1
 0 2 5 1301.43 25.1 1
 1 2 5 3110.16 40.85 1
 2 2 5 1922.24 26.47 1
 3 2 5 352.83 5.02 1
 4 2 5 144.58 2.07 1
 5 2 5 182.76 2.34 1
 6 2 5 284.35 3.67 1
 7 2 5 32.82 0.46 1
 8 2 5 132.97 1.7 1
 9 2 5 20.18 0.39 1
 10 2 5 13.21 0.27 1
 11 2 5 19.45 0.36 1
 12 2 5 1.58 0.13 1
 13 2 5 0.56 0.13 1
 0 3 5 0.05 0.05 1
 1 3 5 289.15 3.93 1
 2 3 5 348.93 5.55 1
 3 3 5 359.72 4.75 1
 4 3 5 817.7 11.12 1
 5 3 5 28.85 0.47 1
 6 3 5 89.04 1.13 1
 7 3 5 17.89 0.28 1
 8 3 5 9.39 0.2 1
 9 3 5 63.86 1.01 1
 10 3 5 6.7 0.19 1
 11 3 5 2.85 0.15 1
 12 3 5 16.67 0.3 1
 13 3 5 0.16 0.14 1
 0 4 5 626.99 11.78 1
 1 4 5 154.74 2.65 1
 2 4 5 873.6 16.57 1
 3 4 5 41.49 0.69 1
 4 4 5 102.92 1.4 1
 5 4 5 32.79 0.46 1
 6 4 5 336.71 4.1 1
 7 4 5 66.73 0.85 1
 8 4 5 118.07 1.52 1
 9 4 5 30.24 0.51 1
 10 4 5 30.07 0.49 1
 11 4 5 0.39 0.12 1
 12 4 5 0.93 0.13 1
 13 4 5 1.51 0.15 1
 0 5 5 27.97 1.3 1
 1 5 5 935.68 16.26 1
 2 5 5 976.24 14.93 1
 3 5 5 534.58 7 1
 4 5 5 2211.87 28.68 1
 5 5 5 423.83 5.26 1
 6 5 5 226.29 2.83 1
 7 5 5 35.78 0.55 1
 8 5 5 23.12 0.37 1
 9 5 5 87.76 1.84 1
 10 5 5 70.58 1.03 1
 11 5 5 28.77 0.45 1
 12 5 5 36.19 0.55 1
 0 6 5 229 4.31 1
 1 6 5 347.57 4.65 1
 2 6 5 691.85 8.8 1
 3 6 5 1340.92 16.69 1
 4 6 5 229.99 3.11 1
 5 6 5 122.1 1.51 1
 6 6 5 112.36 1.4 1
 7 6 5 56.18 0.76 1
 8 6 5 49.93 0.71 1
 9 6 5 117.91 1.67 1
 10 6 5 37.97 0.66 1
 11 6 5 7.63 0.21 1
 12 6 5 3.74 0.17 1
 0 7 5 49.23 0.95 1
 1 7 5 492.54 6.27 1
 2 7 5 0.42 0.06 1
 3 7 5 41.32 0.55 1
 4 7 5 57.6 0.79 1
 5 7 5 60.93 0.92 1
 6 7 5 25.13 0.37 1
 7 7 5 47.89 0.65 1
 8 7 5 23.28 0.48 1
 9 7 5 41 0.68 1
 10 7 5 3.04 0.17 1
 11 7 5 2.18 0.16 1
 12 7 5 7.88 0.23 1
 0 8 5 0.87 0.09 1
 1 8 5 284.99 3.43 1
 2 8 5 150.28 1.91 1
 3 8 5 115.16 1.5 1
 4 8 5 113.76 1.45 1
 5 8 5 336.53 4.12 1
 6 8 5 11.77 0.23 1
 7 8 5 91.36 1.16 1
 8 8 5 14.28 0.32 1
 9 8 5 8.05 0.24 1
 10 8 5 4.42 0.17 1
 11 8 5 33.89 0.53 1
 12 8 5 0.44 0.14 1
 0 9 5 12.53 0.31 1
 1 9 5 881.38 10.68 1
 2 9 5 130.3 1.66 1
 3 9 5 36.24 0.5 1
 4 9 5 23.14 0.36 1
 5 9 5 94.34 1.19 1
 6 9 5 15.66 0.29 1
 7 9 5 139.32 2.06 1
 8 9 5 31.94 0.51 1
 9 9 5 35.95 0.6 1
 10 9 5 6.05 0.2 1
 11 9 5 2.24 0.15 1
 0 10 5 326.63 5.56 1
 1 10 5 29.39 0.42 1
 2 10 5 308.12 3.88 1
 3 10 5 216.18 2.68 1
 4 10 5 58.57 0.78 1
 5 10 5 19.46 0.32 1
 6 10 5 67.07 0.94 1
 7 10 5 94.22 1.53 1
 8 10 5 35.78 0.59 1
 9 10 5 23.79 0.4 1
 10 10 5 11.97 0.27 1
 11 10 5 15.03 0.33 1
 0 11 5 32.24 0.63 1
 1 11 5 137.21 1.76 1
 2 11 5 102.49 1.31 1
 3 11 5 60.49 0.8 1
 4 11 5 343.12 4.21 1
 5 11 5 21.01 0.33 1
 6 11 5 130.58 2.44 1
 7 11 5 56.18 0.86 1
 8 11 5 9.79 0.23 1
 9 11 5 38.82 0.61 1
 10 11 5 21.59 0.39 1
 11 11 5 4.84 0.18 1
 0 12 5 76.61 1.38 1
 1 12 5 91.82 1.18 1
 2 12 5 95.68 1.25 1
 3 12 5 4.9 0.14 1
 4 12 5 0.34 0.1 1
 5 12 5 17.48 0.41 1
 6 12 5 53.5 0.83 1
 7 12 5 20.55 0.38 1
 8 12 5 13.62 0.28 1
 9 12 5 0.19 0.14 1
 10 12 5 8.09 0.22 1
 0 13 5 23.34 0.52 1
 1 13 5 93.67 1.19 1
 2 13 5 123.82 1.6 1
 3 13 5 38.15 0.6 1
 4 13 5 156.5 2.59 1
 5 13 5 13.54 0.33 1
 6 13 5 3.2 0.15 1
 7 13 5 19.19 0.34 1
 8 13 5 18.82 0.39 1
 9 13 5 4.11 0.17 1
 10 13 5 0.03 0.14 1
 0 14 5 3.44 0.28 1
 1 14 5 29.79 0.77 1
 2 14 5 56.06 1.07 1
 3 14 5 5.57 0.21 1
 4 14 5 25.26 0.47 1
 5 14 5 28.47 0.46 1
 6 14 5 15.69 0.29 1
 7 14 5 1.62 0.14 1
 8 14 5 19.55 0.35 1
 9 14 5 2.84 0.16 1
 0 15 5 21.34 0.51 1
 1 15 5 76.95 1.14 1
 2 15 5 7.7 0.2 1
 3 15 5 18.59 0.35 1
 4 15 5 49.54 0.71 1
 5 15 5 29.37 0.45 1
 6 15 5 3.29 0.18 1
 7 15 5 32.75 0.51 1
 8 15 5 3.91 0.17 1
 0 16 5 6.03 0.25 1
 1 16 5 39.22 0.58 1
 2 16 5 13.66 0.28 1
 3 16 5 188.96 2.42 1
 4 16 5 34.49 0.53 1
 5 16 5 41.93 0.61 1
 6 16 5 25.69 0.42 1
 7 16 5 8.11 0.22 1
 8 16 5 0.26 0.14 1
 0 17 5 6.29 0.3 1
 1 17 5 32.98 0.51 1
 2 17 5 47.83 0.71 1
 3 17 5 1.02 0.14 1
 4 17 5 13.68 0.31 1
 5 17 5 4.82 0.18 1
 6 17 5 2.43 0.16 1
 7 17 5 10.41 0.25 1
 0 18 5 8.9 0.31 1
 1 18 5 15.23 0.29 1
 2 18 5 2.75 0.15 1
 3 18 5 0.8 0.14 1
 4 18 5 5.49 0.19 1
 5 18 5 2.27 0.15 1
 6 18 5 0.5 0.14 1
 0 19 5 5.71 0.27 1
 1 19 5 20.84 0.36 1
 2 19 5 17.38 0.33 1
 3 19 5 1.88 0.15 1
 4 19 5 14.03 0.31 1
 0 20 5 19.04 0.49 1
 1 20 5 4.07 0.18 1
 2 20 5 15.69 0.31 1
 0 0 6 357 17.04 1
 1 0 6 6.04 0.19 1
 2 0 6 559.5 14.41 1
 3 0 6 7.53 0.3 1
 4 0 6 238.21 4.61 1
 5 0 6 89.63 1.73 1
 6 0 6 137.76 2.76 1
 7 0 6 7.07 0.21 1
 8 0 6 119.92 2.19 1
 9 0 6 13.58 0.4 1
 10 0 6 48.3 1.03 1
 11 0 6 4.78 0.23 1
 12 0 6 0 0.17 1
 13 0 6 0.73 0.19 1
 0 1 6 2582.99 70.66 1
 1 1 6 869.43 14.27 1
 2 1 6 2348.36 33.4 1
 3 1 6 279.07 4.85 1
 4 1 6 1134.35 14.52 1
 5 1 6 185.09 2.34 1
 6 1 6 32.87 0.5 1
 7 1 6 9.11 0.18 1
 8 1 6 58.56 0.79 1
 9 1 6 56.63 1.26 1
 10 1 6 1.13 0.11 1
 11 1 6 21 0.38 1
 12 1 6 6.74 0.2 1
 13 1 6 1.37 0.14 1
 0 2 6 50.6 1.09 1
 1 2 6 19.18 0.28 1
 2 2 6 411.17 5.94 1
 3 2 6 202.85 2.87 1
 4 2 6 93.64 1.29 1
 5 2 6 4.98 0.12 1
 6 2 6 19.15 0.3 1
 7 2 6 91.45 1.2 1
 8 2 6 30.75 0.44 1
 9 2 6 30.82 0.53 1
 10 2 6 12.5 0.28 1
 11 2 6 1.49 0.14 1
 12 2 6 8.77 0.24 1
 13 2 6 5.51 0.18 1
 0 3 6 344.69 6.16 1
 1 3 6 56.79 0.76 1
 2 3 6 1447.21 23.6 1
 3 3 6 186.82 2.62 1
 4 3 6 11.48 0.21 1
 5 3 6 140.74 1.73 1
 6 3 6 102.98 1.34 1
 7 3 6 88.51 1.12 1
 8 3 6 72.16 0.94 1
 9 3 6 210.52 3.12 1
 10 3 6 3.9 0.15 1
 11 3 6 8.23 0.22 1
 12 3 6 8.73 0.22 1
 13 3 6 1 0.14 1
 0 4 6 18.14 0.41 1
 1 4 6 867.78 14.12 1
 2 4 6 754.79 11.38 1
 3 4 6 322.32 4.77 1
 4 4 6 43.18 0.69 1
 5 4 6 206 2.68 1
 6 4 6 20.43 0.32 1
 7 4 6 20.45 0.31 1
 8 4 6 48.96 0.66 1
 9 4 6 20.94 0.4 1
 10 4 6 4.5 0.17 1
 11 4 6 14.74 0.29 1
 12 4 6 9.01 0.21 1
 13 4 6 2.15 0.15 1
 0 5 6 93.92 2.29 1
 1 5 6 900.9 13.53 1
 2 5 6 212.7 3.07 1
 3 5 6 265.17 3.76 1
 4 5 6 215.65 2.82 1
 5 5 6 120.67 1.52 1
 6 5 6 73.21 0.94 1
 7 5 6 63.48 0.83 1
 8 5 6 5.45 0.16 1
 9 5 6 45.39 0.69 1
 10 5 6 3.21 0.15 1
 11 5 6 1.95 0.13 1
 12 5 6 0.76 0.13 1
 0 6 6 358.51 6.48 1
 1 6 6 116.99 1.52 1
 2 6 6 218.81 2.77 1
 3 6 6 145.28 1.74 1
 4 6 6 410.44 4.92 1
 5 6 6 129.24 1.86 1
 6 6 6 65.45 0.84 1
 7 6 6 38.64 0.54 1
 8 6 6 14.51 0.31 1
 9 6 6 30.89 0.49 1
 10 6 6 41.68 0.65 1
 11 6 6 17.76 0.33 1
 12 6 6 2.18 0.14 1
 0 7 6 318.66 5.8 1
 1 7 6 144.38 1.84 1
 2 7 6 2.33 0.09 1
 3 7 6 40.65 0.59 1
 4 7 6 216.87 2.66 1
 5 7 6 13.32 0.24 1
 6 7 6 85.83 1.11 1
 7 7 6 28.91 0.44 1
 8 7 6 35.48 0.67 1
 9 7 6 1.68 0.13 1
 10 7 6 8.55 0.22 1
 11 7 6 0.93 0.13 1
 12 7 6 14.55 0.3 1
 0 8 6 18.4 0.38 1
 1 8 6 250.2 3.17 1
 2 8 6 226.49 2.98 1
 3 8 6 30.69 0.45 1
 4 8 6 18.3 0.31 1
 5 8 6 40.87 0.56 1
 6 8 6 8.81 0.18 1
 7 8 6 32.56 0.47 1
 8 8 6 50.31 0.82 1
 9 8 6 39.25 0.62 1
 10 8 6 20.41 0.37 1
 11 8 6 0.64 0.13 1
 12 8 6 15.53 0.31 1
 0 9 6 5.45 0.2 1
 1 9 6 320.97 3.99 1
 2 9 6 61.81 0.88 1
 3 9 6 13.4 0.26 1
 4 9 6 126.98 1.6 1
 5 9 6 89.11 1.17 1
 6 9 6 100.21 1.27 1
 7 9 6 13.72 0.35 1
 8 9 6 53.53 0.78 1
 9 9 6 1.2 0.13 1
 10 9 6 0.6 0.13 1
 11 9 6 0.22 0.13 1
 0 10 6 119.44 2.47 1
 1 10 6 43.93 0.59 1
 2 10 6 224.95 2.82 1
 3 10 6 274.83 3.55 1
 4 10 6 103.88 1.38 1
 5 10 6 109.57 1.45 1
 6 10 6 69.56 0.99 1
 7 10 6 10.21 0.26 1
 8 10 6 5.79 0.2 1
 9 10 6 16.21 0.32 1
 10 10 6 4.8 0.21 1
 11 10 6 10.2 0.3 1
 0 11 6 8.74 0.32 1
 1 11 6 120.95 1.53 1
 2 11 6 45.24 0.63 1
 3 11 6 22.95 0.35 1
 4 11 6 112.44 1.44 1
 5 11 6 11.36 0.24 1
 6 11 6 6.79 0.25 1
 7 11 6 46.7 0.71 1
 8 11 6 15.96 0.34 1
 9 11 6 13.8 0.3 1
 10 11 6 5.39 0.19 1
 11 11 6 8.15 0.23 1
 0 12 6 6.11 0.22 1
 1 12 6 104.6 1.36 1
 2 12 6 5.47 0.15 1
 3 12 6 89.68 1.16 1
 4 12 6 24.86 0.45 1
 5 12 6 44.04 0.88 1
 6 12 6 6.83 0.21 1
 7 12 6 36.25 0.67 1
 8 12 6 4.83 0.18 1
 9 12 6 0.14 0.14 1
 10 12 6 5.13 0.2 1
 0 13 6 0.31 0.13 1
 1 13 6 17.3 0.3 1
 2 13 6 46.58 0.75 1
 3 13 6 57.13 0.96 1
 4 13 6 12.22 0.34 1
 5 13 6 26.73 0.49 1
 6 13 6 34.61 0.61 1
 7 13 6 1.56 0.14 1
 8 13 6 3.34 0.16 1
 9 13 6 35.57 0.54 1
 10 13 6 5.35 0.24 1
 0 14 6 51.74 1.77 1
 1 14 6 74.32 1.57 1
 2 14 6 73.75 1.45 1
 3 14 6 4.35 0.2 1
 4 14 6 2.95 0.16 1
 5 14 6 20.32 0.39 1
 6 14 6 8.29 0.23 1
 7 14 6 16.7 0.3 1
 8 14 6 24.51 0.42 1
 9 14 6 4.45 0.18 1
 0 15 6 1.12 0.18 1
 1 15 6 5.77 0.19 1
 2 15 6 115.95 1.62 1
 3 15 6 1.14 0.12 1
 4 15 6 104.92 1.44 1
 5 15 6 5.07 0.17 1
 6 15 6 7.13 0.2 1
 7 15 6 6.93 0.24 1
 8 15 6 4.67 0.2 1
 0 16 6 56.32 1.12 1
 1 16 6 26.88 0.42 1
 2 16 6 7.2 0.2 1
 3 16 6 4.01 0.16 1
 4 16 6 21.19 0.37 1
 5 16 6 10.45 0.24 1
 6 16 6 30.75 0.49 1
 7 16 6 2.92 0.16 1
 8 16 6 8.24 0.23 1
 0 17 6 3.7 0.28 1
 1 17 6 2.83 0.15 1
 2 17 6 15.39 0.3 1
 3 17 6 15.54 0.3 1
 4 17 6 17.94 0.36 1
 5 17 6 3 0.16 1
 6 17 6 2.75 0.16 1
 7 17 6 0.77 0.14 1
 0 18 6 11.71 0.35 1
 1 18 6 6.65 0.22 1
 2 18 6 14.83 0.3 1
 3 18 6 14.72 0.34 1
 4 18 6 1.25 0.15 1
 5 18 6 9.63 0.24 1
 6 18 6 4.39 0.18 1
 0 19 6 12.34 0.37 1
 1 19 6 12.25 0.28 1
 2 19 6 20.35 0.44 1
 3 19 6 8.1 0.24 1
 4 19 6 0.58 0.15 1
 0 20 6 0.42 0.21 1
 1 20 6 6.32 0.24 1
 2 20 6 3.29 0.17 1
 1 0 7 2667.38 70.66 1
 2 0 7 191.53 4.35 1
 3 0 7 1843.15 41.43 1
 4 0 7 813.56 15.21 1
 5 0 7 263 5.75 1
 6 0 7 2.13 0.12 1
 7 0 7 18.94 0.42 1
 8 0 7 2.95 0.17 1
 9 0 7 21.04 0.56 1
 10 0 7 7.07 0.28 1
 11 0 7 14.77 0.39 1
 12 0 7 6.36 0.26 1
 13 0 7 6.53 0.28 1
 0 1 7 1469.77 29.32 1
 1 1 7 1797.55 27.8 1
 2 1 7 1276.62 23.14 1
 3 1 7 574.51 8.46 1
 4 1 7 408.25 5.69 1
 5 1 7 14.48 0.24 1
 6 1 7 311.79 3.88 1
 7 1 7 496.35 6.34 1
 8 1 7 16.45 0.27 1
 9 1 7 245.07 3.65 1
 10 1 7 0.92 0.12 1
 11 1 7 3.27 0.14 1
 12 1 7 0.48 0.12 1
 13 1 7 17.24 0.36 1
 0 2 7 87.42 1.99 1
 1 2 7 328.93 4.18 1
 2 2 7 18.21 0.33 1
 3 2 7 1126.17 15.8 1
 4 2 7 158.84 2.31 1
 5 2 7 499.22 6.35 1
 6 2 7 16.67 0.4 1
 7 2 7 106.64 1.37 1
 8 2 7 78.96 1.06 1
 9 2 7 53.79 0.91 1
 10 2 7 34.9 0.61 1
 11 2 7 37.26 0.56 1
 12 2 7 3.22 0.15 1
 13 2 7 8.81 0.22 1
 0 3 7 1075.33 19.32 1
 1 3 7 999.1 13.71 1
 2 3 7 3392.91 53.27 1
 3 3 7 184.36 2.37 1
 4 3 7 1756.69 23.51 1
 5 3 7 128.65 1.75 1
 6 3 7 74.37 1.01 1
 7 3 7 13.52 0.23 1
 8 3 7 59.81 0.88 1
 9 3 7 9.28 0.22 1
 10 3 7 47.01 0.75 1
 11 3 7 5.07 0.16 1
 12 3 7 18.3 0.32 1
 13 3 7 0.52 0.13 1
 0 4 7 1269.4 27.04 1
 1 4 7 105.14 1.68 1
 2 4 7 1308.7 18.07 1
 3 4 7 37.69 0.54 1
 4 4 7 38.03 0.6 1
 5 4 7 31.44 0.48 1
 6 4 7 175.49 2.16 1
 7 4 7 46.28 0.64 1
 8 4 7 236.15 2.86 1
 9 4 7 43.21 0.69 1
 10 4 7 54.46 0.82 1
 11 4 7 0.75 0.12 1
 12 4 7 2.46 0.14 1
 0 5 7 40.1 1.02 1
 1 5 7 186.73 2.71 1
 2 5 7 225 3.28 1
 3 5 7 1422.57 19.92 1
 4 5 7 432.88 5.73 1
 5 5 7 39.85 0.71 1
 6 5 7 204.47 2.53 1
 7 5 7 91.59 1.16 1
 8 5 7 8.23 0.17 1
 9 5 7 101.48 1.49 1
 10 5 7 30.71 0.49 1
 11 5 7 6.96 0.25 1
 12 5 7 28.98 0.48 1
 0 6 7 1197.64 20.74 1
 1 6 7 450.93 5.86 1
 2 6 7 446.89 5.84 1
 3 6 7 215.21 2.86 1
 4 6 7 217.97 2.72 1
 5 6 7 187.41 2.36 1
 6 6 7 312.89 3.85 1
 7 6 7 60.4 0.83 1
 8 6 7 49.73 0.75 1
 9 6 7 1.9 0.13 1
 10 6 7 3.7 0.15 1
 11 6 7 11.59 0.24 1
 12 6 7 3.99 0.18 1
 0 7 7 189.95 3.61 1
 1 7 7 781.18 9.62 1
 2 7 7 54.61 0.7 1
 3 7 7 216.86 2.74 1
 4 7 7 249.96 3.23 1
 5 7 7 52.88 0.78 1
 6 7 7 130.74 1.62 1
 7 7 7 108.3 1.36 1
 8 7 7 11.12 0.28 1
 9 7 7 41.15 0.61 1
 10 7 7 28.24 0.49 1
 11 7 7 8.32 0.22 1
 12 7 7 14.32 0.32 1
 0 8 7 0.88 0.09 1
 1 8 7 242.99 3.02 1
 2 8 7 44.08 0.58 1
 3 8 7 740 8.83 1
 4 8 7 8.48 0.17 1
 5 8 7 244.85 3.12 1
 6 8 7 16.29 0.29 1
 7 8 7 4.77 0.16 1
 8 8 7 2.84 0.15 1
 9 8 7 56.96 0.83 1
 10 8 7 2.69 0.16 1
 11 8 7 34.17 0.52 1
 12 8 7 7.21 0.23 1
 0 9 7 129.08 2.25 1
 1 9 7 363.26 4.36 1
 2 9 7 70.43 0.86 1
 3 9 7 41.75 0.56 1
 4 9 7 157.93 2.01 1
 5 9 7 44.1 0.62 1
 6 9 7 209.57 2.56 1
 7 9 7 71.73 1.25 1
 8 9 7 5.69 0.18 1
 9 9 7 48.22 0.74 1
 10 9 7 12.95 0.32 1
 11 9 7 4.8 0.18 1
 0 10 7 165.55 2.88 1
 1 10 7 282.89 3.47 1
 2 10 7 41.81 0.54 1
 3 10 7 203.55 2.56 1
 4 10 7 138.4 1.77 1
 5 10 7 231.67 2.88 1
 6 10 7 34.07 0.54 1
 7 10 7 19.95 0.38 1
 8 10 7 16.63 0.38 1
 9 10 7 17.99 0.32 1
 10 10 7 8.64 0.24 1
 11 10 7 18.76 0.36 1
 0 11 7 28.54 0.58 1
 1 11 7 29.61 0.43 1
 2 11 7 143.28 1.58 1
 3 11 7 29.1 0.43 1
 4 11 7 137.05 1.79 1
 5 11 7 15.56 0.3 1
 6 11 7 65.36 1.11 1
 7 11 7 47.66 0.69 1
 8 11 7 2.95 0.16 1
 9 11 7 16.41 0.33 1
 10 11 7 7.95 0.22 1
 11 11 7 3.09 0.18 1
 0 12 7 306.35 5.41 1
 1 12 7 14.37 0.24 1
 2 12 7 201.24 2.19 1
 3 12 7 24.52 0.38 1
 4 12 7 11.87 0.27 1
 5 12 7 0.94 0.13 1
 6 12 7 78.81 1.14 1
 7 12 7 3.6 0.17 1
 8 12 7 84.07 1.13 1
 9 12 7 9.33 0.25 1
 10 12 7 10.78 0.25 1
 0 13 7 101.62 1.87 1
 1 13 7 6.94 0.19 1
 2 13 7 79.62 1.21 1
 3 13 7 13.81 0.33 1
 4 13 7 113.08 1.63 1
 5 13 7 0.46 0.12 1
 6 13 7 26.34 0.47 1
 7 13 7 5.34 0.19 1
 8 13 7 0.52 0.14 1
 9 13 7 1.67 0.15 1
 10 13 7 3.89 0.17 1
 0 14 7 36.31 1.3 1
 1 14 7 34.38 0.78 1
 2 14 7 43.79 0.92 1
 3 14 7 180.37 2.76 1
 4 14 7 5.54 0.19 1
 5 14 7 104.97 1.49 1
 6 14 7 34.19 0.52 1
 7 14 7 4.32 0.17 1
 8 14 7 15.22 0.32 1
 9 14 7 14.23 0.29 1
 0 15 7 2.64 0.19 1
 1 15 7 31.84 0.53 1
 2 15 7 52.55 0.78 1
 3 15 7 77.41 1.1 1
 4 15 7 22.37 0.43 1
 5 15 7 1.52 0.13 1
 6 15 7 4.56 0.17 1
 7 15 7 30.23 0.48 1
 8 15 7 11.77 0.26 1
 0 16 7 1.45 0.17 1
 1 16 7 25 0.42 1
 2 16 7 44.78 0.65 1
 3 16 7 50.37 0.72 1
 4 16 7 52 0.74 1
 5 16 7 6.25 0.19 1
 6 16 7 1.06 0.14 1
 7 16 7 0.67 0.14 1
 8 16 7 7.09 0.21 1
 0 17 7 0.02 0.18 1
 1 17 7 66.91 0.94 1
 2 17 7 2.03 0.14 1
 3 17 7 16.44 0.31 1
 4 17 7 0.76 0.14 1
 5 17 7 4.07 0.18 1
 6 17 7 3.35 0.17 1
 7 17 7 25.5 0.5 1
 0 18 7 2.21 0.21 1
 1 18 7 7.7 0.21 1
 2 18 7 22.94 0.41 1
 3 18 7 19.51 0.36 1
 4 18 7 1.61 0.15 1
 5 18 7 12.95 0.29 1
 6 18 7 1.54 0.15 1
 0 19 7 0.17 0.19 1
 1 19 7 11.62 0.27 1
 2 19 7 38.27 0.58 1
 3 19 7 1.22 0.15 1
 4 19 7 28.15 0.47 1
 0 20 7 11.92 0.37 1
 1 20 7 11.96 0.31 1
 0 0 8 646.63 21.74 1
 1 0 8 441.69 9.38 1
 2 0 8 551.27 13.01 1
 3 0 8 3.59 0.12 1
 5 0 8 0.7 0.09 1
 6 0 8 41.81 1.1 1
 7 0 8 205.69 3.94 1
 8 0 8 269.17 4.6 1
 9 0 8 118.68 2.81 1
 10 0 8 44.92 1.24 1
 11 0 8 5.29 0.24 1
 12 0 8 0.92 0.18 1
 13 0 8 14.68 0.41 1
 0 1 8 227.15 5.01 1
 1 1 8 831.08 12.06 1
 2 1 8 389.78 7.06 1
 3 1 8 432.07 5.8 1
 4 1 8 219.75 2.95 1
 5 1 8 94.15 1.26 1
 6 1 8 91 1.2 1
 7 1 8 117.82 1.57 1
 8 1 8 12.19 0.24 1
 9 1 8 51.64 0.87 1
 10 1 8 10.69 0.27 1
 11 1 8 13.63 0.26 1
 12 1 8 7.85 0.24 1
 13 1 8 1.35 0.14 1
 0 2 8 34.84 0.88 1
 1 2 8 1823.46 23.11 1
 2 2 8 267.06 4.44 1
 3 2 8 6.45 0.12 1
 4 2 8 327.97 4.47 1
 5 2 8 110.99 1.4 1
 6 2 8 2.09 0.09 1
 7 2 8 42.35 0.59 1
 8 2 8 56.89 0.76 1
 9 2 8 32.16 0.56 1
 10 2 8 25.25 0.46 1
 11 2 8 2.6 0.14 1
 12 2 8 0.32 0.12 1
 13 2 8 5.7 0.18 1
 0 3 8 76.6 1.45 1
 1 3 8 15.51 0.29 1
 2 3 8 396.76 6.15 1
 3 3 8 85.7 1.11 1
 4 3 8 18.62 0.37 1
 5 3 8 3.62 0.1 1
 6 3 8 40.19 0.61 1
 7 3 8 36.98 0.5 1
 8 3 8 30.72 0.45 1
 9 3 8 18.14 0.34 1
 10 3 8 5.26 0.18 1
 11 3 8 11.13 0.24 1
 12 3 8 0.75 0.12 1
 13 3 8 0.79 0.13 1
 0 4 8 15.06 0.41 1
 1 4 8 30.64 0.65 1
 2 4 8 436.59 5.77 1
 3 4 8 835.36 12.06 1
 4 4 8 784.09 11.07 1
 5 4 8 237.76 3.07 1
 6 4 8 49.97 0.67 1
 7 4 8 48.33 0.65 1
 8 4 8 6.38 0.15 1
 9 4 8 11.23 0.25 1
 10 4 8 7.06 0.19 1
 11 4 8 6.33 0.19 1
 12 4 8 13.33 0.27 1
 0 5 8 538.54 10.01 1
 1 5 8 97.8 1.56 1
 2 5 8 640 9.23 1
 3 5 8 224.51 3.26 1
 4 5 8 101.1 1.39 1
 5 5 8 5.54 0.13 1
 6 5 8 269.46 3.31 1
 7 5 8 74.1 0.98 1
 8 5 8 17.19 0.3 1
 9 5 8 76.47 1.09 1
 10 5 8 4.58 0.15 1
 11 5 8 33.32 0.53 1
 12 5 8 0.87 0.13 1
 0 6 8 25.61 0.54 1
 1 6 8 471.6 5.9 1
 2 6 8 544.43 7.12 1
 3 6 8 81.34 1.16 1
 4 6 8 36.79 0.52 1
 5 6 8 164.44 2.04 1
 6 6 8 89.03 1.15 1
 7 6 8 42.13 0.58 1
 8 6 8 167.5 2.42 1
 9 6 8 9.44 0.24 1
 10 6 8 34.61 0.57 1
 11 6 8 11.43 0.25 1
 12 6 8 25.5 0.42 1
 0 7 8 189.57 3.34 1
 1 7 8 90.17 1.17 1
 2 7 8 509.71 6.58 1
 3 7 8 61.37 0.82 1
 4 7 8 233.92 2.96 1
 5 7 8 39.61 0.54 1
 6 7 8 147.39 1.88 1
 7 7 8 11.71 0.22 1
 8 7 8 4.19 0.16 1
 9 7 8 7.39 0.21 1
 10 7 8 7.16 0.2 1
 11 7 8 2.97 0.15 1
 12 7 8 3.24 0.16 1
 0 8 8 407.45 7.74 1
 1 8 8 72.57 0.95 1
 2 8 8 2.27 0.09 1
 3 8 8 138.79 1.8 1
 4 8 8 1.93 0.09 1
 5 8 8 9.07 0.2 1
 6 8 8 32.38 0.49 1
 7 8 8 10.04 0.23 1
 8 8 8 5.93 0.19 1
 9 8 8 9.98 0.24 1
 10 8 8 9.71 0.26 1
 11 8 8 1.32 0.14 1
 12 8 8 1.23 0.15 1
 0 9 8 242.02 4.12 1
 1 9 8 57.13 0.74 1
 2 9 8 72.05 0.93 1
 3 9 8 139.08 1.88 1
 4 9 8 71.42 0.95 1
 5 9 8 61.78 0.83 1
 6 9 8 75.08 0.99 1
 7 9 8 27.92 0.55 1
 8 9 8 36.91 0.54 1
 9 9 8 24.33 0.42 1
 10 9 8 8.35 0.21 1
 11 9 8 19.76 0.36 1
 0 10 8 238.69 4.11 1
 1 10 8 140.65 1.73 1
 2 10 8 144.69 1.86 1
 3 10 8 24.12 0.37 1
 4 10 8 6.39 0.16 1
 5 10 8 124.07 1.57 1
 6 10 8 54.19 0.89 1
 7 10 8 42.39 0.66 1
 8 10 8 73.56 1 1
 9 10 8 14.19 0.29 1
 10 10 8 8.47 0.27 1
 11 10 8 13.48 0.28 1
 0 11 8 55.29 1.1 1
 1 11 8 257.74 3.13 1
 2 11 8 44.88 0.61 1
 3 11 8 48.01 0.69 1
 4 11 8 5.14 0.15 1
 5 11 8 53.64 0.8 1
 6 11 8 45.04 0.78 1
 7 11 8 27.4 0.48 1
 8 11 8 6.03 0.23 1
 9 11 8 34.65 0.54 1
 10 11 8 0.9 0.14 1
 11 11 8 7.56 0.23 1
 0 12 8 85.75 1.54 1
 1 12 8 27.88 0.41 1
 2 12 8 48.43 0.66 1
 3 12 8 49.71 0.68 1
 4 12 8 68.91 1.1 1
 5 12 8 72.73 1.2 1
 6 12 8 19.98 0.39 1
 7 12 8 4.8 0.18 1
 8 12 8 2.21 0.15 1
 9 12 8 14.38 0.29 1
 10 12 8 0.66 0.15 1
 0 13 8 22.65 0.49 1
 1 13 8 11.75 0.23 1
 2 13 8 35.29 0.58 1
 3 13 8 10.98 0.29 1
 4 13 8 14.16 0.34 1
 5 13 8 16.67 0.36 1
 6 13 8 41.42 0.67 1
 7 13 8 5.08 0.17 1
 8 13 8 5.92 0.19 1
 9 13 8 4.9 0.19 1
 10 13 8 1.05 0.15 1
 0 14 8 38.89 1.4 1
 1 14 8 18.56 0.54 1
 2 14 8 2.79 0.17 1
 3 14 8 106.61 1.72 1
 4 14 8 38.96 0.62 1
 5 14 8 0.26 0.12 1
 6 14 8 11.26 0.26 1
 7 14 8 5.83 0.19 1
 8 14 8 6.97 0.2 1
 9 14 8 4.55 0.18 1
 0 15 8 0.66 0.16 1
 1 15 8 24.91 0.41 1
 2 15 8 72.58 1.05 1
 3 15 8 41.38 0.64 1
 4 15 8 60.93 0.86 1
 5 15 8 15.46 0.29 1
 6 15 8 22.72 0.38 1
 7 15 8 3.87 0.17 1
 8 15 8 0.69 0.15 1
 0 16 8 0.03 0.16 1
 1 16 8 5.88 0.17 1
 2 16 8 57.81 0.81 1
 3 16 8 23.48 0.39 1
 4 16 8 15.42 0.29 1
 5 16 8 0.33 0.13 1
 6 16 8 0.77 0.14 1
 7 16 8 7.26 0.23 1
 0 17 8 42.01 0.88 1
 1 17 8 11.17 0.25 1
 2 17 8 18.31 0.33 1
 3 17 8 13.6 0.28 1
 4 17 8 10.77 0.24 1
 5 17 8 4.52 0.18 1
 6 17 8 3.84 0.18 1
 7 17 8 6.93 0.22 1
 0 18 8 18.42 0.48 1
 1 18 8 25.64 0.45 1
 2 18 8 7.82 0.22 1
 3 18 8 28.3 0.46 1
 4 18 8 2.16 0.16 1
 5 18 8 5.52 0.2 1
 0 19 8 0.19 0.2 1
 1 19 8 3.25 0.16 1
 2 19 8 4.96 0.18 1
 3 19 8 1.25 0.15 1
 4 19 8 0.93 0.15 1
 0 20 8 1.63 0.23 1
 1 20 8 1.87 0.16 1
 1 0 9 1124.79 26.99 1
 2 0 9 46.67 1.44 1
 3 0 9 2667.41 48.86 1
 4 0 9 67.7 1.91 1
 5 0 9 866.6 15.95 1
 6 0 9 0.15 0.07 1
 7 0 9 34.42 0.73 1
 8 0 9 61.21 1.25 1
 9 0 9 39.05 0.91 1
 10 0 9 2.9 0.19 1
 11 0 9 19.7 0.49 1
 12 0 9 1.52 0.18 1
 13 0 9 1.1 0.2 1
 0 1 9 81.19 1.6 1
 1 1 9 576.38 8.34 1
 2 1 9 475.25 8.77 1
 3 1 9 283.3 4.13 1
 5 1 9 75.95 1.11 1
 6 1 9 30.5 0.5 1
 7 1 9 168.78 2.22 1
 8 1 9 36.73 0.51 1
 9 1 9 50.73 0.8 1
 10 1 9 12.14 0.27 1
 11 1 9 15.54 0.29 1
 12 1 9 0.75 0.13 1
 13 1 9 1.92 0.15 1
 0 2 9 6.44 0.2 1
 1 2 9 115.9 1.73 1
 2 2 9 174.76 2.88 1
 3 2 9 847.68 11.08 1
 4 2 9 257.13 3.33 1
 5 2 9 296.92 4.27 1
 6 2 9 24.11 0.37 1
 7 2 9 14.97 0.28 1
 8 2 9 208.3 2.9 1
 9 2 9 32.86 0.56 1
 10 2 9 58.99 0.91 1
 11 2 9 11.21 0.23 1
 12 2 9 3.66 0.16 1
 13 2 9 15.36 0.3 1
 0 3 9 113.53 2.34 1
 1 3 9 345.27 5.33 1
 2 3 9 634.45 8.86 1
 3 3 9 175.75 2.31 1
 4 3 9 390.47 5.28 1
 5 3 9 23.31 0.35 1
 6 3 9 303.49 3.94 1
 7 3 9 124.02 1.59 1
 8 3 9 58.8 0.77 1
 9 3 9 19.06 0.38 1
 10 3 9 37.65 0.59 1
 11 3 9 2.18 0.13 1
 12 3 9 20.88 0.36 1
 0 4 9 2989.69 75.87 1
 1 4 9 671.15 10.32 1
 2 4 9 704.34 9.13 1
 3 4 9 871.18 11.44 1
 4 4 9 244.21 3.24 1
 5 4 9 69.3 0.94 1
 6 4 9 224.19 2.96 1
 7 4 9 39.89 0.54 1
 8 4 9 134.93 1.68 1
 9 4 9 60.54 0.92 1
 10 4 9 7.19 0.2 1
 11 4 9 0.94 0.12 1
 12 4 9 3.53 0.16 1
 0 5 9 0.29 0.07 1
 1 5 9 101.3 1.46 1
 2 5 9 500.23 6.69 1
 3 5 9 302.17 4.11 1
 4 5 9 305.79 4.09 1
 5 5 9 95.3 1.34 1
 6 5 9 109.68 1.42 1
 7 5 9 25.92 0.38 1
 8 5 9 7.59 0.18 1
 9 5 9 20.08 0.36 1
 10 5 9 41.88 0.6 1
 11 5 9 18.86 0.37 1
 12 5 9 5.08 0.17 1
 0 6 9 944.77 16.94 1
 1 6 9 169.79 2.18 1
 2 6 9 267.77 3.42 1
 3 6 9 27.93 0.43 1
 4 6 9 3.36 0.1 1
 5 6 9 139.32 1.81 1
 6 6 9 52.41 0.7 1
 7 6 9 7.07 0.17 1
 8 6 9 109.43 1.79 1
 9 6 9 3.27 0.14 1
 10 6 9 7.1 0.22 1
 11 6 9 8.56 0.22 1
 12 6 9 1.7 0.14 1
 0 7 9 237.07 4.32 1
 1 7 9 311.61 3.8 1
 2 7 9 498.61 6.05 1
 3 7 9 341.87 4.26 1
 4 7 9 169.35 2.14 1
 5 7 9 69.79 0.94 1
 6 7 9 39.64 0.55 1
 7 7 9 105.15 1.35 1
 8 7 9 29.11 0.55 1
 9 7 9 47.92 0.69 1
 10 7 9 33.3 0.52 1
 11 7 9 8.15 0.2 1
 12 7 9 5.36 0.19 1
 0 8 9 55.74 1.04 1
 1 8 9 60.57 0.83 1
 2 8 9 103.38 1.32 1
 3 8 9 341.52 4.25 1
 4 8 9 9.12 0.18 1
 5 8 9 370.07 4.6 1
 6 8 9 75.99 1 1
 7 8 9 107.59 1.59 1
 8 8 9 12.07 0.28 1
 9 8 9 2.18 0.14 1
 10 8 9 2.43 0.15 1
 11 8 9 17.83 0.34 1
 12 8 9 5.44 0.22 1
 0 9 9 11.92 0.29 1
 1 9 9 119.34 1.48 1
 2 9 9 225.65 2.82 1
 3 9 9 148.37 1.86 1
 4 9 9 125.33 1.58 1
 5 9 9 63.35 0.84 1
 6 9 9 12.6 0.25 1
 7 9 9 110.27 1.85 1
 8 9 9 5.68 0.16 1
 9 9 9 24.54 0.43 1
 10 9 9 2.69 0.16 1
 11 9 9 11.81 0.28 1
 0 10 9 204.95 3.54 1
 1 10 9 128.42 1.62 1
 2 10 9 98.62 1.25 1
 3 10 9 146.66 1.87 1
 4 10 9 10.09 0.2 1
 5 10 9 65.85 0.86 1
 6 10 9 27.25 0.53 1
 7 10 9 46.84 0.71 1
 8 10 9 25.67 0.41 1
 9 10 9 2.32 0.15 1
 10 10 9 7.86 0.28 1
 11 10 9 2.07 0.16 1
 0 11 9 1.32 0.13 1
 1 11 9 128.35 1.58 1
 2 11 9 181.37 2.3 1
 3 11 9 31.6 0.46 1
 4 11 9 128.11 1.6 1
 5 11 9 60.44 1.01 1
 6 11 9 54.83 0.87 1
 7 11 9 42.01 0.64 1
 8 11 9 6.81 0.2 1
 9 11 9 1.4 0.14 1
 10 11 9 12.7 0.3 1
 0 12 9 40.12 0.78 1
 1 12 9 30.32 0.44 1
 2 12 9 27.41 0.41 1
 3 12 9 16.81 0.3 1
 4 12 9 31.97 0.61 1
 5 12 9 8.01 0.22 1
 6 12 9 6.36 0.18 1
 7 12 9 0.44 0.12 1
 8 12 9 27.6 0.46 1
 9 12 9 6.75 0.25 1
 10 12 9 10.98 0.26 1
 0 13 9 11.16 0.31 1
 1 13 9 19.05 0.33 1
 2 13 9 103.37 1.58 1
 3 13 9 17.02 0.36 1
 4 13 9 90.33 1.33 1
 5 13 9 9.31 0.23 1
 6 13 9 41.2 0.68 1
 7 13 9 12.92 0.27 1
 8 13 9 6.11 0.23 1
 9 13 9 7.74 0.23 1
 0 14 9 76.37 2.31 1
 1 14 9 7.43 0.27 1
 2 14 9 12.91 0.34 1
 3 14 9 85.61 1.34 1
 4 14 9 34.46 0.54 1
 5 14 9 18.41 0.36 1
 6 14 9 23.38 0.42 1
 7 14 9 5.6 0.18 1
 8 14 9 26.66 0.43 1
 9 14 9 7.74 0.23 1
 0 15 9 88.64 1.67 1
 1 15 9 138.74 1.81 1
 2 15 9 7.49 0.22 1
 3 15 9 5.59 0.21 1
 4 15 9 7.17 0.2 1
 5 15 9 49.31 0.67 1
 6 15 9 24.41 0.41 1
 7 15 9 26.81 0.45 1
 8 15 9 3.66 0.17 1
 0 16 9 34.97 0.72 1
 1 16 9 16.16 0.35 1
 2 16 9 3.03 0.15 1
 3 16 9 15.74 0.31 1
 4 16 9 14.33 0.3 1
 5 16 9 33.85 0.52 1
 6 16 9 4.45 0.18 1
 7 16 9 0.37 0.15 1
 0 17 9 1.21 0.19 1
 1 17 9 12.85 0.27 1
 2 17 9 8 0.23 1
 3 17 9 22.31 0.42 1
 4 17 9 2.71 0.15 1
 5 17 9 4.83 0.19 1
 6 17 9 0.39 0.15 1
 0 18 9 8.5 0.44 1
 1 18 9 0.7 0.14 1
 2 18 9 11.79 0.27 1
 3 18 9 35.48 0.54 1
 4 18 9 7.86 0.22 1
 5 18 9 4.86 0.19 1
 0 19 9 13.97 0.42 1
 1 19 9 0.5 0.14 1
 2 19 9 14.47 0.3 1
 3 19 9 21 0.37 1
 4 19 9 18.82 0.35 1
 0 20 9 12.38 0.38 1
 0 0 10 2859.9 78.46 1
 1 0 10 5684.37 114.9 1
 2 0 10 668.4 17.7 1
 3 0 10 125.5 3.14 1
 5 0 10 741.89 13.87 1
 6 0 10 74.57 1.57 1
 7 0 10 380.18 5.96 1
 8 0 10 239.21 4.38 1
 9 0 10 59.74 1.23 1
 10 0 10 25.73 0.59 1
 11 0 10 7.35 0.28 1
 12 0 10 1.95 0.21 1
 13 0 10 4.53 0.25 1
 0 1 10 24.45 0.46 1
 1 1 10 255.73 3.83 1
 2 1 10 275.74 5.66 1
 3 1 10 552.86 7.76 1
 4 1 10 40.37 0.67 1
 5 1 10 262.02 3.24 1
 6 1 10 188.36 2.28 1
 7 1 10 17.07 0.31 1
 8 1 10 150.28 1.85 1
 9 1 10 36.54 0.57 1
 10 1 10 20.24 0.38 1
 11 1 10 24.02 0.39 1
 12 1 10 11.4 0.27 1
 13 1 10 2.08 0.15 1
 0 2 10 367.41 8.96 1
 1 2 10 6.55 0.14 1
 2 2 10 40.4 0.7 1
 3 2 10 542.84 8.25 1
 4 2 10 10.62 0.2 1
 5 2 10 177.47 2.35 1
 6 2 10 23.28 0.34 1
 7 2 10 41.99 0.62 1
 8 2 10 117.52 1.46 1
 9 2 10 12.78 0.27 1
 10 2 10 7.55 0.18 1
 11 2 10 3.13 0.14 1
 12 2 10 6.52 0.19 1
 0 3 10 1215.69 24.69 1
 1 3 10 268.07 4.1 1
 2 3 10 339.47 4.84 1
 3 3 10 416.64 5.35 1
 4 3 10 151.77 2.07 1
 5 3 10 57.76 0.78 1
 6 3 10 178.41 2.34 1
 7 3 10 85.78 1.12 1
 8 3 10 20.48 0.32 1
 9 3 10 24.35 0.4 1
 10 3 10 20.63 0.35 1
 11 3 10 17.37 0.31 1
 12 3 10 7.27 0.2 1
 0 4 10 17.4 0.44 1
 1 4 10 77.29 1.2 1
 2 4 10 287.86 3.68 1
 3 4 10 249.75 3.27 1
 4 4 10 289.69 4.01 1
 5 4 10 312.34 3.88 1
 6 4 10 83.67 1.11 1
 7 4 10 6.44 0.17 1
 8 4 10 15.87 0.3 1
 9 4 10 4.06 0.16 1
 10 4 10 33.76 0.52 1
 11 4 10 15.19 0.29 1
 12 4 10 10.76 0.24 1
 0 5 10 1081.45 16.07 1
 1 5 10 346.97 5 1
 2 5 10 916.53 12.36 1
 3 5 10 877.93 11.67 1
 4 5 10 248.31 3.19 1
 5 5 10 56.83 0.81 1
 6 5 10 216.98 2.56 1
 7 5 10 92.18 1.22 1
 8 5 10 156.7 2.24 1
 9 5 10 42.67 0.67 1
 10 5 10 2.93 0.14 1
 11 5 10 16.61 0.33 1
 12 5 10 3.14 0.15 1
 0 6 10 491.28 8.92 1
 1 6 10 42.42 0.54 1
 2 6 10 492.34 6.2 1
 3 6 10 126.15 1.59 1
 4 6 10 538.21 6.32 1
 5 6 10 191.24 2.34 1
 6 6 10 112.89 1.41 1
 7 6 10 48.01 0.69 1
 8 6 10 51.84 0.94 1
 9 6 10 43.75 0.69 1
 10 6 10 54.09 0.76 1
 11 6 10 7.26 0.21 1
 12 6 10 4.41 0.17 1
 0 7 10 185.23 3.26 1
 1 7 10 31.42 0.45 1
 2 7 10 278.79 3.35 1
 3 7 10 8.35 0.16 1
 4 7 10 148.05 1.86 1
 5 7 10 105.98 1.35 1
 6 7 10 88.06 1.14 1
 7 7 10 70.08 0.99 1
 8 7 10 12.26 0.39 1
 9 7 10 4.64 0.16 1
 10 7 10 17.46 0.34 1
 11 7 10 21.72 0.38 1
 12 7 10 2.66 0.15 1
 0 8 10 388.87 7.28 1
 1 8 10 466.24 5.66 1
 2 8 10 225.68 2.82 1
 3 8 10 2.96 0.1 1
 4 8 10 2.09 0.09 1
 5 8 10 84.61 1.12 1
 6 8 10 8.31 0.19 1
 7 8 10 11.12 0.29 1
 8 8 10 109.58 1.61 1
 9 8 10 1.91 0.13 1
 10 8 10 11.14 0.28 1
 11 8 10 1.95 0.14 1
 0 9 10 96.62 1.7 1
 1 9 10 5.3 0.14 1
 2 9 10 219.2 2.76 1
 3 9 10 3.49 0.12 1
 4 9 10 55.8 0.73 1
 5 9 10 80.66 1.06 1
 6 9 10 96.12 1.29 1
 7 9 10 47.86 0.82 1
 8 9 10 7.06 0.19 1
 9 9 10 14.27 0.32 1
 10 9 10 13.01 0.28 1
 11 9 10 18 0.33 1
 0 10 10 62.29 1.32 1
 1 10 10 339.93 4.13 1
 2 10 10 19.45 0.3 1
 3 10 10 117.13 1.46 1
 4 10 10 92.4 1.18 1
 5 10 10 190.19 2.41 1
 6 10 10 52.44 0.95 1
 7 10 10 139.82 1.9 1
 8 10 10 24.8 0.39 1
 9 10 10 23.38 0.41 1
 10 10 10 24.19 0.43 1
 11 10 10 7.57 0.21 1
 0 11 10 606.18 10.31 1
 1 11 10 276.05 3.39 1
 2 11 10 232.66 2.83 1
 3 11 10 240.61 2.74 1
 4 11 10 108.6 1.38 1
 5 11 10 30.09 0.57 1
 6 11 10 102.06 1.46 1
 7 11 10 84.96 1.13 1
 8 11 10 20.55 0.39 1
 9 11 10 11.72 0.28 1
 10 11 10 6.58 0.23 1
 0 12 10 2.28 0.15 1
 1 12 10 9.03 0.2 1
 2 12 10 11.93 0.23 1
 3 12 10 49.82 0.67 1
 4 12 10 11.8 0.29 1
 5 12 10 31.1 0.5 1
 6 12 10 19.75 0.36 1
 7 12 10 3.02 0.16 1
 8 12 10 0.9 0.13 1
 9 12 10 0.22 0.13 1
 10 12 10 7.13 0.25 1
 0 13 10 2.85 0.2 1
 1 13 10 61.49 0.88 1
 2 13 10 19.84 0.4 1
 3 13 10 53.65 0.9 1
 4 13 10 89.73 1.28 1
 5 13 10 34.14 0.57 1
 6 13 10 12.75 0.29 1
 7 13 10 24.13 0.41 1
 8 13 10 5.97 0.2 1
 9 13 10 6.81 0.21 1
 0 14 10 6.37 0.36 1
 1 14 10 56.48 1.07 1
 2 14 10 106.94 1.56 1
 3 14 10 16.47 0.34 1
 4 14 10 39.68 0.63 1
 5 14 10 78.32 1.23 1
 6 14 10 1.15 0.13 1
 7 14 10 16.13 0.31 1
 8 14 10 13.81 0.29 1
 9 14 10 0.64 0.15 1
 0 15 10 0 0.16 1
 1 15 10 11.74 0.3 1
 2 15 10 52.78 0.76 1
 3 15 10 82.75 1.11 1
 4 15 10 35.07 0.58 1
 5 15 10 12.17 0.27 1
 6 15 10 8.12 0.23 1
 7 15 10 0.83 0.14 1
 8 15 10 21.78 0.39 1
 0 16 10 90.55 1.65 1
 1 16 10 69.45 0.95 1
 2 16 10 5.98 0.18 1
 3 16 10 10.26 0.24 1
 4 16 10 10.77 0.27 1
 5 16 10 5.04 0.18 1
 6 16 10 6.45 0.2 1
 7 16 10 21.79 0.43 1
 0 17 10 41.27 0.84 1
 1 17 10 17.25 0.32 1
 2 17 10 13.97 0.3 1
 3 17 10 21.16 0.38 1
 4 17 10 8.23 0.22 1
 5 17 10 6.39 0.2 1
 6 17 10 15.33 0.35 1
 0 18 10 7.84 0.31 1
 1 18 10 8.03 0.24 1
 2 18 10 8.4 0.22 1
 3 18 10 9.19 0.24 1
 4 18 10 10.21 0.25 1
 5 18 10 8.68 0.3 1
 0 19 10 18.61 0.49 1
 1 19 10 13.7 0.29 1
 2 19 10 2.38 0.18 1
 3 19 10 2.57 0.17 1
 1 0 11 140.74 3.03 1
 2 0 11 47.8 1.52 1
 3 0 11 189.31 3.69 1
 4 0 11 40.82 0.87 1
 5 0 11 220.28 4.49 1
 6 0 11 22.7 0.5 1
 7 0 11 90.43 1.67 1
 8 0 11 43.52 0.86 1
 9 0 11 0.49 0.13 1
 10 0 11 2.17 0.16 1
 11 0 11 11.62 0.33 1
 12 0 11 0.85 0.19 1
 0 1 11 285.2 5.13 1
 1 1 11 783.05 12.15 1
 2 1 11 1.69 0.08 1
 3 1 11 158.62 2.43 1
 4 1 11 104.17 1.48 1
 5 1 11 122.47 1.53 1
 6 1 11 129.28 1.64 1
 7 1 11 200.01 2.49 1
 8 1 11 92.3 1.23 1
 9 1 11 22.55 0.39 1
 10 1 11 35.25 0.54 1
 11 1 11 15.79 0.31 1
 12 1 11 5.65 0.21 1
 0 2 11 1606.19 32.57 1
 1 2 11 69.73 1.12 1
 2 2 11 39.92 0.63 1
 3 2 11 75.39 1 1
 4 2 11 78.21 1.06 1
 5 2 11 238.45 3.03 1
 6 2 11 120.46 1.54 1
 7 2 11 0.84 0.08 1
 8 2 11 9.03 0.2 1
 9 2 11 25.81 0.44 1
 10 2 11 3.66 0.13 1
 11 2 11 14.29 0.27 1
 12 2 11 4.76 0.19 1
 0 3 11 275.62 6.18 1
 1 3 11 38.13 0.62 1
 2 3 11 278.71 3.78 1
 3 3 11 221.85 3.07 1
 4 3 11 207.27 2.55 1
 5 3 11 140.87 1.85 1
 6 3 11 67.11 0.94 1
 7 3 11 11.61 0.23 1
 8 3 11 0.26 0.09 1
 9 3 11 0.31 0.09 1
 10 3 11 14.57 0.27 1
 11 3 11 3.66 0.15 1
 12 3 11 4.56 0.17 1
 0 4 11 240.59 5.15 1
 1 4 11 67.57 0.98 1
 2 4 11 231.47 3.16 1
 3 4 11 479.69 6.01 1
 4 4 11 89.47 1.3 1
 5 4 11 61.76 0.84 1
 6 4 11 1.57 0.09 1
 7 4 11 46.19 0.7 1
 8 4 11 149.86 2.08 1
 9 4 11 18.53 0.32 1
 10 4 11 35.06 0.51 1
 11 4 11 7.27 0.2 1
 12 4 11 3.22 0.16 1
 0 5 11 257.51 4.65 1
 1 5 11 483.81 6.83 1
 2 5 11 523.13 7.97 1
 3 5 11 18.73 0.32 1
 4 5 11 146.49 1.95 1
 5 5 11 84.5 1.12 1
 6 5 11 119.24 1.58 1
 7 5 11 99.02 1.24 1
 8 5 11 42.78 0.74 1
 9 5 11 3.85 0.14 1
 10 5 11 21.36 0.37 1
 11 5 11 6.2 0.18 1
 12 5 11 6.7 0.19 1
 0 6 11 260.26 4.71 1
 1 6 11 270.56 3.34 1
 2 6 11 111.28 1.38 1
 3 6 11 469.78 5.99 1
 4 6 11 92.45 1.21 1
 5 6 11 123.41 1.58 1
 6 6 11 23.18 0.38 1
 7 6 11 85.68 1.06 1
 8 6 11 68.18 1.14 1
 9 6 11 6.1 0.17 1
 10 6 11 10.7 0.23 1
 11 6 11 4.82 0.18 1
 12 6 11 1.99 0.15 1
 0 7 11 311.9 5.3 1
 1 7 11 122.47 1.8 1
 2 7 11 68.45 0.87 1
 3 7 11 116.71 1.46 1
 4 7 11 132.38 1.78 1
 5 7 11 28.09 0.42 1
 6 7 11 35.35 0.51 1
 7 7 11 57.81 0.81 1
 8 7 11 12.17 0.29 1
 9 7 11 17.85 0.34 1
 10 7 11 1.35 0.12 1
 11 7 11 8.24 0.22 1
 12 7 11 0.4 0.13 1
 0 8 11 20.79 0.46 1
 1 8 11 158.24 2.18 1
 2 8 11 47.55 0.65 1
 3 8 11 94.88 1.25 1
 4 8 11 74.66 1.05 1
 5 8 11 108.57 1.38 1
 6 8 11 78.6 1.02 1
 7 8 11 45.15 0.81 1
 8 8 11 8.69 0.22 1
 9 8 11 2.33 0.13 1
 10 8 11 8.81 0.22 1
 11 8 11 1.28 0.13 1
 0 9 11 59.91 1.12 1
 1 9 11 124.37 1.48 1
 2 9 11 16.74 0.29 1
 3 9 11 75.83 0.99 1
 4 9 11 11.18 0.26 1
 5 9 11 63.71 0.84 1
 6 9 11 34.16 0.55 1
 7 9 11 54.01 0.82 1
 8 9 11 2.64 0.13 1
 9 9 11 10.92 0.27 1
 10 9 11 6.75 0.21 1
 11 9 11 15.41 0.29 1
 0 10 11 91.52 1.62 1
 1 10 11 148.88 1.77 1
 2 10 11 54.74 0.76 1
 3 10 11 98.8 1.26 1
 4 10 11 7.66 0.18 1
 5 10 11 98.51 1.33 1
 6 10 11 9.9 0.26 1
 7 10 11 37.35 0.56 1
 8 10 11 30.42 0.48 1
 9 10 11 12.19 0.27 1
 10 10 11 16.16 0.33 1
 11 10 11 4.59 0.19 1
 0 11 11 2.39 0.15 1
 1 11 11 1.17 0.09 1
 2 11 11 80.59 1.02 1
 3 11 11 9.07 0.19 1
 4 11 11 81.44 1.16 1
 5 11 11 34.77 0.67 1
 6 11 11 17.94 0.33 1
 7 11 11 4.77 0.17 1
 8 11 11 21.96 0.4 1
 9 11 11 1.74 0.14 1
 10 11 11 7.57 0.23 1
 0 12 11 208.53 3.62 1
 1 12 11 15.71 0.28 1
 2 12 11 43.05 0.59 1
 3 12 11 12.63 0.26 1
 4 12 11 4.19 0.18 1
 5 12 11 17.18 0.34 1
 6 12 11 18.88 0.34 1
 7 12 11 16.01 0.32 1
 8 12 11 27.72 0.48 1
 9 12 11 1.1 0.14 1
 10 12 11 4.18 0.18 1
 0 13 11 48.34 1.02 1
 1 13 11 15.94 0.33 1
 2 13 11 23.86 0.51 1
 3 13 11 23.51 0.43 1
 4 13 11 5.07 0.19 1
 5 13 11 10.58 0.26 1
 6 13 11 13.82 0.3 1
 7 13 11 3.61 0.16 1
 8 13 11 0.16 0.13 1
 9 13 11 3 0.17 1
 0 14 11 53.89 1.38 1
 1 14 11 24.72 0.49 1
 2 14 11 19.72 0.36 1
 3 14 11 7.33 0.21 1
 4 14 11 51.03 0.8 1
 5 14 11 27.6 0.47 1
 6 14 11 19.59 0.39 1
 7 14 11 4.65 0.19 1
 8 14 11 4.11 0.18 1
 9 14 11 0.91 0.15 1
 0 15 11 6.04 0.24 1
 1 15 11 17.26 0.32 1
 2 15 11 32.41 0.52 1
 3 15 11 14.71 0.28 1
 4 15 11 7.92 0.21 1
 5 15 11 5.57 0.19 1
 6 15 11 11.18 0.26 1
 7 15 11 11.14 0.26 1
 8 15 11 11.38 0.26 1
 0 16 11 1.17 0.18 1
 1 16 11 13.64 0.27 1
 2 16 11 12.26 0.25 1
 3 16 11 52.43 0.77 1
 4 16 11 1.81 0.13 1
 5 16 11 12.76 0.26 1
 6 16 11 6.86 0.21 1
 7 16 11 8.07 0.23 1
 0 17 11 5.56 0.25 1
 1 17 11 24.07 0.39 1
 2 17 11 2.12 0.14 1
 3 17 11 3.84 0.16 1
 4 17 11 14.69 0.29 1
 5 17 11 15.18 0.3 1
 6 17 11 5.14 0.19 1
 0 18 11 9.12 0.33 1
 1 18 11 17.87 0.34 1
 2 18 11 7.88 0.22 1
 3 18 11 3.71 0.16 1
 4 18 11 0.95 0.14 1
 5 18 11 9.4 0.24 1
 0 19 11 3.43 0.24 1
 1 19 11 6.45 0.2 1
 2 19 11 2.43 0.17 1
 3 19 11 10.05 0.26 1
 0 0 12 1057.17 26.15 1
 1 0 12 859.73 19.73 1
 3 0 12 237.91 5.4 1
 5 0 12 195.26 3.72 1
 6 0 12 78.38 1.43 1
 7 0 12 466.72 8.3 1
 8 0 12 1.01 0.14 1
 9 0 12 32.37 0.7 1
 10 0 12 8.75 0.28 1
 11 0 12 1.09 0.17 1
 12 0 12 0.29 0.18 1
 0 1 12 599.88 10.81 1
 1 1 12 61.87 1.04 1
 2 1 12 746.7 10.41 1
 3 1 12 654.3 9.42 1
 4 1 12 661.66 9.07 1
 5 1 12 264.66 3.49 1
 6 1 12 157.05 1.99 1
 7 1 12 0.68 0.07 1
 8 1 12 2.83 0.12 1
 9 1 12 11.17 0.28 1
 10 1 12 58.07 0.87 1
 11 1 12 12.21 0.25 1
 12 1 12 5.52 0.19 1
 0 2 12 1494.33 29.18 1
 1 2 12 447.72 6.78 1
 2 2 12 854.03 14.63 1
 3 2 12 58.65 0.81 1
 4 2 12 36.37 0.51 1
 5 2 12 348.48 4.44 1
 6 2 12 152.33 1.86 1
 7 2 12 86.05 1.1 1
 8 2 12 158.93 2.31 1
 9 2 12 5.43 0.15 1
 10 2 12 17.33 0.36 1
 11 2 12 23.81 0.39 1
 12 2 12 3.95 0.17 1
 0 3 12 264.76 6.28 1
 1 3 12 1196.29 17.57 1
 2 3 12 230.93 3.11 1
 3 3 12 49.49 0.65 1
 4 3 12 70.56 0.92 1
 5 3 12 289.48 4.04 1
 6 3 12 23.05 0.34 1
 7 3 12 182.31 2.43 1
 8 3 12 165.96 2.37 1
 9 3 12 43.72 0.63 1
 10 3 12 3.32 0.13 1
 11 3 12 8.77 0.21 1
 12 3 12 8.91 0.26 1
 0 4 12 132.16 2.71 1
 1 4 12 63.52 0.92 1
 2 4 12 675.4 9.58 1
 3 4 12 369.33 4.56 1
 4 4 12 327.41 4.4 1
 5 4 12 288.18 3.79 1
 6 4 12 57.96 0.79 1
 7 4 12 106.68 1.4 1
 8 4 12 1.41 0.11 1
 9 4 12 3.89 0.13 1
 10 4 12 45.53 0.64 1
 11 4 12 18.76 0.33 1
 12 4 12 9.11 0.24 1
 0 5 12 1878.77 32.57 1
 1 5 12 538.8 7.4 1
 2 5 12 24.83 0.41 1
 3 5 12 8.3 0.18 1
 4 5 12 15.39 0.27 1
 5 5 12 134.19 1.8 1
 6 5 12 216.31 2.71 1
 7 5 12 121.74 1.57 1
 8 5 12 71.91 1.26 1
 9 5 12 1.35 0.11 1
 10 5 12 23.34 0.39 1
 11 5 12 3.5 0.15 1
 12 5 12 11.35 0.26 1
 0 6 12 310.6 5.64 1
 1 6 12 226.38 2.88 1
 2 6 12 230.98 2.81 1
 3 6 12 408.27 5.32 1
 4 6 12 105.78 1.37 1
 5 6 12 86.26 1.12 1
 6 6 12 136.15 1.72 1
 7 6 12 39.47 0.55 1
 8 6 12 15.32 0.32 1
 9 6 12 15.24 0.33 1
 10 6 12 65.52 0.89 1
 11 6 12 3.17 0.16 1
 12 6 12 5.99 0.2 1
 0 7 12 240.88 4.1 1
 1 7 12 65.55 1.1 1
 2 7 12 201.7 2.45 1
 3 7 12 233.62 2.87 1
 4 7 12 214.95 2.68 1
 5 7 12 107.92 1.33 1
 6 7 12 121.99 1.53 1
 7 7 12 25.86 0.45 1
 8 7 12 52.22 0.76 1
 9 7 12 50.14 0.73 1
 10 7 12 4.28 0.16 1
 11 7 12 6.97 0.21 1
 12 7 12 12.14 0.27 1
 0 8 12 230.1 4.21 1
 1 8 12 157.18 2.18 1
 2 8 12 152.54 1.89 1
 3 8 12 63.09 0.83 1
 4 8 12 19.6 0.31 1
 5 8 12 65.15 0.84 1
 6 8 12 44.68 0.61 1
 7 8 12 54.97 0.95 1
 8 8 12 165.34 2.19 1
 9 8 12 9.69 0.22 1
 10 8 12 24.6 0.45 1
 11 8 12 2.86 0.15 1
 0 9 12 111.48 2.08 1
 1 9 12 386.23 4.89 1
 2 9 12 243.24 3.05 1
 3 9 12 127.5 1.63 1
 4 9 12 183.1 2.25 1
 5 9 12 168.95 2.08 1
 6 9 12 22.18 0.41 1
 7 9 12 74.3 1.07 1
 8 9 12 5.68 0.19 1
 9 9 12 12.68 0.28 1
 10 9 12 6.91 0.2 1
 11 9 12 10.76 0.24 1
 0 10 12 286.05 4.89 1
 1 10 12 300.08 3.66 1
 2 10 12 21.52 0.33 1
 3 10 12 138.22 1.71 1
 4 10 12 36.48 0.51 1
 5 10 12 95.74 1.36 1
 6 10 12 69.11 1.07 1
 7 10 12 75.64 1.07 1
 8 10 12 5.69 0.19 1
 9 10 12 3.55 0.17 1
 10 10 12 10.47 0.26 1
 11 10 12 1.22 0.15 1
 0 11 12 254.98 4.4 1
 1 11 12 2.15 0.1 1
 2 11 12 36.78 0.51 1
 3 11 12 104.58 1.33 1
 4 11 12 7.66 0.21 1
 5 11 12 39.71 0.64 1
 6 11 12 55.85 0.8 1
 7 11 12 8.35 0.2 1
 8 11 12 20.13 0.37 1
 9 11 12 22.32 0.4 1
 10 11 12 10.27 0.25 1
 0 12 12 35.43 0.74 1
 1 12 12 35.36 0.5 1
 2 12 12 86.12 1.12 1
 3 12 12 169.81 2.52 1
 4 12 12 78.17 1.17 1
 5 12 12 134.7 1.78 1
 6 12 12 16.29 0.3 1
 7 12 12 8.42 0.22 1
 8 12 12 2.31 0.15 1
 9 12 12 8.65 0.22 1
 10 12 12 5.21 0.2 1
 0 13 12 46.7 1.03 1
 1 13 12 102.16 1.64 1
 2 13 12 24.91 0.49 1
 3 13 12 10.01 0.24 1
 4 13 12 12.28 0.25 1
 5 13 12 13.41 0.32 1
 6 13 12 0.85 0.13 1
 7 13 12 36.75 0.62 1
 8 13 12 25.18 0.43 1
 9 13 12 8.27 0.23 1
 0 14 12 171.19 3.99 1
 1 14 12 61.04 0.98 1
 2 14 12 117.03 1.64 1
 3 14 12 3.31 0.17 1
 4 14 12 18.19 0.36 1
 5 14 12 13.13 0.31 1
 6 14 12 32.04 0.53 1
 7 14 12 20.65 0.38 1
 8 14 12 17.09 0.33 1
 9 14 12 4.58 0.18 1
 0 15 12 51.63 1.03 1
 1 15 12 44.89 0.65 1
 2 15 12 8.84 0.21 1
 3 15 12 49.16 0.71 1
 4 15 12 19.93 0.41 1
 5 15 12 32.38 0.5 1
 6 15 12 25.23 0.41 1
 7 15 12 4.74 0.19 1
 8 15 12 3.46 0.17 1
 0 16 12 61.82 1.22 1
 1 16 12 17.14 0.31 1
 2 16 12 33.89 0.54 1
 3 16 12 10.54 0.24 1
 4 16 12 21.24 0.37 1
 5 16 12 5.43 0.18 1
 6 16 12 16.53 0.31 1
 7 16 12 16.78 0.37 1
 0 17 12 2.88 0.21 1
 1 17 12 4.44 0.16 1
 2 17 12 9.97 0.29 1
 3 17 12 14.61 0.29 1
 4 17 12 21.46 0.37 1
 5 17 12 10.91 0.28 1
 6 17 12 12.04 0.31 1
 0 18 12 12.22 0.38 1
 1 18 12 6.05 0.2 1
 2 18 12 6.42 0.25 1
 3 18 12 1.74 0.15 1
 4 18 12 8.3 0.22 1
 5 18 12 7.88 0.25 1
 0 19 12 0.83 0.2 1
 1 19 12 25.02 0.43 1
 2 19 12 13.97 0.33 1
 3 19 12 1.7 0.16 1
 1 0 13 189.47 4.34 1
 2 0 13 825.6 19.75 1
 3 0 13 188.96 5.18 1
 4 0 13 266.22 5.99 1
 5 0 13 258.71 4.84 1
 6 0 13 60.94 1.18 1
 7 0 13 338.99 5.8 1
 8 0 13 28.44 0.67 1
 9 0 13 10.61 0.32 1
 10 0 13 69.38 1.34 1
 11 0 13 46.04 0.96 1
 12 0 13 3.53 0.24 1
 0 1 13 735.79 13.74 1
 1 1 13 811.48 12.26 1
 2 1 13 162.61 2.55 1
 3 1 13 33.15 0.6 1
 4 1 13 47.6 0.74 1
 5 1 13 52.77 0.74 1
 6 1 13 82.66 1.04 1
 7 1 13 191.53 2.33 1
 8 1 13 80.45 1.17 1
 9 1 13 8.57 0.19 1
 10 1 13 3.94 0.18 1
 11 1 13 5.29 0.18 1
 12 1 13 7.46 0.2 1
 0 2 13 682.37 14.76 1
 1 2 13 24.26 0.43 1
 2 2 13 330.33 5.13 1
 3 2 13 87.99 1.13 1
 4 2 13 140.36 1.78 1
 5 2 13 17.1 0.29 1
 6 2 13 128.28 1.61 1
 7 2 13 40.51 0.54 1
 8 2 13 11.4 0.25 1
 9 2 13 0.63 0.09 1
 10 2 13 6.94 0.19 1
 11 2 13 4.31 0.18 1
 12 2 13 1.22 0.13 1
 0 3 13 0.39 0.06 1
 1 3 13 93.96 1.4 1
 2 3 13 238.22 3.34 1
 3 3 13 87.05 1.09 1
 4 3 13 29.57 0.53 1
 5 3 13 104.37 1.43 1
 6 3 13 75.93 0.93 1
 7 3 13 2 0.09 1
 8 3 13 24.35 0.47 1
 9 3 13 47.76 0.68 1
 10 3 13 5.97 0.17 1
 11 3 13 2.85 0.14 1
 12 3 13 2.28 0.15 1
 0 4 13 232.06 4.94 1
 1 4 13 574.17 7.79 1
 2 4 13 98.61 1.36 1
 3 4 13 274.52 3.31 1
 4 4 13 33.39 0.6 1
 5 4 13 88.37 1.25 1
 6 4 13 41.56 0.6 1
 7 4 13 133.14 1.82 1
 8 4 13 44.57 0.82 1
 9 4 13 23.38 0.38 1
 10 4 13 16.81 0.3 1
 11 4 13 7.43 0.2 1
 12 4 13 5.98 0.19 1
 1 5 13 59.92 0.94 1
 2 5 13 102.72 1.56 1
 3 5 13 544.86 7.09 1
 4 5 13 181.09 2.67 1
 5 5 13 230.54 3.05 1
 6 5 13 42.07 0.68 1
 7 5 13 11.62 0.26 1
 8 5 13 4.79 0.2 1
 9 5 13 29.44 0.45 1
 10 5 13 0.34 0.11 1
 11 5 13 5.57 0.17 1
 12 5 13 5.36 0.19 1
 0 6 13 67.34 1.26 1
 1 6 13 231.67 3.09 1
 2 6 13 145.26 1.79 1
 3 6 13 81.3 1.08 1
 4 6 13 317.26 3.95 1
 5 6 13 261.79 3.4 1
 6 6 13 47.25 0.63 1
 7 6 13 25.59 0.41 1
 8 6 13 27.48 0.45 1
 9 6 13 0.33 0.1 1
 10 6 13 33.63 0.51 1
 11 6 13 8.3 0.23 1
 12 6 13 2.21 0.15 1
 0 7 13 104.26 1.83 1
 1 7 13 146.55 1.87 1
 2 7 13 0.53 0.06 1
 3 7 13 74.64 0.93 1
 4 7 13 55.36 0.75 1
 5 7 13 68.9 0.91 1
 6 7 13 8.21 0.2 1
 7 7 13 25.8 0.52 1
 8 7 13 27.03 0.41 1
 9 7 13 18.77 0.33 1
 10 7 13 28.43 0.46 1
 11 7 13 1.62 0.15 1
 0 8 13 1.92 0.12 1
 1 8 13 51 0.67 1
 2 8 13 9.26 0.17 1
 3 8 13 43.49 0.58 1
 4 8 13 60.29 0.81 1
 5 8 13 19.88 0.31 1
 6 8 13 25.15 0.43 1
 7 8 13 26.16 0.5 1
 8 8 13 13.27 0.3 1
 9 8 13 2.35 0.13 1
 10 8 13 5.58 0.18 1
 11 8 13 3.83 0.17 1
 0 9 13 253.95 4.5 1
 1 9 13 185.89 2.38 1
 2 9 13 127.2 1.59 1
 3 9 13 30.25 0.44 1
 4 9 13 33.13 0.48 1
 5 9 13 62.64 0.82 1
 6 9 13 7.25 0.22 1
 7 9 13 33.48 0.52 1
 8 9 13 57.15 0.79 1
 9 9 13 11.54 0.27 1
 10 9 13 1.6 0.15 1
 11 9 13 2.5 0.15 1
 0 10 13 33.97 0.7 1
 1 10 13 117.54 1.45 1
 2 10 13 121.82 1.53 1
 3 10 13 6.32 0.15 1
 4 10 13 28.63 0.41 1
 5 10 13 46.24 0.75 1
 6 10 13 52.48 0.78 1
 7 10 13 33.51 0.51 1
 8 10 13 26.31 0.41 1
 9 10 13 3.62 0.17 1
 10 10 13 12.42 0.29 1
 0 11 13 105.18 1.86 1
 1 11 13 3.12 0.11 1
 2 11 13 1.39 0.1 1
 3 11 13 228.34 2.79 1
 4 11 13 33.57 0.57 1
 5 11 13 30.04 0.51 1
 6 11 13 75.38 1.03 1
 7 11 13 6.46 0.18 1
 8 11 13 11.69 0.28 1
 9 11 13 13.89 0.29 1
 10 11 13 1.57 0.15 1
 0 12 13 100.39 1.79 1
 1 12 13 21.48 0.34 1
 2 12 13 82.11 1.14 1
 3 12 13 57.76 0.96 1
 4 12 13 10.09 0.23 1
 5 12 13 8.91 0.21 1
 6 12 13 27.06 0.44 1
 7 12 13 7.43 0.21 1
 8 12 13 10.42 0.25 1
 9 12 13 7.72 0.22 1
 10 12 13 2.04 0.16 1
 0 13 13 4.31 0.22 1
 1 13 13 16.3 0.35 1
 2 13 13 15 0.33 1
 3 13 13 17.99 0.32 1
 4 13 13 24.89 0.41 1
 5 13 13 22.29 0.39 1
 6 13 13 12.91 0.29 1
 7 13 13 17.38 0.34 1
 8 13 13 1.56 0.14 1
 9 13 13 7.17 0.22 1
 0 14 13 8.23 0.34 1
 1 14 13 9.96 0.28 1
 2 14 13 16.47 0.32 1
 3 14 13 13.51 0.3 1
 4 14 13 22.32 0.44 1
 5 14 13 1.12 0.13 1
 6 14 13 4.93 0.18 1
 7 14 13 9.63 0.25 1
 8 14 13 0.36 0.14 1
 0 15 13 139.34 2.54 1
 1 15 13 29.85 0.46 1
 2 15 13 23.02 0.39 1
 3 15 13 20.86 0.36 1
 4 15 13 7.78 0.21 1
 5 15 13 11.69 0.29 1
 6 15 13 26.76 0.43 1
 7 15 13 1.69 0.15 1
 8 15 13 11.43 0.26 1
 0 16 13 7.59 0.29 1
 1 16 13 9.38 0.22 1
 2 16 13 30.2 0.47 1
 3 16 13 0.72 0.13 1
 4 16 13 24.7 0.42 1
 5 16 13 47.31 0.69 1
 6 16 13 2.77 0.16 1
 7 16 13 6.99 0.21 1
 0 17 13 17.53 0.49 1
 1 17 13 8.48 0.21 1
 2 17 13 13.57 0.29 1
 3 17 13 4.48 0.17 1
 4 17 13 15.66 0.3 1
 5 17 13 4.11 0.18 1
 6 17 13 4.38 0.21 1
 0 18 13 23.5 0.55 1
 1 18 13 1.01 0.14 1
 2 18 13 3.1 0.19 1
 3 18 13 2.52 0.15 1
 4 18 13 3.53 0.18 1
 0 19 13 3.83 0.25 1
 1 19 13 2.01 0.17 1
 2 19 13 3.1 0.18 1
 0 0 14 853.59 24.77 1
 1 0 14 69.89 1.91 1
 2 0 14 1404.06 31.77 1
 3 0 14 64.56 1.48 1
 4 0 14 181.66 3.41 1
 5 0 14 49.38 1.05 1
 6 0 14 149.07 2.94 1
 7 0 14 10.66 0.26 1
 8 0 14 92.29 1.9 1
 9 0 14 11.44 0.33 1
 10 0 14 2.04 0.2 1
 11 0 14 4.68 0.25 1
 12 0 14 5.03 0.24 1
 0 1 14 66.29 1.27 1
 1 1 14 40.73 0.57 1
 2 1 14 42.28 0.75 1
 3 1 14 274.7 4.21 1
 4 1 14 222.53 3 1
 5 1 14 337.61 4.46 1
 6 1 14 179.28 2.4 1
 7 1 14 9.6 0.17 1
 8 1 14 5.38 0.16 1
 9 1 14 8.26 0.2 1
 10 1 14 6.19 0.17 1
 11 1 14 22.52 0.39 1
 12 1 14 26.27 0.42 1
 0 2 14 666.97 13.62 1
 1 2 14 411.91 6.08 1
 2 2 14 409.73 6.77 1
 3 2 14 745.95 9.35 1
 4 2 14 151.6 2.08 1
 5 2 14 225 2.88 1
 6 2 14 272.97 3.41 1
 7 2 14 167.33 2.06 1
 8 2 14 10.72 0.25 1
 9 2 14 71.05 0.94 1
 10 2 14 19.55 0.38 1
 11 2 14 23.28 0.39 1
 12 2 14 1.59 0.14 1
 0 3 14 900.7 17.65 1
 1 3 14 1084.02 14.84 1
 2 3 14 282.05 4.05 1
 3 3 14 50.24 0.66 1
 4 3 14 305.16 3.75 1
 5 3 14 66.41 0.9 1
 6 3 14 69.56 0.93 1
 7 3 14 82.18 1.06 1
 8 3 14 49.13 0.9 1
 9 3 14 17.78 0.3 1
 10 3 14 13.68 0.26 1
 11 3 14 2.36 0.14 1
 12 3 14 0.37 0.13 1
 0 4 14 34.47 0.95 1
 1 4 14 106.35 1.5 1
 2 4 14 71.16 1.03 1
 3 4 14 49.89 0.64 1
 4 4 14 96.96 1.3 1
 5 4 14 125.98 1.69 1
 6 4 14 191.25 2.41 1
 7 4 14 49.86 0.68 1
 8 4 14 10.54 0.34 1
 9 4 14 26.36 0.44 1
 10 4 14 30.2 0.47 1
 11 4 14 31.77 0.5 1
 12 4 14 12.12 0.27 1
 0 5 14 155.4 2.63 1
 1 5 14 495.82 6.72 1
 2 5 14 144.41 2.1 1
 3 5 14 55.51 0.79 1
 4 5 14 36.74 0.58 1
 5 5 14 32.89 0.51 1
 6 5 14 67.3 0.9 1
 7 5 14 84.64 1.18 1
 8 5 14 96.42 1.4 1
 9 5 14 98.92 1.3 1
 10 5 14 1.86 0.12 1
 11 5 14 4.54 0.16 1
 12 5 14 5.04 0.18 1
 0 6 14 355.66 6.5 1
 1 6 14 190.83 2.37 1
 2 6 14 359.74 4.54 1
 3 6 14 84.82 1.11 1
 4 6 14 95.58 1.25 1
 5 6 14 63.14 0.89 1
 6 6 14 115.48 1.43 1
 7 6 14 46.66 0.71 1
 8 6 14 27.25 0.45 1
 9 6 14 0.89 0.11 1
 10 6 14 7.22 0.18 1
 11 6 14 4.05 0.16 1
 12 6 14 3.99 0.16 1
 0 7 14 110.23 1.92 1
 1 7 14 13.87 0.23 1
 2 7 14 58.61 0.75 1
 3 7 14 96.09 1.2 1
 4 7 14 228.33 2.93 1
 5 7 14 59.85 0.82 1
 6 7 14 26.27 0.39 1
 7 7 14 47.41 0.79 1
 8 7 14 54.96 0.79 1
 9 7 14 13.25 0.26 1
 10 7 14 18.25 0.33 1
 11 7 14 2.02 0.15 1
 0 8 14 529.87 9.24 1
 1 8 14 158.97 1.97 1
 2 8 14 205.97 2.5 1
 3 8 14 71.36 0.92 1
 4 8 14 15.33 0.26 1
 5 8 14 34.83 0.5 1
 6 8 14 173.56 2.37 1
 7 8 14 53.64 0.8 1
 8 8 14 28.2 0.48 1
 9 8 14 17.48 0.31 1
 10 8 14 13.45 0.27 1
 11 8 14 5.12 0.19 1
 0 9 14 39.88 0.82 1
 1 9 14 74.84 0.96 1
 2 9 14 219.25 2.74 1
 3 9 14 206.67 2.56 1
 4 9 14 278.19 3.47 1
 5 9 14 79.15 1.08 1
 6 9 14 31.25 0.54 1
 7 9 14 22.26 0.39 1
 8 9 14 75.97 1.05 1
 9 9 14 11.32 0.28 1
 10 9 14 18.23 0.36 1
 11 9 14 1.52 0.14 1
 0 10 14 59.47 1.09 1
 1 10 14 3.2 0.12 1
 2 10 14 144.49 1.81 1
 3 10 14 107.52 1.37 1
 4 10 14 55.02 0.75 1
 5 10 14 9.71 0.25 1
 6 10 14 1.82 0.12 1
 7 10 14 20.72 0.35 1
 8 10 14 16.87 0.31 1
 9 10 14 12.12 0.28 1
 10 10 14 5.05 0.18 1
 0 11 14 14.09 0.35 1
 1 11 14 179.32 2.2 1
 2 11 14 1.1 0.09 1
 3 11 14 20.92 0.34 1
 4 11 14 63.16 1.05 1
 5 11 14 32.92 0.54 1
 6 11 14 18.81 0.34 1
 7 11 14 41.89 0.6 1
 8 11 14 5.87 0.2 1
 9 11 14 15.68 0.35 1
 10 11 14 4.42 0.18 1
 0 12 14 38.98 0.78 1
 1 12 14 64.19 0.88 1
 2 12 14 62.97 0.93 1
 3 12 14 25.01 0.46 1
 4 12 14 53.63 0.79 1
 5 12 14 38.8 0.6 1
 6 12 14 40.32 0.6 1
 7 12 14 16.88 0.31 1
 8 12 14 8.76 0.24 1
 9 12 14 5.17 0.2 1
 0 13 14 150.27 3.32 1
 1 13 14 227.49 3.52 1
 2 13 14 68.81 1.08 1
 3 13 14 27.84 0.45 1
 4 13 14 19.66 0.36 1
 5 13 14 38.26 0.59 1
 6 13 14 19.07 0.37 1
 7 13 14 27.11 0.48 1
 8 13 14 8.96 0.23 1
 9 13 14 4.69 0.18 1
 0 14 14 25.79 0.68 1
 1 14 14 65.06 1.01 1
 2 14 14 7.14 0.2 1
 3 14 14 23.27 0.44 1
 4 14 14 6.23 0.19 1
 5 14 14 27.06 0.47 1
 6 14 14 7.85 0.21 1
 7 14 14 21.62 0.39 1
 8 14 14 0.39 0.14 1
 0 15 14 6.19 0.25 1
 1 15 14 6.5 0.18 1
 2 15 14 3.2 0.15 1
 3 15 14 10.76 0.25 1
 4 15 14 19.67 0.35 1
 5 15 14 19.87 0.36 1
 6 15 14 14.74 0.31 1
 7 15 14 11.46 0.25 1
 0 16 14 54.91 1.09 1
 1 16 14 15.72 0.3 1
 2 16 14 35.78 0.55 1
 3 16 14 1.41 0.14 1
 4 16 14 3.56 0.16 1
 5 16 14 5.78 0.19 1
 6 16 14 9.62 0.28 1
 7 16 14 3.22 0.18 1
 0 17 14 0.78 0.18 1
 1 17 14 9.89 0.23 1
 2 17 14 3.97 0.16 1
 3 17 14 8.48 0.22 1
 4 17 14 15.55 0.33 1
 5 17 14 22.83 0.39 1
 6 17 14 3.81 0.19 1
 0 18 14 8.56 0.31 1
 1 18 14 5.19 0.18 1
 2 18 14 4 0.17 1
 3 18 14 4.91 0.19 1
 4 18 14 2.08 0.15 1
 0 19 14 25.03 0.64 1
 1 19 14 15.39 0.31 1
 2 19 14 11.59 0.27 1
 1 0 15 259.8 5.33 1
 2 0 15 92.05 2.03 1
 3 0 15 51.3 1.28 1
 4 0 15 494.94 10.02 1
 5 0 15 27.56 0.63 1
 6 0 15 370.65 7.38 1
 7 0 15 9.45 0.24 1
 8 0 15 21.7 0.55 1
 9 0 15 0.73 0.13 1
 10 0 15 44.54 0.9 1
 11 0 15 0.16 0.16 1
 12 0 15 38.87 0.82 1
 0 1 15 1508.04 30.6 1
 1 1 15 274.89 3.84 1
 2 1 15 445.9 4.68 1
 3 1 15 19.61 0.38 1
 4 1 15 42.04 0.61 1
 5 1 15 145.09 2.01 1
 6 1 15 272.41 3.87 1
 7 1 15 7.1 0.14 1
 8 1 15 78.5 1.31 1
 9 1 15 19.77 0.39 1
 10 1 15 2.55 0.12 1
 11 1 15 16.89 0.32 1
 12 1 15 4 0.17 1
 0 2 15 171.92 3.4 1
 1 2 15 231.69 3.51 1
 2 2 15 246.02 3.54 1
 3 2 15 19.85 0.3 1
 4 2 15 90.74 1.16 1
 5 2 15 33.13 0.5 1
 6 2 15 43.86 0.69 1
 7 2 15 94.77 1.2 1
 8 2 15 10.15 0.25 1
 9 2 15 9.36 0.24 1
 10 2 15 18.24 0.32 1
 11 2 15 10.56 0.23 1
 12 2 15 5.62 0.2 1
 0 3 15 88.1 1.84 1
 1 3 15 66.8 1.02 1
 2 3 15 48.47 0.72 1
 3 3 15 359.67 4.45 1
 4 3 15 209.95 2.54 1
 5 3 15 73.63 1 1
 6 3 15 138.11 1.81 1
 7 3 15 44.63 0.6 1
 8 3 15 44.54 0.77 1
 9 3 15 31.02 0.5 1
 10 3 15 17.68 0.34 1
 11 3 15 6.84 0.21 1
 12 3 15 16.45 0.33 1
 1 4 15 119.74 1.7 1
 2 4 15 239.65 3.34 1
 3 4 15 45.75 0.63 1
 4 4 15 15.59 0.25 1
 5 4 15 44.39 0.68 1
 6 4 15 41.1 0.64 1
 7 4 15 83.04 1.07 1
 8 4 15 16.17 0.34 1
 9 4 15 33.44 0.52 1
 10 4 15 3.47 0.14 1
 11 4 15 3.87 0.16 1
 12 4 15 2.63 0.15 1
 0 5 15 190.18 3.24 1
 1 5 15 526.92 6.94 1
 2 5 15 102.34 1.45 1
 3 5 15 874.84 12.89 1
 4 5 15 39.05 0.65 1
 5 5 15 370.22 4.07 1
 6 5 15 24.12 0.37 1
 7 5 15 5.2 0.15 1
 8 5 15 24.23 0.4 1
 9 5 15 21.41 0.35 1
 10 5 15 14.71 0.33 1
 11 5 15 24.35 0.4 1
 12 5 15 0.92 0.14 1
 0 6 15 23.69 0.52 1
 1 6 15 197.66 2.56 1
 2 6 15 321.58 4 1
 3 6 15 91.7 1.31 1
 4 6 15 118.67 1.51 1
 5 6 15 4.42 0.14 1
 6 6 15 52.41 0.71 1
 7 6 15 136.58 2.14 1
 8 6 15 15.32 0.28 1
 9 6 15 49.14 0.72 1
 10 6 15 4.18 0.15 1
 11 6 15 2.58 0.14 1
 0 7 15 1.51 0.1 1
 1 7 15 47.6 0.65 1
 2 7 15 56.95 0.75 1
 3 7 15 9.92 0.17 1
 4 7 15 59.27 0.76 1
 5 7 15 34.01 0.49 1
 6 7 15 3.12 0.13 1
 7 7 15 26.33 0.44 1
 8 7 15 41.83 0.61 1
 9 7 15 36.01 0.54 1
 10 7 15 8.56 0.21 1
 11 7 15 2 0.14 1
 0 8 15 79.3 1.47 1
 1 8 15 91.52 1.16 1
 2 8 15 176.13 2.19 1
 3 8 15 59.41 0.77 1
 4 8 15 210.98 2.65 1
 5 8 15 69.16 0.92 1
 6 8 15 13.98 0.28 1
 7 8 15 58 0.85 1
 8 8 15 1.87 0.13 1
 9 8 15 2.36 0.13 1
 10 8 15 6.72 0.2 1
 11 8 15 6.39 0.21 1
 0 9 15 139.42 2.59 1
 1 9 15 34.9 0.49 1
 2 9 15 25.25 0.38 1
 3 9 15 181.24 2.26 1
 4 9 15 25.85 0.39 1
 5 9 15 5.9 0.16 1
 6 9 15 45.92 0.73 1
 7 9 15 5.56 0.19 1
 8 9 15 22.88 0.37 1
 9 9 15 37.11 0.55 1
 10 9 15 8.52 0.24 1
 11 9 15 0.19 0.13 1
 0 10 15 73.61 1.33 1
 1 10 15 130.39 1.64 1
 2 10 15 135.42 1.7 1
 3 10 15 59 0.8 1
 4 10 15 121.31 1.62 1
 5 10 15 11.58 0.3 1
 6 10 15 25.97 0.41 1
 7 10 15 52.6 0.74 1
 8 10 15 12.95 0.26 1
 9 10 15 21.41 0.38 1
 10 10 15 14.83 0.31 1
 0 11 15 70.37 1.28 1
 1 11 15 128.18 1.61 1
 2 11 15 66.91 0.87 1
 3 11 15 30.91 0.48 1
 4 11 15 47.33 0.82 1
 5 11 15 122.03 1.57 1
 6 11 15 11.16 0.24 1
 7 11 15 0.82 0.11 1
 8 11 15 12.52 0.26 1
 9 11 15 1.8 0.15 1
 10 11 15 1.07 0.15 1
 0 12 15 0.92 0.14 1
 1 12 15 60.48 0.86 1
 2 12 15 17.39 0.33 1
 3 12 15 7.86 0.25 1
 4 12 15 15.46 0.28 1
 5 12 15 28.31 0.45 1
 6 12 15 4.45 0.16 1
 7 12 15 27.97 0.44 1
 8 12 15 3.51 0.17 1
 9 12 15 7.03 0.21 1
 0 13 15 6.98 0.29 1
 1 13 15 32.44 0.57 1
 2 13 15 8.72 0.25 1
 3 13 15 63 0.86 1
 4 13 15 37.49 0.57 1
 5 13 15 7.21 0.19 1
 6 13 15 32.34 0.56 1
 7 13 15 9.44 0.24 1
 8 13 15 7.84 0.27 1
 9 13 15 5.38 0.19 1
 0 14 15 0 0.18 1
 1 14 15 21.23 0.4 1
 2 14 15 42.84 0.68 1
 3 14 15 14.94 0.31 1
 4 14 15 23.57 0.42 1
 5 14 15 13.04 0.3 1
 6 14 15 2.34 0.15 1
 7 14 15 7.57 0.21 1
 8 14 15 2.64 0.16 1
 0 15 15 24.44 0.54 1
 1 15 15 43.35 0.63 1
 2 15 15 36.15 0.53 1
 3 15 15 5.23 0.17 1
 4 15 15 1.55 0.14 1
 5 15 15 26.74 0.54 1
 6 15 15 6.84 0.2 1
 7 15 15 4.86 0.18 1
 0 16 15 10.69 0.34 1
 1 16 15 2.6 0.14 1
 2 16 15 45.53 0.67 1
 3 16 15 2.61 0.15 1
 4 16 15 56.71 0.82 1
 5 16 15 5.65 0.2 1
 6 16 15 24.83 0.42 1
 0 17 15 16.24 0.42 1
 1 17 15 11.63 0.25 1
 2 17 15 7.74 0.21 1
 3 17 15 1.67 0.15 1
 4 17 15 3.6 0.16 1
 5 17 15 2.31 0.15 1
 0 18 15 12.91 0.38 1
 1 18 15 9.91 0.24 1
 2 18 15 6.38 0.2 1
 3 18 15 0.58 0.14 1
 4 18 15 0.45 0.15 1
 0 19 15 15.82 0.47 1
 1 19 15 2.02 0.16 1
 0 0 16 501.79 13.86 1
 1 0 16 301.94 6.47 1
 2 0 16 14.98 0.41 1
 3 0 16 16.35 0.5 1
 4 0 16 74.36 1.59 1
 5 0 16 0.05 0.09 1
 6 0 16 190.77 3.68 1
 7 0 16 59.52 1.17 1
 8 0 16 6.7 0.24 1
 9 0 16 30.73 0.64 1
 10 0 16 44.42 0.89 1
 11 0 16 3.94 0.23 1
 12 0 16 1.21 0.22 1
 0 1 16 82.75 1.63 1
 1 1 16 1079.09 15.62 1
 2 1 16 33.17 0.54 1
 3 1 16 474.14 6.62 1
 4 1 16 307.97 3.8 1
 5 1 16 227.67 3.13 1
 6 1 16 81.89 1.17 1
 7 1 16 86.73 1.15 1
 8 1 16 1.94 0.12 1
 9 1 16 36.99 0.55 1
 10 1 16 2.61 0.13 1
 11 1 16 11.51 0.26 1
 12 1 16 15.65 0.31 1
 0 2 16 1.79 0.08 1
 1 2 16 72.38 1.09 1
 2 2 16 268.13 3.73 1
 3 2 16 4.49 0.1 1
 4 2 16 49.98 0.68 1
 5 2 16 48.39 0.76 1
 6 2 16 147.88 2.05 1
 7 2 16 28.68 0.37 1
 8 2 16 23.85 0.47 1
 9 2 16 12.19 0.24 1
 10 2 16 1.77 0.12 1
 11 2 16 10.19 0.25 1
 12 2 16 16.48 0.31 1
 0 3 16 93.23 1.86 1
 1 3 16 250.53 3.47 1
 2 3 16 88.01 1.25 1
 3 3 16 32.88 0.44 1
 4 3 16 87.67 1.1 1
 5 3 16 48.21 0.71 1
 6 3 16 34.5 0.47 1
 7 3 16 58.77 0.77 1
 8 3 16 29.17 0.52 1
 9 3 16 27.78 0.42 1
 10 3 16 20.03 0.34 1
 11 3 16 4.78 0.18 1
 12 3 16 3.03 0.15 1
 0 4 16 80.43 1.5 1
 1 4 16 173.89 2.38 1
 2 4 16 100.17 1.33 1
 3 4 16 399.32 4.98 1
 4 4 16 170.66 2.13 1
 5 4 16 86.4 1.48 1
 6 4 16 64.6 0.94 1
 7 4 16 40.52 0.62 1
 8 4 16 7.74 0.19 1
 9 4 16 13.96 0.28 1
 10 4 16 2.55 0.14 1
 11 4 16 4.85 0.17 1
 12 4 16 7.05 0.2 1
 0 5 16 157.3 2.68 1
 1 5 16 169.02 2.29 1
 2 5 16 156.69 2.2 1
 3 5 16 83.83 1.21 1
 4 5 16 9.65 0.2 1
 5 5 16 132.5 1.68 1
 6 5 16 89.7 1.16 1
 7 5 16 59.61 1.14 1
 8 5 16 46.99 0.71 1
 9 5 16 65.09 0.9 1
 10 5 16 4.75 0.15 1
 11 5 16 14.17 0.29 1
 0 6 16 172.66 3.18 1
 1 6 16 16.46 0.34 1
 2 6 16 347.32 4.28 1
 3 6 16 28.69 0.41 1
 4 6 16 288.71 3.59 1
 5 6 16 10.49 0.22 1
 6 6 16 32.84 0.48 1
 7 6 16 28.62 0.5 1
 8 6 16 36.65 0.55 1
 9 6 16 22.26 0.36 1
 10 6 16 22.43 0.4 1
 11 6 16 11.5 0.25 1
 0 7 16 13.88 0.3 1
 1 7 16 86.76 1.15 1
 2 7 16 188.91 2.45 1
 3 7 16 27.26 0.38 1
 4 7 16 245.96 2.97 1
 5 7 16 9.71 0.21 1
 6 7 16 16.64 0.32 1
 7 7 16 9.36 0.24 1
 8 7 16 13.17 0.24 1
 9 7 16 4.1 0.15 1
 10 7 16 4.24 0.16 1
 11 7 16 1.94 0.14 1
 0 8 16 19 0.4 1
 1 8 16 40.24 0.55 1
 2 8 16 91.66 1.14 1
 3 8 16 63.22 0.79 1
 4 8 16 21.99 0.33 1
 5 8 16 66.11 0.91 1
 6 8 16 43.52 0.73 1
 7 8 16 32.1 0.58 1
 8 8 16 16.27 0.31 1
 9 8 16 66.5 0.9 1
 10 8 16 1.92 0.14 1
 11 8 16 5.1 0.2 1
 0 9 16 107.4 2.03 1
 1 9 16 15.68 0.25 1
 2 9 16 2.09 0.1 1
 3 9 16 86.5 1.09 1
 4 9 16 75.7 1 1
 5 9 16 4.06 0.17 1
 6 9 16 56.58 0.81 1
 7 9 16 13.31 0.26 1
 8 9 16 9.26 0.21 1
 9 9 16 0.33 0.12 1
 10 9 16 0.66 0.13 1
 0 10 16 394.27 6.74 1
 1 10 16 69.35 0.92 1
 2 10 16 311.14 3.81 1
 3 10 16 6.83 0.16 1
 4 10 16 149.92 2.13 1
 5 10 16 27.75 0.49 1
 6 10 16 134.92 1.82 1
 7 10 16 16.14 0.29 1
 8 10 16 16.21 0.3 1
 9 10 16 1.91 0.14 1
 10 10 16 4.98 0.19 1
 0 11 16 22.85 0.55 1
 1 11 16 102.51 1.29 1
 2 11 16 68.11 0.95 1
 3 11 16 18.57 0.35 1
 4 11 16 18.19 0.35 1
 5 11 16 21.95 0.36 1
 6 11 16 2.15 0.13 1
 7 11 16 24.64 0.39 1
 8 11 16 32.44 0.49 1
 9 11 16 18.55 0.4 1
 10 11 16 8.86 0.23 1
 0 12 16 208.91 5.19 1
 1 12 16 64.74 0.94 1
 2 12 16 21.59 0.44 1
 3 12 16 76.2 1.13 1
 4 12 16 26.83 0.45 1
 5 12 16 48.38 0.68 1
 6 12 16 30 0.47 1
 7 12 16 5.41 0.17 1
 8 12 16 0.8 0.14 1
 9 12 16 5.09 0.19 1
 0 13 16 12.1 0.45 1
 1 13 16 23.17 0.47 1
 2 13 16 12.47 0.28 1
 3 13 16 45.6 0.66 1
 4 13 16 15.59 0.29 1
 5 13 16 10.69 0.23 1
 6 13 16 4.57 0.17 1
 7 13 16 3.05 0.19 1
 8 13 16 5.93 0.21 1
 9 13 16 2.71 0.17 1
 0 14 16 0.02 0.16 1
 1 14 16 30.75 0.51 1
 2 14 16 38.22 0.62 1
 3 14 16 35.45 0.6 1
 4 14 16 5.7 0.19 1
 5 14 16 6.03 0.2 1
 6 14 16 16.26 0.32 1
 7 14 16 8.72 0.23 1
 8 14 16 9.2 0.24 1
 0 15 16 5.47 0.24 1
 1 15 16 39.68 0.57 1
 2 15 16 9.33 0.24 1
 3 15 16 24.52 0.44 1
 4 15 16 15.68 0.3 1
 5 15 16 16.05 0.36 1
 6 15 16 9.31 0.25 1
 7 15 16 5.33 0.19 1
 0 16 16 7.64 0.29 1
 1 16 16 50.48 0.73 1
 2 16 16 4.97 0.17 1
 3 16 16 5 0.17 1
 4 16 16 2.17 0.15 1
 5 16 16 12.8 0.31 1
 6 16 16 7.01 0.21 1
 0 17 16 0.03 0.18 1
 1 17 16 10.17 0.23 1
 2 17 16 1.91 0.15 1
 3 17 16 2.69 0.16 1
 4 17 16 15.57 0.3 1
 5 17 16 3.73 0.17 1
 0 18 16 1.82 0.21 1
 1 18 16 0.18 0.13 1
 2 18 16 4.23 0.18 1
 3 18 16 7.01 0.22 1
 1 0 17 51.76 1.16 1
 2 0 17 343.55 7.01 1
 3 0 17 33.06 0.77 1
 4 0 17 694.99 14.22 1
 5 0 17 17.95 0.42 1
 6 0 17 54.58 0.96 1
 7 0 17 48.02 1.01 1
 8 0 17 41.61 1.29 1
 9 0 17 1.02 0.13 1
 10 0 17 37.83 0.85 1
 11 0 17 0.09 0.16 1
 12 0 17 20.54 0.6 1
 0 1 17 163.19 3.11 1
 1 1 17 76.76 1.19 1
 2 1 17 723.56 10.04 1
 3 1 17 82.03 1.15 1
 4 1 17 112.75 1.86 1
 5 1 17 12.6 0.23 1
 6 1 17 89.82 1.39 1
 7 1 17 48.14 0.73 1
 8 1 17 77.81 0.99 1
 9 1 17 32.89 0.46 1
 10 1 17 24.45 0.44 1
 11 1 17 4.66 0.17 1
 12 1 17 2.96 0.14 1
 0 2 17 54.59 1.03 1
 1 2 17 515.87 7.81 1
 2 2 17 192.09 2.46 1
 3 2 17 39.49 0.57 1
 4 2 17 483.98 6.6 1
 5 2 17 206.65 2.73 1
 6 2 17 83.94 1.09 1
 7 2 17 61.91 0.85 1
 8 2 17 18.46 0.34 1
 9 2 17 7.36 0.17 1
 10 2 17 17.27 0.36 1
 11 2 17 8.31 0.23 1
 12 2 17 16.56 0.3 1
 0 3 17 126.89 2.63 1
 1 3 17 366.13 5.08 1
 2 3 17 210.29 2.99 1
 3 3 17 383.41 5 1
 4 3 17 253.1 3.03 1
 5 3 17 257.01 3.49 1
 6 3 17 138.3 1.88 1
 7 3 17 10.69 0.26 1
 8 3 17 13.34 0.26 1
 9 3 17 21.79 0.34 1
 10 3 17 5.06 0.21 1
 11 3 17 32.98 0.6 1
 12 3 17 4.79 0.17 1
 0 4 17 335.29 6.15 1
 1 4 17 479.02 6.88 1
 2 4 17 97.82 1.36 1
 3 4 17 61.4 0.93 1
 4 4 17 6.01 0.14 1
 5 4 17 14.4 0.27 1
 6 4 17 95.58 1.33 1
 7 4 17 107.44 1.73 1
 8 4 17 6.8 0.19 1
 9 4 17 114.29 1.54 1
 10 4 17 16.39 0.31 1
 11 4 17 0.98 0.13 1
 0 5 17 55.17 0.98 1
 1 5 17 211.78 2.78 1
 2 5 17 104.7 1.5 1
 3 5 17 297.03 4.08 1
 4 5 17 7.96 0.17 1
 5 5 17 64.28 0.86 1
 6 5 17 19.85 0.31 1
 7 5 17 19.21 0.38 1
 8 5 17 33.75 0.59 1
 9 5 17 27.28 0.42 1
 10 5 17 0.56 0.11 1
 11 5 17 18.16 0.36 1
 0 6 17 2.2 0.13 1
 1 6 17 112.01 1.45 1
 2 6 17 78.28 1.01 1
 3 6 17 13.1 0.25 1
 4 6 17 189.56 2.66 1
 5 6 17 4.47 0.13 1
 6 6 17 14.16 0.26 1
 7 6 17 95.59 1.45 1
 8 6 17 3.46 0.13 1
 9 6 17 67.99 1.01 1
 10 6 17 9.23 0.23 1
 11 6 17 0.18 0.13 1
 0 7 17 102.56 2.04 1
 1 7 17 420.81 5.35 1
 2 7 17 99.81 1.33 1
 3 7 17 169.78 2.22 1
 4 7 17 52.75 0.68 1
 5 7 17 113.67 1.42 1
 6 7 17 92.71 1.36 1
 7 7 17 27.9 0.43 1
 8 7 17 34.43 0.5 1
 9 7 17 11.07 0.27 1
 10 7 17 9.19 0.22 1
 11 7 17 9.1 0.22 1
 0 8 17 10.99 0.26 1
 1 8 17 67.55 0.87 1
 2 8 17 391.88 4.7 1
 3 8 17 56.79 0.73 1
 4 8 17 343.34 4.13 1
 5 8 17 95.22 1.32 1
 6 8 17 1.18 0.11 1
 7 8 17 0.11 0.1 1
 8 8 17 34.3 0.51 1
 9 8 17 4.84 0.16 1
 10 8 17 0.96 0.13 1
 11 8 17 8.76 0.23 1
 0 9 17 41.85 0.86 1
 1 9 17 49.67 0.78 1
 2 9 17 222.41 2.72 1
 3 9 17 33.54 0.47 1
 4 9 17 19.47 0.31 1
 5 9 17 81.14 1.27 1
 6 9 17 87.17 1.22 1
 7 9 17 5.12 0.17 1
 8 9 17 63.28 0.91 1
 9 9 17 8.98 0.21 1
 10 9 17 4.97 0.18 1
 0 10 17 1.54 0.16 1
 1 10 17 1.86 0.1 1
 2 10 17 14.3 0.25 1
 3 10 17 93.71 1.27 1
 4 10 17 80.24 1.27 1
 5 10 17 12.82 0.25 1
 6 10 17 16.32 0.32 1
 7 10 17 27.5 0.44 1
 8 10 17 4.87 0.16 1
 9 10 17 26.5 0.43 1
 10 10 17 4.54 0.19 1
 0 11 17 48.89 0.95 1
 1 11 17 52.77 0.72 1
 2 11 17 21.72 0.39 1
 3 11 17 288.72 4.31 1
 4 11 17 8.2 0.2 1
 5 11 17 14.42 0.27 1
 6 11 17 53.47 0.79 1
 7 11 17 2.24 0.13 1
 8 11 17 1.81 0.13 1
 9 11 17 17.35 0.36 1
 0 12 17 100.63 1.92 1
 1 12 17 79.38 1.09 1
 2 12 17 58.16 0.92 1
 3 12 17 51.94 0.77 1
 4 12 17 14.75 0.27 1
 5 12 17 4.41 0.15 1
 6 12 17 25.75 0.42 1
 7 12 17 20.59 0.36 1
 8 12 17 4.41 0.18 1
 9 12 17 18.1 0.38 1
 0 13 17 0.6 0.16 1
 1 13 17 63.27 0.98 1
 2 13 17 17.77 0.32 1
 3 13 17 30.55 0.46 1
 4 13 17 34.92 0.53 1
 5 13 17 57.55 0.83 1
 6 13 17 5.56 0.19 1
 7 13 17 2.46 0.16 1
 8 13 17 8.04 0.22 1
 0 14 17 8.57 0.31 1
 1 14 17 93.33 1.3 1
 2 14 17 31.56 0.53 1
 3 14 17 14.68 0.31 1
 4 14 17 34.24 0.55 1
 5 14 17 66.44 1.02 1
 6 14 17 25.73 0.43 1
 7 14 17 7.92 0.22 1
 8 14 17 0.98 0.15 1
 0 15 17 43.54 0.86 1
 1 15 17 7.96 0.2 1
 2 15 17 13.96 0.27 1
 3 15 17 3.62 0.15 1
 4 15 17 1.11 0.13 1
 5 15 17 0.68 0.14 1
 6 15 17 13.46 0.29 1
 7 15 17 8.27 0.23 1
 0 16 17 13.78 0.44 1
 1 16 17 5.54 0.18 1
 2 16 17 2.37 0.14 1
 3 16 17 0.73 0.14 1
 4 16 17 21.57 0.4 1
 5 16 17 0.84 0.14 1
 6 16 17 5.64 0.19 1
 0 17 17 29.58 0.64 1
 1 17 17 8.3 0.21 1
 2 17 17 15.32 0.29 1
 3 17 17 1.95 0.16 1
 4 17 17 2.34 0.15 1
 5 17 17 1.62 0.15 1
 0 18 17 15.39 0.42 1
 1 18 17 13.76 0.28 1
 2 18 17 9.31 0.24 1
 3 18 17 10.6 0.26 1
 0 0 18 139.39 3.61 1
 1 0 18 719.18 13.47 1
 2 0 18 198.27 4.07 1
 3 0 18 3.54 0.13 1
 4 0 18 14.44 0.38 1
 5 0 18 107.74 2.17 1
 6 0 18 4.54 0.2 1
 7 0 18 81.28 1.79 1
 8 0 18 32.72 0.78 1
 9 0 18 33.08 0.65 1
 10 0 18 0.2 0.13 1
 11 0 18 0.2 0.18 1
 12 0 18 0 0.17 1
 0 1 18 412.75 7.25 1
 1 1 18 91.05 1.42 1
 2 1 18 81.96 1.2 1
 3 1 18 58.8 0.84 1
 4 1 18 91.3 1.43 1
 5 1 18 121.38 1.7 1
 6 1 18 77.07 1.09 1
 7 1 18 91.68 1.34 1
 8 1 18 0.44 0.09 1
 9 1 18 19.38 0.32 1
 10 1 18 17.3 0.31 1
 11 1 18 16.51 0.37 1
 12 1 18 1.18 0.13 1
 1 2 18 15.16 0.25 1
 2 2 18 1.36 0.05 1
 3 2 18 156.98 2.16 1
 4 2 18 109.81 1.51 1
 5 2 18 42.88 0.66 1
 6 2 18 3.33 0.11 1
 7 2 18 9.51 0.22 1
 8 2 18 10.93 0.24 1
 9 2 18 23.5 0.35 1
 10 2 18 11.37 0.25 1
 11 2 18 0.58 0.12 1
 12 2 18 2.98 0.15 1
 0 3 18 92.88 2.29 1
 1 3 18 51.5 0.74 1
 2 3 18 70.44 1.11 1
 3 3 18 143.43 1.84 1
 4 3 18 36.86 0.5 1
 5 3 18 36.5 0.54 1
 6 3 18 13.76 0.26 1
 7 3 18 15.74 0.3 1
 8 3 18 2.14 0.12 1
 9 3 18 14.38 0.26 1
 10 3 18 7.41 0.19 1
 11 3 18 7.56 0.21 1
 0 4 18 4.77 0.16 1
 1 4 18 46.23 0.65 1
 2 4 18 222.97 3.12 1
 3 4 18 30.05 0.49 1
 4 4 18 447.19 5.38 1
 5 4 18 126.38 1.76 1
 6 4 18 60.58 0.82 1
 7 4 18 0.06 0.08 1
 8 4 18 10.68 0.22 1
 9 4 18 3.17 0.12 1
 10 4 18 0.77 0.12 1
 11 4 18 6.75 0.2 1
 0 5 18 20.49 0.41 1
 1 5 18 38.81 0.54 1
 2 5 18 194.41 2.74 1
 3 5 18 23.56 0.38 1
 4 5 18 101.33 1.39 1
 5 5 18 11.83 0.21 1
 6 5 18 80.29 1.07 1
 7 5 18 0.76 0.09 1
 8 5 18 34.92 0.51 1
 9 5 18 1.35 0.11 1
 10 5 18 40.22 0.65 1
 11 5 18 4.09 0.16 1
 0 6 18 6.3 0.2 1
 1 6 18 125.2 1.61 1
 2 6 18 34.24 0.48 1
 3 6 18 60.55 0.81 1
 4 6 18 91.11 1.2 1
 5 6 18 28.92 0.42 1
 6 6 18 1.3 0.12 1
 7 6 18 62.85 0.93 1
 8 6 18 16 0.29 1
 9 6 18 34.65 0.56 1
 10 6 18 11.01 0.26 1
 11 6 18 6.57 0.19 1
 0 7 18 0.33 0.1 1
 1 7 18 61.8 0.88 1
 2 7 18 64.71 0.86 1
 3 7 18 198.24 2.6 1
 4 7 18 33.75 0.47 1
 5 7 18 27.37 0.39 1
 6 7 18 57.58 0.88 1
 7 7 18 16.22 0.3 1
 8 7 18 10.5 0.21 1
 9 7 18 4.36 0.16 1
 10 7 18 12.66 0.3 1
 11 7 18 1.53 0.13 1
 0 8 18 85.11 1.51 1
 1 8 18 49.32 0.65 1
 2 8 18 126.62 1.35 1
 3 8 18 10.78 0.2 1
 4 8 18 11.79 0.21 1
 5 8 18 18.67 0.34 1
 6 8 18 0.18 0.09 1
 7 8 18 10.13 0.25 1
 8 8 18 12.36 0.25 1
 9 8 18 13.85 0.28 1
 10 8 18 5.85 0.19 1
 0 9 18 17.46 0.42 1
 1 9 18 111.79 1.37 1
 2 9 18 51.66 0.68 1
 3 9 18 46.63 0.62 1
 4 9 18 9.12 0.19 1
 5 9 18 33.45 0.6 1
 6 9 18 33.97 0.51 1
 7 9 18 8.97 0.22 1
 8 9 18 28.8 0.45 1
 9 9 18 0.53 0.12 1
 10 9 18 2.74 0.15 1
 0 10 18 0.25 0.11 1
 1 10 18 106.56 1.36 1
 2 10 18 40.37 0.55 1
 3 10 18 21.93 0.35 1
 4 10 18 44.8 0.8 1
 5 10 18 5.68 0.17 1
 6 10 18 3.08 0.13 1
 7 10 18 29.92 0.46 1
 8 10 18 5.07 0.17 1
 9 10 18 27.3 0.54 1
 10 10 18 1.19 0.15 1
 0 11 18 228.54 4.05 1
 1 11 18 77.67 1.06 1
 2 11 18 34.44 0.55 1
 3 11 18 1.93 0.17 1
 4 11 18 11.55 0.3 1
 5 11 18 14.09 0.29 1
 6 11 18 92.26 1.24 1
 7 11 18 8.78 0.22 1
 8 11 18 10.08 0.22 1
 9 11 18 3.5 0.17 1
 0 12 18 4.28 0.2 1
 1 12 18 2.93 0.15 1
 2 12 18 9.9 0.22 1
 3 12 18 18.98 0.35 1
 4 12 18 41.04 0.59 1
 5 12 18 8.89 0.22 1
 6 12 18 12.39 0.25 1
 7 12 18 11.53 0.25 1
 8 12 18 3.09 0.16 1
 9 12 18 1.52 0.15 1
 0 13 18 20.47 0.58 1
 1 13 18 6.86 0.22 1
 2 13 18 24.27 0.41 1
 3 13 18 24.64 0.44 1
 4 13 18 4.45 0.16 1
 5 13 18 5.64 0.17 1
 6 13 18 4.58 0.17 1
 7 13 18 4.9 0.2 1
 8 13 18 0.94 0.14 1
 0 14 18 5.67 0.24 1
 1 14 18 12.7 0.27 1
 2 14 18 0.76 0.13 1
 3 14 18 16.53 0.36 1
 4 14 18 9.04 0.24 1
 5 14 18 3.78 0.17 1
 6 14 18 1.36 0.14 1
 7 14 18 4.06 0.18 1
 0 15 18 10.96 0.35 1
 1 15 18 13.06 0.27 1
 2 15 18 14.06 0.28 1
 3 15 18 57.6 0.8 1
 4 15 18 11.73 0.26 1
 5 15 18 26.2 0.44 1
 6 15 18 8.06 0.23 1
 7 15 18 1.97 0.16 1
 0 16 18 2.86 0.21 1
 1 16 18 20.59 0.38 1
 2 16 18 6.07 0.18 1
 3 16 18 0.19 0.13 1
 4 16 18 4.1 0.19 1
 5 16 18 0.36 0.14 1
 6 16 18 0.23 0.15 1
 0 17 18 19.99 0.51 1
 1 17 18 1.57 0.14 1
 2 17 18 9.39 0.23 1
 3 17 18 6.91 0.21 1
 4 17 18 4.6 0.17 1
 0 18 18 0.27 0.19 1
 1 18 18 5.38 0.2 1
 2 18 18 2.51 0.16 1
 1 0 19 317.61 6.7 1
 2 0 19 351.55 7.23 1
 3 0 19 225.54 4.44 1
 4 0 19 563.85 10.88 1
 5 0 19 319.02 6.87 1
 6 0 19 22.35 0.49 1
 7 0 19 15.91 0.49 1
 8 0 19 24.56 0.6 1
 9 0 19 7.28 0.26 1
 10 0 19 19.1 0.44 1
 11 0 19 3.26 0.23 1
 0 1 19 472.96 8.29 1
 1 1 19 72.53 1.14 1
 2 1 19 271.27 3.84 1
 3 1 19 147.93 2.06 1
 4 1 19 25.91 0.49 1
 5 1 19 18.05 0.32 1
 6 1 19 181.15 2.26 1
 7 1 19 5.22 0.22 1
 8 1 19 54.01 0.86 1
 9 1 19 20.95 0.33 1
 10 1 19 13.89 0.25 1
 11 1 19 9.14 0.26 1
 0 2 19 460.19 8.67 1
 1 2 19 38.91 0.56 1
 2 2 19 268.61 3.42 1
 3 2 19 174.98 2.39 1
 4 2 19 314.19 4.54 1
 5 2 19 35.86 0.53 1
 6 2 19 89.31 1.19 1
 7 2 19 4.05 0.16 1
 8 2 19 58.89 0.82 1
 9 2 19 68.33 0.85 1
 10 2 19 8.64 0.2 1
 11 2 19 5.64 0.2 1
 0 3 19 1.83 0.09 1
 1 3 19 344.69 4.73 1
 2 3 19 295.82 4.21 1
 3 3 19 238.51 3.26 1
 4 3 19 54.51 0.68 1
 5 3 19 265.54 3.52 1
 6 3 19 2.1 0.09 1
 7 3 19 67.08 1.1 1
 8 3 19 19.31 0.32 1
 9 3 19 12.53 0.23 1
 10 3 19 3.57 0.13 1
 11 3 19 37.57 0.61 1
 0 4 19 8.47 0.2 1
 1 4 19 646.46 8.9 1
 2 4 19 121.48 1.7 1
 3 4 19 4.83 0.12 1
 4 4 19 61.09 0.78 1
 5 4 19 121.97 1.6 1
 6 4 19 0.48 0.08 1
 7 4 19 129.02 1.59 1
 8 4 19 52.82 0.74 1
 9 4 19 22.92 0.4 1
 10 4 19 6.83 0.18 1
 11 4 19 5.73 0.18 1
 0 5 19 34.98 0.76 1
 1 5 19 49.34 0.69 1
 2 5 19 150.17 2.13 1
 3 5 19 347.71 4.98 1
 4 5 19 30.81 0.46 1
 5 5 19 80.63 1.18 1
 6 5 19 106.04 1.44 1
 7 5 19 14.92 0.32 1
 8 5 19 13.08 0.28 1
 9 5 19 29.73 0.45 1
 10 5 19 7.16 0.2 1
 11 5 19 14.8 0.31 1
 0 6 19 71.82 1.31 1
 1 6 19 305.24 3.85 1
 2 6 19 18.83 0.29 1
 3 6 19 152.56 1.93 1
 4 6 19 20.55 0.31 1
 5 6 19 89.78 1.16 1
 6 6 19 27.08 0.48 1
 7 6 19 100.94 1.45 1
 8 6 19 1.88 0.12 1
 9 6 19 34.32 0.54 1
 10 6 19 6.08 0.18 1
 11 6 19 6.48 0.19 1
 0 7 19 98.49 1.78 1
 1 7 19 222.5 2.94 1
 2 7 19 141.53 1.83 1
 3 7 19 141.98 1.78 1
 4 7 19 3.11 0.1 1
 5 7 19 60.81 0.82 1
 6 7 19 42.17 0.7 1
 7 7 19 35.26 0.61 1
 8 7 19 38.52 0.54 1
 9 7 19 7.85 0.21 1
 10 7 19 19.45 0.33 1
 11 7 19 5.05 0.18 1
 0 8 19 33.72 0.66 1
 1 8 19 5.71 0.13 1
 2 8 19 71.26 0.95 1
 3 8 19 121.17 1.56 1
 4 8 19 198.95 2.34 1
 5 8 19 41.23 0.69 1
 6 8 19 56.55 0.93 1
 7 8 19 10.37 0.23 1
 8 8 19 0.71 0.11 1
 9 8 19 5.75 0.17 1
 10 8 19 7.42 0.2 1
 0 9 19 41.14 0.8 1
 1 9 19 131.45 1.63 1
 2 9 19 69.02 0.87 1
 3 9 19 143.68 1.76 1
 4 9 19 33.51 0.51 1
 5 9 19 87.2 1.27 1
 6 9 19 29.94 0.47 1
 7 9 19 16.04 0.31 1
 8 9 19 20.52 0.37 1
 9 9 19 1.68 0.13 1
 10 9 19 12 0.26 1
 0 10 19 52.16 1 1
 1 10 19 59.18 0.77 1
 2 10 19 106.56 1.36 1
 3 10 19 28.58 0.48 1
 4 10 19 137.5 2.36 1
 5 10 19 53.6 0.76 1
 6 10 19 0.18 0.11 1
 7 10 19 21.83 0.4 1
 8 10 19 15.64 0.34 1
 9 10 19 14.17 0.27 1
 10 10 19 7.94 0.23 1
 0 11 19 58.78 1.17 1
 1 11 19 37.34 0.6 1
 2 11 19 86.4 1.27 1
 3 11 19 71.76 1.12 1
 4 11 19 62.55 0.89 1
 5 11 19 24.89 0.42 1
 6 11 19 50.9 0.72 1
 7 11 19 1.67 0.13 1
 8 11 19 2.86 0.14 1
 9 11 19 5.53 0.19 1
 0 12 19 10.84 0.36 1
 1 12 19 75.64 1.07 1
 2 12 19 0.66 0.11 1
 3 12 19 9.09 0.26 1
 4 12 19 5.97 0.19 1
 5 12 19 26.21 0.41 1
 6 12 19 7.04 0.19 1
 7 12 19 14.06 0.27 1
 8 12 19 7.98 0.23 1
 9 12 19 15.79 0.32 1
 0 13 19 0.29 0.18 1
 1 13 19 32.95 0.56 1
 2 13 19 74.64 1.02 1
 3 13 19 31.65 0.49 1
 4 13 19 35.98 0.54 1
 5 13 19 30.75 0.49 1
 6 13 19 2.31 0.15 1
 7 13 19 14.45 0.31 1
 8 13 19 3.72 0.18 1
 0 14 19 19.64 0.52 1
 1 14 19 29.68 0.48 1
 2 14 19 51.23 0.78 1
 3 14 19 0.53 0.13 1
 4 14 19 44.68 0.68 1
 5 14 19 4.71 0.18 1
 6 14 19 8.67 0.22 1
 7 14 19 11.99 0.27 1
 0 15 19 70.27 1.3 1
 1 15 19 0.29 0.12 1
 2 15 19 39.43 0.58 1
 3 15 19 6.19 0.18 1
 4 15 19 16.44 0.31 1
 5 15 19 3.17 0.17 1
 6 15 19 20.43 0.36 1
 0 16 19 0.95 0.2 1
 1 16 19 16.46 0.32 1
 2 16 19 5.03 0.19 1
 3 16 19 18.58 0.37 1
 4 16 19 12.71 0.28 1
 5 16 19 14.5 0.29 1
 0 17 19 12.04 0.36 1
 1 17 19 8.61 0.22 1
 2 17 19 25.24 0.41 1
 3 17 19 4.12 0.17 1
 4 17 19 9.83 0.23 1
 0 18 19 0.47 0.2 1
 1 18 19 6.4 0.2 1
 2 18 19 9.76 0.27 1
 0 0 20 445.4 13.47 1
 1 0 20 258.56 4.91 1
 2 0 20 98.29 2.03 1
 3 0 20 114.36 2.27 1
 4 0 20 221.51 4.35 1
 5 0 20 3.86 0.23 1
 6 0 20 214.28 3.92 1
 7 0 20 76.95 1.7 1
 8 0 20 23.95 0.58 1
 9 0 20 69.48 1.37 1
 10 0 20 18.56 0.48 1
 11 0 20 9.01 0.29 1
 0 1 20 4.51 0.14 1
 1 1 20 48.8 0.71 1
 2 1 20 186.34 2.57 1
 3 1 20 204.86 2.88 1
 4 1 20 108.17 1.43 1
 5 1 20 73.69 1.13 1
 6 1 20 5.86 0.15 1
 7 1 20 14.71 0.32 1
 8 1 20 21.36 0.37 1
 9 1 20 4.95 0.16 1
 10 1 20 3.62 0.13 1
 11 1 20 9.74 0.26 1
 0 2 20 213.76 4.24 1
 1 2 20 135.14 1.84 1
 2 2 20 55.91 0.77 1
 3 2 20 172.28 2.53 1
 4 2 20 52.55 0.93 1
 5 2 20 38.46 0.57 1
 6 2 20 39.12 0.56 1
 7 2 20 57.96 1.18 1
 8 2 20 5.02 0.18 1
 9 2 20 6.88 0.2 1
 10 2 20 3.81 0.15 1
 11 2 20 4.19 0.16 1
 0 3 20 511.03 7.28 1
 1 3 20 53.12 0.83 1
 2 3 20 105.86 1.54 1
 3 3 20 153.51 2.26 1
 4 3 20 9.01 0.16 1
 5 3 20 62.73 0.85 1
 6 3 20 152.85 2.08 1
 7 3 20 22.96 0.43 1
 8 3 20 35.61 0.54 1
 9 3 20 18.91 0.32 1
 10 3 20 12.04 0.24 1
 11 3 20 10.79 0.25 1
 0 4 20 9.67 0.22 1
 1 4 20 25.31 0.42 1
 2 4 20 82.92 1.07 1
 3 4 20 32.25 0.48 1
 4 4 20 211.89 2.68 1
 5 4 20 31.13 0.48 1
 6 4 20 8.53 0.18 1
 7 4 20 1.04 0.1 1
 8 4 20 2.54 0.11 1
 9 4 20 7.87 0.19 1
 10 4 20 22.38 0.36 1
 11 4 20 7.39 0.2 1
 0 5 20 89.75 1.57 1
 1 5 20 65.5 0.92 1
 2 5 20 93.32 1.25 1
 3 5 20 115.84 1.57 1
 4 5 20 9.17 0.18 1
 5 5 20 71.82 1.02 1
 6 5 20 15.33 0.28 1
 7 5 20 12.02 0.26 1
 8 5 20 58.05 0.79 1
 9 5 20 12.09 0.26 1
 10 5 20 13.72 0.28 1
 11 5 20 9.28 0.22 1
 0 6 20 4.23 0.16 1
 1 6 20 103.99 1.35 1
 2 6 20 60.96 0.8 1
 3 6 20 68.73 0.92 1
 4 6 20 148.07 1.95 1
 5 6 20 24.46 0.38 1
 6 6 20 77.89 1.23 1
 7 6 20 22.68 0.36 1
 8 6 20 1.52 0.11 1
 9 6 20 25.05 0.43 1
 10 6 20 12.68 0.26 1
 11 6 20 1.85 0.13 1
 0 7 20 0 0.09 1
 1 7 20 78.71 1.15 1
 2 7 20 65.03 0.88 1
 3 7 20 105.53 1.49 1
 4 7 20 10.31 0.22 1
 5 7 20 62.12 0.86 1
 6 7 20 9.7 0.26 1
 7 7 20 0.99 0.1 1
 8 7 20 1.28 0.11 1
 9 7 20 4.22 0.15 1
 10 7 20 3.37 0.15 1
 0 8 20 189.55 3.27 1
 1 8 20 279.16 2.93 1
 2 8 20 1.47 0.09 1
 3 8 20 21.21 0.33 1
 4 8 20 9.01 0.2 1
 5 8 20 23.26 0.38 1
 6 8 20 5.55 0.16 1
 7 8 20 76.4 1.05 1
 8 8 20 12.74 0.28 1
 9 8 20 6.04 0.17 1
 10 8 20 9.94 0.22 1
 0 9 20 23.56 0.51 1
 1 9 20 17.89 0.29 1
 2 9 20 21.39 0.31 1
 3 9 20 28.22 0.43 1
 4 9 20 8.1 0.18 1
 5 9 20 10.94 0.22 1
 6 9 20 9.35 0.21 1
 7 9 20 17.89 0.37 1
 8 9 20 2.42 0.13 1
 9 9 20 1.58 0.13 1
 10 9 20 7.72 0.2 1
 0 10 20 13.03 0.42 1
 1 10 20 51.27 0.68 1
 2 10 20 37.69 0.68 1
 3 10 20 0.83 0.1 1
 4 10 20 46.15 0.73 1
 5 10 20 27.11 0.41 1
 6 10 20 85.18 1.15 1
 7 10 20 22.19 0.43 1
 8 10 20 1.63 0.14 1
 9 10 20 5.1 0.18 1
 0 11 20 23.82 0.54 1
 1 11 20 22.09 0.38 1
 2 11 20 109.51 1.49 1
 3 11 20 9.64 0.21 1
 4 11 20 23.01 0.37 1
 5 11 20 20.53 0.37 1
 6 11 20 3.58 0.17 1
 7 11 20 11.42 0.24 1
 8 11 20 30.47 0.47 1
 9 11 20 1.43 0.14 1
 0 12 20 0.04 0.14 1
 1 12 20 16.68 0.31 1
 2 12 20 37.02 0.63 1
 3 12 20 25.08 0.45 1
 4 12 20 32.29 0.5 1
 5 12 20 17.92 0.34 1
 6 12 20 5.12 0.17 1
 7 12 20 2.92 0.15 1
 8 12 20 5.69 0.19 1
 0 13 20 68.11 1.51 1
 1 13 20 18.49 0.34 1
 2 13 20 2.54 0.14 1
 3 13 20 13.63 0.28 1
 4 13 20 20.07 0.42 1
 5 13 20 15.33 0.29 1
 6 13 20 17.32 0.34 1
 7 13 20 18.04 0.38 1
 8 13 20 2.22 0.16 1
 0 14 20 0.98 0.17 1
 1 14 20 30.26 0.48 1
 2 14 20 19.43 0.35 1
 3 14 20 4.01 0.18 1
 4 14 20 40.21 0.62 1
 5 14 20 2.16 0.15 1
 6 14 20 0.96 0.13 1
 7 14 20 12.39 0.27 1
 0 15 20 0.59 0.17 1
 1 15 20 16.98 0.3 1
 2 15 20 1.61 0.14 1
 3 15 20 9.5 0.23 1
 4 15 20 1.16 0.13 1
 5 15 20 10.64 0.28 1
 6 15 20 0.33 0.14 1
 0 16 20 14.96 0.42 1
 1 16 20 16.26 0.31 1
 2 16 20 2.1 0.14 1
 3 16 20 14.23 0.29 1
 4 16 20 2.93 0.16 1
 5 16 20 0.51 0.14 1
 0 17 20 0.19 0.19 1
 1 17 20 7.33 0.21 1
 2 17 20 3.46 0.19 1
 3 17 20 11.1 0.26 1
 0 18 20 17.56 0.48 1
 1 0 21 14.36 0.34 1
 2 0 21 446.75 10.16 1
 3 0 21 181.03 4.04 1
 4 0 21 254.93 5.01 1
 5 0 21 2.54 0.17 1
 6 0 21 90.69 1.83 1
 7 0 21 0.73 0.13 1
 8 0 21 0.06 0.15 1
 9 0 21 0.15 0.15 1
 10 0 21 10.29 0.43 1
 11 0 21 0 0.11 1
 0 1 21 260.28 5.01 1
 1 1 21 98.1 1.3 1
 2 1 21 218.04 3.15 1
 3 1 21 59.03 0.89 1
 4 1 21 48.55 0.73 1
 5 1 21 62.07 0.98 1
 6 1 21 62.37 0.89 1
 7 1 21 47.53 0.84 1
 8 1 21 91.42 1.39 1
 9 1 21 1.25 0.12 1
 10 1 21 9.21 0.23 1
 11 1 21 3.63 0.16 1
 0 2 21 10.59 0.29 1
 1 2 21 143.8 1.82 1
 2 2 21 19.74 0.3 1
 3 2 21 49.32 0.85 1
 4 2 21 21.63 0.42 1
 5 2 21 61.22 1.03 1
 6 2 21 20.39 0.4 1
 7 2 21 43.06 0.77 1
 8 2 21 45.54 0.73 1
 9 2 21 11.81 0.29 1
 10 2 21 14.36 0.29 1
 11 2 21 3.97 0.15 1
 0 3 21 238.86 4.26 1
 1 3 21 33.9 0.51 1
 2 3 21 171.23 2.46 1
 3 3 21 320.91 4.14 1
 4 3 21 25.01 0.33 1
 5 3 21 20.73 0.32 1
 6 3 21 21.44 0.35 1
 7 3 21 0.77 0.09 1
 8 3 21 5.63 0.16 1
 9 3 21 9.68 0.21 1
 10 3 21 7.24 0.21 1
 11 3 21 2.28 0.16 1
 0 4 21 118.14 2.03 1
 1 4 21 86.42 1.26 1
 2 4 21 6.45 0.15 1
 3 4 21 117.33 1.6 1
 4 4 21 39 0.53 1
 5 4 21 56.13 0.73 1
 6 4 21 6.15 0.21 1
 7 4 21 57.61 0.85 1
 8 4 21 21.85 0.37 1
 9 4 21 46.37 0.69 1
 10 4 21 14.38 0.27 1
 11 4 21 10.16 0.22 1
 0 5 21 144.08 2.39 1
 1 5 21 89.51 1.21 1
 2 5 21 196.16 2.34 1
 3 5 21 67.27 1.08 1
 4 5 21 87.43 1.21 1
 5 5 21 299.95 3.95 1
 6 5 21 26.4 0.44 1
 7 5 21 7.54 0.17 1
 8 5 21 8.43 0.18 1
 9 5 21 1.72 0.1 1
 10 5 21 20.08 0.34 1
 11 5 21 23.38 0.42 1
 0 6 21 130.1 2.3 1
 1 6 21 279.72 3.54 1
 2 6 21 37.49 0.52 1
 3 6 21 136.4 1.72 1
 4 6 21 75.18 1.1 1
 5 6 21 148.52 2.07 1
 6 6 21 39.62 0.63 1
 7 6 21 31.11 0.48 1
 8 6 21 3.99 0.14 1
 9 6 21 1.85 0.12 1
 10 6 21 4.96 0.17 1
 0 7 21 166.01 2.95 1
 1 7 21 85.7 1.16 1
 2 7 21 31.78 0.45 1
 3 7 21 44.72 0.63 1
 4 7 21 19.78 0.34 1
 5 7 21 0.26 0.08 1
 6 7 21 35.36 0.53 1
 7 7 21 18.52 0.37 1
 8 7 21 26.39 0.4 1
 9 7 21 12.56 0.26 1
 10 7 21 5.08 0.18 1
 0 8 21 30.97 0.62 1
 1 8 21 1.64 0.1 1
 2 8 21 77.68 1.04 1
 3 8 21 4.25 0.15 1
 4 8 21 67.63 0.98 1
 5 8 21 40.8 0.62 1
 6 8 21 26.34 0.42 1
 7 8 21 1.02 0.11 1
 8 8 21 7.32 0.2 1
 9 8 21 4.51 0.16 1
 10 8 21 7.51 0.19 1
 0 9 21 168.74 2.91 1
 1 9 21 50.35 0.67 1
 2 9 21 62.72 0.84 1
 3 9 21 11.36 0.22 1
 4 9 21 17.04 0.31 1
 5 9 21 6.34 0.17 1
 6 9 21 10.67 0.22 1
 7 9 21 26.5 0.41 1
 8 9 21 19.8 0.33 1
 9 9 21 2.1 0.13 1
 10 9 21 2.48 0.14 1
 0 10 21 18.1 0.45 1
 1 10 21 108.3 1.36 1
 2 10 21 35.25 0.6 1
 3 10 21 91.21 1.15 1
 4 10 21 41.62 0.62 1
 5 10 21 30.75 0.44 1
 6 10 21 37.04 0.56 1
 7 10 21 17.22 0.31 1
 8 10 21 0.24 0.12 1
 9 10 21 2.58 0.14 1
 0 11 21 22.46 0.52 1
 1 11 21 14.51 0.27 1
 2 11 21 7.71 0.19 1
 3 11 21 41.71 0.62 1
 4 11 21 3.9 0.13 1
 5 11 21 69.54 0.97 1
 6 11 21 18.35 0.32 1
 7 11 21 7.05 0.19 1
 8 11 21 11.47 0.24 1
 9 11 21 0.51 0.13 1
 0 12 21 64.78 1.37 1
 1 12 21 36.44 0.6 1
 2 12 21 35.72 0.6 1
 3 12 21 8.9 0.2 1
 4 12 21 0.23 0.12 1
 5 12 21 5.45 0.19 1
 6 12 21 12.43 0.26 1
 7 12 21 32.03 0.48 1
 8 12 21 17.07 0.36 1
 0 13 21 16.04 0.45 1
 1 13 21 0.13 0.11 1
 2 13 21 27.17 0.42 1
 3 13 21 26.89 0.43 1
 4 13 21 5.88 0.2 1
 5 13 21 4.53 0.16 1
 6 13 21 2.28 0.14 1
 7 13 21 0.43 0.15 1
 0 14 21 0.96 0.16 1
 1 14 21 20.32 0.35 1
 2 14 21 4.48 0.17 1
 3 14 21 12.26 0.29 1
 4 14 21 14.77 0.32 1
 5 14 21 4.2 0.17 1
 6 14 21 1.41 0.14 1
 7 14 21 6.92 0.2 1
 0 15 21 17.66 0.43 1
 1 15 21 7.31 0.19 1
 2 15 21 27.43 0.44 1
 3 15 21 9.69 0.23 1
 4 15 21 17.5 0.33 1
 5 15 21 12.11 0.27 1
 6 15 21 5.66 0.19 1
 0 16 21 2.23 0.22 1
 1 16 21 8.88 0.22 1
 2 16 21 30.08 0.48 1
 3 16 21 25.54 0.44 1
 4 16 21 24.68 0.43 1
 5 16 21 3.31 0.16 1
 0 17 21 9.5 0.43 1
 1 17 21 7.8 0.21 1
 2 17 21 8.42 0.23 1
 3 17 21 4.31 0.21 1
 0 0 22 101.44 4.1 1
 1 0 22 118.51 2.6 1
 2 0 22 65.26 1.56 1
 3 0 22 62.89 1.24 1
 4 0 22 61.54 1.28 1
 5 0 22 96.45 2.03 1
 6 0 22 58.37 1.29 1
 7 0 22 80.12 1.66 1
 8 0 22 6.47 0.27 1
 9 0 22 15.46 0.49 1
 10 0 22 13.13 0.42 1
 11 0 22 0.41 0.21 1
 0 1 22 0.31 0.09 1
 1 1 22 57.37 0.79 1
 2 1 22 14.34 0.29 1
 3 1 22 281.59 3.81 1
 4 1 22 81.03 1.1 1
 5 1 22 179.65 2.54 1
 6 1 22 7.85 0.19 1
 7 1 22 15.98 0.38 1
 8 1 22 11.55 0.26 1
 9 1 22 3.19 0.14 1
 10 1 22 7.94 0.25 1
 11 1 22 3.06 0.17 1
 0 2 22 12.91 0.34 1
 1 2 22 416.72 5.44 1
 2 2 22 162.96 2.14 1
 3 2 22 189.98 2.72 1
 4 2 22 79.57 1.09 1
 5 2 22 68.3 1 1
 6 2 22 19.69 0.35 1
 7 2 22 105.46 1.62 1
 8 2 22 16.06 0.32 1
 9 2 22 14.74 0.28 1
 10 2 22 13.02 0.28 1
 11 2 22 2.79 0.16 1
 0 3 22 304.51 4.47 1
 1 3 22 79.89 1.17 1
 2 3 22 83.07 1.19 1
 3 3 22 9.28 0.18 1
 4 3 22 5.2 0.14 1
 5 3 22 10.25 0.2 1
 6 3 22 17.81 0.3 1
 7 3 22 17.03 0.36 1
 8 3 22 107.1 1.5 1
 9 3 22 0.35 0.09 1
 10 3 22 25.64 0.41 1
 11 3 22 7.75 0.22 1
 0 4 22 222.27 3.79 1
 1 4 22 38.89 0.62 1
 2 4 22 201.9 2.67 1
 3 4 22 23.69 0.43 1
 4 4 22 131.52 1.53 1
 5 4 22 32.08 0.45 1
 6 4 22 192.13 3.04 1
 7 4 22 26.79 0.46 1
 8 4 22 7.28 0.18 1
 9 4 22 21.4 0.39 1
 10 4 22 22.02 0.42 1
 11 4 22 1.78 0.13 1
 0 5 22 546.28 9.19 1
 1 5 22 17.4 0.28 1
 2 5 22 124.3 1.72 1
 3 5 22 10.09 0.22 1
 4 5 22 116.48 1.6 1
 5 5 22 10.9 0.21 1
 6 5 22 55.85 0.92 1
 7 5 22 6.86 0.17 1
 8 5 22 24.26 0.38 1
 9 5 22 0.29 0.07 1
 10 5 22 2.03 0.14 1
 0 6 22 77.05 1.4 1
 1 6 22 161.53 2.05 1
 2 6 22 44.51 0.6 1
 3 6 22 15.51 0.25 1
 4 6 22 58.01 0.82 1
 5 6 22 26.82 0.45 1
 6 6 22 45.71 0.86 1
 7 6 22 41.99 0.61 1
 8 6 22 1.09 0.1 1
 9 6 22 4.71 0.15 1
 10 6 22 21 0.4 1
 0 7 22 397.15 6.94 1
 1 7 22 30.91 0.46 1
 2 7 22 45.43 0.62 1
 3 7 22 44.49 0.61 1
 4 7 22 12.34 0.23 1
 5 7 22 110.12 1.51 1
 6 7 22 43.19 0.63 1
 7 7 22 39.13 0.61 1
 8 7 22 27.08 0.44 1
 9 7 22 2.21 0.14 1
 10 7 22 2.33 0.13 1
 0 8 22 3.42 0.14 1
 1 8 22 122.34 1.65 1
 2 8 22 25.32 0.39 1
 3 8 22 34.69 0.51 1
 4 8 22 29.69 0.51 1
 5 8 22 39.55 0.63 1
 6 8 22 3.96 0.13 1
 7 8 22 33.6 0.49 1
 8 8 22 3.26 0.14 1
 9 8 22 16.46 0.33 1
 10 8 22 1.86 0.13 1
 0 9 22 224.64 3.83 1
 1 9 22 15.6 0.3 1
 2 9 22 113.93 1.5 1
 3 9 22 79.27 1.15 1
 4 9 22 14.9 0.29 1
 5 9 22 133.53 1.85 1
 6 9 22 42.9 0.62 1
 7 9 22 0.3 0.11 1
 8 9 22 8.31 0.21 1
 9 9 22 9.63 0.23 1
 0 10 22 4.37 0.2 1
 1 10 22 14.69 0.26 1
 2 10 22 21.98 0.34 1
 3 10 22 23.16 0.41 1
 4 10 22 54.69 0.72 1
 5 10 22 7.99 0.19 1
 6 10 22 13.49 0.27 1
 7 10 22 4.87 0.18 1
 8 10 22 0.42 0.12 1
 9 10 22 1.15 0.13 1
 0 11 22 137.64 2.49 1
 1 11 22 4.84 0.15 1
 2 11 22 13.12 0.26 1
 3 11 22 47.8 0.69 1
 4 11 22 23.84 0.38 1
 5 11 22 14.01 0.27 1
 6 11 22 20.52 0.35 1
 7 11 22 9.37 0.23 1
 8 11 22 10.29 0.27 1
 0 12 22 4.6 0.22 1
 1 12 22 5.12 0.17 1
 2 12 22 23.18 0.41 1
 3 12 22 28.97 0.44 1
 4 12 22 34.54 0.51 1
 5 12 22 11.99 0.27 1
 6 12 22 32.31 0.49 1
 7 12 22 8.53 0.23 1
 8 12 22 3.34 0.16 1
 0 13 22 69.92 1.5 1
 1 13 22 5.69 0.17 1
 2 13 22 35.52 0.53 1
 3 13 22 5.81 0.18 1
 4 13 22 2.9 0.16 1
 5 13 22 6.94 0.22 1
 6 13 22 7.92 0.23 1
 7 13 22 1.77 0.17 1
 0 14 22 1.91 0.17 1
 1 14 22 66.3 0.9 1
 2 14 22 18.85 0.34 1
 3 14 22 4.07 0.18 1
 4 14 22 0.11 0.13 1
 5 14 22 7.49 0.24 1
 6 14 22 6.46 0.2 1
 0 15 22 0.62 0.17 1
 1 15 22 3.2 0.15 1
 2 15 22 2.33 0.14 1
 3 15 22 41.64 0.6 1
 4 15 22 0.64 0.13 1
 5 15 22 12.78 0.27 1
 0 16 22 2.77 0.22 1
 1 16 22 19.22 0.35 1
 2 16 22 18.06 0.32 1
 3 16 22 9.13 0.23 1
 4 16 22 6.63 0.21 1
 0 17 22 0.2 0.19 1
 1 17 22 5.23 0.18 1
 2 17 22 6.14 0.2 1
 1 0 23 6.92 0.19 1
 2 0 23 15.69 0.45 1
 3 0 23 1.03 0.08 1
 4 0 23 20.08 0.43 1
 5 0 23 5.64 0.23 1
 6 0 23 65.81 1.39 1
 7 0 23 15 0.43 1
 8 0 23 31.81 0.76 1
 9 0 23 1.87 0.17 1
 10 0 23 17.22 0.47 1
 11 0 23 0.12 0.19 1
 0 1 23 305.39 8.97 1
 1 1 23 6.55 0.15 1
 2 1 23 40.23 0.61 1
 3 1 23 134.8 1.87 1
 4 1 23 6.65 0.15 1
 5 1 23 18.46 0.34 1
 6 1 23 17.99 0.4 1
 7 1 23 3.3 0.13 1
 8 1 23 58.47 0.93 1
 9 1 23 6.79 0.19 1
 10 1 23 16.82 0.33 1
 11 1 23 1.15 0.15 1
 0 2 23 223.61 4.6 1
 1 2 23 128 1.59 1
 2 2 23 132.53 1.72 1
 3 2 23 63.98 0.93 1
 4 2 23 12.72 0.25 1
 5 2 23 80.48 1.17 1
 6 2 23 55.75 0.78 1
 7 2 23 53.98 0.86 1
 8 2 23 4.79 0.17 1
 9 2 23 4.36 0.16 1
 10 2 23 0.83 0.13 1
 11 2 23 4.71 0.21 1
 0 3 23 2.73 0.12 1
 1 3 23 74.77 1.04 1
 2 3 23 26.3 0.41 1
 3 3 23 0.13 0.05 1
 4 3 23 58.29 0.81 1
 5 3 23 64.01 0.79 1
 6 3 23 11.83 0.23 1
 7 3 23 12.54 0.27 1
 8 3 23 5.09 0.17 1
 9 3 23 7.42 0.2 1
 10 3 23 0.14 0.06 1
 11 3 23 0.92 0.12 1
 0 4 23 0.73 0.08 1
 1 4 23 235.64 3.51 1
 2 4 23 23.84 0.36 1
 3 4 23 65.31 1.06 1
 4 4 23 10.28 0.2 1
 5 4 23 49.45 0.68 1
 6 4 23 8.92 0.24 1
 7 4 23 40.3 0.65 1
 8 4 23 4.13 0.14 1
 9 4 23 8.48 0.21 1
 10 4 23 6.08 0.18 1
 0 5 23 43.04 0.71 1
 1 5 23 43.2 0.58 1
 2 5 23 2.27 0.1 1
 3 5 23 149.76 2.1 1
 4 5 23 28.72 0.46 1
 5 5 23 86.09 1.26 1
 6 5 23 12.99 0.29 1
 7 5 23 36.32 0.63 1
 8 5 23 21.02 0.39 1
 9 5 23 5.94 0.18 1
 10 5 23 9.1 0.22 1
 0 6 23 20.11 0.42 1
 1 6 23 6.54 0.16 1
 2 6 23 151.45 1.84 1
 3 6 23 52.31 0.72 1
 4 6 23 133.93 1.75 1
 5 6 23 3.44 0.12 1
 6 6 23 31.6 0.49 1
 7 6 23 1.86 0.1 1
 8 6 23 0.44 0.1 1
 9 6 23 5.26 0.17 1
 10 6 23 12.96 0.25 1
 0 7 23 344.18 5.98 1
 1 7 23 47.41 0.68 1
 2 7 23 65.11 0.86 1
 3 7 23 10.71 0.24 1
 4 7 23 52.81 0.78 1
 5 7 23 48.62 0.73 1
 6 7 23 14.51 0.27 1
 7 7 23 16.5 0.35 1
 8 7 23 9.4 0.21 1
 9 7 23 4.01 0.16 1
 10 7 23 3.09 0.15 1
 0 8 23 7.48 0.24 1
 1 8 23 44.09 0.64 1
 2 8 23 3.97 0.13 1
 3 8 23 41.98 0.63 1
 4 8 23 1.11 0.1 1
 5 8 23 38.29 0.61 1
 6 8 23 47.87 0.66 1
 7 8 23 0.69 0.1 1
 8 8 23 3.67 0.16 1
 9 8 23 3.01 0.15 1
 0 9 23 379.68 6.4 1
 1 9 23 12.66 0.22 1
 2 9 23 26.75 0.41 1
 3 9 23 8.08 0.19 1
 4 9 23 18.73 0.35 1
 5 9 23 22.17 0.34 1
 6 9 23 28.79 0.45 1
 7 9 23 7.93 0.2 1
 8 9 23 11.06 0.23 1
 9 9 23 5.95 0.19 1
 0 10 23 1.55 0.15 1
 1 10 23 49.7 0.69 1
 2 10 23 19.07 0.34 1
 3 10 23 6.89 0.18 1
 4 10 23 25.18 0.42 1
 5 10 23 15.28 0.26 1
 6 10 23 22.21 0.37 1
 7 10 23 2.79 0.13 1
 8 10 23 14.67 0.28 1
 9 10 23 1.33 0.13 1
 0 11 23 3.95 0.19 1
 1 11 23 11.12 0.22 1
 2 11 23 3.55 0.13 1
 3 11 23 6.67 0.18 1
 4 11 23 10.3 0.23 1
 5 11 23 39.14 0.58 1
 6 11 23 4.15 0.17 1
 7 11 23 25.69 0.41 1
 8 11 23 8.09 0.21 1
 0 12 23 5.19 0.22 1
 1 12 23 68.59 1.08 1
 2 12 23 5.23 0.16 1
 3 12 23 10.7 0.22 1
 4 12 23 8.56 0.2 1
 5 12 23 16.57 0.32 1
 6 12 23 6.66 0.21 1
 7 12 23 15.54 0.29 1
 8 12 23 1.75 0.15 1
 0 13 23 30.92 0.77 1
 1 13 23 10.19 0.23 1
 2 13 23 25.3 0.43 1
 3 13 23 25.88 0.42 1
 4 13 23 24.8 0.43 1
 5 13 23 8.24 0.22 1
 6 13 23 17.79 0.33 1
 7 13 23 10.79 0.28 1
 0 14 23 1.63 0.18 1
 1 14 23 2.49 0.13 1
 2 14 23 10.57 0.27 1
 3 14 23 14.06 0.39 1
 4 14 23 2.64 0.17 1
 5 14 23 1.21 0.14 1
 6 14 23 9.5 0.24 1
 0 15 23 8.94 0.3 1
 1 15 23 0.46 0.12 1
 2 15 23 18.03 0.33 1
 3 15 23 30.23 0.49 1
 4 15 23 1.54 0.14 1
 5 15 23 2.76 0.16 1
 0 16 23 0.38 0.19 1
 1 16 23 4.15 0.17 1
 2 16 23 13.94 0.27 1
 3 16 23 0.55 0.14 1
 4 16 23 9.81 0.24 1
 0 17 23 5.74 0.26 1
 1 17 23 3.81 0.17 1
 0 0 24 149.74 4.17 1
 1 0 24 251.24 4.56 1
 2 0 24 132.39 2.89 1
 3 0 24 82.71 1.7 1
 4 0 24 7.29 0.2 1
 5 0 24 8.16 0.28 1
 6 0 24 48.64 1.12 1
 7 0 24 106.21 1.61 1
 8 0 24 1.14 0.16 1
 9 0 24 18.74 0.49 1
 10 0 24 0.7 0.18 1
 11 0 24 5.14 0.29 1
 0 1 24 14.1 0.35 1
 1 1 24 41.04 0.59 1
 2 1 24 43.11 0.69 1
 3 1 24 275.89 3.86 1
 4 1 24 1.52 0.07 1
 5 1 24 131.84 2 1
 6 1 24 6.46 0.19 1
 7 1 24 2.25 0.13 1
 8 1 24 14.2 0.28 1
 9 1 24 10.19 0.26 1
 10 1 24 10.39 0.28 1
 11 1 24 11.68 0.28 1
 0 2 24 13.26 0.34 1
 1 2 24 141.53 1.85 1
 2 2 24 181.36 2.31 1
 3 2 24 33.7 0.55 1
 4 2 24 64.63 1.03 1
 5 2 24 91.15 1.34 1
 6 2 24 20.15 0.36 1
 7 2 24 78.53 1.2 1
 8 2 24 19.19 0.36 1
 9 2 24 11.62 0.26 1
 10 2 24 1.33 0.14 1
 0 3 24 394.08 6.64 1
 1 3 24 6.63 0.15 1
 2 3 24 230.92 2.91 1
 3 3 24 1.27 0.08 1
 4 3 24 49.97 0.78 1
 5 3 24 88.46 1.24 1
 6 3 24 53.16 1 1
 7 3 24 3.39 0.13 1
 8 3 24 99.5 1.44 1
 9 3 24 1.63 0.14 1
 10 3 24 2.07 0.14 1
 0 4 24 89.6 1.98 1
 1 4 24 32.9 0.52 1
 2 4 24 60.57 0.99 1
 3 4 24 18.25 0.32 1
 4 4 24 85.63 1.12 1
 5 4 24 38.36 0.55 1
 6 4 24 67.52 1.08 1
 7 4 24 0.12 0.09 1
 8 4 24 29.54 0.45 1
 9 4 24 2.77 0.14 1
 10 4 24 29.16 0.51 1
 0 5 24 835.23 13.57 1
 1 5 24 39.72 0.48 1
 2 5 24 37.88 0.55 1
 3 5 24 35.42 0.56 1
 4 5 24 0.95 0.09 1
 5 5 24 32.24 0.5 1
 6 5 24 122.16 1.86 1
 7 5 24 1.38 0.13 1
 8 5 24 28.61 0.47 1
 9 5 24 10.72 0.25 1
 10 5 24 6.72 0.21 1
 0 6 24 0.99 0.1 1
 1 6 24 117.81 1.55 1
 2 6 24 91.84 1.08 1
 3 6 24 8.3 0.17 1
 4 6 24 72.56 1 1
 5 6 24 46.69 0.72 1
 6 6 24 56.7 0.78 1
 7 6 24 25.1 0.42 1
 8 6 24 11.71 0.25 1
 9 6 24 5.98 0.17 1
 10 6 24 20.83 0.36 1
 0 7 24 1.38 0.11 1
 1 7 24 4.13 0.12 1
 2 7 24 27.71 0.4 1
 3 7 24 42.16 0.58 1
 4 7 24 28.28 0.47 1
 5 7 24 86.81 1.37 1
 6 7 24 1.36 0.1 1
 7 7 24 12.36 0.28 1
 8 7 24 13.01 0.24 1
 9 7 24 6.15 0.18 1
 10 7 24 0.98 0.12 1
 0 8 24 8.82 0.25 1
 1 8 24 299.35 3.95 1
 2 8 24 22.84 0.38 1
 3 8 24 31.76 0.5 1
 4 8 24 62.47 0.91 1
 5 8 24 76.45 1.09 1
 6 8 24 0.76 0.09 1
 7 8 24 50.95 0.71 1
 8 8 24 3.78 0.14 1
 9 8 24 5.09 0.16 1
 0 9 24 26.63 0.56 1
 1 9 24 6.34 0.18 1
 2 9 24 20.54 0.35 1
 3 9 24 90.47 1.28 1
 4 9 24 17.53 0.34 1
 5 9 24 51.47 0.71 1
 6 9 24 5.21 0.15 1
 7 9 24 6.08 0.2 1
 8 9 24 5.19 0.2 1
 9 9 24 11.46 0.29 1
 0 10 24 0.52 0.13 1
 1 10 24 30.91 0.46 1
 2 10 24 14.61 0.3 1
 3 10 24 10.41 0.27 1
 4 10 24 29.08 0.45 1
 5 10 24 6.56 0.17 1
 6 10 24 34.09 0.52 1
 7 10 24 24.43 0.45 1
 8 10 24 0.72 0.12 1
 0 11 24 110.11 2.27 1
 1 11 24 31.69 0.49 1
 2 11 24 27.73 0.42 1
 3 11 24 33.36 0.52 1
 4 11 24 4.65 0.16 1
 5 11 24 12.86 0.3 1
 6 11 24 12.46 0.26 1
 7 11 24 7.45 0.2 1
 8 11 24 6.59 0.19 1
 0 12 24 18.75 0.47 1
 1 12 24 1.61 0.13 1
 2 12 24 48.03 0.7 1
 3 12 24 9.81 0.21 1
 4 12 24 34.38 0.54 1
 5 12 24 1.78 0.12 1
 6 12 24 15.59 0.3 1
 7 12 24 2.6 0.14 1
 0 13 24 52.24 1.16 1
 1 13 24 1.39 0.13 1
 2 13 24 23.11 0.39 1
 3 13 24 5.88 0.17 1
 4 13 24 1.88 0.14 1
 5 13 24 4.48 0.21 1
 6 13 24 6.72 0.23 1
 0 14 24 1.67 0.17 1
 1 14 24 22.79 0.37 1
 2 14 24 29.12 0.48 1
 3 14 24 2.13 0.2 1
 4 14 24 15.34 0.33 1
 5 14 24 5.88 0.22 1
 6 14 24 1.68 0.14 1
 0 15 24 18.23 0.52 1
 1 15 24 4.64 0.16 1
 2 15 24 6.74 0.2 1
 3 15 24 5.76 0.19 1
 4 15 24 3.21 0.17 1
 0 16 24 1.02 0.2 1
 1 16 24 23.14 0.44 1
 2 16 24 11.93 0.25 1
 3 16 24 8.08 0.25 1
 1 0 25 0.33 0.08 1
 2 0 25 88.66 1.71 1
 3 0 25 67.19 1.46 1
 4 0 25 46.67 0.9 1
 5 0 25 11.62 0.34 1
 6 0 25 13.72 0.45 1
 7 0 25 7.38 0.37 1
 8 0 25 2 0.23 1
 9 0 25 3.47 0.22 1
 10 0 25 2.87 0.21 1
 0 1 25 162.1 3.04 1
 1 1 25 8.53 0.16 1
 2 1 25 83.25 1.12 1
 3 1 25 16.19 0.33 1
 4 1 25 5.81 0.15 1
 5 1 25 17.65 0.38 1
 6 1 25 41.96 0.73 1
 7 1 25 3.98 0.15 1
 8 1 25 28.84 0.46 1
 9 1 25 1.46 0.13 1
 10 1 25 1.43 0.14 1
 0 2 25 0.96 0.11 1
 1 2 25 42.13 0.69 1
 2 2 25 31.9 0.44 1
 3 2 25 27.4 0.49 1
 4 2 25 47.74 0.77 1
 5 2 25 4.51 0.16 1
 6 2 25 33.41 0.6 1
 7 2 25 54.3 0.74 1
 8 2 25 6.39 0.17 1
 9 2 25 19.66 0.36 1
 10 2 25 6.52 0.2 1
 0 3 25 79.8 1.44 1
 1 3 25 37.16 0.59 1
 2 3 25 5.38 0.12 1
 3 3 25 146.63 1.67 1
 4 3 25 46.61 0.73 1
 5 3 25 82.56 1.39 1
 6 3 25 11.09 0.27 1
 7 3 25 21.27 0.37 1
 8 3 25 0.04 0.11 1
 9 3 25 2.09 0.13 1
 10 3 25 5.17 0.18 1
 0 4 25 2.69 0.12 1
 1 4 25 110.28 1.69 1
 2 4 25 6.15 0.15 1
 3 4 25 10.54 0.23 1
 4 4 25 11.66 0.22 1
 5 4 25 7.25 0.15 1
 6 4 25 4.59 0.15 1
 7 4 25 35.43 0.57 1
 8 4 25 7.81 0.2 1
 9 4 25 9.23 0.22 1
 10 4 25 0.45 0.1 1
 0 5 25 230.87 3.93 1
 1 5 25 29.27 0.38 1
 2 5 25 143.85 1.93 1
 3 5 25 10.08 0.21 1
 4 5 25 19.34 0.4 1
 5 5 25 65.48 0.9 1
 6 5 25 35.74 0.67 1
 7 5 25 1.94 0.12 1
 8 5 25 11.14 0.26 1
 9 5 25 0.7 0.12 1
 10 5 25 15.14 0.31 1
 0 6 25 33.21 0.65 1
 1 6 25 198.69 2.52 1
 2 6 25 8.07 0.21 1
 3 6 25 109.64 1.44 1
 4 6 25 10.43 0.23 1
 5 6 25 43.89 0.75 1
 6 6 25 16.13 0.28 1
 7 6 25 10.13 0.22 1
 8 6 25 3.35 0.13 1
 9 6 25 11.16 0.25 1
 10 6 25 1.79 0.14 1
 0 7 25 55.5 1.04 1
 1 7 25 31.6 0.47 1
 2 7 25 20.14 0.31 1
 3 7 25 1.39 0.09 1
 4 7 25 8.63 0.23 1
 5 7 25 0.48 0.1 1
 6 7 25 8.26 0.21 1
 7 7 25 7.93 0.22 1
 8 7 25 13.13 0.25 1
 9 7 25 4.62 0.17 1
 0 8 25 35.8 0.71 1
 1 8 25 13.62 0.26 1
 2 8 25 36.53 0.53 1
 3 8 25 79.03 1.16 1
 4 8 25 79.53 1.15 1
 5 8 25 4.11 0.15 1
 6 8 25 49.72 0.67 1
 7 8 25 2.54 0.12 1
 8 8 25 5.16 0.16 1
 9 8 25 4.65 0.19 1
 0 9 25 14.71 0.38 1
 1 9 25 1.19 0.1 1
 2 9 25 19.9 0.35 1
 3 9 25 12.55 0.26 1
 4 9 25 1.93 0.14 1
 5 9 25 35.71 0.52 1
 6 9 25 0.96 0.11 1
 7 9 25 2.6 0.14 1
 8 9 25 16.04 0.29 1
 9 9 25 5.13 0.2 1
 0 10 25 32.13 0.69 1
 1 10 25 95.62 1.27 1
 2 10 25 2.44 0.13 1
 3 10 25 13.62 0.27 1
 4 10 25 10.09 0.23 1
 5 10 25 18.15 0.31 1
 6 10 25 5.87 0.16 1
 7 10 25 11.61 0.25 1
 8 10 25 2.18 0.13 1
 0 11 25 14.47 0.44 1
 1 11 25 1.53 0.11 1
 2 11 25 5.21 0.17 1
 3 11 25 15.98 0.29 1
 4 11 25 0.56 0.12 1
 5 11 25 11.89 0.27 1
 6 11 25 2.31 0.13 1
 7 11 25 8.83 0.23 1
 8 11 25 1.73 0.14 1
 0 12 25 0.8 0.18 1
 1 12 25 19.41 0.35 1
 2 12 25 14.85 0.3 1
 3 12 25 7.51 0.2 1
 4 12 25 1.99 0.14 1
 5 12 25 2.97 0.14 1
 6 12 25 3.58 0.16 1
 7 12 25 21.76 0.37 1
 0 13 25 25.95 0.77 1
 1 13 25 1.92 0.14 1
 2 13 25 17.19 0.3 1
 3 13 25 5.61 0.17 1
 4 13 25 9.13 0.22 1
 5 13 25 15.84 0.3 1
 6 13 25 1.94 0.15 1
 0 14 25 12.68 0.35 1
 1 14 25 7.42 0.21 1
 2 14 25 10.46 0.25 1
 3 14 25 4.34 0.19 1
 4 14 25 18.08 0.37 1
 5 14 25 0.29 0.15 1
 0 15 25 16.47 0.42 1
 1 15 25 0.7 0.12 1
 2 15 25 13.95 0.28 1
 3 15 25 0.48 0.13 1
 4 15 25 0.94 0.14 1
 0 16 25 17.87 0.46 1
 1 16 25 2.62 0.15 1
 2 16 25 10.63 0.27 1
 0 0 26 1.97 0.15 1
 1 0 26 284.41 5.56 1
 2 0 26 3.79 0.19 1
 3 0 26 40.47 0.92 1
 4 0 26 27.08 0.56 1
 5 0 26 25.49 0.65 1
 6 0 26 0.63 0.19 1
 7 0 26 61.19 1.5 1
 8 0 26 12.4 0.34 1
 9 0 26 82.87 1.98 1
 10 0 26 0.55 0.19 1
 0 1 26 208.11 3.98 1
 1 1 26 182.79 2.33 1
 2 1 26 145.23 1.91 1
 3 1 26 34.56 0.58 1
 4 1 26 32 0.59 1
 5 1 26 93.53 1.58 1
 6 1 26 62.72 1.2 1
 7 1 26 41.01 0.75 1
 8 1 26 13.34 0.25 1
 9 1 26 0.98 0.14 1
 10 1 26 1.73 0.14 1
 0 2 26 2.04 0.11 1
 1 2 26 90.28 1.34 1
 2 2 26 36.21 0.51 1
 3 2 26 11.1 0.23 1
 4 2 26 125.33 1.81 1
 5 2 26 4.58 0.15 1
 6 2 26 23.13 0.54 1
 7 2 26 33.64 0.49 1
 8 2 26 0.09 0.1 1
 9 2 26 1.86 0.15 1
 10 2 26 10.43 0.25 1
 0 3 26 229.72 3.96 1
 1 3 26 126.51 1.8 1
 2 3 26 43.69 0.59 1
 3 3 26 134.44 1.78 1
 4 3 26 9.34 0.21 1
 5 3 26 47.98 1.06 1
 6 3 26 101.27 1.48 1
 7 3 26 3.43 0.14 1
 8 3 26 11.22 0.28 1
 9 3 26 10.2 0.25 1
 10 3 26 4.1 0.17 1
 0 4 26 3.06 0.14 1
 1 4 26 21.29 0.36 1
 2 4 26 91.07 1.29 1
 3 4 26 4.18 0.15 1
 4 4 26 156.42 2.09 1
 5 4 26 12.78 0.26 1
 6 4 26 45.14 0.69 1
 7 4 26 27.02 0.44 1
 8 4 26 6.37 0.17 1
 9 4 26 1.43 0.13 1
 10 4 26 3.6 0.17 1
 0 5 26 23.22 0.47 1
 1 5 26 7.69 0.21 1
 2 5 26 244.07 3.22 1
 3 5 26 5.25 0.16 1
 4 5 26 4.78 0.15 1
 5 5 26 30.26 0.44 1
 6 5 26 9.39 0.2 1
 7 5 26 9.57 0.24 1
 8 5 26 70.53 1.19 1
 9 5 26 7.07 0.18 1
 10 5 26 13.21 0.31 1
 0 6 26 11.97 0.29 1
 1 6 26 149.87 1.99 1
 2 6 26 8.34 0.17 1
 3 6 26 11.42 0.22 1
 4 6 26 44.8 0.74 1
 5 6 26 16.2 0.32 1
 6 6 26 26.33 0.47 1
 7 6 26 33.45 0.51 1
 8 6 26 0.55 0.1 1
 9 6 26 15.05 0.29 1
 0 7 26 42.26 0.85 1
 1 7 26 30.27 0.45 1
 2 7 26 12.67 0.23 1
 3 7 26 165.08 2.19 1
 4 7 26 40.02 0.59 1
 5 7 26 58.99 0.84 1
 6 7 26 21 0.35 1
 7 7 26 0.53 0.1 1
 8 7 26 3.36 0.13 1
 9 7 26 16.75 0.34 1
 0 8 26 3.27 0.15 1
 1 8 26 102.11 1.45 1
 2 8 26 7.94 0.18 1
 3 8 26 4.67 0.14 1
 4 8 26 9.74 0.26 1
 5 8 26 15.14 0.29 1
 6 8 26 18.97 0.3 1
 7 8 26 22.6 0.36 1
 8 8 26 0.22 0.11 1
 9 8 26 5.61 0.18 1
 0 9 26 3.37 0.16 1
 1 9 26 30.68 0.48 1
 2 9 26 5.79 0.17 1
 3 9 26 38.32 0.61 1
 4 9 26 7.12 0.19 1
 5 9 26 55.41 0.77 1
 6 9 26 0.25 0.11 1
 7 9 26 9.61 0.23 1
 8 9 26 1.96 0.12 1
 0 10 26 0.07 0.12 1
 1 10 26 77.62 1.08 1
 2 10 26 16.2 0.29 1
 3 10 26 5.37 0.17 1
 4 10 26 14.45 0.28 1
 5 10 26 16.22 0.3 1
 6 10 26 16.63 0.37 1
 7 10 26 12.84 0.25 1
 8 10 26 4.21 0.18 1
 0 11 26 82.31 1.71 1
 1 11 26 4.9 0.17 1
 2 11 26 75.9 1.09 1
 3 11 26 2.11 0.13 1
 4 11 26 3.34 0.14 1
 5 11 26 2.23 0.14 1
 6 11 26 16.12 0.29 1
 7 11 26 3.44 0.15 1
 0 12 26 3.01 0.19 1
 1 12 26 14.12 0.28 1
 2 12 26 24.95 0.43 1
 3 12 26 7.74 0.2 1
 4 12 26 38.71 0.58 1
 5 12 26 17.26 0.34 1
 6 12 26 2.89 0.15 1
 7 12 26 2.8 0.16 1
 0 13 26 31.49 0.72 1
 1 13 26 6.64 0.21 1
 2 13 26 7.41 0.19 1
 3 13 26 2.73 0.13 1
 4 13 26 5.58 0.19 1
 5 13 26 6.25 0.19 1
 6 13 26 20.75 0.38 1
 0 14 26 6.41 0.25 1
 1 14 26 5.48 0.17 1
 2 14 26 16.86 0.32 1
 3 14 26 1.22 0.14 1
 4 14 26 21.77 0.39 1
 5 14 26 0.77 0.14 1
 0 15 26 0.72 0.18 1
 1 15 26 3.07 0.15 1
 2 15 26 26.02 0.44 1
 3 15 26 18.43 0.34 1
 0 16 26 0.08 0.18 1
 1 16 26 16.38 0.31 1
 1 0 27 23.93 0.48 1
 2 0 27 5.09 0.16 1
 3 0 27 63.74 1.47 1
 4 0 27 97.1 1.82 1
 5 0 27 1.61 0.17 1
 6 0 27 13.31 0.62 1
 7 0 27 30.46 0.79 1
 8 0 27 5.53 0.27 1
 9 0 27 1.59 0.19 1
 10 0 27 5.8 0.28 1
 0 1 27 40.63 0.79 1
 1 1 27 52.21 0.74 1
 2 1 27 56.5 0.77 1
 3 1 27 16.43 0.3 1
 4 1 27 21.96 0.39 1
 5 1 27 17.73 0.35 1
 6 1 27 19.64 0.43 1
 7 1 27 9.63 0.28 1
 8 1 27 8.47 0.21 1
 9 1 27 6.65 0.19 1
 10 1 27 14.23 0.33 1
 0 2 27 2.87 0.12 1
 1 2 27 60.38 0.91 1
 2 2 27 48.4 0.73 1
 3 2 27 28.14 0.49 1
 4 2 27 132.65 2.27 1
 5 2 27 7.24 0.24 1
 6 2 27 24.31 0.47 1
 7 2 27 17.06 0.35 1
 8 2 27 4.16 0.15 1
 9 2 27 13.75 0.3 1
 10 2 27 1.84 0.15 1
 0 3 27 0.94 0.12 1
 1 3 27 25.45 0.4 1
 2 3 27 116.7 1.5 1
 3 3 27 61.04 0.79 1
 4 3 27 34.95 0.57 1
 5 3 27 69.62 1.11 1
 6 3 27 20.65 0.38 1
 7 3 27 40.96 0.67 1
 8 3 27 9.62 0.22 1
 9 3 27 7.82 0.24 1
 10 3 27 3.43 0.17 1
 0 4 27 0.8 0.09 1
 1 4 27 294.38 3.85 1
 2 4 27 26.47 0.43 1
 3 4 27 38.87 0.57 1
 4 4 27 21.53 0.38 1
 5 4 27 17.98 0.32 1
 6 4 27 4.05 0.12 1
 7 4 27 28.61 0.49 1
 8 4 27 1.82 0.14 1
 9 4 27 14.85 0.32 1
 0 5 27 0.96 0.1 1
 1 5 27 15.46 0.27 1
 2 5 27 2.14 0.1 1
 3 5 27 6.06 0.16 1
 4 5 27 2.38 0.12 1
 5 5 27 5.99 0.14 1
 6 5 27 1.5 0.09 1
 7 5 27 14.05 0.3 1
 8 5 27 2.07 0.12 1
 9 5 27 2.03 0.12 1
 0 6 27 35.9 0.7 1
 1 6 27 34.23 0.56 1
 2 6 27 10.52 0.22 1
 3 6 27 9.26 0.2 1
 4 6 27 34.3 0.6 1
 5 6 27 11.47 0.27 1
 6 6 27 16.88 0.3 1
 7 6 27 28.57 0.44 1
 8 6 27 3.15 0.14 1
 9 6 27 16.7 0.32 1
 0 7 27 102.45 1.89 1
 1 7 27 43.47 0.61 1
 2 7 27 79.2 1.04 1
 3 7 27 91.63 1.29 1
 4 7 27 1.96 0.12 1
 5 7 27 13.28 0.25 1
 6 7 27 33.89 0.53 1
 7 7 27 1.43 0.12 1
 8 7 27 10.1 0.21 1
 9 7 27 3.88 0.14 1
 0 8 27 0.39 0.1 1
 1 8 27 8.11 0.23 1
 2 8 27 22.42 0.36 1
 3 8 27 69.28 1 1
 4 8 27 75.9 1.16 1
 5 8 27 10.51 0.22 1
 6 8 27 7.49 0.19 1
 7 8 27 4.75 0.16 1
 8 8 27 1.43 0.13 1
 0 9 27 21.18 0.46 1
 1 9 27 6.72 0.17 1
 2 9 27 29.63 0.52 1
 3 9 27 39.2 0.64 1
 4 9 27 9.88 0.22 1
 5 9 27 13.95 0.26 1
 6 9 27 22.46 0.38 1
 7 9 27 9.38 0.2 1
 8 9 27 8.9 0.2 1
 0 10 27 0.71 0.13 1
 1 10 27 1.86 0.11 1
 2 10 27 2.17 0.12 1
 3 10 27 7.69 0.23 1
 4 10 27 16.78 0.3 1
 5 10 27 3.08 0.14 1
 6 10 27 0.36 0.12 1
 7 10 27 3.78 0.14 1
 0 11 27 2.6 0.2 1
 1 11 27 29.57 0.44 1
 2 11 27 8.22 0.21 1
 3 11 27 25.3 0.41 1
 4 11 27 0.52 0.12 1
 5 11 27 20.85 0.37 1
 6 11 27 2.78 0.16 1
 7 11 27 5.02 0.19 1
 0 12 27 0 0.18 1
 1 12 27 35.36 0.53 1
 2 12 27 10.69 0.23 1
 3 12 27 9.16 0.22 1
 4 12 27 1.02 0.13 1
 5 12 27 1.58 0.14 1
 6 12 27 2.51 0.18 1
 0 13 27 0.71 0.17 1
 1 13 27 4.45 0.18 1
 2 13 27 13.38 0.28 1
 3 13 27 31.95 0.51 1
 4 13 27 6.59 0.2 1
 5 13 27 6.32 0.2 1
 0 14 27 10.32 0.38 1
 1 14 27 12.49 0.26 1
 2 14 27 7.65 0.21 1
 3 14 27 6.73 0.21 1
 4 14 27 13.74 0.33 1
 0 15 27 27.43 0.6 1
 1 15 27 3.52 0.15 1
 2 15 27 14.61 0.3 1
 3 15 27 4.82 0.17 1
 0 0 28 30.68 0.89 1
 1 0 28 301.75 5.27 1
 2 0 28 8.71 0.23 1
 3 0 28 13.86 0.39 1
 4 0 28 13.38 0.32 1
 5 0 28 29.66 0.7 1
 6 0 28 0.61 0.2 1
 7 0 28 33.1 0.8 1
 8 0 28 3.38 0.22 1
 9 0 28 0.13 0.14 1
 10 0 28 1.13 0.24 1
 0 1 28 13.07 0.43 1
 1 1 28 18.86 0.36 1
 2 1 28 38.23 0.53 1
 3 1 28 73.36 1.09 1
 4 1 28 13.1 0.29 1
 5 1 28 28.7 0.48 1
 6 1 28 7.91 0.31 1
 7 1 28 38.58 0.66 1
 8 1 28 8.98 0.24 1
 9 1 28 6.9 0.18 1
 0 2 28 22.28 0.43 1
 1 2 28 37.99 0.67 1
 2 2 28 27.57 0.4 1
 3 2 28 23.12 0.38 1
 4 2 28 61.38 1.03 1
 5 2 28 34.55 0.6 1
 6 2 28 29.79 0.54 1
 7 2 28 5.81 0.2 1
 8 2 28 6.82 0.23 1
 9 2 28 30.21 0.52 1
 0 3 28 19.48 0.6 1
 1 3 28 99.44 1.36 1
 2 3 28 88.5 1.16 1
 3 3 28 17.9 0.3 1
 4 3 28 10.04 0.26 1
 5 3 28 11.69 0.27 1
 6 3 28 17.73 0.32 1
 7 3 28 5.49 0.23 1
 8 3 28 9.89 0.21 1
 9 3 28 2.48 0.18 1
 0 4 28 1.03 0.1 1
 1 4 28 19.25 0.3 1
 2 4 28 49.56 0.78 1
 3 4 28 5.05 0.14 1
 4 4 28 177.31 2.5 1
 5 4 28 14.9 0.29 1
 6 4 28 16.88 0.36 1
 7 4 28 0.14 0.07 1
 8 4 28 0.98 0.11 1
 9 4 28 6.19 0.21 1
 0 5 28 56.02 1.05 1
 1 5 28 7.13 0.16 1
 2 5 28 40.6 0.6 1
 3 5 28 3.84 0.14 1
 4 5 28 30.7 0.52 1
 5 5 28 5.84 0.15 1
 6 5 28 49.51 0.71 1
 7 5 28 0.27 0.11 1
 8 5 28 10.2 0.29 1
 9 5 28 1.94 0.12 1
 0 6 28 17.01 0.43 1
 1 6 28 29 0.39 1
 2 6 28 50.56 0.71 1
 3 6 28 12.66 0.27 1
 4 6 28 75.93 1.13 1
 5 6 28 0.23 0.08 1
 6 6 28 6.66 0.18 1
 7 6 28 11.01 0.24 1
 8 6 28 9.47 0.23 1
 9 6 28 18.71 0.41 1
 0 7 28 1.16 0.13 1
 1 7 28 38.95 0.56 1
 2 7 28 50.55 0.57 1
 3 7 28 39.92 0.64 1
 4 7 28 2.48 0.11 1
 5 7 28 38.36 0.57 1
 6 7 28 3.95 0.15 1
 7 7 28 10.99 0.21 1
 8 7 28 6.8 0.25 1
 0 8 28 16.54 0.38 1
 1 8 28 22.25 0.4 1
 2 8 28 45.26 0.7 1
 3 8 28 5.6 0.15 1
 4 8 28 2.95 0.13 1
 5 8 28 3 0.14 1
 6 8 28 3.62 0.14 1
 7 8 28 10.88 0.24 1
 8 8 28 14.92 0.32 1
 0 9 28 0.16 0.11 1
 1 9 28 12.93 0.26 1
 2 9 28 13.23 0.27 1
 3 9 28 53.8 0.84 1
 4 9 28 4.24 0.15 1
 5 9 28 3.99 0.16 1
 6 9 28 1.09 0.12 1
 7 9 28 5.46 0.18 1
 8 9 28 6.29 0.18 1
 0 10 28 2.88 0.23 1
 1 10 28 33.4 0.53 1
 2 10 28 49.8 0.81 1
 3 10 28 3.26 0.14 1
 4 10 28 14.65 0.27 1
 5 10 28 0.52 0.12 1
 6 10 28 2.94 0.15 1
 7 10 28 11.33 0.23 1
 0 11 28 21.36 0.53 1
 1 11 28 5.29 0.18 1
 2 11 28 23.44 0.41 1
 3 11 28 2.65 0.14 1
 4 11 28 0.12 0.12 1
 5 11 28 0.9 0.13 1
 6 11 28 18.15 0.34 1
 0 12 28 0.14 0.17 1
 1 12 28 3.2 0.17 1
 2 12 28 9.76 0.22 1
 3 12 28 4.03 0.17 1
 4 12 28 26.45 0.44 1
 5 12 28 4.45 0.17 1
 6 12 28 12.79 0.28 1
 0 13 28 2.2 0.19 1
 1 13 28 26.26 0.42 1
 2 13 28 10.99 0.25 1
 3 13 28 9.12 0.24 1
 4 13 28 2.33 0.16 1
 5 13 28 10.79 0.25 1
 0 14 28 1.66 0.18 1
 1 14 28 7.22 0.2 1
 2 14 28 1.8 0.13 1
 3 14 28 2.55 0.18 1
 4 14 28 12.79 0.3 1
 0 15 28 5.16 0.24 1
 1 15 28 10.3 0.26 1
 1 0 29 38.83 0.74 1
 2 0 29 12.12 0.3 1
 3 0 29 1.74 0.15 1
 4 0 29 111.78 2.55 1
 5 0 29 0.43 0.12 1
 6 0 29 56.75 1.63 1
 7 0 29 3.41 0.21 1
 8 0 29 9.29 0.44 1
 9 0 29 5.73 0.37 1
 0 1 29 42.39 1.06 1
 1 1 29 29.98 0.5 1
 2 1 29 60.32 0.81 1
 3 1 29 96.66 1.37 1
 4 1 29 10.32 0.3 1
 5 1 29 15.7 0.3 1
 6 1 29 32.38 0.65 1
 7 1 29 14.36 0.31 1
 8 1 29 13.44 0.3 1
 9 1 29 26.7 0.41 1
 0 2 29 58.29 1.05 1
 1 2 29 146.68 2.28 1
 2 2 29 28.39 0.52 1
 3 2 29 38.55 0.61 1
 4 2 29 74.72 1.31 1
 5 2 29 18.72 0.36 1
 6 2 29 6.39 0.2 1
 7 2 29 6.41 0.27 1
 8 2 29 3.71 0.18 1
 9 2 29 4.27 0.18 1
 0 3 29 36.32 0.69 1
 1 3 29 93.44 1.28 1
 2 3 29 24.72 0.36 1
 3 3 29 73.93 1.03 1
 4 3 29 25.84 0.49 1
 5 3 29 80.46 1.24 1
 6 3 29 11.2 0.3 1
 7 3 29 0.66 0.13 1
 8 3 29 7.54 0.2 1
 9 3 29 4.41 0.16 1
 0 4 29 12.92 0.31 1
 1 4 29 51.97 0.72 1
 2 4 29 91.98 1.3 1
 3 4 29 15.7 0.28 1
 4 4 29 35.6 0.62 1
 5 4 29 8.87 0.2 1
 6 4 29 26.32 0.48 1
 7 4 29 26.94 0.5 1
 8 4 29 5.61 0.17 1
 9 4 29 23.21 0.42 1
 0 5 29 51.29 0.93 1
 1 5 29 16.53 0.31 1
 2 5 29 15.62 0.27 1
 3 5 29 106.83 1.61 1
 4 5 29 5.17 0.15 1
 5 5 29 15.72 0.35 1
 6 5 29 2.58 0.12 1
 7 5 29 19.22 0.37 1
 8 5 29 5.83 0.17 1
 9 5 29 1.55 0.12 1
 0 6 29 1.81 0.12 1
 1 6 29 29.15 0.38 1
 2 6 29 42.18 0.62 1
 3 6 29 9.28 0.21 1
 4 6 29 60.9 0.9 1
 5 6 29 11.45 0.26 1
 6 6 29 20.5 0.39 1
 7 6 29 10.82 0.26 1
 8 6 29 1.22 0.12 1
 0 7 29 40.61 0.92 1
 1 7 29 13.24 0.24 1
 2 7 29 52.69 0.79 1
 3 7 29 6.89 0.17 1
 4 7 29 47.32 0.75 1
 5 7 29 0.08 0.08 1
 6 7 29 33.49 0.52 1
 7 7 29 3.21 0.13 1
 8 7 29 20.82 0.36 1
 0 8 29 0.74 0.11 1
 1 8 29 13.64 0.29 1
 2 8 29 119 1.65 1
 3 8 29 0.77 0.1 1
 4 8 29 100.19 1.35 1
 5 8 29 3.57 0.13 1
 6 8 29 2.98 0.14 1
 7 8 29 1.3 0.11 1
 8 8 29 6.68 0.19 1
 0 9 29 3.11 0.15 1
 1 9 29 4.67 0.16 1
 2 9 29 55.36 0.81 1
 3 9 29 2.35 0.13 1
 4 9 29 11.68 0.27 1
 5 9 29 5.53 0.17 1
 6 9 29 6.26 0.19 1
 7 9 29 1.42 0.13 1
 0 10 29 0.59 0.12 1
 1 10 29 37.62 0.59 1
 2 10 29 6.75 0.18 1
 3 10 29 34.21 0.53 1
 4 10 29 38.3 0.57 1
 5 10 29 4.27 0.16 1
 6 10 29 7.28 0.21 1
 7 10 29 9.31 0.23 1
 0 11 29 2.04 0.16 1
 1 11 29 10.97 0.24 1
 2 11 29 0.95 0.12 1
 3 11 29 78.25 1.08 1
 4 11 29 2.72 0.15 1
 5 11 29 4.71 0.19 1
 6 11 29 3.96 0.18 1
 0 12 29 1.56 0.21 1
 1 12 29 26.04 0.45 1
 2 12 29 18.52 0.33 1
 3 12 29 4.07 0.16 1
 4 12 29 6.09 0.19 1
 5 12 29 5.11 0.18 1
 0 13 29 0.21 0.17 1
 1 13 29 30.46 0.47 1
 2 13 29 0.93 0.14 1
 3 13 29 6.7 0.2 1
 4 13 29 5.2 0.19 1
 0 14 29 2.91 0.19 1
 1 14 29 34.27 0.51 1
 2 14 29 7.67 0.31 1
 3 14 29 8.46 0.27 1
 0 0 30 24.69 0.73 1
 1 0 30 0.17 0.09 1
 2 0 30 2.57 0.13 1
 3 0 30 22.92 0.53 1
 4 0 30 15.52 0.53 1
 5 0 30 11.27 0.34 1
 6 0 30 41.9 1.1 1
 7 0 30 0.28 0.17 1
 8 0 30 0.03 0.19 1
 9 0 30 18.97 0.75 1
 0 1 30 19.79 0.43 1
 1 1 30 27.64 0.48 1
 2 1 30 27.62 0.39 1
 3 1 30 50.52 0.72 1
 4 1 30 0.73 0.1 1
 5 1 30 37.45 0.61 1
 6 1 30 4.39 0.17 1
 7 1 30 0.54 0.12 1
 8 1 30 5.11 0.18 1
 9 1 30 4.1 0.19 1
 0 2 30 36.47 0.7 1
 1 2 30 46.69 0.73 1
 2 2 30 18.16 0.3 1
 3 2 30 2.59 0.12 1
 4 2 30 56.89 0.99 1
 5 2 30 2.51 0.13 1
 6 2 30 17.88 0.35 1
 7 2 30 11.61 0.29 1
 8 2 30 2.62 0.15 1
 9 2 30 3.89 0.19 1
 0 3 30 99.39 1.81 1
 1 3 30 4.09 0.13 1
 2 3 30 68.11 0.9 1
 3 3 30 25.86 0.42 1
 4 3 30 16.54 0.33 1
 5 3 30 1.83 0.11 1
 6 3 30 14.17 0.3 1
 7 3 30 7.31 0.24 1
 8 3 30 23.41 0.52 1
 9 3 30 0.28 0.1 1
 0 4 30 0.21 0.1 1
 1 4 30 12.23 0.23 1
 2 4 30 33.1 0.52 1
 3 4 30 4.74 0.14 1
 4 4 30 20.55 0.38 1
 5 4 30 3.91 0.15 1
 6 4 30 6.12 0.19 1
 7 4 30 0.61 0.1 1
 8 4 30 4.46 0.18 1
 9 4 30 3.87 0.18 1
 0 5 30 2.11 0.12 1
 1 5 30 0.21 0.08 1
 2 5 30 15.77 0.3 1
 3 5 30 8.9 0.22 1
 4 5 30 4.13 0.13 1
 5 5 30 31.98 0.51 1
 6 5 30 3.08 0.15 1
 7 5 30 10.07 0.3 1
 8 5 30 6.53 0.19 1
 0 6 30 0.66 0.1 1
 1 6 30 2.87 0.12 1
 2 6 30 22.67 0.37 1
 3 6 30 0.11 0.1 1
 4 6 30 18.66 0.35 1
 5 6 30 0.71 0.13 1
 6 6 30 10.8 0.23 1
 7 6 30 5.84 0.21 1
 8 6 30 0.89 0.13 1
 0 7 30 0.24 0.12 1
 1 7 30 13.35 0.24 1
 2 7 30 7.92 0.2 1
 3 7 30 86 1.19 1
 4 7 30 15.3 0.31 1
 5 7 30 5.86 0.18 1
 6 7 30 5.5 0.16 1
 7 7 30 0.13 0.09 1
 8 7 30 8.89 0.21 1
 0 8 30 10.75 0.27 1
 1 8 30 35.85 0.59 1
 2 8 30 13.2 0.25 1
 3 8 30 38.16 0.46 1
 4 8 30 1.72 0.11 1
 5 8 30 2.31 0.12 1
 6 8 30 5.24 0.17 1
 7 8 30 22.89 0.38 1
 0 9 30 0.13 0.11 1
 1 9 30 22.97 0.39 1
 2 9 30 6.5 0.2 1
 3 9 30 9.07 0.22 1
 4 9 30 4.86 0.18 1
 5 9 30 6.88 0.23 1
 6 9 30 0.73 0.12 1
 7 9 30 0.26 0.12 1
 0 10 30 0.26 0.12 1
 1 10 30 0.67 0.11 1
 2 10 30 29.38 0.48 1
 3 10 30 0.39 0.12 1
 4 10 30 27.88 0.44 1
 5 10 30 1.95 0.14 1
 6 10 30 7.36 0.2 1
 0 11 30 0.14 0.13 1
 1 11 30 6.02 0.19 1
 2 11 30 3.72 0.16 1
 3 11 30 0.92 0.12 1
 4 11 30 30.05 0.48 1
 5 11 30 3.47 0.18 1
 6 11 30 1.63 0.14 1
 0 12 30 16.01 0.51 1
 1 12 30 5.65 0.18 1
 2 12 30 21.59 0.37 1
 3 12 30 0.74 0.13 1
 4 12 30 17.38 0.4 1
 5 12 30 3.73 0.17 1
 0 13 30 25.29 0.63 1
 1 13 30 8.28 0.21 1
 2 13 30 19.57 0.37 1
 3 13 30 5.96 0.2 1
 0 14 30 4.72 0.24 1
 1 14 30 7.34 0.21 1
 2 14 30 1.55 0.14 1
 1 0 31 4.11 0.15 1
 2 0 31 98.75 1.86 1
 3 0 31 133.66 2.95 1
 4 0 31 91.08 2.02 1
 5 0 31 3.53 0.31 1
 6 0 31 46.4 1.16 1
 7 0 31 7.19 0.7 1
 8 0 31 1.86 0.24 1
 9 0 31 14.77 0.47 1
 0 1 31 139.51 3.21 1
 1 1 31 19.04 0.4 1
 2 1 31 50.88 0.67 1
 3 1 31 6.9 0.16 1
 4 1 31 5.67 0.19 1
 5 1 31 40.33 0.68 1
 6 1 31 16.56 0.37 1
 7 1 31 5.33 0.19 1
 8 1 31 11.15 0.37 1
 9 1 31 1.95 0.16 1
 0 2 31 8.94 0.27 1
 1 2 31 58.72 0.85 1
 2 2 31 67.49 1.02 1
 3 2 31 29.18 0.5 1
 4 2 31 41.02 0.71 1
 5 2 31 11.74 0.27 1
 6 2 31 6.81 0.23 1
 7 2 31 22.73 0.43 1
 8 2 31 0.59 0.14 1
 0 3 31 0.34 0.1 1
 1 3 31 10.12 0.2 1
 2 3 31 13.09 0.22 1
 3 3 31 58.49 0.89 1
 4 3 31 6.06 0.19 1
 5 3 31 19.39 0.46 1
 6 3 31 0.53 0.1 1
 7 3 31 4.6 0.2 1
 8 3 31 19.69 0.38 1
 0 4 31 0.34 0.11 1
 1 4 31 42.59 0.61 1
 2 4 31 5.79 0.15 1
 3 4 31 28.64 0.47 1
 4 4 31 2.46 0.12 1
 5 4 31 1.9 0.12 1
 6 4 31 16.99 0.41 1
 7 4 31 14.47 0.37 1
 8 4 31 0.4 0.11 1
 0 5 31 2.35 0.17 1
 1 5 31 77.91 0.86 1
 2 5 31 13.05 0.25 1
 3 5 31 140.9 2.27 1
 4 5 31 47.23 0.69 1
 5 5 31 64.4 0.99 1
 6 5 31 1.34 0.1 1
 7 5 31 5.72 0.18 1
 8 5 31 2.92 0.13 1
 0 6 31 7.19 0.25 1
 1 6 31 10.31 0.21 1
 2 6 31 94.58 1.41 1
 3 6 31 11.6 0.24 1
 4 6 31 63.67 0.96 1
 5 6 31 3.83 0.15 1
 6 6 31 22.5 0.42 1
 7 6 31 11.55 0.27 1
 8 6 31 1.95 0.14 1
 0 7 31 10.7 0.31 1
 1 7 31 2.55 0.13 1
 2 7 31 16.57 0.32 1
 3 7 31 10.35 0.22 1
 4 7 31 8.65 0.22 1
 5 7 31 1.6 0.12 1
 6 7 31 1.71 0.11 1
 7 7 31 0.36 0.08 1
 0 8 31 23.44 0.46 1
 1 8 31 11.88 0.26 1
 2 8 31 29.23 0.44 1
 3 8 31 0.19 0.11 1
 4 8 31 23.45 0.39 1
 5 8 31 2.75 0.13 1
 6 8 31 6.17 0.18 1
 7 8 31 0.32 0.11 1
 0 9 31 71.65 1.33 1
 1 9 31 6.71 0.2 1
 2 9 31 17.45 0.31 1
 3 9 31 19.53 0.4 1
 4 9 31 3.6 0.13 1
 5 9 31 2.18 0.12 1
 6 9 31 14.72 0.31 1
 0 10 31 0.01 0.08 1
 1 10 31 8.16 0.23 1
 2 10 31 23.68 0.46 1
 3 10 31 9.14 0.23 1
 4 10 31 6.87 0.19 1
 5 10 31 1.64 0.15 1
 6 10 31 7.2 0.21 1
 0 11 31 12.84 0.35 1
 1 11 31 33.02 0.54 1
 2 11 31 16.51 0.35 1
 3 11 31 22.59 0.39 1
 4 11 31 13.8 0.27 1
 5 11 31 35.68 0.61 1
 0 12 31 13.91 0.39 1
 1 12 31 23.96 0.41 1
 2 12 31 0.45 0.13 1
 3 12 31 7.48 0.2 1
 4 12 31 0.68 0.14 1
 0 13 31 0.49 0.18 1
 1 13 31 0.99 0.13 1
 2 13 31 3.79 0.17 1
 3 13 31 15.68 0.32 1
 0 0 32 7.18 0.31 1
 1 0 32 0.06 0.1 1
 2 0 32 6.73 0.21 1
 3 0 32 6.82 0.31 1
 4 0 32 32.28 0.87 1
 5 0 32 0.05 0.1 1
 6 0 32 3.73 0.32 1
 7 0 32 1.11 0.21 1
 8 0 32 0.47 0.21 1
 0 1 32 2.87 0.15 1
 1 1 32 5.54 0.14 1
 2 1 32 36.8 0.51 1
 3 1 32 16.2 0.39 1
 4 1 32 13.12 0.27 1
 5 1 32 19.15 0.4 1
 6 1 32 10.1 0.28 1
 7 1 32 6.68 0.23 1
 8 1 32 12.57 0.29 1
 0 2 32 44.75 0.81 1
 1 2 32 16.15 0.28 1
 2 2 32 117.39 1.72 1
 3 2 32 28.66 0.51 1
 4 2 32 30.78 0.56 1
 5 2 32 0.99 0.1 1
 6 2 32 20.24 0.47 1
 7 2 32 11.22 0.26 1
 8 2 32 11.65 0.31 1
 0 3 32 66.91 1.23 1
 1 3 32 56.02 0.79 1
 2 3 32 0.45 0.08 1
 3 3 32 3.35 0.12 1
 4 3 32 2.41 0.12 1
 5 3 32 10.27 0.3 1
 6 3 32 2.55 0.15 1
 7 3 32 18.62 0.36 1
 8 3 32 3.26 0.17 1
 0 4 32 48.25 0.94 1
 1 4 32 2.18 0.1 1
 2 4 32 20.6 0.34 1
 3 4 32 0.47 0.09 1
 4 4 32 22.17 0.37 1
 5 4 32 9.99 0.28 1
 6 4 32 28.72 0.63 1
 7 4 32 0.56 0.1 1
 8 4 32 8.82 0.27 1
 0 5 32 9.97 0.26 1
 1 5 32 6.52 0.18 1
 2 5 32 2.1 0.11 1
 3 5 32 1.71 0.12 1
 4 5 32 1.57 0.1 1
 5 5 32 5.41 0.18 1
 6 5 32 3.44 0.16 1
 7 5 32 1.71 0.12 1
 8 5 32 11.27 0.33 1
 0 6 32 0.02 0.11 1
 1 6 32 43.59 0.72 1
 2 6 32 2.05 0.13 1
 3 6 32 37.19 0.56 1
 4 6 32 7.54 0.23 1
 5 6 32 7.34 0.19 1
 6 6 32 0.99 0.11 1
 7 6 32 6.68 0.2 1
 0 7 32 10.53 0.36 1
 1 7 32 12.1 0.24 1
 2 7 32 0.78 0.11 1
 3 7 32 23.42 0.39 1
 4 7 32 5.17 0.18 1
 5 7 32 31.42 0.5 1
 6 7 32 0.59 0.13 1
 7 7 32 3.81 0.14 1
 0 8 32 3.75 0.19 1
 1 8 32 9.84 0.22 1
 2 8 32 3.24 0.12 1
 3 8 32 5.8 0.18 1
 4 8 32 5.48 0.17 1
 5 8 32 4.16 0.17 1
 6 8 32 6.72 0.18 1
 0 9 32 1.88 0.15 1
 1 9 32 12.69 0.32 1
 2 9 32 4.01 0.14 1
 3 9 32 58.8 0.78 1
 4 9 32 28.76 0.39 1
 5 9 32 11.62 0.23 1
 6 9 32 1.19 0.12 1
 0 10 32 0.97 0.14 1
 1 10 32 5.3 0.17 1
 2 10 32 5.08 0.2 1
 3 10 32 23.76 0.39 1
 4 10 32 1.18 0.12 1
 5 10 32 5.59 0.22 1
 0 11 32 0.19 0.09 1
 1 11 32 3.15 0.16 1
 2 11 32 15.5 0.34 1
 3 11 32 3.38 0.16 1
 4 11 32 5.45 0.19 1
 0 12 32 17.52 0.51 1
 1 12 32 1.06 0.13 1
 2 12 32 12.85 0.27 1
 3 12 32 0.58 0.13 1
 0 13 32 41.36 0.98 1
 1 13 32 10.56 0.25 1
 1 0 33 3.62 0.14 1
 2 0 33 26.83 0.57 1
 3 0 33 121.12 2.71 1
 4 0 33 4.54 0.24 1
 5 0 33 25.29 0.91 1
 6 0 33 2.9 0.21 1
 7 0 33 8.75 0.37 1
 8 0 33 2.58 0.23 1
 0 1 33 58.84 1.08 1
 1 1 33 31.26 0.46 1
 2 1 33 21.22 0.36 1
 3 1 33 16.91 0.31 1
 4 1 33 12.68 0.28 1
 5 1 33 21.02 0.45 1
 6 1 33 4.55 0.2 1
 7 1 33 2.02 0.14 1
 8 1 33 25.66 0.49 1
 0 2 33 35.66 0.67 1
 1 2 33 29.64 0.45 1
 2 2 33 55.76 0.92 1
 3 2 33 24.93 0.45 1
 4 2 33 36.46 0.63 1
 5 2 33 9.27 0.24 1
 6 2 33 22.75 0.47 1
 7 2 33 7.57 0.23 1
 8 2 33 2.6 0.17 1
 0 3 33 24.32 0.52 1
 1 3 33 20.12 0.34 1
 2 3 33 5.93 0.16 1
 3 3 33 59.66 0.89 1
 4 3 33 0.89 0.1 1
 5 3 33 46.95 0.79 1
 6 3 33 0.75 0.12 1
 7 3 33 1.04 0.12 1
 8 3 33 1.02 0.16 1
 0 4 33 9.83 0.26 1
 1 4 33 56.79 0.77 1
 2 4 33 10.8 0.25 1
 3 4 33 51.52 0.75 1
 4 4 33 2 0.13 1
 5 4 33 12.33 0.25 1
 6 4 33 0.06 0.12 1
 7 4 33 31.28 0.57 1
 0 5 33 0.42 0.12 1
 1 5 33 0.03 0.06 1
 2 5 33 6.32 0.18 1
 3 5 33 16.28 0.31 1
 4 5 33 2.97 0.13 1
 5 5 33 20.08 0.38 1
 6 5 33 3.55 0.15 1
 7 5 33 1.01 0.13 1
 0 6 33 11.21 0.29 1
 1 6 33 8.37 0.2 1
 2 6 33 18.76 0.38 1
 3 6 33 15.91 0.29 1
 4 6 33 14.32 0.3 1
 5 6 33 6.32 0.17 1
 6 6 33 2.17 0.13 1
 7 6 33 3.25 0.17 1
 0 7 33 62.71 1.25 1
 1 7 33 6.7 0.22 1
 2 7 33 15.07 0.31 1
 3 7 33 10.83 0.24 1
 4 7 33 0.9 0.11 1
 5 7 33 11.96 0.26 1
 6 7 33 7.87 0.26 1
 0 8 33 23.93 0.96 1
 1 8 33 3.06 0.14 1
 2 8 33 37.83 0.56 1
 3 8 33 2.13 0.14 1
 4 8 33 18.38 0.32 1
 5 8 33 7.23 0.19 1
 6 8 33 18.11 0.39 1
 0 9 33 38.36 0.99 1
 1 9 33 2.33 0.16 1
 2 9 33 7.52 0.19 1
 3 9 33 6.56 0.19 1
 4 9 33 1.58 0.13 1
 5 9 33 6.51 0.2 1
 0 10 33 0.6 0.11 1
 1 10 33 13.48 0.32 1
 2 10 33 5.59 0.21 1
 3 10 33 2.65 0.13 1
 4 10 33 2.98 0.14 1
 5 10 33 12.99 0.31 1
 0 11 33 6.03 0.25 1
 1 11 33 2.84 0.17 1
 2 11 33 1.78 0.13 1
 3 11 33 4.64 0.18 1
 4 11 33 0.13 0.14 1
 0 12 33 19.37 0.56 1
 1 12 33 30.34 0.5 1
 2 12 33 3.74 0.17 1
 0 0 34 55.77 2.67 1
 1 0 34 34.12 0.66 1
 2 0 34 5.55 0.19 1
 3 0 34 37.55 0.86 1
 4 0 34 10.75 0.35 1
 5 0 34 0.43 0.14 1
 6 0 34 3.48 0.39 1
 7 0 34 11.57 0.43 1
 0 1 34 78.9 1.62 1
 1 1 34 10.97 0.23 1
 2 1 34 14.03 0.23 1
 3 1 34 24.31 0.4 1
 4 1 34 8.33 0.19 1
 5 1 34 15.26 0.33 1
 6 1 34 24.99 0.54 1
 7 1 34 1.27 0.13 1
 0 2 34 50.23 0.91 1
 1 2 34 2.25 0.1 1
 2 2 34 3.11 0.12 1
 3 2 34 0.49 0.1 1
 4 2 34 7.98 0.2 1
 5 2 34 9.04 0.22 1
 6 2 34 15.73 0.44 1
 7 2 34 0.16 0.11 1
 0 3 34 4.63 0.17 1
 1 3 34 31.94 0.5 1
 2 3 34 20.07 0.35 1
 3 3 34 4.01 0.15 1
 4 3 34 0.75 0.11 1
 5 3 34 25.86 0.53 1
 6 3 34 0.21 0.11 1
 7 3 34 12.71 0.33 1
 0 4 34 2.67 0.14 1
 1 4 34 6.91 0.16 1
 2 4 34 29.03 0.47 1
 3 4 34 4.7 0.14 1
 4 4 34 3.33 0.15 1
 5 4 34 10.06 0.25 1
 6 4 34 2.42 0.16 1
 7 4 34 4.83 0.21 1
 0 5 34 73.43 1.47 1
 1 5 34 21.32 0.37 1
 2 5 34 14.72 0.33 1
 3 5 34 25.65 0.43 1
 4 5 34 0.17 0.09 1
 5 5 34 22.7 0.41 1
 6 5 34 4.23 0.2 1
 7 5 34 10.89 0.32 1
 0 6 34 15.77 0.49 1
 1 6 34 12.41 0.26 1
 2 6 34 11.76 0.24 1
 3 6 34 17.02 0.31 1
 4 6 34 11.16 0.29 1
 5 6 34 3.58 0.15 1
 6 6 34 11.04 0.29 1
 0 7 34 0.2 0.12 1
 1 7 34 0.89 0.12 1
 2 7 34 2.91 0.16 1
 3 7 34 22.73 0.4 1
 4 7 34 7.5 0.2 1
 5 7 34 7.92 0.22 1
 6 7 34 2.85 0.16 1
 0 8 34 18.5 0.49 1
 1 8 34 14.7 0.32 1
 2 8 34 0.42 0.11 1
 3 8 34 13.08 0.28 1
 4 8 34 0.13 0.12 1
 5 8 34 3.06 0.15 1
 0 9 34 0.03 0.17 1
 1 9 34 5.28 0.19 1
 2 9 34 16.99 0.37 1
 3 9 34 1.31 0.14 1
 4 9 34 16.52 0.37 1
 5 9 34 15.43 0.3 1
 0 10 34 7.76 0.31 1
 1 10 34 17.25 0.35 1
 2 10 34 4.17 0.17 1
 3 10 34 3.84 0.15 1
 4 10 34 10.12 0.23 1
 0 11 34 58.91 1.22 1
 1 11 34 1.13 0.13 1
 2 11 34 3.21 0.15 1
 3 11 34 3.38 0.17 1
 0 12 34 8.54 0.48 1
 1 0 35 13.73 0.53 1
 2 0 35 9.61 0.28 1
 3 0 35 27.56 0.65 1
 4 0 35 7.91 0.3 1
 5 0 35 0.11 0.14 1
 6 0 35 2.74 0.32 1
 7 0 35 0.17 0.21 1
 0 1 35 4.17 0.16 1
 1 1 35 1.9 0.1 1
 2 1 35 21.59 0.36 1
 3 1 35 14.13 0.28 1
 4 1 35 16.5 0.35 1
 5 1 35 6.41 0.2 1
 6 1 35 0.78 0.13 1
 7 1 35 2.49 0.18 1
 0 2 35 19.1 0.43 1
 1 2 35 18.48 0.37 1
 2 2 35 11.72 0.26 1
 3 2 35 10.76 0.23 1
 4 2 35 13.48 0.28 1
 5 2 35 14.47 0.31 1
 6 2 35 7.52 0.24 1
 7 2 35 12.08 0.3 1
 0 3 35 61.39 1.29 1
 1 3 35 28.49 0.43 1
 2 3 35 15.85 0.32 1
 3 3 35 48.96 0.77 1
 4 3 35 11.1 0.3 1
 5 3 35 32.64 0.55 1
 6 3 35 18.84 0.38 1
 7 3 35 0.27 0.14 1
 0 4 35 14.98 0.34 1
 1 4 35 15.79 0.31 1
 2 4 35 3.37 0.13 1
 3 4 35 4.4 0.14 1
 4 4 35 0.48 0.12 1
 5 4 35 4.27 0.15 1
 6 4 35 1.01 0.13 1
 0 5 35 6.02 0.22 1
 1 5 35 17.26 0.32 1
 2 5 35 9.81 0.22 1
 3 5 35 0.54 0.11 1
 4 5 35 0.18 0.1 1
 5 5 35 2.67 0.16 1
 6 5 35 1.36 0.16 1
 0 6 35 19.8 0.56 1
 1 6 35 18.16 0.34 1
 2 6 35 1.01 0.11 1
 3 6 35 1.32 0.12 1
 4 6 35 0.32 0.11 1
 5 6 35 3.34 0.14 1
 6 6 35 1.85 0.15 1
 0 7 35 58.5 1.09 1
 1 7 35 1.58 0.13 1
 2 7 35 19.3 0.35 1
 3 7 35 4.63 0.17 1
 4 7 35 4.64 0.16 1
 5 7 35 7.08 0.2 1
 0 8 35 7.14 0.35 1
 1 8 35 0.28 0.12 1
 2 8 35 19.14 0.34 1
 3 8 35 0.65 0.12 1
 4 8 35 32.62 0.51 1
 5 8 35 6.33 0.2 1
 0 9 35 12.05 0.51 1
 1 9 35 1.5 0.12 1
 2 9 35 4.5 0.18 1
 3 9 35 8.53 0.21 1
 4 9 35 1.06 0.13 1
 0 10 35 1.76 0.19 1
 1 10 35 19.07 0.39 1
 2 10 35 3.66 0.16 1
 3 10 35 0.66 0.11 1
 0 11 35 0.74 0.19 1
 1 11 35 3.41 0.16 1
 0 0 36 102.8 3.47 1
 1 0 36 40.56 0.78 1
 2 0 36 3.97 0.18 1
 3 0 36 0.14 0.15 1
 4 0 36 0.49 0.16 1
 5 0 36 5.02 0.23 1
 6 0 36 8.57 0.4 1
 0 1 36 0.38 0.11 1
 1 1 36 12.24 0.23 1
 2 1 36 27.02 0.47 1
 3 1 36 6.37 0.19 1
 4 1 36 0.58 0.12 1
 5 1 36 11.25 0.31 1
 6 1 36 5.12 0.22 1
 0 2 36 0.7 0.12 1
 1 2 36 18.55 0.31 1
 2 2 36 20.49 0.45 1
 3 2 36 22.36 0.38 1
 4 2 36 20.79 0.38 1
 5 2 36 7.19 0.21 1
 6 2 36 0.83 0.16 1
 0 3 36 23.37 0.48 1
 1 3 36 14.76 0.27 1
 2 3 36 26.83 0.47 1
 3 3 36 3.95 0.16 1
 4 3 36 4.9 0.17 1
 5 3 36 8.87 0.25 1
 6 3 36 9.56 0.28 1
 0 4 36 20.34 0.47 1
 1 4 36 0.88 0.1 1
 2 4 36 2.18 0.12 1
 3 4 36 10.25 0.23 1
 4 4 36 31.62 0.72 1
 5 4 36 8.55 0.24 1
 6 4 36 13.44 0.38 1
 0 5 36 20.82 0.53 1
 1 5 36 16.19 0.3 1
 2 5 36 5.52 0.16 1
 3 5 36 9.14 0.22 1
 4 5 36 0.26 0.11 1
 5 5 36 2.06 0.15 1
 6 5 36 8.63 0.27 1
 0 6 36 34.27 0.73 1
 1 6 36 21.93 0.4 1
 2 6 36 0.79 0.11 1
 3 6 36 5.72 0.22 1
 4 6 36 3.26 0.16 1
 5 6 36 8.95 0.25 1
 0 7 36 5.14 0.21 1
 1 7 36 4.67 0.16 1
 2 7 36 21.05 0.38 1
 3 7 36 4.35 0.17 1
 4 7 36 3.78 0.15 1
 5 7 36 23.91 0.52 1
 0 8 36 10.45 0.58 1
 1 8 36 33.38 0.59 1
 2 8 36 8.83 0.22 1
 3 8 36 2.3 0.14 1
 4 8 36 9.34 0.23 1
 0 9 36 7.34 0.34 1
 1 9 36 3.9 0.16 1
 2 9 36 5.51 0.25 1
 3 9 36 8.49 0.23 1
 0 10 36 23.4 0.58 1
 1 10 36 5.94 0.23 1
 2 10 36 1.25 0.14 1
 1 0 37 3.85 0.19 1
 2 0 37 2.71 0.16 1
 3 0 37 0.57 0.16 1
 4 0 37 12.76 0.45 1
 5 0 37 2.52 0.18 1
 6 0 37 0.28 0.23 1
 0 1 37 4.79 0.19 1
 1 1 37 14.94 0.27 1
 2 1 37 15.67 0.3 1
 3 1 37 4.78 0.16 1
 4 1 37 1.37 0.13 1
 5 1 37 13.55 0.36 1
 6 1 37 5.41 0.27 1
 0 2 37 0.25 0.11 1
 1 2 37 1.6 0.11 1
 2 2 37 3.38 0.12 1
 3 2 37 9.57 0.26 1
 4 2 37 13.68 0.3 1
 5 2 37 3.34 0.15 1
 6 2 37 1.3 0.17 1
 0 3 37 0.02 0.11 1
 1 3 37 2.34 0.11 1
 2 3 37 10.81 0.24 1
 3 3 37 0.52 0.1 1
 4 3 37 10.21 0.27 1
 5 3 37 1.64 0.15 1
 6 3 37 3.08 0.19 1
 0 4 37 12.94 0.42 1
 1 4 37 55.45 0.91 1
 2 4 37 12.11 0.26 1
 3 4 37 3.21 0.13 1
 4 4 37 4.57 0.19 1
 5 4 37 2.59 0.16 1
 0 5 37 0.59 0.14 1
 1 5 37 7.94 0.2 1
 2 5 37 0.19 0.11 1
 3 5 37 0.72 0.11 1
 4 5 37 2.37 0.13 1
 5 5 37 6.79 0.25 1
 0 6 37 6.91 0.3 1
 1 6 37 7.57 0.22 1
 2 6 37 3.49 0.14 1
 3 6 37 3.51 0.16 1
 4 6 37 9.47 0.23 1
 5 6 37 0.57 0.14 1
 0 7 37 15.86 0.54 1
 1 7 37 7.72 0.22 1
 2 7 37 15.24 0.29 1
 3 7 37 6.64 0.2 1
 4 7 37 2.69 0.14 1
 0 8 37 0.41 0.14 1
 1 8 37 1.07 0.13 1
 2 8 37 16.18 0.32 1
 3 8 37 2.07 0.14 1
 0 9 37 6.99 0.3 1
 1 9 37 3.51 0.18 1
 2 9 37 8.28 0.23 1
 0 0 38 0.36 0.21 1
 1 0 38 1.71 0.18 1
 2 0 38 7.12 0.23 1
 3 0 38 1.88 0.18 1
 4 0 38 3.11 0.23 1
 5 0 38 3.11 0.22 1
 0 1 38 4.65 0.17 1
 1 1 38 11.48 0.26 1
 2 1 38 15.3 0.28 1
 3 1 38 5.39 0.17 1
 4 1 38 13.66 0.34 1
 5 1 38 4.69 0.19 1
 0 2 38 5.6 0.19 1
 1 2 38 39.05 0.63 1
 2 2 38 5.51 0.15 1
 3 2 38 0.7 0.11 1
 4 2 38 24.72 0.51 1
 5 2 38 3.12 0.14 1
 0 3 38 52.42 1.2 1
 1 3 38 3.22 0.13 1
 2 3 38 23.28 0.46 1
 3 3 38 5.32 0.18 1
 4 3 38 1.59 0.15 1
 5 3 38 0.92 0.15 1
 0 4 38 0.19 0.11 1
 1 4 38 4.44 0.17 1
 2 4 38 3.66 0.14 1
 3 4 38 14.08 0.28 1
 4 4 38 14.15 0.37 1
 5 4 38 6.39 0.22 1
 0 5 38 0.42 0.13 1
 1 5 38 4.76 0.15 1
 2 5 38 24.47 0.41 1
 3 5 38 0.06 0.11 1
 4 5 38 3.79 0.18 1
 0 6 38 1.19 0.15 1
 1 6 38 13.52 0.27 1
 2 6 38 6.65 0.18 1
 3 6 38 6.05 0.19 1
 4 6 38 5.86 0.24 1
 0 7 38 6.87 0.35 1
 1 7 38 7.83 0.22 1
 2 7 38 0.55 0.12 1
 3 7 38 13.79 0.29 1
 0 8 38 10.99 0.39 1
 1 8 38 42.28 0.66 1
 2 8 38 1.65 0.15 1
 1 0 39 10.93 0.35 1
 2 0 39 0.17 0.13 1
 3 0 39 16.4 0.45 1
 4 0 39 6.26 0.31 1
 5 0 39 2.07 0.24 1
 0 1 39 4.19 0.18 1
 1 1 39 1.12 0.11 1
 2 1 39 19.3 0.35 1
 3 1 39 1.55 0.13 1
 4 1 39 9.76 0.26 1
 0 2 39 0.1 0.12 1
 1 2 39 19.25 0.42 1
 2 2 39 11.04 0.25 1
 3 2 39 5.14 0.17 1
 4 2 39 0.24 0.1 1
 0 3 39 1.91 0.16 1
 1 3 39 16.08 0.31 1
 2 3 39 15.38 0.42 1
 3 3 39 1.38 0.13 1
 4 3 39 10.65 0.26 1
 0 4 39 3.62 0.21 1
 1 4 39 4.63 0.17 1
 2 4 39 7.55 0.2 1
 3 4 39 1.37 0.12 1
 4 4 39 9.04 0.27 1
 0 5 39 11.55 0.49 1
 1 5 39 0.83 0.1 1
 2 5 39 6.06 0.17 1
 3 5 39 6.75 0.21 1
 0 6 39 0.96 0.16 1
 1 6 39 21.55 0.4 1
 2 6 39 1.03 0.12 1
 3 6 39 1.95 0.15 1
 0 7 39 2.64 0.24 1
 1 7 39 12.27 0.27 1
 2 7 39 3.33 0.15 1
 0 0 40 1.44 0.24 1
 1 0 40 15.6 0.38 1
 2 0 40 1.9 0.15 1
 3 0 40 0 0.17 1
 4 0 40 8.4 0.34 1
 0 1 40 0.05 0.12 1
 1 1 40 6.11 0.18 1
 2 1 40 3.33 0.11 1
 3 1 40 10.22 0.27 1
 4 1 40 9.67 0.25 1
 0 2 40 0.98 0.13 1
 1 2 40 14.29 0.32 1
 2 2 40 6.52 0.19 1
 3 2 40 12.96 0.36 1
 0 3 40 5.67 0.24 1
 1 3 40 3.25 0.14 1
 2 3 40 13.38 0.29 1
 3 3 40 2.6 0.15 1
 0 4 40 1.04 0.19 1
 1 4 40 6.24 0.19 1
 2 4 40 1.32 0.12 1
 3 4 40 6 0.21 1
 0 5 40 36.32 1.18 1
 1 5 40 5.03 0.24 1
 2 5 40 0.26 0.12 1
 0 6 40 0.49 0.18 1
 1 6 40 3.88 0.16 1
 1 0 41 12.72 0.35 1
 2 0 41 2.36 0.18 1
 0 1 41 5.52 0.2 1
 1 1 41 5.06 0.17 1
 2 1 41 0.87 0.12 1
 0 2 41 4.7 0.22 1
 1 2 41 15.74 0.35 1
 2 2 41 9.06 0.22 1
 0 3 41 0.33 0.18 1
 1 3 41 1.9 0.12 1
 2 3 41 3.21 0.17 1
 0 4 41 0.37 0.19 1
 1 4 41 9.38 0.23 1
 0 0 42 3.37 0.34 1

_iucr_refine_fcf_details
;
data_S_ylide_Cr5_quick2_
_computing_structure_refinement   'olex2.refine 1.5 (Bourhis et al., 2015)'
_shelx_refln_list_code            4
loop_
  _space_group_symop_id
  _space_group_symop_operation_xyz
  1  x,y,z
  2  x+1/2,-y+1/2,-z
  3  -x,y+1/2,-z+1/2
  4  -x+1/2,-y,z+1/2

_space_group_crystal_system       orthorhombic
_space_group_IT_number            19
_space_group_name_H-M_alt         'P 21 21 21'
_space_group_name_Hall            ' P 2ac 2ab'
_symmetry_space_group_name_H-M    'P 21 21 21'
_symmetry_space_group_name_Hall   ' P 2ac 2ab'
_symmetry_Int_Tables_number       19
_cell_length_a                    5.8519(1)
_cell_length_b                    8.9299(1)
_cell_length_c                    18.3315(2)
_cell_angle_alpha                 90
_cell_angle_beta                  90
_cell_angle_gamma                 90
_cell_volume                      957.95(2)
loop_
  _refln_index_h
  _refln_index_k
  _refln_index_l
  _refln_F_squared_calc
  _refln_F_squared_meas
  _refln_F_squared_sigma
  _refln_F_squared_weight
  _refln_observed_status
0 0 6 342.244 358.883 17.130 0.019 o
0 0 8 613.809 650.041 21.855 0.011 o
0 0 10 2725.090 2874.990 78.874 0.001 o
0 0 12 1009.700 1062.750 26.288 0.008 o
0 0 14 873.475 858.093 24.901 0.009 o
0 0 16 514.318 504.437 13.933 0.028 o
0 0 18 134.614 140.125 3.629 0.414 o
0 0 20 450.871 447.750 13.541 0.030 o
0 0 22 95.891 101.975 4.122 0.321 o
0 0 24 145.081 150.530 4.192 0.310 o
0 0 26 1.869 1.980 0.151 239.781 o
0 0 28 30.115 30.842 0.895 6.811 o
0 0 30 24.229 24.820 0.734 10.124 o
0 0 32 7.068 7.218 0.312 56.140 o
0 0 34 54.707 56.064 2.684 0.757 o
0 0 36 99.668 103.342 3.488 0.448 o
0 0 38 0.116 0.362 0.211 122.337 o
0 0 40 1.738 1.448 0.241 93.664 o
0 0 42 3.447 3.388 0.342 46.670 o
0 1 4 420.978 376.757 50.073 0.002 o
0 1 5 954.526 950.267 27.323 0.007 o
0 1 6 2519.600 2596.620 71.033 0.001 o
0 1 7 1415.440 1477.520 29.475 0.006 o
0 1 8 229.637 228.348 5.036 0.215 o
0 1 9 81.997 81.618 1.608 2.107 o
0 1 10 23.833 24.579 0.462 25.497 o
0 1 11 285.059 286.704 5.157 0.205 o
0 1 12 599.263 603.044 10.867 0.046 o
0 1 13 699.203 739.671 13.812 0.029 o
0 1 14 68.865 66.640 1.277 3.345 o
0 1 15 1443.680 1516.000 30.761 0.006 o
0 1 16 82.178 83.186 1.639 2.031 o
0 1 17 161.725 164.051 3.126 0.558 o
0 1 18 411.636 414.927 7.288 0.103 o
0 1 19 475.272 475.455 8.334 0.079 o
0 1 20 4.460 4.534 0.141 275.258 o
0 1 21 259.017 261.653 5.036 0.215 o
0 1 22 0.302 0.312 0.090 666.057 o
0 1 23 316.093 307.001 9.017 0.067 o
0 1 24 14.678 14.174 0.352 44.041 o
0 1 25 168.591 162.955 3.056 0.584 o
0 1 26 213.401 209.208 4.001 0.341 o
0 1 27 41.523 40.844 0.794 8.645 o
0 1 28 13.146 13.139 0.432 29.178 o
0 1 29 43.300 42.614 1.066 4.802 o
0 1 30 19.655 19.894 0.432 29.178 o
0 1 31 138.995 140.246 3.227 0.524 o
0 1 32 2.631 2.885 0.151 239.781 o
0 1 33 59.059 59.150 1.086 4.625 o
0 1 34 77.201 79.316 1.629 2.056 o
0 1 35 4.194 4.192 0.161 210.745 o
0 1 36 0.241 0.382 0.111 445.873 o
0 1 37 4.402 4.815 0.191 149.448 o
0 1 38 4.307 4.675 0.171 186.680 o
0 1 39 3.690 4.212 0.181 166.514 o
0 1 40 0.001 0.050 0.121 374.657 o
0 1 41 5.309 5.549 0.201 134.877 o
0 2 0 2.056 2.151 0.131 319.235 o
0 2 1 1389.450 1359.030 28.701 0.007 o
0 2 2 9714.870 8680.110 184.076 0.000 o
0 2 3 48.003 45.278 0.895 6.811 o
0 2 4 323.823 324.302 6.574 0.126 o
0 2 5 1291.760 1308.300 25.232 0.009 o
0 2 6 53.815 50.867 1.096 4.541 o
0 2 7 88.930 87.881 2.001 1.362 o
0 2 8 33.545 35.024 0.885 6.967 o
0 2 9 6.439 6.474 0.201 134.877 o
0 2 10 362.467 369.348 9.007 0.067 o
0 2 11 1610.360 1614.660 32.742 0.005 o
0 2 12 1471.600 1502.210 29.334 0.006 o
0 2 13 697.880 685.970 14.838 0.025 o
0 2 14 651.362 670.488 13.692 0.029 o
0 2 15 165.591 172.827 3.418 0.467 o
0 2 16 1.768 1.799 0.080 842.979 o
0 2 17 55.127 54.878 1.035 5.085 o
0 2 19 455.262 462.618 8.716 0.072 o
0 2 20 210.051 214.888 4.262 0.300 o
0 2 21 9.930 10.646 0.292 64.151 o
0 2 22 12.656 12.978 0.342 46.670 o
0 2 23 219.916 224.790 4.624 0.255 o
0 2 24 13.354 13.330 0.342 46.670 o
0 2 25 0.911 0.965 0.111 445.873 o
0 2 26 1.969 2.051 0.111 445.873 o
0 2 27 2.656 2.885 0.121 374.657 o
0 2 28 21.475 22.398 0.432 29.178 o
0 2 29 55.399 58.597 1.056 4.893 o
0 2 30 35.570 36.662 0.704 11.010 o
0 2 31 9.310 8.987 0.271 74.006 o
0 2 32 45.839 44.986 0.814 8.223 o
0 2 33 36.851 35.848 0.674 12.018 o
0 2 34 49.388 50.495 0.915 6.515 o
0 2 35 19.335 19.201 0.432 29.178 o
0 2 36 0.765 0.704 0.121 374.657 o
0 2 37 0.357 0.251 0.111 445.873 o
0 2 38 5.145 5.630 0.191 149.448 o
0 2 39 0.036 0.101 0.121 374.657 o
0 2 40 1.105 0.985 0.131 319.235 o
0 2 41 4.814 4.725 0.221 111.468 o
0 3 1 269.084 266.850 5.248 0.198 o
0 3 2 99.563 95.994 2.342 0.994 o
0 3 3 62.322 62.297 1.096 4.541 o
0 3 4 534.788 525.487 8.766 0.071 o
0 3 5 0.051 0.050 0.050 2158.030 o
0 3 6 337.647 346.508 6.192 0.142 o
0 3 7 1111.600 1081.000 19.422 0.014 o
0 3 8 81.594 77.004 1.458 2.566 o
0 3 9 112.616 114.129 2.352 0.985 o
0 3 10 1225.030 1222.100 24.820 0.009 o
0 3 11 266.500 277.074 6.213 0.141 o
0 3 12 265.806 266.157 6.313 0.137 o
0 3 13 0.330 0.392 0.060 1498.630 o
0 3 14 890.340 905.451 17.743 0.017 o
0 3 15 88.703 88.565 1.850 1.594 o
0 3 16 91.685 93.722 1.870 1.559 o
0 3 17 127.864 127.559 2.644 0.780 o
0 3 18 94.442 93.370 2.302 1.029 o
0 3 19 1.968 1.840 0.090 666.057 o
0 3 20 502.861 513.726 7.318 0.102 o
0 3 21 242.330 240.120 4.282 0.297 o
0 3 22 298.300 306.116 4.494 0.270 o
0 3 23 2.675 2.744 0.121 374.657 o
0 3 24 391.449 396.159 6.675 0.122 o
0 3 25 77.760 80.221 1.448 2.602 o
0 3 26 229.830 230.932 3.981 0.344 o
0 3 27 0.917 0.945 0.121 374.657 o
0 3 28 20.012 19.583 0.603 14.986 o
0 3 29 36.927 36.512 0.694 11.332 o
0 3 30 103.988 99.914 1.820 1.647 o
0 3 31 0.248 0.342 0.101 539.507 o
0 3 32 66.672 67.263 1.236 3.566 o
0 3 33 24.040 24.448 0.523 19.952 o
0 3 34 4.730 4.654 0.171 186.680 o
0 3 35 61.418 61.714 1.297 3.242 o
0 3 36 23.732 23.493 0.483 23.416 o
0 3 37 0.007 0.020 0.111 445.873 o
0 3 38 51.645 52.697 1.206 3.747 o
0 3 39 1.820 1.920 0.161 210.745 o
0 3 40 5.283 5.700 0.241 93.664 o
0 3 41 0.094 0.332 0.181 166.514 o
0 4 0 1556.480 1582.780 37.658 0.004 o
0 4 1 3891.390 3728.310 72.008 0.001 o
0 4 2 54.479 56.034 1.015 5.289 o
0 4 3 865.597 862.818 15.471 0.023 o
0 4 4 259.521 252.977 4.051 0.332 o
0 4 5 647.790 630.297 11.842 0.039 o
0 4 6 18.852 18.236 0.412 32.094 o
0 4 7 1243.540 1276.100 27.183 0.007 o
0 4 8 15.224 15.139 0.412 32.094 o
0 4 9 2997.270 3005.460 76.270 0.001 o
0 4 10 18.132 17.492 0.442 27.867 o
0 4 11 241.041 241.859 5.177 0.203 o
0 4 12 135.784 132.857 2.724 0.735 o
0 4 13 227.761 233.284 4.966 0.221 o
0 4 14 34.470 34.652 0.955 5.978 o
0 4 16 81.078 80.854 1.508 2.398 o
0 4 17 335.205 337.059 6.182 0.143 o
0 4 18 4.674 4.795 0.161 210.745 o
0 4 19 8.335 8.515 0.201 134.877 o
0 4 20 9.800 9.721 0.221 111.468 o
0 4 21 114.167 118.763 2.041 1.309 o
0 4 22 220.549 223.443 3.810 0.376 o
0 4 23 0.560 0.734 0.080 842.979 o
0 4 24 89.835 90.073 1.990 1.376 o
0 4 25 2.620 2.704 0.121 374.657 o
0 4 26 2.815 3.076 0.141 275.258 o
0 4 27 0.681 0.804 0.090 666.057 o
0 4 28 1.063 1.035 0.101 539.507 o
0 4 29 12.912 12.988 0.312 56.140 o
0 4 30 0.050 0.211 0.101 539.507 o
0 4 31 0.224 0.342 0.111 445.873 o
0 4 32 47.180 48.505 0.945 6.106 o
0 4 33 9.979 9.882 0.261 79.809 o
0 4 34 2.735 2.684 0.141 275.258 o
0 4 35 14.490 15.059 0.342 46.670 o
0 4 36 20.276 20.447 0.472 24.423 o
0 4 37 12.377 13.008 0.422 30.584 o
0 4 38 0.157 0.191 0.111 445.873 o
0 4 39 3.214 3.639 0.211 122.337 o
0 4 40 1.026 1.045 0.191 149.448 o
0 4 41 0.092 0.372 0.191 149.448 o
0 5 1 460.003 450.323 17.612 0.018 o
0 5 2 125.352 124.513 4.906 0.227 o
0 5 3 63.187 58.185 2.372 0.969 o
0 5 4 221.123 209.228 6.333 0.136 o
0 5 5 29.275 28.117 1.307 3.192 o
0 5 6 96.859 94.415 2.302 1.029 o
0 5 7 38.667 40.312 1.025 5.186 o
0 5 8 533.878 541.381 10.063 0.054 o
0 5 9 0.192 0.292 0.070 1101.030 o
0 5 10 1084.990 1087.150 16.155 0.021 o
0 5 11 263.764 258.868 4.675 0.250 o
0 5 12 1883.730 1888.680 32.742 0.005 o
0 5 14 157.717 156.220 2.644 0.780 o
0 5 15 189.869 191.183 3.257 0.514 o
0 5 16 158.143 158.130 2.694 0.751 o
0 5 17 56.217 55.461 0.985 5.618 o
0 5 18 20.965 20.598 0.412 32.094 o
0 5 19 34.922 35.164 0.764 9.340 o
0 5 20 88.626 90.223 1.578 2.189 o
0 5 21 141.537 144.840 2.403 0.944 o
0 5 22 536.702 549.162 9.238 0.064 o
0 5 23 42.609 43.267 0.714 10.702 o
0 5 24 823.820 839.636 13.642 0.029 o
0 5 25 226.995 232.088 3.951 0.349 o
0 5 26 23.956 23.343 0.472 24.423 o
0 5 27 0.926 0.965 0.101 539.507 o
0 5 28 57.621 56.316 1.056 4.893 o
0 5 29 52.681 51.561 0.935 6.238 o
0 5 30 1.804 2.121 0.121 374.657 o
0 5 31 2.227 2.362 0.171 186.680 o
0 5 32 10.270 10.023 0.261 79.809 o
0 5 33 0.377 0.422 0.121 374.657 o
0 5 34 73.374 73.817 1.478 2.497 o
0 5 35 5.812 6.052 0.221 111.468 o
0 5 36 20.835 20.930 0.533 19.206 o
0 5 37 0.609 0.593 0.141 275.258 o
0 5 38 0.302 0.422 0.131 319.235 o
0 5 39 11.546 11.611 0.493 22.470 o
0 5 40 34.552 36.512 1.186 3.875 o
0 6 0 480.534 499.220 13.762 0.029 o
0 6 1 365.533 356.631 7.560 0.095 o
0 6 2 1027.560 1025.790 21.865 0.011 o
0 6 3 933.992 941.933 17.492 0.018 o
0 6 4 37.855 38.733 0.774 9.099 o
0 6 5 223.402 230.208 4.333 0.290 o
0 6 6 344.322 360.401 6.514 0.128 o
0 6 7 1175.270 1203.960 20.849 0.013 o
0 6 8 25.909 25.745 0.543 18.502 o
0 6 9 945.766 949.754 17.029 0.019 o
0 6 10 488.084 493.872 8.967 0.068 o
0 6 11 253.188 261.633 4.735 0.243 o
0 6 12 309.451 312.238 5.670 0.170 o
0 6 13 66.788 67.695 1.267 3.398 o
0 6 14 358.258 357.536 6.534 0.128 o
0 6 15 23.940 23.815 0.523 19.952 o
0 6 16 166.794 173.571 3.197 0.534 o
0 6 17 2.110 2.212 0.131 319.235 o
0 6 18 6.382 6.333 0.201 134.877 o
0 6 19 69.470 72.199 1.317 3.144 o
0 6 20 4.086 4.252 0.161 210.745 o
0 6 21 128.907 130.786 2.312 1.020 o
0 6 22 77.119 77.457 1.407 2.753 o
0 6 23 19.582 20.216 0.422 30.584 o
0 6 24 0.901 0.995 0.101 539.507 o
0 6 25 32.753 33.385 0.653 12.769 o
0 6 26 11.928 12.033 0.292 64.151 o
0 6 27 34.999 36.089 0.704 11.010 o
0 6 28 16.883 17.100 0.432 29.178 o
0 6 29 2.061 1.820 0.121 374.657 o
0 6 30 0.859 0.663 0.101 539.507 o
0 6 31 7.119 7.228 0.251 86.321 o
0 6 32 0.101 0.020 0.111 445.873 o
0 6 33 11.078 11.269 0.292 64.151 o
0 6 34 15.998 15.853 0.493 22.470 o
0 6 35 20.056 19.904 0.563 17.204 o
0 6 36 35.212 34.451 0.734 10.124 o
0 6 37 7.027 6.946 0.302 59.945 o
0 6 38 1.273 1.196 0.151 239.781 o
0 6 39 1.048 0.965 0.161 210.745 o
0 6 40 0.402 0.493 0.181 166.514 o
0 7 1 80.578 77.788 1.518 2.366 o
0 7 2 335.511 331.178 6.233 0.140 o
0 7 3 10.438 10.676 0.261 79.809 o
0 7 4 215.430 209.972 3.830 0.372 o
0 7 5 48.747 49.490 0.955 5.978 o
0 7 6 323.309 320.341 5.831 0.160 o
0 7 7 190.150 190.952 3.629 0.414 o
0 7 8 190.549 190.570 3.358 0.484 o
0 7 9 243.791 238.321 4.343 0.289 o
0 7 10 180.432 186.207 3.277 0.508 o
0 7 11 302.083 313.545 5.328 0.192 o
0 7 12 238.382 242.151 4.122 0.321 o
0 7 13 101.383 104.810 1.840 1.611 o
0 7 14 111.425 110.811 1.930 1.464 o
0 7 15 1.286 1.518 0.101 539.507 o
0 7 16 13.540 13.953 0.302 59.945 o
0 7 17 102.193 103.101 2.051 1.296 o
0 7 18 0.176 0.332 0.101 539.507 o
0 7 19 98.308 99.010 1.789 1.703 o
0 7 20 0.057 0.000 0.090 666.057 o
0 7 21 165.340 166.886 2.966 0.620 o
0 7 22 383.273 399.245 6.977 0.112 o
0 7 23 345.063 345.996 6.012 0.151 o
0 7 24 1.420 1.387 0.111 445.873 o
0 7 25 57.728 55.793 1.045 4.988 o
0 7 26 44.288 42.483 0.854 7.467 o
0 7 27 103.165 102.990 1.900 1.510 o
0 7 28 1.179 1.166 0.131 319.235 o
0 7 29 41.222 40.824 0.925 6.374 o
0 7 30 0.046 0.241 0.121 374.657 o
0 7 31 11.041 10.756 0.312 56.140 o
0 7 32 10.007 10.585 0.362 41.629 o
0 7 33 62.447 63.041 1.257 3.453 o
0 7 34 0.042 0.201 0.121 374.657 o
0 7 35 60.915 58.809 1.096 4.541 o
0 7 36 5.332 5.167 0.211 122.337 o
0 7 37 15.587 15.944 0.543 18.502 o
0 7 38 6.967 6.906 0.352 44.041 o
0 7 39 2.201 2.654 0.241 93.664 o
0 8 0 647.935 665.683 17.009 0.019 o
0 8 1 193.535 199.055 3.518 0.440 o
0 8 2 628.221 632.318 11.420 0.042 o
0 8 4 854.529 852.544 14.375 0.026 o
0 8 5 0.844 0.875 0.090 666.057 o
0 8 6 19.762 18.497 0.382 37.362 o
0 8 7 0.842 0.885 0.090 666.057 o
0 8 8 399.397 409.599 7.781 0.090 o
0 8 9 56.025 56.034 1.045 4.988 o
0 8 10 383.338 390.921 7.318 0.102 o
0 8 11 20.679 20.900 0.462 25.497 o
0 8 12 222.665 231.314 4.232 0.304 o
0 8 13 1.884 1.930 0.121 374.657 o
0 8 14 523.614 532.665 9.289 0.063 o
0 8 15 81.512 79.718 1.478 2.497 o
0 8 16 19.620 19.100 0.402 33.719 o
0 8 17 10.860 11.048 0.261 79.809 o
0 8 18 85.888 85.559 1.518 2.366 o
0 8 19 34.233 33.898 0.663 12.385 o
0 8 20 187.283 190.550 3.287 0.505 o
0 8 21 31.711 31.133 0.623 14.035 o
0 8 22 3.460 3.438 0.141 275.258 o
0 8 23 7.531 7.519 0.241 93.664 o
0 8 24 8.839 8.867 0.251 86.321 o
0 8 25 36.682 35.989 0.714 10.702 o
0 8 26 3.272 3.287 0.151 239.781 o
0 8 27 0.411 0.392 0.101 539.507 o
0 8 28 16.758 16.627 0.382 37.362 o
0 8 29 1.000 0.744 0.111 445.873 o
0 8 30 10.434 10.807 0.271 74.006 o
0 8 31 23.525 23.564 0.462 25.497 o
0 8 32 3.815 3.770 0.191 149.448 o
0 8 33 24.994 24.056 0.965 5.854 o
0 8 34 18.092 18.598 0.493 22.470 o
0 8 35 6.955 7.178 0.352 44.041 o
0 8 36 11.791 10.505 0.583 16.038 o
0 8 37 0.594 0.412 0.141 275.258 o
0 8 38 11.342 11.048 0.392 35.471 o
0 9 1 221.862 224.900 3.991 0.342 o
0 9 2 518.872 514.389 8.977 0.068 o
0 9 3 175.755 176.486 3.237 0.520 o
0 9 4 168.511 173.521 2.996 0.608 o
0 9 5 12.794 12.596 0.312 56.140 o
0 9 6 5.411 5.479 0.201 134.877 o
0 9 7 129.284 129.761 2.262 1.066 o
0 9 8 240.314 243.297 4.142 0.318 o
0 9 9 11.352 11.983 0.292 64.151 o
0 9 10 95.337 97.130 1.709 1.867 o
0 9 11 58.917 60.226 1.126 4.301 o
0 9 12 110.811 112.068 2.091 1.247 o
0 9 13 248.182 255.290 4.524 0.266 o
0 9 14 39.257 40.090 0.824 8.024 o
0 9 15 140.118 140.155 2.604 0.804 o
0 9 16 111.690 107.967 2.041 1.309 o
0 9 17 41.334 42.071 0.865 7.295 o
0 9 18 17.748 17.552 0.422 30.584 o
0 9 19 41.590 41.357 0.804 8.430 o
0 9 20 24.331 23.684 0.513 20.742 o
0 9 21 165.917 169.630 2.925 0.637 o
0 9 22 224.606 225.825 3.850 0.368 o
0 9 23 375.464 381.683 6.434 0.132 o
0 9 24 27.024 26.770 0.563 17.204 o
0 9 25 14.444 14.788 0.382 37.362 o
0 9 26 3.238 3.388 0.161 210.745 o
0 9 27 22.456 21.292 0.462 25.497 o
0 9 28 0.006 0.161 0.111 445.873 o
0 9 29 3.336 3.126 0.151 239.781 o
0 9 30 0.058 0.131 0.111 445.873 o
0 9 31 73.104 72.028 1.337 3.050 o
0 9 32 2.289 1.890 0.151 239.781 o
0 9 33 40.168 38.562 0.995 5.505 o
0 9 34 0.000 0.030 0.171 186.680 o
0 9 35 11.686 12.114 0.513 20.742 o
0 9 36 6.985 7.379 0.342 46.670 o
0 9 37 7.034 7.027 0.302 59.945 o
0 10 0 1310.010 1313.800 33.707 0.005 o
0 10 1 132.402 131.430 2.382 0.961 o
0 10 2 581.701 578.094 10.113 0.053 o
0 10 3 596.869 589.986 10.616 0.048 o
0 10 4 16.143 15.542 0.352 44.041 o
0 10 5 333.914 328.353 5.589 0.175 o
0 10 6 119.366 120.070 2.483 0.884 o
0 10 7 164.431 166.423 2.895 0.650 o
0 10 8 237.801 239.949 4.132 0.319 o
0 10 9 205.475 206.031 3.559 0.431 o
0 10 10 64.049 62.619 1.327 3.096 o
0 10 11 89.318 92.003 1.629 2.056 o
0 10 12 285.018 287.559 4.916 0.226 o
0 10 13 33.655 34.149 0.704 11.010 o
0 10 14 58.042 59.784 1.096 4.541 o
0 10 15 72.809 73.998 1.337 3.050 o
0 10 16 387.133 396.350 6.776 0.119 o
0 10 17 1.502 1.548 0.161 210.745 o
0 10 18 0.165 0.251 0.111 445.873 o
0 10 19 51.135 52.435 1.005 5.395 o
0 10 20 12.655 13.099 0.422 30.584 o
0 10 21 17.413 18.195 0.452 26.642 o
0 10 22 4.073 4.393 0.201 134.877 o
0 10 23 1.409 1.558 0.151 239.781 o
0 10 24 0.379 0.523 0.131 319.235 o
0 10 25 32.571 32.300 0.694 11.332 o
0 10 26 0.007 0.070 0.121 374.657 o
0 10 27 0.691 0.714 0.131 319.235 o
0 10 28 2.572 2.895 0.231 101.986 o
0 10 29 0.465 0.593 0.121 374.657 o
0 10 30 0.052 0.261 0.121 374.657 o
0 10 31 0.017 0.010 0.080 842.979 o
0 10 32 1.018 0.975 0.141 275.258 o
0 10 33 0.608 0.603 0.111 445.873 o
0 10 34 8.513 7.801 0.312 56.140 o
0 10 35 1.784 1.769 0.191 149.448 o
0 10 36 25.522 23.523 0.583 16.038 o
0 11 1 152.605 154.692 2.785 0.703 o
0 11 2 72.343 72.410 1.357 2.960 o
0 11 3 162.186 163.136 2.935 0.633 o
0 11 4 60.112 61.050 1.136 4.225 o
0 11 5 31.952 32.410 0.633 13.593 o
0 11 6 9.037 8.786 0.322 52.686 o
0 11 7 28.347 28.691 0.583 16.038 o
0 11 8 55.291 55.582 1.106 4.459 o
0 11 9 1.495 1.327 0.131 319.235 o
0 11 10 601.462 609.378 10.364 0.051 o
0 11 11 2.340 2.403 0.151 239.781 o
0 11 12 258.492 256.325 4.423 0.279 o
0 11 13 106.130 105.735 1.870 1.559 o
0 11 14 14.264 14.164 0.352 44.041 o
0 11 15 72.558 70.741 1.287 3.293 o
0 11 16 21.858 22.971 0.553 17.835 o
0 11 17 49.581 49.148 0.955 5.978 o
0 11 18 234.717 229.746 4.071 0.329 o
0 11 19 59.697 59.090 1.176 3.941 o
0 11 20 23.418 23.946 0.543 18.502 o
0 11 21 22.150 22.578 0.523 19.952 o
0 11 22 145.264 138.366 2.503 0.870 o
0 11 23 3.649 3.971 0.191 149.448 o
0 11 24 112.151 110.691 2.282 1.047 o
0 11 25 15.832 14.546 0.442 27.867 o
0 11 26 84.465 82.744 1.719 1.845 o
0 11 27 2.260 2.614 0.201 134.877 o
0 11 28 22.292 21.473 0.533 19.206 o
0 11 29 2.019 2.051 0.161 210.745 o
0 11 30 0.223 0.141 0.131 319.235 o
0 11 31 12.579 12.908 0.352 44.041 o
0 11 32 0.143 0.191 0.090 666.057 o
0 11 33 6.763 6.062 0.251 86.321 o
0 11 34 61.578 59.221 1.226 3.625 o
0 11 35 0.723 0.744 0.191 149.448 o
0 12 0 0.343 0.271 0.171 186.680 o
0 12 1 164.700 167.258 3.026 0.595 o
0 12 2 37.024 37.135 0.754 9.591 o
0 12 3 171.975 170.324 3.126 0.558 o
0 12 4 14.659 14.868 0.432 29.178 o
0 12 5 74.994 77.014 1.387 2.833 o
0 12 6 6.108 6.142 0.221 111.468 o
0 12 7 301.833 307.966 5.439 0.184 o
0 12 8 86.749 86.202 1.548 2.275 o
0 12 9 39.912 40.332 0.784 8.868 o
0 12 10 1.970 2.292 0.151 239.781 o
0 12 11 219.683 209.630 3.639 0.412 o
0 12 12 36.616 35.617 0.744 9.852 o
0 12 13 99.454 100.920 1.799 1.684 o
0 12 14 41.763 39.186 0.784 8.868 o
0 12 15 0.752 0.925 0.141 275.258 o
0 12 16 216.101 210.012 5.217 0.200 o
0 12 17 98.859 101.161 1.930 1.464 o
0 12 18 4.090 4.303 0.201 134.877 o
0 12 19 10.642 10.897 0.362 41.629 o
0 12 20 0.014 0.040 0.141 275.258 o
0 12 21 64.309 65.122 1.377 2.874 o
0 12 22 5.091 4.624 0.221 111.468 o
0 12 23 5.373 5.217 0.221 111.468 o
0 12 24 19.376 18.849 0.472 24.423 o
0 12 25 1.063 0.804 0.181 166.514 o
0 12 26 3.115 3.026 0.191 149.448 o
0 12 27 0.162 0.000 0.181 166.514 o
0 12 28 0.087 0.141 0.171 186.680 o
0 12 29 1.426 1.568 0.211 122.337 o
0 12 30 16.633 16.095 0.513 20.742 o
0 12 31 13.532 13.983 0.392 35.471 o
0 12 32 18.898 17.612 0.513 20.742 o
0 12 33 20.755 19.472 0.563 17.204 o
0 12 34 9.162 8.585 0.483 23.416 o
0 13 1 73.076 74.320 1.458 2.566 o
0 13 2 16.889 16.999 0.442 27.867 o
0 13 3 13.947 13.742 0.412 32.094 o
0 13 4 7.626 7.731 0.241 93.664 o
0 13 5 23.994 23.463 0.523 19.952 o
0 13 6 0.218 0.312 0.131 319.235 o
0 13 7 102.828 102.156 1.880 1.543 o
0 13 8 22.803 22.770 0.493 22.470 o
0 13 9 11.273 11.219 0.312 56.140 o
0 13 10 2.710 2.865 0.201 134.877 o
0 13 11 49.017 48.595 1.025 5.186 o
0 13 12 46.871 46.946 1.035 5.085 o
0 13 13 4.028 4.333 0.221 111.468 o
0 13 14 153.934 151.063 3.338 0.489 o
0 13 15 7.193 7.017 0.292 64.151 o
0 13 16 12.498 12.164 0.452 26.642 o
0 13 17 0.413 0.603 0.161 210.745 o
0 13 18 21.509 20.578 0.583 16.038 o
0 13 19 0.056 0.292 0.181 166.514 o
0 13 20 65.856 68.469 1.518 2.366 o
0 13 21 15.533 16.125 0.452 26.642 o
0 13 22 70.103 70.289 1.508 2.398 o
0 13 23 31.392 31.083 0.774 9.099 o
0 13 24 54.477 52.516 1.166 4.009 o
0 13 25 26.669 26.087 0.774 9.099 o
0 13 26 32.435 31.656 0.724 10.407 o
0 13 27 0.781 0.714 0.171 186.680 o
0 13 28 2.610 2.212 0.191 149.448 o
0 13 29 0.395 0.211 0.171 186.680 o
0 13 30 25.302 25.423 0.633 13.593 o
0 13 31 0.149 0.493 0.181 166.514 o
0 13 32 41.063 41.578 0.985 5.618 o
0 14 0 27.677 27.484 1.025 5.186 o
0 14 1 127.811 129.600 3.036 0.592 o
0 14 2 271.067 272.017 6.293 0.138 o
0 14 3 1.053 1.035 0.181 166.514 o
0 14 4 103.933 102.015 2.584 0.817 o
0 14 5 3.103 3.458 0.281 68.815 o
0 14 6 54.990 52.013 1.779 1.722 o
0 14 7 36.817 36.502 1.307 3.192 o
0 14 8 39.373 39.095 1.407 2.753 o
0 14 9 78.807 76.773 2.322 1.011 o
0 14 10 5.716 6.404 0.362 41.629 o
0 14 11 55.958 54.174 1.387 2.833 o
0 14 12 177.181 172.093 4.011 0.339 o
0 14 13 8.154 8.273 0.342 46.670 o
0 14 14 26.096 25.926 0.684 11.668 o
0 14 15 0.228 0.000 0.181 166.514 o
0 14 16 0.027 0.020 0.161 210.745 o
0 14 17 8.886 8.615 0.312 56.140 o
0 14 18 5.480 5.700 0.241 93.664 o
0 14 19 19.660 19.744 0.523 19.952 o
0 14 20 1.172 0.985 0.171 186.680 o
0 14 21 0.734 0.965 0.161 210.745 o
0 14 22 1.758 1.920 0.171 186.680 o
0 14 23 1.831 1.639 0.181 166.514 o
0 14 24 1.780 1.679 0.171 186.680 o
0 14 25 13.352 12.747 0.352 44.041 o
0 14 26 6.270 6.444 0.251 86.321 o
0 14 27 10.716 10.374 0.382 37.362 o
0 14 28 1.676 1.669 0.181 166.514 o
0 14 29 3.503 2.925 0.191 149.448 o
0 14 30 5.148 4.745 0.241 93.664 o
0 15 1 38.396 37.024 0.885 6.967 o
0 15 2 39.553 40.181 0.895 6.811 o
0 15 3 14.295 15.190 0.442 27.867 o
0 15 4 1.918 2.423 0.251 86.321 o
0 15 5 21.117 21.453 0.513 20.742 o
0 15 6 1.173 1.126 0.181 166.514 o
0 15 7 2.552 2.654 0.191 149.448 o
0 15 8 0.720 0.663 0.161 210.745 o
0 15 9 91.665 89.108 1.679 1.934 o
0 15 10 0.035 0.000 0.161 210.745 o
0 15 11 5.807 6.072 0.241 93.664 o
0 15 12 52.280 51.902 1.035 5.085 o
0 15 13 140.521 140.075 2.553 0.836 o
0 15 14 5.478 6.223 0.251 86.321 o
0 15 15 25.253 24.569 0.543 18.502 o
0 15 16 5.274 5.499 0.241 93.664 o
0 15 17 44.607 43.770 0.865 7.295 o
0 15 18 10.644 11.018 0.352 44.041 o
0 15 19 71.012 70.641 1.307 3.192 o
0 15 20 0.643 0.593 0.171 186.680 o
0 15 21 17.325 17.753 0.432 29.178 o
0 15 22 0.391 0.623 0.171 186.680 o
0 15 23 8.435 8.987 0.302 59.945 o
0 15 24 17.637 18.326 0.523 19.952 o
0 15 25 15.991 16.557 0.422 30.584 o
0 15 26 0.252 0.724 0.181 166.514 o
0 15 27 27.271 27.575 0.603 14.986 o
0 15 28 5.074 5.187 0.241 93.664 o
0 16 0 386.998 398.923 11.219 0.043 o
0 16 1 0.112 0.271 0.211 122.337 o
0 16 2 101.803 104.307 2.091 1.247 o
0 16 3 0.020 0.000 0.161 210.745 o
0 16 4 24.237 24.559 0.744 9.852 o
0 16 5 6.143 6.062 0.251 86.321 o
0 16 6 57.441 56.617 1.126 4.301 o
0 16 7 1.361 1.458 0.171 186.680 o
0 16 8 0.022 0.030 0.161 210.745 o
0 16 9 35.512 35.154 0.724 10.407 o
0 16 10 91.979 91.028 1.659 1.982 o
0 16 11 0.875 1.176 0.181 166.514 o
0 16 12 63.757 62.146 1.226 3.625 o
0 16 13 7.961 7.630 0.292 64.151 o
0 16 14 56.334 55.200 1.096 4.541 o
0 16 15 10.571 10.746 0.342 46.670 o
0 16 16 7.697 7.680 0.292 64.151 o
0 16 17 14.129 13.853 0.442 27.867 o
0 16 18 2.714 2.875 0.211 122.337 o
0 16 19 0.732 0.955 0.201 134.877 o
0 16 20 14.861 15.039 0.422 30.584 o
0 16 21 2.041 2.242 0.221 111.468 o
0 16 22 2.278 2.785 0.221 111.468 o
0 16 23 0.001 0.382 0.191 149.448 o
0 16 24 0.877 1.025 0.201 134.877 o
0 16 25 17.157 17.964 0.462 25.497 o
0 16 26 0.004 0.080 0.181 166.514 o
0 17 1 5.518 5.499 0.251 86.321 o
0 17 2 0.655 0.764 0.191 149.448 o
0 17 3 39.053 39.849 0.844 7.646 o
0 17 4 1.290 1.448 0.211 122.337 o
0 17 5 6.046 6.323 0.302 59.945 o
0 17 6 3.258 3.720 0.281 68.815 o
0 17 7 0.074 0.020 0.181 166.514 o
0 17 8 39.360 42.232 0.885 6.967 o
0 17 9 1.058 1.216 0.191 149.448 o
0 17 10 41.617 41.488 0.844 7.646 o
0 17 11 5.845 5.589 0.251 86.321 o
0 17 12 2.579 2.895 0.211 122.337 o
0 17 13 17.821 17.622 0.493 22.470 o
0 17 14 0.548 0.784 0.181 166.514 o
0 17 15 16.564 16.326 0.422 30.584 o
0 17 16 0.001 0.030 0.181 166.514 o
0 17 17 28.154 29.736 0.643 13.171 o
0 17 18 20.582 20.096 0.513 20.742 o
0 17 19 11.175 12.104 0.362 41.629 o
0 17 20 0.126 0.191 0.191 149.448 o
0 17 21 9.665 9.550 0.432 29.178 o
0 17 22 0.174 0.201 0.191 149.448 o
0 17 23 5.880 5.770 0.261 79.809 o
0 18 0 4.960 4.896 0.422 30.584 o
0 18 1 59.231 59.120 1.186 3.875 o
0 18 2 24.479 25.061 0.593 15.499 o
0 18 3 3.032 3.126 0.231 101.986 o
0 18 4 7.570 8.022 0.302 59.945 o
0 18 5 8.369 8.947 0.312 56.140 o
0 18 6 11.812 11.772 0.352 44.041 o
0 18 7 1.446 2.222 0.211 122.337 o
0 18 8 18.091 18.517 0.483 23.416 o
0 18 9 8.123 8.545 0.442 27.867 o
0 18 10 7.464 7.881 0.312 56.140 o
0 18 11 8.538 9.168 0.332 49.541 o
0 18 12 11.864 12.284 0.382 37.362 o
0 18 13 24.782 23.624 0.553 17.835 o
0 18 14 8.305 8.605 0.312 56.140 o
0 18 15 12.702 12.978 0.382 37.362 o
0 18 16 1.904 1.830 0.211 122.337 o
0 18 17 15.818 15.471 0.422 30.584 o
0 18 18 0.000 0.271 0.191 149.448 o
0 18 19 0.535 0.472 0.201 134.877 o
0 18 20 19.134 17.653 0.483 23.416 o
0 19 1 0.682 0.804 0.191 149.448 o
0 19 2 1.115 1.367 0.221 111.468 o
0 19 3 0.172 0.221 0.191 149.448 o
0 19 4 5.033 4.614 0.251 86.321 o
0 19 5 5.664 5.740 0.271 74.006 o
0 19 6 12.855 12.405 0.372 39.409 o
0 19 7 0.139 0.171 0.191 149.448 o
0 19 8 0.210 0.191 0.201 134.877 o
0 19 9 13.840 14.044 0.422 30.584 o
0 19 10 18.574 18.708 0.493 22.470 o
0 19 11 3.112 3.448 0.241 93.664 o
0 19 12 0.839 0.834 0.201 134.877 o
0 19 13 4.152 3.850 0.251 86.321 o
0 19 14 25.510 25.162 0.643 13.171 o
0 19 15 15.117 15.903 0.472 24.423 o
0 20 0 8.678 9.882 0.523 19.952 o
0 20 1 13.066 12.536 0.412 32.094 o
0 20 2 5.707 6.162 0.352 44.041 o
0 20 3 57.168 58.557 1.146 4.151 o
0 20 4 2.911 3.036 0.251 86.321 o
0 20 5 19.749 19.140 0.493 22.470 o
0 20 6 0.325 0.422 0.211 122.337 o
0 20 7 11.783 11.983 0.372 39.409 o
0 20 8 1.188 1.639 0.231 101.986 o
0 20 9 12.175 12.445 0.382 37.362 o
1 0 2 189.956 181.141 12.284 0.036 o
1 0 3 2500.090 2453.860 62.779 0.001 o
1 0 4 39.257 39.739 1.045 4.988 o
1 0 5 1494.850 1468.520 61.372 0.001 o
1 0 6 6.071 6.072 0.191 149.448 o
1 0 7 2762.750 2681.450 71.033 0.001 o
1 0 8 429.130 444.020 9.429 0.061 o
1 0 9 1095.000 1130.720 27.132 0.007 o
1 0 10 5568.310 5714.360 115.506 0.000 o
1 0 11 140.714 141.482 3.046 0.588 o
1 0 12 846.591 864.265 19.834 0.014 o
1 0 13 191.658 190.469 4.363 0.286 o
1 0 14 68.396 70.259 1.920 1.479 o
1 0 15 250.641 261.170 5.358 0.190 o
1 0 16 298.606 303.533 6.504 0.129 o
1 0 17 53.806 52.033 1.166 4.009 o
1 0 18 696.040 722.974 13.541 0.030 o
1 0 19 327.694 319.285 6.735 0.120 o
1 0 20 255.036 259.924 4.936 0.224 o
1 0 21 14.537 14.436 0.342 46.670 o
1 0 22 119.029 119.135 2.614 0.798 o
1 0 23 6.946 6.957 0.191 149.448 o
1 0 24 247.705 252.565 4.584 0.259 o
1 0 25 0.314 0.332 0.080 842.979 o
1 0 26 289.945 285.910 5.589 0.175 o
1 0 27 23.793 24.056 0.483 23.416 o
1 0 28 294.820 303.342 5.298 0.194 o
1 0 29 38.928 39.035 0.744 9.852 o
1 0 30 0.131 0.171 0.090 666.057 o
1 0 31 4.150 4.132 0.151 239.781 o
1 0 32 0.134 0.060 0.101 539.507 o
1 0 33 3.443 3.639 0.141 275.258 o
1 0 34 35.056 34.300 0.663 12.385 o
1 0 35 13.601 13.802 0.533 19.206 o
1 0 36 41.904 40.774 0.784 8.868 o
1 0 37 3.814 3.870 0.191 149.448 o
1 0 38 1.678 1.719 0.181 166.514 o
1 0 39 10.833 10.988 0.352 44.041 o
1 0 40 15.894 15.682 0.382 37.362 o
1 0 41 12.468 12.787 0.352 44.041 o
1 1 0 63.315 58.437 6.755 0.119 o
1 1 1 2160.810 2119.820 42.825 0.003 o
1 1 2 5086.490 4874.520 81.990 0.001 o
1 1 3 7394.350 6988.020 144.920 0.000 o
1 1 4 3062.380 3032.800 62.468 0.001 o
1 1 5 1460.510 1519.070 28.711 0.007 o
1 1 6 865.207 874.016 14.345 0.026 o
1 1 7 1788.830 1807.030 27.947 0.007 o
1 1 8 815.336 835.464 12.124 0.037 o
1 1 9 584.830 579.421 8.384 0.078 o
1 1 10 251.276 257.079 3.850 0.368 o
1 1 11 766.476 787.181 12.214 0.037 o
1 1 12 61.356 62.196 1.045 4.988 o
1 1 13 809.868 815.761 12.325 0.036 o
1 1 14 40.934 40.945 0.573 16.605 o
1 1 15 275.450 276.340 3.860 0.366 o
1 1 16 1098.480 1084.780 15.702 0.022 o
1 1 17 76.545 77.165 1.196 3.810 o
1 1 18 89.889 91.530 1.427 2.676 o
1 1 19 74.380 72.913 1.146 4.151 o
1 1 20 49.418 49.057 0.714 10.702 o
1 1 21 97.843 98.618 1.307 3.192 o
1 1 22 56.885 57.673 0.794 8.645 o
1 1 23 6.742 6.585 0.151 239.781 o
1 1 24 41.508 41.257 0.593 15.499 o
1 1 25 8.376 8.575 0.161 210.745 o
1 1 26 177.765 183.754 2.342 0.994 o
1 1 27 51.154 52.485 0.744 9.852 o
1 1 28 18.828 18.959 0.362 41.629 o
1 1 29 29.813 30.138 0.503 21.580 o
1 1 30 27.569 27.786 0.483 23.416 o
1 1 31 18.994 19.140 0.402 33.719 o
1 1 32 5.481 5.569 0.141 275.258 o
1 1 33 32.051 31.425 0.462 25.497 o
1 1 34 11.462 11.028 0.231 101.986 o
1 1 35 1.883 1.910 0.101 539.507 o
1 1 36 12.077 12.305 0.231 101.986 o
1 1 37 14.352 15.019 0.271 74.006 o
1 1 38 11.485 11.541 0.261 79.809 o
1 1 39 1.053 1.126 0.111 445.873 o
1 1 40 6.324 6.142 0.181 166.514 o
1 1 41 5.288 5.087 0.171 186.680 o
1 2 0 44.911 43.438 1.106 4.459 o
1 2 1 980.947 971.146 13.109 0.032 o
1 2 2 5095.150 4954.020 66.278 0.001 o
1 2 3 203.247 200.412 2.825 0.683 o
1 2 4 3734.130 3615.480 50.264 0.002 o
1 2 5 3124.720 3126.570 41.066 0.003 o
1 2 6 19.564 19.281 0.281 68.815 o
1 2 7 325.868 330.665 4.202 0.309 o
1 2 8 1839.670 1833.080 23.232 0.010 o
1 2 9 121.156 116.511 1.739 1.803 o
1 2 10 6.685 6.585 0.141 275.258 o
1 2 11 69.592 70.098 1.126 4.301 o
1 2 12 446.678 450.082 6.816 0.117 o
1 2 13 24.498 24.388 0.432 29.178 o
1 2 14 404.151 414.083 6.112 0.146 o
1 2 15 233.283 232.912 3.529 0.438 o
1 2 16 72.190 72.762 1.096 4.541 o
1 2 17 513.795 518.591 7.851 0.088 o
1 2 18 15.703 15.240 0.251 86.321 o
1 2 19 37.758 39.115 0.563 17.204 o
1 2 20 135.356 135.853 1.850 1.594 o
1 2 21 145.685 144.559 1.830 1.629 o
1 2 22 412.620 418.918 5.469 0.182 o
1 2 23 126.741 128.675 1.598 2.134 o
1 2 24 141.263 142.277 1.860 1.576 o
1 2 25 43.478 42.352 0.694 11.332 o
1 2 26 89.749 90.756 1.347 3.005 o
1 2 27 61.092 60.699 0.915 6.515 o
1 2 28 39.032 38.190 0.674 12.018 o
1 2 29 145.858 147.454 2.292 1.038 o
1 2 30 46.762 46.936 0.734 10.124 o
1 2 31 59.179 59.030 0.854 7.467 o
1 2 32 16.147 16.235 0.281 68.815 o
1 2 33 30.860 29.796 0.452 26.642 o
1 2 34 2.169 2.262 0.101 539.507 o
1 2 35 18.360 18.578 0.372 39.409 o
1 2 36 18.480 18.648 0.312 56.140 o
1 2 37 1.643 1.608 0.111 445.873 o
1 2 38 39.421 39.256 0.633 13.593 o
1 2 39 18.841 19.352 0.422 30.584 o
1 2 40 14.720 14.365 0.322 52.686 o
1 2 41 15.810 15.823 0.352 44.041 o
1 3 0 1996.030 1954.460 37.044 0.004 o
1 3 1 168.434 166.474 2.382 0.961 o
1 3 2 3288.260 3198.310 39.467 0.004 o
1 3 3 878.813 880.772 7.841 0.089 o
1 3 4 1713.270 1694.880 21.483 0.012 o
1 3 5 297.760 290.675 3.951 0.349 o
1 3 6 58.919 57.090 0.764 9.340 o
1 3 7 996.868 1004.370 13.782 0.029 o
1 3 8 15.294 15.592 0.292 64.151 o
1 3 9 344.207 347.091 5.358 0.190 o
1 3 10 263.906 269.484 4.122 0.321 o
1 3 11 38.470 38.331 0.623 14.035 o
1 3 12 1173.730 1202.600 17.663 0.017 o
1 3 13 95.759 94.456 1.407 2.753 o
1 3 14 1064.500 1089.740 14.918 0.024 o
1 3 15 66.909 67.152 1.025 5.186 o
1 3 16 247.509 251.852 3.488 0.448 o
1 3 17 369.663 368.061 5.107 0.209 o
1 3 18 48.720 51.772 0.744 9.852 o
1 3 19 345.461 346.508 4.755 0.241 o
1 3 20 52.483 53.400 0.834 7.831 o
1 3 21 32.234 34.079 0.513 20.742 o
1 3 22 77.917 80.311 1.176 3.941 o
1 3 23 73.083 75.164 1.045 4.988 o
1 3 24 6.349 6.665 0.151 239.781 o
1 3 25 37.337 37.356 0.593 15.499 o
1 3 26 125.835 127.177 1.810 1.665 o
1 3 27 26.275 25.584 0.402 33.719 o
1 3 28 100.930 99.965 1.367 2.917 o
1 3 29 93.850 93.933 1.287 3.293 o
1 3 30 3.877 4.112 0.131 319.235 o
1 3 31 10.299 10.173 0.201 134.877 o
1 3 32 56.606 56.316 0.794 8.645 o
1 3 33 20.067 20.226 0.342 46.670 o
1 3 34 31.391 32.108 0.503 21.580 o
1 3 35 28.338 28.640 0.432 29.178 o
1 3 36 14.654 14.838 0.271 74.006 o
1 3 37 2.218 2.352 0.111 445.873 o
1 3 38 3.009 3.237 0.131 319.235 o
1 3 39 15.903 16.165 0.312 56.140 o
1 3 40 3.328 3.267 0.141 275.258 o
1 3 41 1.914 1.910 0.121 374.657 o
1 4 0 8.131 7.942 0.201 134.877 o
1 4 1 200.674 197.547 3.066 0.580 o
1 4 2 914.638 933.569 11.882 0.039 o
1 4 3 720.033 719.958 9.872 0.056 o
1 4 4 1017.300 996.700 14.044 0.028 o
1 4 5 154.362 155.556 2.664 0.768 o
1 4 6 875.139 872.358 14.194 0.027 o
1 4 7 104.894 105.695 1.689 1.912 o
1 4 8 31.705 30.802 0.653 12.769 o
1 4 9 686.624 674.690 10.374 0.051 o
1 4 10 76.347 77.698 1.206 3.747 o
1 4 11 69.259 67.926 0.985 5.618 o
1 4 12 65.143 63.855 0.925 6.374 o
1 4 13 581.000 577.199 7.831 0.089 o
1 4 14 106.683 106.911 1.508 2.398 o
1 4 15 121.337 120.372 1.709 1.867 o
1 4 16 168.672 174.807 2.393 0.952 o
1 4 17 472.839 481.547 6.916 0.114 o
1 4 18 45.199 46.474 0.653 12.769 o
1 4 19 648.597 649.870 8.947 0.068 o
1 4 20 24.951 25.444 0.422 30.584 o
1 4 21 87.162 86.876 1.267 3.398 o
1 4 22 38.724 39.095 0.623 14.035 o
1 4 23 231.236 236.883 3.529 0.438 o
1 4 24 31.728 33.074 0.523 19.952 o
1 4 25 110.389 110.862 1.699 1.889 o
1 4 26 21.465 21.402 0.362 41.629 o
1 4 27 289.217 295.933 3.870 0.364 o
1 4 28 18.759 19.352 0.302 59.945 o
1 4 29 52.234 52.244 0.724 10.407 o
1 4 30 12.360 12.294 0.231 101.986 o
1 4 31 42.595 42.815 0.613 14.499 o
1 4 32 1.869 2.192 0.101 539.507 o
1 4 33 57.278 57.090 0.774 9.099 o
1 4 34 6.768 6.946 0.161 210.745 o
1 4 35 15.974 15.873 0.312 56.140 o
1 4 36 0.753 0.885 0.101 539.507 o
1 4 37 53.959 55.742 0.915 6.515 o
1 4 38 4.096 4.463 0.171 186.680 o
1 4 39 4.597 4.654 0.171 186.680 o
1 4 40 6.171 6.273 0.191 149.448 o
1 4 41 9.653 9.429 0.231 101.986 o
1 5 0 3695.220 3335.550 225.252 0.000 o
1 5 1 404.279 407.991 12.365 0.036 o
1 5 2 1150.770 1118.780 23.735 0.010 o
1 5 3 463.539 453.530 11.671 0.040 o
1 5 4 1451.380 1463.100 29.515 0.006 o
1 5 5 951.777 940.616 16.346 0.020 o
1 5 6 909.501 905.652 13.601 0.029 o
1 5 7 190.056 187.715 2.724 0.735 o
1 5 8 98.183 98.316 1.568 2.217 o
1 5 9 105.562 101.834 1.468 2.531 o
1 5 10 350.393 348.800 5.026 0.216 o
1 5 11 490.374 486.362 6.866 0.116 o
1 5 12 531.150 541.642 7.439 0.099 o
1 5 13 59.171 60.236 0.945 6.106 o
1 5 14 489.620 498.436 6.755 0.119 o
1 5 15 521.692 529.700 6.977 0.112 o
1 5 16 167.144 169.912 2.302 1.029 o
1 5 17 208.140 212.897 2.795 0.698 o
1 5 18 39.679 39.015 0.543 18.502 o
1 5 19 49.041 49.600 0.694 11.332 o
1 5 20 64.372 65.846 0.925 6.374 o
1 5 21 88.982 89.982 1.216 3.685 o
1 5 22 16.830 17.492 0.281 68.815 o
1 5 23 43.002 43.428 0.583 16.038 o
1 5 24 39.368 39.929 0.483 23.416 o
1 5 25 29.012 29.424 0.382 37.362 o
1 5 26 7.401 7.731 0.211 122.337 o
1 5 27 14.765 15.542 0.271 74.006 o
1 5 28 6.941 7.168 0.161 210.745 o
1 5 29 16.415 16.617 0.312 56.140 o
1 5 30 0.295 0.211 0.080 842.979 o
1 5 31 77.283 78.321 0.865 7.295 o
1 5 32 6.507 6.554 0.181 166.514 o
1 5 33 0.002 0.030 0.060 1498.630 o
1 5 34 20.940 21.433 0.372 39.409 o
1 5 35 16.927 17.351 0.322 52.686 o
1 5 36 15.883 16.275 0.302 59.945 o
1 5 37 7.897 7.982 0.201 134.877 o
1 5 38 4.747 4.785 0.151 239.781 o
1 5 39 0.910 0.834 0.101 539.507 o
1 5 40 4.337 5.057 0.241 93.664 o
1 6 0 397.203 403.025 7.519 0.096 o
1 6 1 246.092 246.152 3.418 0.467 o
1 6 2 229.456 227.474 2.976 0.616 o
1 6 3 259.957 260.869 3.388 0.475 o
1 6 4 147.194 147.635 2.081 1.259 o
1 6 5 348.143 349.403 4.675 0.250 o
1 6 6 118.637 117.607 1.528 2.335 o
1 6 7 454.696 453.309 5.891 0.157 o
1 6 8 473.862 474.088 5.931 0.155 o
1 6 9 170.068 170.686 2.192 1.135 o
1 6 10 43.188 42.644 0.543 18.502 o
1 6 11 271.985 271.987 3.358 0.484 o
1 6 12 225.134 227.574 2.895 0.650 o
1 6 13 234.968 232.892 3.106 0.565 o
1 6 14 193.593 191.837 2.382 0.961 o
1 6 15 198.845 198.703 2.574 0.823 o
1 6 16 16.455 16.547 0.342 46.670 o
1 6 17 112.035 112.601 1.458 2.566 o
1 6 18 125.134 125.860 1.618 2.081 o
1 6 19 306.847 306.850 3.870 0.364 o
1 6 20 105.555 104.539 1.357 2.960 o
1 6 21 273.782 281.196 3.559 0.431 o
1 6 22 160.722 162.382 2.061 1.284 o
1 6 23 6.149 6.574 0.161 210.745 o
1 6 24 117.284 118.431 1.558 2.246 o
1 6 25 197.632 199.738 2.533 0.850 o
1 6 26 149.577 150.661 2.001 1.362 o
1 6 27 33.593 34.411 0.563 17.204 o
1 6 28 29.063 29.153 0.392 35.471 o
1 6 29 29.080 29.304 0.382 37.362 o
1 6 30 2.770 2.885 0.121 374.657 o
1 6 31 10.348 10.364 0.211 122.337 o
1 6 32 42.299 43.820 0.724 10.407 o
1 6 33 8.389 8.414 0.201 134.877 o
1 6 34 12.150 12.476 0.261 79.809 o
1 6 35 17.916 18.256 0.342 46.670 o
1 6 36 21.970 22.046 0.402 33.719 o
1 6 37 7.269 7.610 0.221 111.468 o
1 6 38 13.203 13.591 0.271 74.006 o
1 6 39 22.132 21.664 0.402 33.719 o
1 6 40 3.924 3.900 0.161 210.745 o
1 7 0 57.161 57.220 1.186 3.875 o
1 7 1 414.416 415.561 5.237 0.199 o
1 7 2 186.137 185.694 2.322 1.011 o
1 7 3 222.767 226.257 2.986 0.612 o
1 7 4 48.001 47.037 0.633 13.593 o
1 7 5 476.680 495.138 6.303 0.137 o
1 7 6 147.393 145.142 1.850 1.594 o
1 7 7 786.582 785.301 9.671 0.058 o
1 7 8 91.310 90.646 1.176 3.941 o
1 7 9 308.331 313.254 3.820 0.374 o
1 7 10 31.613 31.586 0.452 26.642 o
1 7 11 121.586 123.116 1.810 1.665 o
1 7 12 65.025 65.896 1.106 4.459 o
1 7 13 145.315 147.323 1.880 1.543 o
1 7 14 13.997 13.943 0.231 101.986 o
1 7 15 47.948 47.851 0.653 12.769 o
1 7 16 85.573 87.218 1.156 4.079 o
1 7 17 420.487 423.030 5.378 0.188 o
1 7 18 62.567 62.126 0.885 6.967 o
1 7 19 219.850 223.674 2.956 0.624 o
1 7 20 80.119 79.125 1.156 4.079 o
1 7 21 84.441 86.152 1.166 4.009 o
1 7 22 30.595 31.073 0.462 25.497 o
1 7 23 47.716 47.660 0.684 11.668 o
1 7 24 4.274 4.152 0.121 374.657 o
1 7 25 32.769 31.767 0.472 24.423 o
1 7 26 30.880 30.430 0.452 26.642 o
1 7 27 42.904 43.699 0.613 14.499 o
1 7 28 39.305 39.156 0.563 17.204 o
1 7 29 13.194 13.310 0.241 93.664 o
1 7 30 12.712 13.420 0.241 93.664 o
1 7 31 2.487 2.563 0.131 319.235 o
1 7 32 12.003 12.164 0.241 93.664 o
1 7 33 6.650 6.735 0.221 111.468 o
1 7 34 0.775 0.895 0.121 374.657 o
1 7 35 1.383 1.588 0.131 319.235 o
1 7 36 4.561 4.695 0.161 210.745 o
1 7 37 7.407 7.761 0.221 111.468 o
1 7 38 7.393 7.871 0.221 111.468 o
1 7 39 12.175 12.335 0.271 74.006 o
1 8 0 31.664 30.611 0.844 7.646 o
1 8 1 44.573 45.428 0.613 14.499 o
1 8 2 86.152 84.353 1.106 4.459 o
1 8 3 89.808 90.404 1.206 3.747 o
1 8 4 589.415 589.775 7.137 0.107 o
1 8 5 284.477 286.493 3.448 0.459 o
1 8 6 250.947 251.520 3.187 0.537 o
1 8 7 243.604 244.272 3.036 0.592 o
1 8 8 74.509 72.953 0.955 5.978 o
1 8 9 61.821 60.889 0.834 7.831 o
1 8 10 464.265 468.699 5.690 0.168 o
1 8 11 156.770 159.075 2.192 1.135 o
1 8 12 158.109 158.009 2.192 1.135 o
1 8 13 49.946 51.269 0.674 12.018 o
1 8 14 160.213 159.809 1.980 1.390 o
1 8 15 90.849 92.003 1.166 4.009 o
1 8 16 40.660 40.452 0.553 17.835 o
1 8 17 67.036 67.906 0.875 7.128 o
1 8 18 48.418 49.580 0.653 12.769 o
1 8 19 5.671 5.740 0.131 319.235 o
1 8 20 281.107 280.633 2.945 0.628 o
1 8 21 1.356 1.649 0.101 539.507 o
1 8 22 122.007 122.985 1.659 1.982 o
1 8 23 44.138 44.323 0.643 13.171 o
1 8 24 297.061 300.929 3.971 0.346 o
1 8 25 13.454 13.692 0.261 79.809 o
1 8 26 101.231 102.649 1.458 2.566 o
1 8 27 8.160 8.153 0.231 101.986 o
1 8 28 22.906 22.367 0.402 33.719 o
1 8 29 13.274 13.712 0.292 64.151 o
1 8 30 36.291 36.039 0.593 15.499 o
1 8 31 11.885 11.943 0.261 79.809 o
1 8 32 9.479 9.892 0.221 111.468 o
1 8 33 2.730 3.076 0.141 275.258 o
1 8 34 14.119 14.777 0.322 52.686 o
1 8 35 0.228 0.281 0.121 374.657 o
1 8 36 32.462 33.556 0.593 15.499 o
1 8 37 1.141 1.076 0.131 319.235 o
1 8 38 42.769 42.503 0.663 12.385 o
1 9 0 8.617 9.319 0.261 79.809 o
1 9 1 260.847 258.426 3.227 0.524 o
1 9 2 377.999 378.376 4.715 0.245 o
1 9 3 342.269 349.132 4.403 0.281 o
1 9 4 134.349 137.693 1.739 1.803 o
1 9 5 878.034 886.029 10.736 0.047 o
1 9 6 319.434 322.663 4.011 0.339 o
1 9 7 360.251 365.176 4.383 0.284 o
1 9 8 57.663 57.431 0.744 9.852 o
1 9 9 121.655 119.970 1.488 2.463 o
1 9 10 5.289 5.328 0.141 275.258 o
1 9 11 123.769 125.026 1.488 2.463 o
1 9 12 389.419 388.267 4.916 0.226 o
1 9 13 187.615 186.871 2.393 0.952 o
1 9 14 77.840 75.235 0.965 5.854 o
1 9 15 35.208 35.084 0.493 22.470 o
1 9 16 15.672 15.763 0.251 86.321 o
1 9 17 50.360 49.932 0.784 8.868 o
1 9 18 110.780 112.380 1.377 2.874 o
1 9 19 132.003 132.143 1.639 2.031 o
1 9 20 17.665 17.984 0.292 64.151 o
1 9 21 50.556 50.616 0.674 12.018 o
1 9 22 15.776 15.682 0.302 59.945 o
1 9 23 12.540 12.727 0.221 111.468 o
1 9 24 6.739 6.373 0.181 166.514 o
1 9 25 1.011 1.196 0.101 539.507 o
1 9 26 31.036 30.842 0.483 23.416 o
1 9 27 6.744 6.755 0.171 186.680 o
1 9 28 13.339 12.998 0.261 79.809 o
1 9 29 4.526 4.695 0.161 210.745 o
1 9 30 23.471 23.091 0.392 35.471 o
1 9 31 6.640 6.745 0.201 134.877 o
1 9 32 12.184 12.757 0.322 52.686 o
1 9 33 2.167 2.342 0.161 210.745 o
1 9 34 5.385 5.308 0.191 149.448 o
1 9 35 1.227 1.508 0.121 374.657 o
1 9 36 3.730 3.921 0.161 210.745 o
1 9 37 3.247 3.529 0.181 166.514 o
1 10 0 161.640 164.242 3.046 0.588 o
1 10 1 15.227 14.777 0.292 64.151 o
1 10 2 11.009 10.696 0.241 93.664 o
1 10 3 239.284 241.125 2.996 0.608 o
1 10 4 108.018 108.519 1.367 2.917 o
1 10 5 29.426 29.545 0.422 30.584 o
1 10 6 44.274 44.162 0.593 15.499 o
1 10 7 284.904 284.382 3.488 0.448 o
1 10 8 143.292 141.392 1.739 1.803 o
1 10 9 128.888 129.097 1.629 2.056 o
1 10 10 342.204 341.723 4.152 0.316 o
1 10 11 151.623 149.665 1.779 1.722 o
1 10 12 301.728 301.663 3.679 0.403 o
1 10 13 115.971 118.160 1.458 2.566 o
1 10 14 3.039 3.217 0.121 374.657 o
1 10 15 129.089 131.078 1.649 2.006 o
1 10 16 68.780 69.716 0.925 6.374 o
1 10 17 1.669 1.870 0.101 539.507 o
1 10 18 108.122 107.122 1.367 2.917 o
1 10 19 60.022 59.492 0.774 9.099 o
1 10 20 51.439 51.541 0.684 11.668 o
1 10 21 110.062 108.871 1.367 2.917 o
1 10 22 14.876 14.768 0.261 79.809 o
1 10 23 50.069 49.962 0.694 11.332 o
1 10 24 31.445 31.073 0.462 25.497 o
1 10 25 97.698 96.124 1.277 3.345 o
1 10 26 78.900 78.029 1.086 4.625 o
1 10 27 1.713 1.870 0.111 445.873 o
1 10 28 33.545 33.576 0.533 19.206 o
1 10 29 36.943 37.819 0.593 15.499 o
1 10 30 0.750 0.674 0.111 445.873 o
1 10 31 8.374 8.203 0.231 101.986 o
1 10 32 5.749 5.328 0.171 186.680 o
1 10 33 14.159 13.551 0.322 52.686 o
1 10 34 16.851 17.341 0.352 44.041 o
1 10 35 20.350 19.171 0.392 35.471 o
1 10 36 6.016 5.971 0.231 101.986 o
1 11 0 1051.320 1031.020 18.366 0.016 o
1 11 1 99.769 101.090 1.307 3.192 o
1 11 2 168.217 168.715 2.141 1.189 o
1 11 3 255.998 254.757 3.237 0.520 o
1 11 4 117.079 118.532 1.478 2.497 o
1 11 5 136.604 137.934 1.769 1.742 o
1 11 6 121.891 121.588 1.538 2.305 o
1 11 7 29.600 29.766 0.432 29.178 o
1 11 8 263.884 259.100 3.147 0.551 o
1 11 9 127.285 129.027 1.588 2.161 o
1 11 10 274.340 277.506 3.408 0.469 o
1 11 11 1.178 1.176 0.090 666.057 o
1 11 12 1.925 2.161 0.101 539.507 o
1 11 13 3.344 3.136 0.111 445.873 o
1 11 14 179.495 180.266 2.212 1.115 o
1 11 15 132.769 128.856 1.618 2.081 o
1 11 16 103.503 103.051 1.297 3.242 o
1 11 17 52.463 53.048 0.724 10.407 o
1 11 18 77.748 78.080 1.066 4.802 o
1 11 19 37.485 37.537 0.603 14.986 o
1 11 20 22.000 22.206 0.382 37.362 o
1 11 21 14.512 14.586 0.271 74.006 o
1 11 22 4.583 4.866 0.151 239.781 o
1 11 23 10.732 11.179 0.221 111.468 o
1 11 24 31.586 31.857 0.493 22.470 o
1 11 25 1.585 1.538 0.111 445.873 o
1 11 26 4.816 4.926 0.171 186.680 o
1 11 27 29.817 29.726 0.442 27.867 o
1 11 28 5.204 5.318 0.181 166.514 o
1 11 29 10.817 11.028 0.241 93.664 o
1 11 30 5.632 6.052 0.191 149.448 o
1 11 31 33.482 33.194 0.543 18.502 o
1 11 32 3.113 3.167 0.161 210.745 o
1 11 33 2.769 2.855 0.171 186.680 o
1 11 34 1.220 1.136 0.131 319.235 o
1 11 35 3.713 3.428 0.161 210.745 o
1 12 0 10.309 11.420 0.623 14.035 o
1 12 1 7.760 7.459 0.181 166.514 o
1 12 2 97.454 95.652 1.247 3.509 o
1 12 3 0.703 0.764 0.090 666.057 o
1 12 4 59.801 60.498 0.794 8.645 o
1 12 5 95.039 92.304 1.186 3.875 o
1 12 6 105.061 105.152 1.367 2.917 o
1 12 7 14.361 14.446 0.241 93.664 o
1 12 8 28.085 28.027 0.412 32.094 o
1 12 9 31.534 30.480 0.442 27.867 o
1 12 10 8.709 9.078 0.201 134.877 o
1 12 11 15.467 15.793 0.281 68.815 o
1 12 12 35.001 35.547 0.503 21.580 o
1 12 13 22.222 21.593 0.342 46.670 o
1 12 14 65.303 64.529 0.885 6.967 o
1 12 15 60.378 60.799 0.865 7.295 o
1 12 16 65.030 65.082 0.945 6.106 o
1 12 17 81.797 79.799 1.096 4.541 o
1 12 18 2.558 2.945 0.151 239.781 o
1 12 19 75.456 76.039 1.076 4.712 o
1 12 20 16.764 16.768 0.312 56.140 o
1 12 21 36.764 36.632 0.603 14.986 o
1 12 22 5.765 5.147 0.171 186.680 o
1 12 23 70.170 68.952 1.086 4.625 o
1 12 24 1.518 1.618 0.131 319.235 o
1 12 25 19.881 19.512 0.352 44.041 o
1 12 26 14.204 14.194 0.281 68.815 o
1 12 27 36.035 35.547 0.533 19.206 o
1 12 28 3.283 3.217 0.171 186.680 o
1 12 29 25.247 26.177 0.452 26.642 o
1 12 30 5.341 5.680 0.181 166.514 o
1 12 31 24.048 24.086 0.412 32.094 o
1 12 32 1.064 1.066 0.131 319.235 o
1 12 33 29.971 30.500 0.503 21.580 o
1 13 0 39.173 39.769 0.764 9.340 o
1 13 1 43.354 43.559 0.623 14.035 o
1 13 2 126.776 124.021 1.598 2.134 o
1 13 3 42.583 42.171 0.603 14.986 o
1 13 4 215.295 217.471 2.714 0.740 o
1 13 5 93.917 94.164 1.196 3.810 o
1 13 6 17.957 17.391 0.302 59.945 o
1 13 7 6.721 6.977 0.191 149.448 o
1 13 8 11.081 11.812 0.231 101.986 o
1 13 9 19.598 19.151 0.332 49.541 o
1 13 10 60.992 61.814 0.885 6.967 o
1 13 11 15.893 16.024 0.332 49.541 o
1 13 12 102.644 102.699 1.649 2.006 o
1 13 13 16.642 16.386 0.352 44.041 o
1 13 14 228.661 228.690 3.539 0.435 o
1 13 15 32.459 32.611 0.573 16.605 o
1 13 16 23.426 23.292 0.472 24.423 o
1 13 17 63.196 63.604 0.985 5.618 o
1 13 18 6.718 6.896 0.221 111.468 o
1 13 19 34.206 33.124 0.563 17.204 o
1 13 20 18.839 18.587 0.342 46.670 o
1 13 21 0.064 0.131 0.111 445.873 o
1 13 22 5.659 5.720 0.171 186.680 o
1 13 23 10.848 10.244 0.231 101.986 o
1 13 24 1.169 1.397 0.131 319.235 o
1 13 25 1.816 1.930 0.141 275.258 o
1 13 26 6.472 6.675 0.211 122.337 o
1 13 27 4.623 4.473 0.181 166.514 o
1 13 28 28.063 26.398 0.422 30.584 o
1 13 29 31.250 30.621 0.472 24.423 o
1 13 30 8.910 8.324 0.211 122.337 o
1 13 31 0.835 0.995 0.131 319.235 o
1 13 32 10.643 10.616 0.251 86.321 o
1 14 0 0.498 0.724 0.221 111.468 o
1 14 1 19.417 19.070 0.483 23.416 o
1 14 2 22.234 21.372 0.503 21.580 o
1 14 3 44.711 44.111 0.945 6.106 o
1 14 4 7.163 7.288 0.292 64.151 o
1 14 5 28.849 29.947 0.774 9.099 o
1 14 6 74.180 74.712 1.578 2.189 o
1 14 7 35.398 34.561 0.784 8.868 o
1 14 8 18.795 18.658 0.543 18.502 o
1 14 9 7.385 7.469 0.271 74.006 o
1 14 10 56.115 56.778 1.076 4.712 o
1 14 11 25.261 24.850 0.493 22.470 o
1 14 12 61.732 61.362 0.985 5.618 o
1 14 13 9.579 10.012 0.281 68.815 o
1 14 14 64.992 65.403 1.015 5.289 o
1 14 15 21.083 21.342 0.402 33.719 o
1 14 16 31.945 30.912 0.513 20.742 o
1 14 17 92.549 93.822 1.307 3.192 o
1 14 18 13.331 12.767 0.271 74.006 o
1 14 19 30.828 29.837 0.483 23.416 o
1 14 20 30.327 30.420 0.483 23.416 o
1 14 21 20.460 20.427 0.352 44.041 o
1 14 22 65.865 66.650 0.905 6.661 o
1 14 23 2.148 2.503 0.131 319.235 o
1 14 24 22.770 22.910 0.372 39.409 o
1 14 25 7.674 7.459 0.211 122.337 o
1 14 26 5.406 5.509 0.171 186.680 o
1 14 27 12.974 12.556 0.261 79.809 o
1 14 28 7.171 7.258 0.201 134.877 o
1 14 29 36.433 34.451 0.513 20.742 o
1 14 30 7.851 7.379 0.211 122.337 o
1 15 0 13.328 13.149 0.392 35.471 o
1 15 1 165.023 167.127 2.051 1.296 o
1 15 2 48.073 48.786 0.764 9.340 o
1 15 3 144.918 146.881 2.081 1.259 o
1 15 4 9.251 8.796 0.221 111.468 o
1 15 5 78.818 77.356 1.146 4.151 o
1 15 6 5.523 5.800 0.191 149.448 o
1 15 7 32.086 32.008 0.533 19.206 o
1 15 8 25.253 25.041 0.412 32.094 o
1 15 9 142.315 139.472 1.820 1.647 o
1 15 10 12.405 11.802 0.302 59.945 o
1 15 11 17.450 17.351 0.322 52.686 o
1 15 12 45.292 45.127 0.653 12.769 o
1 15 13 29.844 30.008 0.462 25.497 o
1 15 14 6.414 6.534 0.181 166.514 o
1 15 15 42.040 43.579 0.633 13.593 o
1 15 16 40.178 39.889 0.573 16.605 o
1 15 17 7.909 8.002 0.201 134.877 o
1 15 18 12.887 13.129 0.271 74.006 o
1 15 19 0.298 0.292 0.121 374.657 o
1 15 20 17.152 17.070 0.302 59.945 o
1 15 21 7.516 7.349 0.191 149.448 o
1 15 22 2.988 3.217 0.151 239.781 o
1 15 23 0.334 0.462 0.121 374.657 o
1 15 24 4.312 4.664 0.161 210.745 o
1 15 25 0.663 0.704 0.121 374.657 o
1 15 26 2.858 3.086 0.151 239.781 o
1 15 27 3.485 3.539 0.151 239.781 o
1 15 28 10.639 10.354 0.261 79.809 o
1 16 0 0.898 0.905 0.191 149.448 o
1 16 1 7.874 7.841 0.322 52.686 o
1 16 2 1.159 0.975 0.131 319.235 o
1 16 3 60.185 59.472 0.824 8.024 o
1 16 4 9.179 9.178 0.211 122.337 o
1 16 5 40.074 39.427 0.583 16.038 o
1 16 6 25.915 27.022 0.422 30.584 o
1 16 7 24.778 25.132 0.422 30.584 o
1 16 8 6.025 5.911 0.171 186.680 o
1 16 9 16.348 16.245 0.352 44.041 o
1 16 10 69.540 69.816 0.955 5.978 o
1 16 11 13.962 13.712 0.271 74.006 o
1 16 12 17.330 17.230 0.312 56.140 o
1 16 13 9.958 9.429 0.221 111.468 o
1 16 14 15.661 15.803 0.302 59.945 o
1 16 15 2.743 2.614 0.141 275.258 o
1 16 16 49.646 50.746 0.734 10.124 o
1 16 17 5.146 5.569 0.181 166.514 o
1 16 18 20.931 20.699 0.382 37.362 o
1 16 19 16.495 16.547 0.322 52.686 o
1 16 20 16.334 16.346 0.312 56.140 o
1 16 21 8.873 8.927 0.221 111.468 o
1 16 22 19.633 19.321 0.352 44.041 o
1 16 23 3.966 4.172 0.171 186.680 o
1 16 24 23.355 23.262 0.442 27.867 o
1 16 25 2.662 2.634 0.151 239.781 o
1 16 26 16.326 16.466 0.312 56.140 o
1 17 0 1.760 2.292 0.231 101.986 o
1 17 1 29.716 29.636 0.483 23.416 o
1 17 2 17.670 17.653 0.342 46.670 o
1 17 3 33.447 32.762 0.533 19.206 o
1 17 4 3.321 3.116 0.151 239.781 o
1 17 5 32.423 33.154 0.513 20.742 o
1 17 6 2.624 2.845 0.151 239.781 o
1 17 7 66.991 67.263 0.945 6.106 o
1 17 8 10.839 11.229 0.251 86.321 o
1 17 9 13.094 12.918 0.271 74.006 o
1 17 10 16.692 17.341 0.322 52.686 o
1 17 11 24.582 24.197 0.392 35.471 o
1 17 12 4.595 4.463 0.161 210.745 o
1 17 13 8.410 8.525 0.211 122.337 o
1 17 14 9.708 9.942 0.231 101.986 o
1 17 15 11.326 11.691 0.251 86.321 o
1 17 16 9.811 10.224 0.231 101.986 o
1 17 17 8.065 8.344 0.211 122.337 o
1 17 18 1.672 1.578 0.141 275.258 o
1 17 19 8.591 8.655 0.221 111.468 o
1 17 20 7.304 7.369 0.211 122.337 o
1 17 21 7.979 7.841 0.211 122.337 o
1 17 22 5.478 5.258 0.181 166.514 o
1 17 23 3.950 3.830 0.171 186.680 o
1 18 0 1.860 1.769 0.201 134.877 o
1 18 1 6.628 7.097 0.211 122.337 o
1 18 2 8.062 8.485 0.221 111.468 o
1 18 3 7.083 7.268 0.201 134.877 o
1 18 4 0.128 0.332 0.131 319.235 o
1 18 5 15.305 15.310 0.292 64.151 o
1 18 6 6.748 6.685 0.221 111.468 o
1 18 7 7.299 7.741 0.211 122.337 o
1 18 8 25.798 25.775 0.452 26.642 o
1 18 9 0.626 0.704 0.141 275.258 o
1 18 10 7.759 8.072 0.241 93.664 o
1 18 11 17.625 17.964 0.342 46.670 o
1 18 12 6.100 6.082 0.201 134.877 o
1 18 13 0.983 1.015 0.141 275.258 o
1 18 14 4.860 5.217 0.181 166.514 o
1 18 15 10.088 9.962 0.241 93.664 o
1 18 16 0.003 0.181 0.131 319.235 o
1 18 17 13.403 13.833 0.281 68.815 o
1 18 18 5.291 5.408 0.201 134.877 o
1 18 19 6.178 6.434 0.201 134.877 o
1 19 0 40.577 42.744 0.905 6.661 o
1 19 1 8.560 8.364 0.231 101.986 o
1 19 2 24.649 23.895 0.402 33.719 o
1 19 3 1.896 1.910 0.151 239.781 o
1 19 4 39.762 39.085 0.603 14.986 o
1 19 5 21.181 20.950 0.362 41.629 o
1 19 6 12.413 12.315 0.281 68.815 o
1 19 7 11.452 11.681 0.271 74.006 o
1 19 8 3.640 3.267 0.161 210.745 o
1 19 9 0.446 0.503 0.141 275.258 o
1 19 10 13.011 13.772 0.292 64.151 o
1 19 11 6.055 6.484 0.201 134.877 o
1 19 12 25.968 25.152 0.432 29.178 o
1 19 13 2.240 2.021 0.171 186.680 o
1 19 14 15.659 15.471 0.312 56.140 o
1 19 15 2.048 2.031 0.161 210.745 o
1 20 0 10.130 9.801 0.352 44.041 o
1 20 1 1.483 1.508 0.161 210.745 o
1 20 2 0.405 0.563 0.151 239.781 o
1 20 3 3.495 3.569 0.181 166.514 o
1 20 4 14.836 14.134 0.292 64.151 o
1 20 5 3.370 4.091 0.181 166.514 o
1 20 6 6.886 6.353 0.241 93.664 o
1 20 7 12.708 12.023 0.312 56.140 o
1 20 8 1.920 1.880 0.161 210.745 o
2 0 0 4502.640 4369.660 157.225 0.000 o
2 0 1 374.994 384.719 6.926 0.114 o
2 0 2 2967.740 2834.480 52.566 0.002 o
2 0 3 4414.720 4310.100 94.999 0.001 o
2 0 4 200.362 205.870 4.705 0.246 o
2 0 5 1.244 1.247 0.080 842.979 o
2 0 6 542.486 562.451 14.486 0.026 o
2 0 7 193.638 192.540 4.373 0.285 o
2 0 8 559.914 554.178 13.079 0.032 o
2 0 9 45.622 46.916 1.448 2.602 o
2 0 10 681.648 671.926 17.793 0.017 o
2 0 11 47.519 48.052 1.528 2.335 o
2 0 13 816.560 829.955 19.854 0.014 o
2 0 14 1403.490 1411.470 31.938 0.005 o
2 0 15 93.273 92.536 2.041 1.309 o
2 0 16 14.844 15.059 0.412 32.094 o
2 0 17 341.415 345.362 7.047 0.110 o
2 0 18 199.387 199.316 4.091 0.326 o
2 0 19 350.508 353.404 7.268 0.103 o
2 0 20 95.810 98.808 2.041 1.309 o
2 0 21 447.251 449.107 10.214 0.052 o
2 0 22 63.011 65.604 1.568 2.217 o
2 0 23 16.666 15.773 0.452 26.642 o
2 0 24 134.724 133.088 2.905 0.646 o
2 0 25 89.836 89.128 1.719 1.845 o
2 0 26 3.812 3.810 0.191 149.448 o
2 0 27 5.634 5.117 0.161 210.745 o
2 0 28 8.583 8.756 0.231 101.986 o
2 0 29 12.512 12.184 0.302 59.945 o
2 0 30 2.619 2.584 0.131 319.235 o
2 0 31 97.439 99.271 1.870 1.559 o
2 0 32 7.385 6.766 0.211 122.337 o
2 0 33 27.337 26.971 0.573 16.605 o
2 0 34 5.780 5.579 0.191 149.448 o
2 0 35 9.545 9.661 0.281 68.815 o
2 0 36 3.806 3.991 0.181 166.514 o
2 0 37 2.616 2.724 0.161 210.745 o
2 0 38 7.074 7.158 0.231 101.986 o
2 0 39 0.302 0.171 0.131 319.235 o
2 0 40 1.744 1.910 0.151 239.781 o
2 0 41 2.339 2.372 0.181 166.514 o
2 1 0 436.386 423.000 9.037 0.067 o
2 1 1 132.827 128.635 1.538 2.305 o
2 1 2 2439.430 2415.600 30.530 0.006 o
2 1 3 129.658 128.404 1.669 1.958 o
2 1 4 729.737 715.404 10.535 0.049 o
2 1 5 891.629 864.577 11.631 0.040 o
2 1 6 2335.360 2360.750 33.576 0.005 o
2 1 7 1260.580 1283.350 23.262 0.010 o
2 1 8 395.509 391.836 7.097 0.108 o
2 1 9 492.038 477.757 8.816 0.070 o
2 1 10 283.938 277.195 5.690 0.168 o
2 1 11 1.745 1.699 0.080 842.979 o
2 1 12 743.211 750.639 10.465 0.050 o
2 1 13 166.564 163.468 2.563 0.830 o
2 1 14 42.828 42.503 0.754 9.591 o
2 1 15 452.204 448.252 4.705 0.246 o
2 1 16 33.259 33.345 0.543 18.502 o
2 1 17 703.876 727.377 10.093 0.054 o
2 1 18 82.054 82.392 1.206 3.747 o
2 1 19 272.330 272.701 3.860 0.366 o
2 1 20 186.989 187.323 2.584 0.817 o
2 1 21 215.981 219.190 3.167 0.544 o
2 1 22 14.141 14.416 0.292 64.151 o
2 1 23 40.347 40.442 0.613 14.499 o
2 1 24 43.527 43.337 0.694 11.332 o
2 1 25 83.659 83.689 1.126 4.301 o
2 1 26 144.239 145.996 1.920 1.479 o
2 1 27 56.392 56.798 0.774 9.099 o
2 1 28 38.015 38.432 0.533 19.206 o
2 1 29 60.022 60.638 0.814 8.223 o
2 1 30 27.886 27.766 0.392 35.471 o
2 1 31 50.717 51.148 0.674 12.018 o
2 1 32 36.669 36.994 0.513 20.742 o
2 1 33 21.808 21.332 0.362 41.629 o
2 1 34 13.817 14.104 0.231 101.986 o
2 1 35 20.736 21.704 0.362 41.629 o
2 1 36 27.020 27.163 0.472 24.423 o
2 1 37 15.584 15.753 0.302 59.945 o
2 1 38 15.386 15.381 0.281 68.815 o
2 1 39 19.715 19.402 0.352 44.041 o
2 1 40 3.032 3.348 0.111 445.873 o
2 1 41 0.804 0.875 0.121 374.657 o
2 2 0 605.971 601.416 11.882 0.039 o
2 2 1 319.720 320.341 4.484 0.271 o
2 2 2 491.593 478.149 6.695 0.122 o
2 2 3 826.859 817.249 10.244 0.052 o
2 2 4 1263.130 1245.720 16.376 0.020 o
2 2 5 1971.740 1932.380 26.610 0.008 o
2 2 6 413.783 413.339 5.971 0.153 o
2 2 7 18.002 18.306 0.332 49.541 o
2 2 8 275.237 268.469 4.463 0.274 o
2 2 9 174.952 175.682 2.895 0.650 o
2 2 10 40.994 40.613 0.704 11.010 o
2 2 11 40.488 40.131 0.633 13.593 o
2 2 12 862.234 858.535 14.707 0.025 o
2 2 13 332.585 332.073 5.157 0.205 o
2 2 14 407.750 411.891 6.806 0.118 o
2 2 15 237.928 247.318 3.559 0.431 o
2 2 16 267.025 269.544 3.750 0.388 o
2 2 17 190.126 193.103 2.473 0.892 o
2 2 18 1.367 1.367 0.050 2158.030 o
2 2 19 266.718 270.027 3.438 0.461 o
2 2 20 55.742 56.205 0.774 9.099 o
2 2 21 19.941 19.844 0.302 59.945 o
2 2 22 165.580 163.820 2.151 1.178 o
2 2 23 134.569 133.229 1.729 1.824 o
2 2 24 183.391 182.317 2.322 1.011 o
2 2 25 32.096 32.068 0.442 27.867 o
2 2 26 37.061 36.401 0.513 20.742 o
2 2 27 48.888 48.655 0.734 10.124 o
2 2 28 27.444 27.715 0.402 33.719 o
2 2 29 28.799 28.540 0.523 19.952 o
2 2 30 18.081 18.256 0.302 59.945 o
2 2 31 67.153 67.846 1.025 5.186 o
2 2 32 117.051 118.009 1.729 1.824 o
2 2 33 56.530 56.054 0.925 6.374 o
2 2 34 2.931 3.126 0.121 374.657 o
2 2 35 11.729 11.782 0.261 79.809 o
2 2 36 19.760 20.598 0.452 26.642 o
2 2 37 3.643 3.398 0.121 374.657 o
2 2 38 5.318 5.539 0.151 239.781 o
2 2 39 10.985 11.098 0.251 86.321 o
2 2 40 6.378 6.554 0.191 149.448 o
2 2 41 9.562 9.108 0.221 111.468 o
2 3 0 2699.260 2599.420 45.217 0.003 o
2 3 1 38.350 38.060 0.513 20.742 o
2 3 2 45.607 45.951 0.784 8.868 o
2 3 3 180.489 176.928 2.825 0.683 o
2 3 4 801.526 785.824 13.340 0.031 o
2 3 5 356.187 350.771 5.579 0.175 o
2 3 6 1450.380 1454.840 23.724 0.010 o
2 3 7 3325.030 3410.810 53.551 0.002 o
2 3 8 410.337 398.853 6.182 0.143 o
2 3 9 630.076 637.797 8.907 0.069 o
2 3 10 338.845 341.261 4.866 0.230 o
2 3 11 279.683 280.180 3.800 0.378 o
2 3 12 231.881 232.148 3.126 0.558 o
2 3 13 242.175 239.477 3.358 0.484 o
2 3 14 280.761 283.538 4.071 0.329 o
2 3 15 48.423 48.726 0.724 10.407 o
2 3 16 89.974 88.474 1.257 3.453 o
2 3 17 211.492 211.399 3.006 0.603 o
2 3 18 71.304 70.812 1.116 4.379 o
2 3 19 292.382 297.381 4.232 0.304 o
2 3 20 106.763 106.418 1.548 2.275 o
2 3 21 170.625 172.133 2.473 0.892 o
2 3 22 82.897 83.508 1.196 3.810 o
2 3 23 25.832 26.439 0.412 32.094 o
2 3 24 232.806 232.138 2.925 0.637 o
2 3 25 5.636 5.408 0.121 374.657 o
2 3 26 43.916 43.920 0.593 15.499 o
2 3 27 119.233 117.316 1.508 2.398 o
2 3 28 89.216 88.967 1.166 4.009 o
2 3 29 25.581 24.850 0.362 41.629 o
2 3 30 67.659 68.469 0.905 6.661 o
2 3 31 12.669 13.159 0.221 111.468 o
2 3 32 0.379 0.452 0.080 842.979 o
2 3 33 5.749 5.961 0.161 210.745 o
2 3 34 20.105 20.176 0.352 44.041 o
2 3 35 15.141 15.934 0.322 52.686 o
2 3 36 27.402 26.971 0.472 24.423 o
2 3 37 10.486 10.867 0.241 93.664 o
2 3 38 23.740 23.403 0.462 25.497 o
2 3 39 15.620 15.461 0.422 30.584 o
2 3 40 13.616 13.451 0.292 64.151 o
2 3 41 2.909 3.227 0.171 186.680 o
2 4 0 263.587 263.855 9.711 0.058 o
2 4 1 415.279 411.389 9.259 0.064 o
2 4 2 97.348 95.079 2.342 0.994 o
2 4 3 855.782 821.833 14.838 0.025 o
2 4 4 441.219 432.902 7.821 0.089 o
2 4 5 876.329 878.208 16.657 0.020 o
2 4 6 772.220 758.772 11.440 0.042 o
2 4 7 1329.510 1315.600 18.165 0.017 o
2 4 8 437.615 438.893 5.800 0.162 o
2 4 9 697.732 708.056 9.178 0.065 o
2 4 10 283.026 289.379 3.699 0.398 o
2 4 11 231.926 232.691 3.177 0.540 o
2 4 12 677.640 678.963 9.631 0.059 o
2 4 13 101.045 99.130 1.367 2.917 o
2 4 14 70.908 71.535 1.035 5.085 o
2 4 15 241.308 240.914 3.358 0.484 o
2 4 16 100.235 100.698 1.337 3.050 o
2 4 17 96.599 98.336 1.367 2.917 o
2 4 18 217.206 224.146 3.136 0.554 o
2 4 19 120.798 122.121 1.709 1.867 o
2 4 20 82.953 83.357 1.076 4.712 o
2 4 21 6.555 6.484 0.151 239.781 o
2 4 22 203.403 202.965 2.684 0.757 o
2 4 23 25.252 23.966 0.362 41.629 o
2 4 24 60.990 60.889 0.995 5.505 o
2 4 25 6.503 6.182 0.151 239.781 o
2 4 26 93.252 91.550 1.297 3.242 o
2 4 27 26.625 26.610 0.432 29.178 o
2 4 28 48.638 49.821 0.784 8.868 o
2 4 29 91.965 92.465 1.307 3.192 o
2 4 30 33.217 33.275 0.523 19.952 o
2 4 31 6.122 5.821 0.151 239.781 o
2 4 32 20.828 20.709 0.342 46.670 o
2 4 33 11.052 10.857 0.251 86.321 o
2 4 34 29.925 29.183 0.472 24.423 o
2 4 35 3.349 3.388 0.131 319.235 o
2 4 36 2.209 2.192 0.121 374.657 o
2 4 37 12.303 12.174 0.261 79.809 o
2 4 38 3.822 3.679 0.141 275.258 o
2 4 39 7.442 7.590 0.201 134.877 o
2 4 40 1.282 1.327 0.121 374.657 o
2 5 0 395.574 395.526 9.620 0.059 o
2 5 1 147.078 145.443 2.181 1.146 o
2 5 2 244.676 239.879 4.976 0.220 o
2 5 3 1428.330 1440.190 22.247 0.011 o
2 5 4 166.905 164.252 2.322 1.011 o
2 5 5 983.947 981.390 15.009 0.024 o
2 5 6 210.905 213.822 3.086 0.572 o
2 5 7 217.807 226.187 3.297 0.501 o
2 5 8 618.920 643.376 9.279 0.063 o
2 5 9 499.937 502.869 6.725 0.121 o
2 5 10 920.479 921.365 12.425 0.035 o
2 5 11 520.693 525.890 8.012 0.085 o
2 5 12 24.629 24.961 0.412 32.094 o
2 5 13 101.174 103.262 1.568 2.217 o
2 5 14 145.818 145.172 2.111 1.223 o
2 5 15 102.442 102.880 1.458 2.566 o
2 5 16 155.750 157.517 2.212 1.115 o
2 5 17 105.701 105.252 1.508 2.398 o
2 5 18 193.770 195.436 2.754 0.719 o
2 5 19 152.983 150.962 2.141 1.189 o
2 5 20 92.151 93.812 1.257 3.453 o
2 5 21 194.827 197.195 2.352 0.985 o
2 5 22 122.725 124.956 1.729 1.824 o
2 5 23 2.225 2.282 0.101 539.507 o
2 5 24 38.847 38.080 0.553 17.835 o
2 5 25 141.290 144.609 1.940 1.448 o
2 5 26 242.974 245.358 3.237 0.520 o
2 5 27 1.921 2.151 0.101 539.507 o
2 5 28 41.241 40.814 0.603 14.986 o
2 5 29 15.429 15.702 0.271 74.006 o
2 5 30 16.163 15.853 0.302 59.945 o
2 5 31 13.292 13.119 0.251 86.321 o
2 5 32 1.984 2.111 0.111 445.873 o
2 5 33 6.567 6.353 0.181 166.514 o
2 5 34 14.389 14.798 0.332 49.541 o
2 5 35 9.847 9.862 0.221 111.468 o
2 5 36 5.636 5.549 0.161 210.745 o
2 5 37 0.115 0.191 0.111 445.873 o
2 5 38 24.445 24.599 0.412 32.094 o
2 5 39 5.933 6.092 0.171 186.680 o
2 5 40 0.270 0.261 0.121 374.657 o
2 6 0 239.432 232.349 4.232 0.304 o
2 6 1 249.447 243.508 3.136 0.554 o
2 6 2 370.211 377.230 5.177 0.203 o
2 6 3 384.732 386.327 5.388 0.188 o
2 6 4 411.278 419.743 5.549 0.177 o
2 6 5 691.827 695.500 8.846 0.070 o
2 6 6 215.660 219.964 2.785 0.703 o
2 6 7 453.513 449.247 5.871 0.158 o
2 6 8 555.520 547.302 7.158 0.106 o
2 6 9 268.699 269.183 3.438 0.461 o
2 6 10 494.900 494.937 6.233 0.140 o
2 6 11 115.672 111.867 1.387 2.833 o
2 6 12 236.248 232.198 2.825 0.683 o
2 6 13 146.103 146.026 1.799 1.684 o
2 6 14 359.408 361.638 4.564 0.262 o
2 6 15 325.273 323.276 4.021 0.337 o
2 6 16 346.483 349.152 4.303 0.295 o
2 6 17 77.840 78.693 1.015 5.289 o
2 6 18 33.410 34.421 0.483 23.416 o
2 6 19 19.326 18.929 0.292 64.151 o
2 6 20 59.895 61.282 0.804 8.430 o
2 6 21 36.960 37.688 0.523 19.952 o
2 6 22 43.852 44.745 0.603 14.986 o
2 6 23 153.201 152.249 1.850 1.594 o
2 6 24 93.394 92.325 1.086 4.625 o
2 6 25 7.863 8.113 0.211 122.337 o
2 6 26 8.008 8.384 0.171 186.680 o
2 6 27 10.813 10.575 0.221 111.468 o
2 6 28 50.867 50.827 0.714 10.702 o
2 6 29 42.062 42.403 0.623 14.035 o
2 6 30 22.609 22.790 0.372 39.409 o
2 6 31 93.084 95.079 1.417 2.714 o
2 6 32 1.965 2.061 0.131 319.235 o
2 6 33 18.452 18.859 0.382 37.362 o
2 6 34 11.234 11.822 0.241 93.664 o
2 6 35 1.038 1.015 0.111 445.873 o
2 6 36 0.664 0.794 0.111 445.873 o
2 6 37 3.558 3.508 0.141 275.258 o
2 6 38 6.758 6.685 0.181 166.514 o
2 6 39 1.206 1.035 0.121 374.657 o
2 7 0 239.267 239.286 4.152 0.316 o
2 7 1 347.428 354.359 3.458 0.456 o
2 7 2 515.433 523.366 6.564 0.127 o
2 7 3 61.633 60.839 0.794 8.645 o
2 7 4 9.856 10.173 0.181 166.514 o
2 7 5 0.397 0.422 0.060 1498.630 o
2 7 6 2.219 2.342 0.090 666.057 o
2 7 7 51.909 54.898 0.704 11.010 o
2 7 8 511.793 512.399 6.615 0.125 o
2 7 9 491.088 501.240 6.082 0.147 o
2 7 10 277.843 280.261 3.368 0.481 o
2 7 11 68.040 68.811 0.875 7.128 o
2 7 12 205.431 202.764 2.463 0.899 o
2 7 13 0.465 0.533 0.060 1498.630 o
2 7 14 59.805 58.919 0.754 9.591 o
2 7 15 58.054 57.250 0.754 9.591 o
2 7 16 186.058 189.907 2.463 0.899 o
2 7 17 96.876 100.337 1.337 3.050 o
2 7 18 63.782 65.051 0.865 7.295 o
2 7 19 142.773 142.277 1.840 1.611 o
2 7 20 66.727 65.373 0.885 6.967 o
2 7 21 32.066 31.948 0.452 26.642 o
2 7 22 46.135 45.670 0.623 14.035 o
2 7 23 65.499 65.454 0.865 7.295 o
2 7 24 27.008 27.856 0.402 33.719 o
2 7 25 20.454 20.246 0.312 56.140 o
2 7 26 12.264 12.737 0.231 101.986 o
2 7 27 79.648 79.618 1.045 4.988 o
2 7 28 50.558 50.817 0.573 16.605 o
2 7 29 52.931 52.968 0.794 8.645 o
2 7 30 7.565 7.962 0.201 134.877 o
2 7 31 16.029 16.657 0.322 52.686 o
2 7 32 0.558 0.784 0.111 445.873 o
2 7 33 14.990 15.149 0.312 56.140 o
2 7 34 2.930 2.925 0.161 210.745 o
2 7 35 18.291 19.402 0.352 44.041 o
2 7 36 21.172 21.161 0.382 37.362 o
2 7 37 15.186 15.320 0.292 64.151 o
2 7 38 0.613 0.553 0.121 374.657 o
2 7 39 3.411 3.348 0.151 239.781 o
2 8 0 289.807 276.541 4.725 0.244 o
2 8 1 195.898 198.994 2.453 0.906 o
2 8 2 194.030 192.148 2.443 0.914 o
2 8 3 512.992 516.732 6.363 0.135 o
2 8 4 418.056 423.060 5.227 0.200 o
2 8 5 148.972 151.073 1.920 1.479 o
2 8 6 226.934 227.685 2.996 0.608 o
2 8 7 43.293 44.312 0.583 16.038 o
2 8 8 2.371 2.282 0.090 666.057 o
2 8 9 105.063 103.925 1.327 3.096 o
2 8 10 226.891 226.871 2.835 0.678 o
2 8 11 48.040 47.801 0.653 12.769 o
2 8 12 155.910 153.345 1.900 1.510 o
2 8 13 8.988 9.309 0.171 186.680 o
2 8 14 205.428 207.057 2.513 0.863 o
2 8 15 175.117 177.059 2.202 1.125 o
2 8 16 91.171 92.144 1.146 4.151 o
2 8 17 393.122 393.947 4.725 0.244 o
2 8 18 129.517 127.288 1.357 2.960 o
2 8 19 72.230 71.636 0.955 5.978 o
2 8 20 1.453 1.478 0.090 666.057 o
2 8 21 77.819 78.090 1.045 4.988 o
2 8 22 24.602 25.454 0.392 35.471 o
2 8 23 3.717 3.991 0.131 319.235 o
2 8 24 22.489 22.960 0.382 37.362 o
2 8 25 37.000 36.723 0.533 19.206 o
2 8 26 7.922 7.982 0.181 166.514 o
2 8 27 22.970 22.538 0.362 41.629 o
2 8 28 45.885 45.499 0.704 11.010 o
2 8 29 117.933 119.628 1.659 1.982 o
2 8 30 13.179 13.270 0.251 86.321 o
2 8 31 29.488 29.384 0.442 27.867 o
2 8 32 3.296 3.257 0.121 374.657 o
2 8 33 37.682 38.030 0.563 17.204 o
2 8 34 0.213 0.422 0.111 445.873 o
2 8 35 18.625 19.241 0.342 46.670 o
2 8 36 8.408 8.877 0.221 111.468 o
2 8 37 15.957 16.265 0.322 52.686 o
2 8 38 1.379 1.659 0.151 239.781 o
2 9 0 356.874 363.115 6.132 0.145 o
2 9 1 76.724 77.416 0.985 5.618 o
2 9 2 250.482 250.082 3.167 0.544 o
2 9 3 165.317 164.212 2.403 0.944 o
2 9 4 203.069 205.709 2.533 0.850 o
2 9 5 133.448 130.987 1.669 1.958 o
2 9 6 62.916 62.136 0.885 6.967 o
2 9 7 70.682 70.802 0.865 7.295 o
2 9 8 71.903 72.430 0.935 6.238 o
2 9 9 225.305 226.840 2.835 0.678 o
2 9 10 218.524 220.356 2.775 0.708 o
2 9 11 16.894 16.828 0.292 64.151 o
2 9 12 242.106 244.523 3.066 0.580 o
2 9 13 123.819 127.871 1.598 2.134 o
2 9 14 220.958 220.407 2.754 0.719 o
2 9 15 24.860 25.383 0.382 37.362 o
2 9 16 2.034 2.101 0.101 539.507 o
2 9 17 224.211 223.583 2.734 0.729 o
2 9 18 51.185 51.932 0.684 11.668 o
2 9 19 68.558 69.384 0.875 7.128 o
2 9 20 21.396 21.503 0.312 56.140 o
2 9 21 63.668 63.051 0.844 7.646 o
2 9 22 112.247 114.531 1.508 2.398 o
2 9 23 27.220 26.891 0.412 32.094 o
2 9 24 20.692 20.648 0.352 44.041 o
2 9 25 19.256 20.005 0.352 44.041 o
2 9 26 5.705 5.821 0.171 186.680 o
2 9 27 30.009 29.786 0.523 19.952 o
2 9 28 13.232 13.300 0.271 74.006 o
2 9 29 55.320 55.652 0.814 8.223 o
2 9 30 6.686 6.534 0.201 134.877 o
2 9 31 17.510 17.542 0.312 56.140 o
2 9 32 4.088 4.031 0.141 275.258 o
2 9 33 7.474 7.560 0.191 149.448 o
2 9 34 16.818 17.080 0.372 39.409 o
2 9 35 3.950 4.524 0.181 166.514 o
2 9 36 5.069 5.539 0.251 86.321 o
2 9 37 7.892 8.324 0.231 101.986 o
2 10 0 21.964 22.136 0.462 25.497 o
2 10 1 288.202 280.492 3.398 0.472 o
2 10 2 465.875 464.477 5.961 0.153 o
2 10 3 188.136 191.867 2.382 0.961 o
2 10 4 106.855 107.012 1.387 2.833 o
2 10 5 304.869 309.745 3.900 0.358 o
2 10 6 225.739 226.137 2.835 0.678 o
2 10 7 42.421 42.031 0.543 18.502 o
2 10 8 142.428 145.453 1.870 1.559 o
2 10 9 100.139 99.140 1.257 3.453 o
2 10 10 19.105 19.553 0.302 59.945 o
2 10 11 54.783 55.029 0.764 9.340 o
2 10 12 21.742 21.634 0.332 49.541 o
2 10 13 123.292 122.463 1.538 2.305 o
2 10 14 149.424 145.252 1.820 1.647 o
2 10 15 135.407 136.134 1.709 1.867 o
2 10 16 313.621 312.781 3.830 0.372 o
2 10 17 14.521 14.375 0.251 86.321 o
2 10 18 40.882 40.583 0.553 17.835 o
2 10 19 107.061 107.122 1.367 2.917 o
2 10 20 38.763 37.889 0.684 11.668 o
2 10 21 36.287 35.436 0.603 14.986 o
2 10 22 22.141 22.096 0.342 46.670 o
2 10 23 18.624 19.171 0.342 46.670 o
2 10 24 14.258 14.687 0.302 59.945 o
2 10 25 2.149 2.453 0.131 319.235 o
2 10 26 16.394 16.285 0.292 64.151 o
2 10 27 2.193 2.181 0.121 374.657 o
2 10 28 51.231 50.063 0.814 8.223 o
2 10 29 6.527 6.786 0.181 166.514 o
2 10 30 29.267 29.535 0.483 23.416 o
2 10 31 24.554 23.805 0.462 25.497 o
2 10 32 4.897 5.107 0.201 134.877 o
2 10 33 5.417 5.619 0.211 122.337 o
2 10 34 3.939 4.192 0.171 186.680 o
2 10 35 3.960 3.679 0.161 210.745 o
2 10 36 1.254 1.257 0.141 275.258 o
2 11 0 379.134 387.996 6.605 0.125 o
2 11 1 132.590 132.666 1.639 2.031 o
2 11 2 9.633 9.832 0.201 134.877 o
2 11 3 82.744 84.393 1.086 4.625 o
2 11 4 46.841 47.147 0.663 12.385 o
2 11 5 101.994 103.031 1.317 3.144 o
2 11 6 45.912 45.479 0.633 13.593 o
2 11 7 142.046 144.036 1.588 2.161 o
2 11 8 46.148 45.117 0.613 14.499 o
2 11 9 181.646 182.327 2.312 1.020 o
2 11 10 231.333 233.887 2.845 0.674 o
2 11 11 80.641 81.015 1.025 5.186 o
2 11 12 36.686 36.974 0.513 20.742 o
2 11 13 1.411 1.397 0.101 539.507 o
2 11 14 1.190 1.106 0.090 666.057 o
2 11 15 67.448 67.263 0.875 7.128 o
2 11 16 69.893 68.469 0.955 5.978 o
2 11 17 22.040 21.835 0.392 35.471 o
2 11 18 34.176 34.622 0.553 17.835 o
2 11 19 87.152 86.856 1.277 3.345 o
2 11 20 109.954 110.088 1.498 2.430 o
2 11 21 7.482 7.751 0.191 149.448 o
2 11 22 13.298 13.189 0.261 79.809 o
2 11 23 3.741 3.569 0.131 319.235 o
2 11 24 28.148 27.876 0.422 30.584 o
2 11 25 5.207 5.237 0.171 186.680 o
2 11 26 76.157 76.300 1.096 4.541 o
2 11 27 7.767 8.263 0.211 122.337 o
2 11 28 23.542 23.564 0.412 32.094 o
2 11 29 1.193 0.955 0.121 374.657 o
2 11 30 4.110 3.740 0.161 210.745 o
2 11 31 17.071 16.597 0.352 44.041 o
2 11 32 16.122 15.582 0.342 46.670 o
2 11 33 2.003 1.789 0.131 319.235 o
2 11 34 3.101 3.227 0.151 239.781 o
2 12 0 26.159 25.021 0.533 19.206 o
2 12 1 32.196 31.445 0.452 26.642 o
2 12 2 40.821 41.367 0.623 14.035 o
2 12 3 136.260 136.295 1.689 1.912 o
2 12 4 59.434 57.673 0.774 9.099 o
2 12 5 94.935 96.185 1.257 3.453 o
2 12 6 5.337 5.499 0.151 239.781 o
2 12 7 205.029 202.302 2.202 1.125 o
2 12 8 49.448 48.685 0.663 12.385 o
2 12 9 26.883 27.555 0.412 32.094 o
2 12 10 12.316 11.993 0.231 101.986 o
2 12 11 44.475 43.277 0.593 15.499 o
2 12 12 84.628 86.574 1.126 4.301 o
2 12 13 82.816 82.543 1.146 4.151 o
2 12 14 60.434 63.302 0.935 6.238 o
2 12 15 17.487 17.482 0.332 49.541 o
2 12 16 22.422 21.704 0.442 27.867 o
2 12 17 58.710 58.467 0.925 6.374 o
2 12 18 9.698 9.952 0.221 111.468 o
2 12 19 0.508 0.663 0.111 445.873 o
2 12 20 37.018 37.215 0.633 13.593 o
2 12 21 35.660 35.908 0.603 14.986 o
2 12 22 23.020 23.302 0.412 32.094 o
2 12 23 5.470 5.258 0.161 210.745 o
2 12 24 48.760 48.283 0.704 11.010 o
2 12 25 14.491 14.928 0.302 59.945 o
2 12 26 25.043 25.082 0.432 29.178 o
2 12 27 10.854 10.746 0.231 101.986 o
2 12 28 9.528 9.811 0.221 111.468 o
2 12 29 18.710 18.618 0.332 49.541 o
2 12 30 21.286 21.704 0.372 39.409 o
2 12 31 0.125 0.452 0.131 319.235 o
2 12 32 13.487 12.918 0.271 74.006 o
2 12 33 3.931 3.760 0.171 186.680 o
2 13 0 18.278 18.025 0.422 30.584 o
2 13 1 29.123 29.897 0.432 29.178 o
2 13 2 4.977 5.147 0.171 186.680 o
2 13 3 14.553 14.355 0.261 79.809 o
2 13 4 133.885 131.731 1.669 1.958 o
2 13 5 124.972 124.473 1.608 2.107 o
2 13 6 47.280 46.826 0.754 9.591 o
2 13 7 80.797 80.040 1.216 3.685 o
2 13 8 35.041 35.476 0.583 16.038 o
2 13 9 105.567 103.915 1.588 2.161 o
2 13 10 19.491 19.945 0.402 33.719 o
2 13 11 24.625 23.986 0.513 20.742 o
2 13 12 25.777 25.041 0.493 22.470 o
2 13 13 14.837 15.079 0.332 49.541 o
2 13 14 68.698 69.173 1.086 4.625 o
2 13 15 8.932 8.766 0.251 86.321 o
2 13 16 12.774 12.536 0.281 68.815 o
2 13 17 17.741 17.864 0.322 52.686 o
2 13 18 24.105 24.398 0.412 32.094 o
2 13 19 75.941 75.034 1.025 5.186 o
2 13 20 2.623 2.553 0.141 275.258 o
2 13 21 27.066 27.313 0.422 30.584 o
2 13 22 35.589 35.707 0.533 19.206 o
2 13 23 25.250 25.433 0.432 29.178 o
2 13 24 23.119 23.232 0.392 35.471 o
2 13 25 16.834 17.281 0.302 59.945 o
2 13 26 7.392 7.449 0.191 149.448 o
2 13 27 13.147 13.451 0.281 68.815 o
2 13 28 11.393 11.048 0.251 86.321 o
2 13 29 0.705 0.935 0.141 275.258 o
2 13 30 19.793 19.673 0.372 39.409 o
2 13 31 3.785 3.810 0.171 186.680 o
2 14 0 63.479 62.005 2.091 1.247 o
2 14 1 37.141 36.743 0.935 6.238 o
2 14 2 67.382 68.972 1.618 2.081 o
2 14 3 30.149 28.097 0.754 9.591 o
2 14 4 79.487 79.678 1.558 2.246 o
2 14 5 55.338 56.356 1.076 4.712 o
2 14 6 74.596 74.139 1.458 2.566 o
2 14 7 45.438 44.021 0.925 6.374 o
2 14 8 2.988 2.805 0.171 186.680 o
2 14 9 12.995 12.978 0.342 46.670 o
2 14 10 107.577 107.504 1.568 2.217 o
2 14 11 20.510 19.824 0.362 41.629 o
2 14 12 117.766 117.647 1.649 2.006 o
2 14 13 17.824 16.557 0.322 52.686 o
2 14 14 7.208 7.178 0.201 134.877 o
2 14 15 42.614 43.066 0.684 11.668 o
2 14 16 38.136 38.422 0.623 14.035 o
2 14 17 31.785 31.727 0.533 19.206 o
2 14 18 0.699 0.764 0.131 319.235 o
2 14 19 52.575 51.500 0.784 8.868 o
2 14 20 19.052 19.532 0.352 44.041 o
2 14 21 4.554 4.504 0.171 186.680 o
2 14 22 18.473 18.949 0.342 46.670 o
2 14 23 10.474 10.626 0.271 74.006 o
2 14 24 29.032 29.274 0.483 23.416 o
2 14 25 11.122 10.515 0.251 86.321 o
2 14 26 17.517 16.949 0.322 52.686 o
2 14 27 7.883 7.690 0.211 122.337 o
2 14 28 1.569 1.810 0.131 319.235 o
2 14 29 7.929 7.710 0.312 56.140 o
2 14 30 1.412 1.558 0.141 275.258 o
2 15 0 119.095 118.140 2.282 1.047 o
2 15 1 2.932 3.036 0.151 239.781 o
2 15 2 45.346 44.896 0.684 11.668 o
2 15 3 43.994 43.629 0.674 12.018 o
2 15 4 19.833 20.699 0.382 37.362 o
2 15 5 7.748 7.741 0.201 134.877 o
2 15 6 118.603 116.562 1.629 2.056 o
2 15 7 53.376 52.827 0.784 8.868 o
2 15 8 72.883 72.963 1.056 4.893 o
2 15 9 8.008 7.530 0.221 111.468 o
2 15 10 54.173 53.058 0.764 9.340 o
2 15 11 33.367 32.581 0.523 19.952 o
2 15 12 8.514 8.887 0.211 122.337 o
2 15 13 23.594 23.141 0.392 35.471 o
2 15 14 3.028 3.217 0.151 239.781 o
2 15 15 36.307 36.341 0.533 19.206 o
2 15 16 9.099 9.379 0.241 93.664 o
2 15 17 13.355 14.034 0.271 74.006 o
2 15 18 13.566 14.134 0.281 68.815 o
2 15 19 40.251 39.638 0.583 16.038 o
2 15 20 1.326 1.618 0.141 275.258 o
2 15 21 27.559 27.575 0.442 27.867 o
2 15 22 2.460 2.342 0.141 275.258 o
2 15 23 18.189 18.125 0.332 49.541 o
2 15 24 6.792 6.776 0.201 134.877 o
2 15 25 13.876 14.024 0.281 68.815 o
2 15 26 26.648 26.157 0.442 27.867 o
2 15 27 15.232 14.687 0.302 59.945 o
2 16 0 75.498 74.672 1.478 2.497 o
2 16 1 2.307 2.332 0.141 275.258 o
2 16 2 39.721 39.296 0.603 14.986 o
2 16 3 0.537 0.462 0.121 374.657 o
2 16 4 63.175 60.930 0.895 6.811 o
2 16 5 13.471 13.732 0.281 68.815 o
2 16 6 7.176 7.238 0.201 134.877 o
2 16 7 44.548 45.016 0.653 12.769 o
2 16 8 58.747 58.115 0.814 8.223 o
2 16 9 2.762 3.046 0.151 239.781 o
2 16 10 6.670 6.012 0.181 166.514 o
2 16 11 12.509 12.325 0.251 86.321 o
2 16 12 35.172 34.069 0.543 18.502 o
2 16 13 29.753 30.359 0.472 24.423 o
2 16 14 36.287 35.969 0.553 17.835 o
2 16 15 44.551 45.770 0.674 12.018 o
2 16 16 4.831 4.996 0.171 186.680 o
2 16 17 2.240 2.382 0.141 275.258 o
2 16 18 6.108 6.102 0.181 166.514 o
2 16 19 4.997 5.057 0.191 149.448 o
2 16 20 2.177 2.111 0.141 275.258 o
2 16 21 30.750 30.239 0.483 23.416 o
2 16 22 19.055 18.155 0.322 52.686 o
2 16 23 14.458 14.014 0.271 74.006 o
2 16 24 12.705 11.993 0.251 86.321 o
2 16 25 10.776 10.686 0.271 74.006 o
2 17 0 17.369 18.316 0.452 26.642 o
2 17 1 9.921 9.681 0.221 111.468 o
2 17 2 16.850 16.858 0.312 56.140 o
2 17 3 3.247 3.649 0.171 186.680 o
2 17 4 21.676 21.634 0.392 35.471 o
2 17 5 47.153 48.082 0.714 10.702 o
2 17 6 15.284 15.471 0.302 59.945 o
2 17 7 1.943 2.041 0.141 275.258 o
2 17 8 18.422 18.407 0.332 49.541 o
2 17 9 8.382 8.042 0.231 101.986 o
2 17 10 13.649 14.044 0.302 59.945 o
2 17 11 2.296 2.131 0.141 275.258 o
2 17 12 9.862 10.023 0.292 64.151 o
2 17 13 13.252 13.642 0.292 64.151 o
2 17 14 3.807 3.991 0.161 210.745 o
2 17 15 7.770 7.781 0.211 122.337 o
2 17 16 2.146 1.920 0.151 239.781 o
2 17 17 15.343 15.401 0.292 64.151 o
2 17 18 9.133 9.440 0.231 101.986 o
2 17 19 24.306 25.373 0.412 32.094 o
2 17 20 3.763 3.478 0.191 149.448 o
2 17 21 8.192 8.464 0.231 101.986 o
2 17 22 6.394 6.172 0.201 134.877 o
2 18 0 0.126 0.332 0.191 149.448 o
2 18 1 21.398 21.543 0.382 37.362 o
2 18 2 6.499 6.906 0.201 134.877 o
2 18 3 17.180 17.241 0.332 49.541 o
2 18 4 5.116 5.499 0.191 149.448 o
2 18 5 2.485 2.765 0.151 239.781 o
2 18 6 14.407 14.908 0.302 59.945 o
2 18 7 22.639 23.061 0.412 32.094 o
2 18 8 8.054 7.861 0.221 111.468 o
2 18 9 11.813 11.852 0.271 74.006 o
2 18 10 7.891 8.444 0.221 111.468 o
2 18 11 7.605 7.922 0.221 111.468 o
2 18 12 6.421 6.454 0.251 86.321 o
2 18 13 3.417 3.116 0.191 149.448 o
2 18 14 3.933 4.021 0.171 186.680 o
2 18 15 7.131 6.414 0.201 134.877 o
2 18 16 4.389 4.252 0.181 166.514 o
2 18 17 9.297 9.359 0.241 93.664 o
2 18 18 2.486 2.523 0.161 210.745 o
2 18 19 9.693 9.811 0.271 74.006 o
2 19 0 0.458 0.493 0.191 149.448 o
2 19 1 9.405 8.887 0.231 101.986 o
2 19 2 8.597 8.655 0.231 101.986 o
2 19 3 14.220 14.104 0.312 56.140 o
2 19 4 0.893 0.975 0.151 239.781 o
2 19 5 16.745 17.472 0.332 49.541 o
2 19 6 21.580 20.457 0.442 27.867 o
2 19 7 37.710 38.472 0.583 16.038 o
2 19 8 4.761 4.986 0.181 166.514 o
2 19 9 14.605 14.546 0.302 59.945 o
2 19 10 2.460 2.393 0.181 166.514 o
2 19 11 2.190 2.443 0.171 186.680 o
2 19 12 14.327 14.044 0.332 49.541 o
2 19 13 3.239 3.116 0.181 166.514 o
2 19 14 11.896 11.651 0.271 74.006 o
2 20 0 0.646 0.744 0.211 122.337 o
2 20 1 7.898 7.851 0.231 101.986 o
2 20 2 2.455 2.956 0.171 186.680 o
2 20 3 20.951 20.005 0.382 37.362 o
2 20 4 6.615 6.434 0.211 122.337 o
2 20 5 16.581 15.773 0.312 56.140 o
2 20 6 3.411 3.307 0.171 186.680 o
3 0 1 398.544 403.367 7.560 0.095 o
3 0 2 137.585 133.450 3.207 0.530 o
3 0 3 395.995 380.557 9.399 0.062 o
3 0 4 19.962 19.724 0.483 23.416 o
3 0 5 4559.590 4407.220 120.201 0.000 o
3 0 6 7.405 7.570 0.302 59.945 o
3 0 7 1829.960 1852.870 41.649 0.003 o
3 0 8 3.559 3.609 0.121 374.657 o
3 0 9 2662.400 2681.480 49.118 0.002 o
3 0 10 126.528 126.162 3.157 0.547 o
3 0 11 190.415 190.309 3.709 0.396 o
3 0 12 238.663 239.165 5.428 0.185 o
3 0 13 195.402 189.957 5.207 0.201 o
3 0 14 64.215 64.901 1.488 2.463 o
3 0 15 49.986 51.571 1.287 3.293 o
3 0 16 16.796 16.436 0.503 21.580 o
3 0 17 34.834 33.234 0.774 9.099 o
3 0 18 3.430 3.559 0.131 319.235 o
3 0 19 226.554 226.730 4.463 0.274 o
3 0 20 116.933 114.963 2.282 1.047 o
3 0 21 183.614 181.985 4.061 0.331 o
3 0 22 66.459 63.222 1.247 3.509 o
3 0 23 1.058 1.035 0.080 842.979 o
3 0 24 82.856 83.146 1.709 1.867 o
3 0 25 68.095 67.544 1.468 2.531 o
3 0 26 40.967 40.684 0.925 6.374 o
3 0 27 63.443 64.076 1.478 2.497 o
3 0 28 13.491 13.933 0.392 35.471 o
3 0 29 1.776 1.749 0.151 239.781 o
3 0 30 24.315 23.041 0.533 19.206 o
3 0 31 130.361 134.365 2.966 0.620 o
3 0 32 6.772 6.856 0.312 56.140 o
3 0 33 121.786 121.759 2.724 0.735 o
3 0 34 38.595 37.748 0.865 7.295 o
3 0 35 28.258 27.705 0.653 12.769 o
3 0 36 0.082 0.141 0.151 239.781 o
3 0 37 0.553 0.573 0.161 210.745 o
3 0 38 1.757 1.890 0.181 166.514 o
3 0 39 16.043 16.486 0.452 26.642 o
3 0 40 0.030 0.000 0.171 186.680 o
3 1 0 60.746 60.206 1.216 3.685 o
3 1 1 732.261 712.368 9.721 0.058 o
3 1 2 348.427 345.010 3.800 0.378 o
3 1 3 140.990 140.286 2.624 0.792 o
3 1 4 29.602 29.364 0.553 17.835 o
3 1 5 306.196 293.219 4.926 0.225 o
3 1 6 282.745 280.542 4.876 0.229 o
3 1 7 563.692 577.541 8.505 0.075 o
3 1 8 424.517 434.349 5.831 0.160 o
3 1 9 285.218 284.794 4.152 0.316 o
3 1 10 565.185 555.776 7.801 0.090 o
3 1 11 158.568 159.457 2.443 0.914 o
3 1 12 649.469 657.752 9.470 0.061 o
3 1 13 33.279 33.325 0.603 14.986 o
3 1 14 275.405 276.149 4.232 0.304 o
3 1 15 19.415 19.713 0.382 37.362 o
3 1 16 466.578 476.641 6.655 0.123 o
3 1 17 84.117 82.463 1.156 4.079 o
3 1 18 57.963 59.110 0.844 7.646 o
3 1 19 148.937 148.710 2.071 1.271 o
3 1 20 204.957 205.941 2.895 0.650 o
3 1 21 59.616 59.341 0.895 6.811 o
3 1 22 281.529 283.075 3.830 0.372 o
3 1 23 134.224 135.511 1.880 1.543 o
3 1 24 279.194 277.345 3.880 0.362 o
3 1 25 16.372 16.275 0.332 49.541 o
3 1 26 36.095 34.742 0.583 16.038 o
3 1 27 16.748 16.517 0.302 59.945 o
3 1 28 74.141 73.747 1.096 4.541 o
3 1 29 98.334 97.170 1.377 2.874 o
3 1 30 49.537 50.786 0.724 10.407 o
3 1 31 6.921 6.936 0.161 210.745 o
3 1 32 16.414 16.285 0.392 35.471 o
3 1 33 17.167 16.999 0.312 56.140 o
3 1 34 25.277 24.438 0.402 33.719 o
3 1 35 14.559 14.204 0.281 68.815 o
3 1 36 6.073 6.404 0.191 149.448 o
3 1 37 4.565 4.805 0.161 210.745 o
3 1 38 5.298 5.418 0.171 186.680 o
3 1 39 1.580 1.558 0.131 319.235 o
3 1 40 10.118 10.274 0.271 74.006 o
3 2 1 268.279 254.837 5.167 0.204 o
3 2 2 57.612 56.145 1.076 4.712 o
3 2 3 609.537 583.673 10.978 0.045 o
3 2 4 1443.180 1452.080 23.413 0.010 o
3 2 5 358.396 354.691 5.046 0.214 o
3 2 6 201.502 203.920 2.885 0.655 o
3 2 7 1119.970 1132.110 15.883 0.022 o
3 2 8 6.437 6.484 0.121 374.657 o
3 2 9 871.188 852.152 11.138 0.044 o
3 2 10 550.233 545.704 8.294 0.079 o
3 2 11 75.521 75.788 1.005 5.395 o
3 2 12 59.861 58.959 0.814 8.223 o
3 2 13 87.695 88.454 1.136 4.225 o
3 2 14 749.440 749.885 9.399 0.062 o
3 2 15 19.983 19.955 0.302 59.945 o
3 2 16 4.690 4.514 0.101 539.507 o
3 2 17 40.641 39.698 0.573 16.605 o
3 2 18 158.853 157.808 2.171 1.156 o
3 2 19 177.864 175.903 2.403 0.944 o
3 2 20 169.779 173.189 2.543 0.843 o
3 2 21 49.708 49.580 0.854 7.467 o
3 2 22 188.886 190.982 2.734 0.729 o
3 2 23 65.915 64.317 0.935 6.238 o
3 2 24 34.869 33.878 0.553 17.835 o
3 2 25 27.931 27.544 0.493 22.470 o
3 2 26 11.189 11.159 0.231 101.986 o
3 2 27 28.201 28.288 0.493 22.470 o
3 2 28 23.067 23.242 0.382 37.362 o
3 2 29 38.685 38.753 0.613 14.499 o
3 2 30 2.254 2.604 0.121 374.657 o
3 2 31 29.568 29.334 0.503 21.580 o
3 2 32 29.424 28.811 0.513 20.742 o
3 2 33 25.526 25.061 0.452 26.642 o
3 2 34 0.485 0.493 0.101 539.507 o
3 2 35 10.742 10.817 0.231 101.986 o
3 2 36 22.553 22.478 0.382 37.362 o
3 2 37 9.291 9.620 0.261 79.809 o
3 2 38 0.623 0.704 0.111 445.873 o
3 2 39 5.234 5.167 0.171 186.680 o
3 2 40 13.583 13.028 0.362 41.629 o
3 3 0 208.496 216.385 12.988 0.032 o
3 3 1 189.719 189.002 3.709 0.396 o
3 3 2 585.867 587.473 10.575 0.049 o
3 3 3 540.161 526.965 8.173 0.082 o
3 3 4 174.086 180.165 3.327 0.492 o
3 3 5 363.380 361.618 4.775 0.239 o
3 3 6 190.629 187.806 2.634 0.786 o
3 3 7 188.702 185.333 2.382 0.961 o
3 3 8 88.196 86.152 1.116 4.379 o
3 3 9 178.457 176.677 2.322 1.011 o
3 3 10 413.845 418.838 5.378 0.188 o
3 3 11 219.906 223.020 3.086 0.572 o
3 3 12 48.877 49.751 0.653 12.769 o
3 3 13 90.292 87.509 1.096 4.541 o
3 3 14 49.035 50.505 0.663 12.385 o
3 3 15 363.359 361.567 4.473 0.272 o
3 3 16 33.327 33.053 0.442 27.867 o
3 3 17 383.002 385.433 5.026 0.216 o
3 3 18 142.311 144.187 1.850 1.594 o
3 3 19 240.339 239.768 3.277 0.508 o
3 3 20 158.358 154.320 2.272 1.056 o
3 3 21 312.506 322.603 4.162 0.315 o
3 3 22 9.185 9.329 0.181 166.514 o
3 3 23 0.196 0.131 0.050 2158.030 o
3 3 24 0.924 1.277 0.080 842.979 o
3 3 25 148.696 147.403 1.679 1.934 o
3 3 26 137.692 135.149 1.789 1.703 o
3 3 27 62.607 61.362 0.794 8.645 o
3 3 28 17.412 17.994 0.302 59.945 o
3 3 29 73.791 74.320 1.035 5.085 o
3 3 30 25.986 25.996 0.422 30.584 o
3 3 31 60.311 58.798 0.895 6.811 o
3 3 32 3.685 3.368 0.121 374.657 o
3 3 33 61.230 59.975 0.895 6.811 o
3 3 34 4.106 4.031 0.151 239.781 o
3 3 35 48.425 49.218 0.774 9.099 o
3 3 36 4.087 3.971 0.161 210.745 o
3 3 37 0.457 0.523 0.101 539.507 o
3 3 38 5.264 5.348 0.181 166.514 o
3 3 39 1.139 1.387 0.131 319.235 o
3 3 40 2.220 2.614 0.151 239.781 o
3 4 0 2117.330 2116.040 50.545 0.002 o
3 4 1 67.884 66.087 1.126 4.301 o
3 4 2 1225.600 1254.410 17.482 0.018 o
3 4 3 219.670 215.250 3.307 0.498 o
3 4 4 269.285 266.519 4.272 0.299 o
3 4 5 42.502 41.709 0.694 11.332 o
3 4 6 323.392 324.020 4.795 0.237 o
3 4 7 38.957 37.889 0.543 18.502 o
3 4 8 840.481 839.767 12.124 0.037 o
3 4 9 897.783 875.776 11.500 0.041 o
3 4 10 245.905 251.067 3.287 0.505 o
3 4 11 485.758 482.220 6.042 0.149 o
3 4 12 367.366 371.278 4.584 0.259 o
3 4 13 280.293 275.968 3.327 0.492 o
3 4 14 49.637 50.153 0.643 13.171 o
3 4 15 45.322 45.991 0.633 13.593 o
3 4 16 400.203 401.426 5.006 0.218 o
3 4 17 60.282 61.724 0.935 6.238 o
3 4 18 29.571 30.209 0.493 22.470 o
3 4 19 4.701 4.855 0.121 374.657 o
3 4 20 32.524 32.420 0.483 23.416 o
3 4 21 116.427 117.949 1.608 2.107 o
3 4 22 23.491 23.815 0.432 29.178 o
3 4 23 65.193 65.654 1.066 4.802 o
3 4 24 18.353 18.346 0.322 52.686 o
3 4 25 10.556 10.596 0.231 101.986 o
3 4 26 3.924 4.202 0.151 239.781 o
3 4 27 37.867 39.075 0.573 16.605 o
3 4 28 5.056 5.077 0.141 275.258 o
3 4 29 15.173 15.783 0.281 68.815 o
3 4 30 4.630 4.765 0.141 275.258 o
3 4 31 28.966 28.791 0.472 24.423 o
3 4 32 0.383 0.472 0.090 666.057 o
3 4 33 52.207 51.792 0.754 9.591 o
3 4 34 5.008 4.725 0.141 275.258 o
3 4 35 4.473 4.423 0.141 275.258 o
3 4 36 10.776 10.304 0.231 101.986 o
3 4 37 3.268 3.227 0.131 319.235 o
3 4 38 13.726 14.154 0.281 68.815 o
3 4 39 1.329 1.377 0.121 374.657 o
3 4 40 5.668 6.032 0.211 122.337 o
3 5 0 485.772 481.989 8.113 0.083 o
3 5 1 42.511 41.689 0.563 17.204 o
3 5 2 363.079 364.261 4.866 0.230 o
3 5 3 285.698 286.242 3.981 0.344 o
3 5 4 33.726 33.395 0.553 17.835 o
3 5 5 530.776 537.400 7.037 0.110 o
3 5 6 276.014 266.569 3.780 0.382 o
3 5 7 1424.280 1430.070 20.025 0.014 o
3 5 8 227.993 225.694 3.277 0.508 o
3 5 9 311.240 303.764 4.132 0.319 o
3 5 10 891.413 882.561 11.732 0.040 o
3 5 11 18.908 18.829 0.322 52.686 o
3 5 12 8.701 8.344 0.181 166.514 o
3 5 13 553.830 547.734 7.127 0.107 o
3 5 14 56.313 55.803 0.794 8.645 o
3 5 15 869.318 879.455 12.958 0.032 o
3 5 16 84.515 84.272 1.216 3.685 o
3 5 17 300.039 298.597 4.102 0.324 o
3 5 18 24.165 23.684 0.382 37.362 o
3 5 19 353.448 349.544 5.006 0.218 o
3 5 20 116.818 116.451 1.578 2.189 o
3 5 21 69.249 67.625 1.086 4.625 o
3 5 22 10.980 10.143 0.221 111.468 o
3 5 23 150.229 150.550 2.111 1.223 o
3 5 24 36.231 35.607 0.563 17.204 o
3 5 25 10.301 10.133 0.211 122.337 o
3 5 26 5.440 5.278 0.161 210.745 o
3 5 27 5.780 6.092 0.161 210.745 o
3 5 28 3.938 3.860 0.141 275.258 o
3 5 29 107.958 107.394 1.618 2.081 o
3 5 30 8.756 8.947 0.221 111.468 o
3 5 31 139.711 141.643 2.282 1.047 o
3 5 32 1.549 1.719 0.121 374.657 o
3 5 33 16.121 16.366 0.312 56.140 o
3 5 34 25.858 25.785 0.432 29.178 o
3 5 35 0.537 0.543 0.111 445.873 o
3 5 36 8.703 9.188 0.221 111.468 o
3 5 37 0.560 0.724 0.111 445.873 o
3 5 38 0.014 0.060 0.111 445.873 o
3 5 39 6.890 6.786 0.211 122.337 o
3 6 0 1989.010 1964.400 41.458 0.003 o
3 6 1 117.605 116.994 1.488 2.463 o
3 6 2 542.325 546.900 6.665 0.123 o
3 6 3 267.189 268.660 3.458 0.456 o
3 6 4 289.077 293.279 3.830 0.372 o
3 6 5 1354.880 1347.990 16.778 0.019 o
3 6 6 147.741 146.046 1.749 1.782 o
3 6 7 213.484 216.345 2.875 0.660 o
3 6 8 83.471 81.769 1.166 4.009 o
3 6 9 27.587 28.077 0.432 29.178 o
3 6 10 123.611 126.815 1.598 2.134 o
3 6 11 465.161 472.258 6.022 0.150 o
3 6 12 407.786 410.424 5.348 0.191 o
3 6 13 81.438 81.729 1.086 4.625 o
3 6 14 85.180 85.267 1.116 4.379 o
3 6 15 93.267 92.184 1.317 3.144 o
3 6 16 28.054 28.841 0.412 32.094 o
3 6 17 13.138 13.169 0.251 86.321 o
3 6 18 60.209 60.869 0.814 8.223 o
3 6 19 152.937 153.365 1.940 1.448 o
3 6 20 68.860 69.093 0.925 6.374 o
3 6 21 139.068 137.120 1.729 1.824 o
3 6 22 15.471 15.592 0.251 86.321 o
3 6 23 52.440 52.586 0.724 10.407 o
3 6 24 8.306 8.344 0.171 186.680 o
3 6 25 110.927 110.218 1.448 2.602 o
3 6 26 10.919 11.480 0.221 111.468 o
3 6 27 9.305 9.309 0.201 134.877 o
3 6 28 12.916 12.727 0.271 74.006 o
3 6 29 9.184 9.329 0.211 122.337 o
3 6 30 0.062 0.111 0.101 539.507 o
3 6 31 11.224 11.661 0.241 93.664 o
3 6 32 36.636 37.386 0.563 17.204 o
3 6 33 15.519 15.994 0.292 64.151 o
3 6 34 16.456 17.110 0.312 56.140 o
3 6 35 1.411 1.327 0.121 374.657 o
3 6 36 5.590 5.750 0.221 111.468 o
3 6 37 3.695 3.529 0.161 210.745 o
3 6 38 5.995 6.082 0.191 149.448 o
3 6 39 1.736 1.960 0.151 239.781 o
3 7 0 78.575 78.110 1.387 2.833 o
3 7 1 139.169 142.478 1.799 1.684 o
3 7 2 159.538 158.311 1.950 1.433 o
3 7 3 525.598 527.106 6.484 0.130 o
3 7 4 26.221 25.826 0.382 37.362 o
3 7 5 41.464 41.538 0.553 17.835 o
3 7 6 40.939 40.864 0.593 15.499 o
3 7 7 216.498 218.004 2.754 0.719 o
3 7 8 61.900 61.694 0.824 8.024 o
3 7 9 342.226 343.673 4.282 0.297 o
3 7 10 9.004 8.394 0.161 210.745 o
3 7 11 117.030 117.326 1.468 2.531 o
3 7 12 230.978 234.852 2.885 0.655 o
3 7 13 74.597 75.034 0.935 6.238 o
3 7 14 96.605 96.597 1.206 3.747 o
3 7 15 9.919 9.972 0.171 186.680 o
3 7 16 27.666 27.404 0.382 37.362 o
3 7 17 168.474 170.676 2.232 1.095 o
3 7 18 200.053 199.286 2.614 0.798 o
3 7 19 141.376 142.729 1.789 1.703 o
3 7 20 104.319 106.087 1.498 2.430 o
3 7 21 44.300 44.956 0.633 13.593 o
3 7 22 45.082 44.725 0.613 14.499 o
3 7 23 10.434 10.767 0.241 93.664 o
3 7 24 42.567 42.382 0.583 16.038 o
3 7 25 1.347 1.397 0.090 666.057 o
3 7 26 166.209 165.951 2.202 1.125 o
3 7 27 91.412 92.113 1.297 3.242 o
3 7 28 40.280 40.131 0.643 13.171 o
3 7 29 6.899 6.926 0.171 186.680 o
3 7 30 86.094 86.454 1.196 3.810 o
3 7 31 10.375 10.405 0.221 111.468 o
3 7 32 23.305 23.544 0.392 35.471 o
3 7 33 10.903 10.887 0.241 93.664 o
3 7 34 22.035 22.850 0.402 33.719 o
3 7 35 4.621 4.654 0.171 186.680 o
3 7 36 3.975 4.373 0.171 186.680 o
3 7 37 6.685 6.675 0.201 134.877 o
3 7 38 14.229 13.863 0.292 64.151 o
3 8 0 275.737 269.695 4.785 0.238 o
3 8 1 223.521 226.609 2.734 0.729 o
3 8 2 126.249 126.705 1.528 2.335 o
3 8 3 151.972 152.289 1.890 1.526 o
3 8 4 65.959 65.122 0.885 6.967 o
3 8 5 116.386 115.767 1.508 2.398 o
3 8 6 30.683 30.852 0.452 26.642 o
3 8 7 743.853 743.904 8.877 0.069 o
3 8 8 142.149 139.522 1.810 1.665 o
3 8 9 341.107 343.322 4.272 0.299 o
3 8 10 2.941 2.976 0.101 539.507 o
3 8 11 94.519 95.380 1.257 3.453 o
3 8 12 63.319 63.423 0.834 7.831 o
3 8 13 43.110 43.719 0.583 16.038 o
3 8 14 69.854 71.736 0.925 6.374 o
3 8 15 59.757 59.723 0.774 9.099 o
3 8 16 63.752 63.553 0.794 8.645 o
3 8 17 57.844 57.090 0.734 10.124 o
3 8 18 10.951 10.837 0.201 134.877 o
3 8 19 121.866 121.809 1.568 2.217 o
3 8 20 21.194 21.322 0.332 49.541 o
3 8 21 4.059 4.272 0.151 239.781 o
3 8 22 34.818 34.873 0.513 20.742 o
3 8 23 42.311 42.202 0.633 13.593 o
3 8 24 31.775 31.927 0.503 21.580 o
3 8 25 79.864 79.447 1.166 4.009 o
3 8 26 4.496 4.695 0.141 275.258 o
3 8 27 71.287 69.645 1.005 5.395 o
3 8 28 5.658 5.630 0.151 239.781 o
3 8 29 0.820 0.774 0.101 539.507 o
3 8 30 38.022 38.361 0.462 25.497 o
3 8 31 0.191 0.191 0.111 445.873 o
3 8 32 5.821 5.831 0.181 166.514 o
3 8 33 2.161 2.141 0.141 275.258 o
3 8 34 13.365 13.149 0.281 68.815 o
3 8 35 0.627 0.653 0.121 374.657 o
3 8 36 2.011 2.312 0.141 275.258 o
3 8 37 1.878 2.081 0.141 275.258 o
3 9 1 149.830 150.932 1.860 1.576 o
3 9 2 37.799 38.713 0.563 17.204 o
3 9 3 142.259 139.693 1.810 1.665 o
3 9 4 87.831 89.741 1.146 4.151 o
3 9 5 36.033 36.431 0.503 21.580 o
3 9 6 12.675 13.471 0.261 79.809 o
3 9 7 41.444 41.970 0.563 17.204 o
3 9 8 138.426 139.814 1.890 1.526 o
3 9 9 150.874 149.153 1.870 1.559 o
3 9 10 3.231 3.508 0.121 374.657 o
3 9 11 76.317 76.230 0.995 5.505 o
3 9 12 130.618 128.173 1.639 2.031 o
3 9 13 31.293 30.410 0.442 27.867 o
3 9 14 209.299 207.760 2.574 0.823 o
3 9 15 183.210 182.196 2.272 1.056 o
3 9 16 88.635 86.956 1.096 4.541 o
3 9 17 34.096 33.717 0.472 24.423 o
3 9 18 46.919 46.876 0.623 14.035 o
3 9 19 147.606 144.438 1.769 1.742 o
3 9 20 28.866 28.369 0.432 29.178 o
3 9 21 11.104 11.420 0.221 111.468 o
3 9 22 79.578 79.688 1.156 4.079 o
3 9 23 7.675 8.123 0.191 149.448 o
3 9 24 92.312 90.947 1.287 3.293 o
3 9 25 12.522 12.616 0.261 79.809 o
3 9 26 38.426 38.522 0.613 14.499 o
3 9 27 39.570 39.407 0.643 13.171 o
3 9 28 54.502 54.084 0.844 7.646 o
3 9 29 2.036 2.362 0.131 319.235 o
3 9 30 9.398 9.118 0.221 111.468 o
3 9 31 20.472 19.633 0.402 33.719 o
3 9 32 61.013 59.110 0.784 8.868 o
3 9 33 6.242 6.595 0.191 149.448 o
3 9 34 1.360 1.317 0.141 275.258 o
3 9 35 8.495 8.575 0.211 122.337 o
3 9 36 8.532 8.535 0.231 101.986 o
3 10 0 246.897 240.874 4.162 0.315 o
3 10 1 107.870 108.429 1.377 2.874 o
3 10 2 295.638 299.773 3.639 0.412 o
3 10 3 167.610 166.453 1.840 1.611 o
3 10 4 144.943 146.670 1.840 1.611 o
3 10 5 214.470 217.320 2.694 0.751 o
3 10 6 270.553 276.280 3.569 0.428 o
3 10 7 203.636 204.624 2.574 0.823 o
3 10 8 23.672 24.247 0.372 39.409 o
3 10 9 146.259 147.434 1.880 1.543 o
3 10 10 121.042 117.748 1.468 2.531 o
3 10 11 97.700 99.321 1.267 3.398 o
3 10 12 140.829 138.949 1.719 1.845 o
3 10 13 6.128 6.353 0.151 239.781 o
3 10 14 108.465 108.087 1.377 2.874 o
3 10 15 59.764 59.311 0.804 8.430 o
3 10 16 7.103 6.866 0.161 210.745 o
3 10 17 93.838 94.204 1.277 3.345 o
3 10 18 21.804 22.046 0.352 44.041 o
3 10 19 29.934 28.731 0.483 23.416 o
3 10 20 0.847 0.834 0.101 539.507 o
3 10 21 92.221 91.691 1.156 4.079 o
3 10 22 23.044 23.282 0.412 32.094 o
3 10 23 7.066 6.926 0.181 166.514 o
3 10 24 10.022 10.465 0.271 74.006 o
3 10 25 13.449 13.692 0.271 74.006 o
3 10 26 5.668 5.398 0.171 186.680 o
3 10 27 7.310 7.731 0.231 101.986 o
3 10 28 3.238 3.277 0.141 275.258 o
3 10 29 34.244 34.391 0.533 19.206 o
3 10 30 0.392 0.392 0.121 374.657 o
3 10 31 9.076 9.188 0.231 101.986 o
3 10 32 23.750 23.885 0.392 35.471 o
3 10 33 2.568 2.664 0.131 319.235 o
3 10 34 3.680 3.860 0.151 239.781 o
3 10 35 0.611 0.663 0.111 445.873 o
3 11 0 87.090 87.127 1.568 2.217 o
3 11 1 69.546 69.324 0.905 6.661 o
3 11 2 67.201 67.434 0.875 7.128 o
3 11 3 107.732 108.509 1.407 2.753 o
3 11 4 14.749 14.938 0.261 79.809 o
3 11 5 61.937 60.809 0.804 8.430 o
3 11 6 22.468 23.071 0.352 44.041 o
3 11 7 29.222 29.253 0.432 29.178 o
3 11 8 48.393 48.263 0.694 11.332 o
3 11 9 32.298 31.767 0.462 25.497 o
3 11 10 240.050 241.879 2.754 0.719 o
3 11 11 9.143 9.118 0.191 149.448 o
3 11 12 105.333 105.132 1.337 3.050 o
3 11 13 230.151 229.545 2.805 0.693 o
3 11 14 21.441 21.030 0.342 46.670 o
3 11 15 31.680 31.073 0.483 23.416 o
3 11 16 18.805 18.668 0.352 44.041 o
3 11 17 288.124 290.243 4.333 0.290 o
3 11 18 1.723 1.940 0.171 186.680 o
3 11 19 71.759 72.138 1.126 4.301 o
3 11 20 9.372 9.691 0.211 122.337 o
3 11 21 42.312 41.930 0.623 14.035 o
3 11 22 49.541 48.052 0.694 11.332 o
3 11 23 6.628 6.705 0.181 166.514 o
3 11 24 34.251 33.536 0.523 19.952 o
3 11 25 16.033 16.064 0.292 64.151 o
3 11 26 2.022 2.121 0.131 319.235 o
3 11 27 25.154 25.433 0.412 32.094 o
3 11 28 2.510 2.664 0.141 275.258 o
3 11 29 78.450 78.663 1.086 4.625 o
3 11 30 0.687 0.925 0.121 374.657 o
3 11 31 22.886 22.709 0.392 35.471 o
3 11 32 3.357 3.398 0.161 210.745 o
3 11 33 4.302 4.664 0.181 166.514 o
3 11 34 3.454 3.398 0.171 186.680 o
3 12 0 1.554 1.689 0.141 275.258 o
3 12 1 10.766 10.334 0.221 111.468 o
3 12 2 322.043 313.978 3.870 0.364 o
3 12 3 100.343 98.537 1.267 3.398 o
3 12 4 59.636 59.693 0.824 8.024 o
3 12 5 4.747 4.926 0.141 275.258 o
3 12 6 89.514 90.153 1.166 4.009 o
3 12 7 24.512 24.649 0.382 37.362 o
3 12 8 50.569 49.972 0.684 11.668 o
3 12 9 16.828 16.899 0.302 59.945 o
3 12 10 48.363 50.083 0.674 12.018 o
3 12 11 12.996 12.697 0.261 79.809 o
3 12 12 174.159 170.706 2.533 0.850 o
3 12 13 57.822 58.065 0.965 5.854 o
3 12 14 24.320 25.142 0.462 25.497 o
3 12 15 8.205 7.901 0.251 86.321 o
3 12 16 76.329 76.602 1.136 4.225 o
3 12 17 52.007 52.214 0.774 9.099 o
3 12 18 19.387 19.080 0.352 44.041 o
3 12 19 9.587 9.138 0.261 79.809 o
3 12 20 23.916 25.212 0.452 26.642 o
3 12 21 9.304 8.947 0.201 134.877 o
3 12 22 28.852 29.123 0.442 27.867 o
3 12 23 10.809 10.756 0.221 111.468 o
3 12 24 9.725 9.862 0.211 122.337 o
3 12 25 7.476 7.550 0.201 134.877 o
3 12 26 7.570 7.781 0.201 134.877 o
3 12 27 9.121 9.208 0.221 111.468 o
3 12 28 3.355 4.051 0.171 186.680 o
3 12 29 3.648 4.091 0.161 210.745 o
3 12 30 0.824 0.744 0.131 319.235 o
3 12 31 7.176 7.519 0.201 134.877 o
3 12 32 0.586 0.583 0.131 319.235 o
3 13 0 41.216 40.060 1.035 5.085 o
3 13 1 28.226 28.067 0.472 24.423 o
3 13 2 11.701 11.239 0.241 93.664 o
3 13 3 40.127 39.799 0.633 13.593 o
3 13 4 16.983 16.597 0.322 52.686 o
3 13 5 38.452 38.351 0.603 14.986 o
3 13 6 57.950 57.431 0.965 5.854 o
3 13 7 13.711 13.883 0.332 49.541 o
3 13 8 10.859 11.038 0.292 64.151 o
3 13 9 16.773 17.110 0.362 41.629 o
3 13 10 53.168 53.933 0.905 6.661 o
3 13 11 23.898 23.634 0.432 29.178 o
3 13 12 10.770 10.063 0.241 93.664 o
3 13 13 19.024 18.085 0.322 52.686 o
3 13 14 28.733 27.987 0.452 26.642 o
3 13 15 62.314 63.332 0.865 7.295 o
3 13 16 45.831 45.840 0.663 12.385 o
3 13 17 31.522 30.711 0.462 25.497 o
3 13 18 24.561 24.770 0.442 27.867 o
3 13 19 31.985 31.817 0.493 22.470 o
3 13 20 13.681 13.702 0.281 68.815 o
3 13 21 26.358 27.032 0.432 29.178 o
3 13 22 5.657 5.841 0.181 166.514 o
3 13 23 26.578 26.017 0.422 30.584 o
3 13 24 5.722 5.911 0.171 186.680 o
3 13 25 5.469 5.640 0.171 186.680 o
3 13 26 2.633 2.744 0.131 319.235 o
3 13 27 31.539 32.118 0.513 20.742 o
3 13 28 9.114 9.168 0.241 93.664 o
3 13 29 6.196 6.735 0.201 134.877 o
3 13 30 5.878 5.991 0.201 134.877 o
3 13 31 16.130 15.763 0.322 52.686 o
3 14 0 126.817 131.028 4.825 0.234 o
3 14 1 57.077 57.110 1.156 4.079 o
3 14 2 4.459 4.614 0.241 93.664 o
3 14 3 173.373 174.114 3.046 0.588 o
3 14 4 42.589 41.900 0.784 8.868 o
3 14 5 5.512 5.599 0.211 122.337 o
3 14 6 4.540 4.373 0.201 134.877 o
3 14 7 183.143 181.321 2.775 0.708 o
3 14 8 108.038 107.172 1.729 1.824 o
3 14 9 85.121 86.062 1.347 3.005 o
3 14 10 16.322 16.557 0.342 46.670 o
3 14 11 7.034 7.369 0.211 122.337 o
3 14 12 3.039 3.327 0.171 186.680 o
3 14 13 13.564 13.581 0.302 59.945 o
3 14 14 23.746 23.393 0.442 27.867 o
3 14 15 14.544 15.019 0.312 56.140 o
3 14 16 36.346 35.637 0.603 14.986 o
3 14 17 14.838 14.757 0.312 56.140 o
3 14 18 16.561 16.617 0.362 41.629 o
3 14 19 0.385 0.533 0.131 319.235 o
3 14 20 3.957 4.031 0.181 166.514 o
3 14 21 12.265 12.325 0.292 64.151 o
3 14 22 3.766 4.091 0.181 166.514 o
3 14 23 13.873 14.134 0.392 35.471 o
3 14 24 1.659 2.141 0.201 134.877 o
3 14 25 3.980 4.363 0.191 149.448 o
3 14 26 1.333 1.226 0.141 275.258 o
3 14 27 6.240 6.766 0.211 122.337 o
3 14 28 2.291 2.563 0.181 166.514 o
3 14 29 8.682 8.505 0.271 74.006 o
3 15 0 4.758 4.916 0.221 111.468 o
3 15 1 6.522 6.615 0.201 134.877 o
3 15 2 6.882 6.967 0.191 149.448 o
3 15 3 18.400 17.904 0.382 37.362 o
3 15 4 48.934 47.650 0.734 10.124 o
3 15 5 17.979 18.688 0.352 44.041 o
3 15 6 1.107 1.146 0.121 374.657 o
3 15 7 78.950 77.818 1.106 4.459 o
3 15 8 40.984 41.598 0.643 13.171 o
3 15 9 5.338 5.619 0.211 122.337 o
3 15 10 83.717 83.186 1.116 4.379 o
3 15 11 15.281 14.788 0.281 68.815 o
3 15 12 48.206 49.419 0.714 10.702 o
3 15 13 20.761 20.970 0.362 41.629 o
3 15 14 10.912 10.817 0.251 86.321 o
3 15 15 4.987 5.258 0.171 186.680 o
3 15 16 25.191 24.649 0.442 27.867 o
3 15 17 3.328 3.639 0.151 239.781 o
3 15 18 58.026 57.904 0.804 8.430 o
3 15 19 6.139 6.223 0.181 166.514 o
3 15 20 9.823 9.550 0.231 101.986 o
3 15 21 9.424 9.741 0.231 101.986 o
3 15 22 41.996 41.860 0.603 14.986 o
3 15 23 30.596 30.390 0.493 22.470 o
3 15 24 5.680 5.790 0.191 149.448 o
3 15 25 0.341 0.483 0.131 319.235 o
3 15 26 18.236 18.527 0.342 46.670 o
3 15 27 4.883 4.845 0.171 186.680 o
3 16 0 16.354 16.406 0.452 26.642 o
3 16 1 5.052 4.916 0.181 166.514 o
3 16 2 9.157 8.746 0.211 122.337 o
3 16 3 85.778 85.177 1.166 4.009 o
3 16 4 0.010 0.231 0.131 319.235 o
3 16 5 189.885 189.957 2.433 0.921 o
3 16 6 4.065 4.031 0.161 210.745 o
3 16 7 50.229 50.636 0.724 10.407 o
3 16 8 24.687 23.604 0.392 35.471 o
3 16 9 16.163 15.823 0.312 56.140 o
3 16 10 10.845 10.314 0.241 93.664 o
3 16 11 52.710 52.707 0.774 9.099 o
3 16 12 10.566 10.596 0.241 93.664 o
3 16 13 0.606 0.724 0.131 319.235 o
3 16 14 1.533 1.417 0.141 275.258 o
3 16 15 2.380 2.624 0.151 239.781 o
3 16 16 5.061 5.026 0.171 186.680 o
3 16 17 0.505 0.734 0.141 275.258 o
3 16 18 0.011 0.191 0.131 319.235 o
3 16 19 18.887 18.678 0.372 39.409 o
3 16 20 14.165 14.305 0.292 64.151 o
3 16 21 24.902 25.675 0.442 27.867 o
3 16 22 9.393 9.178 0.231 101.986 o
3 16 23 0.439 0.553 0.141 275.258 o
3 16 24 8.560 8.123 0.251 86.321 o
3 17 0 0.268 0.181 0.171 186.680 o
3 17 1 32.969 32.772 0.493 22.470 o
3 17 2 0.916 1.066 0.131 319.235 o
3 17 3 3.947 3.951 0.161 210.745 o
3 17 4 4.882 5.157 0.201 134.877 o
3 17 5 0.923 1.025 0.141 275.258 o
3 17 6 15.960 15.622 0.302 59.945 o
3 17 7 16.808 16.527 0.312 56.140 o
3 17 8 13.658 13.672 0.281 68.815 o
3 17 9 21.730 22.428 0.422 30.584 o
3 17 10 21.196 21.272 0.382 37.362 o
3 17 11 3.735 3.860 0.161 210.745 o
3 17 12 14.343 14.687 0.292 64.151 o
3 17 13 4.156 4.504 0.171 186.680 o
3 17 14 8.534 8.525 0.221 111.468 o
3 17 15 1.389 1.679 0.151 239.781 o
3 17 16 2.794 2.704 0.161 210.745 o
3 17 17 1.912 1.960 0.161 210.745 o
3 17 18 6.435 6.946 0.211 122.337 o
3 17 19 4.045 4.142 0.171 186.680 o
3 17 20 11.291 11.159 0.261 79.809 o
3 17 21 3.849 4.333 0.211 122.337 o
3 18 0 2.501 2.734 0.211 122.337 o
3 18 1 8.790 8.947 0.251 86.321 o
3 18 2 2.782 3.056 0.151 239.781 o
3 18 3 1.728 1.719 0.151 239.781 o
3 18 4 14.336 14.235 0.302 59.945 o
3 18 5 0.919 0.804 0.141 275.258 o
3 18 6 14.764 14.798 0.342 46.670 o
3 18 7 20.009 19.613 0.362 41.629 o
3 18 8 28.191 28.449 0.462 25.497 o
3 18 9 35.089 35.667 0.543 18.502 o
3 18 10 9.668 9.238 0.241 93.664 o
3 18 11 3.802 3.730 0.161 210.745 o
3 18 12 1.877 1.749 0.151 239.781 o
3 18 13 2.485 2.533 0.151 239.781 o
3 18 14 5.173 4.936 0.191 149.448 o
3 18 15 0.490 0.583 0.141 275.258 o
3 18 16 7.418 7.047 0.221 111.468 o
3 18 17 10.904 10.656 0.261 79.809 o
3 19 0 0.016 0.000 0.191 149.448 o
3 19 1 2.798 3.257 0.171 186.680 o
3 19 2 1.722 1.950 0.151 239.781 o
3 19 3 4.381 4.554 0.201 134.877 o
3 19 4 15.552 15.642 0.322 52.686 o
3 19 5 2.138 1.890 0.151 239.781 o
3 19 6 7.764 8.143 0.241 93.664 o
3 19 7 1.308 1.226 0.151 239.781 o
3 19 8 1.223 1.257 0.151 239.781 o
3 19 9 21.094 21.111 0.372 39.409 o
3 19 10 2.712 2.584 0.171 186.680 o
3 19 11 11.180 10.103 0.261 79.809 o
3 19 12 1.687 1.709 0.161 210.745 o
4 0 0 929.631 901.762 24.448 0.009 o
4 0 1 29.633 28.319 0.603 14.986 o
4 0 2 208.174 194.913 5.107 0.209 o
4 0 3 349.694 346.046 8.233 0.080 o
4 0 4 206.809 209.650 3.941 0.351 o
4 0 5 185.324 187.564 4.011 0.339 o
4 0 6 243.669 239.467 4.634 0.254 o
4 0 7 865.002 817.852 15.290 0.023 o
4 0 9 67.068 68.057 1.920 1.479 o
4 0 11 40.159 41.035 0.875 7.128 o
4 0 13 279.587 267.624 6.022 0.150 o
4 0 14 187.523 182.618 3.428 0.464 o
4 0 15 488.615 497.551 10.073 0.054 o
4 0 16 76.404 74.752 1.598 2.134 o
4 0 17 701.612 698.656 14.295 0.027 o
4 0 18 15.661 14.516 0.382 37.362 o
4 0 19 574.447 566.824 10.937 0.046 o
4 0 20 223.745 222.679 4.373 0.285 o
4 0 21 254.792 256.275 5.036 0.215 o
4 0 22 61.456 61.865 1.287 3.293 o
4 0 23 21.424 20.186 0.432 29.178 o
4 0 24 7.514 7.328 0.201 134.877 o
4 0 25 49.122 46.916 0.905 6.661 o
4 0 26 27.945 27.223 0.563 17.204 o
4 0 27 103.392 97.612 1.830 1.629 o
4 0 28 13.809 13.451 0.322 52.686 o
4 0 29 113.847 112.370 2.563 0.830 o
4 0 30 16.943 15.602 0.533 19.206 o
4 0 31 92.559 91.561 2.031 1.322 o
4 0 32 32.621 32.450 0.875 7.128 o
4 0 33 4.502 4.564 0.241 93.664 o
4 0 34 10.741 10.807 0.352 44.041 o
4 0 35 7.887 7.952 0.302 59.945 o
4 0 36 0.793 0.493 0.161 210.745 o
4 0 37 12.919 12.827 0.452 26.642 o
4 0 38 2.782 3.126 0.231 101.986 o
4 0 39 6.985 6.293 0.312 56.140 o
4 0 40 9.394 8.444 0.342 46.670 o
4 1 0 475.179 479.506 6.906 0.114 o
4 1 1 203.972 199.386 2.875 0.660 o
4 1 2 1357.760 1320.760 20.417 0.013 o
4 1 3 101.102 101.271 1.528 2.335 o
4 1 4 1125.960 1130.560 15.612 0.022 o
4 1 5 165.821 165.468 2.352 0.985 o
4 1 6 1120.070 1140.330 14.597 0.026 o
4 1 7 400.141 410.404 5.720 0.167 o
4 1 8 214.288 220.909 2.966 0.620 o
4 1 10 38.265 40.583 0.674 12.018 o
4 1 11 104.791 104.720 1.488 2.463 o
4 1 12 671.998 665.150 9.118 0.066 o
4 1 13 46.982 47.851 0.744 9.852 o
4 1 14 217.617 223.704 3.016 0.599 o
4 1 15 41.723 42.262 0.613 14.499 o
4 1 16 305.539 309.595 3.820 0.374 o
4 1 17 116.180 113.345 1.870 1.559 o
4 1 18 87.448 91.782 1.438 2.638 o
4 1 19 25.924 26.047 0.493 22.470 o
4 1 20 108.767 108.741 1.438 2.638 o
4 1 21 48.151 48.806 0.734 10.124 o
4 1 22 80.147 81.457 1.106 4.459 o
4 1 23 7.032 6.685 0.151 239.781 o
4 1 24 1.627 1.528 0.070 1101.030 o
4 1 25 5.721 5.841 0.151 239.781 o
4 1 26 32.729 32.169 0.593 15.499 o
4 1 27 21.838 22.076 0.392 35.471 o
4 1 28 13.202 13.169 0.292 64.151 o
4 1 29 10.575 10.374 0.302 59.945 o
4 1 30 0.745 0.734 0.101 539.507 o
4 1 31 6.011 5.700 0.191 149.448 o
4 1 32 13.658 13.189 0.271 74.006 o
4 1 33 13.200 12.747 0.281 68.815 o
4 1 34 8.815 8.374 0.191 149.448 o
4 1 35 17.272 16.587 0.352 44.041 o
4 1 36 0.426 0.583 0.121 374.657 o
4 1 37 1.319 1.377 0.131 319.235 o
4 1 38 13.795 13.732 0.342 46.670 o
4 1 39 10.185 9.811 0.261 79.809 o
4 1 40 9.913 9.721 0.251 86.321 o
4 2 0 78.510 79.085 1.669 1.958 o
4 2 1 20.915 20.910 0.382 37.362 o
4 2 2 123.151 119.366 1.759 1.762 o
4 2 3 167.262 164.242 2.453 0.906 o
4 2 4 99.239 97.763 1.508 2.398 o
4 2 5 146.145 145.343 2.081 1.259 o
4 2 6 92.746 94.134 1.297 3.242 o
4 2 7 155.566 159.678 2.322 1.011 o
4 2 8 331.971 329.700 4.494 0.270 o
4 2 9 263.285 258.486 3.348 0.487 o
4 2 10 10.512 10.676 0.201 134.877 o
4 2 11 80.210 78.623 1.066 4.802 o
4 2 12 36.370 36.562 0.513 20.742 o
4 2 13 140.597 141.100 1.789 1.703 o
4 2 14 151.803 152.400 2.091 1.247 o
4 2 15 91.269 91.219 1.166 4.009 o
4 2 16 49.200 50.244 0.684 11.668 o
4 2 17 490.303 486.533 6.635 0.124 o
4 2 18 109.560 110.389 1.518 2.366 o
4 2 19 314.171 315.847 4.564 0.262 o
4 2 20 52.876 52.827 0.935 6.238 o
4 2 21 21.555 21.744 0.422 30.584 o
4 2 22 80.894 79.990 1.096 4.541 o
4 2 23 13.396 12.787 0.251 86.321 o
4 2 24 65.981 64.971 1.035 5.085 o
4 2 25 47.449 47.992 0.774 9.099 o
4 2 26 126.466 125.991 1.820 1.647 o
4 2 27 133.220 133.350 2.282 1.047 o
4 2 28 62.635 61.704 1.035 5.085 o
4 2 29 75.108 75.114 1.317 3.144 o
4 2 30 57.958 57.190 0.995 5.505 o
4 2 31 40.859 41.236 0.714 10.702 o
4 2 32 32.034 30.942 0.563 17.204 o
4 2 33 37.340 36.652 0.633 13.593 o
4 2 34 7.988 8.022 0.201 134.877 o
4 2 35 13.457 13.551 0.281 68.815 o
4 2 36 20.449 20.900 0.382 37.362 o
4 2 37 14.132 13.752 0.302 59.945 o
4 2 38 26.088 24.850 0.513 20.742 o
4 2 39 0.287 0.241 0.101 539.507 o
4 3 0 421.475 412.917 7.509 0.097 o
4 3 1 310.893 319.074 4.242 0.303 o
4 3 2 131.747 130.052 1.749 1.782 o
4 3 3 501.068 498.003 6.655 0.123 o
4 3 4 231.905 227.373 3.026 0.595 o
4 3 5 836.367 822.014 11.179 0.044 o
4 3 6 11.512 11.541 0.211 122.337 o
4 3 7 1762.360 1765.960 23.634 0.010 o
4 3 8 18.576 18.718 0.372 39.409 o
4 3 9 394.714 392.530 5.308 0.194 o
4 3 10 151.956 152.571 2.081 1.259 o
4 3 11 207.716 208.363 2.563 0.830 o
4 3 12 70.598 70.932 0.925 6.374 o
4 3 13 30.156 29.726 0.533 19.206 o
4 3 14 307.503 306.770 3.770 0.384 o
4 3 15 209.153 211.058 2.553 0.836 o
4 3 16 87.372 88.132 1.106 4.459 o
4 3 17 258.614 254.435 3.046 0.588 o
4 3 18 37.480 37.054 0.503 21.580 o
4 3 19 54.584 54.797 0.684 11.668 o
4 3 20 8.916 9.058 0.161 210.745 o
4 3 21 25.350 25.142 0.332 49.541 o
4 3 22 5.165 5.227 0.141 275.258 o
4 3 23 57.355 58.597 0.814 8.223 o
4 3 24 50.750 50.234 0.784 8.868 o
4 3 25 48.061 46.856 0.734 10.124 o
4 3 26 9.710 9.389 0.211 122.337 o
4 3 27 35.923 35.134 0.573 16.605 o
4 3 28 10.167 10.093 0.261 79.809 o
4 3 29 26.449 25.976 0.493 22.470 o
4 3 30 17.384 16.627 0.332 49.541 o
4 3 31 5.947 6.092 0.191 149.448 o
4 3 32 2.351 2.423 0.121 374.657 o
4 3 33 0.927 0.895 0.101 539.507 o
4 3 34 0.736 0.754 0.111 445.873 o
4 3 35 10.866 11.159 0.302 59.945 o
4 3 36 5.028 4.926 0.171 186.680 o
4 3 37 10.783 10.264 0.271 74.006 o
4 3 38 1.513 1.598 0.151 239.781 o
4 3 39 11.338 10.706 0.261 79.809 o
4 4 0 567.433 540.687 11.360 0.042 o
4 4 1 72.479 69.887 0.975 5.734 o
4 4 2 37.442 36.371 0.573 16.605 o
4 4 3 222.691 216.406 2.815 0.688 o
4 4 4 118.889 118.844 1.578 2.189 o
4 4 5 101.915 103.463 1.407 2.753 o
4 4 6 43.428 43.408 0.694 11.332 o
4 4 7 37.489 38.231 0.603 14.986 o
4 4 8 766.892 788.226 11.128 0.044 o
4 4 9 244.357 245.498 3.257 0.514 o
4 4 10 281.012 291.218 4.031 0.336 o
4 4 11 93.249 89.942 1.307 3.192 o
4 4 12 325.439 329.137 4.423 0.279 o
4 4 13 34.410 33.566 0.603 14.986 o
4 4 14 98.776 97.472 1.307 3.192 o
4 4 15 15.572 15.672 0.251 86.321 o
4 4 16 173.000 171.560 2.141 1.189 o
4 4 17 6.125 6.042 0.141 275.258 o
4 4 18 448.335 449.549 5.408 0.186 o
4 4 19 60.640 61.412 0.784 8.868 o
4 4 20 215.773 213.008 2.694 0.751 o
4 4 21 40.080 39.206 0.533 19.206 o
4 4 22 132.096 132.214 1.538 2.305 o
4 4 23 10.368 10.334 0.201 134.877 o
4 4 24 86.836 86.082 1.126 4.301 o
4 4 25 12.293 11.722 0.221 111.468 o
4 4 26 156.581 157.245 2.101 1.235 o
4 4 27 21.067 21.644 0.382 37.362 o
4 4 28 177.598 178.245 2.513 0.863 o
4 4 29 36.692 35.788 0.623 14.035 o
4 4 30 21.573 20.658 0.382 37.362 o
4 4 31 2.312 2.473 0.121 374.657 o
4 4 32 22.744 22.287 0.372 39.409 o
4 4 33 1.822 2.011 0.131 319.235 o
4 4 34 3.230 3.348 0.151 239.781 o
4 4 35 0.254 0.483 0.121 374.657 o
4 4 36 32.441 31.787 0.724 10.407 o
4 4 37 4.465 4.594 0.191 149.448 o
4 4 38 14.415 14.225 0.372 39.409 o
4 4 39 10.138 9.088 0.271 74.006 o
4 5 0 199.924 198.120 3.639 0.412 o
4 5 1 32.237 33.063 0.513 20.742 o
4 5 2 451.201 450.333 5.549 0.177 o
4 5 3 1107.640 1138.010 14.014 0.028 o
4 5 4 95.376 91.530 1.226 3.625 o
4 5 5 2218.030 2223.540 28.831 0.007 o
4 5 6 213.368 216.788 2.835 0.678 o
4 5 7 434.088 435.164 5.760 0.164 o
4 5 8 99.365 101.633 1.397 2.792 o
4 5 9 312.030 307.403 4.112 0.323 o
4 5 10 254.447 249.620 3.207 0.530 o
4 5 11 146.903 147.263 1.960 1.419 o
4 5 12 15.725 15.471 0.271 74.006 o
4 5 13 186.152 182.045 2.684 0.757 o
4 5 14 37.748 36.934 0.583 16.038 o
4 5 15 39.453 39.256 0.653 12.769 o
4 5 16 9.502 9.701 0.201 134.877 o
4 5 17 7.742 8.002 0.171 186.680 o
4 5 18 103.532 101.865 1.397 2.792 o
4 5 19 30.525 30.973 0.462 25.497 o
4 5 20 9.418 9.218 0.181 166.514 o
4 5 21 88.188 87.891 1.216 3.685 o
4 5 22 113.783 117.094 1.608 2.107 o
4 5 23 28.375 28.872 0.462 25.497 o
4 5 24 0.915 0.955 0.090 666.057 o
4 5 25 19.293 19.442 0.402 33.719 o
4 5 26 4.733 4.805 0.151 239.781 o
4 5 27 2.307 2.393 0.121 374.657 o
4 5 28 30.659 30.862 0.523 19.952 o
4 5 29 4.955 5.197 0.151 239.781 o
4 5 30 4.128 4.152 0.131 319.235 o
4 5 31 46.790 47.479 0.694 11.332 o
4 5 32 1.709 1.578 0.101 539.507 o
4 5 33 2.903 2.986 0.131 319.235 o
4 5 34 0.203 0.171 0.090 666.057 o
4 5 35 0.259 0.181 0.101 539.507 o
4 5 36 0.129 0.261 0.111 445.873 o
4 5 37 2.422 2.382 0.131 319.235 o
4 5 38 4.052 3.810 0.181 166.514 o
4 6 1 80.721 79.819 1.066 4.802 o
4 6 2 8.754 8.555 0.171 186.680 o
4 6 3 60.078 61.151 0.774 9.099 o
4 6 4 73.377 71.435 0.915 6.515 o
4 6 5 236.422 231.203 3.126 0.558 o
4 6 6 410.361 412.605 4.946 0.223 o
4 6 7 216.933 219.120 2.734 0.729 o
4 6 8 37.274 36.984 0.523 19.952 o
4 6 9 3.091 3.378 0.101 539.507 o
4 6 10 530.291 541.049 6.353 0.135 o
4 6 11 95.980 92.938 1.216 3.685 o
4 6 12 106.658 106.338 1.377 2.874 o
4 6 13 316.734 318.934 3.971 0.346 o
4 6 14 98.786 96.084 1.257 3.453 o
4 6 15 120.894 119.296 1.518 2.366 o
4 6 16 291.341 290.233 3.609 0.419 o
4 6 17 192.584 190.560 2.674 0.762 o
4 6 18 92.976 91.591 1.206 3.747 o
4 6 19 21.025 20.658 0.312 56.140 o
4 6 20 149.313 148.851 1.960 1.419 o
4 6 21 76.330 75.577 1.106 4.459 o
4 6 22 58.302 58.316 0.824 8.024 o
4 6 23 134.949 134.637 1.759 1.762 o
4 6 24 75.127 72.943 1.005 5.395 o
4 6 25 11.169 10.485 0.231 101.986 o
4 6 26 44.328 45.036 0.744 9.852 o
4 6 27 34.749 34.481 0.603 14.986 o
4 6 28 77.273 76.331 1.136 4.225 o
4 6 29 61.787 61.221 0.905 6.661 o
4 6 30 18.268 18.758 0.352 44.041 o
4 6 31 62.973 64.006 0.965 5.854 o
4 6 32 7.113 7.580 0.231 101.986 o
4 6 33 13.934 14.396 0.302 59.945 o
4 6 34 10.530 11.219 0.292 64.151 o
4 6 35 0.325 0.322 0.111 445.873 o
4 6 36 3.064 3.277 0.161 210.745 o
4 6 37 9.188 9.520 0.231 101.986 o
4 6 38 5.625 5.891 0.241 93.664 o
4 7 0 132.442 137.944 2.382 0.961 o
4 7 1 67.066 67.092 0.895 6.811 o
4 7 2 462.691 469.886 5.821 0.161 o
4 7 3 47.364 46.926 0.653 12.769 o
4 7 4 181.176 184.649 2.322 1.011 o
4 7 5 57.920 57.904 0.794 8.645 o
4 7 6 212.825 218.014 2.674 0.762 o
4 7 7 251.456 251.279 3.247 0.517 o
4 7 8 233.965 235.154 2.976 0.616 o
4 7 9 167.985 170.243 2.151 1.178 o
4 7 10 145.488 148.831 1.870 1.559 o
4 7 11 129.500 133.078 1.789 1.703 o
4 7 12 211.239 216.084 2.694 0.751 o
4 7 13 54.824 55.652 0.754 9.591 o
4 7 14 232.141 229.534 2.945 0.628 o
4 7 15 58.086 59.583 0.764 9.340 o
4 7 16 246.439 247.257 2.986 0.612 o
4 7 17 53.096 53.028 0.684 11.668 o
4 7 18 34.470 33.928 0.472 24.423 o
4 7 19 3.266 3.126 0.101 539.507 o
4 7 20 10.462 10.364 0.221 111.468 o
4 7 21 19.228 19.884 0.342 46.670 o
4 7 22 11.975 12.405 0.231 101.986 o
4 7 23 51.628 53.089 0.784 8.868 o
4 7 24 28.578 28.429 0.472 24.423 o
4 7 25 9.231 8.676 0.231 101.986 o
4 7 26 39.698 40.231 0.593 15.499 o
4 7 27 1.807 1.970 0.121 374.657 o
4 7 28 2.550 2.493 0.111 445.873 o
4 7 29 48.092 47.570 0.754 9.591 o
4 7 30 15.251 15.381 0.312 56.140 o
4 7 31 8.426 8.696 0.221 111.468 o
4 7 32 4.864 5.197 0.181 166.514 o
4 7 33 0.681 0.905 0.111 445.873 o
4 7 34 7.694 7.540 0.201 134.877 o
4 7 35 4.295 4.664 0.161 210.745 o
4 7 36 3.426 3.800 0.151 239.781 o
4 7 37 2.462 2.704 0.141 275.258 o
4 8 0 0.657 0.653 0.101 539.507 o
4 8 1 51.940 50.525 0.774 9.099 o
4 8 2 40.063 39.417 0.603 14.986 o
4 8 3 43.364 43.398 0.583 16.038 o
4 8 4 78.745 79.065 1.015 5.289 o
4 8 5 112.069 114.360 1.458 2.566 o
4 8 6 18.248 18.396 0.312 56.140 o
4 8 7 8.333 8.525 0.171 186.680 o
4 8 8 1.683 1.940 0.090 666.057 o
4 8 9 9.093 9.168 0.181 166.514 o
4 8 10 1.930 2.101 0.090 666.057 o
4 8 11 72.605 75.054 1.056 4.893 o
4 8 12 19.662 19.703 0.312 56.140 o
4 8 13 58.882 60.608 0.814 8.223 o
4 8 14 15.275 15.411 0.261 79.809 o
4 8 15 212.204 212.093 2.664 0.768 o
4 8 16 22.341 22.106 0.332 49.541 o
4 8 17 347.319 345.151 4.152 0.316 o
4 8 18 11.851 11.852 0.211 122.337 o
4 8 19 204.080 199.999 2.352 0.985 o
4 8 20 9.166 9.058 0.201 134.877 o
4 8 21 68.452 67.987 0.985 5.618 o
4 8 22 29.910 29.847 0.513 20.742 o
4 8 23 1.107 1.116 0.101 539.507 o
4 8 24 63.271 62.800 0.915 6.515 o
4 8 25 81.484 79.950 1.156 4.079 o
4 8 26 10.116 9.791 0.261 79.809 o
4 8 27 78.696 76.300 1.166 4.009 o
4 8 28 3.133 2.966 0.131 319.235 o
4 8 29 101.879 100.719 1.357 2.960 o
4 8 30 1.869 1.729 0.111 445.873 o
4 8 31 22.876 23.574 0.392 35.471 o
4 8 32 5.656 5.509 0.171 186.680 o
4 8 33 18.668 18.477 0.322 52.686 o
4 8 34 0.089 0.131 0.121 374.657 o
4 8 35 32.626 32.792 0.513 20.742 o
4 8 36 10.008 9.389 0.231 101.986 o
4 9 0 267.109 269.504 4.614 0.256 o
4 9 1 119.159 120.150 1.538 2.305 o
4 9 2 190.368 190.691 2.332 1.002 o
4 9 3 219.311 215.471 2.624 0.792 o
4 9 4 532.649 530.956 6.484 0.130 o
4 9 5 23.335 23.262 0.362 41.629 o
4 9 6 127.459 127.650 1.608 2.107 o
4 9 7 158.449 158.763 2.021 1.335 o
4 9 8 72.213 71.797 0.955 5.978 o
4 9 9 127.718 125.991 1.588 2.161 o
4 9 10 55.342 56.094 0.734 10.124 o
4 9 11 10.837 11.239 0.261 79.809 o
4 9 12 185.426 184.066 2.262 1.066 o
4 9 13 33.265 33.305 0.483 23.416 o
4 9 14 276.006 279.657 3.488 0.448 o
4 9 15 25.773 25.986 0.392 35.471 o
4 9 16 75.159 76.099 1.005 5.395 o
4 9 17 20.346 19.573 0.312 56.140 o
4 9 18 8.656 9.168 0.191 149.448 o
4 9 19 32.461 33.687 0.513 20.742 o
4 9 20 7.965 8.143 0.181 166.514 o
4 9 21 16.962 17.130 0.312 56.140 o
4 9 22 13.901 14.979 0.292 64.151 o
4 9 23 19.379 18.829 0.352 44.041 o
4 9 24 17.382 17.622 0.342 46.670 o
4 9 25 1.900 1.940 0.141 275.258 o
4 9 26 6.732 7.158 0.191 149.448 o
4 9 27 10.213 9.932 0.221 111.468 o
4 9 28 4.055 4.262 0.151 239.781 o
4 9 29 11.158 11.742 0.271 74.006 o
4 9 30 4.857 4.886 0.181 166.514 o
4 9 31 3.908 3.619 0.131 319.235 o
4 9 32 29.341 28.912 0.392 35.471 o
4 9 33 1.587 1.588 0.131 319.235 o
4 9 34 17.369 16.607 0.372 39.409 o
4 9 35 1.070 1.066 0.131 319.235 o
4 10 0 4.488 4.624 0.191 149.448 o
4 10 1 22.302 23.131 0.352 44.041 o
4 10 2 87.813 88.344 1.096 4.541 o
4 10 3 22.551 22.297 0.342 46.670 o
4 10 4 71.626 70.882 0.915 6.515 o
4 10 5 59.562 58.879 0.784 8.868 o
4 10 6 103.429 104.428 1.387 2.833 o
4 10 7 139.901 139.130 1.779 1.722 o
4 10 8 6.609 6.424 0.161 210.745 o
4 10 9 10.181 10.143 0.201 134.877 o
4 10 10 94.631 92.887 1.186 3.875 o
4 10 11 7.929 7.700 0.181 166.514 o
4 10 12 36.377 36.672 0.513 20.742 o
4 10 13 27.879 28.781 0.412 32.094 o
4 10 14 56.074 55.310 0.754 9.591 o
4 10 15 121.310 121.950 1.629 2.056 o
4 10 16 148.253 150.711 2.141 1.189 o
4 10 17 80.237 80.663 1.277 3.345 o
4 10 18 47.534 45.036 0.804 8.430 o
4 10 19 140.546 138.225 2.372 0.969 o
4 10 20 47.474 46.393 0.734 10.124 o
4 10 21 41.869 41.840 0.623 14.035 o
4 10 22 55.885 54.978 0.724 10.407 o
4 10 23 25.855 25.313 0.422 30.584 o
4 10 24 28.668 29.233 0.452 26.642 o
4 10 25 9.797 10.143 0.231 101.986 o
4 10 26 14.982 14.526 0.281 68.815 o
4 10 27 16.615 16.869 0.302 59.945 o
4 10 28 14.332 14.727 0.271 74.006 o
4 10 29 37.124 38.502 0.573 16.605 o
4 10 30 26.967 28.027 0.442 27.867 o
4 10 31 7.035 6.906 0.191 149.448 o
4 10 32 1.068 1.186 0.121 374.657 o
4 10 33 3.135 2.996 0.141 275.258 o
4 10 34 10.608 10.173 0.231 101.986 o
4 11 0 153.985 154.641 2.785 0.703 o
4 11 1 89.472 90.022 1.186 3.875 o
4 11 2 47.521 47.358 0.663 12.385 o
4 11 3 214.879 213.933 2.624 0.792 o
4 11 4 111.816 112.933 1.407 2.753 o
4 11 5 343.281 344.930 4.232 0.304 o
4 11 6 114.268 113.033 1.448 2.602 o
4 11 7 138.085 137.773 1.799 1.684 o
4 11 8 4.553 5.167 0.151 239.781 o
4 11 9 128.240 128.786 1.608 2.107 o
4 11 10 108.344 109.173 1.387 2.833 o
4 11 11 82.293 81.870 1.166 4.009 o
4 11 12 7.589 7.700 0.211 122.337 o
4 11 13 34.577 33.747 0.573 16.605 o
4 11 14 63.940 63.493 1.056 4.893 o
4 11 15 47.665 47.580 0.824 8.024 o
4 11 16 17.675 18.286 0.352 44.041 o
4 11 17 8.292 8.243 0.201 134.877 o
4 11 18 11.433 11.611 0.302 59.945 o
4 11 19 63.995 62.880 0.895 6.811 o
4 11 20 23.591 23.131 0.372 39.409 o
4 11 21 3.832 3.921 0.131 319.235 o
4 11 22 24.127 23.966 0.382 37.362 o
4 11 23 10.583 10.354 0.231 101.986 o
4 11 24 4.703 4.675 0.161 210.745 o
4 11 25 0.422 0.563 0.121 374.657 o
4 11 26 3.022 3.358 0.141 275.258 o
4 11 27 0.400 0.523 0.121 374.657 o
4 11 28 0.075 0.121 0.121 374.657 o
4 11 29 2.621 2.734 0.151 239.781 o
4 11 30 29.994 30.209 0.483 23.416 o
4 11 31 14.250 13.873 0.271 74.006 o
4 11 32 5.758 5.479 0.191 149.448 o
4 11 33 0.098 0.131 0.141 275.258 o
4 12 0 115.968 116.833 2.071 1.271 o
4 12 1 0.564 0.623 0.090 666.057 o
4 12 2 26.904 26.318 0.392 35.471 o
4 12 3 3.997 4.132 0.131 319.235 o
4 12 4 22.301 22.377 0.362 41.629 o
4 12 5 0.230 0.342 0.101 539.507 o
4 12 6 24.855 24.991 0.452 26.642 o
4 12 7 12.436 11.933 0.271 74.006 o
4 12 8 69.264 69.273 1.106 4.459 o
4 12 9 32.110 32.139 0.613 14.499 o
4 12 10 11.242 11.862 0.292 64.151 o
4 12 11 4.091 4.212 0.181 166.514 o
4 12 12 77.138 78.582 1.176 3.941 o
4 12 13 9.959 10.143 0.231 101.986 o
4 12 14 54.326 53.913 0.794 8.645 o
4 12 15 15.379 15.542 0.281 68.815 o
4 12 16 28.352 26.971 0.452 26.642 o
4 12 17 15.244 14.828 0.271 74.006 o
4 12 18 41.820 41.257 0.593 15.499 o
4 12 19 6.487 6.001 0.191 149.448 o
4 12 20 33.145 32.460 0.503 21.580 o
4 12 21 0.093 0.231 0.121 374.657 o
4 12 22 35.679 34.722 0.513 20.742 o
4 12 23 8.109 8.605 0.201 134.877 o
4 12 24 35.145 34.561 0.543 18.502 o
4 12 25 1.782 2.001 0.141 275.258 o
4 12 26 39.084 38.914 0.583 16.038 o
4 12 27 0.907 1.025 0.131 319.235 o
4 12 28 26.657 26.590 0.442 27.867 o
4 12 29 6.613 6.122 0.191 149.448 o
4 12 30 17.837 17.472 0.402 33.719 o
4 12 31 0.574 0.684 0.141 275.258 o
4 13 0 44.328 45.810 1.458 2.566 o
4 13 1 51.407 52.164 1.076 4.712 o
4 13 2 7.081 6.745 0.261 79.809 o
4 13 3 20.869 21.593 0.513 20.742 o
4 13 4 94.660 96.506 1.739 1.803 o
4 13 5 155.751 157.326 2.604 0.804 o
4 13 6 12.313 12.284 0.342 46.670 o
4 13 7 116.240 113.677 1.639 2.031 o
4 13 8 14.146 14.235 0.342 46.670 o
4 13 9 92.639 90.806 1.337 3.050 o
4 13 10 89.214 90.203 1.287 3.293 o
4 13 11 4.560 5.097 0.191 149.448 o
4 13 12 12.148 12.345 0.251 86.321 o
4 13 13 25.154 25.021 0.412 32.094 o
4 13 14 19.379 19.764 0.362 41.629 o
4 13 15 37.679 37.688 0.573 16.605 o
4 13 16 15.306 15.672 0.292 64.151 o
4 13 17 34.734 35.104 0.533 19.206 o
4 13 18 4.399 4.473 0.161 210.745 o
4 13 19 35.324 36.170 0.543 18.502 o
4 13 20 20.903 20.176 0.422 30.584 o
4 13 21 5.769 5.911 0.201 134.877 o
4 13 22 3.022 2.915 0.161 210.745 o
4 13 23 25.032 24.931 0.432 29.178 o
4 13 24 1.814 1.890 0.141 275.258 o
4 13 25 9.717 9.178 0.221 111.468 o
4 13 26 5.255 5.609 0.191 149.448 o
4 13 27 6.436 6.625 0.201 134.877 o
4 13 28 2.492 2.342 0.161 210.745 o
4 13 29 4.867 5.227 0.191 149.448 o
4 14 0 23.189 21.885 0.543 18.502 o
4 14 1 31.111 29.716 0.493 22.470 o
4 14 2 1.682 2.001 0.141 275.258 o
4 14 3 35.743 34.863 0.593 15.499 o
4 14 4 25.090 25.132 0.483 23.416 o
4 14 5 25.578 25.393 0.472 24.423 o
4 14 6 2.932 2.966 0.161 210.745 o
4 14 7 5.807 5.569 0.191 149.448 o
4 14 8 38.977 39.166 0.623 14.035 o
4 14 9 33.961 34.642 0.543 18.502 o
4 14 10 40.470 39.889 0.633 13.593 o
4 14 11 51.333 51.299 0.804 8.430 o
4 14 12 18.312 18.286 0.362 41.629 o
4 14 13 22.488 22.438 0.442 27.867 o
4 14 14 6.106 6.263 0.191 149.448 o
4 14 15 23.324 23.694 0.422 30.584 o
4 14 16 5.486 5.730 0.191 149.448 o
4 14 17 35.535 34.421 0.553 17.835 o
4 14 18 9.104 9.088 0.241 93.664 o
4 14 19 45.274 44.916 0.684 11.668 o
4 14 20 39.710 40.422 0.623 14.035 o
4 14 21 14.606 14.848 0.322 52.686 o
4 14 22 0.009 0.111 0.131 319.235 o
4 14 23 2.488 2.654 0.171 186.680 o
4 14 24 15.988 15.421 0.332 49.541 o
4 14 25 18.907 18.175 0.372 39.409 o
4 14 26 22.741 21.885 0.392 35.471 o
4 14 27 14.248 13.812 0.332 49.541 o
4 14 28 13.405 12.857 0.302 59.945 o
4 15 0 121.548 122.503 2.262 1.066 o
4 15 1 19.333 18.899 0.342 46.670 o
4 15 2 86.277 85.036 1.226 3.625 o
4 15 3 51.971 51.229 0.714 10.702 o
4 15 4 53.778 53.239 0.734 10.124 o
4 15 5 49.738 49.801 0.714 10.702 o
4 15 6 108.434 105.473 1.448 2.602 o
4 15 7 23.078 22.488 0.432 29.178 o
4 15 8 62.262 61.251 0.865 7.295 o
4 15 9 7.182 7.208 0.201 134.877 o
4 15 10 36.073 35.255 0.583 16.038 o
4 15 11 7.921 7.962 0.211 122.337 o
4 15 12 19.497 20.035 0.412 32.094 o
4 15 13 7.534 7.821 0.211 122.337 o
4 15 14 19.327 19.774 0.352 44.041 o
4 15 15 1.721 1.558 0.141 275.258 o
4 15 16 15.813 15.763 0.302 59.945 o
4 15 17 0.928 1.116 0.131 319.235 o
4 15 18 11.480 11.792 0.261 79.809 o
4 15 19 16.082 16.527 0.312 56.140 o
4 15 20 1.075 1.166 0.131 319.235 o
4 15 21 17.237 17.592 0.332 49.541 o
4 15 22 0.543 0.643 0.131 319.235 o
4 15 23 1.583 1.548 0.141 275.258 o
4 15 24 3.226 3.227 0.171 186.680 o
4 15 25 0.975 0.945 0.141 275.258 o
4 16 0 5.982 6.585 0.271 74.006 o
4 16 1 0.950 1.056 0.131 319.235 o
4 16 2 23.137 23.232 0.412 32.094 o
4 16 3 8.619 8.766 0.231 101.986 o
4 16 4 1.407 1.438 0.131 319.235 o
4 16 5 34.631 34.672 0.533 19.206 o
4 16 6 21.347 21.302 0.372 39.409 o
4 16 7 52.787 52.274 0.744 9.852 o
4 16 8 15.352 15.501 0.292 64.151 o
4 16 9 14.365 14.406 0.302 59.945 o
4 16 10 10.938 10.827 0.271 74.006 o
4 16 11 1.598 1.820 0.131 319.235 o
4 16 12 21.946 21.352 0.372 39.409 o
4 16 13 24.655 24.830 0.422 30.584 o
4 16 14 3.627 3.579 0.161 210.745 o
4 16 15 56.550 57.009 0.824 8.024 o
4 16 16 2.234 2.181 0.151 239.781 o
4 16 17 21.869 21.684 0.402 33.719 o
4 16 18 4.071 4.122 0.191 149.448 o
4 16 19 13.024 12.777 0.281 68.815 o
4 16 20 3.029 2.945 0.161 210.745 o
4 16 21 25.840 24.810 0.432 29.178 o
4 16 22 6.680 6.665 0.211 122.337 o
4 16 23 10.099 9.862 0.241 93.664 o
4 17 0 15.563 15.381 0.422 30.584 o
4 17 1 0.284 0.372 0.131 319.235 o
4 17 2 31.984 31.375 0.483 23.416 o
4 17 3 7.673 8.344 0.221 111.468 o
4 17 4 24.927 24.277 0.452 26.642 o
4 17 5 13.498 13.752 0.312 56.140 o
4 17 6 18.203 18.035 0.362 41.629 o
4 17 7 0.744 0.764 0.141 275.258 o
4 17 8 11.183 10.827 0.241 93.664 o
4 17 9 2.798 2.724 0.151 239.781 o
4 17 10 8.206 8.273 0.221 111.468 o
4 17 11 13.972 14.768 0.292 64.151 o
4 17 12 20.209 21.573 0.372 39.409 o
4 17 13 15.052 15.743 0.302 59.945 o
4 17 14 15.364 15.632 0.332 49.541 o
4 17 15 3.535 3.619 0.161 210.745 o
4 17 16 14.783 15.652 0.302 59.945 o
4 17 17 2.222 2.352 0.151 239.781 o
4 17 18 4.698 4.624 0.171 186.680 o
4 17 19 10.564 9.882 0.231 101.986 o
4 18 0 1.838 1.840 0.201 134.877 o
4 18 1 2.638 2.423 0.151 239.781 o
4 18 2 5.162 5.308 0.181 166.514 o
4 18 3 6.731 6.806 0.201 134.877 o
4 18 4 5.348 5.117 0.181 166.514 o
4 18 5 5.426 5.519 0.191 149.448 o
4 18 6 1.203 1.257 0.151 239.781 o
4 18 7 1.919 1.618 0.151 239.781 o
4 18 8 2.020 2.171 0.161 210.745 o
4 18 9 8.021 7.901 0.221 111.468 o
4 18 10 10.139 10.264 0.251 86.321 o
4 18 11 0.630 0.955 0.141 275.258 o
4 18 12 8.072 8.344 0.221 111.468 o
4 18 13 3.352 3.549 0.181 166.514 o
4 18 14 1.655 2.091 0.151 239.781 o
4 18 15 0.126 0.452 0.151 239.781 o
4 19 0 0.221 0.422 0.201 134.877 o
4 19 1 21.853 21.081 0.372 39.409 o
4 19 2 3.207 2.845 0.161 210.745 o
4 19 3 16.375 15.371 0.302 59.945 o
4 19 4 4.842 4.775 0.191 149.448 o
4 19 5 13.958 14.104 0.312 56.140 o
4 19 6 0.401 0.583 0.151 239.781 o
4 19 7 30.359 28.299 0.472 24.423 o
4 19 8 0.738 0.935 0.151 239.781 o
4 19 9 19.414 18.919 0.352 44.041 o
5 0 1 494.817 499.340 8.726 0.072 o
5 0 2 32.064 31.556 0.643 13.171 o
5 0 3 729.027 728.010 12.707 0.034 o
5 0 4 107.536 104.207 1.990 1.376 o
5 0 5 705.123 708.699 12.305 0.036 o
5 0 6 92.951 90.103 1.739 1.803 o
5 0 7 264.581 264.387 5.780 0.163 o
5 0 8 0.765 0.704 0.090 666.057 o
5 0 9 866.527 871.171 16.034 0.021 o
5 0 10 751.285 745.804 13.943 0.028 o
5 0 11 216.613 221.442 4.514 0.268 o
5 0 12 197.623 196.290 3.740 0.390 o
5 0 13 257.376 260.075 4.866 0.230 o
5 0 14 47.632 49.641 1.056 4.893 o
5 0 15 28.241 27.705 0.633 13.593 o
5 0 16 0.051 0.050 0.090 666.057 o
5 0 17 17.390 18.045 0.422 30.584 o
5 0 18 108.426 108.308 2.181 1.146 o
5 0 19 321.773 320.703 6.906 0.114 o
5 0 20 3.444 3.880 0.231 101.986 o
5 0 21 2.313 2.553 0.171 186.680 o
5 0 22 98.152 96.959 2.041 1.309 o
5 0 23 5.589 5.670 0.231 101.986 o
5 0 24 8.494 8.203 0.281 68.815 o
5 0 25 11.990 11.681 0.342 46.670 o
5 0 26 26.203 25.625 0.653 12.769 o
5 0 27 1.357 1.618 0.171 186.680 o
5 0 28 31.188 29.817 0.704 11.010 o
5 0 29 0.263 0.432 0.121 374.657 o
5 0 30 11.397 11.329 0.342 46.670 o
5 0 31 3.850 3.549 0.312 56.140 o
5 0 32 0.049 0.050 0.101 539.507 o
5 0 33 24.730 25.423 0.915 6.515 o
5 0 34 0.532 0.432 0.141 275.258 o
5 0 35 0.001 0.111 0.141 275.258 o
5 0 36 4.670 5.046 0.231 101.986 o
5 0 37 2.723 2.533 0.181 166.514 o
5 0 38 3.187 3.126 0.221 111.468 o
5 0 39 2.294 2.081 0.241 93.664 o
5 1 0 68.000 66.650 1.196 3.810 o
5 1 1 282.128 268.620 3.408 0.469 o
5 1 2 180.997 177.542 2.533 0.850 o
5 1 3 443.318 445.256 6.353 0.135 o
5 1 4 189.198 185.091 2.654 0.774 o
5 1 5 25.419 25.594 0.362 41.629 o
5 1 6 187.294 186.066 2.352 0.985 o
5 1 7 14.102 14.556 0.241 93.664 o
5 1 8 94.259 94.647 1.267 3.398 o
5 1 9 74.221 76.351 1.116 4.379 o
5 1 10 261.038 263.402 3.257 0.514 o
5 1 11 123.579 123.116 1.538 2.305 o
5 1 12 261.540 266.056 3.508 0.443 o
5 1 13 52.571 53.048 0.744 9.852 o
5 1 14 338.653 339.391 4.484 0.271 o
5 1 15 140.801 145.855 2.021 1.335 o
5 1 16 231.453 228.871 3.147 0.551 o
5 1 17 12.863 12.666 0.231 101.986 o
5 1 18 120.554 122.020 1.709 1.867 o
5 1 19 17.615 18.145 0.322 52.686 o
5 1 20 73.980 74.079 1.136 4.225 o
5 1 21 63.068 62.397 0.985 5.618 o
5 1 22 186.572 180.598 2.553 0.836 o
5 1 23 18.747 18.557 0.342 46.670 o
5 1 24 137.970 132.535 2.011 1.349 o
5 1 25 18.442 17.743 0.382 37.362 o
5 1 26 95.103 94.023 1.588 2.161 o
5 1 27 18.605 17.823 0.352 44.041 o
5 1 28 29.684 28.851 0.483 23.416 o
5 1 29 16.437 15.783 0.302 59.945 o
5 1 30 38.739 37.648 0.613 14.499 o
5 1 31 40.719 40.543 0.684 11.668 o
5 1 32 20.439 19.251 0.402 33.719 o
5 1 33 21.594 21.131 0.452 26.642 o
5 1 34 15.257 15.341 0.332 49.541 o
5 1 35 6.439 6.444 0.201 134.877 o
5 1 36 11.693 11.309 0.312 56.140 o
5 1 37 13.462 13.621 0.362 41.629 o
5 1 38 4.800 4.715 0.191 149.448 o
5 2 0 872.563 847.467 15.210 0.024 o
5 2 1 638.535 635.967 7.710 0.092 o
5 2 2 149.366 150.439 2.161 1.167 o
5 2 3 156.267 155.878 2.031 1.322 o
5 2 4 243.551 243.689 3.277 0.508 o
5 2 5 184.996 183.724 2.352 0.985 o
5 2 6 4.676 5.006 0.121 374.657 o
5 2 7 491.923 501.853 6.383 0.134 o
5 2 8 109.548 111.575 1.407 2.753 o
5 2 9 302.296 298.486 4.293 0.296 o
5 2 10 176.591 178.406 2.362 0.977 o
5 2 11 238.804 239.708 3.046 0.588 o
5 2 12 346.877 350.318 4.463 0.274 o
5 2 13 17.092 17.190 0.292 64.151 o
5 2 14 221.916 226.187 2.895 0.650 o
5 2 15 33.288 33.305 0.503 21.580 o
5 2 16 48.897 48.645 0.764 9.340 o
5 2 17 209.809 207.740 2.744 0.724 o
5 2 18 42.986 43.106 0.663 12.385 o
5 2 19 35.391 36.049 0.533 19.206 o
5 2 20 38.692 38.663 0.573 16.605 o
5 2 21 61.634 61.543 1.035 5.085 o
5 2 22 70.851 68.660 1.005 5.395 o
5 2 23 81.335 80.904 1.176 3.941 o
5 2 24 92.004 91.631 1.347 3.005 o
5 2 25 4.588 4.534 0.161 210.745 o
5 2 26 4.632 4.604 0.151 239.781 o
5 2 27 7.502 7.278 0.241 93.664 o
5 2 28 35.503 34.732 0.603 14.986 o
5 2 29 18.899 18.819 0.362 41.629 o
5 2 30 2.613 2.523 0.131 319.235 o
5 2 31 12.655 11.802 0.271 74.006 o
5 2 32 0.900 0.995 0.101 539.507 o
5 2 33 9.340 9.319 0.241 93.664 o
5 2 34 8.777 9.088 0.221 111.468 o
5 2 35 15.036 14.546 0.312 56.140 o
5 2 36 7.323 7.228 0.211 122.337 o
5 2 37 3.439 3.358 0.151 239.781 o
5 2 38 3.291 3.136 0.141 275.258 o
5 3 0 250.810 252.173 4.604 0.257 o
5 3 1 380.132 377.953 4.021 0.337 o
5 3 2 266.686 265.322 3.217 0.527 o
5 3 3 254.200 250.987 3.307 0.498 o
5 3 4 12.630 12.274 0.241 93.664 o
5 3 5 28.890 29.002 0.472 24.423 o
5 3 6 141.232 141.482 1.739 1.803 o
5 3 7 130.435 129.329 1.759 1.762 o
5 3 8 3.836 3.639 0.101 539.507 o
5 3 9 23.445 23.433 0.352 44.041 o
5 3 10 58.114 58.065 0.784 8.868 o
5 3 11 144.628 141.613 1.860 1.576 o
5 3 12 301.107 291.007 4.061 0.331 o
5 3 13 107.272 104.921 1.438 2.638 o
5 3 14 65.429 66.760 0.905 6.661 o
5 3 15 73.009 74.018 1.005 5.395 o
5 3 16 48.162 48.464 0.714 10.702 o
5 3 17 257.996 258.366 3.508 0.443 o
5 3 18 35.948 36.693 0.543 18.502 o
5 3 19 268.098 266.941 3.539 0.435 o
5 3 20 63.333 63.061 0.854 7.467 o
5 3 21 21.041 20.839 0.322 52.686 o
5 3 22 10.580 10.304 0.201 134.877 o
5 3 23 63.521 64.348 0.794 8.645 o
5 3 24 87.376 88.927 1.247 3.509 o
5 3 25 84.641 82.996 1.397 2.792 o
5 3 26 49.339 48.233 1.066 4.802 o
5 3 27 72.881 69.987 1.116 4.379 o
5 3 28 12.256 11.752 0.271 74.006 o
5 3 29 82.817 80.884 1.247 3.509 o
5 3 30 1.906 1.840 0.111 445.873 o
5 3 31 19.332 19.492 0.462 25.497 o
5 3 32 10.371 10.324 0.302 59.945 o
5 3 33 47.072 47.198 0.794 8.645 o
5 3 34 26.119 25.996 0.533 19.206 o
5 3 35 32.801 32.812 0.553 17.835 o
5 3 36 8.974 8.917 0.251 86.321 o
5 3 37 1.746 1.649 0.151 239.781 o
5 3 38 1.054 0.925 0.151 239.781 o
5 4 0 648.544 655.067 10.988 0.045 o
5 4 1 313.695 312.811 3.820 0.374 o
5 4 2 912.911 916.379 11.309 0.043 o
5 4 3 65.030 65.393 0.834 7.831 o
5 4 4 323.833 328.001 4.001 0.341 o
5 4 5 32.728 32.963 0.462 25.497 o
5 4 6 203.046 207.087 2.694 0.751 o
5 4 7 30.819 31.606 0.483 23.416 o
5 4 8 234.980 239.014 3.086 0.572 o
5 4 9 69.273 69.666 0.945 6.106 o
5 4 10 312.067 313.988 3.900 0.358 o
5 4 11 61.624 62.086 0.844 7.646 o
5 4 12 290.462 289.700 3.810 0.376 o
5 4 13 89.886 88.836 1.257 3.453 o
5 4 14 124.113 126.645 1.699 1.889 o
5 4 15 45.419 44.624 0.684 11.668 o
5 4 16 87.516 86.856 1.488 2.463 o
5 4 17 14.934 14.476 0.271 74.006 o
5 4 18 130.380 127.047 1.769 1.742 o
5 4 19 123.006 122.613 1.608 2.107 o
5 4 20 31.694 31.294 0.483 23.416 o
5 4 21 58.758 56.426 0.734 10.124 o
5 4 22 32.753 32.249 0.452 26.642 o
5 4 23 48.915 49.711 0.684 11.668 o
5 4 24 39.579 38.562 0.553 17.835 o
5 4 25 7.398 7.288 0.151 239.781 o
5 4 26 12.753 12.847 0.261 79.809 o
5 4 27 17.961 18.075 0.322 52.686 o
5 4 28 15.128 14.979 0.292 64.151 o
5 4 29 9.100 8.917 0.201 134.877 o
5 4 30 4.020 3.931 0.151 239.781 o
5 4 31 1.942 1.910 0.121 374.657 o
5 4 32 10.158 10.043 0.281 68.815 o
5 4 33 12.492 12.395 0.251 86.321 o
5 4 34 10.091 10.113 0.251 86.321 o
5 4 35 4.250 4.293 0.151 239.781 o
5 4 36 8.691 8.595 0.241 93.664 o
5 4 37 2.686 2.604 0.161 210.745 o
5 4 38 6.662 6.424 0.221 111.468 o
5 5 0 266.504 276.149 4.896 0.227 o
5 5 1 49.057 49.409 0.714 10.702 o
5 5 2 192.967 193.254 2.372 0.969 o
5 5 3 127.453 126.946 1.558 2.246 o
5 5 4 43.842 42.694 0.573 16.605 o
5 5 5 434.533 426.066 5.288 0.195 o
5 5 6 120.978 121.307 1.528 2.335 o
5 5 7 40.597 40.060 0.714 10.702 o
5 5 8 5.559 5.569 0.131 319.235 o
5 5 9 97.397 95.803 1.347 3.005 o
5 5 10 56.373 57.130 0.814 8.223 o
5 5 11 85.372 84.946 1.126 4.301 o
5 5 12 135.476 134.898 1.810 1.665 o
5 5 13 228.145 231.756 3.066 0.580 o
5 5 14 32.769 33.063 0.513 20.742 o
5 5 15 365.677 372.173 4.091 0.326 o
5 5 16 129.897 133.199 1.689 1.912 o
5 5 17 62.954 64.619 0.865 7.295 o
5 5 18 11.645 11.892 0.211 122.337 o
5 5 19 80.185 81.055 1.186 3.875 o
5 5 20 74.035 72.199 1.025 5.186 o
5 5 21 299.999 301.532 3.971 0.346 o
5 5 22 10.978 10.957 0.211 122.337 o
5 5 23 87.454 86.544 1.267 3.398 o
5 5 24 33.163 32.410 0.503 21.580 o
5 5 25 67.190 65.825 0.905 6.661 o
5 5 26 30.611 30.420 0.442 27.867 o
5 5 27 6.588 6.022 0.141 275.258 o
5 5 28 6.345 5.871 0.151 239.781 o
5 5 29 15.896 15.803 0.352 44.041 o
5 5 30 31.927 32.149 0.513 20.742 o
5 5 31 66.035 64.740 0.995 5.505 o
5 5 32 5.206 5.439 0.181 166.514 o
5 5 33 20.593 20.186 0.382 37.362 o
5 5 34 23.409 22.820 0.412 32.094 o
5 5 35 2.468 2.684 0.161 210.745 o
5 5 36 2.265 2.071 0.151 239.781 o
5 5 37 6.950 6.826 0.251 86.321 o
5 6 0 386.622 382.467 6.695 0.122 o
5 6 1 76.096 75.597 0.975 5.734 o
5 6 2 407.037 404.694 5.016 0.217 o
5 6 3 435.135 432.258 5.428 0.185 o
5 6 4 109.799 109.937 1.367 2.917 o
5 6 5 123.163 122.744 1.518 2.366 o
5 6 6 134.107 129.922 1.870 1.559 o
5 6 7 189.518 188.399 2.372 0.969 o
5 6 8 167.892 165.307 2.051 1.296 o
5 6 9 140.231 140.055 1.820 1.647 o
5 6 10 193.701 192.249 2.352 0.985 o
5 6 11 123.304 124.061 1.588 2.161 o
5 6 12 85.589 86.715 1.126 4.301 o
5 6 13 258.287 263.171 3.418 0.467 o
5 6 14 63.057 63.473 0.895 6.811 o
5 6 15 4.226 4.443 0.141 275.258 o
5 6 16 10.480 10.545 0.221 111.468 o
5 6 17 4.368 4.494 0.131 319.235 o
5 6 18 28.994 29.073 0.422 30.584 o
5 6 19 91.624 90.254 1.166 4.009 o
5 6 20 24.242 24.589 0.382 37.362 o
5 6 21 148.113 149.303 2.081 1.259 o
5 6 22 27.210 26.962 0.452 26.642 o
5 6 23 3.481 3.458 0.121 374.657 o
5 6 24 47.819 46.936 0.724 10.407 o
5 6 25 43.520 44.121 0.754 9.591 o
5 6 26 16.277 16.285 0.322 52.686 o
5 6 27 11.569 11.530 0.271 74.006 o
5 6 28 0.172 0.231 0.080 842.979 o
5 6 29 11.727 11.510 0.261 79.809 o
5 6 30 0.798 0.714 0.131 319.235 o
5 6 31 3.698 3.850 0.151 239.781 o
5 6 32 7.414 7.379 0.191 149.448 o
5 6 33 6.034 6.353 0.171 186.680 o
5 6 34 3.500 3.599 0.151 239.781 o
5 6 35 3.145 3.358 0.141 275.258 o
5 6 36 8.948 8.997 0.251 86.321 o
5 6 37 0.443 0.573 0.141 275.258 o
5 7 0 187.830 200.653 3.569 0.428 o
5 7 1 65.420 66.409 0.875 7.128 o
5 7 2 0.305 0.332 0.070 1101.030 o
5 7 3 215.149 212.766 2.634 0.786 o
5 7 4 4.424 5.087 0.131 319.235 o
5 7 5 58.999 61.251 0.925 6.374 o
5 7 6 12.821 13.390 0.241 93.664 o
5 7 7 53.491 53.159 0.784 8.868 o
5 7 8 38.871 39.819 0.543 18.502 o
5 7 9 70.096 70.158 0.945 6.106 o
5 7 10 105.796 106.539 1.357 2.960 o
5 7 11 28.848 28.238 0.422 30.584 o
5 7 12 108.046 108.489 1.337 3.050 o
5 7 13 69.950 69.263 0.915 6.515 o
5 7 14 61.779 60.166 0.824 8.024 o
5 7 15 33.715 34.189 0.493 22.470 o
5 7 16 10.360 9.761 0.211 122.337 o
5 7 17 116.761 114.270 1.427 2.676 o
5 7 18 27.794 27.514 0.392 35.471 o
5 7 19 62.764 61.131 0.824 8.024 o
5 7 20 62.695 62.448 0.865 7.295 o
5 7 21 0.183 0.261 0.080 842.979 o
5 7 22 111.202 110.701 1.518 2.366 o
5 7 23 49.282 48.877 0.734 10.124 o
5 7 24 88.230 87.268 1.377 2.874 o
5 7 25 0.488 0.483 0.101 539.507 o
5 7 26 59.870 59.301 0.844 7.646 o
5 7 27 13.729 13.350 0.251 86.321 o
5 7 28 38.731 38.562 0.573 16.605 o
5 7 29 0.045 0.080 0.080 842.979 o
5 7 30 5.794 5.891 0.181 166.514 o
5 7 31 1.239 1.608 0.121 374.657 o
5 7 32 30.529 31.586 0.503 21.580 o
5 7 33 11.574 12.023 0.261 79.809 o
5 7 34 7.212 7.962 0.221 111.468 o
5 7 35 7.071 7.117 0.201 134.877 o
5 7 36 23.950 24.036 0.523 19.952 o
5 8 0 13.008 12.224 0.412 32.094 o
5 8 1 243.705 250.324 3.046 0.588 o
5 8 2 8.724 9.078 0.191 149.448 o
5 8 3 24.942 24.780 0.372 39.409 o
5 8 4 187.054 184.056 2.262 1.066 o
5 8 5 334.039 338.305 4.142 0.318 o
5 8 6 40.507 41.086 0.563 17.204 o
5 8 7 245.898 246.142 3.136 0.554 o
5 8 8 9.051 9.118 0.201 134.877 o
5 8 9 364.974 372.022 4.624 0.255 o
5 8 10 84.606 85.056 1.126 4.301 o
5 8 11 109.288 109.143 1.387 2.833 o
5 8 12 65.557 65.494 0.844 7.646 o
5 8 13 21.314 19.985 0.312 56.140 o
5 8 14 35.166 35.014 0.503 21.580 o
5 8 15 68.398 69.525 0.925 6.374 o
5 8 16 67.711 66.459 0.915 6.515 o
5 8 17 96.863 95.722 1.327 3.096 o
5 8 18 18.689 18.768 0.342 46.670 o
5 8 19 42.803 41.447 0.694 11.332 o
5 8 20 23.334 23.383 0.382 37.362 o
5 8 21 41.747 41.015 0.623 14.035 o
5 8 22 41.177 39.759 0.633 13.593 o
5 8 23 39.305 38.492 0.613 14.499 o
5 8 24 76.257 76.853 1.096 4.541 o
5 8 25 3.951 4.132 0.151 239.781 o
5 8 26 15.219 15.220 0.292 64.151 o
5 8 27 10.236 10.565 0.221 111.468 o
5 8 28 3.051 3.016 0.141 275.258 o
5 8 29 3.473 3.589 0.131 319.235 o
5 8 30 2.370 2.322 0.121 374.657 o
5 8 31 2.923 2.765 0.131 319.235 o
5 8 32 4.251 4.182 0.171 186.680 o
5 8 33 7.463 7.268 0.191 149.448 o
5 8 34 2.935 3.076 0.151 239.781 o
5 8 35 6.085 6.363 0.201 134.877 o
5 9 0 6.258 5.479 0.211 122.337 o
5 9 1 6.708 7.017 0.161 210.745 o
5 9 2 24.292 23.332 0.382 37.362 o
5 9 3 18.802 18.718 0.352 44.041 o
5 9 4 7.719 6.957 0.161 210.745 o
5 9 5 95.742 94.838 1.196 3.810 o
5 9 6 90.807 89.580 1.176 3.941 o
5 9 7 43.146 44.333 0.623 14.035 o
5 9 8 59.626 62.106 0.834 7.831 o
5 9 9 61.779 63.684 0.844 7.646 o
5 9 10 79.725 81.085 1.066 4.802 o
5 9 11 63.479 64.046 0.844 7.646 o
5 9 12 169.741 169.841 2.091 1.247 o
5 9 13 63.631 62.970 0.824 8.024 o
5 9 14 78.619 79.567 1.086 4.625 o
5 9 15 5.889 5.931 0.161 210.745 o
5 9 16 3.757 4.081 0.171 186.680 o
5 9 17 81.722 81.568 1.277 3.345 o
5 9 18 34.090 33.627 0.603 14.986 o
5 9 19 86.295 87.660 1.277 3.345 o
5 9 20 11.170 10.998 0.221 111.468 o
5 9 21 6.431 6.373 0.171 186.680 o
5 9 22 136.077 134.234 1.860 1.576 o
5 9 23 22.678 22.287 0.342 46.670 o
5 9 24 52.119 51.742 0.714 10.702 o
5 9 25 37.330 35.898 0.523 19.952 o
5 9 26 56.504 55.702 0.774 9.099 o
5 9 27 14.503 14.024 0.261 79.809 o
5 9 28 4.228 4.011 0.161 210.745 o
5 9 29 5.684 5.559 0.171 186.680 o
5 9 30 7.369 6.916 0.231 101.986 o
5 9 31 2.187 2.192 0.121 374.657 o
5 9 32 11.487 11.681 0.231 101.986 o
5 9 33 6.128 6.544 0.201 134.877 o
5 9 34 15.134 15.511 0.302 59.945 o
5 10 0 202.281 205.126 3.559 0.431 o
5 10 1 35.430 36.120 0.523 19.952 o
5 10 2 78.376 79.698 1.015 5.289 o
5 10 3 262.481 267.232 3.247 0.517 o
5 10 4 143.204 142.015 1.739 1.803 o
5 10 5 19.584 19.563 0.322 52.686 o
5 10 6 111.275 110.148 1.458 2.566 o
5 10 7 234.393 232.892 2.895 0.650 o
5 10 8 123.462 124.724 1.578 2.189 o
5 10 9 65.464 66.197 0.865 7.295 o
5 10 10 189.287 191.193 2.423 0.929 o
5 10 11 101.460 99.030 1.337 3.050 o
5 10 12 97.203 96.245 1.367 2.917 o
5 10 13 46.900 46.484 0.754 9.591 o
5 10 14 9.989 9.761 0.251 86.321 o
5 10 15 12.083 11.641 0.302 59.945 o
5 10 16 28.717 27.896 0.493 22.470 o
5 10 17 12.242 12.888 0.251 86.321 o
5 10 18 5.491 5.710 0.171 186.680 o
5 10 19 54.287 53.883 0.764 9.340 o
5 10 20 27.058 27.253 0.412 32.094 o
5 10 21 31.366 30.912 0.442 27.867 o
5 10 22 8.050 8.032 0.191 149.448 o
5 10 23 15.199 15.361 0.261 79.809 o
5 10 24 6.646 6.595 0.171 186.680 o
5 10 25 17.586 18.246 0.312 56.140 o
5 10 26 16.305 16.306 0.302 59.945 o
5 10 27 2.905 3.096 0.141 275.258 o
5 10 28 0.441 0.523 0.121 374.657 o
5 10 29 4.262 4.293 0.161 210.745 o
5 10 30 1.835 1.960 0.141 275.258 o
5 10 31 1.524 1.649 0.151 239.781 o
5 10 32 5.718 5.619 0.221 111.468 o
5 10 33 13.644 13.059 0.312 56.140 o
5 11 0 260.022 262.628 4.504 0.269 o
5 11 1 42.406 42.171 0.603 14.986 o
5 11 2 2.662 2.664 0.121 374.657 o
5 11 3 44.883 44.232 0.663 12.385 o
5 11 4 6.458 6.796 0.171 186.680 o
5 11 5 22.223 21.121 0.332 49.541 o
5 11 6 11.536 11.420 0.241 93.664 o
5 11 7 15.468 15.642 0.302 59.945 o
5 11 8 54.254 53.923 0.804 8.430 o
5 11 9 60.378 60.759 1.015 5.289 o
5 11 10 29.018 30.249 0.573 16.605 o
5 11 11 35.830 34.953 0.674 12.018 o
5 11 12 40.586 39.919 0.643 13.171 o
5 11 13 31.127 30.198 0.513 20.742 o
5 11 14 32.907 33.094 0.543 18.502 o
5 11 15 125.084 122.674 1.578 2.189 o
5 11 16 22.032 22.066 0.362 41.629 o
5 11 17 15.206 14.496 0.271 74.006 o
5 11 18 14.848 14.164 0.292 64.151 o
5 11 19 24.927 25.021 0.422 30.584 o
5 11 20 20.633 20.638 0.372 39.409 o
5 11 21 69.993 69.907 0.975 5.734 o
5 11 22 14.351 14.084 0.271 74.006 o
5 11 23 39.252 39.346 0.583 16.038 o
5 11 24 13.306 12.928 0.302 59.945 o
5 11 25 12.300 11.953 0.271 74.006 o
5 11 26 2.008 2.242 0.141 275.258 o
5 11 27 20.352 20.960 0.372 39.409 o
5 11 28 0.924 0.905 0.131 319.235 o
5 11 29 4.557 4.735 0.191 149.448 o
5 11 30 3.034 3.488 0.181 166.514 o
5 11 31 36.374 35.868 0.613 14.499 o
5 12 0 76.291 75.114 1.679 1.934 o
5 12 1 27.168 25.836 0.503 21.580 o
5 12 2 137.819 139.030 2.262 1.066 o
5 12 3 27.048 26.489 0.533 19.206 o
5 12 4 88.892 87.469 1.538 2.305 o
5 12 5 16.856 17.572 0.412 32.094 o
5 12 6 45.287 44.272 0.885 6.967 o
5 12 7 0.981 0.945 0.131 319.235 o
5 12 8 71.667 73.114 1.206 3.747 o
5 12 9 8.367 8.052 0.221 111.468 o
5 12 10 32.689 31.264 0.503 21.580 o
5 12 11 17.137 17.271 0.342 46.670 o
5 12 12 133.955 135.411 1.789 1.703 o
5 12 13 9.041 8.957 0.211 122.337 o
5 12 14 39.471 39.005 0.603 14.986 o
5 12 15 28.526 28.459 0.452 26.642 o
5 12 16 47.786 48.635 0.684 11.668 o
5 12 17 4.125 4.433 0.151 239.781 o
5 12 18 8.981 8.937 0.221 111.468 o
5 12 19 26.719 26.348 0.412 32.094 o
5 12 20 18.013 18.015 0.342 46.670 o
5 12 21 5.539 5.479 0.191 149.448 o
5 12 22 11.586 12.053 0.271 74.006 o
5 12 23 16.391 16.657 0.322 52.686 o
5 12 24 1.839 1.789 0.121 374.657 o
5 12 25 3.027 2.986 0.141 275.258 o
5 12 26 17.316 17.351 0.342 46.670 o
5 12 27 1.431 1.588 0.141 275.258 o
5 12 28 4.583 4.473 0.171 186.680 o
5 12 29 5.091 5.137 0.181 166.514 o
5 12 30 3.886 3.750 0.171 186.680 o
5 13 0 6.024 5.700 0.432 29.178 o
5 13 1 59.391 58.798 1.066 4.802 o
5 13 2 32.099 31.505 0.653 12.769 o
5 13 3 32.811 31.988 0.603 14.986 o
5 13 4 3.959 4.252 0.181 166.514 o
5 13 5 14.127 13.611 0.332 49.541 o
5 13 6 26.634 26.871 0.493 22.470 o
5 13 7 0.610 0.462 0.121 374.657 o
5 13 8 16.384 16.758 0.362 41.629 o
5 13 9 8.560 9.359 0.231 101.986 o
5 13 10 34.290 34.320 0.573 16.605 o
5 13 11 10.980 10.636 0.261 79.809 o
5 13 12 12.382 13.481 0.322 52.686 o
5 13 13 21.974 22.408 0.392 35.471 o
5 13 14 37.009 38.462 0.593 15.499 o
5 13 15 6.720 7.248 0.191 149.448 o
5 13 16 10.575 10.746 0.231 101.986 o
5 13 17 58.909 57.854 0.834 7.831 o
5 13 18 5.577 5.670 0.171 186.680 o
5 13 19 31.773 30.912 0.493 22.470 o
5 13 20 15.456 15.411 0.292 64.151 o
5 13 21 4.608 4.554 0.161 210.745 o
5 13 22 6.800 6.977 0.221 111.468 o
5 13 23 8.105 8.283 0.221 111.468 o
5 13 24 4.314 4.504 0.211 122.337 o
5 13 25 16.019 15.924 0.302 59.945 o
5 13 26 6.387 6.283 0.191 149.448 o
5 13 27 6.242 6.353 0.201 134.877 o
5 13 28 11.075 10.847 0.251 86.321 o
5 14 0 78.309 75.386 1.407 2.753 o
5 14 1 95.361 95.250 1.287 3.293 o
5 14 2 57.759 59.372 0.844 7.646 o
5 14 3 68.704 67.826 0.975 5.734 o
5 14 4 1.722 1.890 0.131 319.235 o
5 14 5 29.196 28.620 0.462 25.497 o
5 14 6 20.588 20.427 0.392 35.471 o
5 14 7 104.779 105.524 1.498 2.430 o
5 14 8 0.172 0.261 0.121 374.657 o
5 14 9 18.619 18.507 0.362 41.629 o
5 14 10 80.955 78.733 1.236 3.566 o
5 14 11 28.351 27.746 0.472 24.423 o
5 14 12 13.259 13.199 0.312 56.140 o
5 14 13 1.074 1.126 0.131 319.235 o
5 14 14 27.806 27.203 0.472 24.423 o
5 14 15 13.467 13.109 0.302 59.945 o
5 14 16 6.044 6.062 0.201 134.877 o
5 14 17 66.125 66.790 1.025 5.186 o
5 14 18 3.518 3.800 0.171 186.680 o
5 14 19 4.777 4.735 0.181 166.514 o
5 14 20 2.004 2.171 0.151 239.781 o
5 14 21 4.117 4.222 0.171 186.680 o
5 14 22 7.797 7.530 0.241 93.664 o
5 14 23 1.040 1.216 0.141 275.258 o
5 14 24 5.924 5.911 0.221 111.468 o
5 14 25 0.043 0.292 0.151 239.781 o
5 14 26 0.810 0.774 0.141 275.258 o
5 15 0 9.958 9.902 0.332 49.541 o
5 15 1 38.260 37.567 0.583 16.038 o
5 15 2 20.940 20.065 0.352 44.041 o
5 15 3 14.944 15.441 0.292 64.151 o
5 15 4 8.624 8.635 0.201 134.877 o
5 15 5 29.269 29.525 0.452 26.642 o
5 15 6 4.972 5.097 0.171 186.680 o
5 15 7 1.360 1.528 0.131 319.235 o
5 15 8 15.547 15.542 0.292 64.151 o
5 15 9 49.136 49.570 0.674 12.018 o
5 15 10 11.428 12.234 0.271 74.006 o
5 15 11 5.604 5.599 0.191 149.448 o
5 15 12 32.798 32.551 0.503 21.580 o
5 15 13 11.161 11.752 0.292 64.151 o
5 15 14 20.171 19.975 0.362 41.629 o
5 15 15 26.116 26.881 0.543 18.502 o
5 15 16 16.435 16.135 0.362 41.629 o
5 15 17 0.457 0.684 0.141 275.258 o
5 15 18 26.547 26.338 0.442 27.867 o
5 15 19 3.127 3.187 0.171 186.680 o
5 15 20 10.876 10.696 0.281 68.815 o
5 15 21 12.544 12.174 0.271 74.006 o
5 15 22 12.501 12.847 0.271 74.006 o
5 15 23 2.799 2.775 0.161 210.745 o
5 16 0 12.548 12.526 0.422 30.584 o
5 16 1 27.620 27.142 0.432 29.178 o
5 16 2 0.788 0.774 0.131 319.235 o
5 16 3 69.376 70.098 0.965 5.854 o
5 16 4 4.707 5.147 0.181 166.514 o
5 16 5 40.992 42.151 0.613 14.499 o
5 16 6 10.947 10.505 0.241 93.664 o
5 16 7 6.361 6.283 0.191 149.448 o
5 16 8 0.291 0.332 0.131 319.235 o
5 16 9 35.228 34.029 0.523 19.952 o
5 16 10 4.846 5.067 0.181 166.514 o
5 16 11 12.924 12.827 0.261 79.809 o
5 16 12 5.191 5.459 0.181 166.514 o
5 16 13 48.094 47.560 0.694 11.332 o
5 16 14 5.827 5.810 0.191 149.448 o
5 16 15 5.942 5.680 0.201 134.877 o
5 16 16 13.199 12.867 0.312 56.140 o
5 16 17 0.550 0.844 0.141 275.258 o
5 16 18 0.274 0.362 0.141 275.258 o
5 16 19 15.015 14.576 0.292 64.151 o
5 16 20 0.488 0.513 0.141 275.258 o
5 16 21 3.527 3.327 0.161 210.745 o
5 17 0 7.026 6.524 0.271 74.006 o
5 17 1 16.955 18.095 0.322 52.686 o
5 17 2 1.397 1.518 0.141 275.258 o
5 17 3 3.665 3.599 0.161 210.745 o
5 17 4 3.157 3.438 0.161 210.745 o
5 17 5 4.310 4.845 0.181 166.514 o
5 17 6 3.051 3.016 0.161 210.745 o
5 17 7 4.149 4.091 0.181 166.514 o
5 17 8 4.805 4.544 0.181 166.514 o
5 17 9 4.417 4.855 0.191 149.448 o
5 17 10 6.300 6.424 0.201 134.877 o
5 17 11 15.531 15.260 0.302 59.945 o
5 17 12 9.942 10.968 0.281 68.815 o
5 17 13 4.151 4.132 0.181 166.514 o
5 17 14 23.077 22.950 0.392 35.471 o
5 17 15 2.144 2.322 0.151 239.781 o
5 17 16 3.713 3.750 0.171 186.680 o
5 17 17 1.576 1.629 0.151 239.781 o
5 18 0 8.131 8.665 0.432 29.178 o
5 18 1 10.096 9.972 0.241 93.664 o
5 18 2 14.232 14.335 0.292 64.151 o
5 18 3 0.069 0.111 0.141 275.258 o
5 18 4 7.440 7.238 0.211 122.337 o
5 18 5 2.462 2.282 0.151 239.781 o
5 18 6 9.780 9.681 0.241 93.664 o
5 18 7 12.804 13.018 0.292 64.151 o
5 18 8 5.649 5.549 0.201 134.877 o
5 18 9 5.122 4.886 0.191 149.448 o
5 18 10 9.247 8.726 0.302 59.945 o
5 18 11 9.509 9.450 0.241 93.664 o
5 18 12 7.327 7.922 0.251 86.321 o
5 19 0 14.911 13.953 0.412 32.094 o
5 19 1 5.395 6.042 0.201 134.877 o
6 0 0 2754.210 2788.430 66.016 0.001 o
6 0 1 37.661 37.195 0.704 11.010 o
6 0 2 90.581 89.590 1.578 2.189 o
6 0 3 13.597 12.536 0.312 56.140 o
6 0 4 221.123 222.236 4.001 0.341 o
6 0 5 434.473 430.047 7.700 0.092 o
6 0 6 141.249 138.487 2.775 0.708 o
6 0 7 1.918 2.141 0.121 374.657 o
6 0 8 41.170 42.031 1.106 4.459 o
6 0 9 0.080 0.151 0.070 1101.030 o
6 0 10 75.587 74.963 1.578 2.189 o
6 0 11 22.846 22.820 0.503 21.580 o
6 0 12 77.593 78.793 1.438 2.638 o
6 0 13 62.496 61.261 1.186 3.875 o
6 0 14 148.278 149.856 2.956 0.624 o
6 0 15 369.833 372.605 7.419 0.099 o
6 0 16 187.820 191.776 3.699 0.398 o
6 0 17 56.263 54.868 0.965 5.854 o
6 0 18 4.452 4.564 0.201 134.877 o
6 0 19 22.973 22.468 0.493 22.470 o
6 0 20 217.714 215.410 3.941 0.351 o
6 0 21 92.231 91.168 1.840 1.611 o
6 0 22 60.319 58.678 1.297 3.242 o
6 0 23 67.334 66.157 1.397 2.792 o
6 0 24 50.435 48.897 1.126 4.301 o
6 0 25 14.348 13.792 0.452 26.642 o
6 0 26 0.566 0.633 0.191 149.448 o
6 0 27 13.608 13.380 0.623 14.035 o
6 0 28 0.480 0.613 0.201 134.877 o
6 0 29 60.914 57.049 1.639 2.031 o
6 0 30 42.625 42.121 1.106 4.459 o
6 0 31 45.768 46.645 1.166 4.009 o
6 0 32 3.875 3.750 0.322 52.686 o
6 0 33 3.091 2.915 0.211 122.337 o
6 0 34 3.845 3.498 0.392 35.471 o
6 0 35 3.135 2.754 0.322 52.686 o
6 0 36 8.635 8.615 0.402 33.719 o
6 0 37 0.221 0.281 0.231 101.986 o
6 1 0 461.402 464.789 7.841 0.089 o
6 1 1 14.226 14.506 0.221 111.468 o
6 1 2 571.484 558.762 7.369 0.100 o
6 1 3 247.331 248.454 3.006 0.603 o
6 1 4 217.194 215.541 2.724 0.735 o
6 1 5 70.299 69.314 0.965 5.854 o
6 1 6 33.012 33.043 0.503 21.580 o
6 1 7 309.630 313.435 3.900 0.358 o
6 1 8 88.389 91.480 1.206 3.747 o
6 1 9 30.677 30.661 0.503 21.580 o
6 1 10 186.272 189.354 2.292 1.038 o
6 1 11 128.737 129.962 1.649 2.006 o
6 1 12 156.890 157.878 2.001 1.362 o
6 1 13 83.208 83.096 1.045 4.988 o
6 1 14 177.720 180.226 2.413 0.937 o
6 1 15 277.228 273.847 3.890 0.360 o
6 1 16 80.639 82.322 1.176 3.941 o
6 1 17 90.540 90.294 1.397 2.792 o
6 1 18 77.053 77.477 1.096 4.541 o
6 1 19 182.799 182.106 2.272 1.056 o
6 1 20 5.933 5.891 0.151 239.781 o
6 1 21 63.894 62.699 0.895 6.811 o
6 1 22 7.687 7.891 0.191 149.448 o
6 1 23 18.431 18.085 0.402 33.719 o
6 1 24 6.513 6.494 0.191 149.448 o
6 1 25 42.456 42.181 0.734 10.124 o
6 1 26 62.362 63.051 1.206 3.747 o
6 1 27 19.206 19.744 0.432 29.178 o
6 1 28 8.160 7.952 0.312 56.140 o
6 1 29 32.801 32.551 0.653 12.769 o
6 1 30 4.209 4.413 0.171 186.680 o
6 1 31 16.948 16.647 0.372 39.409 o
6 1 32 11.227 10.153 0.281 68.815 o
6 1 33 4.544 4.574 0.201 134.877 o
6 1 34 26.135 25.122 0.543 18.502 o
6 1 35 0.746 0.784 0.131 319.235 o
6 1 36 5.077 5.147 0.221 111.468 o
6 1 37 5.422 5.439 0.271 74.006 o
6 2 0 0.526 0.342 0.080 842.979 o
6 2 1 6.406 6.675 0.141 275.258 o
6 2 2 318.546 317.396 3.820 0.374 o
6 2 3 148.787 144.760 1.799 1.684 o
6 2 4 235.878 236.099 2.905 0.646 o
6 2 5 284.653 285.850 3.689 0.401 o
6 2 6 18.559 19.251 0.302 59.945 o
6 2 7 16.312 16.758 0.402 33.719 o
6 2 8 2.304 2.101 0.090 666.057 o
6 2 9 24.308 24.237 0.372 39.409 o
6 2 10 23.095 23.403 0.342 46.670 o
6 2 11 119.563 121.095 1.548 2.275 o
6 2 12 152.636 153.134 1.870 1.559 o
6 2 13 133.897 128.957 1.618 2.081 o
6 2 14 274.349 274.410 3.428 0.464 o
6 2 15 43.126 44.091 0.694 11.332 o
6 2 16 150.087 148.660 2.061 1.284 o
6 2 17 84.199 84.383 1.096 4.541 o
6 2 18 2.977 3.348 0.111 445.873 o
6 2 19 88.962 89.781 1.196 3.810 o
6 2 20 38.458 39.326 0.563 17.204 o
6 2 21 20.731 20.498 0.402 33.719 o
6 2 22 19.208 19.794 0.352 44.041 o
6 2 23 56.990 56.044 0.784 8.868 o
6 2 24 19.891 20.256 0.362 41.629 o
6 2 25 33.940 33.586 0.603 14.986 o
6 2 26 22.723 23.252 0.543 18.502 o
6 2 27 24.428 24.438 0.472 24.423 o
6 2 28 31.431 29.947 0.543 18.502 o
6 2 29 6.383 6.424 0.201 134.877 o
6 2 30 19.167 17.974 0.352 44.041 o
6 2 31 7.075 6.846 0.231 101.986 o
6 2 32 20.464 20.347 0.472 24.423 o
6 2 33 22.260 22.870 0.472 24.423 o
6 2 34 15.568 15.813 0.442 27.867 o
6 2 35 7.184 7.560 0.241 93.664 o
6 2 36 0.724 0.834 0.161 210.745 o
6 2 37 0.810 1.307 0.171 186.680 o
6 3 0 33.344 32.862 0.633 13.593 o
6 3 1 391.273 388.901 4.745 0.242 o
6 3 2 84.614 83.458 1.066 4.802 o
6 3 3 87.042 89.510 1.126 4.301 o
6 3 4 121.332 118.763 1.498 2.430 o
6 3 5 89.362 89.510 1.136 4.225 o
6 3 6 104.853 103.523 1.347 3.005 o
6 3 7 74.821 74.762 1.015 5.289 o
6 3 8 40.536 40.402 0.613 14.499 o
6 3 9 299.992 305.091 3.961 0.348 o
6 3 10 180.693 179.351 2.352 0.985 o
6 3 11 65.203 67.464 0.945 6.106 o
6 3 12 23.734 23.172 0.342 46.670 o
6 3 13 76.270 76.331 0.935 6.238 o
6 3 14 71.100 69.927 0.935 6.238 o
6 3 15 144.571 138.839 1.820 1.647 o
6 3 16 34.221 34.682 0.472 24.423 o
6 3 17 136.546 139.030 1.890 1.526 o
6 3 18 13.929 13.833 0.261 79.809 o
6 3 19 2.178 2.111 0.090 666.057 o
6 3 20 155.181 153.656 2.091 1.247 o
6 3 21 20.880 21.553 0.352 44.041 o
6 3 22 18.220 17.904 0.302 59.945 o
6 3 23 11.514 11.892 0.231 101.986 o
6 3 24 53.904 53.440 1.005 5.395 o
6 3 25 11.190 11.149 0.271 74.006 o
6 3 26 107.089 101.804 1.488 2.463 o
6 3 27 22.510 20.759 0.382 37.362 o
6 3 28 18.601 17.823 0.322 52.686 o
6 3 29 11.449 11.259 0.302 59.945 o
6 3 30 14.226 14.245 0.302 59.945 o
6 3 31 0.394 0.533 0.101 539.507 o
6 3 32 2.477 2.563 0.151 239.781 o
6 3 33 0.358 0.754 0.121 374.657 o
6 3 34 0.259 0.211 0.111 445.873 o
6 3 35 19.273 18.939 0.382 37.362 o
6 3 36 9.818 9.610 0.281 68.815 o
6 3 37 2.958 3.096 0.191 149.448 o
6 4 0 122.399 119.346 2.161 1.167 o
6 4 1 117.108 120.100 1.488 2.463 o
6 4 2 3.741 3.368 0.101 539.507 o
6 4 3 137.268 137.341 1.629 2.056 o
6 4 4 14.340 14.426 0.271 74.006 o
6 4 5 347.093 338.486 4.122 0.321 o
6 4 6 19.932 20.538 0.322 52.686 o
6 4 7 176.228 176.416 2.171 1.156 o
6 4 8 48.693 50.234 0.674 12.018 o
6 4 9 225.866 225.373 2.976 0.616 o
6 4 10 84.534 84.111 1.116 4.379 o
6 4 11 1.559 1.578 0.090 666.057 o
6 4 12 58.659 58.266 0.794 8.645 o
6 4 13 41.457 41.779 0.603 14.986 o
6 4 14 188.628 192.259 2.423 0.929 o
6 4 15 41.246 41.317 0.643 13.171 o
6 4 16 64.574 64.941 0.945 6.106 o
6 4 17 96.041 96.084 1.337 3.050 o
6 4 18 60.565 60.900 0.824 8.024 o
6 4 19 0.578 0.483 0.080 842.979 o
6 4 20 8.614 8.575 0.181 166.514 o
6 4 21 6.282 6.182 0.211 122.337 o
6 4 22 190.493 193.144 3.056 0.584 o
6 4 23 9.002 8.967 0.241 93.664 o
6 4 24 68.617 67.876 1.086 4.625 o
6 4 25 4.569 4.614 0.151 239.781 o
6 4 26 45.525 45.378 0.694 11.332 o
6 4 27 4.481 4.071 0.121 374.657 o
6 4 28 17.626 16.969 0.362 41.629 o
6 4 29 26.946 26.459 0.483 23.416 o
6 4 30 6.575 6.152 0.191 149.448 o
6 4 31 17.452 17.080 0.412 32.094 o
6 4 32 28.839 28.872 0.633 13.593 o
6 4 33 0.065 0.060 0.121 374.657 o
6 4 34 2.157 2.433 0.161 210.745 o
6 4 35 0.941 1.015 0.131 319.235 o
6 4 36 13.879 13.511 0.382 37.362 o
6 5 0 77.170 77.426 1.377 2.874 o
6 5 1 159.200 160.985 2.131 1.200 o
6 5 2 149.083 149.384 1.950 1.433 o
6 5 3 115.915 117.678 1.458 2.566 o
6 5 4 66.023 64.911 0.854 7.467 o
6 5 5 224.524 227.484 2.845 0.674 o
6 5 6 73.234 73.596 0.945 6.106 o
6 5 7 202.297 205.549 2.543 0.843 o
6 5 8 264.459 270.881 3.327 0.492 o
6 5 9 111.211 110.259 1.427 2.676 o
6 5 10 217.414 218.125 2.574 0.823 o
6 5 11 118.080 119.869 1.588 2.161 o
6 5 12 211.927 217.451 2.724 0.735 o
6 5 13 42.890 42.292 0.684 11.668 o
6 5 14 68.119 67.655 0.905 6.661 o
6 5 15 24.486 24.247 0.372 39.409 o
6 5 16 89.321 90.173 1.166 4.009 o
6 5 17 20.900 19.955 0.312 56.140 o
6 5 18 82.590 80.713 1.076 4.712 o
6 5 19 107.487 106.599 1.448 2.602 o
6 5 20 14.598 15.411 0.281 68.815 o
6 5 21 26.556 26.539 0.442 27.867 o
6 5 22 56.836 56.145 0.925 6.374 o
6 5 23 12.723 13.059 0.292 64.151 o
6 5 24 121.342 122.804 1.870 1.559 o
6 5 25 35.979 35.928 0.674 12.018 o
6 5 26 9.700 9.440 0.201 134.877 o
6 5 27 1.572 1.508 0.090 666.057 o
6 5 28 49.536 49.771 0.714 10.702 o
6 5 29 2.545 2.594 0.121 374.657 o
6 5 30 2.917 3.096 0.151 239.781 o
6 5 31 1.365 1.347 0.101 539.507 o
6 5 32 3.760 3.458 0.161 210.745 o
6 5 33 3.885 3.569 0.151 239.781 o
6 5 34 4.882 4.252 0.201 134.877 o
6 5 35 1.433 1.367 0.161 210.745 o
6 5 36 8.962 8.676 0.271 74.006 o
6 6 0 109.918 110.429 1.950 1.433 o
6 6 1 36.204 37.185 0.523 19.952 o
6 6 2 63.820 64.569 0.865 7.295 o
6 6 3 281.260 282.985 3.438 0.461 o
6 6 4 60.043 59.623 0.784 8.868 o
6 6 5 112.329 112.953 1.407 2.753 o
6 6 6 63.710 65.795 0.844 7.646 o
6 6 7 311.758 314.541 3.870 0.364 o
6 6 8 87.886 89.500 1.156 4.079 o
6 6 9 52.463 52.687 0.704 11.010 o
6 6 10 113.194 113.486 1.417 2.714 o
6 6 11 23.169 23.302 0.382 37.362 o
6 6 12 135.542 136.868 1.729 1.824 o
6 6 13 48.576 47.499 0.633 13.593 o
6 6 14 115.847 116.089 1.438 2.638 o
6 6 15 53.056 52.687 0.714 10.702 o
6 6 16 33.520 33.013 0.483 23.416 o
6 6 17 14.424 14.235 0.261 79.809 o
6 6 18 1.192 1.307 0.121 374.657 o
6 6 19 27.584 27.223 0.483 23.416 o
6 6 20 76.559 78.301 1.236 3.566 o
6 6 21 40.123 39.829 0.633 13.593 o
6 6 22 45.861 45.951 0.865 7.295 o
6 6 23 31.950 31.767 0.493 22.470 o
6 6 24 55.569 56.999 0.784 8.868 o
6 6 25 16.446 16.215 0.281 68.815 o
6 6 26 27.275 26.469 0.472 24.423 o
6 6 27 17.128 16.969 0.302 59.945 o
6 6 28 7.221 6.695 0.181 166.514 o
6 6 29 21.546 20.608 0.392 35.471 o
6 6 30 10.573 10.857 0.231 101.986 o
6 6 31 22.504 22.619 0.422 30.584 o
6 6 32 0.987 0.995 0.111 445.873 o
6 6 33 2.145 2.181 0.131 319.235 o
6 6 34 11.318 11.098 0.292 64.151 o
6 6 35 1.607 1.860 0.151 239.781 o
6 7 0 191.341 193.013 3.448 0.459 o
6 7 1 5.747 5.479 0.141 275.258 o
6 7 2 162.650 161.256 1.970 1.404 o
6 7 3 12.734 12.998 0.231 101.986 o
6 7 4 166.514 164.011 2.051 1.296 o
6 7 5 26.048 25.263 0.372 39.409 o
6 7 6 87.195 86.283 1.116 4.379 o
6 7 7 131.237 131.430 1.629 2.056 o
6 7 8 145.950 148.168 1.890 1.526 o
6 7 9 39.820 39.849 0.553 17.835 o
6 7 10 85.597 88.525 1.146 4.151 o
6 7 11 35.621 35.536 0.513 20.742 o
6 7 12 122.702 122.634 1.538 2.305 o
6 7 13 8.049 8.253 0.201 134.877 o
6 7 14 26.384 26.409 0.392 35.471 o
6 7 15 2.933 3.136 0.131 319.235 o
6 7 16 16.925 16.728 0.322 52.686 o
6 7 17 93.752 93.199 1.367 2.917 o
6 7 18 58.032 57.884 0.885 6.967 o
6 7 19 43.073 42.392 0.704 11.010 o
6 7 20 9.334 9.751 0.261 79.809 o
6 7 21 34.460 35.547 0.533 19.206 o
6 7 22 41.675 43.418 0.633 13.593 o
6 7 23 14.883 14.586 0.271 74.006 o
6 7 24 1.469 1.367 0.101 539.507 o
6 7 25 8.445 8.304 0.211 122.337 o
6 7 26 20.880 21.111 0.352 44.041 o
6 7 27 34.520 34.069 0.533 19.206 o
6 7 28 3.786 3.971 0.151 239.781 o
6 7 29 33.222 33.667 0.523 19.952 o
6 7 30 5.906 5.529 0.161 210.745 o
6 7 31 1.547 1.719 0.111 445.873 o
6 7 32 0.539 0.593 0.131 319.235 o
6 7 33 7.812 7.912 0.261 79.809 o
6 7 34 2.809 2.865 0.161 210.745 o
6 8 0 0.001 0.060 0.111 445.873 o
6 8 1 119.636 116.873 1.518 2.366 o
6 8 2 149.941 148.147 1.870 1.559 o
6 8 3 20.763 21.623 0.342 46.670 o
6 8 4 156.713 157.537 1.970 1.404 o
6 8 5 10.975 11.832 0.231 101.986 o
6 8 6 8.529 8.856 0.181 166.514 o
6 8 7 15.957 16.376 0.292 64.151 o
6 8 8 32.545 32.551 0.493 22.470 o
6 8 9 77.172 76.391 1.005 5.395 o
6 8 10 8.568 8.354 0.191 149.448 o
6 8 11 81.056 79.015 1.025 5.186 o
6 8 12 45.326 44.916 0.613 14.499 o
6 8 13 24.971 25.283 0.432 29.178 o
6 8 14 174.019 174.476 2.382 0.961 o
6 8 15 14.194 14.054 0.281 68.815 o
6 8 16 43.850 43.750 0.734 10.124 o
6 8 17 1.032 1.186 0.111 445.873 o
6 8 18 0.103 0.181 0.090 666.057 o
6 8 19 56.836 56.848 0.935 6.238 o
6 8 20 5.390 5.579 0.161 210.745 o
6 8 21 26.529 26.479 0.422 30.584 o
6 8 22 3.989 3.981 0.131 319.235 o
6 8 23 47.825 48.123 0.663 12.385 o
6 8 24 0.646 0.764 0.090 666.057 o
6 8 25 49.638 49.982 0.674 12.018 o
6 8 26 19.650 19.070 0.302 59.945 o
6 8 27 7.418 7.530 0.191 149.448 o
6 8 28 3.408 3.639 0.141 275.258 o
6 8 29 2.806 2.996 0.141 275.258 o
6 8 30 4.893 5.268 0.171 186.680 o
6 8 31 6.245 6.203 0.181 166.514 o
6 8 32 7.349 6.755 0.181 166.514 o
6 8 33 18.011 18.206 0.392 35.471 o
6 9 0 83.450 85.589 1.598 2.134 o
6 9 1 128.999 129.550 1.649 2.006 o
6 9 2 202.541 204.714 2.523 0.856 o
6 9 3 15.247 15.602 0.271 74.006 o
6 9 4 48.125 47.479 0.643 13.171 o
6 9 5 15.056 15.743 0.292 64.151 o
6 9 6 99.623 100.739 1.277 3.345 o
6 9 7 206.045 210.676 2.574 0.823 o
6 9 8 76.161 75.476 0.995 5.505 o
6 9 9 12.672 12.666 0.251 86.321 o
6 9 10 99.613 96.627 1.297 3.242 o
6 9 11 33.718 34.340 0.553 17.835 o
6 9 12 23.161 22.297 0.412 32.094 o
6 9 13 7.501 7.288 0.221 111.468 o
6 9 14 31.093 31.415 0.543 18.502 o
6 9 15 45.665 46.162 0.734 10.124 o
6 9 16 57.810 56.879 0.814 8.223 o
6 9 17 89.671 87.630 1.226 3.625 o
6 9 18 35.006 34.149 0.513 20.742 o
6 9 19 29.913 30.098 0.472 24.423 o
6 9 20 9.609 9.399 0.211 122.337 o
6 9 21 10.684 10.726 0.221 111.468 o
6 9 22 44.087 43.126 0.623 14.035 o
6 9 23 29.988 28.942 0.452 26.642 o
6 9 24 5.069 5.237 0.151 239.781 o
6 9 25 0.839 0.965 0.111 445.873 o
6 9 26 0.066 0.251 0.111 445.873 o
6 9 27 21.945 22.578 0.382 37.362 o
6 9 28 1.377 1.096 0.121 374.657 o
6 9 29 5.812 6.293 0.191 149.448 o
6 9 30 0.838 0.734 0.121 374.657 o
6 9 31 14.320 14.798 0.312 56.140 o
6 9 32 1.265 1.196 0.121 374.657 o
6 10 0 196.525 198.693 3.569 0.428 o
6 10 1 44.081 43.750 0.603 14.986 o
6 10 2 61.977 61.553 0.824 8.024 o
6 10 3 145.572 145.313 1.870 1.559 o
6 10 4 21.375 21.000 0.352 44.041 o
6 10 5 67.794 67.424 0.945 6.106 o
6 10 6 71.820 69.927 0.995 5.505 o
6 10 7 35.429 34.250 0.543 18.502 o
6 10 8 52.527 54.476 0.895 6.811 o
6 10 9 26.798 27.394 0.533 19.206 o
6 10 10 52.691 52.717 0.955 5.978 o
6 10 11 10.402 9.952 0.261 79.809 o
6 10 12 68.942 69.475 1.076 4.712 o
6 10 13 50.956 52.757 0.784 8.868 o
6 10 14 2.052 1.830 0.121 374.657 o
6 10 15 26.636 26.107 0.412 32.094 o
6 10 16 138.768 135.632 1.830 1.629 o
6 10 17 16.402 16.406 0.322 52.686 o
6 10 18 3.368 3.096 0.131 319.235 o
6 10 19 0.116 0.181 0.111 445.873 o
6 10 20 85.282 85.629 1.156 4.079 o
6 10 21 36.456 37.235 0.563 17.204 o
6 10 22 13.372 13.561 0.271 74.006 o
6 10 23 21.750 22.327 0.372 39.409 o
6 10 24 34.984 34.270 0.523 19.952 o
6 10 25 5.979 5.901 0.161 210.745 o
6 10 26 17.099 16.718 0.372 39.409 o
6 10 27 0.314 0.362 0.121 374.657 o
6 10 28 2.757 2.956 0.151 239.781 o
6 10 29 7.332 7.318 0.211 122.337 o
6 10 30 7.192 7.399 0.201 134.877 o
6 10 31 7.349 7.238 0.211 122.337 o
6 11 0 20.576 21.503 0.613 14.499 o
6 11 1 25.128 25.021 0.483 23.416 o
6 11 2 26.382 25.775 0.483 23.416 o
6 11 3 76.981 74.119 1.257 3.453 o
6 11 4 23.509 23.745 0.503 21.580 o
6 11 5 132.827 131.269 2.453 0.906 o
6 11 6 6.776 6.826 0.251 86.321 o
6 11 7 63.647 65.705 1.116 4.379 o
6 11 8 44.177 45.278 0.784 8.868 o
6 11 9 54.898 55.119 0.875 7.128 o
6 11 10 98.869 102.598 1.468 2.531 o
6 11 11 18.222 18.035 0.332 49.541 o
6 11 12 55.295 56.145 0.804 8.430 o
6 11 13 75.828 75.778 1.035 5.085 o
6 11 14 18.919 18.909 0.342 46.670 o
6 11 15 10.978 11.219 0.241 93.664 o
6 11 16 2.442 2.161 0.131 319.235 o
6 11 17 53.438 53.752 0.794 8.645 o
6 11 18 92.115 92.747 1.247 3.509 o
6 11 19 51.794 51.169 0.724 10.407 o
6 11 20 3.562 3.599 0.171 186.680 o
6 11 21 18.824 18.447 0.322 52.686 o
6 11 22 19.856 20.628 0.352 44.041 o
6 11 23 4.206 4.172 0.171 186.680 o
6 11 24 12.604 12.526 0.261 79.809 o
6 11 25 2.305 2.322 0.131 319.235 o
6 11 26 16.774 16.205 0.292 64.151 o
6 11 27 2.838 2.795 0.161 210.745 o
6 11 28 18.365 18.246 0.342 46.670 o
6 11 29 3.869 3.981 0.181 166.514 o
6 11 30 1.586 1.639 0.141 275.258 o
6 12 0 11.049 10.907 0.432 29.178 o
6 12 1 17.370 17.200 0.422 30.584 o
6 12 2 11.784 12.264 0.342 46.670 o
6 12 3 70.921 69.565 1.146 4.151 o
6 12 4 31.103 31.485 0.573 16.605 o
6 12 5 54.836 53.782 0.834 7.831 o
6 12 6 6.922 6.866 0.211 122.337 o
6 12 7 78.675 79.226 1.146 4.151 o
6 12 8 20.029 20.085 0.392 35.471 o
6 12 9 5.955 6.394 0.181 166.514 o
6 12 10 20.680 19.854 0.362 41.629 o
6 12 11 18.938 18.980 0.342 46.670 o
6 12 12 16.837 16.376 0.302 59.945 o
6 12 13 27.357 27.203 0.442 27.867 o
6 12 14 41.403 40.533 0.603 14.986 o
6 12 15 4.264 4.473 0.161 210.745 o
6 12 16 30.509 30.158 0.472 24.423 o
6 12 17 26.693 25.886 0.422 30.584 o
6 12 18 12.240 12.455 0.251 86.321 o
6 12 19 7.198 7.077 0.191 149.448 o
6 12 20 5.179 5.147 0.171 186.680 o
6 12 21 12.390 12.496 0.261 79.809 o
6 12 22 32.996 32.480 0.493 22.470 o
6 12 23 6.661 6.695 0.211 122.337 o
6 12 24 15.487 15.672 0.302 59.945 o
6 12 25 3.593 3.599 0.161 210.745 o
6 12 26 2.740 2.905 0.151 239.781 o
6 12 27 2.438 2.523 0.181 166.514 o
6 12 28 12.992 12.857 0.281 68.815 o
6 13 0 0.311 0.392 0.171 186.680 o
6 13 1 76.473 77.668 1.136 4.225 o
6 13 2 47.747 48.273 0.764 9.340 o
6 13 3 13.974 13.521 0.292 64.151 o
6 13 4 9.004 9.349 0.231 101.986 o
6 13 5 3.020 3.217 0.151 239.781 o
6 13 6 34.262 34.793 0.613 14.499 o
6 13 7 26.815 26.479 0.472 24.423 o
6 13 8 40.999 41.639 0.674 12.018 o
6 13 9 41.042 41.417 0.684 11.668 o
6 13 10 12.928 12.817 0.292 64.151 o
6 13 11 14.053 13.893 0.302 59.945 o
6 13 12 0.691 0.854 0.131 319.235 o
6 13 13 12.463 12.978 0.292 64.151 o
6 13 14 18.627 19.171 0.372 39.409 o
6 13 15 31.924 32.511 0.563 17.204 o
6 13 16 4.397 4.594 0.171 186.680 o
6 13 17 5.548 5.589 0.191 149.448 o
6 13 18 4.833 4.604 0.171 186.680 o
6 13 19 1.865 2.322 0.151 239.781 o
6 13 20 17.417 17.411 0.342 46.670 o
6 13 21 2.101 2.292 0.141 275.258 o
6 13 22 7.501 7.962 0.231 101.986 o
6 13 23 18.693 17.884 0.332 49.541 o
6 13 24 6.792 6.755 0.231 101.986 o
6 13 25 1.786 1.950 0.151 239.781 o
6 13 26 21.669 20.860 0.382 37.362 o
6 14 0 7.540 7.017 0.332 49.541 o
6 14 1 1.914 1.890 0.141 275.258 o
6 14 2 56.364 56.627 0.804 8.430 o
6 14 3 3.921 4.102 0.151 239.781 o
6 14 4 20.032 20.387 0.342 46.670 o
6 14 5 15.443 15.773 0.292 64.151 o
6 14 6 8.388 8.334 0.231 101.986 o
6 14 7 34.134 34.370 0.523 19.952 o
6 14 8 11.588 11.319 0.261 79.809 o
6 14 9 22.908 23.503 0.422 30.584 o
6 14 10 0.871 1.156 0.131 319.235 o
6 14 11 19.472 19.693 0.392 35.471 o
6 14 12 31.250 32.209 0.533 19.206 o
6 14 13 4.459 4.956 0.181 166.514 o
6 14 14 7.771 7.891 0.211 122.337 o
6 14 15 2.155 2.352 0.151 239.781 o
6 14 16 15.668 16.346 0.322 52.686 o
6 14 17 25.218 25.866 0.432 29.178 o
6 14 18 1.500 1.367 0.141 275.258 o
6 14 19 8.468 8.716 0.221 111.468 o
6 14 20 0.706 0.965 0.131 319.235 o
6 14 21 1.253 1.417 0.141 275.258 o
6 14 22 5.534 6.494 0.201 134.877 o
6 14 23 9.542 9.550 0.241 93.664 o
6 14 24 1.592 1.689 0.141 275.258 o
6 15 0 33.333 33.526 0.754 9.591 o
6 15 1 7.388 7.751 0.201 134.877 o
6 15 2 25.390 24.468 0.432 29.178 o
6 15 3 11.461 12.797 0.271 74.006 o
6 15 4 46.592 46.605 0.684 11.668 o
6 15 5 3.024 3.307 0.181 166.514 o
6 15 6 7.425 7.168 0.201 134.877 o
6 15 7 4.257 4.584 0.171 186.680 o
6 15 8 22.966 22.840 0.382 37.362 o
6 15 9 25.497 24.539 0.412 32.094 o
6 15 10 8.499 8.163 0.231 101.986 o
6 15 11 11.164 11.239 0.261 79.809 o
6 15 12 25.022 25.363 0.412 32.094 o
6 15 13 26.523 26.901 0.432 29.178 o
6 15 14 14.159 14.818 0.312 56.140 o
6 15 15 6.827 6.876 0.201 134.877 o
6 15 16 9.456 9.359 0.251 86.321 o
6 15 17 12.690 13.531 0.292 64.151 o
6 15 18 8.242 8.103 0.231 101.986 o
6 15 19 20.461 20.538 0.362 41.629 o
6 15 20 0.195 0.332 0.141 275.258 o
6 15 21 5.513 5.690 0.191 149.448 o
6 16 0 44.381 44.222 0.895 6.811 o
6 16 1 0.828 1.066 0.141 275.258 o
6 16 2 23.555 23.453 0.392 35.471 o
6 16 3 3.197 3.056 0.151 239.781 o
6 16 4 9.961 10.405 0.241 93.664 o
6 16 5 26.699 25.826 0.422 30.584 o
6 16 6 30.543 30.912 0.493 22.470 o
6 16 7 0.976 1.066 0.141 275.258 o
6 16 8 0.801 0.774 0.141 275.258 o
6 16 9 4.405 4.473 0.181 166.514 o
6 16 10 6.873 6.484 0.201 134.877 o
6 16 11 6.714 6.896 0.211 122.337 o
6 16 12 15.930 16.617 0.312 56.140 o
6 16 13 2.678 2.785 0.161 210.745 o
6 16 14 9.445 9.671 0.281 68.815 o
6 16 15 25.346 24.961 0.422 30.584 o
6 16 16 6.700 7.047 0.211 122.337 o
6 16 17 5.907 5.670 0.191 149.448 o
6 16 18 0.041 0.231 0.151 239.781 o
6 17 0 15.934 14.777 0.412 32.094 o
6 17 1 3.308 3.579 0.181 166.514 o
6 17 2 18.950 18.598 0.332 49.541 o
6 17 3 17.646 17.250 0.322 52.686 o
6 17 4 2.351 2.654 0.161 210.745 o
6 17 5 2.210 2.443 0.161 210.745 o
6 17 6 2.662 2.765 0.161 210.745 o
6 17 7 3.140 3.368 0.171 186.680 o
6 17 8 3.309 3.860 0.181 166.514 o
6 17 9 0.302 0.392 0.151 239.781 o
6 17 10 15.969 15.411 0.352 44.041 o
6 17 11 5.127 5.167 0.191 149.448 o
6 17 12 12.690 12.104 0.312 56.140 o
6 17 13 4.561 4.403 0.211 122.337 o
6 17 14 3.804 3.830 0.191 149.448 o
6 18 0 0.012 0.211 0.201 134.877 o
6 18 1 12.457 12.666 0.292 64.151 o
6 18 2 2.615 2.654 0.171 186.680 o
6 18 3 1.723 1.608 0.151 239.781 o
6 18 4 11.500 11.309 0.261 79.809 o
6 18 5 0.237 0.503 0.141 275.258 o
6 18 6 4.134 4.413 0.181 166.514 o
6 18 7 1.336 1.548 0.151 239.781 o
7 0 1 87.768 88.595 1.578 2.189 o
7 0 2 2.733 2.976 0.131 319.235 o
7 0 3 11.012 10.616 0.261 79.809 o
7 0 4 1.803 1.990 0.121 374.657 o
7 0 5 309.531 302.296 5.328 0.192 o
7 0 6 7.409 7.107 0.211 122.337 o
7 0 7 18.986 19.040 0.422 30.584 o
7 0 8 206.460 206.775 3.961 0.348 o
7 0 9 36.780 34.602 0.734 10.124 o
7 0 10 386.523 382.186 5.991 0.152 o
7 0 11 90.278 90.907 1.679 1.934 o
7 0 12 464.861 469.182 8.344 0.078 o
7 0 13 345.760 340.778 5.831 0.160 o
7 0 14 9.683 10.716 0.261 79.809 o
7 0 15 10.263 9.500 0.241 93.664 o
7 0 16 58.215 59.834 1.176 3.941 o
7 0 17 48.341 48.273 1.015 5.289 o
7 0 18 83.138 81.709 1.799 1.684 o
7 0 19 16.403 15.994 0.493 22.470 o
7 0 20 80.561 77.356 1.709 1.867 o
7 0 21 0.960 0.734 0.131 319.235 o
7 0 22 81.451 80.543 1.669 1.958 o
7 0 23 15.223 15.079 0.432 29.178 o
7 0 24 108.307 106.770 1.618 2.081 o
7 0 25 7.056 7.419 0.372 39.409 o
7 0 26 61.055 61.513 1.508 2.398 o
7 0 27 31.375 30.621 0.794 8.645 o
7 0 28 34.028 33.275 0.804 8.430 o
7 0 29 3.559 3.428 0.211 122.337 o
7 0 30 0.590 0.281 0.171 186.680 o
7 0 31 8.274 7.228 0.704 11.010 o
7 0 32 1.040 1.116 0.211 122.337 o
7 0 33 8.821 8.796 0.372 39.409 o
7 0 34 11.194 11.631 0.432 29.178 o
7 0 35 0.000 0.171 0.211 122.337 o
7 1 0 33.678 32.873 0.784 8.868 o
7 1 1 124.556 123.759 1.498 2.430 o
7 1 2 57.233 56.054 0.734 10.124 o
7 1 3 336.097 338.768 4.162 0.315 o
7 1 4 21.019 20.648 0.332 49.541 o
7 1 5 245.383 249.851 3.136 0.554 o
7 1 6 8.977 9.158 0.181 166.514 o
7 1 7 502.388 498.968 6.373 0.134 o
7 1 8 116.080 118.442 1.578 2.189 o
7 1 9 165.985 169.670 2.232 1.095 o
7 1 10 17.309 17.160 0.312 56.140 o
7 1 11 200.015 201.065 2.503 0.870 o
7 1 12 0.659 0.684 0.070 1101.030 o
7 1 13 191.722 192.540 2.342 0.994 o
7 1 14 9.491 9.651 0.171 186.680 o
7 1 15 7.145 7.137 0.141 275.258 o
7 1 16 85.096 87.188 1.156 4.079 o
7 1 17 49.372 48.394 0.734 10.124 o
7 1 18 88.949 92.164 1.347 3.005 o
7 1 19 5.140 5.248 0.221 111.468 o
7 1 20 14.830 14.788 0.322 52.686 o
7 1 21 47.270 47.781 0.844 7.646 o
7 1 22 15.772 16.064 0.382 37.362 o
7 1 23 3.093 3.317 0.131 319.235 o
7 1 24 2.025 2.262 0.131 319.235 o
7 1 25 3.867 4.001 0.151 239.781 o
7 1 26 42.442 41.226 0.754 9.591 o
7 1 27 9.751 9.681 0.281 68.815 o
7 1 28 38.890 38.783 0.663 12.385 o
7 1 29 14.040 14.436 0.312 56.140 o
7 1 30 0.731 0.543 0.121 374.657 o
7 1 31 5.244 5.358 0.191 149.448 o
7 1 32 6.861 6.715 0.231 101.986 o
7 1 33 1.841 2.031 0.141 275.258 o
7 1 34 1.612 1.277 0.131 319.235 o
7 1 35 2.798 2.503 0.181 166.514 o
7 2 0 139.732 141.121 2.453 0.906 o
7 2 1 15.892 15.441 0.241 93.664 o
7 2 2 162.071 161.357 1.990 1.376 o
7 2 3 112.147 111.264 1.377 2.874 o
7 2 4 7.500 7.047 0.151 239.781 o
7 2 5 32.886 32.993 0.462 25.497 o
7 2 6 91.534 91.932 1.206 3.747 o
7 2 7 109.759 107.203 1.377 2.874 o
7 2 8 43.588 42.573 0.593 15.499 o
7 2 9 15.451 15.049 0.281 68.815 o
7 2 10 42.266 42.212 0.623 14.035 o
7 2 11 0.801 0.844 0.080 842.979 o
7 2 12 87.074 86.504 1.106 4.459 o
7 2 13 40.853 40.724 0.543 18.502 o
7 2 14 165.222 168.213 2.071 1.271 o
7 2 15 96.847 95.270 1.206 3.747 o
7 2 16 29.998 28.831 0.372 39.409 o
7 2 17 64.070 62.237 0.854 7.467 o
7 2 18 9.412 9.560 0.221 111.468 o
7 2 19 4.088 4.071 0.161 210.745 o
7 2 20 56.940 58.266 1.186 3.875 o
7 2 21 42.807 43.287 0.774 9.099 o
7 2 22 109.974 106.016 1.629 2.056 o
7 2 23 54.576 54.265 0.865 7.295 o
7 2 24 78.216 78.944 1.206 3.747 o
7 2 25 54.945 54.586 0.744 9.852 o
7 2 26 33.699 33.818 0.493 22.470 o
7 2 27 16.541 17.150 0.352 44.041 o
7 2 28 5.469 5.841 0.201 134.877 o
7 2 29 6.524 6.444 0.271 74.006 o
7 2 30 11.198 11.671 0.292 64.151 o
7 2 31 23.975 22.850 0.432 29.178 o
7 2 32 11.757 11.279 0.261 79.809 o
7 2 33 8.208 7.610 0.231 101.986 o
7 2 34 0.158 0.161 0.111 445.873 o
7 2 35 13.226 12.144 0.302 59.945 o
7 3 0 76.974 77.999 1.397 2.792 o
7 3 1 20.308 20.096 0.302 59.945 o
7 3 2 418.707 419.682 5.117 0.208 o
7 3 3 2.649 2.413 0.090 666.057 o
7 3 4 136.192 138.547 1.749 1.782 o
7 3 5 17.978 17.984 0.281 68.815 o
7 3 6 88.503 88.977 1.126 4.301 o
7 3 7 13.615 13.591 0.231 101.986 o
7 3 8 38.199 37.175 0.503 21.580 o
7 3 9 122.683 124.674 1.598 2.134 o
7 3 10 86.640 86.233 1.126 4.301 o
7 3 11 11.179 11.671 0.231 101.986 o
7 3 12 182.610 183.272 2.443 0.914 o
7 3 13 1.938 2.011 0.090 666.057 o
7 3 14 83.044 82.614 1.066 4.802 o
7 3 15 43.986 44.865 0.603 14.986 o
7 3 16 59.393 59.080 0.774 9.099 o
7 3 17 10.509 10.746 0.261 79.809 o
7 3 18 14.719 15.823 0.302 59.945 o
7 3 19 67.905 67.434 1.106 4.459 o
7 3 20 22.913 23.081 0.432 29.178 o
7 3 21 0.768 0.774 0.090 666.057 o
7 3 22 17.129 17.120 0.362 41.629 o
7 3 23 12.598 12.606 0.271 74.006 o
7 3 24 3.151 3.408 0.131 319.235 o
7 3 25 21.745 21.382 0.372 39.409 o
7 3 26 3.503 3.448 0.141 275.258 o
7 3 27 41.999 41.176 0.674 12.018 o
7 3 28 4.943 5.519 0.231 101.986 o
7 3 29 0.628 0.663 0.131 319.235 o
7 3 30 7.254 7.349 0.241 93.664 o
7 3 31 4.489 4.624 0.201 134.877 o
7 3 32 18.816 18.718 0.362 41.629 o
7 3 33 0.934 1.045 0.121 374.657 o
7 3 34 13.201 12.777 0.332 49.541 o
7 3 35 0.460 0.271 0.141 275.258 o
7 4 0 3.272 3.740 0.161 210.745 o
7 4 1 13.109 13.119 0.231 101.986 o
7 4 2 54.694 54.918 0.724 10.407 o
7 4 3 135.201 134.828 1.789 1.703 o
7 4 4 225.122 227.896 2.875 0.660 o
7 4 5 68.571 67.082 0.854 7.467 o
7 4 6 19.904 20.558 0.312 56.140 o
7 4 7 45.858 46.524 0.643 13.171 o
7 4 8 48.923 48.585 0.653 12.769 o
7 4 9 39.061 40.100 0.543 18.502 o
7 4 10 6.779 6.474 0.171 186.680 o
7 4 11 47.002 46.434 0.704 11.010 o
7 4 12 106.829 107.243 1.407 2.753 o
7 4 13 133.895 133.842 1.830 1.629 o
7 4 14 50.729 50.123 0.684 11.668 o
7 4 15 82.666 83.478 1.076 4.712 o
7 4 16 40.615 40.734 0.623 14.035 o
7 4 17 106.738 108.007 1.739 1.803 o
7 4 18 0.163 0.060 0.080 842.979 o
7 4 19 126.327 129.701 1.598 2.134 o
7 4 20 0.759 1.045 0.101 539.507 o
7 4 21 58.438 57.914 0.854 7.467 o
7 4 22 26.884 26.931 0.462 25.497 o
7 4 23 39.961 40.513 0.653 12.769 o
7 4 24 0.094 0.121 0.090 666.057 o
7 4 25 35.959 35.617 0.573 16.605 o
7 4 26 27.403 27.163 0.442 27.867 o
7 4 27 29.047 28.761 0.493 22.470 o
7 4 28 0.155 0.141 0.070 1101.030 o
7 4 29 27.343 27.082 0.503 21.580 o
7 4 30 0.514 0.613 0.101 539.507 o
7 4 31 14.202 14.546 0.372 39.409 o
7 4 32 0.755 0.563 0.101 539.507 o
7 4 33 32.528 31.445 0.573 16.605 o
7 4 34 5.470 4.855 0.211 122.337 o
7 5 0 788.911 790.197 13.822 0.029 o
7 5 1 35.547 35.144 0.493 22.470 o
7 5 2 238.339 240.512 3.036 0.592 o
7 5 3 104.940 103.825 1.307 3.192 o
7 5 4 161.024 166.142 2.051 1.296 o
7 5 5 37.212 35.969 0.553 17.835 o
7 5 6 63.898 63.815 0.834 7.831 o
7 5 7 93.799 92.073 1.166 4.009 o
7 5 8 74.746 74.491 0.985 5.618 o
7 5 9 26.407 26.057 0.382 37.362 o
7 5 10 94.579 92.666 1.226 3.625 o
7 5 11 99.913 99.542 1.247 3.509 o
7 5 12 121.249 122.382 1.578 2.189 o
7 5 13 11.374 11.681 0.261 79.809 o
7 5 14 87.035 85.087 1.186 3.875 o
7 5 15 5.077 5.227 0.151 239.781 o
7 5 16 61.265 59.925 1.146 4.151 o
7 5 17 18.714 19.311 0.382 37.362 o
7 5 18 0.752 0.764 0.090 666.057 o
7 5 19 14.801 14.999 0.322 52.686 o
7 5 20 12.010 12.083 0.261 79.809 o
7 5 21 7.620 7.580 0.171 186.680 o
7 5 22 6.816 6.896 0.171 186.680 o
7 5 23 35.709 36.512 0.633 13.593 o
7 5 24 1.722 1.387 0.131 319.235 o
7 5 25 2.339 1.950 0.121 374.657 o
7 5 26 9.229 9.620 0.241 93.664 o
7 5 27 14.233 14.124 0.302 59.945 o
7 5 28 0.178 0.271 0.111 445.873 o
7 5 29 20.408 19.321 0.372 39.409 o
7 5 30 10.367 10.123 0.302 59.945 o
7 5 31 5.677 5.750 0.181 166.514 o
7 5 32 1.758 1.719 0.121 374.657 o
7 5 33 1.076 1.015 0.131 319.235 o
7 5 34 11.109 10.947 0.322 52.686 o
7 6 0 32.937 33.958 0.674 12.018 o
7 6 1 109.017 107.434 1.397 2.792 o
7 6 2 1.915 1.840 0.101 539.507 o
7 6 3 70.486 70.580 0.925 6.374 o
7 6 4 78.116 78.029 1.005 5.395 o
7 6 5 56.508 56.476 0.764 9.340 o
7 6 6 40.055 38.844 0.543 18.502 o
7 6 7 59.844 60.719 0.834 7.831 o
7 6 8 42.556 42.352 0.583 16.038 o
7 6 9 7.057 7.107 0.171 186.680 o
7 6 10 48.789 48.263 0.694 11.332 o
7 6 11 85.147 86.132 1.066 4.802 o
7 6 12 40.366 39.678 0.553 17.835 o
7 6 13 25.976 25.725 0.412 32.094 o
7 6 14 47.386 46.906 0.714 10.702 o
7 6 15 137.542 137.300 2.151 1.178 o
7 6 16 29.053 28.771 0.503 21.580 o
7 6 17 96.580 96.094 1.458 2.566 o
7 6 18 62.972 63.181 0.935 6.238 o
7 6 19 100.825 101.472 1.458 2.566 o
7 6 20 23.296 22.800 0.362 41.629 o
7 6 21 31.241 31.274 0.483 23.416 o
7 6 22 42.499 42.212 0.613 14.499 o
7 6 23 1.710 1.870 0.101 539.507 o
7 6 24 25.367 25.232 0.422 30.584 o
7 6 25 10.561 10.183 0.221 111.468 o
7 6 26 33.185 33.627 0.513 20.742 o
7 6 27 28.088 28.721 0.442 27.867 o
7 6 28 9.749 11.068 0.241 93.664 o
7 6 29 11.040 10.877 0.261 79.809 o
7 6 30 5.783 5.871 0.211 122.337 o
7 6 31 11.806 11.611 0.271 74.006 o
7 6 32 6.917 6.715 0.201 134.877 o
7 6 33 3.342 3.267 0.171 186.680 o
7 7 0 54.054 52.596 1.025 5.186 o
7 7 1 136.185 136.064 1.719 1.845 o
7 7 2 119.632 119.909 1.588 2.161 o
7 7 3 56.365 57.411 0.754 9.591 o
7 7 4 43.702 43.931 0.603 14.986 o
7 7 5 48.830 48.143 0.653 12.769 o
7 7 6 29.299 29.062 0.442 27.867 o
7 7 7 110.082 108.871 1.367 2.917 o
7 7 8 12.167 11.772 0.221 111.468 o
7 7 9 107.030 105.705 1.357 2.960 o
7 7 10 71.386 70.450 0.995 5.505 o
7 7 11 58.652 58.115 0.814 8.223 o
7 7 12 26.354 25.996 0.452 26.642 o
7 7 13 25.540 25.936 0.523 19.952 o
7 7 14 46.232 47.660 0.794 8.645 o
7 7 15 25.961 26.469 0.442 27.867 o
7 7 16 9.267 9.409 0.241 93.664 o
7 7 17 28.087 28.047 0.432 29.178 o
7 7 18 16.788 16.306 0.302 59.945 o
7 7 19 35.165 35.446 0.613 14.499 o
7 7 20 1.007 0.995 0.101 539.507 o
7 7 21 18.485 18.618 0.372 39.409 o
7 7 22 39.158 39.336 0.613 14.499 o
7 7 23 16.149 16.587 0.352 44.041 o
7 7 24 12.277 12.425 0.281 68.815 o
7 7 25 7.400 7.972 0.221 111.468 o
7 7 26 0.349 0.533 0.101 539.507 o
7 7 27 1.535 1.438 0.121 374.657 o
7 7 28 11.356 11.048 0.211 122.337 o
7 7 29 3.219 3.227 0.131 319.235 o
7 7 30 0.022 0.131 0.090 666.057 o
7 7 31 0.248 0.362 0.080 842.979 o
7 7 32 3.791 3.830 0.141 275.258 o
7 8 0 4.061 3.850 0.181 166.514 o
7 8 1 7.844 7.821 0.181 166.514 o
7 8 2 12.085 12.666 0.231 101.986 o
7 8 3 86.861 87.559 1.136 4.225 o
7 8 4 9.735 10.425 0.292 64.151 o
7 8 5 91.710 91.842 1.166 4.009 o
7 8 6 33.385 32.732 0.472 24.423 o
7 8 7 4.896 4.795 0.161 210.745 o
7 8 8 9.926 10.093 0.231 101.986 o
7 8 9 108.220 108.158 1.598 2.134 o
7 8 10 11.660 11.179 0.292 64.151 o
7 8 11 44.984 45.388 0.814 8.223 o
7 8 12 55.630 55.260 0.955 5.978 o
7 8 13 26.727 26.298 0.503 21.580 o
7 8 14 53.420 53.923 0.804 8.430 o
7 8 15 58.632 58.306 0.854 7.467 o
7 8 16 31.428 32.269 0.583 16.038 o
7 8 17 0.098 0.111 0.101 539.507 o
7 8 18 10.094 10.183 0.251 86.321 o
7 8 19 10.731 10.425 0.231 101.986 o
7 8 20 76.150 76.803 1.056 4.893 o
7 8 21 0.948 1.025 0.111 445.873 o
7 8 22 33.889 33.777 0.493 22.470 o
7 8 23 0.540 0.694 0.101 539.507 o
7 8 24 51.161 51.219 0.714 10.702 o
7 8 25 2.490 2.553 0.121 374.657 o
7 8 26 22.808 22.719 0.362 41.629 o
7 8 27 4.777 4.775 0.161 210.745 o
7 8 28 10.879 10.937 0.241 93.664 o
7 8 29 1.600 1.307 0.111 445.873 o
7 8 30 23.415 23.011 0.382 37.362 o
7 8 31 0.341 0.322 0.111 445.873 o
7 9 0 16.312 16.477 0.422 30.584 o
7 9 1 122.283 122.081 1.639 2.031 o
7 9 2 52.828 51.711 0.754 9.591 o
7 9 3 61.657 60.910 0.935 6.238 o
7 9 4 85.270 83.579 1.287 3.293 o
7 9 5 137.839 140.055 2.071 1.271 o
7 9 6 13.694 13.792 0.352 44.041 o
7 9 7 73.297 72.108 1.257 3.453 o
7 9 8 26.913 28.067 0.553 17.835 o
7 9 9 111.455 110.852 1.860 1.576 o
7 9 10 46.222 48.112 0.824 8.024 o
7 9 11 53.754 54.295 0.824 8.024 o
7 9 12 75.190 74.692 1.076 4.712 o
7 9 13 34.197 33.657 0.523 19.952 o
7 9 14 22.575 22.377 0.392 35.471 o
7 9 15 5.683 5.589 0.191 149.448 o
7 9 16 13.325 13.380 0.261 79.809 o
7 9 17 4.852 5.147 0.171 186.680 o
7 9 18 8.437 9.017 0.221 111.468 o
7 9 19 16.520 16.125 0.312 56.140 o
7 9 20 17.837 17.984 0.372 39.409 o
7 9 21 27.050 26.640 0.412 32.094 o
7 9 22 0.036 0.302 0.111 445.873 o
7 9 23 8.081 7.972 0.201 134.877 o
7 9 24 5.795 6.112 0.201 134.877 o
7 9 25 2.541 2.614 0.141 275.258 o
7 9 26 9.412 9.661 0.231 101.986 o
7 9 27 9.298 9.429 0.201 134.877 o
7 9 28 5.556 5.489 0.181 166.514 o
7 9 29 1.193 1.427 0.131 319.235 o
7 9 30 0.291 0.261 0.121 374.657 o
7 10 0 0.408 0.352 0.171 186.680 o
7 10 1 17.137 17.049 0.412 32.094 o
7 10 2 22.853 23.222 0.462 25.497 o
7 10 3 4.136 4.544 0.181 166.514 o
7 10 4 9.346 9.138 0.241 93.664 o
7 10 5 94.253 94.717 1.538 2.305 o
7 10 6 9.804 10.264 0.261 79.809 o
7 10 7 19.814 20.055 0.382 37.362 o
7 10 8 41.901 42.614 0.663 12.385 o
7 10 9 47.744 47.087 0.714 10.702 o
7 10 10 136.230 140.558 1.910 1.494 o
7 10 11 37.319 37.547 0.563 17.204 o
7 10 12 77.889 76.039 1.076 4.712 o
7 10 13 33.384 33.687 0.513 20.742 o
7 10 14 20.431 20.829 0.352 44.041 o
7 10 15 53.127 52.877 0.744 9.852 o
7 10 16 16.460 16.225 0.292 64.151 o
7 10 17 27.923 27.645 0.442 27.867 o
7 10 18 30.281 30.078 0.462 25.497 o
7 10 19 21.921 21.945 0.402 33.719 o
7 10 20 22.054 22.307 0.432 29.178 o
7 10 21 17.704 17.311 0.312 56.140 o
7 10 22 4.657 4.896 0.181 166.514 o
7 10 23 2.752 2.805 0.131 319.235 o
7 10 24 24.294 24.559 0.452 26.642 o
7 10 25 12.094 11.671 0.251 86.321 o
7 10 26 12.942 12.908 0.251 86.321 o
7 10 27 3.454 3.800 0.141 275.258 o
7 10 28 12.066 11.390 0.231 101.986 o
7 10 29 9.070 9.359 0.231 101.986 o
7 11 0 219.841 225.473 4.685 0.248 o
7 11 1 8.977 9.168 0.261 79.809 o
7 11 2 76.860 77.919 1.287 3.293 o
7 11 3 126.106 122.694 2.161 1.167 o
7 11 4 16.519 16.386 0.392 35.471 o
7 11 5 57.381 56.476 0.865 7.295 o
7 11 6 46.877 46.946 0.714 10.702 o
7 11 7 47.411 47.911 0.694 11.332 o
7 11 8 27.100 27.544 0.483 23.416 o
7 11 9 43.712 42.232 0.643 13.171 o
7 11 10 85.555 85.408 1.136 4.225 o
7 11 11 5.135 4.795 0.171 186.680 o
7 11 12 8.292 8.394 0.201 134.877 o
7 11 13 6.654 6.494 0.181 166.514 o
7 11 14 42.078 42.111 0.603 14.986 o
7 11 15 1.095 0.824 0.111 445.873 o
7 11 16 24.471 24.770 0.392 35.471 o
7 11 17 2.011 2.252 0.131 319.235 o
7 11 18 8.245 8.826 0.221 111.468 o
7 11 19 1.523 1.679 0.131 319.235 o
7 11 20 10.996 11.480 0.241 93.664 o
7 11 21 6.808 7.087 0.191 149.448 o
7 11 22 9.579 9.419 0.231 101.986 o
7 11 23 26.320 25.826 0.412 32.094 o
7 11 24 7.311 7.489 0.201 134.877 o
7 11 25 9.134 8.877 0.231 101.986 o
7 11 26 3.251 3.458 0.151 239.781 o
7 11 27 5.066 5.046 0.191 149.448 o
7 12 0 18.262 17.421 0.503 21.580 o
7 12 1 1.568 1.649 0.141 275.258 o
7 12 2 23.792 24.197 0.452 26.642 o
7 12 3 7.506 7.781 0.211 122.337 o
7 12 4 15.764 15.883 0.322 52.686 o
7 12 5 20.457 20.658 0.382 37.362 o
7 12 6 36.497 36.441 0.674 12.018 o
7 12 7 3.588 3.619 0.171 186.680 o
7 12 8 4.374 4.825 0.181 166.514 o
7 12 9 0.501 0.442 0.121 374.657 o
7 12 10 2.984 3.036 0.161 210.745 o
7 12 11 16.595 16.095 0.322 52.686 o
7 12 12 8.434 8.464 0.221 111.468 o
7 12 13 7.090 7.469 0.211 122.337 o
7 12 14 17.065 16.969 0.312 56.140 o
7 12 15 27.858 28.117 0.442 27.867 o
7 12 16 5.324 5.439 0.171 186.680 o
7 12 17 20.282 20.699 0.362 41.629 o
7 12 18 10.955 11.591 0.251 86.321 o
7 12 19 14.462 14.134 0.271 74.006 o
7 12 20 2.950 2.935 0.151 239.781 o
7 12 21 32.278 32.199 0.483 23.416 o
7 12 22 8.644 8.575 0.231 101.986 o
7 12 23 15.398 15.622 0.292 64.151 o
7 12 24 2.229 2.614 0.141 275.258 o
7 12 25 22.261 21.875 0.372 39.409 o
7 12 26 2.530 2.815 0.161 210.745 o
7 13 0 19.303 19.553 0.633 13.593 o
7 13 1 13.268 13.551 0.352 44.041 o
7 13 2 20.012 20.196 0.362 41.629 o
7 13 3 6.929 7.248 0.241 93.664 o
7 13 4 47.493 49.630 0.714 10.702 o
7 13 5 18.968 19.291 0.342 46.670 o
7 13 6 1.674 1.568 0.141 275.258 o
7 13 7 4.889 5.368 0.191 149.448 o
7 13 8 5.192 5.107 0.171 186.680 o
7 13 9 12.401 12.988 0.271 74.006 o
7 13 10 23.057 24.257 0.412 32.094 o
7 13 11 3.382 3.629 0.161 210.745 o
7 13 12 37.016 36.944 0.623 14.035 o
7 13 13 17.238 17.472 0.342 46.670 o
7 13 14 27.749 27.253 0.483 23.416 o
7 13 15 9.566 9.490 0.241 93.664 o
7 13 16 2.887 3.066 0.191 149.448 o
7 13 17 2.422 2.473 0.161 210.745 o
7 13 18 4.766 4.926 0.201 134.877 o
7 13 19 14.646 14.526 0.312 56.140 o
7 13 20 18.279 18.135 0.382 37.362 o
7 13 21 0.457 0.432 0.151 239.781 o
7 13 22 1.437 1.779 0.171 186.680 o
7 13 23 11.327 10.847 0.281 68.815 o
7 14 0 2.021 2.594 0.201 134.877 o
7 14 1 14.633 14.888 0.302 59.945 o
7 14 2 1.471 1.699 0.141 275.258 o
7 14 3 9.001 9.269 0.241 93.664 o
7 14 4 14.102 14.516 0.312 56.140 o
7 14 5 1.435 1.629 0.141 275.258 o
7 14 6 17.196 16.788 0.302 59.945 o
7 14 7 4.133 4.343 0.171 186.680 o
7 14 8 5.874 5.861 0.191 149.448 o
7 14 9 5.266 5.630 0.181 166.514 o
7 14 10 15.914 16.215 0.312 56.140 o
7 14 11 4.597 4.675 0.191 149.448 o
7 14 12 19.886 20.759 0.382 37.362 o
7 14 13 9.532 9.681 0.251 86.321 o
7 14 14 21.493 21.734 0.392 35.471 o
7 14 15 8.082 7.610 0.211 122.337 o
7 14 16 8.921 8.766 0.231 101.986 o
7 14 17 8.268 7.962 0.221 111.468 o
7 14 18 3.706 4.081 0.181 166.514 o
7 14 19 12.196 12.053 0.271 74.006 o
7 14 20 12.421 12.455 0.271 74.006 o
7 14 21 6.866 6.957 0.201 134.877 o
7 15 0 12.456 12.928 0.402 33.719 o
7 15 1 24.660 25.172 0.422 30.584 o
7 15 2 7.597 7.650 0.231 101.986 o
7 15 3 32.192 31.827 0.493 22.470 o
7 15 4 2.619 2.674 0.151 239.781 o
7 15 5 33.082 32.923 0.513 20.742 o
7 15 6 7.072 6.967 0.241 93.664 o
7 15 7 29.846 30.390 0.483 23.416 o
7 15 8 3.795 3.890 0.171 186.680 o
7 15 9 26.573 26.951 0.452 26.642 o
7 15 10 0.742 0.834 0.141 275.258 o
7 15 11 11.378 11.199 0.261 79.809 o
7 15 12 4.464 4.765 0.191 149.448 o
7 15 13 1.512 1.699 0.151 239.781 o
7 15 14 11.703 11.521 0.251 86.321 o
7 15 15 4.562 4.886 0.181 166.514 o
7 15 16 5.822 5.358 0.191 149.448 o
7 15 17 8.042 8.314 0.231 101.986 o
7 15 18 1.925 1.980 0.161 210.745 o
7 16 0 6.430 6.595 0.362 41.629 o
7 16 1 17.454 17.844 0.332 49.541 o
7 16 2 0.453 0.191 0.141 275.258 o
7 16 3 5.260 5.398 0.201 134.877 o
7 16 4 0.297 0.422 0.141 275.258 o
7 16 5 8.623 8.153 0.221 111.468 o
7 16 6 2.728 2.935 0.161 210.745 o
7 16 7 0.605 0.674 0.141 275.258 o
7 16 8 6.839 7.298 0.231 101.986 o
7 16 9 0.438 0.372 0.151 239.781 o
7 16 10 22.642 21.905 0.432 29.178 o
7 16 11 7.902 8.113 0.231 101.986 o
7 16 12 17.466 16.869 0.372 39.409 o
7 16 13 6.640 7.027 0.211 122.337 o
7 16 14 3.288 3.237 0.181 166.514 o
7 17 0 1.533 1.548 0.221 111.468 o
7 17 1 8.658 8.143 0.221 111.468 o
7 17 2 1.217 1.086 0.151 239.781 o
7 17 3 10.861 10.545 0.271 74.006 o
7 17 4 2.372 2.463 0.161 210.745 o
7 17 5 11.018 10.465 0.251 86.321 o
7 17 6 0.691 0.774 0.141 275.258 o
7 17 7 25.965 25.634 0.503 21.580 o
7 17 8 6.441 6.967 0.221 111.468 o
8 0 0 287.153 283.638 6.856 0.116 o
8 0 1 0.178 0.171 0.101 539.507 o
8 0 2 431.086 428.629 7.278 0.103 o
8 0 3 55.963 55.381 1.015 5.289 o
8 0 4 90.770 89.188 1.618 2.081 o
8 0 5 2.807 2.754 0.141 275.258 o
8 0 6 122.640 120.553 2.202 1.125 o
8 0 7 3.076 2.966 0.171 186.680 o
8 0 8 267.261 270.590 4.624 0.255 o
8 0 9 59.436 61.533 1.257 3.453 o
8 0 10 240.725 240.472 4.403 0.281 o
8 0 11 44.500 43.750 0.865 7.295 o
8 0 12 1.150 1.015 0.141 275.258 o
8 0 13 29.540 28.590 0.674 12.018 o
8 0 14 95.804 92.777 1.910 1.494 o
8 0 15 21.887 21.814 0.553 17.835 o
8 0 16 6.753 6.735 0.241 93.664 o
8 0 17 43.521 41.830 1.297 3.242 o
8 0 18 31.719 32.893 0.784 8.868 o
8 0 19 24.418 24.690 0.603 14.986 o
8 0 20 25.050 24.076 0.583 16.038 o
8 0 21 0.050 0.060 0.151 239.781 o
8 0 22 6.408 6.504 0.271 74.006 o
8 0 23 32.738 31.978 0.764 9.340 o
8 0 24 1.437 1.146 0.161 210.745 o
8 0 25 2.399 2.011 0.231 101.986 o
8 0 26 12.093 12.465 0.342 46.670 o
8 0 27 5.808 5.559 0.271 74.006 o
8 0 28 3.216 3.398 0.221 111.468 o
8 0 29 9.151 9.339 0.442 27.867 o
8 0 30 0.087 0.030 0.191 149.448 o
8 0 31 1.647 1.870 0.241 93.664 o
8 0 32 0.249 0.472 0.211 122.337 o
8 0 33 2.281 2.594 0.231 101.986 o
8 1 0 22.137 21.221 0.483 23.416 o
8 1 1 12.705 12.968 0.261 79.809 o
8 1 2 3.800 4.011 0.141 275.258 o
8 1 3 75.909 75.365 0.965 5.854 o
8 1 4 3.030 2.976 0.101 539.507 o
8 1 5 45.687 45.881 0.613 14.499 o
8 1 6 58.846 58.869 0.794 8.645 o
8 1 7 16.151 16.537 0.271 74.006 o
8 1 8 12.243 12.254 0.241 93.664 o
8 1 9 37.708 36.924 0.513 20.742 o
8 1 10 150.670 151.073 1.860 1.576 o
8 1 11 91.599 92.787 1.236 3.566 o
8 1 12 2.826 2.845 0.121 374.657 o
8 1 13 80.978 80.874 1.176 3.941 o
8 1 14 4.944 5.408 0.161 210.745 o
8 1 15 77.854 78.914 1.317 3.144 o
8 1 16 1.902 1.950 0.121 374.657 o
8 1 17 78.630 78.221 0.995 5.505 o
8 1 18 0.708 0.442 0.090 666.057 o
8 1 19 53.461 54.295 0.865 7.295 o
8 1 20 21.429 21.473 0.372 39.409 o
8 1 21 92.033 91.902 1.397 2.792 o
8 1 22 11.237 11.611 0.261 79.809 o
8 1 23 58.451 58.778 0.935 6.238 o
8 1 24 14.540 14.275 0.281 68.815 o
8 1 25 28.433 28.992 0.462 25.497 o
8 1 26 13.592 13.410 0.251 86.321 o
8 1 27 8.652 8.515 0.211 122.337 o
8 1 28 9.219 9.027 0.241 93.664 o
8 1 29 13.421 13.511 0.302 59.945 o
8 1 30 5.243 5.137 0.181 166.514 o
8 1 31 10.452 11.209 0.372 39.409 o
8 1 32 12.561 12.636 0.292 64.151 o
8 1 33 25.992 25.795 0.493 22.470 o
8 2 0 246.929 240.180 4.142 0.318 o
8 2 1 19.633 19.191 0.302 59.945 o
8 2 2 81.839 79.427 1.015 5.289 o
8 2 3 24.671 24.438 0.382 37.362 o
8 2 4 123.650 124.172 1.538 2.305 o
8 2 5 135.839 133.671 1.709 1.867 o
8 2 6 31.383 30.912 0.442 27.867 o
8 2 7 81.345 79.376 1.066 4.802 o
8 2 8 57.966 57.190 0.764 9.340 o
8 2 9 217.670 209.399 2.915 0.642 o
8 2 10 119.502 118.140 1.468 2.531 o
8 2 11 9.305 9.078 0.201 134.877 o
8 2 12 157.861 159.768 2.322 1.011 o
8 2 13 11.539 11.460 0.251 86.321 o
8 2 14 10.230 10.777 0.251 86.321 o
8 2 15 10.321 10.204 0.251 86.321 o
8 2 16 23.648 23.976 0.472 24.423 o
8 2 17 18.070 18.557 0.342 46.670 o
8 2 18 11.081 10.988 0.241 93.664 o
8 2 19 59.961 59.201 0.824 8.024 o
8 2 20 4.839 5.046 0.181 166.514 o
8 2 21 46.414 45.780 0.734 10.124 o
8 2 22 16.095 16.145 0.322 52.686 o
8 2 23 5.061 4.815 0.171 186.680 o
8 2 24 19.207 19.291 0.362 41.629 o
8 2 25 6.482 6.424 0.171 186.680 o
8 2 26 0.118 0.090 0.101 539.507 o
8 2 27 4.061 4.182 0.151 239.781 o
8 2 28 6.707 6.856 0.231 101.986 o
8 2 29 3.519 3.730 0.181 166.514 o
8 2 30 2.482 2.634 0.151 239.781 o
8 2 31 0.557 0.593 0.141 275.258 o
8 2 32 12.485 11.711 0.312 56.140 o
8 2 33 2.480 2.614 0.171 186.680 o
8 3 0 3.908 4.122 0.171 186.680 o
8 3 1 66.062 65.856 0.915 6.515 o
8 3 2 5.331 5.187 0.131 319.235 o
8 3 3 29.680 29.244 0.422 30.584 o
8 3 4 11.839 11.319 0.211 122.337 o
8 3 5 9.395 9.440 0.201 134.877 o
8 3 6 73.514 72.541 0.945 6.106 o
8 3 7 61.870 60.126 0.885 6.967 o
8 3 8 31.009 30.882 0.452 26.642 o
8 3 9 58.463 59.110 0.774 9.099 o
8 3 10 20.581 20.588 0.322 52.686 o
8 3 11 0.205 0.261 0.090 666.057 o
8 3 12 163.655 166.835 2.382 0.961 o
8 3 13 24.470 24.479 0.472 24.423 o
8 3 14 48.047 49.389 0.905 6.661 o
8 3 15 44.847 44.775 0.774 9.099 o
8 3 16 28.546 29.324 0.523 19.952 o
8 3 17 13.540 13.410 0.261 79.809 o
8 3 18 1.939 2.151 0.121 374.657 o
8 3 19 19.864 19.412 0.322 52.686 o
8 3 20 36.091 35.798 0.543 18.502 o
8 3 21 5.838 5.660 0.161 210.745 o
8 3 22 108.637 107.665 1.508 2.398 o
8 3 23 4.934 5.117 0.171 186.680 o
8 3 24 99.385 100.025 1.448 2.602 o
8 3 25 0.003 0.040 0.111 445.873 o
8 3 26 11.023 11.279 0.281 68.815 o
8 3 27 9.864 9.671 0.221 111.468 o
8 3 28 9.508 9.942 0.211 122.337 o
8 3 29 7.884 7.580 0.201 134.877 o
8 3 30 24.878 23.534 0.523 19.952 o
8 3 31 20.011 19.794 0.382 37.362 o
8 3 32 3.555 3.277 0.171 186.680 o
8 3 33 0.776 1.025 0.161 210.745 o
8 4 0 7.549 7.379 0.221 111.468 o
8 4 1 153.785 153.747 1.900 1.510 o
8 4 2 4.957 4.966 0.161 210.745 o
8 4 3 171.442 169.208 2.121 1.212 o
8 4 4 48.275 48.374 0.653 12.769 o
8 4 5 118.769 118.693 1.528 2.335 o
8 4 6 50.565 49.218 0.663 12.385 o
8 4 7 244.204 237.396 2.875 0.660 o
8 4 8 6.393 6.414 0.151 239.781 o
8 4 9 137.139 135.642 1.689 1.912 o
8 4 10 16.516 15.954 0.302 59.945 o
8 4 11 155.369 150.651 2.091 1.247 o
8 4 12 1.287 1.417 0.111 445.873 o
8 4 13 46.448 44.805 0.824 8.024 o
8 4 14 10.284 10.596 0.342 46.670 o
8 4 15 15.908 16.255 0.342 46.670 o
8 4 16 7.529 7.781 0.191 149.448 o
8 4 17 6.597 6.836 0.191 149.448 o
8 4 18 11.400 10.736 0.221 111.468 o
8 4 19 54.167 53.099 0.744 9.852 o
8 4 20 2.290 2.553 0.111 445.873 o
8 4 21 22.163 21.965 0.372 39.409 o
8 4 22 7.301 7.318 0.181 166.514 o
8 4 23 3.664 4.152 0.141 275.258 o
8 4 24 28.717 29.696 0.452 26.642 o
8 4 25 7.319 7.851 0.201 134.877 o
8 4 26 6.176 6.404 0.171 186.680 o
8 4 27 1.637 1.830 0.141 275.258 o
8 4 28 1.000 0.985 0.111 445.873 o
8 4 29 6.014 5.640 0.171 186.680 o
8 4 30 4.371 4.484 0.181 166.514 o
8 4 31 0.321 0.402 0.111 445.873 o
8 4 32 8.907 8.867 0.271 74.006 o
8 5 0 0.865 0.824 0.121 374.657 o
8 5 1 41.236 40.352 0.563 17.204 o
8 5 2 36.367 36.843 0.553 17.835 o
8 5 3 51.067 52.224 0.694 11.332 o
8 5 4 38.926 39.598 0.623 14.035 o
8 5 5 24.041 23.242 0.372 39.409 o
8 5 6 5.368 5.479 0.161 210.745 o
8 5 7 8.394 8.273 0.171 186.680 o
8 5 8 17.349 17.281 0.302 59.945 o
8 5 9 7.874 7.630 0.181 166.514 o
8 5 10 157.697 157.527 2.252 1.075 o
8 5 11 42.466 43.006 0.744 9.852 o
8 5 12 73.227 72.289 1.267 3.398 o
8 5 13 4.336 4.815 0.201 134.877 o
8 5 14 96.600 96.929 1.407 2.753 o
8 5 15 24.405 24.358 0.402 33.719 o
8 5 16 48.198 47.238 0.714 10.702 o
8 5 17 33.763 33.928 0.593 15.499 o
8 5 18 34.535 35.104 0.513 20.742 o
8 5 19 14.013 13.149 0.281 68.815 o
8 5 20 57.583 58.356 0.794 8.645 o
8 5 21 8.620 8.474 0.181 166.514 o
8 5 22 25.199 24.388 0.382 37.362 o
8 5 23 20.771 21.131 0.392 35.471 o
8 5 24 28.272 28.761 0.472 24.423 o
8 5 25 11.080 11.199 0.261 79.809 o
8 5 26 69.787 70.902 1.196 3.810 o
8 5 27 1.942 2.081 0.121 374.657 o
8 5 28 9.420 10.254 0.292 64.151 o
8 5 29 6.266 5.861 0.171 186.680 o
8 5 30 6.458 6.564 0.191 149.448 o
8 5 31 2.599 2.935 0.131 319.235 o
8 5 32 11.444 11.329 0.332 49.541 o
8 6 0 146.168 144.579 2.614 0.798 o
8 6 1 180.169 183.081 2.382 0.961 o
8 6 2 65.439 64.860 0.865 7.295 o
8 6 3 48.492 46.675 0.734 10.124 o
8 6 4 24.428 24.589 0.382 37.362 o
8 6 5 50.799 50.193 0.714 10.702 o
8 6 6 14.530 14.586 0.312 56.140 o
8 6 7 51.501 49.992 0.754 9.591 o
8 6 8 168.268 168.384 2.433 0.921 o
8 6 9 107.502 110.007 1.799 1.684 o
8 6 10 51.526 52.114 0.945 6.106 o
8 6 11 68.180 68.540 1.146 4.151 o
8 6 12 14.903 15.401 0.322 52.686 o
8 6 13 27.065 27.625 0.452 26.642 o
8 6 14 27.408 27.394 0.452 26.642 o
8 6 15 15.390 15.401 0.281 68.815 o
8 6 16 35.903 36.843 0.553 17.835 o
8 6 17 3.445 3.478 0.131 319.235 o
8 6 18 15.738 16.084 0.292 64.151 o
8 6 19 1.755 1.890 0.121 374.657 o
8 6 20 1.339 1.528 0.111 445.873 o
8 6 21 3.798 4.011 0.141 275.258 o
8 6 22 0.919 1.096 0.101 539.507 o
8 6 23 0.319 0.442 0.101 539.507 o
8 6 24 11.773 11.772 0.251 86.321 o
8 6 25 3.409 3.368 0.131 319.235 o
8 6 26 0.619 0.553 0.101 539.507 o
8 6 27 3.165 3.167 0.141 275.258 o
8 6 28 9.430 9.520 0.231 101.986 o
8 6 29 1.013 1.226 0.121 374.657 o
8 6 30 0.873 0.895 0.131 319.235 o
8 6 31 1.915 1.960 0.141 275.258 o
8 7 0 6.338 6.474 0.271 74.006 o
8 7 1 6.661 7.117 0.201 134.877 o
8 7 2 1.728 1.880 0.121 374.657 o
8 7 3 81.855 81.015 1.216 3.685 o
8 7 4 3.557 4.071 0.161 210.745 o
8 7 5 23.033 23.403 0.483 23.416 o
8 7 6 35.591 35.667 0.674 12.018 o
8 7 7 12.096 11.179 0.281 68.815 o
8 7 8 4.440 4.212 0.161 210.745 o
8 7 9 27.558 29.264 0.553 17.835 o
8 7 10 12.345 12.325 0.392 35.471 o
8 7 11 12.035 12.234 0.292 64.151 o
8 7 12 51.883 52.495 0.764 9.340 o
8 7 13 26.687 27.173 0.412 32.094 o
8 7 14 55.795 55.250 0.794 8.645 o
8 7 15 42.530 42.051 0.613 14.499 o
8 7 16 12.935 13.239 0.241 93.664 o
8 7 17 35.025 34.612 0.503 21.580 o
8 7 18 10.172 10.555 0.211 122.337 o
8 7 19 39.361 38.723 0.543 18.502 o
8 7 20 1.240 1.287 0.111 445.873 o
8 7 21 27.251 26.529 0.402 33.719 o
8 7 22 26.655 27.223 0.442 27.867 o
8 7 23 9.286 9.450 0.211 122.337 o
8 7 24 12.863 13.079 0.241 93.664 o
8 7 25 13.615 13.199 0.251 86.321 o
8 7 26 3.397 3.378 0.131 319.235 o
8 7 27 10.477 10.153 0.211 122.337 o
8 7 28 6.885 6.836 0.251 86.321 o
8 7 29 20.789 20.930 0.362 41.629 o
8 7 30 9.108 8.937 0.211 122.337 o
8 8 0 169.903 170.012 3.428 0.464 o
8 8 1 2.762 3.086 0.151 239.781 o
8 8 2 125.354 122.402 1.850 1.594 o
8 8 3 5.681 5.800 0.201 134.877 o
8 8 4 53.647 53.420 0.905 6.661 o
8 8 5 14.373 14.355 0.322 52.686 o
8 8 6 47.901 50.575 0.824 8.024 o
8 8 7 2.366 2.855 0.151 239.781 o
8 8 8 5.760 5.961 0.191 149.448 o
8 8 9 12.347 12.134 0.281 68.815 o
8 8 10 109.354 110.158 1.618 2.081 o
8 8 11 8.606 8.736 0.221 111.468 o
8 8 12 166.517 166.212 2.202 1.125 o
8 8 13 13.287 13.340 0.302 59.945 o
8 8 14 28.947 28.349 0.483 23.416 o
8 8 15 1.639 1.880 0.131 319.235 o
8 8 16 15.602 16.356 0.312 56.140 o
8 8 17 35.272 34.481 0.513 20.742 o
8 8 18 12.302 12.425 0.251 86.321 o
8 8 19 0.523 0.714 0.111 445.873 o
8 8 20 12.655 12.807 0.281 68.815 o
8 8 21 6.804 7.359 0.201 134.877 o
8 8 22 3.073 3.277 0.141 275.258 o
8 8 23 3.916 3.689 0.161 210.745 o
8 8 24 3.543 3.800 0.141 275.258 o
8 8 25 5.273 5.187 0.161 210.745 o
8 8 26 0.197 0.221 0.111 445.873 o
8 8 27 1.608 1.438 0.131 319.235 o
8 8 28 15.605 14.999 0.322 52.686 o
8 8 29 6.609 6.715 0.191 149.448 o
8 9 0 3.619 3.870 0.241 93.664 o
8 9 1 16.134 16.014 0.342 46.670 o
8 9 2 2.522 2.674 0.161 210.745 o
8 9 3 54.900 55.149 0.875 7.128 o
8 9 4 9.906 9.500 0.241 93.664 o
8 9 5 31.982 32.108 0.513 20.742 o
8 9 6 54.694 53.812 0.784 8.868 o
8 9 7 5.179 5.720 0.181 166.514 o
8 9 8 35.543 37.105 0.543 18.502 o
8 9 9 5.550 5.710 0.161 210.745 o
8 9 10 7.179 7.097 0.191 149.448 o
8 9 11 2.653 2.654 0.131 319.235 o
8 9 12 5.202 5.710 0.191 149.448 o
8 9 13 57.044 57.452 0.794 8.645 o
8 9 14 75.286 76.371 1.056 4.893 o
8 9 15 22.835 23.001 0.372 39.409 o
8 9 16 9.778 9.309 0.211 122.337 o
8 9 17 64.559 63.614 0.915 6.515 o
8 9 18 29.035 28.952 0.452 26.642 o
8 9 19 21.100 20.628 0.372 39.409 o
8 9 20 2.466 2.433 0.131 319.235 o
8 9 21 19.226 19.904 0.332 49.541 o
8 9 22 7.927 8.354 0.211 122.337 o
8 9 23 11.375 11.118 0.231 101.986 o
8 9 24 5.146 5.217 0.201 134.877 o
8 9 25 15.758 16.125 0.292 64.151 o
8 9 26 1.975 1.970 0.121 374.657 o
8 9 27 9.053 8.947 0.201 134.877 o
8 9 28 6.034 6.323 0.181 166.514 o
8 10 0 98.070 98.547 1.980 1.390 o
8 10 1 117.240 117.527 1.679 1.934 o
8 10 2 108.363 109.374 1.719 1.845 o
8 10 3 32.311 32.551 0.623 14.035 o
8 10 4 12.517 12.697 0.352 44.041 o
8 10 5 37.297 35.969 0.593 15.499 o
8 10 6 5.809 5.821 0.201 134.877 o
8 10 7 16.954 16.718 0.382 37.362 o
8 10 8 73.172 73.948 1.005 5.395 o
8 10 9 26.420 25.805 0.412 32.094 o
8 10 10 25.365 24.931 0.392 35.471 o
8 10 11 30.253 30.581 0.483 23.416 o
8 10 12 5.593 5.720 0.191 149.448 o
8 10 13 26.107 26.449 0.412 32.094 o
8 10 14 17.265 16.959 0.312 56.140 o
8 10 15 13.224 13.018 0.261 79.809 o
8 10 16 16.279 16.296 0.302 59.945 o
8 10 17 4.717 4.896 0.161 210.745 o
8 10 18 4.915 5.097 0.171 186.680 o
8 10 19 15.728 15.723 0.342 46.670 o
8 10 20 1.587 1.639 0.141 275.258 o
8 10 21 0.014 0.241 0.121 374.657 o
8 10 22 0.261 0.422 0.121 374.657 o
8 10 23 14.336 14.747 0.281 68.815 o
8 10 24 0.707 0.724 0.121 374.657 o
8 10 25 2.087 2.192 0.131 319.235 o
8 10 26 4.636 4.232 0.181 166.514 o
8 11 0 12.010 11.923 0.422 30.584 o
8 11 1 1.677 1.789 0.151 239.781 o
8 11 2 5.728 6.012 0.201 134.877 o
8 11 3 5.459 5.650 0.181 166.514 o
8 11 4 29.974 29.997 0.483 23.416 o
8 11 5 9.977 9.842 0.231 101.986 o
8 11 6 14.767 16.044 0.342 46.670 o
8 11 7 2.390 2.966 0.161 210.745 o
8 11 8 5.994 6.062 0.231 101.986 o
8 11 9 6.794 6.846 0.201 134.877 o
8 11 10 21.650 20.658 0.392 35.471 o
8 11 11 21.590 22.076 0.402 33.719 o
8 11 12 20.765 20.236 0.372 39.409 o
8 11 13 12.035 11.752 0.281 68.815 o
8 11 14 5.972 5.901 0.201 134.877 o
8 11 15 12.415 12.586 0.261 79.809 o
8 11 16 33.007 32.611 0.493 22.470 o
8 11 17 1.546 1.820 0.131 319.235 o
8 11 18 10.290 10.133 0.221 111.468 o
8 11 19 2.588 2.875 0.141 275.258 o
8 11 20 30.325 30.631 0.472 24.423 o
8 11 21 11.067 11.530 0.241 93.664 o
8 11 22 10.180 10.344 0.271 74.006 o
8 11 23 8.186 8.133 0.211 122.337 o
8 11 24 6.347 6.625 0.191 149.448 o
8 11 25 2.388 1.739 0.141 275.258 o
8 12 0 1.314 1.247 0.191 149.448 o
8 12 1 25.022 24.388 0.412 32.094 o
8 12 2 0.304 0.372 0.131 319.235 o
8 12 3 46.067 45.167 0.694 11.332 o
8 12 4 13.311 13.270 0.281 68.815 o
8 12 5 14.575 13.692 0.281 68.815 o
8 12 6 4.673 4.855 0.181 166.514 o
8 12 7 84.091 84.513 1.136 4.225 o
8 12 8 2.014 2.222 0.151 239.781 o
8 12 9 27.776 27.746 0.462 25.497 o
8 12 10 0.921 0.905 0.131 319.235 o
8 12 11 28.265 27.866 0.483 23.416 o
8 12 12 2.528 2.322 0.151 239.781 o
8 12 13 10.487 10.475 0.251 86.321 o
8 12 14 8.534 8.806 0.241 93.664 o
8 12 15 3.529 3.529 0.171 186.680 o
8 12 16 0.669 0.804 0.141 275.258 o
8 12 17 4.203 4.433 0.181 166.514 o
8 12 18 3.093 3.106 0.161 210.745 o
8 12 19 7.961 8.022 0.231 101.986 o
8 12 20 5.468 5.720 0.191 149.448 o
8 12 21 16.761 17.160 0.362 41.629 o
8 12 22 3.607 3.358 0.161 210.745 o
8 12 23 1.819 1.759 0.151 239.781 o
8 13 0 2.539 3.106 0.221 111.468 o
8 13 1 7.880 8.374 0.211 122.337 o
8 13 2 0.395 0.523 0.131 319.235 o
8 13 3 8.163 8.314 0.221 111.468 o
8 13 4 2.814 3.177 0.161 210.745 o
8 13 5 18.418 18.919 0.392 35.471 o
8 13 6 3.002 3.358 0.161 210.745 o
8 13 7 0.343 0.523 0.141 275.258 o
8 13 8 5.706 5.951 0.191 149.448 o
8 13 9 5.809 6.142 0.231 101.986 o
8 13 10 5.591 6.001 0.201 134.877 o
8 13 11 0.118 0.161 0.131 319.235 o
8 13 12 25.486 25.313 0.432 29.178 o
8 13 13 1.347 1.568 0.141 275.258 o
8 13 14 9.328 9.007 0.231 101.986 o
8 13 15 7.202 7.881 0.271 74.006 o
8 13 16 6.197 5.961 0.211 122.337 o
8 13 17 7.468 8.082 0.221 111.468 o
8 13 18 1.096 0.945 0.141 275.258 o
8 13 19 3.745 3.740 0.181 166.514 o
8 13 20 2.095 2.232 0.161 210.745 o
8 14 0 13.086 13.732 0.402 33.719 o
8 14 1 9.807 10.445 0.241 93.664 o
8 14 2 19.097 19.904 0.362 41.629 o
8 14 3 4.000 4.262 0.171 186.680 o
8 14 4 30.248 30.611 0.472 24.423 o
8 14 5 18.730 19.653 0.352 44.041 o
8 14 6 24.391 24.639 0.422 30.584 o
8 14 7 15.794 15.300 0.322 52.686 o
8 14 8 7.247 7.007 0.201 134.877 o
8 14 9 26.937 26.801 0.432 29.178 o
8 14 10 13.873 13.883 0.292 64.151 o
8 14 11 4.181 4.132 0.181 166.514 o
8 14 12 17.349 17.180 0.332 49.541 o
8 14 13 0.211 0.362 0.141 275.258 o
8 14 14 0.305 0.392 0.141 275.258 o
8 14 15 2.769 2.654 0.161 210.745 o
8 14 16 9.193 9.249 0.241 93.664 o
8 14 17 0.910 0.985 0.151 239.781 o
8 15 0 10.804 11.561 0.412 32.094 o
8 15 1 4.115 5.117 0.201 134.877 o
8 15 2 1.440 1.508 0.151 239.781 o
8 15 3 4.711 4.343 0.181 166.514 o
8 15 4 0.165 0.412 0.141 275.258 o
8 15 5 3.925 3.931 0.171 186.680 o
8 15 6 4.564 4.695 0.201 134.877 o
8 15 7 11.662 11.832 0.261 79.809 o
8 15 8 0.498 0.694 0.151 239.781 o
8 15 9 3.480 3.679 0.171 186.680 o
8 15 10 21.580 21.895 0.392 35.471 o
8 15 11 11.443 11.440 0.261 79.809 o
8 15 12 3.455 3.478 0.171 186.680 o
8 15 13 12.091 11.490 0.261 79.809 o
8 16 0 18.455 17.633 0.472 24.423 o
8 16 1 2.100 2.131 0.171 186.680 o
8 16 2 22.708 23.232 0.422 30.584 o
8 16 3 0.475 0.483 0.151 239.781 o
8 16 4 11.341 11.500 0.261 79.809 o
8 16 5 0.260 0.261 0.141 275.258 o
8 16 6 8.610 8.283 0.231 101.986 o
8 16 7 6.777 7.127 0.211 122.337 o
9 0 1 12.420 12.536 0.312 56.140 o
9 0 2 1.899 2.031 0.141 275.258 o
9 0 3 9.724 9.882 0.271 74.006 o
9 0 4 16.315 16.698 0.412 32.094 o
9 0 5 101.210 103.644 1.970 1.404 o
9 0 6 13.910 13.652 0.402 33.719 o
9 0 7 21.235 21.151 0.563 17.204 o
9 0 8 119.216 119.306 2.825 0.683 o
9 0 9 38.764 39.256 0.915 6.515 o
9 0 10 59.234 60.055 1.236 3.566 o
9 0 11 0.375 0.493 0.131 319.235 o
9 0 12 31.641 32.541 0.704 11.010 o
9 0 13 10.092 10.666 0.322 52.686 o
9 0 14 11.774 11.500 0.332 49.541 o
9 0 15 0.495 0.734 0.131 319.235 o
9 0 16 32.004 30.892 0.643 13.171 o
9 0 17 0.950 1.025 0.131 319.235 o
9 0 18 35.714 33.255 0.653 12.769 o
9 0 19 6.900 7.318 0.261 79.809 o
9 0 20 69.896 69.847 1.377 2.874 o
9 0 21 0.187 0.151 0.151 239.781 o
9 0 22 15.346 15.542 0.493 22.470 o
9 0 23 1.537 1.880 0.171 186.680 o
9 0 24 17.870 18.839 0.493 22.470 o
9 0 25 3.440 3.488 0.221 111.468 o
9 0 26 83.971 83.307 1.990 1.376 o
9 0 27 1.339 1.598 0.191 149.448 o
9 0 28 0.025 0.131 0.141 275.258 o
9 0 29 6.345 5.760 0.372 39.409 o
9 0 30 19.056 19.070 0.754 9.591 o
9 0 31 15.859 14.848 0.472 24.423 o
9 1 0 21.386 21.573 0.472 24.423 o
9 1 1 52.920 51.822 0.694 11.332 o
9 1 2 5.683 5.660 0.151 239.781 o
9 1 3 69.268 68.540 0.975 5.734 o
9 1 4 25.626 25.614 0.392 35.471 o
9 1 5 210.865 204.131 2.372 0.969 o
9 1 6 57.048 56.929 1.267 3.398 o
9 1 7 241.074 246.363 3.669 0.405 o
9 1 8 52.020 51.912 0.875 7.128 o
9 1 9 51.422 50.998 0.804 8.430 o
9 1 10 36.178 36.733 0.573 16.605 o
9 1 11 22.318 22.669 0.392 35.471 o
9 1 12 11.191 11.229 0.281 68.815 o
9 1 13 8.331 8.615 0.191 149.448 o
9 1 14 8.219 8.304 0.201 134.877 o
9 1 15 19.289 19.874 0.392 35.471 o
9 1 16 37.028 37.185 0.553 17.835 o
9 1 17 33.055 33.063 0.462 25.497 o
9 1 18 19.806 19.482 0.322 52.686 o
9 1 19 20.907 21.061 0.332 49.541 o
9 1 20 4.922 4.976 0.161 210.745 o
9 1 21 1.236 1.257 0.121 374.657 o
9 1 22 3.098 3.207 0.141 275.258 o
9 1 23 6.911 6.826 0.191 149.448 o
9 1 24 10.347 10.244 0.261 79.809 o
9 1 25 1.363 1.468 0.131 319.235 o
9 1 26 1.062 0.985 0.141 275.258 o
9 1 27 6.855 6.685 0.191 149.448 o
9 1 28 7.069 6.936 0.181 166.514 o
9 1 29 28.236 26.841 0.412 32.094 o
9 1 30 3.856 4.122 0.191 149.448 o
9 1 31 2.127 1.960 0.161 210.745 o
9 2 0 1.363 1.407 0.131 319.235 o
9 2 1 10.028 9.932 0.201 134.877 o
9 2 2 10.582 10.626 0.211 122.337 o
9 2 3 12.066 11.752 0.231 101.986 o
9 2 4 11.724 11.742 0.231 101.986 o
9 2 5 20.413 20.287 0.392 35.471 o
9 2 6 31.677 30.983 0.533 19.206 o
9 2 7 54.539 54.074 0.915 6.515 o
9 2 8 32.666 32.330 0.563 17.204 o
9 2 9 32.083 33.033 0.563 17.204 o
9 2 10 12.762 12.847 0.271 74.006 o
9 2 11 25.285 25.946 0.442 27.867 o
9 2 12 5.080 5.459 0.151 239.781 o
9 2 13 0.482 0.633 0.090 666.057 o
9 2 14 70.537 71.425 0.945 6.106 o
9 2 15 9.229 9.409 0.241 93.664 o
9 2 16 13.018 12.254 0.241 93.664 o
9 2 17 6.887 7.399 0.171 186.680 o
9 2 18 24.153 23.624 0.352 44.041 o
9 2 19 69.912 68.691 0.854 7.467 o
9 2 20 7.447 6.916 0.201 134.877 o
9 2 21 11.421 11.872 0.292 64.151 o
9 2 22 14.608 14.818 0.281 68.815 o
9 2 23 4.173 4.383 0.161 210.745 o
9 2 24 11.982 11.681 0.261 79.809 o
9 2 25 18.659 19.764 0.362 41.629 o
9 2 26 1.726 1.870 0.151 239.781 o
9 2 27 13.477 13.822 0.302 59.945 o
9 2 28 31.055 30.369 0.523 19.952 o
9 2 29 4.169 4.293 0.181 166.514 o
9 2 30 4.020 3.911 0.191 149.448 o
9 3 0 20.324 20.498 0.483 23.416 o
9 3 1 1.399 1.216 0.111 445.873 o
9 3 2 37.235 37.828 0.563 17.204 o
9 3 3 31.739 30.852 0.493 22.470 o
9 3 4 154.422 155.275 2.171 1.156 o
9 3 5 64.460 64.197 1.015 5.289 o
9 3 6 210.137 211.631 3.136 0.554 o
9 3 7 9.279 9.329 0.221 111.468 o
9 3 8 18.678 18.236 0.342 46.670 o
9 3 9 19.386 19.160 0.382 37.362 o
9 3 10 24.214 24.479 0.402 33.719 o
9 3 11 0.201 0.312 0.090 666.057 o
9 3 12 44.841 43.951 0.633 13.593 o
9 3 13 47.189 48.012 0.684 11.668 o
9 3 14 17.588 17.874 0.302 59.945 o
9 3 15 31.213 31.184 0.503 21.580 o
9 3 16 27.812 27.927 0.422 30.584 o
9 3 17 22.156 21.905 0.342 46.670 o
9 3 18 14.544 14.456 0.261 79.809 o
9 3 19 12.462 12.596 0.231 101.986 o
9 3 20 19.434 19.010 0.322 52.686 o
9 3 21 9.695 9.731 0.211 122.337 o
9 3 22 0.354 0.352 0.090 666.057 o
9 3 23 7.666 7.459 0.201 134.877 o
9 3 24 1.488 1.639 0.141 275.258 o
9 3 25 1.822 2.101 0.131 319.235 o
9 3 26 10.258 10.254 0.251 86.321 o
9 3 27 7.961 7.861 0.241 93.664 o
9 3 28 2.313 2.493 0.181 166.514 o
9 3 29 4.413 4.433 0.161 210.745 o
9 3 30 0.174 0.281 0.101 539.507 o
9 4 0 69.953 67.333 1.438 2.638 o
9 4 1 19.717 19.432 0.362 41.629 o
9 4 2 5.932 6.162 0.191 149.448 o
9 4 3 8.133 7.449 0.251 86.321 o
9 4 4 43.352 42.704 0.734 10.124 o
9 4 5 29.840 30.399 0.513 20.742 o
9 4 6 21.161 21.050 0.402 33.719 o
9 4 7 42.623 43.438 0.694 11.332 o
9 4 8 11.422 11.289 0.251 86.321 o
9 4 9 61.245 60.859 0.925 6.374 o
9 4 10 4.335 4.081 0.161 210.745 o
9 4 11 17.885 18.628 0.322 52.686 o
9 4 12 3.714 3.911 0.131 319.235 o
9 4 13 23.765 23.503 0.382 37.362 o
9 4 14 25.536 26.499 0.442 27.867 o
9 4 15 32.592 33.616 0.523 19.952 o
9 4 16 13.946 14.034 0.281 68.815 o
9 4 17 115.448 114.893 1.548 2.275 o
9 4 18 3.118 3.187 0.121 374.657 o
9 4 19 23.606 23.041 0.402 33.719 o
9 4 20 7.661 7.912 0.191 149.448 o
9 4 21 45.224 46.615 0.694 11.332 o
9 4 22 21.129 21.513 0.392 35.471 o
9 4 23 8.430 8.525 0.211 122.337 o
9 4 24 2.654 2.785 0.141 275.258 o
9 4 25 9.204 9.279 0.221 111.468 o
9 4 26 1.167 1.438 0.131 319.235 o
9 4 27 14.416 14.928 0.322 52.686 o
9 4 28 6.056 6.223 0.211 122.337 o
9 4 29 23.045 23.332 0.422 30.584 o
9 4 30 3.973 3.890 0.181 166.514 o
9 5 0 85.229 85.710 1.810 1.665 o
9 5 1 5.662 5.539 0.171 186.680 o
9 5 2 142.383 140.889 2.151 1.178 o
9 5 3 4.257 4.142 0.161 210.745 o
9 5 4 39.868 38.914 0.684 11.668 o
9 5 5 91.699 88.223 1.850 1.594 o
9 5 6 45.304 45.629 0.694 11.332 o
9 5 7 103.723 102.015 1.498 2.430 o
9 5 8 77.338 76.873 1.096 4.541 o
9 5 9 20.314 20.186 0.362 41.629 o
9 5 10 43.537 42.895 0.674 12.018 o
9 5 11 3.544 3.870 0.141 275.258 o
9 5 12 1.318 1.357 0.111 445.873 o
9 5 13 29.066 29.595 0.452 26.642 o
9 5 14 99.128 99.442 1.307 3.192 o
9 5 15 21.492 21.523 0.352 44.041 o
9 5 16 64.931 65.433 0.905 6.661 o
9 5 17 27.520 27.424 0.422 30.584 o
9 5 18 1.296 1.357 0.111 445.873 o
9 5 19 29.200 29.887 0.452 26.642 o
9 5 20 11.728 12.154 0.261 79.809 o
9 5 21 1.730 1.729 0.101 539.507 o
9 5 22 0.343 0.292 0.070 1101.030 o
9 5 23 5.881 5.971 0.181 166.514 o
9 5 24 10.546 10.777 0.251 86.321 o
9 5 25 0.799 0.704 0.121 374.657 o
9 5 26 7.095 7.107 0.181 166.514 o
9 5 27 2.102 2.041 0.121 374.657 o
9 5 28 2.070 1.950 0.121 374.657 o
9 5 29 1.408 1.558 0.121 374.657 o
9 6 0 18.797 18.618 0.543 18.502 o
9 6 1 4.537 4.574 0.161 210.745 o
9 6 2 36.545 37.457 0.643 13.171 o
9 6 3 3.019 3.126 0.161 210.745 o
9 6 4 10.854 10.867 0.241 93.664 o
9 6 5 117.079 118.532 1.679 1.934 o
9 6 6 31.025 31.053 0.493 22.470 o
9 6 7 2.001 1.910 0.131 319.235 o
9 6 8 9.399 9.490 0.241 93.664 o
9 6 9 3.057 3.287 0.141 275.258 o
9 6 10 43.073 43.981 0.694 11.332 o
9 6 11 5.869 6.132 0.171 186.680 o
9 6 12 14.780 15.320 0.332 49.541 o
9 6 13 0.434 0.332 0.101 539.507 o
9 6 14 0.778 0.895 0.111 445.873 o
9 6 15 49.021 49.399 0.724 10.407 o
9 6 16 23.244 22.377 0.362 41.629 o
9 6 17 67.010 68.349 1.015 5.289 o
9 6 18 35.137 34.833 0.563 17.204 o
9 6 19 34.933 34.501 0.543 18.502 o
9 6 20 25.911 25.182 0.432 29.178 o
9 6 21 1.863 1.860 0.121 374.657 o
9 6 22 4.705 4.735 0.151 239.781 o
9 6 23 5.264 5.288 0.171 186.680 o
9 6 24 5.566 6.012 0.171 186.680 o
9 6 25 11.152 11.219 0.251 86.321 o
9 6 26 14.395 15.129 0.292 64.151 o
9 6 27 17.498 16.788 0.322 52.686 o
9 6 28 18.770 18.809 0.412 32.094 o
9 7 0 1.412 0.965 0.211 122.337 o
9 7 1 19.905 19.995 0.503 21.580 o
9 7 2 9.658 9.309 0.292 64.151 o
9 7 3 100.712 100.347 1.478 2.497 o
9 7 4 70.100 68.680 0.975 5.734 o
9 7 5 42.152 41.216 0.684 11.668 o
9 7 6 1.677 1.689 0.131 319.235 o
9 7 7 41.631 41.367 0.613 14.499 o
9 7 8 7.108 7.429 0.211 122.337 o
9 7 9 48.077 48.173 0.694 11.332 o
9 7 10 4.559 4.664 0.161 210.745 o
9 7 11 17.743 17.944 0.342 46.670 o
9 7 12 49.956 50.404 0.734 10.124 o
9 7 13 18.857 18.869 0.332 49.541 o
9 7 14 13.312 13.320 0.261 79.809 o
9 7 15 36.528 36.200 0.543 18.502 o
9 7 16 3.819 4.122 0.151 239.781 o
9 7 17 10.720 11.128 0.271 74.006 o
9 7 18 4.001 4.383 0.161 210.745 o
9 7 19 7.468 7.891 0.211 122.337 o
9 7 20 3.936 4.242 0.151 239.781 o
9 7 21 12.646 12.626 0.261 79.809 o
9 7 22 1.978 2.222 0.141 275.258 o
9 7 23 3.984 4.031 0.161 210.745 o
9 7 24 5.972 6.182 0.181 166.514 o
9 7 25 4.947 4.644 0.171 186.680 o
9 7 26 16.895 16.838 0.342 46.670 o
9 7 27 4.069 3.900 0.141 275.258 o
9 8 0 17.824 17.291 0.493 22.470 o
9 8 1 7.660 8.283 0.231 101.986 o
9 8 2 13.329 13.933 0.312 56.140 o
9 8 3 7.115 7.087 0.211 122.337 o
9 8 4 6.718 6.605 0.211 122.337 o
9 8 5 7.737 8.092 0.241 93.664 o
9 8 6 39.415 39.457 0.623 14.035 o
9 8 7 56.088 57.261 0.834 7.831 o
9 8 8 10.016 10.033 0.241 93.664 o
9 8 9 2.168 2.192 0.141 275.258 o
9 8 10 1.740 1.920 0.131 319.235 o
9 8 11 1.956 2.342 0.131 319.235 o
9 8 12 9.660 9.741 0.221 111.468 o
9 8 13 2.131 2.362 0.131 319.235 o
9 8 14 17.067 17.572 0.312 56.140 o
9 8 15 2.088 2.372 0.131 319.235 o
9 8 16 65.383 66.851 0.905 6.661 o
9 8 17 4.770 4.866 0.161 210.745 o
9 8 18 13.909 13.923 0.281 68.815 o
9 8 19 5.697 5.780 0.171 186.680 o
9 8 20 5.680 6.072 0.171 186.680 o
9 8 21 4.315 4.534 0.161 210.745 o
9 8 22 16.430 16.547 0.332 49.541 o
9 8 23 3.025 3.026 0.151 239.781 o
9 8 24 4.874 5.117 0.161 210.745 o
9 8 25 4.445 4.675 0.191 149.448 o
9 8 26 5.889 5.640 0.181 166.514 o
9 9 0 3.453 3.046 0.231 101.986 o
9 9 1 25.277 25.202 0.493 22.470 o
9 9 2 30.116 30.249 0.543 18.502 o
9 9 3 44.069 44.845 0.704 11.010 o
9 9 4 34.515 35.054 0.573 16.605 o
9 9 5 35.764 36.140 0.603 14.986 o
9 9 6 1.287 1.206 0.131 319.235 o
9 9 7 48.430 48.474 0.744 9.852 o
9 9 8 25.113 24.458 0.422 30.584 o
9 9 9 23.809 24.669 0.432 29.178 o
9 9 10 14.630 14.345 0.322 52.686 o
9 9 11 11.210 10.978 0.271 74.006 o
9 9 12 12.918 12.747 0.281 68.815 o
9 9 13 11.106 11.601 0.271 74.006 o
9 9 14 10.737 11.380 0.281 68.815 o
9 9 15 37.914 37.306 0.553 17.835 o
9 9 16 0.236 0.332 0.121 374.657 o
9 9 17 9.067 9.027 0.211 122.337 o
9 9 18 0.667 0.533 0.121 374.657 o
9 9 19 1.605 1.689 0.131 319.235 o
9 9 20 1.645 1.588 0.131 319.235 o
9 9 21 1.831 2.111 0.131 319.235 o
9 9 22 9.875 9.681 0.231 101.986 o
9 9 23 6.544 5.981 0.191 149.448 o
9 9 24 12.026 11.521 0.292 64.151 o
9 9 25 5.156 5.157 0.201 134.877 o
9 10 0 0.562 0.483 0.181 166.514 o
9 10 1 2.365 2.483 0.151 239.781 o
9 10 2 10.128 10.194 0.292 64.151 o
9 10 3 15.694 15.592 0.322 52.686 o
9 10 4 2.306 2.362 0.151 239.781 o
9 10 5 24.858 23.916 0.402 33.719 o
9 10 6 16.100 16.296 0.322 52.686 o
9 10 7 18.509 18.085 0.322 52.686 o
9 10 8 14.659 14.265 0.292 64.151 o
9 10 9 2.171 2.332 0.151 239.781 o
9 10 10 22.810 23.503 0.412 32.094 o
9 10 11 12.518 12.254 0.271 74.006 o
9 10 12 3.019 3.569 0.171 186.680 o
9 10 13 3.515 3.639 0.171 186.680 o
9 10 14 11.739 12.184 0.281 68.815 o
9 10 15 21.265 21.523 0.382 37.362 o
9 10 16 1.929 1.920 0.141 275.258 o
9 10 17 26.807 26.640 0.432 29.178 o
9 10 18 26.254 27.444 0.543 18.502 o
9 10 19 14.493 14.245 0.271 74.006 o
9 10 20 4.642 5.127 0.181 166.514 o
9 10 21 2.581 2.594 0.141 275.258 o
9 10 22 0.881 1.156 0.131 319.235 o
9 10 23 1.310 1.337 0.131 319.235 o
9 11 0 27.600 27.514 0.613 14.499 o
9 11 1 2.224 2.232 0.141 275.258 o
9 11 2 38.666 37.778 0.643 13.171 o
9 11 3 4.845 5.318 0.181 166.514 o
9 11 4 23.942 23.493 0.422 30.584 o
9 11 5 39.105 39.025 0.613 14.499 o
9 11 6 14.447 13.873 0.302 59.945 o
9 11 7 16.116 16.497 0.332 49.541 o
9 11 8 34.976 34.833 0.543 18.502 o
9 11 9 1.421 1.407 0.141 275.258 o
9 11 10 12.115 11.782 0.281 68.815 o
9 11 11 1.313 1.749 0.141 275.258 o
9 11 12 22.403 22.438 0.402 33.719 o
9 11 13 13.984 13.963 0.292 64.151 o
9 11 14 15.839 15.763 0.352 44.041 o
9 11 15 1.847 1.810 0.151 239.781 o
9 11 16 18.301 18.648 0.402 33.719 o
9 11 17 16.933 17.442 0.362 41.629 o
9 11 18 3.325 3.518 0.171 186.680 o
9 11 19 5.628 5.559 0.191 149.448 o
9 11 20 1.025 1.438 0.141 275.258 o
9 11 21 0.392 0.513 0.131 319.235 o
9 12 0 0.050 0.000 0.181 166.514 o
9 12 1 0.369 0.563 0.131 319.235 o
9 12 2 10.216 10.676 0.241 93.664 o
9 12 3 16.601 16.426 0.312 56.140 o
9 12 4 15.263 15.652 0.332 49.541 o
9 12 5 0.162 0.191 0.141 275.258 o
9 12 6 0.135 0.141 0.141 275.258 o
9 12 7 9.496 9.379 0.251 86.321 o
9 12 8 14.256 14.456 0.292 64.151 o
9 12 9 6.626 6.786 0.251 86.321 o
9 12 10 0.036 0.221 0.131 319.235 o
9 12 11 0.861 1.106 0.141 275.258 o
9 12 12 9.128 8.696 0.221 111.468 o
9 12 13 7.905 7.761 0.221 111.468 o
9 12 14 4.823 5.197 0.201 134.877 o
9 12 15 7.096 7.067 0.211 122.337 o
9 12 16 4.879 5.117 0.191 149.448 o
9 12 17 18.906 18.195 0.382 37.362 o
9 12 18 1.514 1.528 0.151 239.781 o
9 12 19 16.228 15.873 0.322 52.686 o
9 13 0 9.242 9.450 0.322 52.686 o
9 13 1 22.955 23.061 0.402 33.719 o
9 13 2 4.630 4.564 0.211 122.337 o
9 13 3 6.205 6.263 0.221 111.468 o
9 13 4 20.813 20.618 0.372 39.409 o
9 13 5 3.862 4.132 0.171 186.680 o
9 13 6 34.979 35.758 0.543 18.502 o
9 13 7 1.541 1.679 0.151 239.781 o
9 13 8 4.506 4.926 0.191 149.448 o
9 13 9 7.642 7.781 0.231 101.986 o
9 13 10 6.734 6.846 0.211 122.337 o
9 13 11 3.232 3.016 0.171 186.680 o
9 13 12 8.308 8.314 0.231 101.986 o
9 13 13 7.229 7.208 0.221 111.468 o
9 13 14 4.866 4.715 0.181 166.514 o
9 13 15 5.848 5.408 0.191 149.448 o
9 13 16 2.747 2.724 0.171 186.680 o
9 14 0 3.103 3.247 0.231 101.986 o
9 14 1 0.817 0.784 0.141 275.258 o
9 14 2 4.707 4.242 0.181 166.514 o
9 14 3 17.451 16.969 0.332 49.541 o
9 14 4 1.343 1.498 0.151 239.781 o
9 14 5 2.840 2.855 0.161 210.745 o
9 14 6 4.430 4.473 0.181 166.514 o
9 14 7 14.240 14.305 0.292 64.151 o
9 14 8 4.953 4.574 0.181 166.514 o
9 14 9 7.418 7.781 0.231 101.986 o
9 14 10 0.533 0.643 0.151 239.781 o
9 14 11 0.831 0.915 0.151 239.781 o
9 14 12 4.727 4.604 0.181 166.514 o
9 15 0 0.007 0.101 0.201 134.877 o
9 15 1 5.537 5.308 0.201 134.877 o
9 15 2 2.450 2.674 0.171 186.680 o
9 15 3 14.103 13.360 0.292 64.151 o
9 15 4 3.455 3.549 0.171 186.680 o
10 0 0 5.978 6.062 0.372 39.409 o
10 0 1 6.109 5.931 0.241 93.664 o
10 0 2 30.630 30.309 0.724 10.407 o
10 0 3 97.653 98.256 2.212 1.115 o
10 0 4 54.540 55.612 1.257 3.453 o
10 0 5 31.747 30.932 1.025 5.186 o
10 0 6 48.631 48.555 1.035 5.085 o
10 0 7 6.886 7.107 0.281 68.815 o
10 0 8 44.620 45.157 1.247 3.509 o
10 0 9 2.590 2.915 0.191 149.448 o
10 0 10 25.378 25.866 0.593 15.499 o
10 0 11 2.050 2.181 0.161 210.745 o
10 0 12 8.864 8.796 0.281 68.815 o
10 0 13 69.381 69.746 1.347 3.005 o
10 0 14 1.931 2.051 0.201 134.877 o
10 0 15 44.276 44.775 0.905 6.661 o
10 0 16 43.391 44.654 0.895 6.811 o
10 0 17 36.619 38.030 0.854 7.467 o
10 0 18 0.105 0.201 0.131 319.235 o
10 0 19 19.362 19.201 0.442 27.867 o
10 0 20 19.010 18.658 0.483 23.416 o
10 0 21 10.394 10.344 0.432 29.178 o
10 0 22 12.686 13.199 0.422 30.584 o
10 0 23 16.511 17.311 0.472 24.423 o
10 0 24 0.593 0.704 0.181 166.514 o
10 0 25 2.654 2.885 0.211 122.337 o
10 0 26 0.361 0.553 0.191 149.448 o
10 0 27 6.002 5.831 0.281 68.815 o
10 0 28 0.811 1.136 0.241 93.664 o
10 1 0 148.556 140.125 2.966 0.620 o
10 1 1 6.501 6.132 0.181 166.514 o
10 1 2 91.368 90.455 1.397 2.792 o
10 1 3 11.544 10.907 0.271 74.006 o
10 1 4 12.386 12.827 0.281 68.815 o
10 1 5 1.912 2.021 0.131 319.235 o
10 1 6 1.036 1.136 0.111 445.873 o
10 1 7 0.798 0.925 0.121 374.657 o
10 1 8 10.597 10.746 0.271 74.006 o
10 1 9 12.173 12.204 0.271 74.006 o
10 1 10 20.633 20.347 0.382 37.362 o
10 1 11 35.412 35.436 0.543 18.502 o
10 1 12 59.036 58.376 0.875 7.128 o
10 1 13 4.371 3.961 0.181 166.514 o
10 1 14 6.480 6.223 0.171 186.680 o
10 1 15 2.565 2.563 0.121 374.657 o
10 1 16 2.493 2.624 0.131 319.235 o
10 1 17 24.332 24.579 0.442 27.867 o
10 1 18 17.276 17.391 0.312 56.140 o
10 1 19 14.142 13.963 0.251 86.321 o
10 1 20 3.625 3.639 0.131 319.235 o
10 1 21 9.219 9.259 0.231 101.986 o
10 1 22 7.643 7.982 0.251 86.321 o
10 1 23 15.698 16.909 0.332 49.541 o
10 1 24 10.211 10.445 0.281 68.815 o
10 1 25 1.310 1.438 0.141 275.258 o
10 1 26 1.690 1.739 0.141 275.258 o
10 1 27 13.767 14.305 0.332 49.541 o
10 2 0 1.378 1.277 0.161 210.745 o
10 2 1 15.324 15.582 0.322 52.686 o
10 2 2 30.079 29.103 0.503 21.580 o
10 2 3 70.248 70.731 1.056 4.893 o
10 2 4 33.160 32.269 0.543 18.502 o
10 2 5 13.745 13.280 0.271 74.006 o
10 2 6 12.796 12.566 0.281 68.815 o
10 2 7 35.955 35.084 0.613 14.499 o
10 2 8 24.706 25.383 0.462 25.497 o
10 2 9 58.426 59.301 0.915 6.515 o
10 2 10 7.682 7.590 0.181 166.514 o
10 2 11 3.849 3.679 0.131 319.235 o
10 2 12 17.199 17.421 0.362 41.629 o
10 2 13 6.944 6.977 0.191 149.448 o
10 2 14 19.147 19.653 0.382 37.362 o
10 2 15 17.497 18.336 0.322 52.686 o
10 2 16 1.677 1.779 0.121 374.657 o
10 2 17 17.547 17.361 0.362 41.629 o
10 2 18 11.514 11.430 0.251 86.321 o
10 2 19 8.805 8.686 0.201 134.877 o
10 2 20 3.868 3.830 0.151 239.781 o
10 2 21 14.416 14.436 0.292 64.151 o
10 2 22 13.810 13.089 0.281 68.815 o
10 2 23 0.723 0.834 0.131 319.235 o
10 2 24 1.129 1.337 0.141 275.258 o
10 2 25 6.122 6.554 0.201 134.877 o
10 2 26 10.127 10.485 0.251 86.321 o
10 2 27 2.043 1.850 0.151 239.781 o
10 3 0 1.109 1.176 0.171 186.680 o
10 3 1 41.087 40.744 0.674 12.018 o
10 3 2 23.428 22.950 0.402 33.719 o
10 3 3 14.110 13.802 0.281 68.815 o
10 3 4 29.884 29.354 0.483 23.416 o
10 3 5 6.937 6.735 0.191 149.448 o
10 3 6 3.819 3.921 0.151 239.781 o
10 3 7 46.807 47.258 0.754 9.591 o
10 3 8 4.981 5.288 0.181 166.514 o
10 3 9 37.140 37.849 0.593 15.499 o
10 3 10 20.687 20.739 0.352 44.041 o
10 3 11 14.580 14.647 0.271 74.006 o
10 3 12 2.854 3.338 0.131 319.235 o
10 3 13 5.536 6.001 0.171 186.680 o
10 3 14 13.821 13.752 0.261 79.809 o
10 3 15 17.684 17.773 0.342 46.670 o
10 3 16 20.017 20.136 0.342 46.670 o
10 3 17 5.067 5.087 0.211 122.337 o
10 3 18 7.476 7.449 0.191 149.448 o
10 3 19 3.644 3.589 0.131 319.235 o
10 3 20 11.775 12.104 0.241 93.664 o
10 3 21 6.592 7.278 0.211 122.337 o
10 3 22 26.326 25.775 0.412 32.094 o
10 3 23 0.163 0.141 0.060 1498.630 o
10 3 24 1.774 2.081 0.141 275.258 o
10 3 25 5.240 5.197 0.181 166.514 o
10 3 26 3.970 4.122 0.171 186.680 o
10 3 27 3.248 3.448 0.171 186.680 o
10 4 0 69.295 67.353 1.528 2.335 o
10 4 1 13.489 13.591 0.292 64.151 o
10 4 2 4.628 4.725 0.201 134.877 o
10 4 3 81.908 81.729 1.146 4.151 o
10 4 4 20.383 20.930 0.372 39.409 o
10 4 5 31.111 30.229 0.493 22.470 o
10 4 6 4.238 4.524 0.171 186.680 o
10 4 7 55.752 54.747 0.824 8.024 o
10 4 8 7.698 7.097 0.191 149.448 o
10 4 9 6.772 7.228 0.201 134.877 o
10 4 10 33.446 33.938 0.523 19.952 o
10 4 11 34.858 35.245 0.513 20.742 o
10 4 12 46.362 45.770 0.643 13.171 o
10 4 13 17.480 16.899 0.302 59.945 o
10 4 14 29.944 30.359 0.472 24.423 o
10 4 15 3.323 3.488 0.141 275.258 o
10 4 16 2.490 2.563 0.141 275.258 o
10 4 17 15.668 16.477 0.312 56.140 o
10 4 18 0.949 0.774 0.121 374.657 o
10 4 19 6.548 6.866 0.181 166.514 o
10 4 20 22.937 22.498 0.362 41.629 o
10 4 21 14.841 14.456 0.271 74.006 o
10 4 22 21.601 22.136 0.422 30.584 o
10 4 23 6.473 6.112 0.181 166.514 o
10 4 24 29.547 29.314 0.513 20.742 o
10 4 25 0.495 0.452 0.101 539.507 o
10 4 26 3.196 3.619 0.171 186.680 o
10 5 0 2.058 1.960 0.181 166.514 o
10 5 1 16.709 16.426 0.312 56.140 o
10 5 2 90.903 89.108 1.257 3.453 o
10 5 3 25.073 24.599 0.442 27.867 o
10 5 4 2.278 2.574 0.151 239.781 o
10 5 5 72.829 70.952 1.035 5.085 o
10 5 6 3.157 3.227 0.151 239.781 o
10 5 7 30.835 30.872 0.493 22.470 o
10 5 8 4.477 4.604 0.151 239.781 o
10 5 9 42.208 42.101 0.603 14.986 o
10 5 10 2.836 2.945 0.141 275.258 o
10 5 11 21.380 21.473 0.372 39.409 o
10 5 12 23.659 23.463 0.392 35.471 o
10 5 13 0.204 0.342 0.111 445.873 o
10 5 14 1.977 1.870 0.121 374.657 o
10 5 15 14.995 14.788 0.332 49.541 o
10 5 16 4.637 4.775 0.151 239.781 o
10 5 17 0.621 0.563 0.111 445.873 o
10 5 18 40.057 40.432 0.653 12.769 o
10 5 19 7.141 7.198 0.201 134.877 o
10 5 20 13.724 13.792 0.281 68.815 o
10 5 21 20.720 20.186 0.342 46.670 o
10 5 22 2.143 2.041 0.141 275.258 o
10 5 23 9.127 9.148 0.221 111.468 o
10 5 24 6.562 6.755 0.211 122.337 o
10 5 25 15.892 15.220 0.312 56.140 o
10 5 26 13.005 13.280 0.312 56.140 o
10 6 0 44.316 44.564 0.885 6.967 o
10 6 1 25.311 24.308 0.422 30.584 o
10 6 2 12.659 12.385 0.281 68.815 o
10 6 3 1.002 1.176 0.131 319.235 o
10 6 4 0.804 0.985 0.141 275.258 o
10 6 5 38.819 38.170 0.663 12.385 o
10 6 6 44.178 41.900 0.653 12.769 o
10 6 7 3.527 3.720 0.151 239.781 o
10 6 8 35.790 34.793 0.573 16.605 o
10 6 9 7.195 7.137 0.221 111.468 o
10 6 10 55.120 54.375 0.764 9.340 o
10 6 11 10.517 10.756 0.231 101.986 o
10 6 12 63.988 65.866 0.895 6.811 o
10 6 13 33.071 33.807 0.513 20.742 o
10 6 14 6.750 7.258 0.181 166.514 o
10 6 15 4.131 4.202 0.151 239.781 o
10 6 16 21.918 22.548 0.402 33.719 o
10 6 17 9.278 9.279 0.231 101.986 o
10 6 18 11.295 11.068 0.261 79.809 o
10 6 19 5.414 6.112 0.181 166.514 o
10 6 20 12.669 12.747 0.261 79.809 o
10 6 21 4.661 4.986 0.171 186.680 o
10 6 22 21.482 21.111 0.402 33.719 o
10 6 23 12.820 13.028 0.251 86.321 o
10 6 24 21.194 20.940 0.362 41.629 o
10 6 25 1.700 1.799 0.141 275.258 o
10 7 0 25.068 26.137 0.593 15.499 o
10 7 1 5.921 5.951 0.181 166.514 o
10 7 2 14.205 14.275 0.312 56.140 o
10 7 3 3.320 3.327 0.151 239.781 o
10 7 4 1.417 1.458 0.141 275.258 o
10 7 5 3.179 3.056 0.171 186.680 o
10 7 6 8.423 8.595 0.221 111.468 o
10 7 7 27.889 28.389 0.493 22.470 o
10 7 8 6.919 7.198 0.201 134.877 o
10 7 9 33.102 33.476 0.523 19.952 o
10 7 10 17.269 17.552 0.342 46.670 o
10 7 11 1.297 1.357 0.121 374.657 o
10 7 12 4.242 4.303 0.161 210.745 o
10 7 13 28.506 28.580 0.462 25.497 o
10 7 14 18.303 18.346 0.332 49.541 o
10 7 15 8.618 8.605 0.211 122.337 o
10 7 16 4.456 4.262 0.161 210.745 o
10 7 17 9.283 9.238 0.221 111.468 o
10 7 18 12.147 12.727 0.302 59.945 o
10 7 19 19.925 19.553 0.332 49.541 o
10 7 20 3.283 3.388 0.151 239.781 o
10 7 21 5.042 5.107 0.181 166.514 o
10 7 22 2.530 2.342 0.131 319.235 o
10 7 23 2.885 3.106 0.151 239.781 o
10 7 24 0.939 0.985 0.121 374.657 o
10 8 0 19.569 20.085 0.533 19.206 o
10 8 1 4.107 4.152 0.181 166.514 o
10 8 2 17.710 18.487 0.352 44.041 o
10 8 3 4.899 5.237 0.211 122.337 o
10 8 4 36.589 37.014 0.553 17.835 o
10 8 5 4.303 4.443 0.171 186.680 o
10 8 6 20.917 20.518 0.372 39.409 o
10 8 7 2.479 2.704 0.161 210.745 o
10 8 8 9.531 9.761 0.261 79.809 o
10 8 9 2.525 2.443 0.151 239.781 o
10 8 10 11.061 11.199 0.281 68.815 o
10 8 11 9.179 8.856 0.221 111.468 o
10 8 12 24.854 24.730 0.452 26.642 o
10 8 13 5.577 5.609 0.181 166.514 o
10 8 14 13.614 13.521 0.271 74.006 o
10 8 15 6.215 6.755 0.201 134.877 o
10 8 16 1.849 1.930 0.141 275.258 o
10 8 17 1.013 0.965 0.131 319.235 o
10 8 18 6.053 5.881 0.191 149.448 o
10 8 19 7.613 7.459 0.201 134.877 o
10 8 20 9.469 9.992 0.221 111.468 o
10 8 21 7.916 7.550 0.191 149.448 o
10 8 22 1.721 1.870 0.131 319.235 o
10 9 0 52.754 53.119 1.247 3.509 o
10 9 1 6.479 6.494 0.221 111.468 o
10 9 2 9.217 8.746 0.251 86.321 o
10 9 3 13.141 13.420 0.332 49.541 o
10 9 4 13.316 13.400 0.281 68.815 o
10 9 5 5.858 6.082 0.201 134.877 o
10 9 6 0.512 0.603 0.131 319.235 o
10 9 7 12.914 13.018 0.322 52.686 o
10 9 8 8.185 8.394 0.211 122.337 o
10 9 9 2.588 2.704 0.161 210.745 o
10 9 10 13.574 13.079 0.281 68.815 o
10 9 11 6.295 6.786 0.211 122.337 o
10 9 12 6.805 6.946 0.201 134.877 o
10 9 13 1.523 1.608 0.151 239.781 o
10 9 14 18.737 18.326 0.362 41.629 o
10 9 15 8.426 8.565 0.241 93.664 o
10 9 16 0.719 0.663 0.131 319.235 o
10 9 17 4.808 4.996 0.181 166.514 o
10 9 18 2.897 2.754 0.151 239.781 o
10 9 19 12.627 12.063 0.261 79.809 o
10 9 20 8.124 7.761 0.201 134.877 o
10 9 21 2.617 2.493 0.141 275.258 o
10 10 0 17.220 17.250 0.543 18.502 o
10 10 1 25.673 25.052 0.412 32.094 o
10 10 2 1.163 1.357 0.141 275.258 o
10 10 3 14.289 14.486 0.332 49.541 o
10 10 4 10.008 10.726 0.292 64.151 o
10 10 5 12.414 12.033 0.271 74.006 o
10 10 6 4.562 4.825 0.211 122.337 o
10 10 7 8.672 8.686 0.241 93.664 o
10 10 8 7.874 8.515 0.271 74.006 o
10 10 9 7.435 7.901 0.281 68.815 o
10 10 10 23.766 24.318 0.432 29.178 o
10 10 11 16.205 16.245 0.332 49.541 o
10 10 12 10.802 10.525 0.261 79.809 o
10 10 13 12.386 12.486 0.292 64.151 o
10 10 14 5.136 5.077 0.181 166.514 o
10 10 15 15.180 14.908 0.312 56.140 o
10 10 16 5.037 5.006 0.191 149.448 o
10 10 17 4.575 4.564 0.191 149.448 o
10 10 18 1.064 1.196 0.151 239.781 o
10 10 19 8.359 7.982 0.231 101.986 o
10 11 0 28.694 28.731 0.653 12.769 o
10 11 1 3.036 3.549 0.161 210.745 o
10 11 2 25.049 25.986 0.422 30.584 o
10 11 3 4.702 4.604 0.191 149.448 o
10 11 4 1.079 1.247 0.141 275.258 o
10 11 5 21.863 21.704 0.392 35.471 o
10 11 6 5.558 5.418 0.191 149.448 o
10 11 7 7.175 7.992 0.221 111.468 o
10 11 8 0.883 0.905 0.141 275.258 o
10 11 9 11.893 12.767 0.302 59.945 o
10 11 10 6.803 6.615 0.231 101.986 o
10 11 11 7.428 7.610 0.231 101.986 o
10 11 12 10.289 10.324 0.251 86.321 o
10 11 13 1.779 1.578 0.151 239.781 o
10 11 14 4.603 4.443 0.181 166.514 o
10 11 15 1.003 1.076 0.151 239.781 o
10 11 16 9.612 8.907 0.231 101.986 o
10 12 0 9.817 10.756 0.352 44.041 o
10 12 1 14.425 14.406 0.292 64.151 o
10 12 2 1.478 1.558 0.151 239.781 o
10 12 3 20.104 19.784 0.392 35.471 o
10 12 4 1.386 1.488 0.151 239.781 o
10 12 5 8.575 8.133 0.221 111.468 o
10 12 6 5.027 5.157 0.201 134.877 o
10 12 7 10.767 10.837 0.251 86.321 o
10 12 8 0.576 0.663 0.151 239.781 o
10 12 9 11.530 11.038 0.261 79.809 o
10 12 10 6.534 7.168 0.251 86.321 o
10 12 11 4.221 4.202 0.181 166.514 o
10 12 12 5.360 5.237 0.201 134.877 o
10 12 13 2.128 2.051 0.161 210.745 o
10 13 0 0.996 0.985 0.211 122.337 o
10 13 1 11.069 10.937 0.251 86.321 o
10 13 2 1.595 1.438 0.151 239.781 o
10 13 3 0.882 0.925 0.151 239.781 o
10 13 4 8.029 8.233 0.231 101.986 o
10 13 5 0.009 0.030 0.141 275.258 o
10 13 6 5.300 5.378 0.241 93.664 o
10 13 7 3.984 3.911 0.171 186.680 o
10 13 8 1.045 1.056 0.151 239.781 o
11 0 1 27.266 28.319 0.804 8.430 o
11 0 2 26.897 28.510 0.653 12.769 o
11 0 3 60.456 59.743 1.216 3.685 o
11 0 4 0.621 0.694 0.191 149.448 o
11 0 5 76.090 73.114 1.699 1.889 o
11 0 6 4.669 4.805 0.231 101.986 o
11 0 7 14.717 14.848 0.392 35.471 o
11 0 8 4.687 5.318 0.241 93.664 o
11 0 9 18.579 19.804 0.493 22.470 o
11 0 10 7.211 7.389 0.281 68.815 o
11 0 11 11.571 11.681 0.332 49.541 o
11 0 12 0.888 1.096 0.171 186.680 o
11 0 13 46.046 46.283 0.965 5.854 o
11 0 14 4.523 4.705 0.251 86.321 o
11 0 15 0.147 0.161 0.161 210.745 o
11 0 16 4.159 3.961 0.231 101.986 o
11 0 17 0.076 0.090 0.161 210.745 o
11 0 18 0.202 0.201 0.181 166.514 o
11 0 19 3.060 3.277 0.231 101.986 o
11 0 20 8.683 9.058 0.292 64.151 o
11 0 21 0.445 0.000 0.111 445.873 o
11 0 22 0.034 0.412 0.211 122.337 o
11 0 23 0.089 0.121 0.191 149.448 o
11 0 24 5.210 5.167 0.292 64.151 o
11 1 0 10.838 11.048 0.322 52.686 o
11 1 1 32.132 31.958 0.472 24.423 o
11 1 2 1.243 1.176 0.121 374.657 o
11 1 3 1.962 2.011 0.141 275.258 o
11 1 4 0.713 0.794 0.151 239.781 o
11 1 5 4.820 5.006 0.181 166.514 o
11 1 6 21.326 21.111 0.382 37.362 o
11 1 7 2.988 3.287 0.141 275.258 o
11 1 8 13.875 13.702 0.261 79.809 o
11 1 9 15.453 15.622 0.292 64.151 o
11 1 10 23.869 24.147 0.392 35.471 o
11 1 11 15.490 15.873 0.312 56.140 o
11 1 12 12.207 12.274 0.251 86.321 o
11 1 13 5.207 5.318 0.181 166.514 o
11 1 14 22.164 22.639 0.392 35.471 o
11 1 15 16.533 16.979 0.322 52.686 o
11 1 16 11.366 11.571 0.261 79.809 o
11 1 17 4.625 4.685 0.171 186.680 o
11 1 18 15.872 16.597 0.372 39.409 o
11 1 19 8.954 9.188 0.261 79.809 o
11 1 20 10.522 9.791 0.261 79.809 o
11 1 21 3.961 3.649 0.161 210.745 o
11 1 22 2.911 3.076 0.171 186.680 o
11 1 23 1.052 1.156 0.151 239.781 o
11 1 24 11.734 11.742 0.281 68.815 o
11 2 0 48.968 48.042 0.945 6.106 o
11 2 1 45.526 43.619 0.633 13.593 o
11 2 2 16.780 16.828 0.312 56.140 o
11 2 3 3.366 3.167 0.161 210.745 o
11 2 4 10.250 9.731 0.251 86.321 o
11 2 5 19.480 19.553 0.362 41.629 o
11 2 6 1.451 1.498 0.141 275.258 o
11 2 7 37.566 37.457 0.563 17.204 o
11 2 8 2.539 2.614 0.141 275.258 o
11 2 9 10.993 11.269 0.231 101.986 o
11 2 10 3.034 3.147 0.141 275.258 o
11 2 11 14.323 14.365 0.271 74.006 o
11 2 12 24.182 23.936 0.392 35.471 o
11 2 13 3.948 4.333 0.181 166.514 o
11 2 14 22.980 23.403 0.392 35.471 o
11 2 15 10.063 10.616 0.231 101.986 o
11 2 16 9.529 10.244 0.251 86.321 o
11 2 17 8.103 8.354 0.231 101.986 o
11 2 18 0.293 0.583 0.121 374.657 o
11 2 19 5.584 5.670 0.201 134.877 o
11 2 20 4.451 4.212 0.161 210.745 o
11 2 21 4.041 3.991 0.151 239.781 o
11 2 22 3.297 2.805 0.161 210.745 o
11 2 23 4.707 4.735 0.211 122.337 o
11 3 0 17.599 17.894 0.432 29.178 o
11 3 1 21.563 21.583 0.452 26.642 o
11 3 2 16.263 16.507 0.302 59.945 o
11 3 3 16.888 17.230 0.332 49.541 o
11 3 4 12.137 11.862 0.292 64.151 o
11 3 5 2.623 2.865 0.151 239.781 o
11 3 6 8.449 8.273 0.221 111.468 o
11 3 7 4.860 5.097 0.161 210.745 o
11 3 8 10.820 11.189 0.241 93.664 o
11 3 9 2.121 2.192 0.131 319.235 o
11 3 10 17.500 17.462 0.312 56.140 o
11 3 11 3.496 3.679 0.151 239.781 o
11 3 12 8.933 8.816 0.211 122.337 o
11 3 13 2.902 2.865 0.141 275.258 o
11 3 14 2.412 2.372 0.141 275.258 o
11 3 15 6.830 6.876 0.211 122.337 o
11 3 16 4.530 4.805 0.181 166.514 o
11 3 17 31.383 33.154 0.603 14.986 o
11 3 18 7.682 7.600 0.211 122.337 o
11 3 19 36.389 37.768 0.613 14.499 o
11 3 20 10.876 10.847 0.251 86.321 o
11 3 21 2.043 2.292 0.161 210.745 o
11 3 22 8.015 7.791 0.221 111.468 o
11 3 23 1.105 0.925 0.121 374.657 o
11 4 0 49.763 47.821 0.945 6.106 o
11 4 1 26.226 25.785 0.422 30.584 o
11 4 2 35.316 34.330 0.533 19.206 o
11 4 3 5.227 5.318 0.171 186.680 o
11 4 4 48.718 48.655 0.714 10.702 o
11 4 5 0.171 0.392 0.121 374.657 o
11 4 6 15.019 14.818 0.292 64.151 o
11 4 7 0.588 0.754 0.121 374.657 o
11 4 8 6.173 6.363 0.191 149.448 o
11 4 9 0.943 0.945 0.121 374.657 o
11 4 10 15.162 15.270 0.292 64.151 o
11 4 11 6.804 7.308 0.201 134.877 o
11 4 12 19.220 18.859 0.332 49.541 o
11 4 13 6.668 7.469 0.201 134.877 o
11 4 14 32.487 31.938 0.503 21.580 o
11 4 15 3.549 3.890 0.161 210.745 o
11 4 16 4.745 4.876 0.171 186.680 o
11 4 17 1.041 0.985 0.131 319.235 o
11 4 18 6.581 6.786 0.201 134.877 o
11 4 19 5.747 5.760 0.181 166.514 o
11 4 20 6.994 7.429 0.201 134.877 o
11 4 21 11.157 10.214 0.221 111.468 o
11 4 22 1.793 1.789 0.131 319.235 o
11 5 0 14.301 14.556 0.402 33.719 o
11 5 1 8.234 8.454 0.221 111.468 o
11 5 2 1.849 2.091 0.141 275.258 o
11 5 3 0.604 0.784 0.121 374.657 o
11 5 4 1.354 1.438 0.121 374.657 o
11 5 5 29.985 28.922 0.452 26.642 o
11 5 6 1.845 1.960 0.131 319.235 o
11 5 7 6.560 6.997 0.251 86.321 o
11 5 8 33.682 33.496 0.533 19.206 o
11 5 9 18.363 18.959 0.372 39.409 o
11 5 10 16.627 16.698 0.332 49.541 o
11 5 11 6.440 6.233 0.181 166.514 o
11 5 12 3.317 3.518 0.151 239.781 o
11 5 13 5.922 5.599 0.171 186.680 o
11 5 14 4.457 4.564 0.161 210.745 o
11 5 15 25.666 24.479 0.402 33.719 o
11 5 16 14.040 14.245 0.292 64.151 o
11 5 17 18.419 18.256 0.362 41.629 o
11 5 18 3.708 4.112 0.161 210.745 o
11 5 19 14.080 14.878 0.312 56.140 o
11 5 20 9.423 9.329 0.221 111.468 o
11 5 21 23.375 23.503 0.422 30.584 o
11 6 0 3.432 3.760 0.271 74.006 o
11 6 1 2.862 2.825 0.161 210.745 o
11 6 2 48.333 48.354 0.694 11.332 o
11 6 3 25.000 24.529 0.412 32.094 o
11 6 4 18.929 18.949 0.332 49.541 o
11 6 5 7.694 7.670 0.211 122.337 o
11 6 6 17.693 17.854 0.332 49.541 o
11 6 7 11.688 11.651 0.241 93.664 o
11 6 8 11.610 11.490 0.251 86.321 o
11 6 9 8.333 8.605 0.221 111.468 o
11 6 10 7.206 7.298 0.211 122.337 o
11 6 11 4.545 4.845 0.181 166.514 o
11 6 12 3.437 3.187 0.161 210.745 o
11 6 13 8.019 8.344 0.231 101.986 o
11 6 14 3.903 4.071 0.161 210.745 o
11 6 15 2.457 2.594 0.141 275.258 o
11 6 16 11.235 11.561 0.251 86.321 o
11 6 17 0.157 0.181 0.131 319.235 o
11 6 18 7.024 6.605 0.191 149.448 o
11 6 19 6.037 6.514 0.191 149.448 o
11 6 20 1.839 1.860 0.131 319.235 o
11 7 0 12.345 12.767 0.392 35.471 o
11 7 1 6.284 5.931 0.191 149.448 o
11 7 2 14.559 14.355 0.292 64.151 o
11 7 3 19.723 20.126 0.352 44.041 o
11 7 4 1.659 1.729 0.131 319.235 o
11 7 5 2.121 2.192 0.161 210.745 o
11 7 6 0.878 0.935 0.131 319.235 o
11 7 7 8.470 8.364 0.221 111.468 o
11 7 8 3.005 2.986 0.151 239.781 o
11 7 9 8.600 8.193 0.201 134.877 o
11 7 10 22.305 21.835 0.382 37.362 o
11 7 11 8.521 8.283 0.221 111.468 o
11 7 12 7.090 7.007 0.211 122.337 o
11 7 13 1.856 1.629 0.151 239.781 o
11 7 14 1.998 2.031 0.151 239.781 o
11 7 15 2.167 2.011 0.141 275.258 o
11 7 16 1.948 1.950 0.141 275.258 o
11 7 17 9.031 9.148 0.221 111.468 o
11 7 18 1.239 1.538 0.131 319.235 o
11 7 19 5.069 5.077 0.181 166.514 o
11 8 0 1.123 1.226 0.181 166.514 o
11 8 1 3.050 3.187 0.161 210.745 o
11 8 2 0.634 0.804 0.131 319.235 o
11 8 3 8.268 7.992 0.211 122.337 o
11 8 4 13.031 14.094 0.332 49.541 o
11 8 5 33.173 34.069 0.533 19.206 o
11 8 6 0.437 0.643 0.131 319.235 o
11 8 7 33.018 34.350 0.523 19.952 o
11 8 8 1.235 1.327 0.141 275.258 o
11 8 9 18.280 17.924 0.342 46.670 o
11 8 10 2.040 1.960 0.141 275.258 o
11 8 11 1.243 1.287 0.131 319.235 o
11 8 12 2.609 2.875 0.151 239.781 o
11 8 13 3.740 3.850 0.171 186.680 o
11 8 14 4.565 5.147 0.191 149.448 o
11 8 15 6.688 6.424 0.211 122.337 o
11 8 16 5.026 5.127 0.201 134.877 o
11 8 17 9.575 8.806 0.231 101.986 o
11 9 0 4.037 4.584 0.251 86.321 o
11 9 1 10.697 11.380 0.251 86.321 o
11 9 2 3.882 3.870 0.161 210.745 o
11 9 3 3.524 3.659 0.181 166.514 o
11 9 4 4.935 4.765 0.181 166.514 o
11 9 5 2.330 2.252 0.151 239.781 o
11 9 6 0.058 0.221 0.131 319.235 o
11 9 7 4.559 4.825 0.181 166.514 o
11 9 8 19.710 19.864 0.362 41.629 o
11 9 9 12.178 11.872 0.281 68.815 o
11 9 10 18.357 18.095 0.332 49.541 o
11 9 11 15.559 15.491 0.292 64.151 o
11 9 12 11.006 10.817 0.241 93.664 o
11 9 13 2.623 2.513 0.151 239.781 o
11 9 14 1.569 1.528 0.141 275.258 o
11 9 15 0.165 0.191 0.131 319.235 o
11 10 0 5.443 4.966 0.271 74.006 o
11 10 1 0.741 0.895 0.151 239.781 o
11 10 2 10.061 9.922 0.251 86.321 o
11 10 3 20.041 19.000 0.352 44.041 o
11 10 4 9.725 9.872 0.271 74.006 o
11 10 5 15.371 15.109 0.332 49.541 o
11 10 6 10.197 10.254 0.302 59.945 o
11 10 7 18.846 18.859 0.362 41.629 o
11 10 8 13.681 13.551 0.281 68.815 o
11 10 9 2.140 2.081 0.161 210.745 o
11 10 10 7.746 7.610 0.211 122.337 o
11 10 11 5.111 4.614 0.191 149.448 o
11 10 12 1.316 1.226 0.151 239.781 o
11 11 0 0.027 0.472 0.201 134.877 o
11 11 1 5.440 5.499 0.201 134.877 o
11 11 2 3.826 3.820 0.181 166.514 o
11 11 3 2.709 2.453 0.161 210.745 o
11 11 4 1.271 1.287 0.151 239.781 o
11 11 5 5.161 4.866 0.181 166.514 o
11 11 6 8.745 8.193 0.231 101.986 o
11 11 7 2.881 3.106 0.181 166.514 o
11 11 8 7.951 7.600 0.231 101.986 o
12 0 0 22.312 23.503 1.136 4.225 o
12 0 1 1.542 1.870 0.231 101.986 o
12 0 2 0.000 0.251 0.181 166.514 o
12 0 3 0.788 0.754 0.171 186.680 o
12 0 4 1.421 1.407 0.201 134.877 o
12 0 5 38.870 38.010 1.015 5.289 o
12 0 6 0.009 0.000 0.171 186.680 o
12 0 7 5.552 6.394 0.261 79.809 o
12 0 8 0.859 0.925 0.181 166.514 o
12 0 9 1.427 1.528 0.181 166.514 o
12 0 10 2.103 1.960 0.211 122.337 o
12 0 11 0.906 0.854 0.191 149.448 o
12 0 12 0.215 0.292 0.181 166.514 o
12 0 13 3.221 3.549 0.241 93.664 o
12 0 14 5.256 5.057 0.241 93.664 o
12 0 15 37.950 39.075 0.824 8.024 o
12 0 16 1.452 1.216 0.221 111.468 o
12 0 17 21.639 20.648 0.603 14.986 o
12 0 18 0.004 0.000 0.171 186.680 o
12 1 0 27.396 28.128 0.774 9.099 o
12 1 1 3.453 3.921 0.191 149.448 o
12 1 2 37.084 36.371 0.553 17.835 o
12 1 3 21.215 21.061 0.352 44.041 o
12 1 4 33.912 33.838 0.503 21.580 o
12 1 5 3.452 3.549 0.151 239.781 o
12 1 6 6.661 6.776 0.201 134.877 o
12 1 7 0.372 0.483 0.121 374.657 o
12 1 8 7.694 7.891 0.241 93.664 o
12 1 9 0.717 0.754 0.131 319.235 o
12 1 10 11.497 11.460 0.271 74.006 o
12 1 11 4.782 5.680 0.211 122.337 o
12 1 12 5.929 5.549 0.191 149.448 o
12 1 13 7.295 7.499 0.201 134.877 o
12 1 14 26.619 26.409 0.422 30.584 o
12 1 15 4.032 4.021 0.171 186.680 o
12 1 16 15.835 15.733 0.312 56.140 o
12 1 17 2.795 2.976 0.141 275.258 o
12 1 18 0.955 1.186 0.131 319.235 o
12 2 0 2.193 2.543 0.241 93.664 o
12 2 1 6.681 6.957 0.231 101.986 o
12 2 2 0.764 0.895 0.131 319.235 o
12 2 3 10.689 10.636 0.261 79.809 o
12 2 4 2.289 2.141 0.141 275.258 o
12 2 5 1.368 1.588 0.131 319.235 o
12 2 6 8.838 8.816 0.241 93.664 o
12 2 7 3.013 3.237 0.151 239.781 o
12 2 8 0.291 0.322 0.121 374.657 o
12 2 9 3.834 3.679 0.161 210.745 o
12 2 10 6.226 6.554 0.191 149.448 o
12 2 11 4.582 4.785 0.191 149.448 o
12 2 12 3.982 3.971 0.171 186.680 o
12 2 13 1.205 1.226 0.131 319.235 o
12 2 14 1.800 1.598 0.141 275.258 o
12 2 15 5.578 5.650 0.201 134.877 o
12 2 16 16.000 16.567 0.312 56.140 o
12 2 17 16.941 16.647 0.302 59.945 o
12 2 18 2.676 2.996 0.151 239.781 o
12 3 0 1.751 1.538 0.211 122.337 o
12 3 1 18.893 19.352 0.392 35.471 o
12 3 2 0.620 0.865 0.131 319.235 o
12 3 3 15.958 15.733 0.292 64.151 o
12 3 4 7.076 7.288 0.211 122.337 o
12 3 5 16.784 16.758 0.302 59.945 o
12 3 6 8.637 8.776 0.221 111.468 o
12 3 7 18.496 18.396 0.322 52.686 o
12 3 8 0.654 0.754 0.121 374.657 o
12 3 9 20.401 20.990 0.362 41.629 o
12 3 10 7.885 7.308 0.201 134.877 o
12 3 11 4.576 4.584 0.171 186.680 o
12 3 12 8.869 8.957 0.261 79.809 o
12 3 13 2.352 2.292 0.151 239.781 o
12 3 14 0.282 0.372 0.131 319.235 o
12 3 15 16.775 16.537 0.332 49.541 o
12 3 16 3.083 3.046 0.151 239.781 o
12 3 17 4.426 4.815 0.171 186.680 o
12 4 0 0.198 0.271 0.201 134.877 o
12 4 1 0.505 0.663 0.141 275.258 o
12 4 2 2.347 2.443 0.151 239.781 o
12 4 3 2.462 2.694 0.141 275.258 o
12 4 4 2.662 2.775 0.151 239.781 o
12 4 5 0.936 0.935 0.131 319.235 o
12 4 6 8.880 9.058 0.211 122.337 o
12 4 7 1.801 2.473 0.141 275.258 o
12 4 8 13.174 13.400 0.271 74.006 o
12 4 9 3.411 3.549 0.161 210.745 o
12 4 10 10.366 10.817 0.241 93.664 o
12 4 11 3.150 3.237 0.161 210.745 o
12 4 12 8.926 9.158 0.241 93.664 o
12 4 13 5.519 6.012 0.191 149.448 o
12 4 14 12.664 12.184 0.271 74.006 o
12 4 15 2.764 2.644 0.151 239.781 o
12 4 16 7.199 7.087 0.201 134.877 o
12 5 0 2.543 2.423 0.211 122.337 o
12 5 1 7.819 7.851 0.211 122.337 o
12 5 2 6.477 6.544 0.221 111.468 o
12 5 3 17.651 17.753 0.342 46.670 o
12 5 4 4.002 4.011 0.161 210.745 o
12 5 5 37.442 36.381 0.553 17.835 o
12 5 6 0.848 0.764 0.131 319.235 o
12 5 7 29.213 29.133 0.483 23.416 o
12 5 8 0.676 0.875 0.131 319.235 o
12 5 9 4.558 5.107 0.171 186.680 o
12 5 10 3.083 3.157 0.151 239.781 o
12 5 11 6.681 6.735 0.191 149.448 o
12 5 12 10.857 11.410 0.261 79.809 o
12 5 13 5.787 5.388 0.191 149.448 o
12 5 14 4.864 5.067 0.181 166.514 o
12 5 15 1.027 0.925 0.141 275.258 o
12 6 0 2.381 2.292 0.211 122.337 o
12 6 1 3.291 3.488 0.161 210.745 o
12 6 2 3.172 3.408 0.161 210.745 o
12 6 3 1.605 1.699 0.141 275.258 o
12 6 4 3.395 3.900 0.211 122.337 o
12 6 5 3.344 3.760 0.171 186.680 o
12 6 6 1.976 2.192 0.141 275.258 o
12 6 7 3.672 4.011 0.181 166.514 o
12 6 8 26.759 25.634 0.422 30.584 o
12 6 9 1.959 1.709 0.141 275.258 o
12 6 10 4.155 4.433 0.171 186.680 o
12 6 11 2.115 2.001 0.151 239.781 o
12 6 12 6.155 6.022 0.201 134.877 o
12 6 13 2.376 2.222 0.151 239.781 o
12 6 14 4.012 4.011 0.161 210.745 o
12 7 0 17.385 17.291 0.452 26.642 o
12 7 1 1.466 1.397 0.141 275.258 o
12 7 2 4.174 4.222 0.191 149.448 o
12 7 3 5.467 5.258 0.251 86.321 o
12 7 4 21.252 20.799 0.372 39.409 o
12 7 5 7.993 7.922 0.231 101.986 o
12 7 6 15.099 14.627 0.302 59.945 o
12 7 7 14.983 14.396 0.322 52.686 o
12 7 8 3.357 3.257 0.161 210.745 o
12 7 9 5.429 5.388 0.191 149.448 o
12 7 10 2.759 2.674 0.151 239.781 o
12 7 11 0.368 0.402 0.131 319.235 o
12 7 12 12.349 12.204 0.271 74.006 o
12 8 0 0.048 0.060 0.181 166.514 o
12 8 1 2.878 3.297 0.161 210.745 o
12 8 2 4.777 5.157 0.181 166.514 o
12 8 3 0.413 0.513 0.141 275.258 o
12 8 4 5.754 6.474 0.211 122.337 o
12 8 5 0.241 0.442 0.141 275.258 o
12 8 6 15.209 15.612 0.312 56.140 o
12 8 7 6.960 7.248 0.231 101.986 o
12 8 8 1.077 1.236 0.151 239.781 o
12 8 9 5.669 5.469 0.221 111.468 o
12 9 0 9.591 9.620 0.332 49.541 o
12 9 1 9.569 9.450 0.251 86.321 o
12 9 2 13.418 13.199 0.271 74.006 o
12 9 3 7.228 7.369 0.211 122.337 o
13 0 1 14.241 13.159 0.382 37.362 o
13 0 2 0.806 0.975 0.201 134.877 o
13 0 3 6.505 6.394 0.302 59.945 o
13 0 4 0.818 1.146 0.211 122.337 o
13 0 5 16.171 15.431 0.432 29.178 o
13 0 6 0.817 0.734 0.191 149.448 o
13 0 7 6.396 6.564 0.281 68.815 o
13 0 8 14.620 14.757 0.412 32.094 o
13 0 9 1.194 1.106 0.201 134.877 o
13 0 10 4.378 4.554 0.251 86.321 o
13 1 0 0.087 0.171 0.181 166.514 o
13 1 1 0.014 0.000 0.131 319.235 o
13 1 2 3.736 3.790 0.171 186.680 o
13 1 3 1.623 1.850 0.161 210.745 o
13 1 4 0.794 1.025 0.141 275.258 o
13 1 5 5.089 5.519 0.191 149.448 o
13 1 6 1.116 1.377 0.141 275.258 o
13 1 7 17.342 17.331 0.362 41.629 o
13 1 8 1.495 1.357 0.141 275.258 o
13 1 9 1.693 1.930 0.151 239.781 o
13 1 10 2.279 2.091 0.151 239.781 o
13 2 0 20.144 19.995 0.493 22.470 o
13 2 1 12.384 11.872 0.261 79.809 o
13 2 2 8.372 7.901 0.221 111.468 o
13 2 3 4.602 4.222 0.201 134.877 o
13 2 4 0.172 0.442 0.141 275.258 o
13 2 5 0.449 0.563 0.131 319.235 o
13 2 6 5.826 5.539 0.181 166.514 o
13 2 7 8.776 8.856 0.221 111.468 o
13 2 8 5.772 5.730 0.181 166.514 o
13 2 9 15.136 15.441 0.302 59.945 o
13 3 0 0.115 0.181 0.181 166.514 o
13 3 1 0.696 0.824 0.131 319.235 o
13 3 2 3.436 3.629 0.161 210.745 o
13 3 3 5.997 5.790 0.211 122.337 o
13 3 4 0.965 0.925 0.151 239.781 o
13 3 5 0.105 0.161 0.141 275.258 o
13 3 6 0.866 1.005 0.141 275.258 o
13 3 7 0.513 0.523 0.131 319.235 o
13 3 8 0.609 0.794 0.131 319.235 o
13 4 0 14.311 13.903 0.402 33.719 o
13 4 1 0.091 0.080 0.131 319.235 o
13 4 2 17.788 17.522 0.322 52.686 o
13 4 3 5.353 5.077 0.191 149.448 o
13 4 4 6.766 6.554 0.211 122.337 o
13 4 5 1.420 1.518 0.151 239.781 o
13 4 6 2.148 2.161 0.151 239.781 o
13 5 0 17.797 18.175 0.472 24.423 o
13 5 1 0.735 0.674 0.141 275.258 o
13 5 2 5.299 5.619 0.191 149.448 o
;
_iucr_refine_instructions_details
;
TITL s_ylide_cr5_quick2__a.res in P2(1)2(1)2(1)
REM Old TITL S_ylide_Cr5_quick2_ in P2(1)2(1)2(1)
REM SHELXT solution in P2(1)2(1)2(1): R1 0.061, Rweak 0.023, Alpha 0.004
REM <I/s> 0.401 for 16 systematic absences, Orientation as input
REM Flack x = 0.384 ( 0.021 ) from 795 Parsons' quotients
REM Formula found by SHELXT: C11 O2 S
CELL 0.2483 5.8519 8.9299 18.3315 90 90 90
ZERR 4 0.0001 0.0001 0.0002 0 0 0
LATT -1
SYMM 0.5-X,-Y,0.5+Z
SYMM -X,0.5+Y,0.5-Z
SYMM 0.5+X,0.5-Y,-Z
SFAC C H O S
DISP C -0.0022 0.0001 3.7334
DISP H 0 0 0.5617
DISP O -0.0047 0.0006 5.6686
DISP S -0.0065 0.0139 31.2144
UNIT 44 40 8 4
RIGU 0.00005 0.00005 S1 C10
RIGU 0.0001 0.0001 S1 C11

L.S. 5 0 0
PLAN  5
TEMP -173
CONF
BOND
list 6
MORE -1
BOND $H
fmap 2 53
acta
SHEL 999.99 0.436
OMIT -4 1 9
OMIT 0 2 18
OMIT 0 4 15
OMIT 0 5 13
OMIT 0 8 3
OMIT 2 0 12
OMIT 3 2 0
OMIT 3 9 0
OMIT 4 0 8
OMIT 4 0 10
OMIT 4 0 12
OMIT 4 1 9
OMIT 4 6 0
WGHT 0 0
FVAR 0.997373
REM <olex2.extras>
REM <anharmonics
REM  <S1 Cijk="1.0388e-07 9.8081e-08 -1.0609e-08 5.6589e-08 -1.9867e-08
REM  -1.0850e-08 1.1533e-08 -1.3427e-08 2.7685e-09 5.9446e-09"
REM  Dijkl="2.1857e-08 -8.9986e-09 -6.2650e-10 2.7387e-09 1.4298e-10
REM  -6.6299e-10 -3.8418e-09 9.0494e-12 -2.0037e-10 -1.4050e-10 -4.0097e-10
REM  7.3080e-12 -2.0660e-10 3.1755e-11 -3.0341e-10">
REM >
REM <HklSrc "%.\\S_ylide_Cr5_quick2_.hkl">
REM </olex2.extras>

S1    4     0.18857  0.31317  0.25948  11.00000  0.01282  0.01057  0.01200 =
 -0.00101 -0.00257  0.00100
O2    3     0.15441  0.58945  0.37041  11.00000  0.01975  0.01474  0.01763 =
 -0.00294 -0.00336  0.00556
O1    3     0.67553  0.19513  0.32193  11.00000  0.01407  0.01685  0.01857 =
 -0.00426 -0.00063  0.00348
C5    1     0.31122  0.49803  0.37432  11.00000  0.01460  0.01065  0.01160 =
 -0.00072 -0.00100  0.00091
C2    1     0.57471  0.30241  0.34969  11.00000  0.01135  0.01216  0.01239 =
 -0.00082 -0.00040  0.00018
C3    1     0.65031  0.38388  0.41719  11.00000  0.01316  0.01265  0.01203 =
 0.00004 -0.00190 -0.00091
C7    1     0.86227  0.44884  0.52350  11.00000  0.02251  0.01840  0.01606 =
 0.00084 -0.00766 -0.00289
C6    1     0.83603  0.35724  0.46192  11.00000  0.01533  0.01722  0.01579 =
 0.00064 -0.00448 -0.00083
C11   1     0.34827  0.32164  0.17589  11.00000  0.02958  0.01815  0.01296 =
 -0.00087  0.00228 -0.00182
C1    1     0.36671  0.37397  0.32722  11.00000  0.01283  0.01173  0.01207 =
 -0.00175 -0.00157  0.00098
C10   1     0.17288  0.11450  0.27100  11.00000  0.01616  0.01181  0.01999 =
 -0.00008 -0.00283 -0.00121
C9    1     0.51725  0.58816  0.49309  11.00000  0.02501  0.01358  0.01263 =
 -0.00201 -0.00341  0.00051
C4    1     0.49360  0.49779  0.43227  11.00000  0.01646  0.01137  0.01108 =
 -0.00058 -0.00180 -0.00033
C8    1     0.70477  0.56195  0.53906  11.00000  0.02835  0.01612  0.01377 =
 -0.00096 -0.00656 -0.00244
H10a  2     0.34570  0.06847  0.27302  11.00000  0.02061  0.02467  0.05839 =
 -0.00405  0.00356  0.00299
H9    2     0.39420  0.67538  0.50513  11.00000  0.03991  0.02751  0.03106 =
[truncated: 2,600 more chars]
