# Supplementary material for: A quantum crystallographic protocol for general use
Source: Sci Rep. 2025 Apr 19;15:13584. doi: 10.1038/s41598-025-96400-0 (PMC12009286; doi:10.1038/s41598-025-96400-0)
Supplement: Supplementary file 1 — Supplementary Information 1. [file 41598_2025_96400_MOESM1_ESM.zip › Dataset_8_HAR.cif]

data_S_Ylide6_quick_
_audit_creation_date               2023-11-25
_audit_creation_method
;
Olex2 1.5
(compiled 2023.08.24 svn.re1ec1418 for OlexSys, GUI svn.r6817)
;
_audit_contact_author_address      ?
_audit_contact_author_email        ?
_audit_contact_author_name         ''
_audit_contact_author_phone        ?
_publ_contact_author_id_orcid      ?
_publ_section_references
;
Bourhis, L.J., Dolomanov, O.V., Gildea, R.J., Howard, J.A.K., Puschmann, H.
 (2015). Acta Cryst. A71, 59-75.

Dolomanov, O.V., Bourhis, L.J., Gildea, R.J, Howard, J.A.K. & Puschmann, H.
 (2009), J. Appl. Cryst. 42, 339-341.

Kleemiss, F., Dolomanov, O.V., Bodensteiner, M., Peyerimhoff, N., Midgley, M.,
Bourhis, L.J., Genoni, A., Malaspina, L.A., Jayatilaka, D., Spencer, J.L.,
White, F., Grundkoetter-Stock, B, Steinhauer, S., Lentz, D., Puschmann, H.,
Grabowsky, S. (2021), Chem. Sci., 12, 1675-1692.
;
_exptl_crystal_description         block
_exptl_crystal_size_max            0.15
_exptl_crystal_size_mid            0.15
_exptl_crystal_size_min            0.15
_chemical_formula_moiety           'C11 H10 O2 S'
_chemical_formula_sum              'C11 H10 O2 S'
_chemical_formula_weight           206.267
_chemical_absolute_configuration   unk
_chemical_oxdiff_formula           C11H10S1O2
loop_
  _atom_type_symbol
  _atom_type_scat_dispersion_real
  _atom_type_scat_dispersion_imag
  _atom_type_scat_source
  _atom_type_scat_dispersion_source
 C -0.00220 0.00010 'NoSpherA2: Chem.Sci. 2021, DOI:10.1039/D0SC05526C'
 'Brennan, Cowan, Rev. Sci. Instrum., 1992, 63, 850'
 H 0.00000 0.00000 'NoSpherA2: Chem.Sci. 2021, DOI:10.1039/D0SC05526C'
 'Brennan, Cowan, Rev. Sci. Instrum., 1992, 63, 850'
 O -0.00470 0.00060 'NoSpherA2: Chem.Sci. 2021, DOI:10.1039/D0SC05526C'
 'Brennan, Cowan, Rev. Sci. Instrum., 1992, 63, 850'
 S -0.00650 0.01390 'NoSpherA2: Chem.Sci. 2021, DOI:10.1039/D0SC05526C'
 'Brennan, Cowan, Rev. Sci. Instrum., 1992, 63, 850'

_space_group_crystal_system        'orthorhombic'
_space_group_IT_number             19
_space_group_name_H-M_alt          'P 21 21 21'
_space_group_name_Hall             ' P 2ac 2ab'
loop_
  _space_group_symop_id
  _space_group_symop_operation_xyz
 1 x,y,z
 2 x+1/2,-y+1/2,-z
 3 -x,y+1/2,-z+1/2
 4 -x+1/2,-y,z+1/2

_symmetry_Int_Tables_number        19
_cell_length_a                     5.8525(1)
_cell_length_b                     8.9324(1)
_cell_length_c                     18.3323(2)
_cell_angle_alpha                  90
_cell_angle_beta                   90
_cell_angle_gamma                  90
_cell_volume                       958.36(2)
_cell_formula_units_Z              4
_cell_measurement_reflns_used      86351
_cell_measurement_temperature      100.15
_cell_measurement_theta_max        21.2880
_cell_measurement_theta_min        1.5670
_exptl_absorpt_coefficient_mu      0.037
_exptl_absorpt_correction_T_max    1.00000
_exptl_absorpt_correction_T_min    0.21239
_exptl_absorpt_correction_type     multi-scan
_exptl_absorpt_process_details
;
CrysAlisPro 1.171.42.83a (Rigaku Oxford Diffraction, 2023)
Empirical absorption correction using spherical harmonics,
implemented in SCALE3 ABSPACK scaling algorithm.
;
_exptl_crystal_density_diffrn      1.430
_exptl_crystal_F_000               431.840
_diffrn_reflns_av_R_equivalents    0.0567
_diffrn_reflns_av_unetI/netI       0.0272
_diffrn_reflns_Laue_measured_fraction_full  0.9942
_diffrn_reflns_Laue_measured_fraction_max  0.9987
_diffrn_reflns_limit_h_max         11
_diffrn_reflns_limit_h_min         0
_diffrn_reflns_limit_k_max         18
_diffrn_reflns_limit_k_min         0
_diffrn_reflns_limit_l_max         37
_diffrn_reflns_limit_l_min         0
_diffrn_reflns_number              4734
_diffrn_reflns_point_group_measured_fraction_full  0.9942
_diffrn_reflns_point_group_measured_fraction_max  0.9987
_diffrn_reflns_theta_full          8.5678
_diffrn_reflns_theta_max           14.65
_diffrn_reflns_theta_min           1.44
_diffrn_ambient_temperature        100.15
_diffrn_detector                   'Hybrid Pixel Array Detector'
_diffrn_detector_area_resol_mean   5.8140
_diffrn_measured_fraction_theta_full  0.9942
_diffrn_measured_fraction_theta_max  0.9987
_diffrn_measurement_details
;
List of Runs (angles in degrees, time in seconds):

  # Type    Start    End  Width  t~exp~   \w     \q     \k     \f   Frames
--------------------------------------------------------------------------
  1  \w      0.00 180.00   0.20    0.20    --    0.00   0.00   0.00  900
  2  \w      0.00 180.00   0.20    0.20    --    0.00  15.00 -90.00  900
  3  \w      0.00 180.00   0.20    0.20    --    0.00  30.00-180.00  900
  4  \w      0.00 180.00   0.20    0.20    --    0.00  45.00-270.00  900
;
_diffrn_measurement_device         'abstract diffractometer'
_diffrn_measurement_device_type   
 'esperanto-CrysAlisPro-abstract goniometer imported esperanto images'
_diffrn_measurement_method         '\w scans'
_diffrn_orient_matrix_type        
 'CrysAlisPro convention (1999,Acta A55,543-557)'
_diffrn_orient_matrix_UB_11        0.0110054000
_diffrn_orient_matrix_UB_12        -0.0268053000
_diffrn_orient_matrix_UB_13        -0.0007322000
_diffrn_orient_matrix_UB_21        -0.0214518000
_diffrn_orient_matrix_UB_22        -0.0050923000
_diffrn_orient_matrix_UB_23        0.0114191000
_diffrn_orient_matrix_UB_31        -0.0349109000
_diffrn_orient_matrix_UB_32        -0.0053185000
_diffrn_orient_matrix_UB_33        -0.0072460000
_diffrn_radiation_monochromator    synchrotron
_diffrn_radiation_probe            x-ray
_diffrn_radiation_type             synchrotron
_diffrn_radiation_wavelength       0.24830
_diffrn_source                     synchrotron
_reflns_Friedel_coverage           0.0
_reflns_limit_h_max                11
_reflns_limit_h_min                0
_reflns_limit_k_max                18
_reflns_limit_k_min                0
_reflns_limit_l_max                37
_reflns_limit_l_min                0
_reflns_number_gt                  4636
_reflns_number_total               4734
_reflns_threshold_expression       I>=2u(I)
_computing_cell_refinement         'CrysAlisPro 1.171.42.83a (Rigaku OD, 2023)'
_computing_data_collection         'CrysAlisPro 1.171.42.83a (Rigaku OD, 2023)'
_computing_data_reduction          'CrysAlisPro 1.171.42.83a (Rigaku OD, 2023)'
_computing_molecular_graphics      'Olex2 1.5 (Dolomanov et al., 2009)'
_computing_publication_material    'Olex2 1.5 (Dolomanov et al., 2009)'
_computing_structure_refinement    'olex2.refine 1.5 (Bourhis et al., 2015)'
_refine_diff_density_max           0.2822
_refine_diff_density_min           -0.5163
_refine_diff_density_rms           0.0411
_refine_ls_d_res_high              0.4910
_refine_ls_d_res_low               4.9328
_refine_ls_goodness_of_fit_ref     1.3676
_refine_ls_hydrogen_treatment      refall
_refine_ls_matrix_type             full
_refine_ls_number_constraints      0
_refine_ls_number_parameters       242
_refine_ls_number_reflns           4734
_refine_ls_number_restraints       6
_refine_ls_R_factor_all            0.0161
_refine_ls_R_factor_gt             0.0157
_refine_ls_restrained_S_all        1.3667
_refine_ls_shift/su_max            0.0008
_refine_ls_shift/su_mean           0.0000
_refine_ls_structure_factor_coef   Fsqd
_refine_ls_weighting_details      
 'w=1/[\s^2^(Fo^2^)+(0.0083P)^2^] where P=(Fo^2^+2Fc^2^)/3'
_refine_ls_weighting_scheme        calc
_refine_ls_wR_factor_gt            0.0381
_refine_ls_wR_factor_ref           0.0383
_refine_ls_abs_structure_details
;
 Flack x determined using 3614 quotients [(I+)-(I-)]/[(I+)+(I-)]
 (Parsons, Flack and Wagner, Acta Cryst. B69 (2013) 249-259).
;
_refine_ls_abs_structure_Flack     -0.15(8)
_olex2_refinement_description
;
1. Rigid body (RIGU) restrains
 S1, C10
 with sigma for 1-2 distances of 0.00001 and sigma for 1-3 distances of 0.00001
 S1, C11
 with sigma for 1-2 distances of 0.0004 and sigma for 1-3 distances of 0.0004
;
_olex2_refine_details
;
Refinement using NoSpherA2, an implementation of
NOn-SPHERical Atom-form-factors in Olex2.
Please cite:
F. Kleemiss et al. Chem. Sci. DOI 10.1039/D0SC05526C - 2021
NoSpherA2 implementation of HAR makes use of
tailor-made aspherical atomic form factors calculated
on-the-fly from a Hirshfeld-partitioned electron density (ED) - not from
spherical-atom form factors.

The ED is calculated from a gaussian basis set single determinant SCF
wavefunction - either Hartree-Fock or DFT using selected funtionals
 - for a fragment of the crystal.
This fragment can be embedded in an electrostatic crystal field by employing cluster charges
or modelled using implicit solvation models, depending on the software used.
The following options were used:
   SOFTWARE:       ORCA
   PARTITIONING:   NoSpherA2
   INT ACCURACY:   Normal
   METHOD:         B3LYP
   BASIS SET:      def2-TZVP
   CHARGE:         0
   MULTIPLICITY:   1
   DATE:           2023-11-24_17-00-31
;
loop_
  _atom_site_label
  _atom_site_type_symbol
  _atom_site_fract_x
  _atom_site_fract_y
  _atom_site_fract_z
  _atom_site_U_iso_or_equiv
  _atom_site_adp_type
  _atom_site_occupancy
  _atom_site_refinement_flags_posn
  _atom_site_refinement_flags_adp
 S1 S 0.18851(3) 0.31317(2) 0.259476(11) 0.01201(5) Uani 1.000000 . U
 O2 O 0.15451(5) 0.58939(3) 0.370421(15) 0.01736(4) Uani 1.000000 . .
 O1 O 0.67553(4) 0.19513(3) 0.321927(15) 0.01645(4) Uani 1.000000 . .
 C5 C 0.31128(5) 0.49802(3) 0.374301(14) 0.01230(4) Uani 1.000000 . .
 C2 C 0.57466(5) 0.30238(3) 0.349686(15) 0.01189(4) Uani 1.000000 . .
 C3 C 0.65030(5) 0.38386(3) 0.417160(15) 0.01253(4) Uani 1.000000 . .
 C7 C 0.86240(7) 0.44889(4) 0.523476(19) 0.01899(5) Uani 1.000000 . .
 C6 C 0.83613(6) 0.35724(4) 0.461902(18) 0.01607(5) Uani 1.000000 . .
 C11 C 0.34809(8) 0.32169(4) 0.175872(18) 0.02020(6) Uani 1.000000 . U
 C1 C 0.36655(5) 0.37392(3) 0.327199(15) 0.01206(4) Uani 1.000000 . .
 C10 C 0.17289(6) 0.11448(3) 0.270973(19) 0.01578(4) Uani 1.000000 . U
 C9 C 0.51737(7) 0.58815(4) 0.493099(17) 0.01708(5) Uani 1.000000 . .
 C4 C 0.49359(5) 0.49778(3) 0.432253(15) 0.01292(4) Uani 1.000000 . .
 C8 C 0.70478(8) 0.56191(4) 0.539067(18) 0.01951(6) Uani 1.000000 . .
 H10a H 0.3462(17) 0.0687(12) 0.2730(7) 0.038(3) Uani 1.000000 . .
 H9 H 0.3900(19) 0.6743(11) 0.5050(5) 0.031(2) Uani 1.000000 . .
 H10b H 0.081(2) 0.0955(13) 0.3204(6) 0.042(3) Uani 1.000000 . .
 H11a H 0.362(2) 0.4356(11) 0.1612(5) 0.040(3) Uani 1.000000 . .
 H6 H 0.9611(18) 0.2697(12) 0.4489(6) 0.034(2) Uani 1.000000 . .
 H11b H 0.245(3) 0.2632(15) 0.1346(6) 0.045(3) Uani 1.000000 . .
 H7 H 1.0105(17) 0.4312(12) 0.5591(5) 0.034(3) Uani 1.000000 . .
 H11c H 0.512(2) 0.2709(14) 0.1846(6) 0.041(3) Uani 1.000000 . .
 H8 H 0.726(2) 0.6298(14) 0.5867(5) 0.043(3) Uani 1.000000 . .
 H10c H 0.071(2) 0.0735(13) 0.2247(5) 0.042(3) Uani 1.000000 . .

loop_
  _atom_site_anharm_GC_C_label
  _atom_site_anharm_GC_C_111
  _atom_site_anharm_GC_C_112
  _atom_site_anharm_GC_C_113
  _atom_site_anharm_GC_C_122
  _atom_site_anharm_GC_C_123
  _atom_site_anharm_GC_C_133
  _atom_site_anharm_GC_C_222
  _atom_site_anharm_GC_C_223
  _atom_site_anharm_GC_C_233
  _atom_site_anharm_GC_C_333
 S1 -0.00000001(7) 0.00000012(2) -0.000000026(11) 0.000000070(14) -0.000000017(7)
 -0.000000017(3) -0.000000006(18) -0.000000012(4) 0.000000006(2) 0.000000006(2)

loop_
  _atom_site_anharm_GC_D_label
  _atom_site_anharm_GC_D_1111
  _atom_site_anharm_GC_D_1112
  _atom_site_anharm_GC_D_1113
  _atom_site_anharm_GC_D_1122
  _atom_site_anharm_GC_D_1123
  _atom_site_anharm_GC_D_1133
  _atom_site_anharm_GC_D_1222
  _atom_site_anharm_GC_D_1223
  _atom_site_anharm_GC_D_1233
  _atom_site_anharm_GC_D_1333
  _atom_site_anharm_GC_D_2222
  _atom_site_anharm_GC_D_2223
  _atom_site_anharm_GC_D_2233
  _atom_site_anharm_GC_D_2333
  _atom_site_anharm_GC_D_3333
 S1 0.000000084(8) -0.000000036(2) 0.0000000034(11) 0.0000000004(9)
 0.0000000003(3) 0.0000000004(2) -0.0000000115(8) 0.0000000006(2)
 -0.00000000097(10) 0.00000000036(11) -0.0000000039(10) -0.0000000002(2)
 0.00000000020(9) -0.00000000010(7) 0.00000000004(7)

loop_
  _atom_site_aniso_label
  _atom_site_aniso_U_11
  _atom_site_aniso_U_22
  _atom_site_aniso_U_33
  _atom_site_aniso_U_12
  _atom_site_aniso_U_13
  _atom_site_aniso_U_23
 S1 0.01376(9) 0.00935(6) 0.01292(8) 0.00025(5) -0.00226(6) -0.00109(4)
 O2 0.02032(9) 0.01360(8) 0.01817(9) 0.00563(7) -0.00350(7) -0.00296(7)
 O1 0.01448(7) 0.01582(8) 0.01905(8) 0.00345(7) -0.00054(6) -0.00419(7)
 C5 0.01510(8) 0.00967(7) 0.01215(8) 0.00087(7) -0.00097(7) -0.00069(6)
 C2 0.01180(8) 0.01108(8) 0.01277(8) 0.00018(7) -0.00042(6) -0.00080(7)
 C3 0.01346(8) 0.01160(8) 0.01252(8) -0.00092(7) -0.00193(6) 0.00004(6)
 C7 0.02295(12) 0.01762(11) 0.01641(10) -0.00289(10) -0.00774(9) 0.00089(9)
 C6 0.01575(10) 0.01620(10) 0.01626(10) -0.00081(8) -0.00444(8) 0.00068(8)
 C11 0.03031(15) 0.01694(11) 0.01335(9) -0.00171(11) 0.00189(9) -0.00074(8)
 C1 0.01324(8) 0.01062(8) 0.01231(8) 0.00091(7) -0.00150(7) -0.00167(7)
 C10 0.01706(9) 0.00956(6) 0.02072(10) -0.00008(5) -0.00309(9) -0.00011(4)
 C9 0.02560(13) 0.01242(9) 0.01323(9) 0.00060(9) -0.00337(9) -0.00211(7)
 C4 0.01690(9) 0.01024(8) 0.01162(8) -0.00032(7) -0.00177(7) -0.00062(6)
 C8 0.02897(15) 0.01546(11) 0.01411(9) -0.00255(11) -0.00657(10) -0.00099(8)
 H10a 0.022(4) 0.031(6) 0.060(7) 0.012(5) -0.005(4) -0.000(5)
 H9 0.043(6) 0.020(4) 0.030(5) 0.008(4) -0.004(5) -0.002(4)
 H10b 0.052(7) 0.034(6) 0.040(6) -0.014(6) 0.013(5) 0.001(5)
 H11a 0.071(8) 0.014(4) 0.036(5) -0.009(5) -0.002(6) 0.006(4)
 H6 0.029(5) 0.032(6) 0.040(6) 0.004(5) -0.004(5) -0.006(5)
 H11b 0.056(8) 0.045(7) 0.033(6) 0.000(6) -0.003(6) -0.017(5)
 H7 0.040(6) 0.030(6) 0.033(5) -0.007(5) -0.021(4) 0.000(4)
 H11c 0.043(7) 0.047(8) 0.033(6) -0.005(6) 0.008(5) -0.002(6)
 H8 0.065(7) 0.040(7) 0.024(4) 0.002(7) -0.008(5) -0.007(5)
 H10c 0.053(7) 0.039(7) 0.033(5) -0.028(6) -0.001(5) 0.001(5)

loop_
  _geom_bond_atom_site_label_1
  _geom_bond_atom_site_label_2
  _geom_bond_distance
  _geom_bond_site_symmetry_2
  _geom_bond_publ_flag
 S1 C11 1.7964(4) . ?
 S1 C1 1.7093(3) . ?
 S1 C10 1.7896(3) . ?
 O2 C5 1.2301(4) . ?
 O1 C2 1.2350(4) . ?
 C5 C1 1.4419(4) . ?
 C5 C4 1.5057(4) . ?
 C2 C3 1.5019(4) . ?
 C2 C1 1.4359(4) . ?
 C3 C6 1.3828(4) . ?
 C3 C4 1.3975(4) . ?
 C7 C6 1.4029(5) . ?
 C7 C8 1.3971(6) . ?
 C7 H7 1.096(9) . ?
 C6 H6 1.097(10) . ?
 C11 H11a 1.056(9) . ?
 C11 H11b 1.099(12) . ?
 C11 H11c 1.073(12) . ?
 C10 H10a 1.094(10) . ?
 C10 H10b 1.067(10) . ?
 C10 H10c 1.099(11) . ?
 C9 C4 1.3839(4) . ?
 C9 C8 1.4029(5) . ?
 C9 H9 1.093(10) . ?
 C8 H8 1.071(10) . ?

loop_
  _geom_angle_atom_site_label_1
  _geom_angle_atom_site_label_2
  _geom_angle_atom_site_label_3
  _geom_angle
  _geom_angle_site_symmetry_1
  _geom_angle_site_symmetry_3
  _geom_angle_publ_flag
 C1 S1 C11 106.82(2) . . ?
 C10 S1 C11 99.733(19) . . ?
 C10 S1 C1 105.095(18) . . ?
 C1 C5 O2 130.00(3) . . ?
 C4 C5 O2 124.77(3) . . ?
 C4 C5 C1 105.22(2) . . ?
 C3 C2 O1 125.06(3) . . ?
 C1 C2 O1 129.23(3) . . ?
 C1 C2 C3 105.71(2) . . ?
 C6 C3 C2 129.57(3) . . ?
 C4 C3 C2 108.81(2) . . ?
 C4 C3 C6 121.60(3) . . ?
 C8 C7 C6 120.93(3) . . ?
 H7 C7 C6 118.8(5) . . ?
 H7 C7 C8 120.3(5) . . ?
 C7 C6 C3 117.59(3) . . ?
 H6 C6 C3 121.2(6) . . ?
 H6 C6 C7 121.2(6) . . ?
 H11a C11 S1 107.4(6) . . ?
 H11b C11 S1 106.4(7) . . ?
 H11b C11 H11a 109.1(9) . . ?
 H11c C11 S1 108.6(6) . . ?
 H11c C11 H11a 112.0(9) . . ?
 H11c C11 H11b 113.0(10) . . ?
 C5 C1 S1 122.84(2) . . ?
 C2 C1 S1 125.76(2) . . ?
 C2 C1 C5 111.13(2) . . ?
 H10a C10 S1 109.1(6) . . ?
 H10b C10 S1 106.5(6) . . ?
 H10b C10 H10a 112.2(9) . . ?
 H10c C10 S1 105.5(6) . . ?
 H10c C10 H10a 113.8(9) . . ?
 H10c C10 H10b 109.4(8) . . ?
 C8 C9 C4 117.73(3) . . ?
 H9 C9 C4 120.2(5) . . ?
 H9 C9 C8 122.1(5) . . ?
 C3 C4 C5 109.05(2) . . ?
 C9 C4 C5 129.73(3) . . ?
 C9 C4 C3 121.22(3) . . ?
 C9 C8 C7 120.94(3) . . ?
 H8 C8 C7 119.9(7) . . ?
 H8 C8 C9 119.2(7) . . ?

loop_
  _geom_torsion_atom_site_label_1
  _geom_torsion_atom_site_label_2
  _geom_torsion_atom_site_label_3
  _geom_torsion_atom_site_label_4
  _geom_torsion
  _geom_torsion_site_symmetry_1
  _geom_torsion_site_symmetry_2
  _geom_torsion_site_symmetry_3
  _geom_torsion_site_symmetry_4
  _geom_torsion_publ_flag
 S1 C1 C5 O2 -9.56(4) . . . . ?
 S1 C1 C5 C4 171.44(3) . . . . ?
 S1 C1 C2 O1 7.19(4) . . . . ?
 S1 C1 C2 C3 -171.95(3) . . . . ?
 O2 C5 C1 C2 176.12(4) . . . . ?
 O2 C5 C4 C3 -176.55(3) . . . . ?
 O2 C5 C4 C9 4.35(4) . . . . ?
 O1 C2 C3 C6 -1.47(4) . . . . ?
 O1 C2 C3 C4 -179.68(3) . . . . ?
 O1 C2 C1 C5 -178.70(3) . . . . ?
 C5 C1 C2 C3 2.16(3) . . . . ?
 C5 C4 C3 C2 -1.26(3) . . . . ?
 C5 C4 C3 C6 -179.65(2) . . . . ?
 C5 C4 C9 C8 179.22(4) . . . . ?
 C2 C3 C6 C7 -177.95(3) . . . . ?
 C2 C3 C4 C9 177.92(3) . . . . ?
 C3 C6 C7 C8 0.55(4) . . . . ?
 C3 C4 C9 C8 0.22(4) . . . . ?
 C7 C8 C9 C4 0.40(4) . . . . ?

loop_
  _diffrn_refln_index_h
  _diffrn_refln_index_k
  _diffrn_refln_index_l
  _diffrn_refln_intensity_net
  _diffrn_refln_intensity_u
  _diffrn_refln_scale_group_code
 2 0 0 4003.25 174.01 1
 4 0 0 856.23 34.5 1
 6 0 0 2646.04 115.48 1
 8 0 0 281.26 10.7 1
 10 0 0 5.22 0.44 1
 2 1 0 422.83 14.23 1
 3 1 0 56.64 1.63 1
 4 1 0 448.45 13.76 1
 5 1 0 66.26 2.19 1
 6 1 0 425.48 13.2 1
 7 1 0 32.2 0.93 1
 8 1 0 20.36 0.63 1
 9 1 0 20.91 0.68 1
 10 1 0 148.62 4.6 1
 11 1 0 10.87 0.46 1
 0 2 0 2.42 0.24 1
 1 2 0 44.28 1.43 1
 2 2 0 582.82 16.54 1
 3 2 0 12.91 0.43 1
 4 2 0 75.89 2.37 1
 5 2 0 825.57 24.29 1
 6 2 0 0.44 0.16 1
 7 2 0 133.28 3.73 1
 8 2 0 238.77 6.45 1
 9 2 0 1.66 0.2 1
 10 2 0 1.21 0.24 1
 11 2 0 46.77 1.36 1
 1 3 0 2132.27 71.69 1
 2 3 0 2663.83 78.44 1
 3 3 0 206.14 8.95 1
 4 3 0 419.67 11.93 1
 5 3 0 237.71 6.83 1
 6 3 0 32.31 1.03 1
 7 3 0 75.97 2.24 1
 8 3 0 4.77 0.24 1
 9 3 0 19.44 0.61 1
 10 3 0 1.26 0.25 1
 11 3 0 16.76 0.65 1
 0 4 0 1769.3 76.83 1
 1 4 0 9.09 0.34 1
 2 4 0 272.21 10.34 1
 3 4 0 2139.51 60.7 1
 4 4 0 550.87 15.12 1
 5 4 0 631.49 18.46 1
 6 4 0 117.05 3.63 1
 7 4 0 3.6 0.24 1
 8 4 0 7.96 0.34 1
 9 4 0 70.22 1.97 1
 10 4 0 70.46 2.27 1
 11 4 0 48.01 1.49 1
 1 5 0 4085.96 215.29 1
 2 5 0 410.97 13.16 1
 3 5 0 492.7 14.58 1
 4 5 0 198.07 5.84 1
 5 5 0 269.12 7.94 1
 6 5 0 74.95 2.12 1
 7 5 0 784.65 23.02 1
 8 5 0 0.83 0.21 1
 9 5 0 86.61 2.39 1
 10 5 0 2.16 0.3 1
 11 5 0 13.97 0.68 1
 0 6 0 520.81 27.66 1
 1 6 0 447.09 14.36 1
 2 6 0 253.53 7.8 1
 3 6 0 2108.22 59.93 1
 4 6 0 10.36 0.38 1
 5 6 0 375.92 10.66 1
 6 6 0 107.47 2.91 1
 7 6 0 32.72 0.95 1
 8 6 0 143.92 4.11 1
 9 6 0 18.53 0.65 1
 10 6 0 44.48 1.54 1
 11 6 0 3.68 0.31 1
 1 7 0 65.34 1.99 1
 2 7 0 253.34 7.84 1
 3 7 0 84.18 2.4 1
 4 7 0 138.01 3.85 1
 5 7 0 190.33 5.05 1
 6 7 0 197.1 5.28 1
 7 7 0 54.6 1.54 1
 8 7 0 6.21 0.31 1
 9 7 0 1.51 0.32 1
 10 7 0 25.62 0.87 1
 11 7 0 12.3 0.5 1
 0 8 0 743.04 29.76 1
 1 8 0 34.82 1.06 1
 2 8 0 308.42 8.87 1
 3 8 0 284.89 8.19 1
 4 8 0 0.55 0.2 1
 5 8 0 13.57 0.45 1
 6 8 0 0.29 0.19 1
 7 8 0 4.45 0.27 1
 8 8 0 171.17 5.31 1
 9 8 0 17.75 0.77 1
 10 8 0 20.46 0.74 1
 1 9 0 10.64 0.41 1
 2 9 0 391.73 11.18 1
 3 9 0 1.54 0.2 1
 4 9 0 279.66 8.01 1
 5 9 0 6.52 0.32 1
 6 9 0 84.69 2.39 1
 7 9 0 17.56 0.76 1
 8 9 0 3.34 0.4 1
 9 9 0 3.64 0.3 1
 10 9 0 54.56 2 1
 0 10 0 1498.28 60.35 1
 1 10 0 179.27 4.99 1
 2 10 0 23.97 0.79 1
 3 10 0 258.77 6.93 1
 4 10 0 4.6 0.27 1
 5 10 0 214.16 6.18 1
 6 10 0 197.72 5.44 1
 7 10 0 0.44 0.32 1
 8 10 0 97.55 2.94 1
 9 10 0 0.56 0.28 1
 1 11 0 1179.88 31.36 1
 2 11 0 422.2 12.05 1
 3 11 0 90.98 2.52 1
 4 11 0 163.98 4.75 1
 5 11 0 278.35 7.53 1
 6 11 0 21.04 0.86 1
 7 11 0 225.35 7.35 1
 8 11 0 11.45 0.6 1
 9 11 0 26.88 0.97 1
 0 12 0 0.3 0.3 1
 1 12 0 11.36 0.43 1
 2 12 0 27.47 0.88 1
 3 12 0 2.78 0.29 1
 4 12 0 127.26 3.71 1
 5 12 0 78.09 3.08 1
 6 12 0 12.05 0.58 1
 7 12 0 17.72 0.64 1
 8 12 0 1.31 0.29 1
 1 13 0 45.34 1.35 1
 2 13 0 19.54 0.68 1
 3 13 0 44.06 1.43 1
 4 13 0 46.32 2.03 1
 5 13 0 7.78 0.42 1
 6 13 0 0.75 0.27 1
 7 13 0 18.86 0.66 1
 8 13 0 2.33 0.3 1
 0 14 0 30.13 2.21 1
 1 14 0 0.72 0.31 1
 2 14 0 69.58 2.63 1
 3 14 0 138.16 5.03 1
 4 14 0 25.95 0.86 1
 5 14 0 85.98 2.55 1
 6 14 0 8.31 0.42 1
 7 14 0 2.59 0.33 1
 1 15 0 15.81 0.68 1
 2 15 0 134.46 4.9 1
 3 15 0 5.96 0.43 1
 4 15 0 129.24 3.8 1
 5 15 0 9.7 0.51 1
 6 15 0 36.3 1.2 1
 0 16 0 428.6 18.89 1
 1 16 0 1.34 0.37 1
 2 16 0 84.91 2.57 1
 3 16 0 17.24 0.69 1
 4 16 0 8.09 0.43 1
 5 16 0 14.03 0.57 1
 1 17 0 2.32 0.37 1
 2 17 0 20.58 0.79 1
 3 17 0 0 0.37 1
 4 17 0 17.42 0.68 1
 0 18 0 6.71 0.63 1
 1 18 0 2.28 0.4 1
 2 0 1 353.02 10.86 1
 3 0 1 377.13 10.38 1
 4 0 1 27.69 0.89 1
 5 0 1 462.16 17.44 1
 6 0 1 34.96 1.15 1
 7 0 1 80.5 2.27 1
 8 0 1 0.45 0.18 1
 9 0 1 11.94 0.42 1
 10 0 1 5.73 0.31 1
 11 0 1 27.25 0.87 1
 1 1 1 1970.69 107.62 1
 2 1 1 124.97 2.59 1
 3 1 1 680.66 13.87 1
 4 1 1 192.04 4.37 1
 5 1 1 260.59 5.93 1
 6 1 1 14.09 0.36 1
 7 1 1 118.82 2.31 1
 8 1 1 12.04 0.32 1
 9 1 1 51.3 1.08 1
 10 1 1 6.96 0.29 1
 11 1 1 31.85 0.74 1
 0 2 1 1492.1 60.2 1
 1 2 1 998.39 23.8 1
 2 2 1 308.23 6.57 1
 3 2 1 254.64 5.64 1
 4 2 1 20.09 0.48 1
 5 2 1 595.31 12.48 1
 6 2 1 6.82 0.22 1
 7 2 1 15.3 0.36 1
 8 2 1 18.16 0.4 1
 9 2 1 10.16 0.27 1
 10 2 1 15.33 0.4 1
 11 2 1 44.77 0.92 1
 0 3 1 309.11 9.17 1
 1 3 1 177.99 3.8 1
 2 3 1 39.61 0.85 1
 3 3 1 179.51 5.33 1
 4 3 1 300.26 6.04 1
 5 3 1 373.12 7.04 1
 6 3 1 376.71 7.91 1
 7 3 1 20.63 0.48 1
 8 3 1 62.97 1.26 1
 9 3 1 1.41 0.14 1
 10 3 1 40.2 0.91 1
 11 3 1 21.17 0.49 1
 0 4 1 4268.06 121.59 1
 1 4 1 214.5 4.47 1
 2 4 1 427.13 13.24 1
 3 4 1 67.28 1.49 1
 4 4 1 70.32 1.42 1
 5 4 1 301.09 6.07 1
 6 4 1 113.67 2.47 1
 7 4 1 13.21 0.32 1
 8 4 1 152.48 3.01 1
 9 4 1 18.81 0.43 1
 10 4 1 13.64 0.38 1
 11 4 1 27.01 0.65 1
 0 5 1 523.29 24.87 1
 1 5 1 441.6 16.73 1
 2 5 1 155.11 3.54 1
 3 5 1 43.01 0.92 1
 4 5 1 33.58 0.72 1
 5 5 1 47.62 1.02 1
 6 5 1 155.14 3.07 1
 7 5 1 33.95 0.75 1
 8 5 1 39.81 0.84 1
 9 5 1 5 0.21 1
 10 5 1 15.59 0.43 1
 11 5 1 8.86 0.37 1
 0 6 1 401.14 13.49 1
 1 6 1 273.29 6.08 1
 2 6 1 275.02 5.98 1
 3 6 1 122.03 2.38 1
 4 6 1 79.53 1.64 1
 5 6 1 77.32 1.56 1
 6 6 1 36.4 0.75 1
 7 6 1 103.89 2.03 1
 8 6 1 179.79 3.82 1
 9 6 1 4.67 0.23 1
 10 6 1 24.77 0.67 1
 11 6 1 2.59 0.22 1
 0 7 1 87.89 2.35 1
 1 7 1 456.31 9.75 1
 2 7 1 374.9 8 1
 3 7 1 151.64 3.14 1
 4 7 1 69.46 1.45 1
 5 7 1 66.9 1.33 1
 6 7 1 5.61 0.19 1
 7 7 1 134.67 2.63 1
 8 7 1 7.47 0.25 1
 9 7 1 18.83 0.58 1
 10 7 1 6.34 0.29 1
 0 8 1 220.66 5.92 1
 1 8 1 50.98 1.06 1
 2 8 1 218.11 4.5 1
 3 8 1 242.74 5.11 1
 4 8 1 53.86 1.12 1
 5 8 1 250.34 4.93 1
 6 8 1 118.18 2.23 1
 7 8 1 7.89 0.25 1
 8 8 1 3.12 0.22 1
 9 8 1 7.63 0.29 1
 10 8 1 4.62 0.25 1
 0 9 1 240.53 6.34 1
 1 9 1 288.58 5.76 1
 2 9 1 84.14 1.69 1
 3 9 1 159.1 3.2 1
 4 9 1 125.97 2.7 1
 5 9 1 6.91 0.27 1
 6 9 1 131.32 2.66 1
 7 9 1 122.15 2.49 1
 8 9 1 15.56 0.49 1
 9 9 1 26.01 0.62 1
 10 9 1 7.71 0.38 1
 0 10 1 155.37 4.35 1
 1 10 1 16.58 0.41 1
 2 10 1 317.2 6.09 1
 3 10 1 115.97 2.32 1
 4 10 1 23.71 0.53 1
 5 10 1 38.23 0.86 1
 6 10 1 44.7 0.94 1
 7 10 1 17.16 0.55 1
 8 10 1 116.91 2.54 1
 9 10 1 2.35 0.2 1
 0 11 1 172.76 4.64 1
 1 11 1 112.78 2.27 1
 2 11 1 148.1 2.89 1
 3 11 1 76.25 1.5 1
 4 11 1 95.37 1.92 1
 5 11 1 44.27 0.94 1
 6 11 1 24.79 0.75 1
 7 11 1 9.45 0.46 1
 8 11 1 1.71 0.2 1
 9 11 1 2.16 0.21 1
 0 12 1 186.11 5.61 1
 1 12 1 8.1 0.26 1
 2 12 1 36.67 0.78 1
 3 12 1 10.68 0.33 1
 4 12 1 0.72 0.17 1
 5 12 1 29.28 0.87 1
 6 12 1 18.04 0.54 1
 7 12 1 1.61 0.19 1
 8 12 1 24.15 0.59 1
 0 13 1 82.95 2.55 1
 1 13 1 47.93 1.03 1
 2 13 1 33.62 0.72 1
 3 13 1 30.19 0.73 1
 4 13 1 53.83 1.7 1
 5 13 1 60.88 1.42 1
 6 13 1 81.01 1.64 1
 7 13 1 13.92 0.39 1
 8 13 1 9.15 0.37 1
 0 14 1 146.2 4.8 1
 1 14 1 21.74 0.64 1
 2 14 1 41.04 1.15 1
 3 14 1 60.56 1.62 1
 4 14 1 33.89 0.74 1
 5 14 1 100.18 2.15 1
 6 14 1 1.81 0.21 1
 7 14 1 15.62 0.47 1
 0 15 1 43.47 1.51 1
 1 15 1 181.83 3.68 1
 2 15 1 3.62 0.28 1
 3 15 1 7.72 0.38 1
 4 15 1 20.57 0.55 1
 5 15 1 41.75 1.01 1
 6 15 1 8.87 0.34 1
 0 16 1 0.61 0.41 1
 1 16 1 8.74 0.4 1
 2 16 1 3.39 0.25 1
 3 16 1 5.54 0.31 1
 4 16 1 1.13 0.22 1
 5 16 1 28.9 0.66 1
 0 17 1 6.79 0.47 1
 1 17 1 33.47 0.8 1
 2 17 1 10.17 0.41 1
 3 17 1 36.39 0.88 1
 4 17 1 0.25 0.25 1
 0 18 1 66.71 1.95 1
 1 18 1 8.13 0.34 1
 1 0 2 174.92 18.74 1
 2 0 2 2705.24 96.05 1
 3 0 2 124.39 3.56 1
 4 0 2 192.18 6.21 1
 5 0 2 29.29 0.99 1
 6 0 2 87.18 2.53 1
 7 0 2 2.47 0.19 1
 8 0 2 412.81 10.63 1
 9 0 2 1.91 0.21 1
 10 0 2 30.43 0.98 1
 11 0 2 25.81 0.89 1
 1 1 2 4660.16 156.75 1
 2 1 2 2326.57 52.74 1
 3 1 2 332.7 6.95 1
 4 1 2 1258.6 29.91 1
 5 1 2 168.3 3.7 1
 6 1 2 533.91 11.23 1
 7 1 2 52.92 1.1 1
 8 1 2 4.09 0.19 1
 9 1 2 5.78 0.23 1
 10 1 2 88.76 1.9 1
 11 1 2 1.29 0.19 1
 0 2 2 9537.44 338.67 1
 1 2 2 4995.91 113.41 1
 2 2 2 484.12 10.47 1
 3 2 2 57.06 1.32 1
 4 2 2 113.71 2.73 1
 5 2 2 141.08 2.92 1
 6 2 2 308.03 6.23 1
 7 2 2 156.16 3.19 1
 8 2 2 78.23 1.55 1
 9 2 2 10.67 0.35 1
 10 2 2 29.63 0.67 1
 11 2 2 16.81 0.43 1
 0 3 2 112.47 3.22 1
 1 3 2 3466.55 73.58 1
 2 3 2 45.37 1.06 1
 3 3 2 586.02 15.14 1
 4 3 2 123.76 2.72 1
 5 3 2 254.94 5.06 1
 6 3 2 81.22 1.67 1
 7 3 2 403.22 8.15 1
 8 3 2 5.54 0.2 1
 9 3 2 35.98 0.77 1
 10 3 2 23.4 0.56 1
 11 3 2 16.31 0.42 1
 0 4 2 63.35 1.77 1
 1 4 2 966.28 20.24 1
 2 4 2 99.61 3.23 1
 3 4 2 1253.67 27.76 1
 4 4 2 35.3 0.77 1
 5 4 2 895.29 17.34 1
 6 4 2 3.28 0.17 1
 7 4 2 52.68 1.09 1
 8 4 2 5.08 0.23 1
 9 4 2 5.93 0.21 1
 10 4 2 5.48 0.31 1
 11 4 2 34.03 0.93 1
 0 5 2 139.57 7.55 1
 1 5 2 1284.35 43.46 1
 2 5 2 257.61 5.71 1
 3 5 2 369.48 7.92 1
 4 5 2 446.14 9.13 1
 5 5 2 188.59 3.73 1
 6 5 2 147.03 2.93 1
 7 5 2 229.44 4.75 1
 8 5 2 33.92 0.7 1
 9 5 2 139.93 2.84 1
 10 5 2 90.96 2.01 1
 11 5 2 1.63 0.21 1
 0 6 2 1152.73 43.32 1
 1 6 2 257.14 5.7 1
 2 6 2 394.66 8.03 1
 3 6 2 579.35 11.54 1
 4 6 2 9.17 0.27 1
 5 6 2 408.79 7.96 1
 6 6 2 63.33 1.3 1
 7 6 2 1.87 0.14 1
 8 6 2 65.91 1.43 1
 9 6 2 36.07 0.81 1
 10 6 2 11.51 0.43 1
 11 6 2 48.99 1.01 1
 0 7 2 352.78 10.47 1
 1 7 2 204.23 4.48 1
 2 7 2 566.53 12.27 1
 3 7 2 166.54 3.42 1
 4 7 2 482.76 9.61 1
 5 7 2 0.13 0.11 1
 6 7 2 163.39 3.21 1
 7 7 2 120.63 2.38 1
 8 7 2 1.39 0.15 1
 9 7 2 9.38 0.33 1
 10 7 2 13.96 0.39 1
 0 8 2 714.44 19.65 1
 1 8 2 95.09 1.95 1
 2 8 2 212.33 4.38 1
 3 8 2 137.09 2.92 1
 4 8 2 40.82 0.9 1
 5 8 2 9.98 0.28 1
 6 8 2 152.95 3.06 1
 7 8 2 13.67 0.35 1
 8 8 2 125.58 2.73 1
 9 8 2 13.41 0.39 1
 10 8 2 17.89 0.44 1
 0 9 2 563.89 15.11 1
 1 9 2 418.19 8.01 1
 2 9 2 274.93 5.32 1
 3 9 2 41.63 0.91 1
 4 9 2 204.35 4.01 1
 5 9 2 24.37 0.61 1
 6 9 2 207.41 4.01 1
 7 9 2 50.48 1.09 1
 8 9 2 2.69 0.21 1
 9 9 2 31.52 0.69 1
 10 9 2 8.48 0.34 1
 0 10 2 650.34 17.35 1
 1 10 2 12.3 0.32 1
 2 10 2 512.07 9.66 1
 3 10 2 320.44 6.41 1
 4 10 2 93.26 2.02 1
 5 10 2 82.72 1.7 1
 6 10 2 62.36 1.25 1
 7 10 2 21.17 0.58 1
 8 10 2 107.43 2.26 1
 9 10 2 10.27 0.35 1
 0 11 2 79.46 2.21 1
 1 11 2 188.13 3.78 1
 2 11 2 10.42 0.29 1
 3 11 2 72.06 1.44 1
 4 11 2 52.58 1.06 1
 5 11 2 2.9 0.18 1
 6 11 2 27.68 0.8 1
 7 11 2 76.98 1.7 1
 8 11 2 6.02 0.25 1
 9 11 2 39.28 0.81 1
 0 12 2 41.53 1.2 1
 1 12 2 107.57 2.19 1
 2 12 2 45.45 0.98 1
 3 12 2 344.24 6.67 1
 4 12 2 28.53 0.63 1
 5 12 2 144.33 3.62 1
 6 12 2 13.41 0.44 1
 7 12 2 25.3 0.63 1
 8 12 2 0.22 0.18 1
 0 13 2 18.67 0.63 1
 1 13 2 139.88 2.75 1
 2 13 2 5.1 0.23 1
 3 13 2 12.6 0.4 1
 4 13 2 7.69 0.39 1
 5 13 2 34.72 0.86 1
 6 13 2 51.09 1.1 1
 7 13 2 22.09 0.54 1
 8 13 2 0.56 0.22 1
 0 14 2 299.49 9.75 1
 1 14 2 23.92 0.82 1
 2 14 2 73.53 2.08 1
 3 14 2 5.64 0.34 1
 4 14 2 1.95 0.2 1
 5 14 2 62.56 1.29 1
 6 14 2 58.46 1.23 1
 7 14 2 1.68 0.22 1
 0 15 2 46.48 1.52 1
 1 15 2 53.63 1.4 1
 2 15 2 52.61 1.31 1
 3 15 2 7.53 0.33 1
 4 15 2 92.44 1.91 1
 5 15 2 22.34 0.59 1
 6 15 2 25.97 0.69 1
 0 16 2 113.12 3.8 1
 1 16 2 1.12 0.24 1
 2 16 2 45.14 0.99 1
 3 16 2 9.64 0.34 1
 4 16 2 25.88 0.61 1
 5 16 2 1.07 0.23 1
 0 17 2 0.45 0.36 1
 1 17 2 20.17 0.55 1
 2 17 2 18.93 0.52 1
 3 17 2 1.19 0.24 1
 4 17 2 36.04 0.84 1
 0 18 2 28.5 1.04 1
 1 18 2 9.45 0.44 1
 1 0 3 2401.48 128.32 1
 2 0 3 3963.34 127.59 1
 3 0 3 375.96 11.58 1
 4 0 3 329.79 11.13 1
 5 0 3 672.75 20.6 1
 6 0 3 13.1 0.44 1
 7 0 3 11.16 0.41 1
 8 0 3 52.98 1.53 1
 9 0 3 9.26 0.36 1
 10 0 3 94.08 2.77 1
 11 0 3 58.74 1.77 1
 1 1 3 6686.09 183.64 1
 2 1 3 117.76 2.55 1
 3 1 3 131.17 2.99 1
 4 1 3 93.96 2.46 1
 5 1 3 411.62 8.64 1
 6 1 3 231.16 4.69 1
 7 1 3 324.51 6.47 1
 8 1 3 73.13 1.45 1
 9 1 3 65.27 1.42 1
 10 1 3 11.06 0.33 1
 11 1 3 1.94 0.2 1
 0 2 3 49.09 1.53 1
 1 2 3 203.85 4.65 1
 2 2 3 791.97 17.24 1
 3 2 3 590.4 15.74 1
 4 2 3 159.49 3.68 1
 5 2 3 152.86 3.17 1
 6 2 3 139.16 2.84 1
 7 2 3 107.52 2.21 1
 8 2 3 23.88 0.52 1
 9 2 3 12.54 0.33 1
 10 2 3 66.78 1.38 1
 11 2 3 3.54 0.22 1
 0 3 3 70.35 1.97 1
 1 3 3 918.52 19.85 1
 2 3 3 176.64 3.82 1
 3 3 3 527.45 14.47 1
 4 3 3 486.09 10.56 1
 5 3 3 240.57 4.92 1
 6 3 3 85.79 1.68 1
 7 3 3 2.4 0.16 1
 8 3 3 28.7 0.63 1
 9 3 3 30.05 0.63 1
 10 3 3 14.12 0.37 1
 11 3 3 16.73 0.47 1
 0 4 3 969.29 25.69 1
 1 4 3 784.36 15.01 1
 2 4 3 866.14 26.45 1
 3 4 3 217.5 5.35 1
 4 4 3 213.75 4.49 1
 5 4 3 62.99 1.29 1
 6 4 3 133.21 2.77 1
 7 4 3 128.4 2.64 1
 8 4 3 164.05 3.25 1
 9 4 3 8.32 0.38 1
 10 4 3 81.39 1.65 1
 11 4 3 5.35 0.25 1
 0 5 3 68.64 3.76 1
 1 5 3 498.18 15.38 1
 2 5 3 1514.92 35.83 1
 3 5 3 287.84 6.28 1
 4 5 3 1104.26 20.75 1
 5 5 3 125.61 2.55 1
 6 5 3 113.15 2.32 1
 7 5 3 105.79 2.39 1
 8 5 3 50.93 1.02 1
 9 5 3 4.42 0.2 1
 10 5 3 24.44 0.62 1
 11 5 3 0.57 0.2 1
 0 6 3 1031.68 34.81 1
 1 6 3 291.98 6.24 1
 2 6 3 408.58 8.84 1
 3 6 3 278.13 5.88 1
 4 6 3 63.25 1.34 1
 5 6 3 437.73 8.96 1
 6 6 3 287.31 6.07 1
 7 6 3 70.08 1.44 1
 8 6 3 47.84 0.99 1
 9 6 3 2.97 0.19 1
 10 6 3 1 0.21 1
 11 6 3 24.66 0.59 1
 0 7 3 12.36 0.44 1
 1 7 3 251.53 5.11 1
 2 7 3 65.85 1.42 1
 3 7 3 561.15 11.75 1
 4 7 3 48.81 1.05 1
 5 7 3 215.43 4.28 1
 6 7 3 12.41 0.35 1
 7 7 3 57.55 1.05 1
 8 7 3 81.84 1.62 1
 9 7 3 97.77 2.15 1
 10 7 3 3.28 0.21 1
 0 8 3 1.15 0.16 1
 1 8 3 100.25 1.98 1
 2 8 3 559.77 11.67 1
 3 8 3 163.71 3.28 1
 4 8 3 45.6 0.97 1
 5 8 3 24.98 0.56 1
 6 8 3 21.85 0.5 1
 7 8 3 89.02 1.53 1
 8 8 3 5.63 0.24 1
 9 8 3 7.15 0.29 1
 10 8 3 5.77 0.24 1
 0 9 3 192.74 5.4 1
 1 9 3 389.93 7.71 1
 2 9 3 178.79 3.59 1
 3 9 3 148.77 2.95 1
 4 9 3 233.13 4.5 1
 5 9 3 19.81 0.45 1
 6 9 3 15.86 0.38 1
 7 9 3 63.54 1.26 1
 8 9 3 55.28 1.17 1
 9 9 3 45.14 1 1
 10 9 3 13.16 0.39 1
 0 10 3 665.9 18.35 1
 1 10 3 267.59 4.92 1
 2 10 3 210.54 3.82 1
 3 10 3 184.34 3.63 1
 4 10 3 24.12 0.58 1
 5 10 3 273.13 5.37 1
 6 10 3 149.06 2.93 1
 7 10 3 4.46 0.22 1
 8 10 3 32.84 0.7 1
 9 10 3 16.24 0.43 1
 0 11 3 178.43 4.98 1
 1 11 3 284.96 5.6 1
 2 11 3 93.57 1.87 1
 3 11 3 116.56 2.33 1
 4 11 3 230.05 4.41 1
 5 11 3 45.6 1 1
 6 11 3 76.67 2.01 1
 7 11 3 129.6 2.73 1
 8 11 3 5.58 0.26 1
 9 11 3 5.15 0.23 1
 0 12 3 195.4 5.48 1
 1 12 3 0.62 0.16 1
 2 12 3 151.32 3.1 1
 3 12 3 105.97 2.09 1
 4 12 3 4.38 0.23 1
 5 12 3 28.26 0.92 1
 6 12 3 73.19 1.71 1
 7 12 3 7.63 0.31 1
 8 12 3 45.51 0.93 1
 0 13 3 15.42 0.56 1
 1 13 3 46.95 1.01 1
 2 13 3 15.31 0.4 1
 3 13 3 43.84 1.01 1
 4 13 3 24.07 0.92 1
 5 13 3 33.99 0.82 1
 6 13 3 14.01 0.39 1
 7 13 3 7.58 0.31 1
 8 13 3 9.03 0.36 1
 0 14 3 1.99 0.32 1
 1 14 3 49.97 1.29 1
 2 14 3 33.98 1.04 1
 3 14 3 188.33 5.23 1
 4 14 3 38.19 0.85 1
 5 14 3 73.64 1.5 1
 6 14 3 4.19 0.24 1
 7 14 3 10.42 0.34 1
 0 15 3 15.78 0.69 1
 1 15 3 162.53 3.68 1
 2 15 3 49.43 1.21 1
 3 15 3 20.46 0.53 1
 4 15 3 57.34 1.24 1
 5 15 3 15.74 0.43 1
 6 15 3 12.72 0.42 1
 0 16 3 0.18 0.35 1
 1 16 3 66.57 1.55 1
 2 16 3 0.86 0.24 1
 3 16 3 94.96 1.95 1
 4 16 3 9.53 0.35 1
 5 16 3 74.56 1.62 1
 0 17 3 47.28 1.56 1
 1 17 3 37.73 0.93 1
 2 17 3 3.84 0.28 1
 3 17 3 3.7 0.31 1
 4 17 3 9.04 0.34 1
 0 18 3 3.73 0.4 1
 1 18 3 8.23 0.34 1
 0 0 4 1273.29 136.08 1
 1 0 4 35.01 1.44 1
 2 0 4 196.79 6.69 1
 3 0 4 18.76 0.64 1
 4 0 4 192.9 6.49 1
 5 0 4 99.31 2.89 1
 6 0 4 207.95 5.96 1
 7 0 4 2.01 0.17 1
 8 0 4 88.51 2.5 1
 9 0 4 16 0.53 1
 10 0 4 50.99 1.49 1
 11 0 4 0.61 0.27 1
 0 1 4 386.2 17.56 1
 1 1 4 2917.59 75.13 1
 2 1 4 700.15 15.87 1
 3 1 4 28.89 0.76 1
 4 1 4 1084.12 26.48 1
 5 1 4 173.73 3.6 1
 6 1 4 203.91 4 1
 7 1 4 19.88 0.46 1
 8 1 4 2.84 0.17 1
 9 1 4 25.35 0.62 1
 10 1 4 12.43 0.35 1
 11 1 4 0.55 0.19 1
 0 2 4 336.42 9.61 1
 1 2 4 3648.54 84.82 1
 2 2 4 1216.37 27.05 1
 3 2 4 1387.69 39.53 1
 4 2 4 93.06 2.55 1
 5 2 4 237.67 4.62 1
 6 2 4 229.21 4.49 1
 7 2 4 6.65 0.21 1
 8 2 4 118.87 2.4 1
 9 2 4 11.85 0.35 1
 10 2 4 32.06 0.69 1
 11 2 4 9.14 0.31 1
 0 3 4 584.74 16.12 1
 1 3 4 1768.31 38.38 1
 2 3 4 801.94 18.6 1
 3 3 4 170.5 4.57 1
 4 3 4 222.96 5.35 1
 5 3 4 12.51 0.3 1
 6 3 4 114.61 2.26 1
 7 3 4 135.45 2.7 1
 8 3 4 11.43 0.32 1
 9 3 4 149.69 2.93 1
 10 3 4 29.22 0.64 1
 11 3 4 12.53 0.41 1
 0 4 4 278.25 7.96 1
 1 4 4 1063.3 26.65 1
 2 4 4 442.77 12.43 1
 3 4 4 276.37 7.15 1
 4 4 4 117.08 2.48 1
 5 4 4 310.7 6.28 1
 6 4 4 13.7 0.33 1
 7 4 4 219.83 4.3 1
 8 4 4 46.64 0.99 1
 9 4 4 43.03 0.96 1
 10 4 4 19.59 0.48 1
 11 4 4 49.29 1.08 1
 0 5 4 238.41 12.65 1
 1 5 4 1561.24 45.92 1
 2 5 4 171.62 3.93 1
 3 5 4 34.29 0.75 1
 4 5 4 92.36 1.88 1
 5 5 4 42.93 0.91 1
 6 5 4 63.62 1.34 1
 7 5 4 158.43 3.27 1
 8 5 4 36.67 0.78 1
 9 5 4 39.03 0.92 1
 10 5 4 2.05 0.21 1
 11 5 4 1.59 0.21 1
 0 6 4 45.14 1.43 1
 1 6 4 165.64 3.41 1
 2 6 4 438.54 9.44 1
 3 6 4 299.81 6.29 1
 4 6 4 72.27 1.65 1
 5 6 4 109.23 2.35 1
 6 6 4 60.32 1.25 1
 7 6 4 77.11 1.62 1
 8 6 4 24.13 0.54 1
 9 6 4 10.56 0.37 1
 10 6 4 0.59 0.19 1
 11 6 4 18.94 0.57 1
 0 7 4 231.59 6.65 1
 1 7 4 51.99 1.08 1
 2 7 4 11.57 0.29 1
 3 7 4 26.46 0.58 1
 4 7 4 185.83 3.73 1
 5 7 4 5.39 0.2 1
 6 7 4 163.87 3.34 1
 7 7 4 42.86 0.92 1
 8 7 4 3.16 0.2 1
 9 7 4 68.29 1.41 1
 10 7 4 1.88 0.2 1
 0 8 4 953.96 26.24 1
 1 8 4 654.78 12.98 1
 2 8 4 460.22 9.24 1
 3 8 4 70.37 1.41 1
 4 8 4 82.73 1.74 1
 5 8 4 190.02 3.74 1
 6 8 4 159.42 3.27 1
 7 8 4 11 0.41 1
 8 8 4 54.55 1.37 1
 9 8 4 7.47 0.3 1
 10 8 4 38.4 0.78 1
 0 9 4 190.52 5.3 1
 1 9 4 147.7 2.92 1
 2 9 4 223.53 4.59 1
 3 9 4 95.96 1.98 1
 4 9 4 564.31 11.25 1
 5 9 4 8.47 0.26 1
 6 9 4 49.7 1.01 1
 7 9 4 84.45 1.87 1
 8 9 4 10.43 0.35 1
 9 9 4 33.81 0.8 1
 10 9 4 13.48 0.46 1
 0 10 4 17.45 0.57 1
 1 10 4 118.94 2.38 1
 2 10 4 119.13 2.37 1
 3 10 4 159.21 3.2 1
 4 10 4 74.03 1.54 1
 5 10 4 146.38 2.86 1
 6 10 4 21.94 0.51 1
 7 10 4 9.63 0.38 1
 8 10 4 13 0.39 1
 9 10 4 2.4 0.22 1
 0 11 4 68.27 1.91 1
 1 11 4 129.22 2.49 1
 2 11 4 51.71 1.07 1
 3 11 4 15.42 0.4 1
 4 11 4 119.31 2.46 1
 5 11 4 6.83 0.28 1
 6 11 4 25.15 0.74 1
 7 11 4 16.59 0.44 1
 8 11 4 30.35 0.72 1
 9 11 4 23.63 0.61 1
 0 12 4 16.34 0.59 1
 1 12 4 65.97 1.32 1
 2 12 4 64.74 1.29 1
 3 12 4 64.38 1.33 1
 4 12 4 25.21 0.58 1
 5 12 4 92.23 2.48 1
 6 12 4 33.54 0.83 1
 7 12 4 15.72 0.43 1
 8 12 4 13.94 0.38 1
 0 13 4 9.17 0.44 1
 1 13 4 239.38 4.56 1
 2 13 4 146.05 2.95 1
 3 13 4 18.72 0.51 1
 4 13 4 98.48 2.73 1
 5 13 4 4.44 0.26 1
 6 13 4 9.32 0.35 1
 7 13 4 48.97 1.07 1
 8 13 4 2.83 0.22 1
 0 14 4 111.26 3.9 1
 1 14 4 8.33 0.35 1
 2 14 4 89.88 2.65 1
 3 14 4 46.92 1.32 1
 4 14 4 27.66 0.72 1
 5 14 4 1.89 0.21 1
 6 14 4 21.64 0.57 1
 7 14 4 14.72 0.43 1
 0 15 4 2.23 0.34 1
 1 15 4 10.51 0.38 1
 2 15 4 21.57 0.6 1
 3 15 4 51.5 1.09 1
 4 15 4 58.18 1.21 1
 5 15 4 10.41 0.38 1
 6 15 4 49.91 1.08 1
 0 16 4 27.58 1.07 1
 1 16 4 10.43 0.38 1
 2 16 4 71.48 1.51 1
 3 16 4 0.39 0.25 1
 4 16 4 1.38 0.24 1
 5 16 4 5.24 0.3 1
 0 17 4 1.38 0.35 1
 1 17 4 3.6 0.3 1
 2 17 4 24.34 0.63 1
 3 17 4 5.81 0.29 1
 4 17 4 25.72 0.69 1
 0 18 4 9.97 0.5 1
 1 18 4 0.14 0.25 1
 1 0 5 1400.98 49.82 1
 2 0 5 1.3 0.13 1
 3 0 5 4233.88 159.54 1
 4 0 5 173.33 5.84 1
 5 0 5 681.4 19.3 1
 6 0 5 403.85 11.96 1
 7 0 5 295.14 7.92 1
 8 0 5 2.73 0.24 1
 9 0 5 95.9 2.69 1
 10 0 5 31.28 0.97 1
 11 0 5 70.81 2.1 1
 0 1 5 932.23 29.82 1
 1 1 5 1428.31 33.98 1
 2 1 5 847.5 21.87 1
 3 1 5 282.96 7.35 1
 4 1 5 157.55 3.87 1
 5 1 5 24.03 0.53 1
 6 1 5 67.24 1.49 1
 7 1 5 234.9 4.27 1
 8 1 5 43.28 0.93 1
 9 1 5 202.43 4.32 1
 10 1 5 2.13 0.2 1
 11 1 5 5.15 0.25 1
 0 2 5 1309.88 35.98 1
 1 2 5 3090.54 69.93 1
 2 2 5 1941.11 47.37 1
 3 2 5 350.97 10 1
 4 2 5 137.75 3.69 1
 5 2 5 177.36 3.49 1
 6 2 5 272.84 5.24 1
 7 2 5 30.84 0.68 1
 8 2 5 129.57 2.57 1
 9 2 5 20.17 0.47 1
 10 2 5 13.24 0.34 1
 11 2 5 18.23 0.49 1
 0 3 5 0.07 0.07 1
 1 3 5 305.37 6.16 1
 2 3 5 360.3 10.22 1
 3 3 5 345 8.89 1
 4 3 5 809.45 19.47 1
 5 3 5 28.46 0.64 1
 6 3 5 87.14 1.69 1
 7 3 5 17.84 0.39 1
 8 3 5 9.49 0.27 1
 9 3 5 61.42 1.33 1
 10 3 5 7.17 0.28 1
 11 3 5 2.89 0.23 1
 0 4 5 692.83 21.37 1
 1 4 5 162.38 4.22 1
 2 4 5 877.63 25.85 1
 3 4 5 41.31 1.14 1
 4 4 5 99.57 2.24 1
 5 4 5 32.26 0.68 1
 6 4 5 338.19 6.84 1
 7 4 5 67.61 1.32 1
 8 4 5 117.72 2.39 1
 9 4 5 28.96 0.7 1
 10 4 5 31.12 0.69 1
 11 4 5 0.39 0.19 1
 0 5 5 29.89 1.68 1
 1 5 5 1007.97 28.64 1
 2 5 5 1021.48 22.47 1
 3 5 5 552.74 11.06 1
 4 5 5 2224.15 45.34 1
 5 5 5 425.31 8.38 1
 6 5 5 218.68 4.24 1
 7 5 5 36.94 0.81 1
 8 5 5 24.19 0.57 1
 9 5 5 88.4 1.86 1
 10 5 5 70 1.58 1
 11 5 5 30.35 0.73 1
 0 6 5 250.21 7.79 1
 1 6 5 371.8 7.38 1
 2 6 5 738.03 15.4 1
 3 6 5 1408.46 31.98 1
 4 6 5 236.81 5.05 1
 5 6 5 121.06 2.53 1
 6 6 5 110.03 2.24 1
 7 6 5 54.42 1.12 1
 8 6 5 49.67 1.17 1
 9 6 5 116.71 2.47 1
 10 6 5 38.3 0.89 1
 11 6 5 7.79 0.31 1
 0 7 5 51.9 1.45 1
 1 7 5 530.63 10.84 1
 2 7 5 0.44 0.11 1
 3 7 5 43.36 0.92 1
 4 7 5 60 1.16 1
 5 7 5 59.88 1.22 1
 6 7 5 24.72 0.55 1
 7 7 5 47.5 0.99 1
 8 7 5 23.91 0.66 1
 9 7 5 41.07 0.95 1
 10 7 5 2.76 0.22 1
 0 8 5 0.86 0.15 1
 1 8 5 302.85 5.55 1
 2 8 5 160.71 3.26 1
 3 8 5 124.04 2.55 1
 4 8 5 116.57 2.36 1
 5 8 5 343.49 7.05 1
 6 8 5 11.66 0.35 1
 7 8 5 91.02 1.9 1
 8 8 5 14.27 0.5 1
 9 8 5 7.57 0.4 1
 10 8 5 5.08 0.25 1
 0 9 5 14.95 0.5 1
 1 9 5 974.1 18.65 1
 2 9 5 142.47 2.96 1
 3 9 5 37.69 0.86 1
 4 9 5 23.87 0.54 1
 5 9 5 98.82 2.09 1
 6 9 5 16 0.41 1
 7 9 5 140.87 3.27 1
 8 9 5 31.34 0.8 1
 9 9 5 36.28 0.85 1
 10 9 5 6.69 0.39 1
 0 10 5 369.9 10.27 1
 1 10 5 32.7 0.71 1
 2 10 5 334.99 6.41 1
 3 10 5 232.6 4.7 1
 4 10 5 62.04 1.25 1
 5 10 5 20.42 0.48 1
 6 10 5 69.98 1.51 1
 7 10 5 96.57 2.37 1
 8 10 5 38.17 0.89 1
 9 10 5 24.91 0.61 1
 0 11 5 34.64 1.06 1
 1 11 5 148.76 2.95 1
 2 11 5 111.12 2.17 1
 3 11 5 67.05 1.44 1
 4 11 5 362.63 7.73 1
 5 11 5 22.45 0.58 1
 6 11 5 136.34 3.25 1
 7 11 5 57.03 1.1 1
 8 11 5 9.71 0.34 1
 9 11 5 40.87 0.91 1
 0 12 5 85.27 2.36 1
 1 12 5 105.2 2.12 1
 2 12 5 101.08 1.98 1
 3 12 5 5.73 0.26 1
 4 12 5 0.42 0.18 1
 5 12 5 18.27 0.65 1
 6 12 5 59.45 1.36 1
 7 12 5 22.17 0.54 1
 8 12 5 13.94 0.41 1
 0 13 5 26.72 0.84 1
 1 13 5 103.72 2.06 1
 2 13 5 136.82 2.7 1
 3 13 5 44.69 1.15 1
 4 13 5 163.81 4.24 1
 5 13 5 15.27 0.47 1
 6 13 5 3.57 0.24 1
 7 13 5 20.52 0.52 1
 8 13 5 19.37 0.49 1
 0 14 5 3.2 0.35 1
 1 14 5 31.85 0.96 1
 2 14 5 63.71 1.76 1
 3 14 5 6.03 0.33 1
 4 14 5 27.71 0.73 1
 5 14 5 32.4 0.76 1
 6 14 5 15.65 0.48 1
 7 14 5 1.42 0.26 1
 0 15 5 24.25 0.88 1
 1 15 5 86.81 2.1 1
 2 15 5 8.53 0.36 1
 3 15 5 19.94 0.52 1
 4 15 5 53.52 1.18 1
 5 15 5 31.44 0.72 1
 6 15 5 2.87 0.24 1
 0 16 5 7.62 0.47 1
 1 16 5 45.01 1.06 1
 2 16 5 15.34 0.5 1
 3 16 5 204.46 4.15 1
 4 16 5 35.95 0.85 1
 5 16 5 45.27 1.01 1
 0 17 5 7.03 0.51 1
 1 17 5 35.7 0.84 1
 2 17 5 54.91 1.26 1
 3 17 5 1.16 0.24 1
 0 18 5 9.67 0.49 1
 0 0 6 336.63 14.71 1
 1 0 6 6.12 0.31 1
 2 0 6 512.72 17.35 1
 3 0 6 7.86 0.39 1
 4 0 6 219.94 6.14 1
 5 0 6 85.88 2.5 1
 6 0 6 131.46 3.96 1
 7 0 6 7.46 0.42 1
 8 0 6 118.73 3.34 1
 9 0 6 14.84 0.56 1
 10 0 6 44.98 1.3 1
 11 0 6 5.2 0.35 1
 0 1 6 2422.49 77.91 1
 1 1 6 829.98 19.28 1
 2 1 6 2252.11 53.44 1
 3 1 6 266.78 7.38 1
 4 1 6 1066.39 22.18 1
 5 1 6 174.03 3.76 1
 6 1 6 31.34 0.67 1
 7 1 6 8.05 0.25 1
 8 1 6 55.66 1.17 1
 9 1 6 54.64 1.18 1
 10 1 6 1.24 0.17 1
 11 1 6 21.23 0.52 1
 0 2 6 53.64 1.5 1
 1 2 6 20.09 0.45 1
 2 2 6 399.11 9.83 1
 3 2 6 191.86 5.52 1
 4 2 6 89.31 2.16 1
 5 2 6 5 0.16 1
 6 2 6 18.21 0.39 1
 7 2 6 87.78 1.82 1
 8 2 6 29.07 0.63 1
 9 2 6 29.79 0.66 1
 10 2 6 12.46 0.34 1
 11 2 6 1.63 0.21 1
 0 3 6 356.03 9.78 1
 1 3 6 58.68 1.2 1
 2 3 6 1442.02 46.03 1
 3 3 6 186.89 4.73 1
 4 3 6 11.76 0.39 1
 5 3 6 133.64 2.82 1
 6 3 6 99.1 1.96 1
 7 3 6 86.57 1.62 1
 8 3 6 69.34 1.43 1
 9 3 6 204.8 4.28 1
 10 3 6 4.29 0.27 1
 11 3 6 9.23 0.34 1
 0 4 6 20.48 0.83 1
 1 4 6 902.99 26.62 1
 2 4 6 780.05 19.57 1
 3 4 6 324.59 8.15 1
 4 4 6 43.45 1.02 1
 5 4 6 199.81 4.11 1
 6 4 6 19.16 0.46 1
 7 4 6 19.2 0.42 1
 8 4 6 47.94 0.98 1
 9 4 6 20.6 0.54 1
 10 4 6 4.36 0.23 1
 11 4 6 14.77 0.41 1
 0 5 6 103.5 4.6 1
 1 5 6 945.78 24.37 1
 2 5 6 225.18 4.68 1
 3 5 6 280.65 6.48 1
 4 5 6 212.32 4.57 1
 5 5 6 117.56 2.35 1
 6 5 6 72.44 1.44 1
 7 5 6 61.89 1.31 1
 8 5 6 5.46 0.21 1
 9 5 6 44.42 1.02 1
 10 5 6 3.4 0.3 1
 11 5 6 1.99 0.23 1
 0 6 6 390.56 12.49 1
 1 6 6 124.34 2.54 1
 2 6 6 228.79 4.62 1
 3 6 6 155.24 3.16 1
 4 6 6 416.93 8.7 1
 5 6 6 128.12 2.6 1
 6 6 6 63.63 1.31 1
 7 6 6 39.61 0.86 1
 8 6 6 14.87 0.41 1
 9 6 6 30.97 0.68 1
 10 6 6 43.97 0.98 1
 11 6 6 17.54 0.51 1
 0 7 6 354.58 9.48 1
 1 7 6 158.5 3.29 1
 2 7 6 2.49 0.13 1
 3 7 6 42.4 0.85 1
 4 7 6 223.76 4.6 1
 5 7 6 13.25 0.34 1
 6 7 6 86.69 1.78 1
 7 7 6 28.99 0.64 1
 8 7 6 34.38 0.88 1
 9 7 6 1.29 0.2 1
 10 7 6 8.58 0.33 1
 0 8 6 22.59 0.81 1
 1 8 6 268.59 5.17 1
 2 8 6 247 5.04 1
 3 8 6 32.54 0.71 1
 4 8 6 19.86 0.47 1
 5 8 6 42.38 0.91 1
 6 8 6 8.71 0.26 1
 7 8 6 31.74 0.72 1
 8 8 6 48.55 1.2 1
 9 8 6 39.52 1.07 1
 10 8 6 20.38 0.54 1
 0 9 6 6.19 0.35 1
 1 9 6 353.28 6.8 1
 2 9 6 69.35 1.42 1
 3 9 6 14.12 0.48 1
 4 9 6 135.98 2.82 1
 5 9 6 93.27 1.87 1
 6 9 6 102.78 2.14 1
 7 9 6 14.5 0.47 1
 8 9 6 55.02 1.44 1
 9 9 6 1.26 0.21 1
 10 9 6 0.26 0.22 1
 0 10 6 130.63 3.68 1
 1 10 6 48.43 0.98 1
 2 10 6 245.07 4.81 1
 3 10 6 288.22 6.07 1
 4 10 6 109.81 2.19 1
 5 10 6 114.59 2.25 1
 6 10 6 73.62 1.52 1
 7 10 6 9.21 0.36 1
 8 10 6 6.17 0.27 1
 9 10 6 15.88 0.45 1
 0 11 6 9.98 0.4 1
 1 11 6 137.35 2.7 1
 2 11 6 49.94 1.01 1
 3 11 6 24.53 0.57 1
 4 11 6 124.01 2.51 1
 5 11 6 12.09 0.4 1
 6 11 6 6.61 0.31 1
 7 11 6 49.4 1.11 1
 8 11 6 15.44 0.44 1
 9 11 6 14.04 0.46 1
 0 12 6 7.07 0.44 1
 1 12 6 114.92 2.27 1
 2 12 6 6.36 0.24 1
 3 12 6 95.52 1.95 1
 4 12 6 26.43 0.65 1
 5 12 6 49 1.31 1
 6 12 6 7.67 0.29 1
 7 12 6 37.83 0.82 1
 8 12 6 4.93 0.27 1
 0 13 6 0.4 0.24 1
 1 13 6 18.94 0.46 1
 2 13 6 50.19 1.07 1
 3 13 6 64 1.67 1
 4 13 6 13.22 0.52 1
 5 13 6 29.59 0.74 1
 6 13 6 37.2 0.94 1
 7 13 6 1.79 0.21 1
 8 13 6 3.62 0.25 1
 0 14 6 60.07 2.31 1
 1 14 6 81.29 2.22 1
 2 14 6 82.98 2.26 1
 3 14 6 5.38 0.36 1
 4 14 6 3.29 0.24 1
 5 14 6 20.84 0.53 1
 6 14 6 9.22 0.33 1
 7 14 6 17.44 0.47 1
 0 15 6 1.04 0.32 1
 1 15 6 6.48 0.34 1
 2 15 6 128.74 2.85 1
 3 15 6 0.99 0.22 1
 4 15 6 115.7 2.58 1
 5 15 6 5.81 0.28 1
 6 15 6 7.97 0.31 1
 0 16 6 63.91 2.15 1
 1 16 6 29.78 0.73 1
 2 16 6 8.75 0.32 1
 3 16 6 4.84 0.3 1
 4 16 6 23.51 0.61 1
 5 16 6 12.01 0.42 1
 0 17 6 3.45 0.37 1
 1 17 6 3 0.28 1
 2 17 6 16.85 0.49 1
 3 17 6 17.6 0.49 1
 1 0 7 2604.5 84.08 1
 2 0 7 185.98 7.01 1
 3 0 7 1634.55 62.09 1
 4 0 7 808.32 23.03 1
 5 0 7 257 10.79 1
 6 0 7 1.72 0.15 1
 7 0 7 17.87 0.54 1
 8 0 7 3.16 0.34 1
 9 0 7 20.29 0.72 1
 10 0 7 6.62 0.34 1
 11 0 7 14.87 0.57 1
 0 1 7 1364.77 40.14 1
 1 1 7 1718.92 37.31 1
 2 1 7 1185.39 32.44 1
 3 1 7 513.26 12.62 1
 4 1 7 376.98 7.59 1
 5 1 7 12.96 0.35 1
 6 1 7 288.11 5.87 1
 7 1 7 471.88 9.61 1
 8 1 7 16.08 0.42 1
 9 1 7 235.8 5.12 1
 10 1 7 0.89 0.18 1
 11 1 7 2.73 0.24 1
 0 2 7 86.92 2.31 1
 1 2 7 321.1 6.31 1
 2 2 7 17.64 0.55 1
 3 2 7 1074.22 29.43 1
 4 2 7 144.85 3.3 1
 5 2 7 461.26 9.44 1
 6 2 7 16.02 0.42 1
 7 2 7 103.63 2.13 1
 8 2 7 77.44 1.56 1
 9 2 7 53.48 1.12 1
 10 2 7 33.91 0.84 1
 11 2 7 37.75 0.87 1
 0 3 7 1127.78 36.27 1
 1 3 7 1022.96 24.32 1
 2 3 7 3269.43 93.33 1
 3 3 7 179.4 4.3 1
 4 3 7 1730.05 42.3 1
 5 3 7 129.61 2.8 1
 6 3 7 72.3 1.43 1
 7 3 7 14.39 0.33 1
 8 3 7 58.98 1.23 1
 9 3 7 9.34 0.3 1
 10 3 7 46.07 0.98 1
 11 3 7 5.24 0.27 1
 0 4 7 1342.21 50.65 1
 1 4 7 109.03 3.15 1
 2 4 7 1352.96 29.95 1
 3 4 7 36.33 0.89 1
 4 4 7 35.85 0.84 1
 5 4 7 30.12 0.68 1
 6 4 7 172.6 3.53 1
 7 4 7 45.15 0.9 1
 8 4 7 234.21 4.44 1
 9 4 7 41.83 0.99 1
 10 4 7 53.92 1.26 1
 11 4 7 0.67 0.21 1
 0 5 7 41.84 1.56 1
 1 5 7 202.45 4.74 1
 2 5 7 229.91 4.73 1
 3 5 7 1421.79 31.4 1
 4 5 7 434.82 9.27 1
 5 5 7 38.36 0.82 1
 6 5 7 198.67 3.89 1
 7 5 7 90.61 1.8 1
 8 5 7 8.18 0.26 1
 9 5 7 101.49 2.29 1
 10 5 7 30.04 0.67 1
 11 5 7 6.7 0.32 1
 0 6 7 1293.62 39.72 1
 1 6 7 483.49 10.07 1
 2 6 7 469.76 9.34 1
 3 6 7 219.72 4.45 1
 4 6 7 222.22 4.59 1
 5 6 7 191.49 3.79 1
 6 6 7 309.99 6.3 1
 7 6 7 57.02 1.19 1
 8 6 7 51.41 1.18 1
 9 6 7 1.86 0.2 1
 10 6 7 3.59 0.23 1
 11 6 7 11.87 0.43 1
 0 7 7 207.7 5.78 1
 1 7 7 858.57 17.62 1
 2 7 7 56.79 1.19 1
 3 7 7 228.16 4.5 1
 4 7 7 259.62 5.67 1
 5 7 7 53.17 1.13 1
 6 7 7 127.22 2.59 1
 7 7 7 108.63 2.22 1
 8 7 7 11.42 0.36 1
 9 7 7 40.3 0.91 1
 10 7 7 27.46 0.83 1
 0 8 7 0.83 0.17 1
 1 8 7 267.97 5.15 1
 2 8 7 46.03 0.99 1
 3 8 7 784.45 15.55 1
 4 8 7 9.04 0.25 1
 5 8 7 251.6 5.1 1
 6 8 7 16.13 0.42 1
 7 8 7 4.76 0.2 1
 8 8 7 2.64 0.19 1
 9 8 7 56.19 1.6 1
 10 8 7 2.85 0.24 1
 0 9 7 146.85 3.98 1
 1 9 7 396.74 7.49 1
 2 9 7 75.24 1.51 1
 3 9 7 43.91 0.92 1
 4 9 7 165.44 3.4 1
 5 9 7 46.03 0.94 1
 6 9 7 209.84 4.28 1
 7 9 7 74.2 1.82 1
 8 9 7 5.6 0.33 1
 9 9 7 47.31 1.09 1
 10 9 7 13.17 0.43 1
 0 10 7 184.62 5 1
 1 10 7 305.71 5.98 1
 2 10 7 46.2 0.95 1
 3 10 7 222.46 4.42 1
 4 10 7 146.37 2.81 1
 5 10 7 242.52 4.94 1
 6 10 7 35.95 0.95 1
 7 10 7 19.9 0.57 1
 8 10 7 17.58 0.48 1
 9 10 7 18.36 0.53 1
 0 11 7 32.16 0.96 1
 1 11 7 32.41 0.68 1
 2 11 7 155.8 3.09 1
 3 11 7 31.29 0.67 1
 4 11 7 148.73 3.11 1
 5 11 7 15.76 0.47 1
 6 11 7 66.23 1.56 1
 7 11 7 47.08 1.04 1
 8 11 7 2.73 0.24 1
 9 11 7 17.16 0.52 1
 0 12 7 334.16 9.29 1
 1 12 7 16.4 0.4 1
 2 12 7 221.94 4.32 1
 3 12 7 26.92 0.6 1
 4 12 7 12.96 0.41 1
 5 12 7 1.16 0.21 1
 6 12 7 83.27 1.82 1
 7 12 7 3.59 0.27 1
 8 12 7 87.47 1.92 1
 0 13 7 115.37 3.29 1
 1 13 7 7.68 0.26 1
 2 13 7 90.17 1.94 1
 3 13 7 14.3 0.52 1
 4 13 7 127.91 3.4 1
 5 13 7 0.56 0.19 1
 6 13 7 27.99 0.72 1
 7 13 7 5.14 0.28 1
 8 13 7 0.43 0.22 1
 0 14 7 42.91 1.7 1
 1 14 7 37.92 1.1 1
 2 14 7 50.17 1.33 1
 3 14 7 199.07 4.56 1
 4 14 7 6.94 0.32 1
 5 14 7 112.48 2.32 1
 6 14 7 35.91 0.81 1
 7 14 7 4.69 0.25 1
 0 15 7 2.08 0.34 1
 1 15 7 36.18 0.92 1
 2 15 7 57.91 1.4 1
 3 15 7 87.37 1.85 1
 4 15 7 24.15 0.64 1
 5 15 7 1.48 0.23 1
 6 15 7 4.86 0.29 1
 0 16 7 1.84 0.35 1
 1 16 7 27.74 0.69 1
 2 16 7 47.54 1.11 1
 3 16 7 55.34 1.2 1
 4 16 7 57.25 1.26 1
 5 16 7 7.36 0.34 1
 0 17 7 0.19 0.34 1
 1 17 7 77.09 1.61 1
 2 17 7 2.27 0.26 1
 3 17 7 18.81 0.51 1
 0 0 8 604.42 23.21 1
 1 0 8 400.07 11.79 1
 2 0 8 524.12 22.09 1
 3 0 8 3.53 0.25 1
 4 0 8 2.91 0.18 1
 5 0 8 0.76 0.15 1
 6 0 8 38.96 1.22 1
 7 0 8 192.51 5.37 1
 8 0 8 255.49 6.83 1
 9 0 8 114.65 3.47 1
 10 0 8 43.21 1.35 1
 11 0 8 4.35 0.32 1
 0 1 8 218.89 5.96 1
 1 1 8 771.3 17.93 1
 2 1 8 361.16 12.3 1
 3 1 8 395.39 8.61 1
 4 1 8 204.94 4.32 1
 5 1 8 88.97 2.03 1
 6 1 8 83.33 1.84 1
 7 1 8 108.94 2.3 1
 8 1 8 11.49 0.3 1
 9 1 8 50.66 1.12 1
 10 1 8 10.08 0.31 1
 11 1 8 13.3 0.47 1
 0 2 8 33.34 0.94 1
 1 2 8 1825.08 40.5 1
 2 2 8 270.65 7.45 1
 3 2 8 5.96 0.19 1
 4 2 8 314.66 7.31 1
 5 2 8 105.58 2.29 1
 6 2 8 2.1 0.12 1
 7 2 8 41 0.9 1
 8 2 8 54.95 1.24 1
 9 2 8 31.4 0.71 1
 10 2 8 24.09 0.54 1
 11 2 8 2.64 0.22 1
 0 3 8 79.3 2.57 1
 1 3 8 15.72 0.47 1
 2 3 8 406.44 10.01 1
 3 3 8 83.09 1.82 1
 4 3 8 17.39 0.47 1
 5 3 8 3.64 0.2 1
 6 3 8 39.71 0.85 1
 7 3 8 35.63 0.68 1
 8 3 8 29.82 0.66 1
 9 3 8 18.07 0.47 1
 10 3 8 5.32 0.27 1
 11 3 8 10.3 0.35 1
 0 4 8 15.85 0.63 1
 1 4 8 32.02 0.88 1
 2 4 8 441.41 9.05 1
 3 4 8 850.89 18.96 1
 4 4 8 755.46 16.43 1
 5 4 8 231.92 4.87 1
 6 4 8 47.34 1.07 1
 7 4 8 46.9 0.89 1
 8 4 8 6.53 0.23 1
 9 4 8 11.18 0.32 1
 10 4 8 8.46 0.33 1
 11 4 8 6.46 0.32 1
 0 5 8 561.35 19.89 1
 1 5 8 103.52 2.2 1
 2 5 8 639.14 13.06 1
 3 5 8 227.9 4.87 1
 4 5 8 98.46 2.06 1
 5 5 8 5.36 0.19 1
 6 5 8 260.44 5.39 1
 7 5 8 74.2 1.53 1
 8 5 8 17.27 0.42 1
 9 5 8 74.81 1.59 1
 10 5 8 4.26 0.23 1
 11 5 8 32.94 0.86 1
 0 6 8 27.74 0.89 1
 1 6 8 498.27 10.39 1
 2 6 8 575.72 11.62 1
 3 6 8 87.2 1.76 1
 4 6 8 37.36 0.8 1
 5 6 8 163.12 3.52 1
 6 6 8 87.09 1.85 1
 7 6 8 42.42 0.89 1
 8 6 8 163.91 3.43 1
 9 6 8 9 0.34 1
 10 6 8 34.87 0.98 1
 0 7 8 205.08 5.71 1
 1 7 8 99.24 2.04 1
 2 7 8 534.87 10.24 1
 3 7 8 65.83 1.33 1
 4 7 8 242.2 5.07 1
 5 7 8 40.42 0.96 1
 6 7 8 145.63 2.94 1
 7 7 8 12.28 0.37 1
 8 7 8 4 0.25 1
 9 7 8 6.93 0.27 1
 10 7 8 6.42 0.35 1
 0 8 8 435.61 12.06 1
 1 8 8 79.22 1.58 1
 2 8 8 2.41 0.15 1
 3 8 8 148.06 2.91 1
 4 8 8 1.62 0.12 1
 5 8 8 9.31 0.31 1
 6 8 8 33.79 0.72 1
 7 8 8 10.29 0.33 1
 8 8 8 6.16 0.3 1
 9 8 8 10.33 0.36 1
 10 8 8 9.45 0.34 1
 0 9 8 256.55 7.38 1
 1 9 8 61.83 1.24 1
 2 9 8 76.47 1.53 1
 3 9 8 145.7 2.93 1
 4 9 8 75.98 2.06 1
 5 9 8 61.95 1.27 1
 6 9 8 77.53 1.62 1
 7 9 8 28.26 0.77 1
 8 9 8 35.06 0.83 1
 9 9 8 24.96 0.61 1
 10 9 8 8.7 0.33 1
 0 10 8 258.41 6.95 1
 1 10 8 155.86 3 1
 2 10 8 156.67 3 1
 3 10 8 25.29 0.59 1
 4 10 8 6.67 0.28 1
 5 10 8 126.39 2.76 1
 6 10 8 54.15 1.46 1
 7 10 8 43.18 1.14 1
 8 10 8 76.7 1.64 1
 9 10 8 14.64 0.49 1
 0 11 8 63.26 1.79 1
 1 11 8 286.79 5.34 1
 2 11 8 49.82 1.03 1
 3 11 8 51.53 1.09 1
 4 11 8 5.13 0.21 1
 5 11 8 58.39 1.39 1
 6 11 8 46.73 1.06 1
 7 11 8 28.37 0.7 1
 8 11 8 5.21 0.29 1
 9 11 8 34.02 0.88 1
 0 12 8 98.08 2.71 1
 1 12 8 31.34 0.67 1
 2 12 8 54.91 1.15 1
 3 12 8 53.94 1.11 1
 4 12 8 72.06 1.78 1
 5 12 8 73.05 1.75 1
 6 12 8 21.31 0.58 1
 7 12 8 4.82 0.32 1
 8 12 8 2.07 0.23 1
 0 13 8 26.56 0.86 1
 1 13 8 12.83 0.36 1
 2 13 8 39.72 0.93 1
 3 13 8 10.84 0.42 1
 4 13 8 15.85 0.53 1
 5 13 8 17.45 0.54 1
 6 13 8 42 0.99 1
 7 13 8 5.49 0.28 1
 0 14 8 43.53 1.7 1
 1 14 8 21.96 0.7 1
 2 14 8 3.56 0.27 1
 3 14 8 117.8 2.66 1
 4 14 8 43.9 1.04 1
 5 14 8 0.09 0.22 1
 6 14 8 12.31 0.42 1
 7 14 8 6.05 0.29 1
 0 15 8 1.21 0.34 1
 1 15 8 27.35 0.7 1
 2 15 8 79.57 1.83 1
 3 15 8 45.99 1.03 1
 4 15 8 66.39 1.44 1
 5 15 8 17.01 0.52 1
 6 15 8 24.63 0.62 1
 0 16 8 0 0.36 1
 1 16 8 6.59 0.31 1
 2 16 8 64.73 1.35 1
 3 16 8 26.26 0.75 1
 4 16 8 16.98 0.48 1
 5 16 8 0.67 0.24 1
 0 17 8 47.24 1.57 1
 1 17 8 12.51 0.4 1
 2 17 8 20.14 0.53 1
 3 17 8 15.52 0.47 1
 1 0 9 1047.59 33.72 1
 2 0 9 46.19 1.67 1
 3 0 9 2546.11 72.18 1
 4 0 9 64.09 1.94 1
 5 0 9 831.24 29.6 1
 6 0 9 0.13 0.14 1
 7 0 9 33.67 1.04 1
 8 0 9 58.72 1.71 1
 9 0 9 39.53 1.21 1
 10 0 9 2.69 0.25 1
 11 0 9 17.95 0.75 1
 0 1 9 75.55 2.1 1
 1 1 9 555.42 13.26 1
 2 1 9 467.9 13.41 1
 3 1 9 261.25 5.48 1
 4 1 9 6.88 0.2 1
 5 1 9 70.63 1.68 1
 6 1 9 29.41 0.66 1
 7 1 9 160.33 3.36 1
 8 1 9 37.56 0.79 1
 9 1 9 48.57 1.12 1
 10 1 9 11.34 0.33 1
 11 1 9 15.66 0.51 1
 0 2 9 6.14 0.23 1
 1 2 9 114.46 3.06 1
 2 2 9 171.16 4.85 1
 3 2 9 828.53 17.15 1
 4 2 9 246.31 5.17 1
 5 2 9 287.55 6.15 1
 6 2 9 23.04 0.5 1
 7 2 9 14.39 0.37 1
 8 2 9 202.68 3.59 1
 9 2 9 31.64 0.73 1
 10 2 9 57.29 1.15 1
 11 2 9 11.42 0.35 1
 0 3 9 111.12 4 1
 1 3 9 347.23 8.98 1
 2 3 9 607.9 14.4 1
 3 3 9 178.1 3.8 1
 4 3 9 384.68 8.55 1
 5 3 9 23.29 0.55 1
 6 3 9 288.53 5.82 1
 7 3 9 118.47 2.4 1
 8 3 9 57.3 1.17 1
 9 3 9 18.21 0.46 1
 10 3 9 35.9 0.82 1
 11 3 9 2.12 0.2 1
 0 4 9 3143.3 126.94 1
 1 4 9 697.53 16.17 1
 2 4 9 691.06 13.58 1
 3 4 9 878.16 18.96 1
 4 4 9 240.03 5.43 1
 5 4 9 66.1 1.48 1
 6 4 9 222.7 4.79 1
 7 4 9 37.88 0.73 1
 8 4 9 130.74 2.3 1
 9 4 9 60.27 1.26 1
 10 4 9 6.09 0.34 1
 11 4 9 1.21 0.2 1
 0 5 9 0.4 0.16 1
 1 5 9 111.52 2.27 1
 2 5 9 509.74 10.28 1
 3 5 9 309.91 6.5 1
 4 5 9 312.05 6.64 1
 5 5 9 98.6 2.07 1
 6 5 9 108.98 2.29 1
 7 5 9 26.27 0.64 1
 8 5 9 7.95 0.28 1
 9 5 9 19.03 0.46 1
 10 5 9 40.94 0.9 1
 11 5 9 18.22 0.52 1
 0 6 9 1010.34 29.87 1
 1 6 9 176.13 3.57 1
 2 6 9 284.86 5.65 1
 3 6 9 29.18 0.63 1
 4 6 9 3.53 0.19 1
 5 6 9 141.19 2.99 1
 6 6 9 52.56 1.14 1
 7 6 9 7.25 0.27 1
 8 6 9 107.22 2.5 1
 9 6 9 3.2 0.22 1
 10 6 9 6.8 0.29 1
 0 7 9 261.3 7.28 1
 1 7 9 331.62 6.58 1
 2 7 9 525.4 10.25 1
 3 7 9 357.41 6.97 1
 4 7 9 170.99 3.44 1
 5 7 9 72.73 1.56 1
 6 7 9 39.53 0.9 1
 7 7 9 105.89 2.34 1
 8 7 9 28.77 0.78 1
 9 7 9 47.8 1.11 1
 10 7 9 32 0.83 1
 0 8 9 58.93 1.65 1
 1 8 9 68.32 1.37 1
 2 8 9 110.55 2.31 1
 3 8 9 362.78 7.01 1
 4 8 9 9.55 0.3 1
 5 8 9 368.72 7.4 1
 6 8 9 75.55 1.54 1
 7 8 9 107.84 2.39 1
 8 8 9 12.93 0.38 1
 9 8 9 2.56 0.21 1
 10 8 9 2.73 0.22 1
 0 9 9 13.06 0.46 1
 1 9 9 133 2.65 1
 2 9 9 238.21 4.68 1
 3 9 9 159.86 3.2 1
 4 9 9 131.71 2.63 1
 5 9 9 63.36 1.24 1
 6 9 9 13.11 0.43 1
 7 9 9 112.44 2.5 1
 8 9 9 5.65 0.27 1
 9 9 9 23.43 0.66 1
 0 10 9 221.78 6.61 1
 1 10 9 140.23 2.75 1
 2 10 9 110.29 2.14 1
 3 10 9 152.79 3.13 1
 4 10 9 10.85 0.31 1
 5 10 9 69.15 1.46 1
 6 10 9 28.12 0.86 1
 7 10 9 48.23 1.12 1
 8 10 9 26.89 0.65 1
 9 10 9 1.91 0.22 1
 0 11 9 1.57 0.23 1
 1 11 9 141.75 2.74 1
 2 11 9 196.49 3.77 1
 3 11 9 34.87 0.78 1
 4 11 9 134.24 2.72 1
 5 11 9 62.24 1.61 1
 6 11 9 57.15 1.24 1
 7 11 9 43.11 1.06 1
 8 11 9 7.27 0.32 1
 9 11 9 1.61 0.25 1
 0 12 9 43.4 1.27 1
 1 12 9 33.43 0.75 1
 2 12 9 29.37 0.66 1
 3 12 9 18.87 0.45 1
 4 12 9 34.86 0.93 1
 5 12 9 8.14 0.37 1
 6 12 9 6.16 0.28 1
 7 12 9 0.43 0.22 1
 8 12 9 28.4 0.71 1
 0 13 9 12.02 0.49 1
 1 13 9 21.91 0.55 1
 2 13 9 115 2.6 1
 3 13 9 17.83 0.81 1
 4 13 9 99.3 2.24 1
 5 13 9 9.45 0.37 1
 6 13 9 40.98 0.98 1
 7 13 9 12.89 0.39 1
 0 14 9 85.93 3.2 1
 1 14 9 7.29 0.38 1
 2 14 9 13.88 0.47 1
 3 14 9 93.11 2.11 1
 4 14 9 36.28 0.83 1
 5 14 9 21.57 0.6 1
 6 14 9 24.56 0.64 1
 7 14 9 5.51 0.28 1
 0 15 9 100.84 3.23 1
 1 15 9 156.07 3.5 1
 2 15 9 8.59 0.37 1
 3 15 9 6.09 0.29 1
 4 15 9 8.78 0.33 1
 5 15 9 53.57 1.16 1
 6 15 9 26.61 0.63 1
 0 16 9 39.47 1.34 1
 1 16 9 18.46 0.57 1
 2 16 9 3.24 0.25 1
 3 16 9 16.82 0.56 1
 4 16 9 15.05 0.45 1
 0 17 9 0.97 0.37 1
 1 17 9 16.44 0.48 1
 2 17 9 8.97 0.32 1
 3 17 9 24.28 0.63 1
 0 0 10 2623.11 125.41 1
 1 0 10 5300.86 200.58 1
 2 0 10 662.49 23.3 1
 3 0 10 119.96 3.78 1
 4 0 10 1.47 0.14 1
 5 0 10 699.7 23.67 1
 6 0 10 72.89 2.33 1
 7 0 10 363.14 10.4 1
 8 0 10 230.82 6.25 1
 9 0 10 56.57 1.72 1
 10 0 10 26.67 0.81 1
 11 0 10 6.32 0.59 1
 0 1 10 22.27 0.75 1
 1 1 10 241.21 6.66 1
 2 1 10 273.2 6.67 1
 3 1 10 530.16 11.69 1
 4 1 10 37.08 0.76 1
 5 1 10 246.92 5.39 1
 6 1 10 175.99 3.65 1
 7 1 10 16.14 0.41 1
 8 1 10 140.98 2.89 1
 9 1 10 35.48 0.76 1
 10 1 10 20.16 0.56 1
 11 1 10 22.87 0.6 1
 0 2 10 347.05 13.06 1
 1 2 10 6.25 0.21 1
 2 2 10 37.84 0.89 1
 3 2 10 523.54 11.59 1
 4 2 10 10.49 0.28 1
 5 2 10 167.73 3.63 1
 6 2 10 22.84 0.5 1
 7 2 10 41.2 0.91 1
 8 2 10 112.96 2.45 1
 9 2 10 12.79 0.37 1
 10 2 10 7.43 0.29 1
 11 2 10 2.61 0.2 1
 0 3 10 1198.26 40.13 1
 1 3 10 265.36 6.2 1
 2 3 10 332.48 6.78 1
 3 3 10 405.52 8.49 1
 4 3 10 145.22 3.35 1
 5 3 10 55.08 1.27 1
 6 3 10 173.75 3.74 1
 7 3 10 83.41 1.75 1
 8 3 10 19.28 0.47 1
 9 3 10 23.46 0.61 1
 10 3 10 20.02 0.47 1
 11 3 10 17.28 0.44 1
 0 4 10 17.37 0.73 1
 1 4 10 79.86 1.84 1
 2 4 10 283.24 5.59 1
 3 4 10 250.22 5.43 1
 4 4 10 274.5 5.75 1
 5 4 10 302.7 7.09 1
 6 4 10 82.58 1.86 1
 7 4 10 6.16 0.22 1
 8 4 10 16.36 0.41 1
 9 4 10 4.25 0.21 1
 10 4 10 31.9 0.69 1
 11 4 10 14.72 0.43 1
 0 5 10 1115.93 37.79 1
 1 5 10 366.19 7.69 1
 2 5 10 927.56 18.3 1
 3 5 10 885.7 17.73 1
 4 5 10 251.16 5.37 1
 5 5 10 55.17 1.18 1
 6 5 10 217.08 4.67 1
 7 5 10 90.44 2.01 1
 8 5 10 157.56 3.18 1
 9 5 10 41.35 0.91 1
 10 5 10 2.4 0.22 1
 11 5 10 16.24 0.49 1
 0 6 10 512.42 13.7 1
 1 6 10 44.53 0.98 1
 2 6 10 508.28 10.09 1
 3 6 10 128.62 2.55 1
 4 6 10 529.08 11.37 1
 5 6 10 192.34 4.16 1
 6 6 10 111.52 2.43 1
 7 6 10 46.47 1.05 1
 8 6 10 48.7 1.2 1
 9 6 10 42.28 0.94 1
 10 6 10 53.71 1.18 1
 0 7 10 194.06 5.42 1
 1 7 10 33.96 0.73 1
 2 7 10 287.38 5.72 1
 3 7 10 8.89 0.23 1
 4 7 10 150.31 2.89 1
 5 7 10 106.23 2.43 1
 6 7 10 87.74 2.02 1
 7 7 10 70.43 1.6 1
 8 7 10 12.58 0.44 1
 9 7 10 4.45 0.23 1
 10 7 10 16.88 0.5 1
 0 8 10 414.39 11.08 1
 1 8 10 492.39 9.32 1
 2 8 10 241.4 4.98 1
 3 8 10 3.28 0.16 1
 4 8 10 2.47 0.16 1
 5 8 10 84.52 1.69 1
 6 8 10 8.53 0.29 1
 7 8 10 11.81 0.42 1
 8 8 10 107.29 2.51 1
 9 8 10 1.4 0.19 1
 10 8 10 10.6 0.37 1
 0 9 10 100.51 2.77 1
 1 9 10 5.85 0.23 1
 2 9 10 235.24 4.48 1
 3 9 10 3.51 0.18 1
 4 9 10 55.88 1.16 1
 5 9 10 79.6 1.49 1
 6 9 10 101.48 2.28 1
 7 9 10 49.58 1.26 1
 8 9 10 7.45 0.27 1
 9 9 10 14.84 0.44 1
 0 10 10 71.36 2.05 1
 1 10 10 375.28 7.33 1
 2 10 10 19.81 0.46 1
 3 10 10 129.33 2.68 1
 4 10 10 98.58 2.06 1
 5 10 10 197.41 3.95 1
 6 10 10 54.72 1.49 1
 7 10 10 140.65 3.08 1
 8 10 10 26.29 0.65 1
 9 10 10 23.51 0.6 1
 0 11 10 666.68 16.63 1
 1 11 10 305.06 5.87 1
 2 11 10 242.23 4.62 1
 3 11 10 252.66 4.82 1
 4 11 10 114.79 2.39 1
 5 11 10 30.33 0.87 1
 6 11 10 101.28 1.95 1
 7 11 10 87.17 2.07 1
 8 11 10 21.17 0.58 1
 0 12 10 2.69 0.27 1
 1 12 10 9.94 0.31 1
 2 12 10 13.68 0.38 1
 3 12 10 52.59 1.17 1
 4 12 10 11.52 0.41 1
 5 12 10 34.05 0.8 1
 6 12 10 21.51 0.54 1
 7 12 10 3.01 0.28 1
 8 12 10 1.02 0.26 1
 0 13 10 2.76 0.28 1
 1 13 10 65.67 1.41 1
 2 13 10 21.12 0.68 1
 3 13 10 59.26 1.55 1
 4 13 10 98.24 2.37 1
 5 13 10 35.95 0.84 1
 6 13 10 14.35 0.41 1
 7 13 10 24.44 0.69 1
 0 14 10 6.9 0.49 1
 1 14 10 61.78 1.75 1
 2 14 10 118.41 2.66 1
 3 14 10 18.51 0.55 1
 4 14 10 45.11 1.03 1
 5 14 10 87.63 1.88 1
 6 14 10 0.94 0.24 1
 0 15 10 0.04 0.32 1
 1 15 10 13.92 0.46 1
 2 15 10 58.61 1.35 1
 3 15 10 91.31 1.94 1
 4 15 10 38.55 0.94 1
 5 15 10 13.28 0.41 1
 0 16 10 100.66 3.14 1
 1 16 10 75.21 1.62 1
 2 16 10 7.98 0.31 1
 3 16 10 11.64 0.39 1
 4 16 10 12.38 0.41 1
 0 17 10 43.45 1.52 1
 1 17 10 19.35 0.6 1
 2 17 10 16.35 0.45 1
 1 0 11 133.25 4.74 1
 2 0 11 47.93 1.87 1
 3 0 11 181.4 5.67 1
 4 0 11 37.56 1.21 1
 5 0 11 208.78 6.48 1
 6 0 11 21.89 0.9 1
 7 0 11 86.89 2.53 1
 8 0 11 43.05 1.21 1
 9 0 11 0.45 0.18 1
 10 0 11 1.99 0.29 1
 11 0 11 11.26 0.68 1
 0 1 11 268.84 10.88 1
 1 1 11 726.46 18.72 1
 2 1 11 1.55 0.1 1
 3 1 11 148.07 3.11 1
 4 1 11 98.36 1.97 1
 5 1 11 119.26 2.57 1
 6 1 11 123.15 2.72 1
 7 1 11 188.47 3.86 1
 8 1 11 87.61 2 1
 9 1 11 21.08 0.51 1
 10 1 11 33.59 0.83 1
 11 1 11 14.83 0.49 1
 0 2 11 1527.97 61.61 1
 1 2 11 67.83 1.59 1
 2 2 11 39.22 0.91 1
 3 2 11 72.34 1.49 1
 4 2 11 75.27 1.63 1
 5 2 11 224.57 4.6 1
 6 2 11 110.96 2.33 1
 7 2 11 0.85 0.12 1
 8 2 11 8.67 0.28 1
 9 2 11 24.07 0.64 1
 10 2 11 3.81 0.24 1
 11 2 11 13.09 0.42 1
 0 3 11 265.55 8.85 1
 1 3 11 37.96 0.88 1
 2 3 11 273.03 5.53 1
 3 3 11 211.5 4.37 1
 4 3 11 202.29 4.34 1
 5 3 11 138.37 2.91 1
 6 3 11 62.17 1.44 1
 7 3 11 11 0.29 1
 8 3 11 0.25 0.15 1
 9 3 11 0.06 0.17 1
 10 3 11 13.96 0.46 1
 11 3 11 3.26 0.24 1
 0 4 11 244.13 9.28 1
 1 4 11 69.9 1.49 1
 2 4 11 227.96 4.52 1
 3 4 11 476.04 9.97 1
 4 4 11 89.74 1.92 1
 5 4 11 57.24 1.28 1
 6 4 11 1.73 0.13 1
 7 4 11 45.37 0.97 1
 8 4 11 147.04 3.09 1
 9 4 11 17.52 0.45 1
 10 4 11 34.35 0.8 1
 11 4 11 6.15 0.36 1
 0 5 11 274.34 8.46 1
 1 5 11 497.24 11.1 1
 2 5 11 528.49 10.86 1
 3 5 11 19.5 0.44 1
 4 5 11 145.35 2.92 1
 5 5 11 84.53 1.79 1
 6 5 11 116.56 2.49 1
 7 5 11 100.77 1.85 1
 8 5 11 40.96 1.07 1
 9 5 11 3.35 0.2 1
 10 5 11 21.63 0.53 1
 0 6 11 264.3 7.12 1
 1 6 11 288.4 6.06 1
 2 6 11 115.38 2.38 1
 3 6 11 477.11 9.46 1
 4 6 11 95.34 1.98 1
 5 6 11 123.45 2.63 1
 6 6 11 23.12 0.52 1
 7 6 11 83.09 1.86 1
 8 6 11 65.65 1.61 1
 9 6 11 6.28 0.3 1
 10 6 11 9.98 0.36 1
 0 7 11 309.94 8.32 1
 1 7 11 127.03 2.5 1
 2 7 11 69.19 1.45 1
 3 7 11 120.12 2.35 1
 4 7 11 128.36 2.51 1
 5 7 11 28.49 0.7 1
 6 7 11 33.26 0.78 1
 7 7 11 56.49 1.33 1
 8 7 11 12.25 0.41 1
 9 7 11 17.1 0.48 1
 10 7 11 1.34 0.23 1
 0 8 11 23.43 0.73 1
 1 8 11 167.52 3.26 1
 2 8 11 50.2 1.07 1
 3 8 11 94.46 1.92 1
 4 8 11 75.89 1.51 1
 5 8 11 110.4 2.32 1
 6 8 11 80.58 1.77 1
 7 8 11 45.39 1.25 1
 8 8 11 8.61 0.34 1
 9 8 11 2.16 0.26 1
 10 8 11 8.83 0.39 1
 0 9 11 63.83 1.79 1
 1 9 11 132.02 2.55 1
 2 9 11 17.41 0.41 1
 3 9 11 78.12 1.61 1
 4 9 11 11.73 0.34 1
 5 9 11 65.21 1.32 1
 6 9 11 34.5 0.85 1
 7 9 11 52.86 1.27 1
 8 9 11 2.64 0.25 1
 9 9 11 11.62 0.4 1
 0 10 11 94.11 2.61 1
 1 10 11 161.99 3.12 1
 2 10 11 57.58 1.17 1
 3 10 11 106.03 2.1 1
 4 10 11 9.04 0.32 1
 5 10 11 104.71 2.27 1
 6 10 11 10.5 0.43 1
 7 10 11 37.31 0.89 1
 8 10 11 30.89 0.76 1
 9 10 11 12.39 0.46 1
 0 11 11 2.23 0.26 1
 1 11 11 1.14 0.16 1
 2 11 11 85.26 1.71 1
 3 11 11 10.07 0.35 1
 4 11 11 86.65 1.85 1
 5 11 11 37.45 1.21 1
 6 11 11 20.01 0.55 1
 7 11 11 5.68 0.31 1
 8 11 11 22.91 0.61 1
 0 12 11 233.02 6.54 1
 1 12 11 16.4 0.41 1
 2 12 11 48.5 1 1
 3 12 11 13.04 0.38 1
 4 12 11 4.17 0.29 1
 5 12 11 18.91 0.53 1
 6 12 11 20.33 0.54 1
 7 12 11 17.77 0.62 1
 8 12 11 29.08 0.78 1
 0 13 11 53.23 1.78 1
 1 13 11 18.15 0.54 1
 2 13 11 27.6 0.81 1
 3 13 11 25.73 0.75 1
 4 13 11 5.93 0.33 1
 5 13 11 11.09 0.37 1
 6 13 11 14.76 0.42 1
 7 13 11 3.34 0.27 1
 0 14 11 63.36 2.57 1
 1 14 11 27.95 0.8 1
 2 14 11 21.74 0.68 1
 3 14 11 8.35 0.34 1
 4 14 11 54.27 1.2 1
 5 14 11 29.47 0.71 1
 6 14 11 22.44 0.59 1
 0 15 11 7.1 0.48 1
 1 15 11 19.54 0.53 1
 2 15 11 35.42 0.88 1
 3 15 11 15.98 0.46 1
 4 15 11 8.65 0.34 1
 5 15 11 6.09 0.29 1
 0 16 11 0.65 0.35 1
 1 16 11 16.01 0.46 1
 2 16 11 14.39 0.41 1
 3 16 11 57.18 1.24 1
 4 16 11 1.69 0.26 1
 0 17 11 5.47 0.48 1
 1 17 11 26.76 0.65 1
 2 17 11 2.54 0.25 1
 0 0 12 940.54 58.24 1
 1 0 12 811.29 28.87 1
 2 0 12 15.94 0.63 1
 3 0 12 232.02 7.86 1
 4 0 12 2.35 0.15 1
 5 0 12 185.59 5.56 1
 6 0 12 73.7 2.35 1
 7 0 12 453 14.06 1
 8 0 12 1.1 0.22 1
 9 0 12 30.6 0.88 1
 10 0 12 8.79 0.43 1
 11 0 12 0.63 0.26 1
 0 1 12 544.13 20.63 1
 1 1 12 57.98 1.39 1
 2 1 12 705.77 16.81 1
 3 1 12 616.09 13.62 1
 4 1 12 636.19 13.4 1
 5 1 12 250.22 5.44 1
 6 1 12 150.98 3.28 1
 7 1 12 1.03 0.15 1
 8 1 12 2.53 0.19 1
 9 1 12 11.47 0.36 1
 10 1 12 58.25 1.37 1
 11 1 12 11.47 0.34 1
 0 2 12 1367.71 46.01 1
 1 2 12 432.17 9.31 1
 2 2 12 844.55 18.6 1
 3 2 12 56.07 1.15 1
 4 2 12 35.09 0.73 1
 5 2 12 329.73 6.8 1
 6 2 12 143.99 2.96 1
 7 2 12 82.46 1.7 1
 8 2 12 151.69 3.3 1
 9 2 12 5.08 0.26 1
 10 2 12 16.72 0.48 1
 11 2 12 22.83 0.6 1
 0 3 12 261.24 8.79 1
 1 3 12 1147.49 26.04 1
 2 3 12 222.38 4.41 1
 3 3 12 47.61 0.96 1
 4 3 12 67.52 1.52 1
 5 3 12 283.66 6.23 1
 6 3 12 21.47 0.61 1
 7 3 12 173.57 3.56 1
 8 3 12 158.1 3.37 1
 9 3 12 42.83 0.99 1
 10 3 12 2.66 0.22 1
 11 3 12 9.14 0.32 1
 0 4 12 133.34 4.56 1
 1 4 12 63.31 1.36 1
 2 4 12 670.46 12.63 1
 3 4 12 360.92 7.15 1
 4 4 12 318.23 6.86 1
 5 4 12 281.41 6.27 1
 6 4 12 55.73 1.22 1
 7 4 12 102.08 2.15 1
 8 4 12 1.45 0.19 1
 9 4 12 3.58 0.19 1
 10 4 12 43.83 1.03 1
 0 5 12 1935.97 57.31 1
 1 5 12 536.31 11.07 1
 2 5 12 24.67 0.57 1
 3 5 12 8.36 0.23 1
 4 5 12 15 0.37 1
 5 5 12 133.63 2.76 1
 6 5 12 207.16 4.09 1
 7 5 12 118.79 2.52 1
 8 5 12 71.78 1.85 1
 9 5 12 1.13 0.18 1
 10 5 12 22.98 0.56 1
 0 6 12 318.28 8.77 1
 1 6 12 230.76 4.87 1
 2 6 12 244.2 4.86 1
 3 6 12 413.38 8.49 1
 4 6 12 106.95 2.25 1
 5 6 12 85.89 1.82 1
 6 6 12 135.66 2.85 1
 7 6 12 40.41 0.94 1
 8 6 12 14.81 0.46 1
 9 6 12 14.38 0.44 1
 10 6 12 63.3 1.62 1
 0 7 12 257.5 6.88 1
 1 7 12 66.7 1.35 1
 2 7 12 214.18 4.45 1
 3 7 12 238.4 4.59 1
 4 7 12 215.11 4.21 1
 5 7 12 105.91 2.34 1
 6 7 12 121.67 2.66 1
 7 7 12 25.68 0.68 1
 8 7 12 49.46 1.25 1
 9 7 12 48.2 1.13 1
 10 7 12 3.82 0.32 1
 0 8 12 234.62 6.54 1
 1 8 12 166.41 3.29 1
 2 8 12 160.7 3.17 1
 3 8 12 65.34 1.33 1
 4 8 12 20.35 0.46 1
 5 8 12 64.95 1.35 1
 6 8 12 44.23 1.05 1
 7 8 12 54.87 1.45 1
 8 8 12 164.06 3.75 1
 9 8 12 9.7 0.39 1
 0 9 12 118.92 3.2 1
 1 9 12 413.48 7.96 1
 2 9 12 258.22 4.84 1
 3 9 12 137.71 2.78 1
 4 9 12 189.14 3.64 1
 5 9 12 172.72 3.26 1
 6 9 12 21.97 0.58 1
 7 9 12 74.1 1.77 1
 8 9 12 5.24 0.32 1
 9 9 12 12.59 0.47 1
 0 10 12 303.83 8.15 1
 1 10 12 320.87 6.11 1
 2 10 12 22.4 0.5 1
 3 10 12 147.09 2.82 1
 4 10 12 36.99 0.81 1
 5 10 12 100.32 2.19 1
 6 10 12 72.71 1.79 1
 7 10 12 79.11 1.63 1
 8 10 12 6.05 0.3 1
 9 10 12 3.75 0.3 1
 0 11 12 280.51 7.53 1
 1 11 12 2.48 0.17 1
 2 11 12 40.11 0.84 1
 3 11 12 113.91 2.29 1
 4 11 12 8.33 0.29 1
 5 11 12 42.76 1.11 1
 6 11 12 57.52 1.3 1
 7 11 12 8.27 0.36 1
 8 11 12 21.07 0.6 1
 0 12 12 40.33 1.28 1
 1 12 12 38.32 0.82 1
 2 12 12 91.38 1.84 1
 3 12 12 185.42 4.27 1
 4 12 12 81.43 2.03 1
 5 12 12 141.05 3.02 1
 6 12 12 17.22 0.5 1
 7 12 12 9.97 0.47 1
 8 12 12 2.67 0.26 1
 0 13 12 52.89 1.86 1
 1 13 12 111.39 2.69 1
 2 13 12 28.45 0.81 1
 3 13 12 12.1 0.45 1
 4 13 12 13.7 0.42 1
 5 13 12 13.33 0.48 1
 6 13 12 0.93 0.2 1
 7 13 12 39.07 0.95 1
 0 14 12 197.28 7.06 1
 1 14 12 64.76 1.57 1
 2 14 12 129.77 2.85 1
 3 14 12 3.55 0.25 1
 4 14 12 20.48 0.52 1
 5 14 12 13.42 0.45 1
 6 14 12 33.67 0.79 1
 0 15 12 55.81 1.68 1
 1 15 12 48.97 1.11 1
 2 15 12 9.68 0.36 1
 3 15 12 52.4 1.15 1
 4 15 12 21.41 0.54 1
 5 15 12 33.66 0.81 1
 0 16 12 70.66 2.16 1
 1 16 12 19.31 0.52 1
 2 16 12 38.24 0.83 1
 3 16 12 11.19 0.43 1
 4 16 12 23.8 0.66 1
 0 17 12 3.01 0.4 1
 1 17 12 5.18 0.32 1
 1 0 13 181.13 6.52 1
 2 0 13 770.39 24.75 1
 3 0 13 187.89 5.81 1
 4 0 13 258.59 7.17 1
 5 0 13 240.5 7.44 1
 6 0 13 60.6 2.04 1
 7 0 13 323.87 9.93 1
 8 0 13 30.62 1.01 1
 9 0 13 9.51 0.44 1
 10 0 13 66.94 1.7 1
 11 0 13 42.84 1.18 1
 0 1 13 660.31 23.71 1
 1 1 13 777.65 18.51 1
 2 1 13 159.4 3.82 1
 3 1 13 32.89 0.84 1
 4 1 13 44.59 1.03 1
 5 1 13 48.58 1.07 1
 6 1 13 74.74 1.66 1
 7 1 13 178.62 3.75 1
 8 1 13 77.04 1.75 1
 9 1 13 8.08 0.27 1
 10 1 13 4.34 0.24 1
 11 1 13 5.13 0.27 1
 0 2 13 672.49 19.72 1
 1 2 13 23.3 0.55 1
 2 2 13 315.68 6.87 1
 3 2 13 83.58 1.81 1
 4 2 13 133.36 2.64 1
 5 2 13 15.83 0.37 1
 6 2 13 124.77 2.56 1
 7 2 13 39.21 0.89 1
 8 2 13 10.96 0.35 1
 9 2 13 1 0.19 1
 10 2 13 6.63 0.33 1
 11 2 13 4.09 0.25 1
 0 3 13 0.35 0.12 1
 1 3 13 93.74 2.12 1
 2 3 13 233.61 4.59 1
 3 3 13 87.99 1.77 1
 4 3 13 28.81 0.63 1
 5 3 13 101.62 2.27 1
 6 3 13 71.82 1.6 1
 7 3 13 2.27 0.15 1
 8 3 13 23.02 0.58 1
 9 3 13 44.99 1.1 1
 10 3 13 5.45 0.29 1
 0 4 13 230.11 6.84 1
 1 4 13 566.66 11.94 1
 2 4 13 98.3 2.01 1
 3 4 13 272.67 5.34 1
 4 4 13 33.72 0.76 1
 5 4 13 86.13 1.9 1
 6 4 13 40.11 0.87 1
 7 4 13 125.53 2.64 1
 8 4 13 43.95 1.05 1
 9 4 13 22.88 0.56 1
 10 4 13 16.08 0.45 1
 0 5 13 9.46 0.39 1
 1 5 13 59.47 1.32 1
 2 5 13 103.2 2.13 1
 3 5 13 550.12 10.99 1
 4 5 13 183.77 3.83 1
 5 5 13 221.09 4.28 1
 6 5 13 42.27 0.84 1
 7 5 13 11.31 0.4 1
 8 5 13 4.38 0.26 1
 9 5 13 27.57 0.68 1
 10 5 13 0.32 0.16 1
 0 6 13 68.48 1.96 1
 1 6 13 239.68 4.76 1
 2 6 13 150.67 3.08 1
 3 6 13 80.16 1.63 1
 4 6 13 313.62 6.48 1
 5 6 13 258.87 5.19 1
 6 6 13 48.03 1.05 1
 7 6 13 25.84 0.64 1
 8 6 13 26.38 0.79 1
 9 6 13 0.32 0.22 1
 10 6 13 31.41 0.93 1
 0 7 13 104.71 2.96 1
 1 7 13 153.96 3.05 1
 2 7 13 0.58 0.13 1
 3 7 13 76.66 1.55 1
 4 7 13 55.71 1.11 1
 5 7 13 68.93 1.45 1
 6 7 13 8.38 0.31 1
 7 7 13 25.95 0.73 1
 8 7 13 28.15 0.68 1
 9 7 13 18.29 0.53 1
 10 7 13 28.16 0.75 1
 0 8 13 2.19 0.27 1
 1 8 13 52.46 1.06 1
 2 8 13 9.64 0.27 1
 3 8 13 44.41 0.96 1
 4 8 13 61.61 1.22 1
 5 8 13 19.92 0.43 1
 6 8 13 26.14 0.74 1
 7 8 13 26.45 0.79 1
 8 8 13 14.02 0.49 1
 9 8 13 2.19 0.26 1
 0 9 13 264.67 7.35 1
 1 9 13 197.36 3.91 1
 2 9 13 129.8 2.59 1
 3 9 13 31.89 0.69 1
 4 9 13 35.03 0.76 1
 5 9 13 63.9 1.26 1
 6 9 13 8.14 0.4 1
 7 9 13 33.64 0.88 1
 8 9 13 56.37 1.47 1
 9 9 13 11.4 0.42 1
 0 10 13 36.23 1.07 1
 1 10 13 126.24 2.44 1
 2 10 13 128.89 2.49 1
 3 10 13 6.45 0.23 1
 4 10 13 28.84 0.69 1
 5 10 13 48.13 1.12 1
 6 10 13 53.28 1.28 1
 7 10 13 33.65 0.85 1
 8 10 13 25.86 0.7 1
 9 10 13 3.34 0.28 1
 0 11 13 115.57 3.19 1
 1 11 13 3.92 0.21 1
 2 11 13 1.15 0.16 1
 3 11 13 248.26 4.89 1
 4 11 13 37 0.96 1
 5 11 13 32.68 0.88 1
 6 11 13 76.04 1.39 1
 7 11 13 6.31 0.28 1
 8 11 13 11.71 0.5 1
 0 12 13 106.98 2.96 1
 1 12 13 23.35 0.55 1
 2 12 13 88.75 1.9 1
 3 12 13 59.82 1.49 1
 4 12 13 10.11 0.47 1
 5 12 13 9.03 0.4 1
 6 12 13 29.23 0.74 1
 7 12 13 8 0.34 1
 0 13 13 3.97 0.6 1
 1 13 13 18.57 0.67 1
 2 13 13 17.27 0.56 1
 3 13 13 20.95 0.59 1
 4 13 13 26.34 0.66 1
 5 13 13 23.99 0.62 1
 6 13 13 13.75 0.45 1
 7 13 13 18.94 0.55 1
 0 14 13 9.41 0.59 1
 1 14 13 10.93 0.4 1
 2 14 13 18.11 0.53 1
 3 14 13 14.62 0.44 1
 4 14 13 24.23 0.62 1
 5 14 13 1.28 0.23 1
 6 14 13 4.58 0.27 1
 0 15 13 152.7 4.33 1
 1 15 13 31.87 0.93 1
 2 15 13 25.64 0.69 1
 3 15 13 21.81 0.58 1
 4 15 13 8.98 0.38 1
 5 15 13 12.52 0.45 1
 0 16 13 8.33 0.49 1
 1 16 13 10.61 0.39 1
 2 16 13 32.29 0.73 1
 3 16 13 0.7 0.24 1
 0 17 13 18.98 0.82 1
 0 0 14 855.44 32.23 1
 1 0 14 63.77 2.38 1
 2 0 14 1324.05 39.02 1
 3 0 14 61.69 1.95 1
 4 0 14 178.71 5.09 1
 5 0 14 44.52 1.33 1
 6 0 14 141.28 4.87 1
 7 0 14 9.18 0.4 1
 8 0 14 89.87 2.89 1
 9 0 14 11.19 0.55 1
 10 0 14 1.72 0.37 1
 11 0 14 4.09 0.34 1
 0 1 14 65.22 1.9 1
 1 1 14 40.07 1.02 1
 2 1 14 41.06 0.95 1
 3 1 14 263.37 6.18 1
 4 1 14 202.9 4.34 1
 5 1 14 317.62 6.8 1
 6 1 14 165.29 3.53 1
 7 1 14 9.07 0.27 1
 8 1 14 5.12 0.27 1
 9 1 14 7.73 0.28 1
 10 1 14 6.28 0.29 1
 11 1 14 21.16 0.52 1
 0 2 14 642.62 17.63 1
 1 2 14 390.27 8.72 1
 2 2 14 395.5 8.41 1
 3 2 14 716.8 15.55 1
 4 2 14 145.7 2.9 1
 5 2 14 210.45 4.26 1
 6 2 14 257.75 5.56 1
 7 2 14 153.8 3.05 1
 8 2 14 9.88 0.3 1
 9 2 14 66.61 1.54 1
 10 2 14 18.77 0.53 1
 0 3 14 879.72 25.91 1
 1 3 14 1021.38 21.63 1
 2 3 14 271.67 5.46 1
 3 3 14 47.53 1.06 1
 4 3 14 293.19 6.06 1
 5 3 14 64.64 1.5 1
 6 3 14 66.7 1.53 1
 7 3 14 78.78 1.76 1
 8 3 14 46.49 1.16 1
 9 3 14 17.26 0.5 1
 10 3 14 12.5 0.38 1
 0 4 14 33.11 1.05 1
 1 4 14 101.44 2.22 1
 2 4 14 71.34 1.57 1
 3 4 14 47.4 0.99 1
 4 4 14 96.26 2.01 1
 5 4 14 117.08 2.24 1
 6 4 14 175.43 3.6 1
 7 4 14 46.85 1 1
 8 4 14 10.41 0.36 1
 9 4 14 25.22 0.66 1
 10 4 14 27.26 0.68 1
 0 5 14 156.2 4.52 1
 1 5 14 496.7 10.42 1
 2 5 14 145.41 3.07 1
 3 5 14 54.66 1.16 1
 4 5 14 37.74 0.86 1
 5 5 14 31.58 0.7 1
 6 5 14 65.5 1.15 1
 7 5 14 83.66 1.8 1
 8 5 14 91.69 2.15 1
 9 5 14 96.32 2.12 1
 10 5 14 1.45 0.21 1
 0 6 14 369.38 9.89 1
 1 6 14 198.97 3.84 1
 2 6 14 369.38 7.36 1
 3 6 14 87.5 1.76 1
 4 6 14 96.57 2.04 1
 5 6 14 62.04 1.29 1
 6 6 14 113.84 2.36 1
 7 6 14 45.85 1 1
 8 6 14 25.06 0.66 1
 9 6 14 0.55 0.23 1
 10 6 14 6.52 0.32 1
 0 7 14 111.19 3.14 1
 1 7 14 15.11 0.36 1
 2 7 14 60.13 1.25 1
 3 7 14 99.37 1.96 1
 4 7 14 233.96 4.51 1
 5 7 14 61.58 1.32 1
 6 7 14 26.43 0.62 1
 7 7 14 46.32 1.26 1
 8 7 14 54.76 1.26 1
 9 7 14 12.14 0.4 1
 10 7 14 17.96 0.61 1
 0 8 14 547.6 14.62 1
 1 8 14 164.4 3.17 1
 2 8 14 212.49 4.28 1
 3 8 14 71.8 1.52 1
 4 8 14 16.23 0.44 1
 5 8 14 34.73 0.66 1
 6 8 14 174.76 4.14 1
 7 8 14 51.61 1.28 1
 8 8 14 29.55 0.78 1
 9 8 14 16.21 0.5 1
 0 9 14 40.03 1.22 1
 1 9 14 81.94 1.63 1
 2 9 14 234.47 4.55 1
 3 9 14 218.5 4.32 1
 4 9 14 288.38 5.77 1
 5 9 14 80.33 1.58 1
 6 9 14 31.91 0.87 1
 7 9 14 23.51 0.72 1
 8 9 14 74.69 1.87 1
 9 9 14 10.68 0.42 1
 0 10 14 62.71 1.83 1
 1 10 14 3.43 0.2 1
 2 10 14 151.98 3.14 1
 3 10 14 111.98 2.18 1
 4 10 14 56.96 1.26 1
 5 10 14 10.72 0.39 1
 6 10 14 2.28 0.21 1
 7 10 14 21.55 0.6 1
 8 10 14 17.32 0.56 1
 0 11 14 13.6 0.49 1
 1 11 14 190.04 3.71 1
 2 11 14 1.3 0.16 1
 3 11 14 21.54 0.52 1
 4 11 14 66.83 1.68 1
 5 11 14 34.2 0.9 1
 6 11 14 18.66 0.47 1
 7 11 14 43.88 1.06 1
 8 11 14 5.97 0.32 1
 0 12 14 45.59 1.43 1
 1 12 14 69.81 1.47 1
 2 12 14 64.26 1.57 1
 3 12 14 26.36 0.78 1
 4 12 14 57.26 1.31 1
 5 12 14 40.82 0.96 1
 6 12 14 43.32 1.02 1
 7 12 14 17.99 0.59 1
 0 13 14 166.95 5.46 1
 1 13 14 245.12 6.07 1
 2 13 14 74.38 1.76 1
 3 13 14 29.57 0.76 1
 4 13 14 20.09 0.52 1
 5 13 14 40.11 0.91 1
 6 13 14 18.62 0.47 1
 7 13 14 28.44 0.72 1
 0 14 14 28.95 1.17 1
 1 14 14 70.59 1.63 1
 2 14 14 7.27 0.33 1
 3 14 14 25.11 0.61 1
 4 14 14 6.71 0.32 1
 5 14 14 28.57 0.68 1
 6 14 14 8.67 0.34 1
 0 15 14 6.27 0.39 1
 1 15 14 7.48 0.43 1
 2 15 14 3.78 0.27 1
 3 15 14 11.3 0.44 1
 4 15 14 20.57 0.55 1
 5 15 14 21.37 0.56 1
 0 16 14 62.29 2.09 1
 1 16 14 17.36 0.49 1
 2 16 14 40.48 0.86 1
 3 16 14 1.54 0.24 1
 1 0 15 236.67 7.38 1
 2 0 15 90.73 2.99 1
 3 0 15 48.23 1.52 1
 4 0 15 464.12 14.17 1
 5 0 15 27.5 0.85 1
 6 0 15 347.16 11.25 1
 7 0 15 9.13 0.46 1
 8 0 15 20.83 0.93 1
 9 0 15 0.37 0.27 1
 10 0 15 43.24 1.7 1
 0 1 15 1386.54 36.96 1
 1 1 15 261.2 5.97 1
 2 1 15 418.57 9.8 1
 3 1 15 18.81 0.47 1
 4 1 15 40.2 0.88 1
 5 1 15 131.93 2.76 1
 6 1 15 263.95 5.88 1
 7 1 15 6.74 0.22 1
 8 1 15 73.79 1.71 1
 9 1 15 18.39 0.54 1
 10 1 15 2.4 0.22 1
 0 2 15 160.93 4.34 1
 1 2 15 232.32 4.88 1
 2 2 15 230.29 4.92 1
 3 2 15 19.44 0.48 1
 4 2 15 85.06 1.8 1
 5 2 15 29.79 0.67 1
 6 2 15 40.68 0.93 1
 7 2 15 90.87 1.86 1
 8 2 15 10.12 0.33 1
 9 2 15 8.99 0.33 1
 10 2 15 17.64 0.53 1
 0 3 15 88.04 2.58 1
 1 3 15 66.11 1.41 1
 2 3 15 46.87 0.99 1
 3 3 15 350.09 7.71 1
 4 3 15 196.34 4.02 1
 5 3 15 69.3 1.67 1
 6 3 15 137.54 3.11 1
 7 3 15 41.9 0.97 1
 8 3 15 43.08 1.11 1
 9 3 15 28.98 0.8 1
 10 3 15 18.27 0.48 1
 0 4 15 9.26 0.37 1
 1 4 15 116.69 2.4 1
 2 4 15 233.21 4.83 1
 3 4 15 44.32 0.96 1
 4 4 15 15.2 0.4 1
 5 4 15 43.73 0.91 1
 6 4 15 40.76 0.92 1
 7 4 15 80.3 1.69 1
 8 4 15 15.53 0.47 1
 9 4 15 33.54 0.89 1
 10 4 15 2.8 0.22 1
 0 5 15 192.45 5.35 1
 1 5 15 519.13 10.47 1
 2 5 15 102.18 2.17 1
 3 5 15 855.83 18.11 1
 4 5 15 39.43 0.85 1
 5 5 15 349.51 7.21 1
 6 5 15 23.56 0.51 1
 7 5 15 4.83 0.22 1
 8 5 15 23.81 0.63 1
 9 5 15 20.82 0.57 1
 10 5 15 14.56 0.42 1
 0 6 15 24.57 0.95 1
 1 6 15 202.73 3.93 1
 2 6 15 325.11 6.73 1
 3 6 15 92.1 1.89 1
 4 6 15 118.59 2.46 1
 5 6 15 4.45 0.22 1
 6 6 15 51.65 1.06 1
 7 6 15 135.5 2.59 1
 8 6 15 14.85 0.47 1
 9 6 15 47.19 1.21 1
 10 6 15 4.05 0.28 1
 0 7 15 1.7 0.18 1
 1 7 15 48.04 0.98 1
 2 7 15 58.79 1.18 1
 3 7 15 10.08 0.31 1
 4 7 15 59.91 1.19 1
 5 7 15 34.22 0.77 1
 6 7 15 2.71 0.22 1
 7 7 15 26.51 0.7 1
 8 7 15 42.52 0.93 1
 9 7 15 36.99 0.96 1
 0 8 15 86.56 2.48 1
 1 8 15 94.65 1.89 1
 2 8 15 184.76 3.58 1
 3 8 15 60.35 1.27 1
 4 8 15 216.1 4.26 1
 5 8 15 69.35 1.42 1
 6 8 15 14.24 0.55 1
 7 8 15 59.26 1.41 1
 8 8 15 1.6 0.22 1
 9 8 15 2.14 0.22 1
 0 9 15 147 4.02 1
 1 9 15 37.61 0.78 1
 2 9 15 26.95 0.59 1
 3 9 15 190.35 3.51 1
 4 9 15 27.69 0.64 1
 5 9 15 6 0.24 1
 6 9 15 45.98 1.23 1
 7 9 15 5.94 0.31 1
 8 9 15 23.83 0.7 1
 9 9 15 38.21 0.93 1
 0 10 15 74.87 2.17 1
 1 10 15 134 2.69 1
 2 10 15 143.61 2.87 1
 3 10 15 60.71 1.2 1
 4 10 15 126.65 2.79 1
 5 10 15 12.96 0.48 1
 6 10 15 26.82 0.64 1
 7 10 15 55.55 1.38 1
 8 10 15 12.76 0.41 1
 0 11 15 76.61 2.15 1
 1 11 15 142.31 2.79 1
 2 11 15 70.28 1.39 1
 3 11 15 32.73 0.76 1
 4 11 15 50.72 1.43 1
 5 11 15 128.41 2.88 1
 6 11 15 11.32 0.37 1
 7 11 15 1.31 0.24 1
 8 11 15 12.77 0.51 1
 0 12 15 0.9 0.29 1
 1 12 15 65.13 1.48 1
 2 12 15 17.98 0.71 1
 3 12 15 9.26 0.37 1
 4 12 15 16.13 0.52 1
 5 12 15 29.95 0.73 1
 6 12 15 4.63 0.27 1
 7 12 15 30.2 0.77 1
 0 13 15 6.51 0.55 1
 1 13 15 33.23 0.87 1
 2 13 15 10.29 0.44 1
 3 13 15 65.96 1.52 1
 4 13 15 40.74 0.91 1
 5 13 15 7.42 0.31 1
 6 13 15 32.66 0.78 1
 0 14 15 0.09 0.35 1
 1 14 15 23.01 0.6 1
 2 14 15 47.55 1.15 1
 3 14 15 15.62 0.47 1
 4 14 15 25.01 0.63 1
 5 14 15 14.07 0.46 1
 0 15 15 26.05 0.86 1
 1 15 15 45.24 1.08 1
 2 15 15 38.44 0.89 1
 3 15 15 5.83 0.32 1
 4 15 15 1.92 0.24 1
 0 16 15 12.16 0.6 1
 1 16 15 3.06 0.26 1
 2 16 15 50.35 1.09 1
 3 16 15 2.41 0.25 1
 0 0 16 497.86 18.84 1
 1 0 16 290.28 8.69 1
 2 0 16 15.05 0.6 1
 3 0 16 16.19 0.68 1
 4 0 16 71.29 2.38 1
 5 0 16 0.37 0.14 1
 6 0 16 175.24 5.34 1
 7 0 16 56.19 1.82 1
 8 0 16 7.44 0.41 1
 9 0 16 33.11 1.4 1
 10 0 16 41.78 1.36 1
 0 1 16 78.64 2.15 1
 1 1 16 1050.53 22.23 1
 2 1 16 31.49 0.75 1
 3 1 16 446.31 9.89 1
 4 1 16 291.24 6.21 1
 5 1 16 219.75 4.28 1
 6 1 16 74.78 1.64 1
 7 1 16 79.34 1.72 1
 8 1 16 2.07 0.21 1
 9 1 16 35.47 0.95 1
 10 1 16 1.98 0.18 1
 0 2 16 2.02 0.15 1
 1 2 16 70.72 1.55 1
 2 2 16 260.29 5.46 1
 3 2 16 4.4 0.18 1
 4 2 16 46.88 1.06 1
 5 2 16 45.46 0.99 1
 6 2 16 141.04 3.04 1
 7 2 16 27.39 0.6 1
 8 2 16 23.5 0.6 1
 9 2 16 12.66 0.4 1
 10 2 16 1.73 0.2 1
 0 3 16 92.14 2.79 1
 1 3 16 242.43 4.69 1
 2 3 16 86.45 1.75 1
 3 3 16 32.27 0.68 1
 4 3 16 85.11 1.78 1
 5 3 16 45.77 1.02 1
 6 3 16 32.05 0.84 1
 7 3 16 56.71 1.32 1
 8 3 16 28.79 0.79 1
 9 3 16 27 0.69 1
 10 3 16 19.16 0.5 1
 0 4 16 79.44 2.42 1
 1 4 16 165.67 3.39 1
 2 4 16 97.3 1.97 1
 3 4 16 384.76 7.82 1
 4 4 16 168.65 3.55 1
 5 4 16 85.2 1.88 1
 6 4 16 63.18 1.36 1
 7 4 16 38.46 0.88 1
 8 4 16 7.3 0.29 1
 9 4 16 13.45 0.49 1
 10 4 16 2.58 0.23 1
 0 5 16 152.53 4.27 1
 1 5 16 166.22 3.28 1
 2 5 16 152.48 3.19 1
 3 5 16 82.17 1.76 1
 4 5 16 9.46 0.26 1
 5 5 16 128.29 2.86 1
 6 5 16 85.65 1.47 1
 7 5 16 60.13 1.47 1
 8 5 16 45.43 1.08 1
 9 5 16 62.68 1.42 1
 10 5 16 4.46 0.25 1
 0 6 16 168.36 4.71 1
 1 6 16 16.83 0.39 1
 2 6 16 352.99 7.26 1
 3 6 16 28.23 0.63 1
 4 6 16 290.4 5.85 1
 5 6 16 10.51 0.3 1
 6 6 16 33.15 0.72 1
 7 6 16 27.98 0.65 1
 8 6 16 35.32 0.91 1
 9 6 16 22.02 0.6 1
 10 6 16 22.4 0.63 1
 0 7 16 13.51 0.55 1
 1 7 16 89.3 1.73 1
 2 7 16 185.45 3.66 1
 3 7 16 28.52 0.62 1
 4 7 16 249.03 4.9 1
 5 7 16 9.93 0.31 1
 6 7 16 16.54 0.47 1
 7 7 16 9.49 0.42 1
 8 7 16 13.45 0.54 1
 9 7 16 3.34 0.29 1
 0 8 16 21.88 0.7 1
 1 8 16 41.32 0.88 1
 2 8 16 94.26 1.85 1
 3 8 16 64.9 1.33 1
 4 8 16 22.17 0.53 1
 5 8 16 69.5 1.24 1
 6 8 16 43.97 1.19 1
 7 8 16 31.39 0.82 1
 8 8 16 15.45 0.53 1
 9 8 16 64.46 1.39 1
 0 9 16 115.62 3.15 1
 1 9 16 15.98 0.38 1
 2 9 16 2.2 0.17 1
 3 9 16 92.14 1.87 1
 4 9 16 77.17 1.61 1
 5 9 16 3.8 0.21 1
 6 9 16 57.3 1.36 1
 7 9 16 13.18 0.48 1
 8 9 16 9.88 0.45 1
 9 9 16 0.03 0.24 1
 0 10 16 417.78 11.19 1
 1 10 16 72 1.41 1
 2 10 16 333.11 6.34 1
 3 10 16 7.34 0.27 1
 4 10 16 155.27 3.52 1
 5 10 16 29.03 0.83 1
 6 10 16 144.67 2.82 1
 7 10 16 16.9 0.53 1
 8 10 16 17.63 0.53 1
 0 11 16 23.9 0.79 1
 1 11 16 108.93 2.16 1
 2 11 16 72.96 1.56 1
 3 11 16 19.96 0.56 1
 4 11 16 18.45 0.6 1
 5 11 16 21.67 0.59 1
 6 11 16 2.56 0.2 1
 7 11 16 25.18 0.64 1
 8 11 16 32.36 0.85 1
 0 12 16 234.47 7.63 1
 1 12 16 68.55 1.65 1
 2 12 16 24.12 0.66 1
 3 12 16 80.98 2.06 1
 4 12 16 29.6 0.72 1
 5 12 16 51.2 1.11 1
 6 12 16 30.95 0.74 1
 7 12 16 5.82 0.34 1
 0 13 16 14.27 0.76 1
 1 13 16 24.88 0.78 1
 2 13 16 13.54 0.46 1
 3 13 16 47.7 1.08 1
 4 13 16 16.66 0.45 1
 5 13 16 11.32 0.36 1
 6 13 16 4.56 0.28 1
 0 14 16 0.53 0.35 1
 1 14 16 35.51 0.86 1
 2 14 16 41.25 1.01 1
 3 14 16 37.56 0.83 1
 4 14 16 6.1 0.29 1
 5 14 16 6.48 0.29 1
 0 15 16 6.27 0.47 1
 1 15 16 44.03 1.02 1
 2 15 16 9.91 0.34 1
 3 15 16 27.06 0.69 1
 4 15 16 16.3 0.46 1
 0 16 16 8.7 0.63 1
 1 16 16 55.46 1.19 1
 2 16 16 5.73 0.29 1
 1 0 17 51.54 1.6 1
 2 0 17 335.38 10.28 1
 3 0 17 32.57 1.2 1
 4 0 17 674.59 21.41 1
 5 0 17 16.22 0.53 1
 6 0 17 54.2 1.65 1
 7 0 17 45.86 1.52 1
 8 0 17 41.6 1.53 1
 9 0 17 0.83 0.27 1
 10 0 17 35.42 1.18 1
 0 1 17 156.96 4.24 1
 1 1 17 73.43 1.49 1
 2 1 17 670.95 14.04 1
 3 1 17 80.76 1.9 1
 4 1 17 107.69 2.4 1
 5 1 17 12.12 0.3 1
 6 1 17 83.41 1.83 1
 7 1 17 47.9 1.08 1
 8 1 17 76.84 2.03 1
 9 1 17 30.76 0.77 1
 10 1 17 24.15 0.63 1
 0 2 17 53.81 1.55 1
 1 2 17 496.66 9.52 1
 2 2 17 184.25 3.9 1
 3 2 17 37.73 0.87 1
 4 2 17 471.53 9.95 1
 5 2 17 193.57 3.84 1
 6 2 17 78.01 1.66 1
 7 2 17 60.27 1.25 1
 8 2 17 17.32 0.48 1
 9 2 17 7.03 0.26 1
 10 2 17 16.92 0.47 1
 0 3 17 123.21 3.69 1
 1 3 17 363.3 6.94 1
 2 3 17 204.15 4.03 1
 3 3 17 366.82 7.14 1
 4 3 17 249.07 4.77 1
 5 3 17 250.13 4.95 1
 6 3 17 128.15 2.75 1
 7 3 17 10.97 0.38 1
 8 3 17 12.82 0.42 1
 9 3 17 21.19 0.57 1
 10 3 17 4.31 0.24 1
 0 4 17 327.1 9.75 1
 1 4 17 457.72 9.09 1
 2 4 17 91.85 1.94 1
 3 4 17 59.59 1.26 1
 4 4 17 5.55 0.2 1
 5 4 17 14.06 0.37 1
 6 4 17 92.85 2.1 1
 7 4 17 103.52 2.44 1
 8 4 17 6.38 0.32 1
 9 4 17 108.54 2.45 1
 10 4 17 15.66 0.49 1
 0 5 17 53.09 1.47 1
 1 5 17 203.88 4 1
 2 5 17 103.22 2.09 1
 3 5 17 293.43 5.95 1
 4 5 17 7.63 0.24 1
 5 5 17 61.82 1.43 1
 6 5 17 20.6 0.51 1
 7 5 17 18.32 0.65 1
 8 5 17 31.6 0.78 1
 9 5 17 25.66 0.63 1
 10 5 17 0.78 0.22 1
 0 6 17 1.96 0.19 1
 1 6 17 111.3 2.21 1
 2 6 17 77.83 1.62 1
 3 6 17 12.53 0.33 1
 4 6 17 190.29 3.83 1
 5 6 17 4.72 0.2 1
 6 6 17 14.42 0.41 1
 7 6 17 91.81 2.39 1
 8 6 17 3.63 0.28 1
 9 6 17 67.28 1.62 1
 0 7 17 100.63 2.76 1
 1 7 17 434.37 8.21 1
 2 7 17 96.5 1.91 1
 3 7 17 172.98 3.43 1
 4 7 17 52.35 1.11 1
 5 7 17 114.96 2.37 1
 6 7 17 94.74 2.34 1
 7 7 17 26.53 0.71 1
 8 7 17 34.26 0.89 1
 9 7 17 11.55 0.46 1
 0 8 17 11.66 0.42 1
 1 8 17 68.68 1.38 1
 2 8 17 401.38 7.75 1
 3 8 17 60.24 1.25 1
 4 8 17 353.32 7.2 1
 5 8 17 98.62 1.82 1
 6 8 17 1.14 0.19 1
 7 8 17 0 0.21 1
 8 8 17 35.97 0.88 1
 9 8 17 4.58 0.26 1
 0 9 17 41.62 1.25 1
 1 9 17 52.69 1.08 1
 2 9 17 234.87 4.43 1
 3 9 17 35.6 0.74 1
 4 9 17 19.94 0.49 1
 5 9 17 84.76 2.09 1
 6 9 17 91.76 2.09 1
 7 9 17 4.37 0.31 1
 8 9 17 64.52 1.53 1
 0 10 17 2.01 0.24 1
 1 10 17 1.62 0.17 1
 2 10 17 15.13 0.46 1
 3 10 17 98.89 2.04 1
 4 10 17 81.85 2.1 1
 5 10 17 12.36 0.42 1
 6 10 17 16.18 0.44 1
 7 10 17 27.69 0.68 1
 8 10 17 4.3 0.26 1
 0 11 17 52.38 1.61 1
 1 11 17 56.65 1.25 1
 2 11 17 23.65 0.6 1
 3 11 17 291.91 7.39 1
 4 11 17 9.31 0.35 1
 5 11 17 15.9 0.52 1
 6 11 17 57.03 1.26 1
 7 11 17 2.33 0.25 1
 0 12 17 103.98 3.45 1
 1 12 17 84.55 1.98 1
 2 12 17 62.85 1.66 1
 3 12 17 53.9 1.4 1
 4 12 17 14.97 0.41 1
 5 12 17 5.22 0.27 1
 6 12 17 27.17 0.69 1
 7 12 17 20.96 0.57 1
 0 13 17 0.5 0.29 1
 1 13 17 65.76 1.5 1
 2 13 17 19.69 0.55 1
 3 13 17 31.87 0.79 1
 4 13 17 36.93 0.85 1
 5 13 17 63.03 1.38 1
 6 13 17 5.96 0.3 1
 0 14 17 9.69 0.5 1
 1 14 17 101.96 2.32 1
 2 14 17 34.67 0.84 1
 3 14 17 15.41 0.44 1
 4 14 17 36.73 0.81 1
 5 14 17 68.86 1.44 1
 0 15 17 48.53 1.38 1
 1 15 17 9.25 0.43 1
 2 15 17 15.5 0.44 1
 3 15 17 3.96 0.27 1
 4 15 17 0.87 0.24 1
 0 16 17 14.5 0.69 1
 1 16 17 5.66 0.3 1
 0 0 18 134.88 5.17 1
 1 0 18 675.83 19.27 1
 2 0 18 199.15 5.89 1
 3 0 18 3.63 0.25 1
 4 0 18 14.45 0.58 1
 5 0 18 105.14 2.92 1
 6 0 18 4.36 0.26 1
 7 0 18 81.77 2.61 1
 8 0 18 31.06 1.31 1
 9 0 18 30.29 1.02 1
 10 0 18 0.23 0.29 1
 0 1 18 398.24 10.96 1
 1 1 18 86.47 1.77 1
 2 1 18 77.43 1.65 1
 3 1 18 54.63 1.24 1
 4 1 18 83.7 1.99 1
 5 1 18 115.07 2.34 1
 6 1 18 70.85 1.51 1
 7 1 18 87.16 2.15 1
 8 1 18 0.54 0.17 1
 9 1 18 19.52 0.52 1
 10 1 18 17.32 0.48 1
 0 2 18 3.21 0.19 1
 1 2 18 14.45 0.36 1
 2 2 18 1.66 0.13 1
 3 2 18 155.65 3.44 1
 4 2 18 105.56 2.28 1
 5 2 18 41.2 0.86 1
 6 2 18 2.62 0.16 1
 7 2 18 8.99 0.29 1
 8 2 18 10.88 0.36 1
 9 2 18 23.22 0.57 1
 10 2 18 11.05 0.35 1
 0 3 18 88.65 2.59 1
 1 3 18 47.52 0.96 1
 2 3 18 69.02 1.39 1
 3 3 18 136.62 2.87 1
 4 3 18 36.68 0.76 1
 5 3 18 34.96 0.73 1
 6 3 18 13.79 0.38 1
 7 3 18 14.98 0.45 1
 8 3 18 1.53 0.17 1
 9 3 18 13.81 0.4 1
 10 3 18 7.04 0.29 1
 0 4 18 4.95 0.29 1
 1 4 18 44.71 0.92 1
 2 4 18 208.95 4.25 1
 3 4 18 29.27 0.64 1
 4 4 18 435.34 9.97 1
 5 4 18 121.58 2.1 1
 6 4 18 56.82 1.36 1
 7 4 18 0 0.21 1
 8 4 18 9.76 0.42 1
 9 4 18 3.23 0.24 1
 10 4 18 0.94 0.23 1
 0 5 18 20.3 0.64 1
 1 5 18 38.24 0.8 1
 2 5 18 190.19 3.74 1
 3 5 18 23.53 0.52 1
 4 5 18 99.28 2.04 1
 5 5 18 11.8 0.36 1
 6 5 18 78.55 1.71 1
 7 5 18 0.62 0.21 1
 8 5 18 32.5 0.77 1
 9 5 18 1.22 0.2 1
 0 6 18 6.53 0.3 1
 1 6 18 124.46 2.4 1
 2 6 18 34.3 0.74 1
 3 6 18 59.82 1.25 1
 4 6 18 93.18 1.91 1
 5 6 18 27.84 0.69 1
 6 6 18 1.28 0.16 1
 7 6 18 59.61 1.45 1
 8 6 18 15.94 0.44 1
 9 6 18 33.07 0.85 1
 0 7 18 0.14 0.18 1
 1 7 18 62.46 1.28 1
 2 7 18 65.4 1.31 1
 3 7 18 203.61 4.1 1
 4 7 18 33.85 0.71 1
 5 7 18 27.31 0.65 1
 6 7 18 57.88 1.5 1
 7 7 18 16.14 0.47 1
 8 7 18 10.01 0.37 1
 9 7 18 3.73 0.27 1
 0 8 18 85.96 2.38 1
 1 8 18 50.68 1.03 1
 2 8 18 130.69 2.57 1
 3 8 18 10.35 0.36 1
 4 8 18 12.51 0.34 1
 5 8 18 18.88 0.46 1
 6 8 18 0.32 0.19 1
 7 8 18 10.14 0.41 1
 8 8 18 11.28 0.38 1
 9 8 18 13.01 0.44 1
 0 9 18 19.99 0.66 1
 1 9 18 116.51 2.33 1
 2 9 18 53.9 1.12 1
 3 9 18 47.57 0.98 1
 4 9 18 8.48 0.28 1
 5 9 18 34.48 0.94 1
 6 9 18 34.87 0.82 1
 7 9 18 8.74 0.35 1
 8 9 18 29.05 0.78 1
 0 10 18 0.12 0.23 1
 1 10 18 112.96 2.2 1
 2 10 18 44.44 0.95 1
 3 10 18 22.32 0.57 1
 4 10 18 49.16 1.31 1
 5 10 18 6.2 0.27 1
 6 10 18 3.5 0.22 1
 7 10 18 30.8 0.74 1
 8 10 18 5.07 0.31 1
 0 11 18 253.22 7.91 1
 1 11 18 83.15 1.95 1
 2 11 18 35.03 0.88 1
 3 11 18 2.07 0.26 1
 4 11 18 12.28 0.44 1
 5 11 18 15.27 0.43 1
 6 11 18 98.09 1.97 1
 7 11 18 8.87 0.37 1
 0 12 18 5.01 0.37 1
 1 12 18 2.2 0.22 1
 2 12 18 11.36 0.38 1
 3 12 18 21.13 0.64 1
 4 12 18 42.4 0.95 1
 5 12 18 9.61 0.35 1
 6 12 18 12.82 0.43 1
 0 13 18 19.57 0.77 1
 1 13 18 6.73 0.31 1
 2 13 18 25.07 0.67 1
 3 13 18 25.12 0.62 1
 4 13 18 4.83 0.28 1
 5 13 18 5.63 0.27 1
 6 13 18 4.35 0.28 1
 0 14 18 6.28 0.41 1
 1 14 18 13.14 0.46 1
 2 14 18 0.96 0.24 1
 3 14 18 18.28 0.49 1
 4 14 18 9.71 0.33 1
 0 15 18 11.67 0.56 1
 1 15 18 14.11 0.45 1
 2 15 18 15.49 0.47 1
 3 15 18 63.1 1.38 1
 1 0 19 319.85 8.92 1
 2 0 19 341.43 9.03 1
 3 0 19 211.26 6.57 1
 4 0 19 561.01 17.42 1
 5 0 19 304.29 8.95 1
 6 0 19 23.42 0.73 1
 7 0 19 15.82 0.73 1
 8 0 19 22.57 0.88 1
 9 0 19 7.07 0.41 1
 10 0 19 18.79 0.7 1
 0 1 19 454.09 12.58 1
 1 1 19 69.89 1.41 1
 2 1 19 258.22 5.15 1
 3 1 19 142.09 3.04 1
 4 1 19 25.67 0.66 1
 5 1 19 17.01 0.42 1
 6 1 19 173.14 3.49 1
 7 1 19 5.71 0.33 1
 8 1 19 49.07 1.2 1
 9 1 19 20.01 0.52 1
 10 1 19 14.49 0.47 1
 0 2 19 452.04 13.83 1
 1 2 19 36.24 0.73 1
 2 2 19 259.16 5.13 1
 3 2 19 172.24 3.75 1
 4 2 19 303.15 6.74 1
 5 2 19 34.13 0.7 1
 6 2 19 83.59 1.78 1
 7 2 19 3.62 0.22 1
 8 2 19 56.13 1.27 1
 9 2 19 66.77 1.44 1
 10 2 19 8.53 0.31 1
 0 3 19 1.56 0.22 1
 1 3 19 331.46 6.47 1
 2 3 19 283.47 5.62 1
 3 3 19 229.14 4.85 1
 4 3 19 54.21 1.28 1
 5 3 19 255.04 5.15 1
 6 3 19 2.19 0.15 1
 7 3 19 65.8 1.94 1
 8 3 19 19.58 0.5 1
 9 3 19 12.25 0.42 1
 10 3 19 3.48 0.21 1
 0 4 19 7.81 0.32 1
 1 4 19 629.29 12.22 1
 2 4 19 114.05 2.3 1
 3 4 19 4.6 0.19 1
 4 4 19 58.14 1.25 1
 5 4 19 116.27 2.38 1
 6 4 19 0.47 0.16 1
 7 4 19 122.56 3.83 1
 8 4 19 52.62 1.26 1
 9 4 19 21.58 0.57 1
 0 5 19 33.84 0.99 1
 1 5 19 49.71 1.04 1
 2 5 19 155.27 3.05 1
 3 5 19 347.57 6.76 1
 4 5 19 29.22 0.75 1
 5 5 19 78.81 1.46 1
 6 5 19 102.11 2.4 1
 7 5 19 14.83 0.54 1
 8 5 19 13.34 0.39 1
 9 5 19 28.31 0.71 1
 0 6 19 71.83 1.99 1
 1 6 19 299.87 5.69 1
 2 6 19 19.09 0.44 1
 3 6 19 150.26 3.09 1
 4 6 19 21.34 0.48 1
 5 6 19 90.66 2.1 1
 6 6 19 27.62 0.77 1
 7 6 19 96.65 1.66 1
 8 6 19 1.7 0.19 1
 9 6 19 34.58 0.87 1
 0 7 19 95.56 2.73 1
 1 7 19 223.43 4.4 1
 2 7 19 142.51 2.78 1
 3 7 19 139.34 2.77 1
 4 7 19 3.56 0.21 1
 5 7 19 61.71 1.19 1
 6 7 19 42.98 1.17 1
 7 7 19 34.53 0.79 1
 8 7 19 38.58 0.97 1
 9 7 19 6.43 0.32 1
 0 8 19 34.53 1.02 1
 1 8 19 6.08 0.22 1
 2 8 19 72.75 1.45 1
 3 8 19 121.59 2.43 1
 4 8 19 201.46 4.05 1
 5 8 19 40.2 0.99 1
 6 8 19 57.06 1.38 1
 7 8 19 10.46 0.43 1
 8 8 19 0.55 0.2 1
 0 9 19 40.65 1.19 1
 1 9 19 135.1 2.65 1
 2 9 19 69.5 1.43 1
 3 9 19 147.37 2.95 1
 4 9 19 34.18 0.9 1
 5 9 19 90.16 2.29 1
 6 9 19 29.86 0.71 1
 7 9 19 16.63 0.58 1
 8 9 19 21.04 0.65 1
 0 10 19 52.66 1.62 1
 1 10 19 62.55 1.34 1
 2 10 19 112.09 2.34 1
 3 10 19 30.07 0.77 1
 4 10 19 144.67 3.88 1
 5 10 19 55.16 1.24 1
 6 10 19 0.36 0.2 1
 7 10 19 21.88 0.59 1
 0 11 19 63.39 2.27 1
 1 11 19 37.31 1.02 1
 2 11 19 91.56 2.14 1
 3 11 19 75.8 1.85 1
 4 11 19 66.78 1.45 1
 5 11 19 25.93 0.7 1
 6 11 19 52.99 1.13 1
 7 11 19 1.39 0.25 1
 0 12 19 12.97 0.54 1
 1 12 19 80.74 1.78 1
 2 12 19 0.46 0.21 1
 3 12 19 9.9 0.39 1
 4 12 19 6.71 0.3 1
 5 12 19 28.33 0.67 1
 6 12 19 6.66 0.31 1
 0 13 19 0.02 0.33 1
 1 13 19 36.95 0.91 1
 2 13 19 79.38 1.92 1
 3 13 19 33.81 0.79 1
 4 13 19 36.83 0.82 1
 5 13 19 33.28 0.78 1
 0 14 19 20.14 0.76 1
 1 14 19 32.82 0.82 1
 2 14 19 55.3 1.18 1
 3 14 19 0.66 0.22 1
 4 14 19 48.45 1.02 1
 0 15 19 78.25 2.38 1
 1 15 19 0.47 0.25 1
 2 15 19 42.85 0.99 1
 0 0 20 432.08 17.54 1
 1 0 20 244.52 6.46 1
 2 0 20 92.77 2.95 1
 3 0 20 115.38 3.35 1
 4 0 20 209.49 6.9 1
 5 0 20 3.42 0.28 1
 6 0 20 202.43 5.38 1
 7 0 20 71.93 2.61 1
 8 0 20 24.32 0.84 1
 9 0 20 66.82 2 1
 10 0 20 17.92 0.68 1
 0 1 20 4.22 0.25 1
 1 1 20 48.29 0.97 1
 2 1 20 178.86 3.6 1
 3 1 20 198.16 4.28 1
 4 1 20 101.21 2.46 1
 5 1 20 69.38 1.43 1
 6 1 20 5.8 0.21 1
 7 1 20 14.37 0.75 1
 8 1 20 20.42 0.51 1
 9 1 20 4.58 0.25 1
 10 1 20 3.69 0.26 1
 0 2 20 200.6 6.21 1
 1 2 20 130.08 2.5 1
 2 2 20 53.75 1.09 1
 3 2 20 162.02 3.29 1
 4 2 20 50.92 1.11 1
 5 2 20 37.19 0.84 1
 6 2 20 36.43 0.83 1
 7 2 20 57.03 1.76 1
 8 2 20 4.61 0.2 1
 9 2 20 6.73 0.26 1
 0 3 20 484.9 13.81 1
 1 3 20 50.8 1.06 1
 2 3 20 101.77 2.18 1
 3 3 20 153.53 3.14 1
 4 3 20 8.82 0.29 1
 5 3 20 59.65 1.19 1
 6 3 20 145.1 2.94 1
 7 3 20 23.63 0.74 1
 8 3 20 33.19 0.76 1
 9 3 20 18.21 0.47 1
 0 4 20 8.86 0.35 1
 1 4 20 24.88 0.55 1
 2 4 20 80.49 1.61 1
 3 4 20 31.65 0.71 1
 4 4 20 204.31 4.35 1
 5 4 20 30.55 0.7 1
 6 4 20 9.04 0.26 1
 7 4 20 0.79 0.21 1
 8 4 20 2.16 0.2 1
 9 4 20 7.83 0.3 1
 0 5 20 84.7 2.39 1
 1 5 20 62.13 1.29 1
 2 5 20 88.79 1.78 1
 3 5 20 111.82 2.38 1
 4 5 20 9.45 0.3 1
 5 5 20 70.54 1.42 1
 6 5 20 15.25 0.49 1
 7 5 20 12.03 0.46 1
 8 5 20 56.76 1.3 1
 9 5 20 12.26 0.4 1
 0 6 20 4.08 0.3 1
 1 6 20 103.13 2 1
 2 6 20 58.62 1.21 1
 3 6 20 67.1 1.47 1
 4 6 20 145 2.85 1
 5 6 20 23.31 0.56 1
 6 6 20 77.34 1.99 1
 7 6 20 23.22 0.54 1
 8 6 20 1.16 0.2 1
 9 6 20 24.41 0.62 1
 0 7 20 0 0.2 1
 1 7 20 80.83 1.6 1
 2 7 20 67.4 1.32 1
 3 7 20 103.62 2.03 1
 4 7 20 10.42 0.28 1
 5 7 20 63.91 1.44 1
 6 7 20 10.35 0.38 1
 7 7 20 0.96 0.17 1
 8 7 20 1.33 0.21 1
 0 8 20 191.37 5.19 1
 1 8 20 281.94 5.44 1
 2 8 20 1.42 0.17 1
 3 8 20 20.09 0.46 1
 4 8 20 9.37 0.33 1
 5 8 20 23.76 0.67 1
 6 8 20 5.4 0.28 1
 7 8 20 74.22 1.63 1
 8 8 20 11.99 0.45 1
 0 9 20 24.31 0.76 1
 1 9 20 17.63 0.43 1
 2 9 20 22.29 0.53 1
 3 9 20 28.68 0.71 1
 4 9 20 7.58 0.34 1
 5 9 20 11.6 0.37 1
 6 9 20 9.37 0.33 1
 7 9 20 18.02 0.56 1
 8 9 20 2.2 0.26 1
 0 10 20 12.64 0.53 1
 1 10 20 55.08 1.26 1
 2 10 20 40.97 1.03 1
 3 10 20 0.73 0.21 1
 4 10 20 49.17 1.16 1
 5 10 20 28.54 0.66 1
 6 10 20 88.51 1.93 1
 7 10 20 22.88 0.63 1
 0 11 20 26.71 0.96 1
 1 11 20 23.26 0.64 1
 2 11 20 113.11 2.67 1
 3 11 20 9.87 0.42 1
 4 11 20 24.16 0.6 1
 5 11 20 20.24 0.54 1
 6 11 20 3.84 0.25 1
 7 11 20 11.52 0.47 1
 0 12 20 0.13 0.28 1
 1 12 20 16.67 0.46 1
 2 12 20 39.87 1 1
 3 12 20 24.91 0.64 1
 4 12 20 34.24 0.77 1
 5 12 20 17.8 0.5 1
 6 12 20 5.47 0.29 1
 0 13 20 72.26 2.49 1
 1 13 20 20.04 0.55 1
 2 13 20 2.66 0.26 1
 3 13 20 15.23 0.44 1
 4 13 20 21.72 0.62 1
 5 13 20 16.26 0.44 1
 0 14 20 1.3 0.32 1
 1 14 20 33.67 0.84 1
 2 14 20 20.71 0.54 1
 3 14 20 4.87 0.27 1
 4 14 20 42.4 0.9 1
 0 15 20 0.58 0.36 1
 1 15 20 18.64 0.53 1
 2 15 20 1.91 0.25 1
 1 0 21 14.18 0.55 1
 2 0 21 435.5 13.37 1
 3 0 21 175.66 6.27 1
 4 0 21 242.14 7.54 1
 5 0 21 2.47 0.24 1
 6 0 21 89.34 2.58 1
 7 0 21 0.94 0.19 1
 8 0 21 0.05 0.26 1
 9 0 21 0.43 0.26 1
 0 1 21 249.66 7.48 1
 1 1 21 95.01 1.83 1
 2 1 21 207.58 4.12 1
 3 1 21 56.21 1.24 1
 4 1 21 46.99 1.2 1
 5 1 21 61.62 1.48 1
 6 1 21 61.16 1.34 1
 7 1 21 44.48 1.37 1
 8 1 21 89.65 1.96 1
 9 1 21 1.07 0.21 1
 0 2 21 9.84 0.4 1
 1 2 21 135.68 2.65 1
 2 2 21 19.17 0.44 1
 3 2 21 48 0.99 1
 4 2 21 21.43 0.51 1
 5 2 21 59.32 1.31 1
 6 2 21 20.13 0.53 1
 7 2 21 40.56 1.23 1
 8 2 21 44.23 0.99 1
 9 2 21 11.14 0.35 1
 0 3 21 229.7 6.58 1
 1 3 21 31.07 0.69 1
 2 3 21 164.73 2.94 1
 3 3 21 303.28 6.11 1
 4 3 21 24.4 0.61 1
 5 3 21 20.53 0.48 1
 6 3 21 20.44 0.52 1
 7 3 21 0.67 0.16 1
 8 3 21 5.23 0.23 1
 9 3 21 9.38 0.32 1
 0 4 21 113.96 3.22 1
 1 4 21 83.15 1.64 1
 2 4 21 6.61 0.24 1
 3 4 21 113.25 2.38 1
 4 4 21 37.68 0.86 1
 5 4 21 55.1 1.16 1
 6 4 21 6.43 0.36 1
 7 4 21 54.35 1.36 1
 8 4 21 20.6 0.52 1
 9 4 21 42.56 0.95 1
 0 5 21 140.05 3.93 1
 1 5 21 86.84 1.74 1
 2 5 21 189.86 3.67 1
 3 5 21 68.18 1.35 1
 4 5 21 84.83 1.73 1
 5 5 21 291.28 6.08 1
 6 5 21 24.87 0.71 1
 7 5 21 7.99 0.3 1
 8 5 21 8.04 0.32 1
 9 5 21 1.72 0.23 1
 0 6 21 129.69 3.53 1
 1 6 21 278.7 5.27 1
 2 6 21 37 0.78 1
 3 6 21 138.77 2.89 1
 4 6 21 76.65 1.58 1
 5 6 21 145.27 3.41 1
 6 6 21 38.73 0.99 1
 7 6 21 31.22 0.69 1
 8 6 21 3.85 0.25 1
 9 6 21 1.79 0.23 1
 0 7 21 162.61 4.57 1
 1 7 21 84.07 1.65 1
 2 7 21 30.89 0.66 1
 3 7 21 44.63 0.93 1
 4 7 21 19.25 0.49 1
 5 7 21 0.14 0.16 1
 6 7 21 33.31 1.11 1
 7 7 21 17.59 0.51 1
 8 7 21 25.57 0.65 1
 0 8 21 32.47 0.97 1
 1 8 21 1.78 0.17 1
 2 8 21 78.81 1.57 1
 3 8 21 4.39 0.21 1
 4 8 21 66.49 1.67 1
 5 8 21 42.6 1.05 1
 6 8 21 26.11 0.66 1
 7 8 21 1.16 0.22 1
 8 8 21 6.86 0.33 1
 0 9 21 167.59 4.56 1
 1 9 21 51.15 1.17 1
 2 9 21 64.24 1.36 1
 3 9 21 11.44 0.42 1
 4 9 21 18.08 0.56 1
 5 9 21 6.56 0.26 1
 6 9 21 11.09 0.39 1
 7 9 21 26.64 0.65 1
 0 10 21 18.44 0.74 1
 1 10 21 112.66 2.71 1
 2 10 21 36.74 0.93 1
 3 10 21 94.61 2.19 1
 4 10 21 42.65 1.03 1
 5 10 21 32.01 0.75 1
 6 10 21 38.02 0.89 1
 7 10 21 18.02 0.51 1
 0 11 21 23.95 0.88 1
 1 11 21 15.52 0.44 1
 2 11 21 8.25 0.31 1
 3 11 21 42.82 1.06 1
 4 11 21 3.4 0.23 1
 5 11 21 71.54 1.55 1
 6 11 21 20.09 0.52 1
 0 12 21 66.69 2.04 1
 1 12 21 37.86 0.85 1
 2 12 21 38.31 0.93 1
 3 12 21 10.28 0.34 1
 4 12 21 0.11 0.2 1
 5 12 21 5.9 0.26 1
 0 13 21 17.35 0.71 1
 1 13 21 0.03 0.23 1
 2 13 21 28.51 0.72 1
 3 13 21 28.17 0.68 1
 4 13 21 6.78 0.3 1
 0 14 21 0.79 0.35 1
 1 14 21 21.71 0.61 1
 2 14 21 4.89 0.29 1
 3 14 21 13.72 0.46 1
 0 15 21 20.58 0.87 1
 0 0 22 91.99 4.18 1
 1 0 22 113.18 3.07 1
 2 0 22 60.4 1.88 1
 3 0 22 62.35 2 1
 4 0 22 57.92 1.8 1
 5 0 22 92.76 3.13 1
 6 0 22 56.23 1.86 1
 7 0 22 75.91 2.27 1
 8 0 22 7.06 0.42 1
 9 0 22 13.44 0.59 1
 0 1 22 0.09 0.21 1
 1 1 22 54.89 1.09 1
 2 1 22 13.56 0.35 1
 3 1 22 269.67 5.69 1
 4 1 22 73.46 1.53 1
 5 1 22 175.54 4.19 1
 6 1 22 7.51 0.36 1
 7 1 22 15.18 0.44 1
 8 1 22 10.6 0.37 1
 9 1 22 3.01 0.23 1
 0 2 22 12.28 0.48 1
 1 2 22 394.25 7.66 1
 2 2 22 157.6 3.18 1
 3 2 22 181.18 3.56 1
 4 2 22 76.3 1.39 1
 5 2 22 69 1.5 1
 6 2 22 18.96 0.6 1
 7 2 22 103.21 2.43 1
 8 2 22 15.39 0.47 1
 9 2 22 13.7 0.38 1
 0 3 22 284.66 7.91 1
 1 3 22 75.18 1.57 1
 2 3 22 78.32 1.53 1
 3 3 22 8.82 0.26 1
 4 3 22 5.24 0.2 1
 5 3 22 11.02 0.32 1
 6 3 22 16.85 0.5 1
 7 3 22 16.22 0.49 1
 8 3 22 103.51 2.23 1
 9 3 22 0.25 0.18 1
 0 4 22 214.44 5.8 1
 1 4 22 37.91 0.8 1
 2 4 22 194.89 3.86 1
 3 4 22 23.34 0.55 1
 4 4 22 124.08 2.53 1
 5 4 22 31.29 0.77 1
 6 4 22 188.31 4.43 1
 7 4 22 24.67 0.64 1
 8 4 22 7.11 0.31 1
 9 4 22 19.54 0.57 1
 0 5 22 527.3 14.08 1
 1 5 22 16.91 0.4 1
 2 5 22 116.53 2.3 1
 3 5 22 10.4 0.3 1
 4 5 22 108.58 2.29 1
 5 5 22 10.44 0.33 1
 6 5 22 52.98 1.35 1
 7 5 22 6.88 0.28 1
 8 5 22 23.82 0.65 1
 9 5 22 0.38 0.22 1
 0 6 22 74.09 2.14 1
 1 6 22 156.47 3.05 1
 2 6 22 43.45 0.89 1
 3 6 22 15.08 0.41 1
 4 6 22 57.43 1.29 1
 5 6 22 26.45 0.77 1
 6 6 22 45.97 1.11 1
 7 6 22 41.95 1.05 1
 8 6 22 0.86 0.22 1
 0 7 22 390.38 10.46 1
 1 7 22 30.6 0.65 1
 2 7 22 44.65 0.92 1
 3 7 22 44.07 0.93 1
 4 7 22 12.27 0.41 1
 5 7 22 109.43 2.47 1
 6 7 22 42.66 1.18 1
 7 7 22 38.74 0.91 1
 8 7 22 26.55 0.66 1
 0 8 22 3.6 0.27 1
 1 8 22 121.05 2.38 1
 2 8 22 24.83 0.57 1
 3 8 22 34.83 0.81 1
 4 8 22 30.21 0.82 1
 5 8 22 41.27 0.95 1
 6 8 22 4.18 0.24 1
 7 8 22 33.31 0.86 1
 8 8 22 3.02 0.21 1
 0 9 22 230.9 6.67 1
 1 9 22 15.55 0.48 1
 2 9 22 111.36 2.49 1
 3 9 22 79.21 1.87 1
 4 9 22 14.65 0.45 1
 5 9 22 137.48 3.04 1
 6 9 22 45.09 1.05 1
 7 9 22 0.02 0.2 1
 0 10 22 3.75 0.33 1
 1 10 22 16.91 0.47 1
 2 10 22 22.71 0.61 1
 3 10 22 23.63 0.61 1
 4 10 22 56.67 1.23 1
 5 10 22 8.48 0.31 1
 6 10 22 13.76 0.43 1
 7 10 22 4.62 0.25 1
 0 11 22 148.19 4.07 1
 1 11 22 5.38 0.25 1
 2 11 22 13.79 0.41 1
 3 11 22 50.16 1.13 1
 4 11 22 24.91 0.63 1
 5 11 22 14.68 0.45 1
 6 11 22 20.44 0.52 1
 0 12 22 5.75 0.63 1
 1 12 22 6.21 0.3 1
 2 12 22 23.55 0.62 1
 3 12 22 28.96 0.68 1
 4 12 22 37.41 0.8 1
 5 12 22 12.72 0.4 1
 0 13 22 74.98 2.2 1
 1 13 22 5.51 0.34 1
 2 13 22 37.5 0.91 1
 3 13 22 5.81 0.31 1
 4 13 22 2.82 0.24 1
 0 14 22 2.03 0.38 1
 1 14 22 71.39 1.57 1
 2 14 22 20.02 0.56 1
 1 0 23 6.27 0.35 1
 2 0 23 15.66 0.48 1
 3 0 23 0.79 0.22 1
 4 0 23 19.75 0.73 1
 5 0 23 5.23 0.34 1
 6 0 23 64.89 2.76 1
 7 0 23 14.11 0.49 1
 8 0 23 32.3 1.31 1
 9 0 23 1.87 0.3 1
 0 1 23 299.54 9.34 1
 1 1 23 6.32 0.2 1
 2 1 23 37.63 0.79 1
 3 1 23 126.4 2.61 1
 4 1 23 6.95 0.27 1
 5 1 23 18.54 0.52 1
 6 1 23 17.59 0.54 1
 7 1 23 2.92 0.18 1
 8 1 23 54.67 1.18 1
 9 1 23 6.34 0.26 1
 0 2 23 209.79 6.09 1
 1 2 23 118.2 2.34 1
 2 2 23 128.52 2.25 1
 3 2 23 63.37 1.32 1
 4 2 23 12.09 0.34 1
 5 2 23 79.15 1.6 1
 6 2 23 55.19 1.4 1
 7 2 23 49.7 1.19 1
 8 2 23 4.92 0.26 1
 9 2 23 3.89 0.22 1
 0 3 23 2.8 0.28 1
 1 3 23 72.16 1.56 1
 2 3 23 24.97 0.55 1
 3 3 23 0.53 0.14 1
 4 3 23 56.33 1.18 1
 5 3 23 58.86 1.52 1
 6 3 23 11.09 0.39 1
 7 3 23 12.14 0.48 1
 8 3 23 4.68 0.26 1
 9 3 23 7.66 0.27 1
 0 4 23 0.85 0.19 1
 1 4 23 223.39 4.46 1
 2 4 23 23.74 0.54 1
 3 4 23 60.48 1.21 1
 4 4 23 9.48 0.29 1
 5 4 23 47.63 1.31 1
 6 4 23 8.42 0.28 1
 7 4 23 38.94 0.84 1
 8 4 23 3.15 0.23 1
 9 4 23 7.32 0.3 1
 0 5 23 42.94 1.25 1
 1 5 23 42.08 0.87 1
 2 5 23 2.24 0.16 1
 3 5 23 141.77 2.81 1
 4 5 23 28.34 0.68 1
 5 5 23 83.81 2.09 1
 6 5 23 12.1 0.4 1
 7 5 23 33.36 0.8 1
 8 5 23 19.09 0.55 1
 0 6 23 18.82 0.64 1
 1 6 23 5.99 0.25 1
 2 6 23 151.29 2.95 1
 3 6 23 51.72 1.08 1
 4 6 23 131.65 3 1
 5 6 23 2.89 0.19 1
 6 6 23 29.96 0.91 1
 7 6 23 1.77 0.18 1
 8 6 23 0.14 0.22 1
 0 7 23 340.63 8.9 1
 1 7 23 48.14 0.98 1
 2 7 23 62.66 1.28 1
 3 7 23 10.63 0.31 1
 4 7 23 54.09 1.39 1
 5 7 23 48.3 1.13 1
 6 7 23 14.48 0.46 1
 7 7 23 15.77 0.45 1
 8 7 23 9.33 0.34 1
 0 8 23 8.68 0.39 1
 1 8 23 45.97 0.98 1
 2 8 23 3.97 0.26 1
 3 8 23 41.01 1.02 1
 4 8 23 1.22 0.2 1
 5 8 23 38.93 0.89 1
 6 8 23 46.66 1.05 1
 7 8 23 0.73 0.26 1
 0 9 23 385.08 12.44 1
 1 9 23 12.77 0.42 1
 2 9 23 27.04 0.68 1
 3 9 23 8.25 0.39 1
 4 9 23 19.24 0.53 1
 5 9 23 23.13 0.57 1
 6 9 23 30.57 0.72 1
 7 9 23 8.16 0.31 1
 0 10 23 1.14 0.31 1
 1 10 23 49.8 1.14 1
 2 10 23 19.4 0.53 1
 3 10 23 7.14 0.33 1
 4 10 23 26.8 0.64 1
 5 10 23 16.03 0.46 1
 6 10 23 21.51 0.54 1
 0 11 23 4.34 0.34 1
 1 11 23 11.43 0.35 1
 2 11 23 3.89 0.26 1
 3 11 23 6.68 0.31 1
 4 11 23 11.56 0.36 1
 5 11 23 41.04 0.93 1
 6 11 23 4.38 0.28 1
 0 12 23 5.99 0.43 1
 1 12 23 74.27 1.6 1
 2 12 23 6.08 0.29 1
 3 12 23 10.82 0.37 1
 4 12 23 8.99 0.34 1
 5 12 23 18.49 0.55 1
 0 13 23 34.09 1.41 1
 1 13 23 12.34 0.47 1
 2 13 23 26.49 0.66 1
 3 13 23 27.02 0.68 1
 0 14 23 2.17 0.42 1
 1 14 23 2.52 0.27 1
 2 14 23 11.13 0.43 1
 0 0 24 137.92 5.64 1
 1 0 24 236.08 6.29 1
 2 0 24 125.73 3.49 1
 3 0 24 81.72 2.63 1
 4 0 24 8.66 0.61 1
 5 0 24 7.94 0.47 1
 6 0 24 47.5 2 1
 7 0 24 102.59 2.96 1
 8 0 24 1.23 0.21 1
 9 0 24 17.19 0.75 1
 0 1 24 12.71 0.5 1
 1 1 24 40.48 0.81 1
 2 1 24 42.85 0.9 1
 3 1 24 259.38 5.29 1
 4 1 24 1.71 0.16 1
 5 1 24 131.21 3.3 1
 6 1 24 5.94 0.32 1
 7 1 24 1.98 0.16 1
 8 1 24 13.5 0.37 1
 9 1 24 9.85 0.33 1
 0 2 24 12.65 0.46 1
 1 2 24 133.36 2.65 1
 2 2 24 176.33 3.27 1
 3 2 24 31.8 0.71 1
 4 2 24 65.07 1.42 1
 5 2 24 88.09 1.86 1
 6 2 24 19.38 0.54 1
 7 2 24 74.02 1.57 1
 8 2 24 19.56 0.55 1
 9 2 24 11.85 0.36 1
 0 3 24 371.41 10.99 1
 1 3 24 6 0.23 1
 2 3 24 217.23 4.1 1
 3 3 24 1.02 0.14 1
 4 3 24 48.06 1.03 1
 5 3 24 85.46 2.34 1
 6 3 24 51.86 1.24 1
 7 3 24 3.01 0.2 1
 8 3 24 94.55 1.99 1
 0 4 24 85.98 2.36 1
 1 4 24 31.13 0.69 1
 2 4 24 58.77 1.24 1
 3 4 24 18.06 0.43 1
 4 4 24 83.43 1.85 1
 5 4 24 38.9 1.14 1
 6 4 24 66.96 1.53 1
 7 4 24 0 0.15 1
 8 4 24 28.4 0.73 1
 0 5 24 801.7 21.4 1
 1 5 24 38.46 0.81 1
 2 5 24 37.5 0.79 1
 3 5 24 35.36 0.77 1
 4 5 24 0.72 0.16 1
 5 5 24 31.34 0.76 1
 6 5 24 116.54 2.52 1
 7 5 24 1.73 0.18 1
 8 5 24 27.04 0.79 1
 0 6 24 0.64 0.22 1
 1 6 24 112.29 2.21 1
 2 6 24 92.46 1.83 1
 3 6 24 8.51 0.28 1
 4 6 24 73.27 1.77 1
 5 6 24 46.09 1.02 1
 6 6 24 53.36 1.07 1
 7 6 24 23.77 0.57 1
 8 6 24 11.5 0.4 1
 0 7 24 1.12 0.24 1
 1 7 24 3.61 0.19 1
 2 7 24 26.62 0.62 1
 3 7 24 41.44 1.01 1
 4 7 24 28.07 0.73 1
 5 7 24 88.19 1.92 1
 6 7 24 1.55 0.2 1
 7 7 24 11.11 0.4 1
 0 8 24 8.57 0.41 1
 1 8 24 295.01 6.46 1
 2 8 24 23.79 0.62 1
 3 8 24 32.07 0.85 1
 4 8 24 62.23 1.38 1
 5 8 24 74.49 1.57 1
 6 8 24 0.82 0.21 1
 7 8 24 50.53 1.17 1
 0 9 24 28.02 1 1
 1 9 24 6.86 0.34 1
 2 9 24 20.94 0.59 1
 3 9 24 94.02 2.02 1
 4 9 24 18 0.47 1
 5 9 24 52.87 1.13 1
 6 9 24 5.12 0.27 1
 0 10 24 0.18 0.27 1
 1 10 24 31.83 0.74 1
 2 10 24 14.04 0.46 1
 3 10 24 10.14 0.35 1
 4 10 24 27.65 0.65 1
 5 10 24 7.05 0.29 1
 6 10 24 35.23 0.71 1
 0 11 24 114.15 3.26 1
 1 11 24 33.29 0.78 1
 2 11 24 30.03 0.74 1
 3 11 24 35.53 0.83 1
 4 11 24 5.29 0.26 1
 5 11 24 13.69 0.45 1
 0 12 24 20.43 0.79 1
 1 12 24 1.58 0.24 1
 2 12 24 51.04 1.14 1
 3 12 24 11.07 0.4 1
 4 12 24 36.98 0.84 1
 0 13 24 58.17 1.86 1
 1 13 24 1.37 0.27 1
 2 13 24 24.07 0.66 1
 3 13 24 6.24 0.3 1
 1 0 25 0.06 0.19 1
 2 0 25 82.33 2.23 1
 3 0 25 64.7 2.02 1
 4 0 25 46.68 1.7 1
 5 0 25 11.62 0.73 1
 6 0 25 13.94 0.67 1
 7 0 25 6.37 0.4 1
 8 0 25 2.12 0.27 1
 0 1 25 161.59 4.52 1
 1 1 25 8.87 0.27 1
 2 1 25 76.76 1.37 1
 3 1 25 15.63 0.48 1
 4 1 25 5.03 0.22 1
 5 1 25 16.97 0.6 1
 6 1 25 39.63 0.97 1
 7 1 25 3.85 0.2 1
 8 1 25 26.76 0.64 1
 0 2 25 1.27 0.2 1
 1 2 25 40.82 0.86 1
 2 2 25 30.7 0.65 1
 3 2 25 27.51 0.62 1
 4 2 25 45.04 1.11 1
 5 2 25 4.78 0.32 1
 6 2 25 32.17 0.71 1
 7 2 25 52.96 1.14 1
 8 2 25 6.26 0.32 1
 0 3 25 74.05 2.08 1
 1 3 25 35.07 0.75 1
 2 3 25 5.86 0.27 1
 3 3 25 141.08 2.87 1
 4 3 25 46.05 1.09 1
 5 3 25 81.87 2.01 1
 6 3 25 10.37 0.36 1
 7 3 25 20.45 0.51 1
 8 3 25 0 0.17 1
 0 4 25 3 0.24 1
 1 4 25 107.03 2.11 1
 2 4 25 6.15 0.25 1
 3 4 25 9.94 0.28 1
 4 4 25 12.05 0.48 1
 5 4 25 7.38 0.31 1
 6 4 25 4.73 0.31 1
 7 4 25 35.04 0.78 1
 8 4 25 6.6 0.29 1
 0 5 25 219.07 5.84 1
 1 5 25 27.63 0.61 1
 2 5 25 135.89 2.67 1
 3 5 25 10.41 0.37 1
 4 5 25 19.01 0.58 1
 5 5 25 65.11 1.47 1
 6 5 25 33.5 0.76 1
 7 5 25 2.2 0.19 1
 8 5 25 10.51 0.4 1
 0 6 25 32.67 0.98 1
 1 6 25 194.26 3.84 1
 2 6 25 8 0.29 1
 3 6 25 105.26 2.52 1
 4 6 25 10.98 0.4 1
 5 6 25 43.28 1 1
 6 6 25 14.96 0.41 1
 7 6 25 10.5 0.42 1
 0 7 25 52.8 1.65 1
 1 7 25 32.24 0.76 1
 2 7 25 20.27 0.54 1
 3 7 25 1.42 0.19 1
 4 7 25 8.65 0.3 1
 5 7 25 0.48 0.19 1
 6 7 25 7.75 0.28 1
 7 7 25 8.29 0.38 1
 0 8 25 37.57 1.29 1
 1 8 25 14.07 0.41 1
 2 8 25 36.3 0.88 1
 3 8 25 80.06 1.76 1
 4 8 25 80.55 1.7 1
 5 8 25 4.19 0.24 1
 6 8 25 51.22 0.98 1
 7 8 25 2.45 0.24 1
 0 9 25 14.31 0.67 1
 1 9 25 1.19 0.22 1
 2 9 25 20.14 0.54 1
 3 9 25 12.87 0.43 1
 4 9 25 1.89 0.2 1
 5 9 25 37.76 0.86 1
 6 9 25 0.52 0.15 1
 0 10 25 32.33 0.99 1
 1 10 25 97.9 2.03 1
 2 10 25 2.14 0.22 1
 3 10 25 13.87 0.41 1
 4 10 25 9.74 0.34 1
 5 10 25 18.93 0.51 1
 0 11 25 17 0.76 1
 1 11 25 1.47 0.23 1
 2 11 25 5.34 0.27 1
 3 11 25 16.89 0.46 1
 4 11 25 0.39 0.21 1
 5 11 25 12.74 0.4 1
 0 12 25 1.09 0.35 1
 1 12 25 21.22 0.59 1
 2 12 25 15.82 0.45 1
 3 12 25 8.41 0.35 1
 4 12 25 1.87 0.23 1
 0 13 25 28.05 1.02 1
 1 13 25 1.74 0.26 1
 2 13 25 18.22 0.65 1
 0 0 26 1.51 0.32 1
 1 0 26 272.81 7.33 1
 2 0 26 3.79 0.3 1
 3 0 26 40.42 1.26 1
 4 0 26 27.84 1.13 1
 5 0 26 25.72 1.02 1
 6 0 26 0.73 0.31 1
 7 0 26 59.51 2.03 1
 8 0 26 11.13 0.6 1
 0 1 26 201.61 5.61 1
 1 1 26 169.91 3.4 1
 2 1 26 138.86 2.39 1
 3 1 26 33.53 0.77 1
 4 1 26 29.63 0.87 1
 5 1 26 91.74 2.14 1
 6 1 26 62.39 1.6 1
 7 1 26 38.66 0.85 1
 8 1 26 12.69 0.39 1
 0 2 26 2.42 0.23 1
 1 2 26 86.06 1.84 1
 2 2 26 34.89 0.72 1
 3 2 26 10.96 0.31 1
 4 2 26 119.92 3.32 1
 5 2 26 5 0.24 1
 6 2 26 20.84 0.63 1
 7 2 26 32.22 0.74 1
 8 2 26 0.22 0.19 1
 0 3 26 218.95 5.7 1
 1 3 26 120.01 2.44 1
 2 3 26 41.73 0.88 1
 3 3 26 132.64 2.86 1
 4 3 26 9.55 0.38 1
 5 3 26 47.69 1.02 1
 6 3 26 103.88 2.33 1
 7 3 26 3.7 0.24 1
 8 3 26 10.88 0.34 1
 0 4 26 3.17 0.23 1
 1 4 26 20.71 0.51 1
 2 4 26 88.4 1.79 1
 3 4 26 4.37 0.25 1
 4 4 26 153.05 3.73 1
 5 4 26 12.57 0.39 1
 6 4 26 43.82 1.13 1
 7 4 26 26.87 0.63 1
 8 4 26 6.38 0.25 1
 0 5 26 23.05 0.72 1
 1 5 26 7.36 0.25 1
 2 5 26 233.51 4.86 1
 3 5 26 5.52 0.26 1
 4 5 26 4.54 0.21 1
 5 5 26 29.29 0.72 1
 6 5 26 9.29 0.3 1
 7 5 26 8.34 0.29 1
 0 6 26 11.92 0.48 1
 1 6 26 145.21 2.98 1
 2 6 26 7.96 0.3 1
 3 6 26 11.24 0.4 1
 4 6 26 43.12 0.98 1
 5 6 26 16.3 0.47 1
 6 6 26 26.09 0.63 1
 7 6 26 32.83 0.77 1
 0 7 26 43.53 1.46 1
 1 7 26 29.5 0.72 1
 2 7 26 12.09 0.41 1
 3 7 26 162.36 3.44 1
 4 7 26 40.73 0.96 1
 5 7 26 56.26 1.39 1
 6 7 26 20.68 0.51 1
 7 7 26 0.3 0.25 1
 0 8 26 3.44 0.35 1
 1 8 26 99.72 2.04 1
 2 8 26 8.33 0.3 1
 3 8 26 4.38 0.24 1
 4 8 26 9.64 0.37 1
 5 8 26 14.47 0.48 1
 6 8 26 19.48 0.52 1
 0 9 26 3.19 0.31 1
 1 9 26 31.34 0.74 1
 2 9 26 5.56 0.29 1
 3 9 26 38.77 0.91 1
 4 9 26 7.38 0.28 1
 5 9 26 55.34 1.18 1
 6 9 26 0.06 0.14 1
 0 10 26 0 0.28 1
 1 10 26 78.79 1.62 1
 2 10 26 18.15 0.52 1
 3 10 26 5.69 0.26 1
 4 10 26 15.04 0.46 1
 5 10 26 17.02 0.47 1
 0 11 26 86.17 2.61 1
 1 11 26 5.3 0.28 1
 2 11 26 78.5 1.71 1
 3 11 26 1.77 0.22 1
 4 11 26 3.09 0.25 1
 0 12 26 3.03 0.37 1
 1 12 26 15.32 0.5 1
 2 12 26 26.02 0.67 1
 3 12 26 8.32 0.36 1
 0 13 26 35.28 1.29 1
 1 0 27 23.24 0.75 1
 2 0 27 5.01 0.27 1
 3 0 27 63.67 1.99 1
 4 0 27 100.01 3.61 1
 5 0 27 1.38 0.26 1
 6 0 27 13.46 0.66 1
 7 0 27 28.76 1.14 1
 8 0 27 5.82 0.37 1
 0 1 27 40.09 1.15 1
 1 1 27 48.9 1.06 1
 2 1 27 53.17 1.05 1
 3 1 27 16.77 0.47 1
 4 1 27 21.97 0.67 1
 5 1 27 19.11 0.49 1
 6 1 27 19.79 0.66 1
 7 1 27 9.62 0.33 1
 8 1 27 8.92 0.36 1
 0 2 27 2.41 0.22 1
 1 2 27 57.7 1.25 1
 2 2 27 46.45 0.95 1
 3 2 27 25.43 0.64 1
 4 2 27 125.73 3.09 1
 5 2 27 7.86 0.29 1
 6 2 27 22.49 0.61 1
 7 2 27 15.96 0.42 1
 8 2 27 3.79 0.26 1
 0 3 27 0.49 0.21 1
 1 3 27 25.73 0.6 1
 2 3 27 112.95 2.3 1
 3 3 27 57.83 1.41 1
 4 3 27 34.9 0.86 1
 5 3 27 67.62 1.42 1
 6 3 27 20.99 0.54 1
 7 3 27 40.11 0.91 1
 0 4 27 0.28 0.21 1
 1 4 27 280.53 5.71 1
 2 4 27 25.5 0.6 1
 3 4 27 36.13 0.92 1
 4 4 27 20.41 0.62 1
 5 4 27 16.91 0.47 1
 6 4 27 4.17 0.28 1
 7 4 27 27.39 0.68 1
 0 5 27 0.65 0.22 1
 1 5 27 14.83 0.41 1
 2 5 27 2.14 0.2 1
 3 5 27 5.47 0.25 1
 4 5 27 2.29 0.18 1
 5 5 27 5.99 0.31 1
 6 5 27 1.7 0.17 1
 7 5 27 14.09 0.38 1
 0 6 27 35.04 1.15 1
 1 6 27 33.5 0.78 1
 2 6 27 10.7 0.35 1
 3 6 27 9.06 0.34 1
 4 6 27 34.03 0.75 1
 5 6 27 11.23 0.35 1
 6 6 27 16.37 0.43 1
 7 6 27 27.34 0.7 1
 0 7 27 97.48 3.07 1
 1 7 27 41.88 0.97 1
 2 7 27 78.86 1.73 1
 3 7 27 92.95 1.98 1
 4 7 27 1.68 0.22 1
 5 7 27 13.52 0.45 1
 6 7 27 33.78 0.77 1
 0 8 27 0.41 0.27 1
 1 8 27 7.87 0.29 1
 2 8 27 22.9 0.57 1
 3 8 27 69.94 1.45 1
 4 8 27 79.42 1.69 1
 5 8 27 10.84 0.35 1
 6 8 27 7.63 0.32 1
 0 9 27 23.12 0.78 1
 1 9 27 6.96 0.33 1
 2 9 27 30.2 0.71 1
 3 9 27 39.16 0.9 1
 4 9 27 10.08 0.36 1
 5 9 27 14.38 0.41 1
 0 10 27 0.59 0.3 1
 1 10 27 1.88 0.23 1
 2 10 27 2.2 0.24 1
 3 10 27 7.95 0.34 1
 4 10 27 17.15 0.45 1
 0 11 27 2.17 0.34 1
 1 11 27 31.92 0.83 1
 2 11 27 8.16 0.34 1
 3 11 27 26.83 0.63 1
 0 12 27 0.29 0.37 1
 1 12 27 36.24 0.9 1
 2 12 27 10.68 0.44 1
 0 0 28 28.8 1.24 1
 1 0 28 273.65 8.93 1
 2 0 28 8.11 0.39 1
 3 0 28 13.77 0.65 1
 4 0 28 13.38 0.79 1
 5 0 28 29.98 0.98 1
 6 0 28 0.11 0.28 1
 7 0 28 31.03 1.22 1
 0 1 28 12.83 0.46 1
 1 1 28 17.34 0.43 1
 2 1 28 36.37 0.8 1
 3 1 28 69.73 1.97 1
 4 1 28 12.82 0.44 1
 5 1 28 29.68 0.7 1
 6 1 28 8.45 0.35 1
 7 1 28 37.26 0.89 1
 0 2 28 20.59 0.7 1
 1 2 28 36.54 0.81 1
 2 2 28 26.45 0.6 1
 3 2 28 23.6 0.66 1
 4 2 28 59.88 1.33 1
 5 2 28 33.01 0.76 1
 6 2 28 30.66 0.78 1
 7 2 28 5.76 0.3 1
 0 3 28 18.36 0.63 1
 1 3 28 98.4 2.02 1
 2 3 28 85.53 1.96 1
 3 3 28 16.55 0.5 1
 4 3 28 10.35 0.32 1
 5 3 28 11.34 0.37 1
 6 3 28 19.33 0.5 1
 7 3 28 5.12 0.25 1
 0 4 28 1 0.25 1
 1 4 28 18.24 0.5 1
 2 4 28 46.38 1.05 1
 3 4 28 5.02 0.27 1
 4 4 28 170.61 3.63 1
 5 4 28 14.8 0.42 1
 6 4 28 16.87 0.52 1
 7 4 28 0 0.21 1
 0 5 28 53.52 1.7 1
 1 5 28 6.79 0.26 1
 2 5 28 41.22 1.08 1
 3 5 28 3.65 0.23 1
 4 5 28 30.64 0.69 1
 5 5 28 5.83 0.27 1
 6 5 28 48.36 1.15 1
 7 5 28 0.4 0.16 1
 0 6 28 17.03 0.68 1
 1 6 28 28.59 0.68 1
 2 6 28 47.58 1.12 1
 3 6 28 13.1 0.4 1
 4 6 28 74.87 1.52 1
 5 6 28 0.28 0.17 1
 6 6 28 6.76 0.26 1
 0 7 28 1.24 0.28 1
 1 7 28 38.23 0.89 1
 2 7 28 48.93 1.09 1
 3 7 28 39.06 0.89 1
 4 7 28 2.44 0.23 1
 5 7 28 37.53 0.9 1
 6 7 28 3.7 0.22 1
 0 8 28 15.98 0.68 1
 1 8 28 23.26 0.6 1
 2 8 28 46.29 1.01 1
 3 8 28 5.92 0.3 1
 4 8 28 2.71 0.23 1
 5 8 28 3.32 0.25 1
 0 9 28 0 0.28 1
 1 9 28 13.26 0.39 1
 2 9 28 13.32 0.41 1
 3 9 28 56.06 1.22 1
 4 9 28 4.77 0.29 1
 5 9 28 4.28 0.24 1
 0 10 28 3.2 0.44 1
 1 10 28 32.94 0.78 1
 2 10 28 52.22 1.16 1
 3 10 28 3.58 0.25 1
 4 10 28 15.52 0.44 1
 0 11 28 23.58 0.88 1
 1 11 28 6.3 0.35 1
 2 11 28 24.49 0.66 1
 3 11 28 2.62 0.24 1
 0 12 28 0.3 0.34 1
 1 0 29 36.72 1.21 1
 2 0 29 11.91 0.5 1
 3 0 29 2.01 0.33 1
 4 0 29 107.47 3.15 1
 5 0 29 0.21 0.27 1
 6 0 29 58.76 1.87 1
 7 0 29 3.38 0.37 1
 0 1 29 38.95 1.14 1
 1 1 29 29.02 0.68 1
 2 1 29 57.3 1.32 1
 3 1 29 94.28 2.44 1
 4 1 29 10.54 0.37 1
 5 1 29 16.11 0.49 1
 6 1 29 30.96 0.76 1
 7 1 29 14.78 0.5 1
 0 2 29 54.3 1.71 1
 1 2 29 138.91 2.98 1
 2 2 29 28.09 0.68 1
 3 2 29 36.83 0.92 1
 4 2 29 71.9 1.52 1
 5 2 29 19.08 0.54 1
 6 2 29 6.34 0.28 1
 7 2 29 6.06 0.3 1
 0 3 29 33.33 1.07 1
 1 3 29 90.91 2.01 1
 2 3 29 24.52 0.71 1
 3 3 29 70.15 1.69 1
 4 3 29 25.31 0.71 1
 5 3 29 79.82 1.51 1
 6 3 29 11.31 0.34 1
 7 3 29 0.39 0.17 1
 0 4 29 12.46 0.54 1
 1 4 29 48.7 1.16 1
 2 4 29 88.04 2.03 1
 3 4 29 15.12 0.43 1
 4 4 29 35.55 0.82 1
 5 4 29 8.51 0.33 1
 6 4 29 25.67 0.64 1
 7 4 29 26.64 0.7 1
 0 5 29 50.05 1.54 1
 1 5 29 15.89 0.44 1
 2 5 29 15.75 0.46 1
 3 5 29 104.05 2.15 1
 4 5 29 5.34 0.25 1
 5 5 29 14.57 0.49 1
 6 5 29 2.64 0.23 1
 0 6 29 1.96 0.29 1
 1 6 29 27.29 0.66 1
 2 6 29 40.5 0.96 1
 3 6 29 9.24 0.31 1
 4 6 29 58.07 1.25 1
 5 6 29 11.27 0.34 1
 6 6 29 21.17 0.6 1
 0 7 29 38.2 1.18 1
 1 7 29 12.49 0.39 1
 2 7 29 50.7 1.12 1
 3 7 29 6.51 0.34 1
 4 7 29 46.47 1.1 1
 5 7 29 0 0.19 1
 0 8 29 1.12 0.31 1
 1 8 29 13.01 0.4 1
 2 8 29 118.67 2.47 1
 3 8 29 0.55 0.21 1
 4 8 29 99.48 2.1 1
 5 8 29 3.8 0.24 1
 0 9 29 2.7 0.34 1
 1 9 29 4.7 0.25 1
 2 9 29 57.75 1.21 1
 3 9 29 2.1 0.23 1
 4 9 29 12.41 0.38 1
 0 10 29 0.35 0.34 1
 1 10 29 37.88 0.88 1
 2 10 29 7.05 0.3 1
 3 10 29 35.7 0.8 1
 0 11 29 2.57 0.36 1
 1 11 29 11.65 0.41 1
 2 11 29 1.09 0.24 1
 0 0 30 24.48 1.21 1
 1 0 30 0 0.26 1
 2 0 30 2.38 0.24 1
 3 0 30 23.7 0.89 1
 4 0 30 15.18 0.61 1
 5 0 30 10.69 0.5 1
 6 0 30 40.17 1.3 1
 7 0 30 0.63 0.28 1
 0 1 30 17.81 0.65 1
 1 1 30 26.54 0.69 1
 2 1 30 26.13 0.67 1
 3 1 30 46.29 1.08 1
 4 1 30 0.81 0.2 1
 5 1 30 36.15 0.89 1
 6 1 30 3.77 0.27 1
 7 1 30 0.44 0.22 1
 0 2 30 35.38 1.15 1
 1 2 30 45.99 1.1 1
 2 2 30 17.17 0.5 1
 3 2 30 1.91 0.19 1
 4 2 30 54.19 1.22 1
 5 2 30 1.84 0.26 1
 6 2 30 19.68 0.53 1
 0 3 30 99.32 2.9 1
 1 3 30 3.3 0.22 1
 2 3 30 63.81 1.56 1
 3 3 30 24.61 0.6 1
 4 3 30 16.41 0.5 1
 5 3 30 2.14 0.24 1
 6 3 30 14.77 0.52 1
 0 4 30 0.12 0.24 1
 1 4 30 11.66 0.42 1
 2 4 30 30.88 0.78 1
 3 4 30 4.49 0.25 1
 4 4 30 21.66 0.54 1
 5 4 30 3.72 0.23 1
 6 4 30 5.47 0.26 1
 0 5 30 1.56 0.27 1
 1 5 30 0.38 0.19 1
 2 5 30 14.81 0.41 1
 3 5 30 8.75 0.31 1
 4 5 30 3.78 0.23 1
 5 5 30 29.89 0.75 1
 6 5 30 3.05 0.26 1
 0 6 30 1.13 0.29 1
 1 6 30 2.62 0.22 1
 2 6 30 22.17 0.59 1
 3 6 30 0 0.19 1
 4 6 30 18.01 0.5 1
 5 6 30 0.75 0.18 1
 0 7 30 0.5 0.28 1
 1 7 30 12.51 0.38 1
 2 7 30 7.43 0.31 1
 3 7 30 84.23 1.7 1
 4 7 30 14.59 0.49 1
 5 7 30 6.23 0.25 1
 0 8 30 10.06 0.53 1
 1 8 30 35.34 0.8 1
 2 8 30 12.64 0.37 1
 3 8 30 37.54 0.87 1
 4 8 30 1.92 0.22 1
 0 9 30 0.23 0.34 1
 1 9 30 23.02 0.56 1
 2 9 30 6.18 0.31 1
 3 9 30 9.49 0.33 1
 0 10 30 0.33 0.31 1
 1 10 30 1.1 0.25 1
 2 10 30 29.82 0.68 1
 1 0 31 3.37 0.34 1
 2 0 31 91.03 3.02 1
 3 0 31 124.26 3.64 1
 4 0 31 86.1 2.66 1
 5 0 31 3.72 0.39 1
 6 0 31 43.06 1.36 1
 0 1 31 131.34 4 1
 1 1 31 17.64 0.55 1
 2 1 31 48.36 1.11 1
 3 1 31 7.31 0.32 1
 4 1 31 5.95 0.28 1
 5 1 31 39.77 1.01 1
 6 1 31 16.17 0.58 1
 0 2 31 9.53 0.69 1
 1 2 31 55.67 1.43 1
 2 2 31 60.37 1.59 1
 3 2 31 25.91 0.73 1
 4 2 31 37.92 0.9 1
 5 2 31 12.41 0.47 1
 6 2 31 6.83 0.3 1
 0 3 31 0.12 0.27 1
 1 3 31 9.2 0.33 1
 2 3 31 11.76 0.38 1
 3 3 31 54.97 1.34 1
 4 3 31 5.5 0.24 1
 5 3 31 20.06 0.57 1
 6 3 31 0.53 0.21 1
 0 4 31 0.45 0.27 1
 1 4 31 40.46 0.91 1
 2 4 31 6.42 0.26 1
 3 4 31 26.62 0.67 1
 4 4 31 2.04 0.21 1
 5 4 31 1.88 0.21 1
 6 4 31 17.1 0.47 1
 0 5 31 1.89 0.3 1
 1 5 31 73.5 1.61 1
 2 5 31 12.87 0.4 1
 3 5 31 132.17 2.64 1
 4 5 31 44.16 1.01 1
 5 5 31 62.75 1.44 1
 0 6 31 6.33 0.4 1
 1 6 31 9.71 0.38 1
 2 6 31 90.18 2.03 1
 3 6 31 11.19 0.34 1
 4 6 31 61.15 1.33 1
 5 6 31 3.85 0.24 1
 0 7 31 11 0.52 1
 1 7 31 2.61 0.22 1
 2 7 31 16.57 0.46 1
 3 7 31 9.96 0.37 1
 4 7 31 9.18 0.35 1
 0 8 31 24.64 0.93 1
 1 8 31 12.23 0.42 1
 2 8 31 30.45 0.68 1
 3 8 31 0.34 0.22 1
 4 8 31 22.17 0.56 1
 0 9 31 71.34 2.27 1
 1 9 31 6.64 0.31 1
 2 9 31 17.77 0.47 1
 3 9 31 20 0.53 1
 0 10 31 0.22 0.31 1
 1 10 31 8.87 0.36 1
 0 0 32 7.27 0.53 1
 1 0 32 0.02 0.3 1
 2 0 32 7.13 0.64 1
 3 0 32 6.73 0.46 1
 4 0 32 29.23 1.06 1
 5 0 32 0.18 0.32 1
 6 0 32 3.78 0.34 1
 0 1 32 2.38 0.36 1
 1 1 32 5.38 0.34 1
 2 1 32 35.24 0.8 1
 3 1 32 15.58 0.45 1
 4 1 32 12.52 0.52 1
 5 1 32 18.5 0.57 1
 6 1 32 10.95 0.38 1
 0 2 32 41.74 1.5 1
 1 2 32 14.65 0.47 1
 2 2 32 111.33 2.34 1
 3 2 32 28.65 0.64 1
 4 2 32 29.8 0.73 1
 5 2 32 0.66 0.25 1
 0 3 32 60.87 2.2 1
 1 3 32 54.65 1.27 1
 2 3 32 0.18 0.17 1
 3 3 32 3.58 0.21 1
 4 3 32 1.95 0.2 1
 5 3 32 9.57 0.37 1
 0 4 32 43.58 1.55 1
 1 4 32 1.71 0.21 1
 2 4 32 19.85 0.51 1
 3 4 32 0.41 0.23 1
 4 4 32 21.78 0.54 1
 5 4 32 10.44 0.33 1
 0 5 32 9.09 0.52 1
 1 5 32 6.35 0.28 1
 2 5 32 1.98 0.22 1
 3 5 32 1.7 0.2 1
 4 5 32 1.55 0.24 1
 5 5 32 4.95 0.28 1
 0 6 32 0.22 0.28 1
 1 6 32 41.01 0.93 1
 2 6 32 2.01 0.22 1
 3 6 32 36.19 0.81 1
 4 6 32 7.62 0.32 1
 0 7 32 9.41 0.49 1
 1 7 32 11.69 0.39 1
 2 7 32 0.5 0.21 1
 3 7 32 22.61 0.6 1
 4 7 32 5.2 0.31 1
 0 8 32 3.14 0.36 1
 1 8 32 10.33 0.41 1
 2 8 32 3.68 0.24 1
 3 8 32 6.26 0.29 1
 0 9 32 2.48 0.34 1
 1 9 32 12.13 0.44 1
 1 0 33 4.04 0.38 1
 2 0 33 26.04 0.84 1
 3 0 33 117 3.69 1
 4 0 33 4.29 0.37 1
 5 0 33 22.78 1 1
 0 1 33 55.5 1.94 1
 1 1 33 28.1 0.71 1
 2 1 33 20.74 0.53 1
 3 1 33 16.31 0.48 1
 4 1 33 12.39 0.4 1
 5 1 33 21.15 0.65 1
 0 2 33 35.31 1.29 1
 1 2 33 28.97 0.75 1
 2 2 33 53.44 1.19 1
 3 2 33 22.94 0.54 1
 4 2 33 35.55 0.84 1
 5 2 33 8.64 0.38 1
 0 3 33 23.87 0.92 1
 1 3 33 19.73 0.62 1
 2 3 33 5.93 0.27 1
 3 3 33 59.42 1.26 1
 4 3 33 0.75 0.18 1
 5 3 33 45.58 1.04 1
 0 4 33 10.08 0.48 1
 1 4 33 55.54 1.29 1
 2 4 33 9.98 0.33 1
 3 4 33 50.21 1.15 1
 4 4 33 1.75 0.21 1
 0 5 33 0.51 0.3 1
 1 5 33 0.07 0.21 1
 2 5 33 6.73 0.31 1
 3 5 33 15.85 0.48 1
 4 5 33 2.73 0.25 1
 0 6 33 11.34 0.51 1
 1 6 33 8.46 0.34 1
 2 6 33 18.3 0.48 1
 3 6 33 15.56 0.44 1
 0 7 33 62.11 1.83 1
 1 7 33 6.54 0.32 1
 2 7 33 14.31 0.45 1
 3 7 33 11.05 0.4 1
 0 8 33 23.96 0.98 1
 1 8 33 2.89 0.25 1
 0 0 34 51.68 2.93 1
 1 0 34 31.38 1.04 1
 2 0 34 5.26 0.5 1
 3 0 34 34.57 1.17 1
 4 0 34 9.55 0.49 1
 0 1 34 73.63 2.73 1
 1 1 34 10.31 0.34 1
 2 1 34 12.7 0.35 1
 3 1 34 24.39 0.63 1
 4 1 34 8 0.39 1
 0 2 34 45.13 1.61 1
 1 2 34 1.93 0.22 1
 2 2 34 2.73 0.22 1
 3 2 34 0.42 0.17 1
 4 2 34 8.06 0.32 1
 0 3 34 4.47 0.45 1
 1 3 34 29.98 0.72 1
 2 3 34 18.39 0.49 1
 3 3 34 3.95 0.24 1
 4 3 34 1.14 0.2 1
 0 4 34 3.15 0.45 1
 1 4 34 6.28 0.29 1
 2 4 34 28.56 0.72 1
 3 4 34 5.01 0.29 1
 4 4 34 2.79 0.25 1
 0 5 34 70.23 2.21 1
 1 5 34 18.92 0.52 1
 2 5 34 13.64 0.43 1
 3 5 34 25.38 0.61 1
 0 6 34 16.56 0.68 1
 1 6 34 11.48 0.38 1
 2 6 34 11.18 0.37 1
 0 7 34 0.39 0.32 1
 1 7 34 0.42 0.22 1
 1 0 35 12.03 0.54 1
 2 0 35 9.08 0.41 1
 3 0 35 28.06 0.97 1
 4 0 35 8.83 0.48 1
 0 1 35 3.94 0.36 1
 1 1 35 1.98 0.23 1
 2 1 35 20.06 0.52 1
 3 1 35 13.6 0.48 1
 4 1 35 15.58 0.48 1
 0 2 35 19.15 0.78 1
 1 2 35 16.99 0.47 1
 2 2 35 10.94 0.38 1
 3 2 35 10.79 0.39 1
 0 3 35 59.57 1.89 1
 1 3 35 26.48 0.64 1
 2 3 35 14.3 0.42 1
 3 3 35 45.05 1.06 1
 0 4 35 14.09 0.61 1
 1 4 35 15.02 0.42 1
 2 4 35 3.08 0.24 1
 3 4 35 4.35 0.28 1
 0 5 35 5 0.41 1
 1 5 35 16.94 0.45 1
 2 5 35 9.4 0.41 1
 0 6 35 20.45 0.85 1
 1 6 35 17.89 0.5 1
 0 0 36 96.83 3.82 1
 1 0 36 38.39 1.33 1
 2 0 36 3.44 0.33 1
 3 0 36 0.1 0.33 1
 0 1 36 0.3 0.28 1
 1 1 36 11.14 0.38 1
 2 1 36 24.82 0.61 1
 3 1 36 6.02 0.3 1
 0 2 36 0.64 0.29 1
 1 2 36 16.56 0.47 1
 2 2 36 17.27 0.47 1
 0 3 36 21.46 0.78 1
 1 3 36 14.35 0.43 1
 2 3 36 26.33 0.62 1
 0 4 36 19.12 0.73 1
 1 4 36 0.64 0.23 1
 1 0 37 3.79 0.4 1
 0 1 37 4.65 0.43 1
 1 1 37 13.82 0.4 1
 0 2 37 0.77 0.29 1

_iucr_refine_fcf_details
;
data_S_Ylide6_quick_
_computing_structure_refinement   'olex2.refine 1.5 (Bourhis et al., 2015)'
_shelx_refln_list_code            4
loop_
  _space_group_symop_id
  _space_group_symop_operation_xyz
  1  x,y,z
  2  x+1/2,-y+1/2,-z
  3  -x,y+1/2,-z+1/2
  4  -x+1/2,-y,z+1/2

_space_group_crystal_system       orthorhombic
_space_group_IT_number            19
_space_group_name_H-M_alt         'P 21 21 21'
_space_group_name_Hall            ' P 2ac 2ab'
_symmetry_space_group_name_H-M    'P 21 21 21'
_symmetry_space_group_name_Hall   ' P 2ac 2ab'
_symmetry_Int_Tables_number       19
_cell_length_a                    5.8525(1)
_cell_length_b                    8.9324(1)
_cell_length_c                    18.3323(2)
_cell_angle_alpha                 90
_cell_angle_beta                  90
_cell_angle_gamma                 90
_cell_volume                      958.36(2)
loop_
  _refln_index_h
  _refln_index_k
  _refln_index_l
  _refln_F_squared_calc
  _refln_F_squared_meas
  _refln_F_squared_sigma
  _refln_F_squared_weight
  _refln_observed_status
0 0 4 1269.500 1273.030 136.052 0.001 o
0 0 6 338.502 336.561 14.707 0.090 o
0 0 8 611.464 604.297 23.205 0.036 o
0 0 10 2688.890 2622.570 125.384 0.001 o
0 0 12 994.344 940.348 58.228 0.006 o
0 0 14 857.385 855.265 32.223 0.019 o
0 0 16 500.420 497.758 18.836 0.054 o
0 0 18 129.661 134.852 5.169 0.724 o
0 0 20 441.853 431.992 17.536 0.063 o
0 0 22 93.097 91.971 4.179 1.118 o
0 0 24 140.960 137.892 5.639 0.609 o
0 0 26 1.645 1.510 0.320 196.898 o
0 0 28 29.283 28.794 1.240 12.657 o
0 0 30 22.487 24.475 1.210 13.457 o
0 0 32 6.856 7.269 0.530 71.053 o
0 0 34 51.816 51.669 2.929 2.303 o
0 0 36 93.177 96.810 3.819 1.328 o
0 1 4 416.840 386.121 17.556 0.063 o
0 1 5 954.819 932.040 29.814 0.021 o
0 1 6 2507.040 2422.000 77.894 0.003 o
0 1 7 1416.380 1364.490 40.132 0.012 o
0 1 8 231.245 218.845 5.959 0.517 o
0 1 9 82.218 75.535 2.100 4.166 o
0 1 10 22.684 22.265 0.750 33.812 o
0 1 11 281.434 268.785 10.878 0.163 o
0 1 12 592.424 544.019 20.626 0.045 o
0 1 13 690.115 660.175 23.705 0.034 o
0 1 14 68.281 65.207 1.900 5.152 o
0 1 15 1408.810 1386.260 36.953 0.013 o
0 1 16 80.657 78.624 2.150 3.991 o
0 1 17 155.018 156.928 4.239 1.028 o
0 1 18 403.628 398.159 10.958 0.154 o
0 1 19 461.633 453.997 12.577 0.117 o
0 1 20 4.319 4.219 0.250 316.772 o
0 1 21 250.540 249.609 7.478 0.335 o
0 1 22 0.204 0.090 0.210 457.959 o
0 1 23 303.112 299.479 9.338 0.216 o
0 1 24 13.538 12.707 0.500 77.073 o
0 1 25 159.509 161.557 4.519 0.910 o
0 1 26 203.314 201.569 5.609 0.589 o
0 1 27 39.230 40.082 1.150 14.129 o
0 1 28 12.358 12.827 0.460 90.841 o
0 1 29 40.803 38.942 1.140 14.322 o
0 1 30 18.462 17.806 0.650 45.355 o
0 1 31 131.896 131.313 3.999 1.175 o
0 1 32 2.484 2.380 0.360 155.347 o
0 1 33 55.920 55.489 1.940 5.079 o
0 1 34 71.450 73.615 2.729 2.586 o
0 1 35 4.005 3.939 0.360 154.543 o
0 1 36 0.209 0.300 0.280 257.600 o
0 1 37 4.187 4.649 0.430 108.474 o
0 2 0 2.224 2.420 0.240 348.467 o
0 2 1 1410.390 1491.800 60.188 0.005 o
0 2 2 9765.020 9535.490 338.601 0.000 o
0 2 3 49.906 49.080 1.530 8.048 o
0 2 4 323.654 336.351 9.608 0.203 o
0 2 5 1276.530 1309.610 35.973 0.014 o
0 2 6 52.824 53.629 1.500 8.267 o
0 2 7 89.077 86.902 2.310 3.440 o
0 2 8 33.896 33.333 0.940 21.006 o
0 2 9 6.091 6.139 0.230 364.200 o
0 2 10 357.792 346.979 13.057 0.113 o
0 2 11 1612.560 1527.660 61.597 0.005 o
0 2 12 1469.050 1367.430 46.001 0.009 o
0 2 13 694.864 672.353 19.716 0.048 o
0 2 14 649.106 642.489 17.626 0.059 o
0 2 15 163.115 160.897 4.339 0.978 o
0 2 16 1.839 2.020 0.150 887.885 o
0 2 17 55.055 53.799 1.550 7.747 o
0 2 18 2.925 3.209 0.190 549.952 o
0 2 19 444.141 451.948 13.827 0.099 o
0 2 20 204.760 200.559 6.209 0.488 o
0 2 21 10.155 9.838 0.400 120.997 o
0 2 22 12.028 12.277 0.480 83.996 o
0 2 23 212.578 209.747 6.089 0.503 o
0 2 24 12.855 12.647 0.460 90.649 o
0 2 25 0.968 1.270 0.200 503.936 o
0 2 26 1.898 2.420 0.230 379.682 o
0 2 27 2.640 2.410 0.220 413.445 o
0 2 28 20.668 20.586 0.700 38.901 o
0 2 29 53.510 54.289 1.710 6.469 o
0 2 30 34.092 35.373 1.150 14.384 o
0 2 31 9.114 9.528 0.690 41.905 o
0 2 32 42.928 41.731 1.500 8.508 o
0 2 33 34.806 35.303 1.290 11.555 o
0 2 34 46.702 45.121 1.610 7.376 o
0 2 35 18.675 19.146 0.780 31.922 o
0 2 36 0.758 0.640 0.290 240.052 o
0 2 37 0.366 0.770 0.290 240.104 o
0 3 1 276.848 309.047 9.168 0.225 o
0 3 2 102.985 112.447 3.219 1.813 o
0 3 3 66.176 70.336 1.970 4.816 o
0 3 4 553.713 584.621 16.117 0.072 o
0 3 5 0.026 0.070 0.070 4121.710 o
0 3 6 337.428 355.957 9.778 0.195 o
0 3 7 1121.070 1127.550 36.263 0.014 o
0 3 8 81.812 79.284 2.569 2.863 o
0 3 9 110.618 111.097 3.999 1.199 o
0 3 10 1213.030 1198.020 40.122 0.012 o
0 3 11 263.690 265.496 8.848 0.243 o
0 3 12 263.532 261.187 8.788 0.246 o
0 3 13 0.154 0.350 0.120 1402.240 o
0 3 14 881.324 879.540 25.905 0.028 o
0 3 15 89.285 88.022 2.579 2.806 o
0 3 16 89.542 92.121 2.789 2.421 o
0 3 17 125.242 123.185 3.689 1.376 o
0 3 18 93.644 88.632 2.589 2.771 o
0 3 19 1.901 1.560 0.220 415.412 o
0 3 20 489.961 484.801 13.807 0.098 o
0 3 21 236.601 229.653 6.579 0.429 o
0 3 22 288.686 284.602 7.908 0.296 o
0 3 23 2.586 2.799 0.280 256.033 o
0 3 24 376.750 371.334 10.988 0.155 o
0 3 25 75.154 74.035 2.080 4.288 o
0 3 26 219.740 218.905 5.699 0.564 o
0 3 27 0.693 0.490 0.210 457.700 o
0 3 28 18.673 18.356 0.630 48.028 o
0 3 29 35.126 33.323 1.070 16.466 o
0 3 30 98.394 99.300 2.899 2.225 o
0 3 31 0.261 0.120 0.270 277.037 o
0 3 32 63.365 60.858 2.200 3.954 o
0 3 33 22.841 23.865 0.920 22.867 o
0 3 34 4.519 4.469 0.450 99.058 o
0 3 35 58.158 59.558 1.890 5.304 o
0 3 36 22.052 21.456 0.780 31.502 o
0 4 0 1601.400 1768.940 76.814 0.003 o
0 4 1 3918.430 4267.190 121.565 0.001 o
0 4 2 57.342 63.337 1.770 5.986 o
0 4 3 870.268 969.092 25.685 0.028 o
0 4 4 262.254 278.193 7.958 0.296 o
0 4 5 647.095 692.689 21.366 0.041 o
0 4 6 20.893 20.476 0.830 28.113 o
0 4 7 1242.770 1341.940 50.640 0.008 o
0 4 8 15.760 15.847 0.630 48.787 o
0 4 9 3001.870 3142.660 126.914 0.001 o
0 4 10 17.132 17.366 0.730 36.509 o
0 4 11 237.403 244.080 9.278 0.224 o
0 4 12 136.940 133.313 4.559 0.916 o
0 4 13 225.438 230.063 6.839 0.401 o
0 4 14 35.169 33.103 1.050 17.059 o
0 4 15 8.422 9.258 0.370 142.144 o
0 4 16 80.101 79.424 2.420 3.209 o
0 4 17 328.932 327.033 9.748 0.197 o
0 4 18 4.673 4.949 0.290 235.791 o
0 4 19 7.663 7.808 0.320 189.687 o
0 4 20 9.370 8.858 0.350 157.421 o
0 4 21 112.364 113.937 3.219 1.797 o
0 4 22 217.761 214.396 5.799 0.548 o
0 4 23 0.539 0.850 0.190 559.031 o
0 4 24 87.730 85.962 2.360 3.316 o
0 4 25 2.615 2.999 0.240 347.529 o
0 4 26 2.606 3.169 0.230 377.971 o
0 4 27 0.607 0.280 0.210 457.802 o
0 4 28 1.026 1.000 0.250 322.783 o
0 4 29 12.346 12.457 0.540 66.853 o
0 4 30 0.048 0.120 0.240 350.637 o
0 4 31 0.176 0.450 0.270 277.030 o
0 4 32 45.258 43.571 1.550 7.953 o
0 4 33 9.815 10.078 0.480 85.176 o
0 4 34 2.778 3.149 0.450 99.454 o
0 4 35 13.611 14.087 0.610 52.447 o
0 4 36 18.690 19.116 0.730 36.247 o
0 5 1 465.087 523.183 24.865 0.032 o
0 5 2 120.325 139.541 7.548 0.348 o
0 5 3 62.895 68.626 3.759 1.400 o
0 5 4 216.515 238.361 12.647 0.124 o
0 5 5 28.453 29.884 1.680 7.013 o
0 5 6 99.930 103.479 4.599 0.924 o
0 5 7 42.090 41.831 1.560 7.906 o
0 5 8 538.377 561.235 19.886 0.049 o
0 5 9 0.271 0.400 0.160 788.731 o
0 5 10 1088.170 1115.700 37.782 0.013 o
0 5 11 266.535 274.284 8.458 0.264 o
0 5 12 1906.210 1935.570 57.298 0.006 o
0 5 13 10.062 9.458 0.390 127.214 o
0 5 14 157.813 156.168 4.519 0.913 o
0 5 15 188.124 192.411 5.349 0.650 o
0 5 16 154.952 152.499 4.269 1.017 o
0 5 17 55.205 53.079 1.470 8.542 o
0 5 18 19.811 20.296 0.640 46.224 o
0 5 19 34.175 33.833 0.990 19.061 o
0 5 20 86.557 84.683 2.390 3.248 o
0 5 21 139.217 140.021 3.929 1.204 o
0 5 22 528.653 527.192 14.077 0.093 o
0 5 23 43.013 42.931 1.250 11.957 o
0 5 24 806.223 801.536 21.396 0.040 o
0 5 25 222.101 219.025 5.839 0.539 o
0 5 26 23.093 23.045 0.720 36.398 o
0 5 27 1.005 0.650 0.220 416.826 o
0 5 28 54.970 53.509 1.700 6.529 o
0 5 29 50.849 50.040 1.540 7.930 o
0 5 30 1.694 1.560 0.270 276.342 o
0 5 31 2.133 1.890 0.300 223.692 o
0 5 32 9.842 9.088 0.520 72.991 o
0 5 33 0.363 0.510 0.300 224.380 o
0 5 34 70.817 70.216 2.210 3.865 o
0 5 35 5.474 4.999 0.410 118.780 o
0 6 0 492.444 520.704 27.654 0.026 o
0 6 1 374.155 401.058 13.487 0.105 o
0 6 2 1050.570 1152.490 43.311 0.010 o
0 6 3 958.235 1031.470 34.803 0.016 o
0 6 4 41.542 45.131 1.430 9.307 o
0 6 5 237.264 250.159 7.788 0.312 o
0 6 6 352.358 390.480 12.487 0.122 o
0 6 7 1206.160 1293.360 39.712 0.012 o
0 6 8 26.247 27.734 0.890 24.012 o
0 6 9 964.437 1010.130 29.864 0.021 o
0 6 10 492.396 512.315 13.697 0.099 o
0 6 11 255.426 264.246 7.119 0.365 o
0 6 12 311.691 318.215 8.768 0.241 o
0 6 13 67.903 68.466 1.960 4.856 o
0 6 14 362.314 369.305 9.888 0.189 o
0 6 15 23.702 24.565 0.950 21.442 o
0 6 16 168.740 168.326 4.709 0.837 o
0 6 17 2.168 1.960 0.190 554.833 o
0 6 18 6.586 6.529 0.300 217.275 o
0 6 19 69.685 71.815 1.990 4.697 o
0 6 20 4.132 4.079 0.300 221.554 o
0 6 21 129.474 129.664 3.529 1.484 o
0 6 22 75.179 74.075 2.140 4.069 o
0 6 23 19.163 18.816 0.640 46.487 o
0 6 24 0.902 0.640 0.220 416.899 o
0 6 25 32.660 32.663 0.980 19.542 o
0 6 26 11.878 11.918 0.480 84.122 o
0 6 27 34.623 35.033 1.150 14.372 o
0 6 28 16.887 17.026 0.680 41.898 o
0 6 29 1.948 1.960 0.290 239.410 o
0 6 30 0.835 1.130 0.290 239.982 o
0 6 31 6.834 6.329 0.400 123.873 o
0 6 32 0.129 0.220 0.280 257.607 o
0 6 33 10.883 11.338 0.510 75.237 o
0 6 34 15.442 16.557 0.680 42.118 o
0 6 35 19.147 20.446 0.850 26.973 o
0 7 1 83.173 87.872 2.350 3.358 o
0 7 2 345.666 352.708 10.468 0.171 o
0 7 3 10.429 12.357 0.440 99.984 o
0 7 4 221.289 231.543 6.649 0.424 o
0 7 5 47.433 51.889 1.450 8.911 o
0 7 6 329.047 354.508 9.478 0.207 o
0 7 7 198.105 207.658 5.779 0.558 o
0 7 8 196.578 205.038 5.709 0.572 o
0 7 9 242.164 261.247 7.279 0.353 o
0 7 10 186.413 194.020 5.419 0.635 o
0 7 11 304.486 309.877 8.318 0.267 o
0 7 12 242.410 257.447 6.879 0.392 o
0 7 13 102.833 104.689 2.959 2.127 o
0 7 14 111.605 111.167 3.139 1.886 o
0 7 15 1.186 1.700 0.180 620.941 o
0 7 16 13.675 13.507 0.550 64.074 o
0 7 17 102.143 100.609 2.759 2.426 o
0 7 18 0.178 0.140 0.180 623.323 o
0 7 19 98.048 95.540 2.729 2.493 o
0 7 20 0.074 0.000 0.200 504.919 o
0 7 21 164.105 162.577 4.569 0.889 o
0 7 22 382.860 390.300 10.458 0.169 o
0 7 23 345.357 340.560 8.898 0.231 o
0 7 24 1.584 1.120 0.240 349.790 o
0 7 25 56.919 52.789 1.650 6.884 o
0 7 26 43.451 43.521 1.460 8.932 o
0 7 27 101.257 97.460 3.069 1.998 o
0 7 28 1.145 1.240 0.280 257.302 o
0 7 29 39.789 38.192 1.180 13.483 o
0 7 30 0.033 0.500 0.280 257.605 o
0 7 31 10.843 10.998 0.520 72.511 o
0 7 32 10.046 9.408 0.490 81.859 o
0 7 33 60.852 62.097 1.830 5.601 o
0 7 34 0.013 0.390 0.320 197.232 o
0 8 0 666.534 742.888 29.754 0.022 o
0 8 1 199.996 220.615 5.919 0.532 o
0 8 2 644.320 714.294 19.646 0.048 o
0 8 3 1.270 1.150 0.160 785.757 o
0 8 4 870.172 953.765 26.235 0.027 o
0 8 5 0.734 0.860 0.150 895.996 o
0 8 6 21.719 22.585 0.810 29.301 o
0 8 7 0.860 0.830 0.170 697.658 o
0 8 8 409.875 435.521 12.057 0.128 o
0 8 9 58.044 58.918 1.650 6.833 o
0 8 10 393.253 414.305 11.078 0.151 o
0 8 11 21.616 23.425 0.730 35.638 o
0 8 12 228.620 234.572 6.539 0.435 o
0 8 13 1.863 2.190 0.270 276.040 o
0 8 14 532.595 547.488 14.617 0.086 o
0 8 15 85.332 86.542 2.479 3.035 o
0 8 16 20.540 21.875 0.700 38.827 o
0 8 17 11.061 11.658 0.420 109.121 o
0 8 18 86.791 85.942 2.380 3.270 o
0 8 19 34.828 34.523 1.020 17.984 o
0 8 20 190.746 191.331 5.189 0.686 o
0 8 21 32.770 32.463 0.970 19.918 o
0 8 22 3.714 3.599 0.270 273.574 o
0 8 23 7.853 8.678 0.390 128.949 o
0 8 24 8.558 8.568 0.410 116.662 o
0 8 25 36.718 37.562 1.290 11.489 o
0 8 26 3.286 3.439 0.350 163.852 o
0 8 27 0.411 0.410 0.270 277.005 o
0 8 28 16.606 15.977 0.680 42.005 o
0 8 29 0.972 1.120 0.310 210.009 o
0 8 30 10.371 10.058 0.530 70.098 o
0 8 31 23.444 24.635 0.930 22.345 o
0 8 32 3.607 3.139 0.360 154.864 o
0 8 33 23.921 23.955 0.980 20.204 o
0 9 1 233.940 240.481 6.339 0.459 o
0 9 2 538.378 563.775 15.107 0.081 o
0 9 3 180.549 192.701 5.399 0.641 o
0 9 4 176.548 190.481 5.299 0.666 o
0 9 5 13.583 14.947 0.500 76.648 o
0 9 6 6.214 6.189 0.350 161.396 o
0 9 7 136.251 146.820 3.979 1.176 o
0 9 8 252.990 256.498 7.378 0.343 o
0 9 9 12.116 13.057 0.460 90.901 o
0 9 10 102.740 100.489 2.769 2.409 o
0 9 11 61.680 63.817 1.790 5.819 o
0 9 12 116.619 118.896 3.199 1.806 o
0 9 13 254.658 264.616 7.348 0.345 o
0 9 14 40.698 40.022 1.220 12.618 o
0 9 15 144.031 146.970 4.019 1.147 o
0 9 16 115.795 115.596 3.149 1.863 o
0 9 17 41.817 41.611 1.250 12.008 o
0 9 18 18.260 19.986 0.660 43.915 o
0 9 19 41.960 40.642 1.190 13.164 o
0 9 20 24.965 24.305 0.760 32.599 o
0 9 21 169.548 167.556 4.559 0.888 o
0 9 22 227.121 230.853 6.669 0.420 o
0 9 23 381.755 385.001 12.438 0.123 o
0 9 24 27.715 28.014 1.000 19.180 o
0 9 25 14.906 14.307 0.670 43.554 o
0 9 26 3.301 3.189 0.310 208.580 o
0 9 27 22.432 23.115 0.780 31.382 o
0 9 28 0.004 0.000 0.280 257.613 o
0 9 29 3.337 2.699 0.340 173.708 o
0 9 30 0.043 0.230 0.340 174.712 o
0 9 31 73.105 71.325 2.270 3.663 o
0 9 32 2.187 2.479 0.340 174.174 o
0 10 0 1396.000 1497.970 60.338 0.005 o
0 10 1 145.924 155.338 4.349 0.988 o
0 10 2 616.486 650.207 17.346 0.062 o
0 10 3 640.832 665.764 18.346 0.055 o
0 10 4 16.143 17.446 0.570 58.758 o
0 10 5 355.909 369.824 10.268 0.177 o
0 10 6 127.202 130.603 3.679 1.377 o
0 10 7 175.240 184.582 4.999 0.743 o
0 10 8 251.599 258.357 6.949 0.383 o
0 10 9 217.789 221.735 6.609 0.430 o
0 10 10 68.838 71.345 2.050 4.453 o
0 10 11 95.242 94.091 2.609 2.719 o
0 10 12 298.053 303.768 8.148 0.278 o
0 10 13 36.026 36.223 1.070 16.365 o
0 10 14 60.697 62.697 1.830 5.599 o
0 10 15 74.764 74.855 2.170 3.966 o
0 10 16 397.847 417.695 11.188 0.148 o
0 10 17 1.587 2.010 0.240 349.399 o
0 10 18 0.189 0.120 0.230 381.779 o
0 10 19 51.988 52.649 1.620 7.184 o
0 10 20 13.000 12.637 0.530 69.105 o
0 10 21 17.849 18.436 0.740 35.439 o
0 10 22 4.043 3.749 0.330 183.664 o
0 10 23 1.489 1.140 0.310 209.883 o
0 10 24 0.411 0.180 0.270 277.020 o
0 10 25 33.683 32.323 0.990 19.130 o
0 10 26 0.005 0.000 0.280 257.613 o
0 10 27 0.641 0.590 0.300 224.343 o
0 10 28 2.618 3.199 0.440 104.031 o
0 10 29 0.504 0.350 0.340 174.692 o
0 10 30 0.056 0.330 0.310 210.162 o
0 10 31 0.028 0.220 0.310 210.164 o
0 11 1 164.411 172.725 4.639 0.861 o
0 11 2 75.376 79.444 2.210 3.820 o
0 11 3 176.107 178.394 4.979 0.750 o
0 11 4 65.052 68.256 1.910 5.116 o
0 11 5 35.691 34.633 1.060 16.703 o
0 11 6 9.951 9.978 0.400 121.086 o
0 11 7 30.765 32.153 0.960 20.433 o
0 11 8 59.606 63.247 1.790 5.841 o
0 11 9 1.219 1.570 0.230 380.912 o
0 11 10 638.238 666.544 16.627 0.066 o
0 11 11 2.770 2.230 0.260 296.752 o
0 11 12 274.636 280.453 7.528 0.326 o
0 11 13 115.434 115.546 3.189 1.821 o
0 11 14 14.986 13.597 0.490 79.343 o
0 11 15 77.664 76.594 2.150 4.014 o
0 11 16 23.157 23.895 0.790 30.526 o
0 11 17 53.363 52.369 1.610 7.253 o
0 11 18 245.910 253.168 7.908 0.302 o
0 11 19 63.165 63.377 2.270 3.722 o
0 11 20 24.703 26.704 0.960 20.914 o
0 11 21 23.390 23.945 0.880 24.858 o
0 11 22 152.415 148.160 4.069 1.114 o
0 11 23 3.669 4.339 0.340 173.158 o
0 11 24 117.385 114.127 3.259 1.748 o
0 11 25 16.312 16.997 0.760 33.868 o
0 11 26 87.530 86.152 2.609 2.755 o
0 11 27 2.229 2.170 0.340 174.209 o
0 11 28 23.100 23.575 0.880 24.889 o
0 11 29 2.164 2.569 0.360 155.405 o
0 12 0 0.348 0.300 0.300 224.391 o
0 12 1 173.932 186.072 5.609 0.600 o
0 12 2 41.648 41.522 1.200 12.958 o
0 12 3 181.250 195.360 5.479 0.623 o
0 12 4 16.452 16.337 0.590 55.098 o
0 12 5 79.412 85.253 2.360 3.353 o
0 12 6 5.878 7.069 0.440 102.889 o
0 12 7 322.583 334.092 9.288 0.216 o
0 12 8 92.755 98.060 2.709 2.538 o
0 12 9 42.803 43.391 1.270 11.610 o
0 12 10 2.172 2.689 0.270 275.625 o
0 12 11 235.674 232.972 6.539 0.434 o
0 12 12 38.554 40.322 1.280 11.585 o
0 12 13 106.031 106.958 2.959 2.118 o
0 12 14 44.420 45.581 1.430 9.254 o
0 12 15 0.925 0.900 0.290 239.988 o
0 12 16 231.877 234.422 7.628 0.326 o
0 12 17 105.498 103.959 3.449 1.596 o
0 12 18 4.127 5.009 0.370 146.101 o
0 12 19 11.897 12.967 0.540 66.902 o
0 12 20 0.027 0.130 0.280 257.612 o
0 12 21 68.681 66.676 2.040 4.510 o
0 12 22 5.451 5.749 0.630 50.617 o
0 12 23 6.032 5.989 0.430 107.785 o
0 12 24 20.388 20.426 0.790 30.947 o
0 12 25 0.942 1.090 0.350 164.782 o
0 12 26 3.220 3.029 0.370 146.798 o
0 12 27 0.205 0.290 0.370 147.526 o
0 12 28 0.080 0.300 0.340 174.711 o
0 13 1 80.710 82.933 2.549 2.903 o
0 13 2 18.919 18.666 0.630 47.950 o
0 13 3 15.215 15.417 0.560 61.276 o
0 13 4 8.147 9.168 0.440 101.729 o
0 13 5 26.199 26.715 0.840 26.813 o
0 13 6 0.118 0.400 0.240 350.621 o
0 13 7 112.854 115.346 3.289 1.725 o
0 13 8 23.360 26.555 0.860 25.878 o
0 13 9 12.695 12.018 0.490 80.544 o
0 13 10 3.478 2.759 0.280 255.273 o
0 13 11 53.980 53.219 1.780 6.000 o
0 13 12 48.646 52.879 1.860 5.562 o
0 13 13 4.428 3.969 0.600 55.908 o
0 13 14 164.287 166.916 5.459 0.638 o
0 13 15 7.651 6.509 0.550 65.977 o
0 13 16 12.867 14.267 0.760 34.245 o
0 13 17 0.412 0.500 0.290 240.115 o
0 13 18 23.613 19.566 0.770 32.219 o
0 13 19 0.056 0.020 0.330 185.462 o
0 13 20 69.658 72.245 2.489 3.088 o
0 13 21 16.628 17.346 0.710 38.574 o
0 13 22 75.142 74.965 2.200 3.864 o
0 13 23 33.983 34.083 1.410 9.769 o
0 13 24 58.149 58.158 1.860 5.471 o
0 13 25 28.260 28.044 1.020 18.447 o
0 13 26 34.895 35.273 1.290 11.553 o
0 14 0 32.833 30.124 2.210 4.077 o
0 14 1 138.683 146.170 4.799 0.828 o
0 14 2 305.344 299.429 9.748 0.199 o
0 14 3 0.912 1.990 0.320 197.022 o
0 14 4 119.881 111.237 3.899 1.251 o
0 14 5 2.968 3.199 0.350 164.021 o
0 14 6 63.105 60.058 2.310 3.606 o
0 14 7 39.729 42.901 1.700 6.723 o
0 14 8 44.780 43.521 1.700 6.677 o
0 14 9 86.380 85.912 3.199 1.879 o
0 14 10 6.580 6.899 0.490 83.059 o
0 14 11 60.856 63.347 2.569 2.942 o
0 14 12 193.631 197.240 7.059 0.385 o
0 14 13 9.279 9.408 0.590 57.044 o
0 14 14 29.129 28.944 1.170 14.155 o
0 14 15 0.252 0.090 0.350 164.869 o
0 14 16 0.012 0.530 0.350 164.869 o
0 14 17 10.104 9.688 0.500 78.647 o
0 14 18 5.831 6.279 0.410 118.421 o
0 14 19 21.646 20.136 0.760 33.206 o
0 14 20 1.132 1.300 0.320 197.049 o
0 14 21 0.909 0.790 0.350 164.802 o
0 14 22 2.062 2.030 0.380 139.589 o
0 14 23 2.189 2.170 0.420 114.283 o
0 15 1 43.483 43.461 1.510 8.382 o
0 15 2 45.263 46.471 1.520 8.233 o
0 15 3 16.656 15.777 0.690 40.847 o
0 15 4 2.139 2.230 0.340 174.227 o
0 15 5 24.534 24.245 0.880 24.772 o
0 15 6 1.102 1.040 0.320 197.080 o
0 15 7 3.243 2.080 0.340 173.873 o
0 15 8 0.790 1.210 0.340 174.624 o
0 15 9 106.521 100.819 3.229 1.806 o
0 15 10 0.036 0.040 0.320 197.235 o
0 15 11 7.291 7.099 0.480 86.319 o
0 15 12 58.313 55.799 1.680 6.625 o
0 15 13 160.009 152.669 4.329 0.988 o
0 15 14 6.148 6.269 0.390 130.535 o
0 15 15 29.093 26.045 0.860 25.449 o
0 15 16 6.053 6.269 0.470 90.378 o
0 15 17 50.994 48.520 1.380 9.725 o
0 15 18 11.801 11.668 0.560 62.515 o
0 15 19 79.818 78.234 2.380 3.314 o
0 15 20 0.602 0.580 0.360 155.811 o
0 15 21 19.921 20.576 0.870 25.739 o
0 16 0 441.953 428.512 18.886 0.055 o
0 16 1 0.259 0.610 0.410 120.141 o
0 16 2 119.017 113.097 3.799 1.313 o
0 16 3 0.093 0.180 0.350 164.871 o
0 16 4 27.693 27.574 1.070 16.869 o
0 16 5 7.519 7.618 0.470 89.840 o
0 16 6 66.469 63.897 2.150 4.107 o
0 16 7 1.373 1.840 0.350 164.657 o
0 16 8 0.021 0.000 0.360 155.840 o
0 16 9 40.521 39.462 1.340 10.596 o
0 16 10 104.336 100.639 3.139 1.908 o
0 16 11 0.899 0.650 0.350 164.811 o
0 16 12 73.594 70.646 2.160 4.018 o
0 16 13 9.263 8.328 0.490 82.238 o
0 16 14 63.088 62.277 2.090 4.354 o
0 16 15 12.367 12.158 0.600 54.533 o
0 16 16 8.686 8.698 0.630 50.231 o
0 16 17 16.436 14.497 0.690 40.952 o
0 17 1 6.521 6.789 0.470 90.207 o
0 17 2 0.662 0.450 0.360 155.811 o
0 17 3 44.530 47.270 1.560 7.843 o
0 17 4 1.920 1.380 0.350 164.593 o
0 17 5 6.891 7.029 0.510 76.678 o
0 17 6 3.946 3.449 0.370 146.482 o
0 17 7 0.059 0.190 0.340 174.712 o
0 17 8 43.511 47.230 1.570 7.762 o
0 17 9 1.462 0.970 0.370 147.406 o
0 17 10 49.740 43.441 1.520 8.190 o
0 17 11 6.347 5.469 0.480 86.715 o
0 17 12 2.511 3.009 0.400 125.844 o
0 17 13 19.645 18.976 0.820 28.925 o
0 18 0 5.123 6.709 0.630 50.607 o
0 18 1 68.980 66.696 1.950 4.901 o
0 18 2 26.131 28.494 1.040 17.854 o
0 18 3 3.346 3.729 0.400 125.581 o
0 18 4 7.832 9.968 0.500 79.203 o
0 18 5 9.227 9.668 0.490 82.061 o
1 0 2 190.354 174.884 18.736 0.057 o
1 0 3 2493.500 2400.990 128.294 0.001 o
1 0 4 37.849 35.003 1.440 9.321 o
1 0 5 1496.040 1400.690 49.810 0.008 o
1 0 6 5.809 6.119 0.310 205.054 o
1 0 7 2757.250 2603.970 84.063 0.003 o
1 0 8 421.856 399.988 11.788 0.134 o
1 0 9 1070.750 1047.380 33.713 0.017 o
1 0 10 5530.040 5299.780 200.539 0.000 o
1 0 11 140.984 133.223 4.739 0.849 o
1 0 12 836.903 811.124 28.864 0.023 o
1 0 13 192.706 181.093 6.519 0.449 o
1 0 14 66.229 63.757 2.380 3.390 o
1 0 15 244.686 236.622 7.378 0.345 o
1 0 16 288.139 290.221 8.688 0.249 o
1 0 17 52.720 51.529 1.600 7.351 o
1 0 18 676.189 675.692 19.266 0.050 o
1 0 19 319.191 319.785 8.918 0.233 o
1 0 20 246.479 244.470 6.459 0.440 o
1 0 21 13.960 14.177 0.550 63.916 o
1 0 22 113.026 113.157 3.069 1.961 o
1 0 23 6.903 6.269 0.350 160.844 o
1 0 24 236.328 236.032 6.289 0.465 o
1 0 25 0.306 0.060 0.190 559.416 o
1 0 26 275.430 272.754 7.329 0.343 o
1 0 27 22.997 23.235 0.750 33.718 o
1 0 28 281.515 273.594 8.928 0.237 o
1 0 29 36.685 36.712 1.210 12.977 o
1 0 30 0.146 0.000 0.260 298.767 o
1 0 31 3.963 3.369 0.340 173.257 o
1 0 32 0.116 0.020 0.300 224.408 o
1 0 33 3.515 4.039 0.380 138.969 o
1 0 34 32.776 31.374 1.040 17.515 o
1 0 35 12.505 12.027 0.540 66.867 o
1 0 36 39.422 38.382 1.330 10.780 o
1 0 37 3.525 3.789 0.400 125.529 o
1 1 1 2157.490 1970.290 107.598 0.002 o
1 1 2 5080.390 4659.210 156.718 0.001 o
1 1 3 7364.950 6684.720 183.602 0.001 o
1 1 4 3054.560 2916.990 75.115 0.003 o
1 1 5 1461.070 1428.020 33.973 0.016 o
1 1 6 860.173 829.810 19.276 0.048 o
1 1 7 1778.270 1718.570 37.302 0.013 o
1 1 8 812.943 771.142 17.926 0.055 o
1 1 9 578.391 555.307 13.257 0.102 o
1 1 10 247.250 241.161 6.659 0.417 o
1 1 11 757.592 726.312 18.716 0.052 o
1 1 12 60.409 57.968 1.390 9.284 o
1 1 13 801.238 777.491 18.506 0.052 o
1 1 14 39.843 40.062 1.020 17.569 o
1 1 15 271.818 261.147 5.969 0.498 o
1 1 16 1079.030 1050.320 22.226 0.035 o
1 1 17 74.175 73.415 1.490 7.784 o
1 1 18 87.107 86.452 1.770 5.533 o
1 1 19 73.124 69.876 1.410 8.617 o
1 1 20 47.828 48.280 0.970 18.384 o
1 1 21 94.770 94.991 1.830 5.093 o
1 1 22 54.188 54.879 1.090 14.520 o
1 1 23 6.580 6.319 0.200 470.916 o
1 1 24 39.841 40.472 0.810 26.366 o
1 1 25 8.331 8.868 0.270 259.392 o
1 1 26 171.128 169.875 3.399 1.490 o
1 1 27 49.200 48.890 1.060 15.671 o
1 1 28 17.921 17.337 0.430 97.839 o
1 1 29 28.232 29.014 0.680 38.988 o
1 1 30 26.039 26.535 0.690 38.606 o
1 1 31 17.848 17.636 0.550 62.306 o
1 1 32 5.219 5.379 0.340 171.881 o
1 1 33 30.381 28.094 0.710 35.797 o
1 1 34 10.676 10.308 0.340 163.894 o
1 1 35 1.766 1.980 0.230 380.131 o
1 1 36 11.158 11.138 0.380 132.074 o
1 1 37 13.293 13.817 0.400 117.132 o
1 2 0 44.655 44.271 1.430 9.261 o
1 2 1 989.581 998.186 23.795 0.032 o
1 2 2 5114.340 4994.890 113.387 0.001 o
1 2 3 203.100 203.808 4.649 0.826 o
1 2 4 3747.280 3647.790 84.803 0.002 o
1 2 5 3122.500 3089.910 69.916 0.004 o
1 2 6 20.279 20.086 0.450 87.622 o
1 2 7 327.548 321.034 6.309 0.429 o
1 2 8 1827.480 1824.710 40.492 0.011 o
1 2 9 123.895 114.437 3.059 1.949 o
1 2 10 6.251 6.249 0.210 431.773 o
1 2 11 70.093 67.816 1.590 7.068 o
1 2 12 444.443 432.082 9.308 0.202 o
1 2 13 23.231 23.295 0.550 59.482 o
1 2 14 399.024 390.190 8.718 0.233 o
1 2 15 229.731 232.273 4.879 0.736 o
1 2 16 71.476 70.706 1.550 7.344 o
1 2 17 507.146 496.559 9.518 0.187 o
1 2 18 14.872 14.447 0.360 139.801 o
1 2 19 36.580 36.233 0.730 32.366 o
1 2 20 132.343 130.053 2.499 2.716 o
1 2 21 140.529 135.652 2.649 2.420 o
1 2 22 399.890 394.169 7.658 0.290 o
1 2 23 120.751 118.176 2.340 3.126 o
1 2 24 135.026 133.333 2.649 2.445 o
1 2 25 40.884 40.812 0.860 23.650 o
1 2 26 85.496 86.042 1.840 5.194 o
1 2 27 57.472 57.688 1.250 11.287 o
1 2 28 36.896 36.532 0.810 26.974 o
1 2 29 139.178 138.882 2.979 1.979 o
1 2 30 43.997 45.981 1.100 14.998 o
1 2 31 55.490 55.659 1.430 8.951 o
1 2 32 15.282 14.647 0.470 85.412 o
1 2 33 28.652 28.964 0.750 32.620 o
1 2 34 2.153 1.930 0.220 414.753 o
1 2 35 17.030 16.986 0.470 83.895 o
1 2 36 17.417 16.557 0.470 83.802 o
1 3 0 2044.700 2131.830 71.675 0.004 o
1 3 1 172.833 177.954 3.799 1.222 o
1 3 2 3294.370 3465.840 73.565 0.003 o
1 3 3 884.493 918.332 19.846 0.045 o
1 3 4 1719.280 1767.950 38.372 0.012 o
1 3 5 309.566 305.308 6.159 0.454 o
1 3 6 61.618 58.668 1.200 11.937 o
1 3 7 996.230 1022.750 24.315 0.031 o
1 3 8 15.482 15.717 0.470 85.043 o
1 3 9 343.843 347.159 8.978 0.227 o
1 3 10 260.538 265.306 6.199 0.468 o
1 3 11 37.873 37.952 0.880 23.140 o
1 3 12 1168.830 1147.260 26.035 0.026 o
1 3 13 94.610 93.721 2.120 3.957 o
1 3 14 1055.020 1021.170 21.626 0.037 o
1 3 15 67.124 66.097 1.410 8.805 o
1 3 16 243.234 242.380 4.689 0.776 o
1 3 17 364.319 363.226 6.939 0.353 o
1 3 18 47.756 47.510 0.960 18.747 o
1 3 19 338.406 331.392 6.469 0.407 o
1 3 20 50.775 50.790 1.060 15.533 o
1 3 21 31.674 31.064 0.690 37.129 o
1 3 22 76.429 75.165 1.570 7.060 o
1 3 23 71.168 72.145 1.560 7.255 o
1 3 24 5.878 5.999 0.230 365.225 o
1 3 25 36.201 35.063 0.750 31.052 o
1 3 26 121.892 119.985 2.439 2.901 o
1 3 27 25.472 25.725 0.600 49.899 o
1 3 28 97.438 98.380 2.020 4.265 o
1 3 29 89.763 90.891 2.010 4.394 o
1 3 30 3.623 3.299 0.220 410.115 o
1 3 31 9.759 9.198 0.330 175.354 o
1 3 32 53.733 54.639 1.270 11.140 o
1 3 33 19.043 19.726 0.620 49.279 o
1 3 34 29.853 29.974 0.720 34.844 o
1 3 35 26.521 26.475 0.640 44.123 o
1 3 36 13.560 14.347 0.430 102.008 o
1 4 0 8.442 9.088 0.340 167.282 o
1 4 1 198.865 214.456 4.469 0.884 o
1 4 2 923.860 966.083 20.236 0.043 o
1 4 3 727.900 784.200 15.007 0.077 o
1 4 4 1026.140 1063.080 26.645 0.026 o
1 4 5 161.344 162.347 4.219 1.030 o
1 4 6 880.665 902.806 26.615 0.026 o
1 4 7 105.514 109.008 3.149 1.887 o
1 4 8 32.505 32.014 0.880 23.871 o
1 4 9 688.735 697.388 16.167 0.069 o
1 4 10 75.565 79.844 1.840 5.327 o
1 4 11 69.323 69.886 1.490 7.917 o
1 4 12 63.703 63.297 1.360 9.498 o
1 4 13 577.465 566.544 11.938 0.122 o
1 4 14 104.518 101.419 2.220 3.567 o
1 4 15 119.803 116.666 2.400 3.003 o
1 4 16 166.573 165.636 3.389 1.509 o
1 4 17 464.314 457.627 9.088 0.208 o
1 4 18 44.645 44.701 0.920 20.544 o
1 4 19 636.319 629.161 12.217 0.114 o
1 4 20 25.114 24.875 0.550 58.466 o
1 4 21 83.990 83.133 1.640 6.372 o
1 4 22 37.470 37.902 0.800 27.406 o
1 4 23 224.786 223.344 4.459 0.865 o
1 4 24 30.795 31.124 0.690 37.295 o
1 4 25 106.799 107.008 2.110 3.858 o
1 4 26 20.787 20.706 0.510 69.733 o
1 4 27 278.900 280.473 5.709 0.532 o
1 4 28 18.088 18.236 0.500 74.106 o
1 4 29 49.659 48.690 1.160 13.354 o
1 4 30 11.880 11.658 0.420 108.614 o
1 4 31 40.662 40.452 0.910 21.463 o
1 4 32 1.714 1.710 0.210 455.900 o
1 4 33 54.728 55.529 1.290 10.793 o
1 4 34 6.424 6.279 0.290 232.454 o
1 4 35 15.199 15.017 0.420 105.135 o
1 4 36 0.769 0.640 0.230 381.533 o
1 5 0 3721.970 4085.130 215.246 0.000 o
1 5 1 415.758 441.510 16.727 0.069 o
1 5 2 1163.320 1284.090 43.451 0.010 o
1 5 3 470.325 498.078 15.377 0.080 o
1 5 4 1469.960 1560.920 45.911 0.009 o
1 5 5 958.503 1007.760 28.634 0.023 o
1 5 6 924.414 945.587 24.365 0.031 o
1 5 7 195.429 202.409 4.739 0.803 o
1 5 8 100.021 103.499 2.200 3.645 o
1 5 9 107.977 111.497 2.270 3.383 o
1 5 10 349.419 366.115 7.688 0.298 o
1 5 11 495.508 497.138 11.098 0.144 o
1 5 12 532.145 536.200 11.068 0.142 o
1 5 13 59.427 59.458 1.320 10.177 o
1 5 14 488.932 496.599 10.418 0.161 o
1 5 15 517.533 519.024 10.468 0.158 o
1 5 16 166.482 166.186 3.279 1.596 o
1 5 17 205.837 203.838 3.999 1.069 o
1 5 18 39.529 38.232 0.800 27.119 o
1 5 19 48.431 49.700 1.040 16.221 o
1 5 20 63.140 62.117 1.290 10.441 o
1 5 21 86.775 86.822 1.740 5.699 o
1 5 22 16.702 16.907 0.400 112.661 o
1 5 23 42.793 42.071 0.870 22.926 o
1 5 24 38.480 38.452 0.810 26.662 o
1 5 25 28.051 27.624 0.610 47.469 o
1 5 26 7.048 7.359 0.250 305.992 o
1 5 27 14.632 14.827 0.410 110.426 o
1 5 28 6.619 6.789 0.260 285.859 o
1 5 29 16.094 15.887 0.440 95.631 o
1 5 30 0.297 0.380 0.190 559.357 o
1 5 31 74.331 73.485 1.610 6.805 o
1 5 32 6.173 6.349 0.280 249.157 o
1 5 33 0.004 0.070 0.210 457.978 o
1 5 34 19.772 18.916 0.520 68.136 o
1 5 35 16.300 16.936 0.450 91.313 o
1 6 0 406.371 446.999 14.357 0.093 o
1 6 1 251.074 273.234 6.079 0.486 o
1 6 2 236.159 257.087 5.699 0.553 o
1 6 3 267.703 291.920 6.239 0.457 o
1 6 4 149.317 165.606 3.409 1.522 o
1 6 5 356.317 371.724 7.378 0.318 o
1 6 6 121.215 124.315 2.539 2.702 o
1 6 7 465.279 483.391 10.068 0.173 o
1 6 8 474.619 498.168 10.388 0.163 o
1 6 9 176.598 176.094 3.569 1.358 o
1 6 10 43.411 44.521 0.980 18.500 o
1 6 11 277.200 288.341 6.059 0.479 o
1 6 12 227.235 230.713 4.869 0.740 o
1 6 13 238.588 239.631 4.759 0.760 o
1 6 14 195.819 198.929 3.839 1.161 o
1 6 15 200.287 202.689 3.929 1.109 o
1 6 16 16.779 16.827 0.390 117.816 o
1 6 17 111.307 111.277 2.210 3.523 o
1 6 18 123.253 124.435 2.400 2.967 o
1 6 19 306.022 299.809 5.689 0.522 o
1 6 20 105.009 103.109 2.000 4.255 o
1 6 21 273.631 278.643 5.269 0.613 o
1 6 22 158.398 156.438 3.049 1.835 o
1 6 23 6.011 5.989 0.250 310.867 o
1 6 24 115.137 112.267 2.210 3.496 o
1 6 25 194.919 194.220 3.839 1.165 o
1 6 26 145.986 145.180 2.979 1.954 o
1 6 27 32.765 33.493 0.780 29.569 o
1 6 28 28.275 28.584 0.680 39.022 o
1 6 29 28.127 27.284 0.660 41.325 o
1 6 30 2.644 2.619 0.220 413.226 o
1 6 31 9.958 9.708 0.380 133.682 o
1 6 32 40.703 41.002 0.930 20.631 o
1 6 33 8.247 8.458 0.340 167.831 o
1 6 34 11.661 11.478 0.380 131.473 o
1 6 35 17.685 17.886 0.500 74.364 o
1 7 0 61.521 65.327 1.990 4.774 o
1 7 1 423.872 456.217 9.748 0.187 o
1 7 2 194.096 204.188 4.479 0.888 o
1 7 3 226.270 251.479 5.109 0.676 o
1 7 4 50.008 51.979 1.080 15.047 o
1 7 5 489.425 530.522 10.838 0.150 o
1 7 6 152.845 158.468 3.289 1.620 o
1 7 7 801.475 858.395 17.616 0.057 o
1 7 8 93.532 99.220 2.040 4.220 o
1 7 9 312.759 331.552 6.579 0.402 o
1 7 10 33.403 33.953 0.730 33.099 o
1 7 11 122.827 127.004 2.499 2.764 o
1 7 12 64.558 66.686 1.350 9.552 o
1 7 13 146.875 153.929 3.049 1.865 o
1 7 14 14.476 15.107 0.360 139.887 o
1 7 15 48.482 48.030 0.980 18.026 o
1 7 16 86.688 89.282 1.730 5.741 o
1 7 17 423.849 434.281 8.208 0.253 o
1 7 18 62.592 62.447 1.280 10.594 o
1 7 19 219.910 223.384 4.399 0.889 o
1 7 20 80.496 80.814 1.600 6.721 o
1 7 21 84.971 84.053 1.650 6.285 o
1 7 22 30.552 30.594 0.650 41.513 o
1 7 23 47.300 48.130 0.980 18.106 o
1 7 24 4.110 3.609 0.190 543.432 o
1 7 25 32.730 32.233 0.760 31.060 o
1 7 26 30.789 29.494 0.720 34.730 o
1 7 27 42.678 41.871 0.970 18.980 o
1 7 28 38.709 38.222 0.890 22.594 o
1 7 29 13.044 12.487 0.390 123.581 o
1 7 30 12.636 12.507 0.380 130.079 o
1 7 31 2.393 2.609 0.220 413.731 o
1 7 32 11.516 11.688 0.390 125.230 o
1 7 33 6.514 6.539 0.320 191.776 o
1 7 34 0.724 0.420 0.220 417.061 o
1 8 0 34.487 34.813 1.060 16.752 o
1 8 1 45.606 50.970 1.060 15.809 o
1 8 2 91.112 95.071 1.950 4.603 o
1 8 3 96.086 100.230 1.980 4.418 o
1 8 4 609.763 654.646 12.977 0.103 o
1 8 5 292.374 302.788 5.549 0.549 o
1 8 6 254.488 268.535 5.169 0.645 o
1 8 7 250.298 267.915 5.149 0.651 o
1 8 8 77.478 79.204 1.580 6.931 o
1 8 9 63.670 68.306 1.370 9.315 o
1 8 10 475.323 492.289 9.318 0.197 o
1 8 11 160.663 167.486 3.259 1.623 o
1 8 12 159.585 166.376 3.289 1.601 o
1 8 13 50.778 52.449 1.060 15.486 o
1 8 14 161.532 164.366 3.169 1.703 o
1 8 15 92.253 94.631 1.890 4.849 o
1 8 16 41.302 41.312 0.880 22.660 o
1 8 17 68.550 68.666 1.380 9.070 o
1 8 18 49.229 50.670 1.030 16.417 o
1 8 19 5.701 6.079 0.220 398.151 o
1 8 20 281.861 281.882 5.439 0.576 o
1 8 21 1.364 1.780 0.170 695.131 o
1 8 22 122.513 121.025 2.380 3.021 o
1 8 23 44.306 45.961 0.980 18.390 o
1 8 24 297.426 294.950 6.459 0.423 o
1 8 25 13.571 14.067 0.410 111.567 o
1 8 26 101.700 99.700 2.040 4.155 o
1 8 27 8.013 7.868 0.290 228.349 o
1 8 28 22.768 23.255 0.600 50.998 o
1 8 29 13.101 13.007 0.400 117.625 o
1 8 30 35.520 35.333 0.800 27.814 o
1 8 31 11.840 12.227 0.420 108.459 o
1 8 32 9.512 10.328 0.410 115.636 o
1 8 33 2.621 2.889 0.250 320.567 o
1 9 0 10.391 10.638 0.410 115.006 o
1 9 1 272.179 288.521 5.759 0.525 o
1 9 2 395.930 418.105 8.008 0.268 o
1 9 3 355.970 389.850 7.708 0.294 o
1 9 4 143.465 147.670 2.919 2.027 o
1 9 5 908.178 973.901 18.646 0.050 o
1 9 6 334.181 353.208 6.799 0.373 o
1 9 7 373.499 396.659 7.488 0.306 o
1 9 8 60.145 61.817 1.240 11.283 o
1 9 9 126.870 132.973 2.649 2.475 o
1 9 10 5.594 5.849 0.230 366.485 o
1 9 11 128.496 131.993 2.549 2.639 o
1 9 12 402.281 413.396 7.958 0.271 o
1 9 13 194.998 197.320 3.909 1.127 o
1 9 14 80.773 81.923 1.630 6.498 o
1 9 15 36.230 37.602 0.780 28.827 o
1 9 16 16.303 15.977 0.380 124.388 o
1 9 17 51.591 52.679 1.080 14.946 o
1 9 18 113.602 116.486 2.330 3.192 o
1 9 19 136.114 135.072 2.649 2.438 o
1 9 20 17.648 17.626 0.430 97.937 o
1 9 21 52.014 51.140 1.170 13.012 o
1 9 22 15.802 15.547 0.480 81.661 o
1 9 23 12.911 12.767 0.420 107.580 o
1 9 24 6.986 6.859 0.340 169.859 o
1 9 25 0.969 1.190 0.220 416.649 o
1 9 26 31.293 31.334 0.740 32.853 o
1 9 27 6.770 6.959 0.330 180.170 o
1 9 28 13.804 13.257 0.390 122.543 o
1 9 29 4.416 4.699 0.250 316.099 o
1 9 30 23.361 23.015 0.560 57.602 o
1 9 31 6.592 6.639 0.310 203.820 o
1 9 32 11.955 12.127 0.440 99.253 o
1 10 0 171.541 179.233 4.989 0.749 o
1 10 1 15.508 16.577 0.410 108.969 o
1 10 2 12.122 12.297 0.320 179.422 o
1 10 3 253.421 267.535 4.919 0.702 o
1 10 4 117.143 118.916 2.380 3.054 o
1 10 5 31.438 32.693 0.710 35.209 o
1 10 6 46.408 48.420 0.980 18.158 o
1 10 7 303.464 305.648 5.979 0.480 o
1 10 8 153.294 155.828 2.999 1.900 o
1 10 9 137.171 140.201 2.749 2.277 o
1 10 10 361.777 375.203 7.329 0.321 o
1 10 11 160.281 161.957 3.119 1.755 o
1 10 12 317.667 320.804 6.109 0.456 o
1 10 13 122.544 126.214 2.439 2.884 o
1 10 14 2.994 3.429 0.200 496.539 o
1 10 15 135.166 133.973 2.689 2.382 o
1 10 16 72.030 71.985 1.410 8.618 o
1 10 17 1.753 1.620 0.170 694.050 o
1 10 18 112.129 112.937 2.200 3.540 o
1 10 19 62.156 62.537 1.340 9.798 o
1 10 20 53.717 55.069 1.260 11.292 o
1 10 21 114.179 112.637 2.709 2.454 o
1 10 22 15.502 16.907 0.470 84.727 o
1 10 23 52.331 49.790 1.140 13.635 o
1 10 24 32.343 31.823 0.740 32.654 o
1 10 25 99.948 97.880 2.030 4.211 o
1 10 26 80.193 78.774 1.620 6.601 o
1 10 27 1.757 1.880 0.230 380.201 o
1 10 28 34.144 32.933 0.780 29.424 o
1 10 29 37.117 37.872 0.880 23.213 o
1 10 30 0.794 1.100 0.250 322.865 o
1 10 31 8.339 8.868 0.360 150.086 o
1 11 0 1123.770 1179.640 31.354 0.019 o
1 11 1 108.261 112.757 2.270 3.378 o
1 11 2 181.228 188.092 3.779 1.217 o
1 11 3 276.910 284.902 5.599 0.550 o
1 11 4 124.816 129.194 2.489 2.769 o
1 11 5 148.404 148.730 2.949 1.977 o
1 11 6 130.325 137.322 2.699 2.377 o
1 11 7 32.548 32.403 0.680 37.767 o
1 11 8 281.768 286.731 5.339 0.594 o
1 11 9 136.453 141.721 2.739 2.291 o
1 11 10 292.741 304.998 5.869 0.499 o
1 11 11 1.196 1.140 0.160 786.023 o
1 11 12 2.122 2.479 0.170 690.630 o
1 11 13 3.727 3.919 0.210 447.974 o
1 11 14 188.348 190.001 3.709 1.246 o
1 11 15 139.657 142.281 2.789 2.210 o
1 11 16 108.588 108.908 2.160 3.689 o
1 11 17 55.106 56.638 1.250 11.382 o
1 11 18 81.507 83.133 1.950 4.737 o
1 11 19 39.225 37.302 1.020 17.679 o
1 11 20 22.583 23.255 0.640 45.362 o
1 11 21 15.204 15.517 0.440 96.333 o
1 11 22 4.782 5.379 0.250 314.593 o
1 11 23 11.063 11.428 0.350 154.090 o
1 11 24 32.500 33.283 0.780 29.617 o
1 11 25 1.662 1.470 0.230 380.535 o
1 11 26 5.009 5.299 0.280 251.875 o
1 11 27 30.833 31.913 0.830 26.731 o
1 11 28 5.355 6.299 0.350 161.960 o
1 11 29 11.234 11.648 0.410 114.132 o
1 12 0 11.314 11.358 0.430 104.272 o
1 12 1 8.355 8.098 0.260 279.402 o
1 12 2 102.984 107.548 2.190 3.643 o
1 12 3 0.868 0.620 0.160 787.638 o
1 12 4 64.327 65.957 1.320 9.946 o
1 12 5 101.100 105.179 2.120 3.874 o
1 12 6 114.391 114.897 2.270 3.337 o
1 12 7 14.746 16.397 0.400 114.734 o
1 12 8 29.612 31.334 0.670 39.498 o
1 12 9 32.906 33.423 0.750 31.683 o
1 12 10 9.001 9.938 0.310 197.923 o
1 12 11 16.220 16.397 0.410 108.435 o
1 12 12 36.991 38.312 0.820 26.284 o
1 12 13 23.411 23.345 0.550 59.405 o
1 12 14 71.082 69.796 1.470 8.069 o
1 12 15 63.157 65.117 1.480 8.179 o
1 12 16 70.633 68.536 1.650 6.605 o
1 12 17 85.905 84.533 1.980 4.569 o
1 12 18 2.344 2.200 0.220 414.199 o
1 12 19 79.511 80.724 1.780 5.601 o
1 12 20 17.366 16.667 0.460 87.163 o
1 12 21 38.998 37.852 0.850 24.491 o
1 12 22 6.142 6.209 0.300 218.100 o
1 12 23 73.831 74.255 1.600 6.882 o
1 12 24 1.632 1.580 0.240 349.555 o
1 12 25 21.416 21.216 0.590 53.243 o
1 12 26 14.874 15.317 0.500 76.082 o
1 12 27 37.910 36.233 0.900 22.302 o
1 13 0 39.671 45.331 1.350 10.406 o
1 13 1 47.320 47.920 1.030 16.614 o
1 13 2 134.801 139.851 2.749 2.285 o
1 13 3 47.371 46.940 1.010 17.219 o
1 13 4 231.101 239.331 4.559 0.823 o
1 13 5 102.103 103.699 2.060 4.068 o
1 13 6 19.296 18.936 0.460 85.292 o
1 13 7 7.133 7.678 0.260 283.400 o
1 13 8 11.824 12.827 0.360 144.542 o
1 13 9 21.223 21.905 0.550 60.465 o
1 13 10 65.259 65.657 1.410 8.854 o
1 13 11 17.598 18.146 0.540 64.472 o
1 13 12 111.325 111.367 2.689 2.498 o
1 13 13 18.203 18.566 0.670 42.798 o
1 13 14 248.397 245.070 6.069 0.492 o
1 13 15 34.949 33.223 0.870 24.105 o
1 13 16 26.077 24.875 0.780 30.902 o
1 13 17 67.599 65.747 1.500 7.897 o
1 13 18 7.451 6.729 0.310 202.654 o
1 13 19 36.403 36.943 0.910 21.958 o
1 13 20 20.760 20.036 0.550 60.954 o
1 13 21 0.057 0.030 0.230 381.792 o
1 13 22 6.027 5.509 0.340 171.234 o
1 13 23 11.600 12.338 0.470 87.616 o
1 13 24 1.365 1.370 0.270 276.563 o
1 13 25 1.974 1.740 0.260 297.685 o
1 14 0 0.685 0.720 0.310 210.092 o
1 14 1 22.793 21.736 0.640 45.477 o
1 14 2 24.131 23.915 0.820 28.364 o
1 14 3 49.901 49.960 1.290 11.007 o
1 14 4 7.632 8.328 0.350 159.359 o
1 14 5 32.322 31.843 0.960 20.350 o
1 14 6 83.361 81.273 2.220 3.742 o
1 14 7 39.599 37.912 1.100 15.366 o
1 14 8 21.172 21.956 0.700 38.730 o
1 14 9 8.541 7.289 0.380 135.620 o
1 14 10 63.684 61.767 1.750 6.056 o
1 14 11 27.762 27.944 0.800 29.142 o
1 14 12 69.543 64.747 1.570 7.262 o
1 14 13 10.809 10.928 0.400 120.173 o
1 14 14 72.375 70.576 1.630 6.710 o
1 14 15 22.248 23.005 0.600 51.171 o
1 14 16 36.020 35.503 0.860 24.403 o
1 14 17 99.920 101.939 2.320 3.324 o
1 14 18 14.681 13.137 0.460 89.624 o
1 14 19 33.524 32.813 0.820 26.989 o
1 14 20 33.317 33.663 0.840 25.821 o
1 14 21 21.620 21.706 0.610 49.966 o
1 14 22 71.584 71.375 1.570 7.174 o
1 14 23 2.290 2.519 0.270 275.598 o
1 15 0 15.404 15.807 0.680 42.169 o
1 15 1 190.000 181.793 3.679 1.267 o
1 15 2 53.371 53.619 1.400 9.369 o
1 15 3 166.123 162.497 3.679 1.311 o
1 15 4 10.619 10.508 0.380 132.810 o
1 15 5 90.468 86.792 2.100 4.075 o
1 15 6 5.933 6.479 0.340 170.925 o
1 15 7 37.194 36.173 0.920 21.498 o
1 15 8 28.464 27.344 0.700 37.122 o
1 15 9 161.200 156.038 3.499 1.443 o
1 15 10 14.353 13.917 0.460 89.592 o
1 15 11 19.614 19.536 0.530 65.747 o
1 15 12 50.877 48.960 1.110 14.375 o
1 15 13 32.962 31.863 0.930 21.539 o
1 15 14 7.076 7.478 0.430 107.167 o
1 15 15 46.817 45.231 1.080 15.380 o
1 15 16 44.456 44.021 1.020 17.190 o
1 15 17 8.439 9.248 0.430 106.245 o
1 15 18 14.555 14.107 0.450 93.193 o
1 15 19 0.375 0.470 0.250 323.091 o
1 15 20 18.981 18.636 0.530 66.157 o
1 16 0 1.150 1.340 0.370 147.421 o
1 16 1 8.978 8.738 0.400 122.091 o
1 16 2 1.251 1.120 0.240 350.033 o
1 16 3 69.360 66.556 1.550 7.416 o
1 16 4 11.229 10.428 0.380 132.322 o
1 16 5 46.191 45.001 1.060 15.937 o
1 16 6 29.826 29.774 0.730 34.014 o
1 16 7 28.897 27.734 0.690 37.979 o
1 16 8 7.141 6.589 0.310 203.154 o
1 16 9 18.998 18.456 0.570 57.844 o
1 16 10 79.157 75.195 1.620 6.645 o
1 16 11 15.509 16.007 0.460 88.414 o
1 16 12 20.255 19.306 0.520 67.856 o
1 16 13 11.719 10.608 0.390 125.505 o
1 16 14 18.191 17.357 0.490 77.062 o
1 16 15 3.363 3.059 0.260 295.582 o
1 16 16 56.538 55.449 1.190 12.373 o
1 16 17 6.113 5.659 0.300 218.498 o
1 17 0 1.754 2.320 0.370 147.252 o
1 17 1 33.598 33.463 0.800 28.163 o
1 17 2 19.370 20.166 0.550 61.404 o
1 17 3 37.630 37.722 0.930 20.993 o
1 17 4 3.895 3.599 0.300 221.973 o
1 17 5 36.870 35.693 0.840 25.348 o
1 17 6 3.211 2.999 0.280 255.411 o
1 17 7 76.671 77.074 1.610 6.741 o
1 17 8 11.854 12.507 0.400 118.815 o
1 17 9 14.683 16.437 0.480 81.977 o
1 17 10 18.905 19.346 0.600 52.477 o
1 17 11 28.499 26.755 0.650 42.439 o
1 17 12 5.320 5.179 0.320 193.632 o
1 18 0 2.351 2.280 0.400 125.938 o
1 18 1 7.321 8.128 0.340 168.945 o
1 18 2 9.467 9.448 0.440 101.119 o
1 18 3 8.947 8.228 0.340 167.199 o
1 18 4 0.170 0.140 0.250 323.140 o
2 0 0 4481.930 4002.430 173.974 0.001 o
2 0 1 379.073 352.948 10.858 0.159 o
2 0 2 2950.410 2704.690 96.030 0.002 o
2 0 3 4370.420 3962.530 127.564 0.001 o
2 0 4 196.541 196.750 6.689 0.426 o
2 0 5 1.101 1.300 0.130 1188.510 o
2 0 6 527.341 512.615 17.346 0.063 o
2 0 7 195.793 185.942 7.009 0.391 o
2 0 8 552.976 524.013 22.085 0.040 o
2 0 9 44.897 46.181 1.670 6.894 o
2 0 10 665.559 662.355 23.295 0.035 o
2 0 11 47.976 47.920 1.870 5.527 o
2 0 12 16.622 15.937 0.630 48.630 o
2 0 13 796.931 770.233 24.745 0.031 o
2 0 14 1388.660 1323.780 39.012 0.012 o
2 0 15 90.055 90.712 2.989 2.126 o
2 0 16 14.940 15.047 0.600 53.806 o
2 0 17 327.004 335.312 10.278 0.179 o
2 0 18 192.851 199.109 5.889 0.542 o
2 0 19 334.497 341.360 9.028 0.226 o
2 0 20 94.420 92.751 2.949 2.170 o
2 0 21 432.436 435.411 13.367 0.105 o
2 0 22 62.444 60.388 1.880 5.321 o
2 0 23 15.576 15.657 0.480 81.742 o
2 0 24 130.214 125.704 3.489 1.517 o
2 0 25 86.761 82.313 2.230 3.691 o
2 0 26 3.741 3.789 0.300 222.024 o
2 0 27 5.090 5.009 0.270 270.530 o
2 0 28 7.862 8.108 0.390 129.116 o
2 0 29 11.484 11.908 0.500 77.902 o
2 0 30 2.501 2.380 0.240 348.132 o
2 0 31 91.304 91.011 3.019 2.084 o
2 0 32 6.912 7.129 0.640 48.910 o
2 0 33 26.099 26.035 0.840 26.851 o
2 0 34 5.417 5.259 0.500 80.155 o
2 0 35 9.034 9.078 0.410 116.267 o
2 0 36 3.608 3.439 0.330 184.002 o
2 1 0 438.709 422.744 14.227 0.094 o
2 1 1 130.248 124.944 2.589 2.576 o
2 1 2 2413.660 2326.090 52.729 0.006 o
2 1 3 124.058 117.736 2.549 2.685 o
2 1 4 725.876 700.007 15.867 0.070 o
2 1 5 883.239 847.327 21.866 0.038 o
2 1 6 2325.720 2251.650 53.429 0.006 o
2 1 7 1261.780 1185.150 32.433 0.017 o
2 1 8 390.026 361.086 12.297 0.125 o
2 1 9 487.727 467.804 13.407 0.103 o
2 1 10 283.294 273.144 6.669 0.405 o
2 1 11 1.556 1.550 0.100 1986.800 o
2 1 12 730.031 705.626 16.807 0.063 o
2 1 13 165.624 159.367 3.819 1.230 o
2 1 14 42.294 41.052 0.950 19.749 o
2 1 15 443.558 418.485 9.798 0.185 o
2 1 16 32.221 31.484 0.750 31.929 o
2 1 17 688.548 670.813 14.037 0.088 o
2 1 18 80.795 77.414 1.650 6.397 o
2 1 19 264.463 258.167 5.149 0.647 o
2 1 20 182.718 178.823 3.599 1.327 o
2 1 21 209.385 207.538 4.119 1.012 o
2 1 22 13.690 13.557 0.350 149.321 o
2 1 23 38.068 37.622 0.790 27.949 o
2 1 24 41.613 42.841 0.900 21.694 o
2 1 25 79.610 76.744 1.370 8.778 o
2 1 26 138.395 138.832 2.390 2.874 o
2 1 27 54.117 53.159 1.050 15.526 o
2 1 28 36.243 36.363 0.800 27.659 o
2 1 29 57.195 57.288 1.320 10.269 o
2 1 30 26.857 26.125 0.670 40.602 o
2 1 31 48.528 48.350 1.110 14.498 o
2 1 32 34.098 35.233 0.800 27.995 o
2 1 33 20.409 20.736 0.530 65.204 o
2 1 34 12.902 12.697 0.350 150.964 o
2 1 35 19.401 20.056 0.520 68.055 o
2 1 36 25.077 24.815 0.610 48.680 o
2 2 0 605.537 582.701 16.537 0.068 o
2 2 1 320.124 308.167 6.569 0.404 o
2 2 2 489.716 484.021 10.468 0.160 o
2 2 3 819.339 791.808 17.236 0.059 o
2 2 4 1260.770 1216.120 27.044 0.024 o
2 2 5 1968.160 1940.710 47.360 0.008 o
2 2 6 404.080 399.028 9.828 0.187 o
2 2 7 17.562 17.636 0.550 62.395 o
2 2 8 270.226 270.595 7.448 0.334 o
2 2 9 172.356 171.125 4.849 0.791 o
2 2 10 39.596 37.832 0.890 22.532 o
2 2 11 37.998 39.212 0.910 21.737 o
2 2 12 851.068 844.378 18.596 0.051 o
2 2 13 324.668 315.616 6.869 0.372 o
2 2 14 405.623 395.419 8.408 0.247 o
2 2 15 232.624 230.243 4.919 0.724 o
2 2 16 262.460 260.237 5.459 0.585 o
2 2 17 183.132 184.212 3.899 1.153 o
2 2 18 1.625 1.660 0.130 1182.240 o
2 2 19 257.685 259.107 5.129 0.654 o
2 2 20 53.706 53.739 1.090 14.574 o
2 2 21 18.435 19.166 0.440 92.857 o
2 2 22 160.090 157.568 3.179 1.704 o
2 2 23 129.322 128.494 2.250 3.256 o
2 2 24 176.446 176.294 3.269 1.575 o
2 2 25 30.789 30.694 0.650 41.445 o
2 2 26 35.278 34.883 0.720 33.492 o
2 2 27 46.687 46.441 0.950 19.211 o
2 2 28 25.979 26.445 0.600 49.648 o
2 2 29 27.361 28.084 0.680 39.247 o
2 2 30 16.523 17.166 0.500 75.027 o
2 2 31 63.385 60.358 1.590 7.227 o
2 2 32 109.685 111.307 2.340 3.202 o
2 2 33 52.959 53.429 1.190 12.549 o
2 2 34 2.717 2.729 0.220 412.960 o
2 2 35 10.937 10.938 0.380 132.355 o
2 2 36 18.403 17.267 0.470 83.060 o
2 3 0 2724.250 2663.290 78.424 0.003 o
2 3 1 38.789 39.602 0.850 24.421 o
2 3 2 46.187 45.361 1.060 15.928 o
2 3 3 180.311 176.604 3.819 1.203 o
2 3 4 805.251 801.776 18.596 0.052 o
2 3 5 360.470 360.226 10.218 0.178 o
2 3 6 1456.880 1441.730 46.021 0.009 o
2 3 7 3335.110 3268.760 93.311 0.002 o
2 3 8 408.653 406.357 10.008 0.181 o
2 3 9 626.644 607.776 14.397 0.086 o
2 3 10 337.567 332.412 6.779 0.376 o
2 3 11 278.142 272.974 5.529 0.564 o
2 3 12 228.461 222.335 4.409 0.880 o
2 3 13 239.977 233.562 4.589 0.810 o
2 3 14 276.480 271.615 5.459 0.577 o
2 3 15 48.336 46.860 0.990 17.764 o
2 3 16 87.493 86.432 1.750 5.637 o
2 3 17 207.105 204.108 4.029 1.055 o
2 3 18 68.316 69.006 1.390 8.960 o
2 3 19 287.939 283.412 5.619 0.543 o
2 3 20 103.137 101.749 2.180 3.689 o
2 3 21 166.949 164.696 2.939 1.917 o
2 3 22 78.670 78.304 1.530 7.308 o
2 3 23 24.976 24.965 0.550 58.503 o
2 3 24 223.824 217.186 4.099 1.001 o
2 3 25 5.467 5.859 0.270 269.123 o
2 3 26 42.288 41.721 0.880 22.545 o
2 3 27 115.297 112.927 2.300 3.264 o
2 3 28 84.893 85.513 1.960 4.656 o
2 3 29 24.440 24.515 0.710 37.051 o
2 3 30 64.052 63.797 1.560 7.442 o
2 3 31 12.072 11.758 0.380 130.967 o
2 3 32 0.328 0.180 0.170 698.724 o
2 3 33 5.509 5.929 0.270 268.982 o
2 3 34 18.928 18.386 0.490 76.451 o
2 3 35 14.291 14.297 0.420 106.077 o
2 3 36 25.944 26.325 0.620 46.863 o
2 4 0 259.129 272.154 10.338 0.181 o
2 4 1 420.638 427.043 13.237 0.108 o
2 4 2 98.854 99.590 3.229 1.819 o
2 4 3 861.937 865.963 26.445 0.027 o
2 4 4 448.326 442.680 12.428 0.120 o
2 4 5 871.777 877.451 25.845 0.028 o
2 4 6 765.841 779.891 19.566 0.048 o
2 4 7 1331.720 1352.680 29.944 0.020 o
2 4 8 437.915 441.320 9.048 0.212 o
2 4 9 696.746 690.919 13.577 0.093 o
2 4 10 284.156 283.182 5.589 0.549 o
2 4 11 230.184 227.913 4.519 0.840 o
2 4 12 674.505 670.323 12.627 0.106 o
2 4 13 101.937 98.280 2.010 4.265 o
2 4 14 69.980 71.325 1.570 7.201 o
2 4 15 239.195 233.162 4.829 0.743 o
2 4 16 99.293 97.280 1.970 4.441 o
2 4 17 95.460 91.831 1.940 4.619 o
2 4 18 211.287 208.907 4.249 0.957 o
2 4 19 118.815 114.027 2.300 3.241 o
2 4 20 80.251 80.474 1.610 6.656 o
2 4 21 6.362 6.609 0.240 334.134 o
2 4 22 196.358 194.850 3.859 1.152 o
2 4 23 24.201 23.735 0.540 60.977 o
2 4 24 59.039 58.758 1.240 11.374 o
2 4 25 6.336 6.149 0.250 309.783 o
2 4 26 89.820 88.382 1.790 5.384 o
2 4 27 25.799 25.495 0.600 49.838 o
2 4 28 46.663 46.370 1.050 16.144 o
2 4 29 88.227 88.022 2.030 4.340 o
2 4 30 31.615 30.874 0.780 29.885 o
2 4 31 5.964 6.419 0.260 287.857 o
2 4 32 19.764 19.846 0.510 70.387 o
2 4 33 10.389 9.978 0.330 173.958 o
2 4 34 28.240 28.554 0.720 35.220 o
2 4 35 3.131 3.079 0.240 346.641 o
2 5 0 396.327 410.886 13.157 0.110 o
2 5 1 150.457 155.078 3.539 1.431 o
2 5 2 249.413 257.557 5.709 0.546 o
2 5 3 1428.730 1514.610 35.823 0.014 o
2 5 4 171.966 171.585 3.929 1.156 o
2 5 5 993.578 1021.270 22.465 0.035 o
2 5 6 219.899 225.134 4.679 0.799 o
2 5 7 218.093 229.863 4.729 0.784 o
2 5 8 634.561 639.009 13.057 0.102 o
2 5 9 506.679 509.636 10.278 0.164 o
2 5 10 925.489 927.371 18.296 0.051 o
2 5 11 524.393 528.382 10.858 0.148 o
2 5 12 25.333 24.665 0.570 54.867 o
2 5 13 101.609 103.179 2.130 3.846 o
2 5 14 146.308 145.380 3.069 1.855 o
2 5 15 102.657 102.159 2.170 3.720 o
2 5 16 154.301 152.449 3.189 1.712 o
2 5 17 105.472 103.199 2.090 3.945 o
2 5 18 193.929 190.151 3.739 1.222 o
2 5 19 151.359 155.238 3.049 1.853 o
2 5 20 90.395 88.772 1.780 5.427 o
2 5 21 191.624 189.821 3.669 1.265 o
2 5 22 120.681 116.506 2.300 3.224 o
2 5 23 2.102 2.240 0.160 779.314 o
2 5 24 38.060 37.492 0.790 27.959 o
2 5 25 137.853 135.862 2.669 2.399 o
2 5 26 235.876 233.462 4.859 0.737 o
2 5 27 1.846 2.140 0.200 501.674 o
2 5 28 40.517 41.212 1.080 15.777 o
2 5 29 14.718 15.747 0.460 88.917 o
2 5 30 15.582 14.807 0.410 109.652 o
2 5 31 12.689 12.867 0.400 118.016 o
2 5 32 1.973 1.980 0.220 414.999 o
2 5 33 6.282 6.729 0.310 204.145 o
2 5 34 13.826 13.637 0.430 102.066 o
2 5 35 9.521 9.398 0.410 115.902 o
2 6 0 242.672 253.478 7.798 0.311 o
2 6 1 261.378 274.964 5.979 0.497 o
2 6 2 372.829 394.579 8.028 0.272 o
2 6 3 391.434 408.497 8.838 0.227 o
2 6 4 419.784 438.450 9.438 0.199 o
2 6 5 699.536 737.879 15.397 0.074 o
2 6 6 221.025 228.743 4.619 0.815 o
2 6 7 459.396 469.664 9.338 0.198 o
2 6 8 561.402 575.602 11.618 0.129 o
2 6 9 271.759 284.802 5.649 0.544 o
2 6 10 500.398 508.176 10.088 0.170 o
2 6 11 118.569 115.356 2.380 3.055 o
2 6 12 234.778 244.150 4.859 0.734 o
2 6 13 144.638 150.639 3.079 1.843 o
2 6 14 357.193 369.305 7.359 0.320 o
2 6 15 324.591 325.044 6.729 0.385 o
2 6 16 343.515 352.918 7.259 0.331 o
2 6 17 77.322 77.814 1.620 6.653 o
2 6 18 32.663 34.293 0.740 32.411 o
2 6 19 19.217 19.086 0.440 92.312 o
2 6 20 58.444 58.608 1.210 11.890 o
2 6 21 36.140 36.992 0.780 28.881 o
2 6 22 43.326 43.441 0.890 21.930 o
2 6 23 151.047 151.259 2.949 1.967 o
2 6 24 90.770 92.441 1.830 5.152 o
2 6 25 7.870 7.998 0.290 228.497 o
2 6 26 7.781 7.958 0.300 214.377 o
2 6 27 10.597 10.698 0.350 155.070 o
2 6 28 49.656 47.570 1.120 14.237 o
2 6 29 40.567 40.492 0.960 19.529 o
2 6 30 22.386 22.166 0.590 52.842 o
2 6 31 89.718 90.162 2.030 4.321 o
2 6 32 1.998 2.010 0.220 414.936 o
2 6 33 17.647 18.296 0.480 80.062 o
2 6 34 10.796 11.178 0.370 139.216 o
2 7 0 246.488 253.288 7.838 0.307 o
2 7 1 349.674 374.823 7.998 0.277 o
2 7 2 530.046 566.414 12.268 0.118 o
2 7 3 63.511 65.837 1.420 8.783 o
2 7 4 10.158 11.568 0.290 219.916 o
2 7 5 0.519 0.440 0.110 1666.870 o
2 7 6 2.243 2.489 0.130 1169.450 o
2 7 7 52.056 56.778 1.190 12.520 o
2 7 8 524.430 534.761 10.238 0.163 o
2 7 9 496.899 525.293 10.248 0.165 o
2 7 10 278.423 287.321 5.719 0.529 o
2 7 11 68.745 69.176 1.450 8.319 o
2 7 12 211.878 214.136 4.449 0.882 o
2 7 13 0.429 0.580 0.130 1193.970 o
2 7 14 60.925 60.118 1.250 11.130 o
2 7 15 57.654 58.778 1.180 12.443 o
2 7 16 187.669 185.412 3.659 1.279 o
2 7 17 96.334 96.480 1.910 4.714 o
2 7 18 65.368 65.387 1.310 10.053 o
2 7 19 141.468 142.481 2.779 2.218 o
2 7 20 66.987 67.386 1.320 9.847 o
2 7 21 31.482 30.884 0.660 40.181 o
2 7 22 46.579 44.641 0.920 20.381 o
2 7 23 64.352 62.647 1.280 10.535 o
2 7 24 27.017 26.615 0.620 46.545 o
2 7 25 20.334 20.266 0.540 63.141 o
2 7 26 11.843 12.088 0.410 113.566 o
2 7 27 78.010 78.844 1.730 5.918 o
2 7 28 49.576 48.920 1.090 14.905 o
2 7 29 51.313 50.690 1.120 14.091 o
2 7 30 7.313 7.428 0.310 202.367 o
2 7 31 15.500 16.567 0.460 88.263 o
2 7 32 0.541 0.500 0.210 457.780 o
2 7 33 14.509 14.307 0.450 93.163 o
2 8 0 297.518 308.357 8.868 0.238 o
2 8 1 199.461 218.065 4.499 0.873 o
2 8 2 198.604 212.287 4.379 0.918 o
2 8 3 531.639 559.656 11.668 0.129 o
2 8 4 427.484 460.126 9.238 0.205 o
2 8 5 154.117 160.677 3.259 1.642 o
2 8 6 232.225 246.950 5.039 0.690 o
2 8 7 45.760 46.021 0.990 17.967 o
2 8 8 2.563 2.410 0.150 880.712 o
2 8 9 108.666 110.527 2.310 3.282 o
2 8 10 233.491 241.351 4.979 0.706 o
2 8 11 48.659 50.190 1.070 15.411 o
2 8 12 158.545 160.667 3.169 1.714 o
2 8 13 9.563 9.638 0.270 255.013 o
2 8 14 208.580 212.447 4.279 0.947 o
2 8 15 177.732 184.722 3.579 1.343 o
2 8 16 93.123 94.241 1.850 5.022 o
2 8 17 398.555 401.298 7.748 0.284 o
2 8 18 132.884 130.663 2.569 2.589 o
2 8 19 73.147 72.735 1.450 8.184 o
2 8 20 1.439 1.420 0.170 695.467 o
2 8 21 77.640 78.794 1.570 7.008 o
2 8 22 24.975 24.825 0.570 54.962 o
2 8 23 3.790 3.969 0.260 294.348 o
2 8 24 22.427 23.785 0.620 48.057 o
2 8 25 36.732 36.293 0.880 23.319 o
2 8 26 8.003 8.328 0.300 213.705 o
2 8 27 22.784 22.895 0.570 56.011 o
2 8 28 45.387 46.281 1.010 17.364 o
2 8 29 117.622 118.646 2.470 2.863 o
2 8 30 12.791 12.637 0.370 136.446 o
2 8 31 29.203 30.444 0.680 38.654 o
2 8 32 3.181 3.679 0.240 346.029 o
2 9 0 368.859 391.650 11.178 0.150 o
2 9 1 83.672 84.123 1.690 6.051 o
2 9 2 259.434 274.874 5.319 0.610 o
2 9 3 176.231 178.753 3.589 1.343 o
2 9 4 212.946 223.484 4.589 0.832 o
2 9 5 141.398 142.441 2.959 1.992 o
2 9 6 65.838 69.336 1.420 8.690 o
2 9 7 75.670 75.225 1.510 7.562 o
2 9 8 73.949 76.454 1.530 7.414 o
2 9 9 235.790 238.161 4.679 0.785 o
2 9 10 225.922 235.192 4.479 0.853 o
2 9 11 17.388 17.406 0.410 106.957 o
2 9 12 249.417 258.167 4.839 0.727 o
2 9 13 126.195 129.773 2.589 2.583 o
2 9 14 229.063 234.422 4.549 0.829 o
2 9 15 25.513 26.945 0.590 51.211 o
2 9 16 2.048 2.200 0.170 691.633 o
2 9 17 228.783 234.822 4.429 0.868 o
2 9 18 52.478 53.889 1.120 13.963 o
2 9 19 69.549 69.486 1.430 8.500 o
2 9 20 21.674 22.285 0.530 64.383 o
2 9 21 64.128 64.227 1.360 9.475 o
2 9 22 113.336 111.337 2.489 2.857 o
2 9 23 27.628 27.035 0.680 39.297 o
2 9 24 21.321 20.936 0.590 53.307 o
2 9 25 19.718 20.136 0.540 63.389 o
2 9 26 5.545 5.559 0.290 234.274 o
2 9 27 30.197 30.194 0.710 35.647 o
2 9 28 13.283 13.317 0.410 112.073 o
2 9 29 55.692 57.738 1.210 12.009 o
2 9 30 6.662 6.179 0.310 204.018 o
2 9 31 17.406 17.766 0.470 83.476 o
2 10 0 23.436 23.965 0.790 30.495 o
2 10 1 305.895 317.135 6.089 0.463 o
2 10 2 489.806 511.965 9.658 0.183 o
2 10 3 199.631 210.497 3.819 1.159 o
2 10 4 114.250 119.106 2.370 3.090 o
2 10 5 322.527 334.922 6.409 0.417 o
2 10 6 237.046 245.020 4.809 0.746 o
2 10 7 44.965 46.191 0.950 19.354 o
2 10 8 149.757 156.638 2.999 1.908 o
2 10 9 104.648 110.267 2.140 3.770 o
2 10 10 19.849 19.806 0.460 84.663 o
2 10 11 57.738 57.568 1.170 12.648 o
2 10 12 23.090 22.395 0.500 70.667 o
2 10 13 129.195 128.864 2.489 2.751 o
2 10 14 156.872 151.949 3.139 1.755 o
2 10 15 141.042 143.581 2.869 2.100 o
2 10 16 326.939 333.042 6.339 0.424 o
2 10 17 14.939 15.127 0.460 88.965 o
2 10 18 43.004 44.431 0.950 19.570 o
2 10 19 109.760 112.067 2.340 3.199 o
2 10 20 39.635 40.962 1.030 17.248 o
2 10 21 37.278 36.733 0.930 21.056 o
2 10 22 22.535 22.705 0.610 49.615 o
2 10 23 19.074 19.396 0.530 65.979 o
2 10 24 14.525 14.037 0.460 89.472 o
2 10 25 2.277 2.140 0.220 414.369 o
2 10 26 16.962 18.146 0.520 69.395 o
2 10 27 2.308 2.200 0.240 348.500 o
2 10 28 51.480 52.209 1.160 13.210 o
2 10 29 6.591 7.049 0.300 216.900 o
2 10 30 29.831 29.814 0.680 38.591 o
2 11 0 403.815 422.114 12.047 0.129 o
2 11 1 140.893 148.070 2.889 2.070 o
2 11 2 11.025 10.418 0.290 219.230 o
2 11 3 88.926 93.551 1.870 4.977 o
2 11 4 49.549 51.699 1.070 15.323 o
2 11 5 109.451 111.097 2.170 3.647 o
2 11 6 48.520 49.930 1.010 17.050 o
2 11 7 152.038 155.768 3.089 1.810 o
2 11 8 49.139 49.810 1.030 16.449 o
2 11 9 193.175 196.450 3.769 1.202 o
2 11 10 246.002 242.181 4.619 0.794 o
2 11 11 84.716 85.243 1.710 5.909 o
2 11 12 39.265 40.102 0.840 24.850 o
2 11 13 1.525 1.150 0.160 784.821 o
2 11 14 1.208 1.300 0.160 785.713 o
2 11 15 72.661 70.266 1.390 8.835 o
2 11 16 74.058 72.945 1.560 7.199 o
2 11 17 23.792 23.645 0.600 50.666 o
2 11 18 35.006 35.023 0.880 23.529 o
2 11 19 91.829 91.541 2.140 3.917 o
2 11 20 114.721 113.087 2.669 2.518 o
2 11 21 7.858 8.248 0.310 201.019 o
2 11 22 14.189 13.787 0.410 111.194 o
2 11 23 3.815 3.889 0.260 294.371 o
2 11 24 29.217 30.024 0.740 33.264 o
2 11 25 5.338 5.339 0.270 269.821 o
2 11 26 78.707 78.484 1.710 6.033 o
2 11 27 7.969 8.158 0.340 168.278 o
2 11 28 24.415 24.485 0.660 42.384 o
2 11 29 1.233 1.090 0.240 350.054 o
2 12 0 30.078 27.464 0.880 24.250 o
2 12 1 34.431 36.663 0.780 29.137 o
2 12 2 42.256 45.441 0.980 18.547 o
2 12 3 145.287 151.289 3.099 1.820 o
2 12 4 66.255 64.727 1.290 10.303 o
2 12 5 102.177 101.059 1.980 4.362 o
2 12 6 5.884 6.359 0.240 336.045 o
2 12 7 218.612 221.895 4.319 0.919 o
2 12 8 50.814 54.899 1.150 13.384 o
2 12 9 29.198 29.364 0.660 40.865 o
2 12 10 12.984 13.677 0.380 129.164 o
2 12 11 47.264 48.490 1.000 17.476 o
2 12 12 89.222 91.361 1.840 5.126 o
2 12 13 88.965 88.732 1.900 4.865 o
2 12 14 63.281 64.247 1.570 7.365 o
2 12 15 18.566 17.976 0.710 38.308 o
2 12 16 23.620 24.115 0.660 42.577 o
2 12 17 62.340 62.837 1.660 6.680 o
2 12 18 10.531 11.358 0.380 132.523 o
2 12 19 0.579 0.460 0.210 457.771 o
2 12 20 39.175 39.862 1.000 18.255 o
2 12 21 37.626 38.302 0.930 20.971 o
2 12 22 23.896 23.545 0.620 47.730 o
2 12 23 5.989 6.079 0.290 233.267 o
2 12 24 51.107 51.030 1.140 13.661 o
2 12 25 15.404 15.817 0.450 92.202 o
2 12 26 26.514 26.015 0.670 40.681 o
2 12 27 11.048 10.678 0.440 100.095 o
2 13 0 20.502 19.536 0.680 41.193 o
2 13 1 30.125 33.613 0.720 34.496 o
2 13 2 5.224 5.099 0.230 368.958 o
2 13 3 16.523 15.307 0.400 113.593 o
2 13 4 148.029 146.020 2.949 1.982 o
2 13 5 132.754 136.792 2.699 2.370 o
2 13 6 51.165 50.180 1.070 15.278 o
2 13 7 85.669 90.152 1.940 4.714 o
2 13 8 37.349 39.712 0.930 20.939 o
2 13 9 112.747 114.977 2.599 2.643 o
2 13 10 21.675 21.116 0.680 40.881 o
2 13 11 26.504 27.594 0.810 28.625 o
2 13 12 27.134 28.444 0.810 28.519 o
2 13 13 16.027 17.267 0.560 60.812 o
2 13 14 73.372 74.365 1.760 5.821 o
2 13 15 9.285 10.288 0.440 101.014 o
2 13 16 13.268 13.537 0.460 90.234 o
2 13 17 19.321 19.686 0.550 61.500 o
2 13 18 25.561 25.065 0.670 40.960 o
2 13 19 82.680 79.364 1.920 4.876 o
2 13 20 2.624 2.659 0.260 296.681 o
2 13 21 29.380 28.504 0.720 35.041 o
2 13 22 37.292 37.492 0.910 21.864 o
2 13 23 27.180 26.485 0.660 41.612 o
2 13 24 24.460 24.065 0.660 42.416 o
2 13 25 17.853 18.216 0.650 45.423 o
2 14 0 71.624 69.566 2.629 2.781 o
2 14 1 40.558 41.032 1.150 14.064 o
2 14 2 74.032 73.515 2.080 4.297 o
2 14 3 33.114 33.973 1.040 17.441 o
2 14 4 88.442 89.862 2.649 2.670 o
2 14 5 59.668 63.697 1.760 6.024 o
2 14 6 82.899 82.963 2.260 3.620 o
2 14 7 50.530 50.160 1.330 10.395 o
2 14 8 3.250 3.559 0.270 274.151 o
2 14 9 14.367 13.877 0.470 86.045 o
2 14 10 117.332 118.386 2.659 2.517 o
2 14 11 22.995 21.736 0.680 40.611 o
2 14 12 128.801 129.743 2.849 2.180 o
2 14 13 20.274 18.106 0.530 65.768 o
2 14 14 7.599 7.269 0.330 179.140 o
2 14 15 47.965 47.540 1.150 13.654 o
2 14 16 42.035 41.242 1.010 17.722 o
2 14 17 35.672 34.663 0.840 25.528 o
2 14 18 0.729 0.960 0.240 350.369 o
2 14 19 57.891 55.289 1.180 12.504 o
2 14 20 20.484 20.706 0.540 63.005 o
2 14 21 4.938 4.889 0.290 235.505 o
2 14 22 20.107 20.016 0.560 59.191 o
2 14 23 11.645 11.128 0.430 104.151 o
2 15 0 138.248 134.433 4.899 0.798 o
2 15 1 3.166 3.619 0.280 255.159 o
2 15 2 52.350 52.599 1.310 10.605 o
2 15 3 49.891 49.420 1.210 12.364 o
2 15 4 23.175 21.566 0.600 51.116 o
2 15 5 8.811 8.528 0.360 149.821 o
2 15 6 134.461 128.714 2.849 2.166 o
2 15 7 60.932 57.898 1.400 9.155 o
2 15 8 82.707 79.554 1.830 5.307 o
2 15 9 9.305 8.588 0.370 141.701 o
2 15 10 60.507 58.598 1.350 9.766 o
2 15 11 38.116 35.413 0.880 23.233 o
2 15 12 9.523 9.678 0.360 148.636 o
2 15 13 26.730 25.635 0.690 38.564 o
2 15 14 3.294 3.779 0.270 273.973 o
2 15 15 40.948 38.432 0.890 22.383 o
2 15 16 9.856 9.908 0.340 165.170 o
2 15 17 15.212 15.497 0.440 96.334 o
2 15 18 14.635 15.487 0.470 85.525 o
2 15 19 45.001 42.841 0.990 18.123 o
2 15 20 1.358 1.910 0.250 322.309 o
2 16 0 86.283 84.893 2.569 2.841 o
2 16 1 2.542 3.389 0.250 320.348 o
2 16 2 46.143 45.131 0.990 17.971 o
2 16 3 0.694 0.860 0.240 350.406 o
2 16 4 72.915 71.465 1.510 7.652 o
2 16 5 15.510 15.337 0.500 75.825 o
2 16 6 7.815 8.748 0.320 188.889 o
2 16 7 50.956 47.530 1.110 14.404 o
2 16 8 67.521 64.717 1.350 9.499 o
2 16 9 3.154 3.239 0.250 319.601 o
2 16 10 7.889 7.978 0.310 201.170 o
2 16 11 14.280 14.387 0.410 110.885 o
2 16 12 41.363 38.232 0.830 25.237 o
2 16 13 34.087 32.283 0.730 33.124 o
2 16 14 40.894 40.472 0.860 23.666 o
2 16 15 50.616 50.340 1.090 14.818 o
2 16 16 5.363 5.729 0.290 234.407 o
2 17 0 18.859 20.576 0.790 31.073 o
2 17 1 12.558 10.168 0.410 113.735 o
2 17 2 18.472 18.926 0.520 68.658 o
2 17 3 3.487 3.839 0.280 254.721 o
2 17 4 24.069 24.335 0.630 46.229 o
2 17 5 53.453 54.899 1.260 11.303 o
2 17 6 17.688 16.847 0.490 77.423 o
2 17 7 2.076 2.270 0.260 297.388 o
2 17 8 20.586 20.136 0.530 65.253 o
2 17 9 9.856 8.968 0.320 185.868 o
2 17 10 15.354 16.347 0.450 92.073 o
2 17 11 2.547 2.539 0.250 320.872 o
3 0 1 388.557 377.053 10.378 0.171 o
3 0 2 136.797 124.365 3.559 1.455 o
3 0 3 389.471 375.883 11.578 0.140 o
3 0 4 19.047 18.756 0.640 46.514 o
3 0 5 4501.530 4233.020 159.507 0.001 o
3 0 6 7.435 7.858 0.390 129.440 o
3 0 7 1819.000 1634.220 62.077 0.005 o
3 0 8 3.410 3.529 0.250 318.987 o
3 0 9 2639.450 2545.590 72.165 0.004 o
3 0 10 126.482 119.936 3.779 1.316 o
3 0 11 188.770 181.363 5.669 0.585 o
3 0 12 239.914 231.973 7.858 0.308 o
3 0 13 194.209 187.852 5.809 0.557 o
3 0 14 62.629 61.677 1.950 4.964 o
3 0 15 48.793 48.220 1.520 8.169 o
3 0 16 16.035 16.187 0.680 42.066 o
3 0 17 33.727 32.563 1.200 13.321 o
3 0 18 3.749 3.629 0.250 318.348 o
3 0 19 222.398 211.217 6.569 0.435 o
3 0 20 114.144 115.356 3.349 1.666 o
3 0 21 179.875 175.624 6.269 0.487 o
3 0 22 64.265 62.337 2.000 4.722 o
3 0 23 0.874 0.790 0.220 416.867 o
3 0 24 79.682 81.703 2.629 2.744 o
3 0 25 65.520 64.687 2.020 4.620 o
3 0 26 39.004 40.412 1.260 11.920 o
3 0 27 61.191 63.657 1.990 4.782 o
3 0 28 12.781 13.767 0.650 46.507 o
3 0 29 1.610 2.010 0.330 185.108 o
3 0 30 23.046 23.695 0.890 24.358 o
3 0 31 122.331 124.235 3.639 1.414 o
3 0 32 6.226 6.729 0.460 94.201 o
3 0 33 114.578 116.976 3.689 1.390 o
3 0 34 36.420 34.563 1.170 13.865 o
3 0 35 26.220 28.054 0.970 20.396 o
3 0 36 0.095 0.100 0.330 185.461 o
3 1 0 60.921 56.628 1.630 6.966 o
3 1 1 725.602 680.521 13.867 0.089 o
3 1 2 349.625 332.632 6.949 0.358 o
3 1 3 139.503 131.143 2.989 1.976 o
3 1 4 29.188 28.884 0.760 31.777 o
3 1 5 299.499 282.902 7.348 0.337 o
3 1 6 278.682 266.726 7.378 0.339 o
3 1 7 555.255 513.155 12.617 0.113 o
3 1 8 419.484 395.309 8.608 0.236 o
3 1 9 275.366 261.197 5.479 0.576 o
3 1 10 556.589 530.052 11.688 0.128 o
3 1 11 155.805 148.040 3.109 1.790 o
3 1 12 637.204 615.964 13.617 0.095 o
3 1 13 32.179 32.883 0.840 25.974 o
3 1 14 269.005 263.316 6.179 0.469 o
3 1 15 19.404 18.806 0.470 82.044 o
3 1 16 452.438 446.219 9.888 0.181 o
3 1 17 81.016 80.743 1.900 4.976 o
3 1 18 54.860 54.619 1.240 11.586 o
3 1 19 143.216 142.061 3.039 1.898 o
3 1 20 195.437 198.120 4.279 0.964 o
3 1 21 56.648 56.199 1.240 11.499 o
3 1 22 269.984 269.615 5.689 0.541 o
3 1 23 129.795 126.374 2.609 2.542 o
3 1 24 266.736 259.327 5.289 0.616 o
3 1 25 16.285 15.627 0.480 81.411 o
3 1 26 34.030 33.523 0.770 30.079 o
3 1 27 16.013 16.767 0.470 84.497 o
3 1 28 69.766 69.716 1.970 4.793 o
3 1 29 91.990 94.261 2.439 3.087 o
3 1 30 46.848 46.281 1.080 15.352 o
3 1 31 6.839 7.309 0.320 190.981 o
3 1 32 15.340 15.577 0.450 92.311 o
3 1 33 15.956 16.307 0.480 81.406 o
3 1 34 23.915 24.385 0.630 46.259 o
3 1 35 13.539 13.597 0.480 83.116 o
3 1 36 5.817 6.019 0.300 218.645 o
3 2 0 13.205 12.907 0.430 102.695 o
3 2 1 260.480 254.588 5.639 0.555 o
3 2 2 57.053 57.048 1.320 10.276 o
3 2 3 607.011 590.279 15.737 0.074 o
3 2 4 1450.300 1387.410 39.522 0.012 o
3 2 5 351.380 350.898 9.998 0.186 o
3 2 6 201.693 191.821 5.519 0.609 o
3 2 7 1115.800 1074.000 29.424 0.021 o
3 2 8 6.110 5.959 0.190 523.015 o
3 2 9 864.317 828.361 17.146 0.059 o
3 2 10 539.872 523.433 11.588 0.131 o
3 2 11 74.924 72.325 1.490 7.780 o
3 2 12 60.562 56.059 1.150 12.934 o
3 2 13 84.819 83.563 1.810 5.366 o
3 2 14 732.705 716.654 15.547 0.073 o
3 2 15 19.282 19.436 0.480 78.890 o
3 2 16 4.697 4.399 0.180 596.682 o
3 2 17 40.414 37.722 0.870 23.379 o
3 2 18 154.581 155.618 3.439 1.498 o
3 2 19 172.423 172.205 3.749 1.255 o
3 2 20 165.669 161.987 3.289 1.593 o
3 2 21 47.636 47.990 0.990 17.773 o
3 2 22 183.559 181.143 3.559 1.350 o
3 2 23 63.452 63.357 1.320 10.008 o
3 2 24 33.956 31.794 0.710 34.835 o
3 2 25 26.802 27.504 0.620 46.485 o
3 2 26 11.181 10.958 0.310 193.175 o
3 2 27 26.728 25.425 0.640 44.197 o
3 2 28 21.811 23.595 0.660 42.972 o
3 2 29 36.821 36.822 0.920 21.502 o
3 2 30 2.069 1.910 0.190 555.188 o
3 2 31 27.902 25.905 0.730 34.600 o
3 2 32 27.865 28.644 0.640 43.547 o
3 2 33 23.939 22.935 0.540 61.244 o
3 2 34 0.454 0.420 0.170 698.528 o
3 2 35 10.141 10.788 0.390 126.666 o
3 3 0 205.715 206.098 8.948 0.243 o
3 3 1 191.569 179.473 5.329 0.655 o
3 3 2 580.442 585.900 15.137 0.080 o
3 3 3 547.855 527.342 14.467 0.088 o
3 3 4 173.031 170.465 4.569 0.881 o
3 3 5 358.260 344.930 8.888 0.231 o
3 3 6 191.321 186.852 4.729 0.813 o
3 3 7 185.322 179.363 4.299 0.971 o
3 3 8 86.338 83.073 1.820 5.300 o
3 3 9 177.202 178.064 3.799 1.217 o
3 3 10 401.828 405.437 8.488 0.243 o
3 3 11 217.112 211.457 4.369 0.907 o
3 3 12 47.019 47.600 0.960 18.799 o
3 3 13 90.677 87.972 1.770 5.481 o
3 3 14 47.893 47.520 1.060 15.779 o
3 3 15 355.423 350.018 7.708 0.297 o
3 3 16 33.367 32.263 0.680 37.609 o
3 3 17 371.823 366.745 7.139 0.335 o
3 3 18 138.813 136.592 2.869 2.116 o
3 3 19 231.668 229.093 4.849 0.743 o
3 3 20 153.626 153.499 3.139 1.760 o
3 3 21 302.007 303.218 6.109 0.463 o
3 3 22 8.765 8.818 0.260 277.104 o
3 3 23 0.235 0.530 0.140 1030.050 o
3 3 24 0.888 1.020 0.140 1027.330 o
3 3 25 141.719 141.051 2.869 2.102 o
3 3 26 132.252 132.613 2.859 2.153 o
3 3 27 58.976 57.818 1.410 9.084 o
3 3 28 16.831 16.547 0.500 75.028 o
3 3 29 69.674 70.136 1.690 6.331 o
3 3 30 24.794 24.605 0.600 50.252 o
3 3 31 56.730 54.959 1.340 10.040 o
3 3 32 3.649 3.579 0.210 448.809 o
3 3 33 57.225 59.408 1.260 11.111 o
3 3 34 3.760 3.949 0.240 344.647 o
3 3 35 45.569 45.041 1.060 15.969 o
3 4 0 2119.310 2139.070 60.688 0.005 o
3 4 1 66.275 67.266 1.490 8.002 o
3 4 2 1227.350 1253.410 27.754 0.023 o
3 4 3 220.625 217.456 5.349 0.633 o
3 4 4 274.009 276.314 7.149 0.359 o
3 4 5 42.714 41.302 1.140 14.204 o
3 4 6 319.207 324.524 8.148 0.275 o
3 4 7 39.129 36.323 0.890 22.641 o
3 4 8 841.797 850.716 18.956 0.049 o
3 4 9 900.283 877.981 18.956 0.049 o
3 4 10 244.734 250.169 5.429 0.600 o
3 4 11 481.689 475.943 9.968 0.175 o
3 4 12 363.466 360.846 7.149 0.336 o
3 4 13 276.327 272.614 5.339 0.599 o
3 4 14 48.697 47.390 0.990 17.721 o
3 4 15 45.294 44.311 0.960 19.051 o
3 4 16 395.167 384.681 7.818 0.282 o
3 4 17 58.459 59.578 1.260 11.068 o
3 4 18 28.888 29.264 0.640 43.222 o
3 4 19 4.747 4.599 0.190 536.978 o
3 4 20 32.231 31.643 0.710 35.160 o
3 4 21 112.731 113.227 2.380 3.089 o
3 4 22 22.776 23.335 0.550 59.643 o
3 4 23 62.583 60.468 1.210 11.698 o
3 4 24 17.818 18.056 0.430 97.641 o
3 4 25 10.194 9.938 0.280 236.491 o
3 4 26 3.825 4.369 0.250 317.560 o
3 4 27 36.488 36.123 0.920 21.554 o
3 4 28 4.833 5.019 0.270 270.947 o
3 4 29 14.804 15.117 0.430 100.919 o
3 4 30 4.383 4.489 0.250 316.378 o
3 4 31 27.523 26.615 0.670 40.420 o
3 4 32 0.354 0.410 0.230 381.724 o
3 4 33 49.662 50.200 1.150 13.530 o
3 4 34 4.783 5.009 0.290 235.622 o
3 4 35 4.174 4.349 0.280 253.641 o
3 5 0 491.268 492.599 14.577 0.088 o
3 5 1 42.304 43.001 0.920 20.813 o
3 5 2 363.921 369.405 7.918 0.281 o
3 5 3 289.379 287.781 6.279 0.447 o
3 5 4 35.175 34.283 0.750 31.272 o
3 5 5 534.368 552.627 11.058 0.142 o
3 5 6 274.724 280.593 6.479 0.428 o
3 5 7 1438.430 1421.500 31.394 0.018 o
3 5 8 226.859 227.853 4.869 0.741 o
3 5 9 309.267 309.847 6.499 0.414 o
3 5 10 894.899 885.519 17.726 0.055 o
3 5 11 19.601 19.496 0.440 91.874 o
3 5 12 8.826 8.358 0.230 347.915 o
3 5 13 550.716 550.008 10.988 0.143 o
3 5 14 55.721 54.649 1.160 12.983 o
3 5 15 863.819 855.655 18.106 0.053 o
3 5 16 83.497 82.153 1.760 5.657 o
3 5 17 295.713 293.370 5.949 0.488 o
3 5 18 23.323 23.525 0.520 65.598 o
3 5 19 346.999 347.499 6.759 0.374 o
3 5 20 114.904 111.797 2.380 3.082 o
3 5 21 67.009 68.166 1.350 9.466 o
3 5 22 10.664 10.398 0.300 206.801 o
3 5 23 144.404 141.741 2.809 2.170 o
3 5 24 35.346 35.353 0.770 29.766 o
3 5 25 10.021 10.408 0.370 140.295 o
3 5 26 5.248 5.519 0.260 290.381 o
3 5 27 5.658 5.469 0.250 312.428 o
3 5 28 3.728 3.649 0.230 375.135 o
3 5 29 104.087 104.029 2.150 3.765 o
3 5 30 8.349 8.748 0.310 199.910 o
3 5 31 134.327 132.143 2.639 2.465 o
3 5 32 1.547 1.700 0.200 502.722 o
3 5 33 15.694 15.847 0.480 81.641 o
3 5 34 24.407 25.375 0.610 48.784 o
3 6 0 2002.570 2107.790 59.918 0.005 o
3 6 1 120.253 122.005 2.380 3.030 o
3 6 2 546.899 579.232 11.538 0.131 o
3 6 3 271.934 278.073 5.879 0.509 o
3 6 4 289.779 299.749 6.289 0.444 o
3 6 5 1372.540 1408.170 31.974 0.018 o
3 6 6 146.869 155.208 3.159 1.753 o
3 6 7 213.616 219.675 4.449 0.879 o
3 6 8 82.991 87.182 1.760 5.633 o
3 6 9 27.561 29.174 0.630 44.782 o
3 6 10 124.285 128.594 2.549 2.663 o
3 6 11 469.278 477.013 9.458 0.193 o
3 6 12 410.310 413.296 8.488 0.241 o
3 6 13 82.848 80.144 1.630 6.480 o
3 6 14 85.700 87.482 1.760 5.598 o
3 6 15 94.500 92.081 1.890 4.839 o
3 6 16 27.772 28.224 0.630 44.850 o
3 6 17 13.460 12.527 0.330 167.265 o
3 6 18 59.085 59.808 1.250 11.198 o
3 6 19 152.495 150.229 3.089 1.815 o
3 6 20 68.037 67.086 1.470 8.160 o
3 6 21 138.854 138.742 2.889 2.088 o
3 6 22 15.096 15.077 0.410 109.944 o
3 6 23 52.212 51.709 1.080 14.938 o
3 6 24 8.078 8.508 0.280 243.244 o
3 6 25 107.985 105.239 2.519 2.830 o
3 6 26 10.794 11.238 0.400 120.074 o
3 6 27 8.871 9.058 0.340 166.822 o
3 6 28 12.425 13.097 0.400 118.135 o
3 6 29 8.977 9.238 0.310 198.534 o
3 6 30 0.074 0.000 0.190 559.467 o
3 6 31 10.952 11.188 0.340 162.960 o
3 6 32 35.249 36.183 0.810 27.192 o
3 6 33 14.795 15.557 0.440 96.581 o
3 7 0 84.496 84.163 2.400 3.233 o
3 7 1 141.204 151.609 3.139 1.788 o
3 7 2 165.054 166.506 3.419 1.488 o
3 7 3 536.983 561.035 11.748 0.127 o
3 7 4 27.664 26.455 0.580 52.145 o
3 7 5 41.702 43.351 0.920 20.849 o
3 7 6 40.939 42.391 0.850 24.042 o
3 7 7 223.159 228.113 4.499 0.852 o
3 7 8 61.775 65.817 1.330 9.891 o
3 7 9 345.486 357.337 6.969 0.355 o
3 7 10 9.695 8.888 0.230 342.389 o
3 7 11 117.248 120.095 2.350 3.117 o
3 7 12 234.436 238.351 4.589 0.812 o
3 7 13 74.297 76.644 1.550 7.242 o
3 7 14 95.733 99.350 1.960 4.503 o
3 7 15 9.520 10.078 0.310 196.936 o
3 7 16 27.090 28.514 0.620 46.274 o
3 7 17 169.039 172.945 3.429 1.469 o
3 7 18 198.668 203.568 4.099 1.033 o
3 7 19 140.942 139.312 2.769 2.238 o
3 7 20 102.856 103.599 2.030 4.165 o
3 7 21 43.522 44.621 0.930 20.260 o
3 7 22 43.865 44.061 0.930 20.255 o
3 7 23 10.479 10.628 0.310 194.771 o
3 7 24 41.880 41.431 1.010 17.726 o
3 7 25 1.271 1.420 0.190 557.623 o
3 7 26 162.878 162.327 3.439 1.480 o
3 7 27 90.260 92.931 1.980 4.498 o
3 7 28 39.624 39.052 0.890 22.475 o
3 7 29 6.514 6.509 0.340 170.429 o
3 7 30 84.083 84.213 1.700 5.984 o
3 7 31 10.346 9.958 0.370 140.205 o
3 7 32 22.872 22.605 0.600 51.058 o
3 7 33 10.760 11.048 0.400 120.165 o
3 8 0 289.366 284.832 8.188 0.278 o
3 8 1 230.067 242.690 5.109 0.676 o
3 8 2 127.665 137.062 2.919 2.082 o
3 8 3 158.653 163.677 3.279 1.613 o
3 8 4 68.673 70.356 1.410 8.719 o
3 8 5 117.513 124.015 2.549 2.699 o
3 8 6 31.728 32.533 0.710 35.171 o
3 8 7 759.592 784.290 15.547 0.072 o
3 8 8 148.409 148.030 2.909 2.025 o
3 8 9 347.286 362.706 7.009 0.350 o
3 8 10 3.418 3.279 0.160 765.642 o
3 8 11 96.428 94.441 1.920 4.681 o
3 8 12 63.756 65.327 1.330 9.842 o
3 8 13 44.634 44.401 0.960 19.096 o
3 8 14 69.805 71.785 1.520 7.620 o
3 8 15 60.849 60.338 1.270 10.828 o
3 8 16 63.696 64.887 1.330 9.850 o
3 8 17 58.368 60.228 1.250 11.215 o
3 8 18 11.116 10.348 0.360 146.692 o
3 8 19 123.311 121.565 2.429 2.911 o
3 8 20 20.664 20.086 0.460 84.043 o
3 8 21 4.066 4.389 0.210 445.910 o
3 8 22 34.344 34.823 0.810 27.379 o
3 8 23 42.207 41.002 1.020 17.409 o
3 8 24 31.454 32.063 0.850 25.528 o
3 8 25 79.876 80.044 1.760 5.713 o
3 8 26 4.555 4.379 0.240 342.405 o
3 8 27 69.740 69.926 1.450 8.290 o
3 8 28 5.756 5.919 0.300 218.786 o
3 8 29 0.882 0.550 0.210 457.555 o
3 8 30 37.576 37.532 0.870 23.662 o
3 8 31 0.209 0.340 0.220 417.252 o
3 8 32 5.791 6.259 0.290 233.427 o
3 9 0 0.676 1.540 0.200 504.119 o
3 9 1 153.818 159.068 3.199 1.697 o
3 9 2 37.124 41.621 0.910 21.710 o
3 9 3 147.467 148.740 2.949 1.980 o
3 9 4 89.578 95.940 1.980 4.492 o
3 9 5 37.763 37.682 0.860 24.125 o
3 9 6 12.627 14.117 0.480 83.389 o
3 9 7 42.513 43.901 0.920 20.758 o
3 9 8 140.888 145.670 2.929 2.025 o
3 9 9 156.258 159.827 3.199 1.692 o
3 9 10 3.002 3.509 0.180 610.379 o
3 9 11 77.978 78.104 1.610 6.712 o
3 9 12 133.016 137.682 2.779 2.252 o
3 9 13 32.707 31.884 0.690 36.844 o
3 9 14 215.171 218.455 4.319 0.924 o
3 9 15 189.774 190.311 3.509 1.365 o
3 9 16 90.703 92.121 1.870 4.967 o
3 9 17 35.689 35.593 0.740 31.820 o
3 9 18 47.458 47.560 0.980 18.115 o
3 9 19 151.241 147.340 2.949 1.972 o
3 9 20 29.191 28.674 0.710 35.950 o
3 9 21 11.480 11.438 0.420 108.932 o
3 9 22 79.881 79.194 1.870 5.137 o
3 9 23 8.020 8.248 0.390 128.978 o
3 9 24 92.463 94.001 2.020 4.322 o
3 9 25 12.295 12.867 0.430 103.266 o
3 9 26 38.637 38.762 0.910 21.703 o
3 9 27 39.386 39.152 0.900 22.052 o
3 9 28 54.929 56.049 1.220 11.895 o
3 9 29 1.936 2.100 0.230 379.843 o
3 9 30 9.757 9.488 0.330 175.162 o
3 9 31 20.268 19.996 0.530 65.405 o
3 10 0 260.969 258.717 6.929 0.383 o
3 10 1 113.414 115.946 2.320 3.218 o
3 10 2 314.701 320.375 6.409 0.421 o
3 10 3 175.591 184.302 3.629 1.315 o
3 10 4 154.167 159.177 3.199 1.697 o
3 10 5 225.050 232.552 4.699 0.788 o
3 10 6 287.084 288.161 6.069 0.475 o
3 10 7 212.338 222.415 4.419 0.889 o
3 10 8 25.435 25.285 0.590 51.489 o
3 10 9 151.273 152.759 3.129 1.776 o
3 10 10 125.677 129.304 2.679 2.438 o
3 10 11 101.264 106.008 2.100 3.933 o
3 10 12 147.420 147.060 2.819 2.140 o
3 10 13 6.342 6.449 0.230 362.685 o
3 10 14 112.522 111.957 2.180 3.596 o
3 10 15 62.158 60.698 1.200 11.876 o
3 10 16 7.432 7.338 0.270 263.483 o
3 10 17 97.019 98.870 2.040 4.195 o
3 10 18 22.488 22.315 0.570 56.200 o
3 10 19 30.977 30.064 0.770 30.724 o
3 10 20 0.901 0.730 0.210 457.472 o
3 10 21 93.300 94.591 2.190 3.741 o
3 10 22 23.784 23.625 0.610 49.178 o
3 10 23 7.282 7.139 0.330 179.550 o
3 10 24 10.054 10.138 0.350 156.002 o
3 10 25 13.891 13.867 0.410 111.396 o
3 10 26 5.796 5.689 0.260 289.048 o
3 10 27 7.570 7.948 0.340 168.787 o
3 10 28 3.334 3.579 0.250 319.068 o
3 10 29 34.370 35.693 0.800 27.934 o
3 11 0 92.773 90.961 2.519 2.913 o
3 11 1 75.296 76.234 1.500 7.645 o
3 11 2 72.317 72.045 1.440 8.308 o
3 11 3 113.849 116.536 2.330 3.190 o
3 11 4 15.923 15.417 0.400 114.102 o
3 11 5 65.577 67.036 1.440 8.512 o
3 11 6 23.779 24.525 0.570 55.416 o
3 11 7 30.617 31.284 0.670 39.288 o
3 11 8 52.010 51.520 1.090 14.718 o
3 11 9 34.370 34.863 0.780 29.266 o
3 11 10 255.387 252.608 4.819 0.730 o
3 11 11 10.317 10.068 0.350 155.748 o
3 11 12 112.860 113.887 2.290 3.299 o
3 11 13 240.782 248.209 4.889 0.722 o
3 11 14 22.587 21.536 0.520 66.376 o
3 11 15 32.874 32.723 0.760 31.004 o
3 11 16 19.869 19.956 0.560 59.275 o
3 11 17 301.081 291.850 7.388 0.333 o
3 11 18 1.865 2.070 0.260 297.642 o
3 11 19 75.216 75.784 1.850 5.298 o
3 11 20 9.511 9.868 0.420 110.514 o
3 11 21 43.565 42.811 1.060 16.130 o
3 11 22 51.760 50.150 1.130 13.865 o
3 11 23 6.801 6.679 0.310 203.533 o
3 11 24 35.447 35.523 0.830 26.056 o
3 11 25 16.482 16.887 0.460 87.615 o
3 11 26 2.150 1.770 0.220 414.886 o
3 11 27 25.890 26.825 0.630 45.495 o
3 11 28 2.671 2.619 0.240 347.726 o
3 12 0 1.620 2.779 0.290 239.367 o
3 12 1 11.428 10.678 0.330 171.945 o
3 12 2 339.668 344.170 6.669 0.385 o
3 12 3 108.475 105.948 2.090 3.913 o
3 12 4 62.527 64.367 1.330 9.890 o
3 12 5 4.932 5.729 0.260 290.807 o
3 12 6 93.425 95.501 1.950 4.580 o
3 12 7 25.871 26.915 0.600 49.611 o
3 12 8 53.093 53.929 1.110 14.150 o
3 12 9 17.888 18.866 0.450 89.672 o
3 12 10 51.448 52.579 1.170 13.006 o
3 12 11 14.166 13.037 0.380 128.291 o
3 12 12 185.665 185.382 4.269 0.981 o
3 12 13 61.908 59.808 1.490 8.154 o
3 12 14 26.271 26.355 0.780 30.798 o
3 12 15 8.650 9.258 0.370 141.961 o
3 12 16 80.969 80.963 2.060 4.304 o
3 12 17 55.449 53.889 1.400 9.321 o
3 12 18 20.180 21.126 0.640 46.071 o
3 12 19 10.008 9.898 0.390 127.094 o
3 12 20 25.631 24.905 0.640 44.509 o
3 12 21 9.637 10.278 0.340 165.211 o
3 12 22 30.545 28.954 0.680 38.534 o
3 12 23 11.233 10.818 0.370 138.968 o
3 12 24 9.976 11.068 0.400 120.704 o
3 12 25 7.922 8.408 0.350 159.058 o
3 12 26 7.920 8.318 0.360 150.674 o
3 13 0 44.937 44.051 1.430 9.258 o
3 13 1 29.898 30.184 0.730 33.971 o
3 13 2 12.651 12.597 0.400 118.155 o
3 13 3 42.283 43.831 1.010 17.630 o
3 13 4 18.728 18.716 0.510 71.085 o
3 13 5 39.655 44.681 1.150 14.030 o
3 13 6 62.482 63.987 1.670 6.599 o
3 13 7 15.655 14.297 0.520 70.560 o
3 13 8 11.590 10.838 0.420 109.048 o
3 13 9 16.566 17.826 0.810 29.883 o
3 13 10 57.459 59.248 1.550 7.669 o
3 13 11 24.568 25.725 0.750 33.374 o
3 13 12 11.520 12.098 0.450 95.313 o
3 13 13 21.133 20.946 0.590 53.357 o
3 13 14 31.054 29.564 0.760 31.480 o
3 13 15 65.928 65.947 1.520 7.743 o
3 13 16 49.798 47.690 1.080 15.168 o
3 13 17 32.735 31.863 0.790 29.009 o
3 13 18 26.525 25.115 0.620 46.870 o
3 13 19 33.536 33.803 0.790 28.788 o
3 13 20 14.475 15.227 0.440 96.887 o
3 13 21 27.712 28.164 0.680 39.172 o
3 13 22 6.104 5.809 0.310 204.896 o
3 13 23 28.814 27.015 0.680 39.070 o
3 13 24 5.829 6.239 0.300 218.489 o
3 14 0 135.973 138.132 5.029 0.760 o
3 14 1 64.513 60.548 1.620 6.969 o
3 14 2 4.519 5.639 0.340 172.269 o
3 14 3 194.524 188.292 5.229 0.676 o
3 14 4 44.692 46.910 1.320 10.721 o
3 14 5 6.071 6.029 0.330 181.278 o
3 14 6 5.144 5.379 0.360 153.625 o
3 14 7 202.560 199.029 4.559 0.857 o
3 14 8 117.528 117.776 2.659 2.517 o
3 14 9 94.583 93.091 2.110 3.993 o
3 14 10 17.503 18.506 0.550 62.278 o
3 14 11 7.347 8.348 0.340 168.810 o
3 14 12 3.123 3.549 0.250 319.417 o
3 14 13 14.412 14.617 0.440 97.115 o
3 14 14 25.319 25.105 0.610 48.576 o
3 14 15 15.158 15.617 0.470 85.232 o
3 14 16 40.191 37.552 0.830 25.412 o
3 14 17 15.986 15.407 0.440 95.861 o
3 14 18 18.324 18.276 0.490 76.774 o
3 14 19 0.325 0.660 0.220 417.177 o
3 14 20 4.507 4.869 0.270 271.582 o
3 14 21 12.738 13.717 0.460 90.449 o
3 15 0 4.864 5.959 0.430 108.135 o
3 15 1 7.277 7.718 0.380 136.302 o
3 15 2 7.074 7.528 0.330 179.564 o
3 15 3 20.626 20.456 0.530 65.174 o
3 15 4 55.806 51.489 1.090 14.524 o
3 15 5 20.006 19.936 0.520 67.829 o
3 15 6 1.132 0.990 0.220 416.597 o
3 15 7 88.226 87.352 1.850 5.110 o
3 15 8 46.065 45.981 1.030 16.745 o
3 15 9 5.825 6.089 0.290 233.501 o
3 15 10 96.043 91.291 1.940 4.616 o
3 15 11 16.926 15.977 0.460 87.620 o
3 15 12 54.849 52.389 1.150 13.265 o
3 15 13 23.441 21.805 0.580 54.246 o
3 15 14 12.647 11.298 0.440 99.104 o
3 15 15 5.583 5.829 0.320 193.088 o
3 15 16 28.567 27.055 0.690 38.103 o
3 15 17 3.751 3.959 0.270 273.299 o
3 15 18 65.148 63.087 1.380 9.226 o
3 16 0 19.702 17.236 0.690 40.351 o
3 16 1 5.744 5.539 0.310 205.447 o
3 16 2 10.973 9.638 0.340 163.942 o
3 16 3 97.763 94.941 1.950 4.544 o
3 16 4 0.050 0.390 0.250 323.140 o
3 16 5 216.093 204.418 4.149 0.995 o
3 16 6 4.955 4.839 0.300 220.355 o
3 16 7 57.698 55.329 1.200 12.153 o
3 16 8 27.763 26.255 0.750 32.925 o
3 16 9 18.194 16.817 0.560 60.262 o
3 16 10 12.586 11.638 0.390 124.353 o
3 16 11 59.238 57.168 1.240 11.395 o
3 16 12 12.238 11.188 0.430 103.795 o
3 16 13 0.607 0.700 0.240 350.470 o
3 16 14 1.778 1.540 0.240 349.440 o
3 16 15 2.615 2.410 0.250 320.868 o
3 17 0 0.356 0.000 0.370 147.526 o
3 17 1 38.427 36.383 0.880 23.161 o
3 17 2 1.043 1.190 0.240 350.143 o
3 17 3 4.732 3.699 0.310 207.319 o
3 17 4 5.910 5.809 0.290 233.580 o
3 17 5 1.037 1.160 0.240 350.156 o
3 17 6 18.193 17.596 0.490 77.003 o
3 17 7 18.758 18.806 0.510 71.053 o
3 17 8 15.123 15.517 0.470 85.275 o
3 17 9 26.119 24.275 0.630 45.749 o
4 0 0 921.291 856.055 34.493 0.016 o
4 0 1 28.156 27.684 0.890 23.879 o
4 0 2 203.584 192.141 6.209 0.489 o
4 0 3 348.679 329.723 11.128 0.153 o
4 0 4 203.644 192.861 6.489 0.450 o
4 0 5 179.578 173.295 5.839 0.557 o
4 0 6 237.879 219.895 6.139 0.488 o
4 0 7 854.924 808.155 23.025 0.035 o
4 0 8 2.849 2.909 0.180 612.691 o
4 0 9 64.324 64.077 1.940 4.991 o
4 0 10 1.544 1.470 0.140 1022.200 o
4 0 11 37.385 37.552 1.210 12.945 o
4 0 12 2.371 2.350 0.150 882.614 o
4 0 13 270.570 258.537 7.169 0.359 o
4 0 14 185.336 178.674 5.089 0.716 o
4 0 15 474.262 464.025 14.167 0.094 o
4 0 16 72.919 71.275 2.380 3.353 o
4 0 17 678.770 674.452 21.406 0.041 o
4 0 18 15.813 14.447 0.580 57.286 o
4 0 19 556.273 560.895 17.416 0.062 o
4 0 20 215.173 209.447 6.899 0.398 o
4 0 21 242.342 242.091 7.538 0.332 o
4 0 22 58.219 57.908 1.800 5.818 o
4 0 23 19.875 19.746 0.730 36.075 o
4 0 24 7.523 8.658 0.610 53.661 o
4 0 25 45.876 46.670 1.700 6.653 o
4 0 26 27.207 27.834 1.130 15.204 o
4 0 27 97.525 99.990 3.609 1.475 o
4 0 28 13.130 13.377 0.790 31.753 o
4 0 29 107.101 107.448 3.149 1.886 o
4 0 30 15.982 15.177 0.610 51.917 o
4 0 31 87.258 86.082 2.659 2.660 o
4 0 32 30.958 29.224 1.060 17.017 o
4 0 33 4.377 4.289 0.370 146.147 o
4 0 34 10.355 9.548 0.490 81.745 o
4 0 35 7.755 8.828 0.480 85.977 o
4 1 0 468.948 448.358 13.757 0.099 o
4 1 1 198.283 192.001 4.369 0.929 o
4 1 2 1334.160 1258.340 29.904 0.020 o
4 1 3 98.991 93.941 2.459 3.014 o
4 1 4 1112.320 1083.900 26.475 0.026 o
4 1 5 163.204 157.518 3.869 1.205 o
4 1 6 1102.200 1066.170 22.175 0.035 o
4 1 7 393.863 376.903 7.588 0.297 o
4 1 8 212.748 204.898 4.319 0.931 o
4 1 9 7.225 6.879 0.200 464.689 o
4 1 10 36.063 37.072 0.760 30.218 o
4 1 11 101.700 98.340 1.970 4.415 o
4 1 12 659.329 636.060 13.397 0.097 o
4 1 13 43.852 44.581 1.030 16.913 o
4 1 14 210.379 202.859 4.339 0.927 o
4 1 15 40.426 40.192 0.880 22.797 o
4 1 16 297.854 291.181 6.209 0.453 o
4 1 17 111.561 107.668 2.400 3.063 o
4 1 18 84.524 83.683 1.990 4.542 o
4 1 19 24.996 25.665 0.660 42.149 o
4 1 20 105.581 101.189 2.459 2.973 o
4 1 21 46.300 46.980 1.200 12.716 o
4 1 22 77.224 73.445 1.530 7.381 o
4 1 23 6.905 6.949 0.270 265.116 o
4 1 24 1.555 1.710 0.160 783.525 o
4 1 25 5.225 5.029 0.220 402.133 o
4 1 26 31.486 29.624 0.870 24.565 o
4 1 27 20.662 21.965 0.670 42.130 o
4 1 28 12.695 12.817 0.440 98.659 o
4 1 29 10.268 10.538 0.370 140.012 o
4 1 30 0.762 0.810 0.200 504.398 o
4 1 31 5.733 5.949 0.280 250.243 o
4 1 32 12.714 12.517 0.520 71.782 o
4 1 33 12.291 12.387 0.400 118.522 o
4 1 34 8.124 7.998 0.390 128.991 o
4 1 35 16.092 15.577 0.480 81.516 o
4 2 0 75.489 75.874 2.370 3.361 o
4 2 1 21.339 20.086 0.480 77.564 o
4 2 2 122.119 113.687 2.729 2.396 o
4 2 3 166.027 159.457 3.679 1.313 o
4 2 4 101.480 93.041 2.549 2.817 o
4 2 5 144.803 137.722 3.689 1.346 o
4 2 6 92.367 89.292 2.160 3.856 o
4 2 7 151.185 144.820 3.299 1.627 o
4 2 8 330.560 314.596 7.309 0.333 o
4 2 9 256.538 246.260 5.169 0.649 o
4 2 10 10.050 10.488 0.280 236.156 o
4 2 11 81.202 75.255 1.630 6.543 o
4 2 12 36.196 35.083 0.730 32.531 o
4 2 13 139.014 133.333 2.639 2.446 o
4 2 14 146.287 145.670 2.899 2.046 o
4 2 15 89.253 85.043 1.800 5.359 o
4 2 16 47.626 46.870 1.060 15.811 o
4 2 17 477.632 471.434 9.948 0.176 o
4 2 18 104.298 105.538 2.280 3.395 o
4 2 19 303.740 303.088 6.739 0.390 o
4 2 20 50.487 50.910 1.110 14.347 o
4 2 21 20.551 21.426 0.510 69.677 o
4 2 22 76.847 76.284 1.390 8.650 o
4 2 23 12.396 12.088 0.340 160.350 o
4 2 24 62.404 65.057 1.420 8.816 o
4 2 25 45.300 45.031 1.110 14.719 o
4 2 26 119.452 119.896 3.319 1.683 o
4 2 27 126.129 125.704 3.089 1.899 o
4 2 28 59.215 59.868 1.330 10.043 o
4 2 29 70.785 71.885 1.520 7.601 o
4 2 30 54.129 54.179 1.220 11.956 o
4 2 31 38.805 37.912 0.900 22.155 o
4 2 32 29.890 29.794 0.730 34.002 o
4 2 33 35.532 35.543 0.840 25.497 o
4 2 34 7.578 8.058 0.320 189.636 o
4 3 0 422.192 419.584 11.928 0.131 o
4 3 1 310.908 300.199 6.039 0.470 o
4 3 2 129.068 123.735 2.719 2.374 o
4 3 3 491.602 485.991 10.558 0.158 o
4 3 4 231.090 222.914 5.349 0.627 o
4 3 5 838.062 809.285 19.466 0.047 o
4 3 6 11.345 11.758 0.390 125.342 o
4 3 7 1744.520 1729.700 42.291 0.010 o
4 3 8 17.791 17.386 0.470 83.368 o
4 3 9 387.444 384.601 8.548 0.242 o
4 3 10 149.068 145.190 3.349 1.588 o
4 3 11 200.396 202.249 4.339 0.935 o
4 3 12 70.572 67.506 1.520 7.645 o
4 3 13 30.017 28.804 0.630 44.196 o
4 3 14 298.798 293.130 6.059 0.472 o
4 3 15 204.766 196.300 4.019 1.066 o
4 3 16 84.738 85.093 1.780 5.516 o
4 3 17 251.946 249.019 4.769 0.746 o
4 3 18 36.163 36.672 0.760 30.232 o
4 3 19 53.264 54.199 1.280 11.006 o
4 3 20 8.717 8.818 0.290 226.049 o
4 3 21 24.687 24.395 0.610 48.840 o
4 3 22 4.978 5.239 0.200 483.664 o
4 3 23 55.517 56.319 1.180 12.579 o
4 3 24 48.679 48.050 1.030 16.529 o
4 3 25 46.191 46.041 1.090 15.140 o
4 3 26 9.394 9.548 0.380 134.187 o
4 3 27 34.329 34.893 0.860 24.593 o
4 3 28 9.732 10.348 0.320 185.010 o
4 3 29 25.546 25.305 0.710 36.820 o
4 3 30 16.594 16.407 0.500 75.158 o
4 3 31 5.644 5.499 0.240 338.049 o
4 3 32 2.167 1.950 0.200 501.155 o
4 3 33 0.908 0.750 0.180 622.397 o
4 3 34 0.753 1.140 0.200 504.249 o
4 4 0 578.838 550.757 15.117 0.081 o
4 4 1 73.217 70.306 1.420 8.507 o
4 4 2 37.413 35.293 0.770 29.475 o
4 4 3 222.056 213.706 4.489 0.861 o
4 4 4 115.897 117.056 2.479 2.854 o
4 4 5 102.249 99.550 2.240 3.530 o
4 4 6 45.550 43.441 1.020 17.142 o
4 4 7 36.568 35.843 0.840 25.372 o
4 4 8 756.530 755.306 16.427 0.065 o
4 4 9 246.362 239.981 5.429 0.602 o
4 4 10 279.522 274.444 5.749 0.527 o
4 4 11 91.873 89.722 1.920 4.746 o
4 4 12 320.288 318.165 6.859 0.374 o
4 4 13 33.844 33.713 0.760 30.793 o
4 4 14 95.924 96.240 2.010 4.323 o
4 4 15 15.334 15.197 0.400 114.745 o
4 4 16 167.308 168.616 3.549 1.390 o
4 4 17 5.714 5.549 0.200 478.662 o
4 4 18 437.987 435.251 9.968 0.180 o
4 4 19 59.683 58.128 1.250 11.206 o
4 4 20 208.421 204.268 4.349 0.924 o
4 4 21 38.430 37.672 0.860 24.059 o
4 4 22 126.930 124.055 2.529 2.697 o
4 4 23 10.028 9.478 0.290 222.576 o
4 4 24 83.204 83.413 1.850 5.182 o
4 4 25 11.701 12.047 0.480 84.165 o
4 4 26 149.228 153.019 3.729 1.306 o
4 4 27 20.022 20.406 0.620 48.995 o
4 4 28 170.052 170.575 3.629 1.332 o
4 4 29 35.303 35.543 0.820 26.639 o
4 4 30 20.525 21.656 0.540 62.814 o
4 4 31 2.123 2.040 0.210 454.875 o
4 4 32 21.766 21.776 0.540 62.322 o
4 4 33 1.840 1.750 0.210 455.659 o
4 4 34 3.199 2.789 0.250 319.861 o
4 5 0 201.461 198.030 5.839 0.548 o
4 5 1 31.871 33.573 0.720 34.203 o
4 5 2 449.041 446.049 9.128 0.208 o
4 5 3 1111.050 1104.030 20.746 0.039 o
4 5 4 96.099 92.341 1.880 4.866 o
4 5 5 2217.630 2223.700 45.331 0.008 o
4 5 6 213.749 212.277 4.569 0.841 o
4 5 7 434.417 434.731 9.268 0.204 o
4 5 8 98.931 98.440 2.060 4.112 o
4 5 9 307.520 311.986 6.639 0.399 o
4 5 10 253.753 251.109 5.369 0.608 o
4 5 11 145.873 145.320 2.919 2.024 o
4 5 12 15.541 14.997 0.370 131.949 o
4 5 13 185.257 183.732 3.829 1.188 o
4 5 14 36.824 37.732 0.860 24.215 o
4 5 15 38.813 39.422 0.850 24.427 o
4 5 16 9.190 9.458 0.260 274.787 o
4 5 17 7.709 7.628 0.240 327.638 o
4 5 18 102.423 99.260 2.040 4.151 o
4 5 19 29.310 29.214 0.750 32.511 o
4 5 20 9.341 9.448 0.300 210.329 o
4 5 21 86.124 84.813 1.730 5.777 o
4 5 22 110.656 108.558 2.290 3.326 o
4 5 23 27.890 28.334 0.680 39.121 o
4 5 24 0.896 0.720 0.160 787.462 o
4 5 25 18.445 19.006 0.580 56.073 o
4 5 26 4.446 4.539 0.210 444.145 o
4 5 27 2.198 2.290 0.180 616.879 o
4 5 28 29.811 30.634 0.690 37.532 o
4 5 29 4.764 5.339 0.250 314.677 o
4 5 30 4.105 3.779 0.230 374.055 o
4 5 31 44.752 44.151 1.010 17.470 o
4 5 32 1.668 1.550 0.240 349.537 o
4 5 33 2.753 2.729 0.250 320.501 o
4 6 0 9.919 10.358 0.380 133.452 o
4 6 1 83.838 79.514 1.640 6.402 o
4 6 2 8.952 9.168 0.270 257.350 o
4 6 3 59.027 63.237 1.340 9.872 o
4 6 4 76.013 72.255 1.650 6.504 o
4 6 5 239.671 236.762 5.049 0.687 o
4 6 6 410.258 416.845 8.698 0.231 o
4 6 7 216.440 222.175 4.589 0.830 o
4 6 8 37.541 37.352 0.800 27.432 o
4 6 9 2.804 3.529 0.190 549.789 o
4 6 10 530.985 528.972 11.368 0.136 o
4 6 11 95.949 95.320 1.980 4.440 o
4 6 12 107.647 106.928 2.250 3.451 o
4 6 13 315.196 313.556 6.479 0.414 o
4 6 14 100.082 96.550 2.040 4.180 o
4 6 15 119.106 118.566 2.459 2.877 o
4 6 16 290.995 290.341 5.849 0.505 o
4 6 17 190.559 190.251 3.829 1.177 o
4 6 18 92.007 93.161 1.910 4.771 o
4 6 19 20.350 21.336 0.480 77.770 o
4 6 20 148.178 144.970 2.849 2.103 o
4 6 21 75.305 76.634 1.580 6.990 o
4 6 22 56.215 57.418 1.290 10.722 o
4 6 23 130.967 131.623 2.999 1.984 o
4 6 24 73.431 73.255 1.770 5.768 o
4 6 25 10.858 10.978 0.400 120.121 o
4 6 26 42.876 43.111 0.980 18.583 o
4 6 27 33.245 34.023 0.750 31.586 o
4 6 28 75.386 74.855 1.520 7.486 o
4 6 29 59.192 58.058 1.250 11.223 o
4 6 30 18.047 18.006 0.500 74.176 o
4 6 31 60.270 61.138 1.330 9.997 o
4 6 32 6.640 7.618 0.320 191.031 o
4 7 0 135.735 137.982 3.849 1.255 o
4 7 1 68.364 69.446 1.450 8.325 o
4 7 2 464.711 482.661 9.608 0.188 o
4 7 3 48.472 48.800 1.050 15.976 o
4 7 4 183.149 185.792 3.729 1.244 o
4 7 5 59.319 59.988 1.160 12.714 o
4 7 6 215.873 223.714 4.599 0.827 o
4 7 7 254.087 259.567 5.669 0.551 o
4 7 8 231.739 242.151 5.069 0.685 o
4 7 9 168.521 170.955 3.439 1.464 o
4 7 10 146.344 150.279 2.889 2.051 o
4 7 11 128.831 128.334 2.509 2.717 o
4 7 12 209.142 215.066 4.209 0.972 o
4 7 13 56.651 55.699 1.110 13.933 o
4 7 14 234.896 233.912 4.509 0.838 o
4 7 15 58.468 59.898 1.190 12.210 o
4 7 16 247.022 248.979 4.899 0.716 o
4 7 17 52.626 52.339 1.110 14.211 o
4 7 18 33.819 33.843 0.710 34.672 o
4 7 19 3.363 3.559 0.210 449.764 o
4 7 20 10.298 10.418 0.280 235.605 o
4 7 21 19.378 19.246 0.490 76.010 o
4 7 22 11.969 12.268 0.410 113.415 o
4 7 23 50.911 54.079 1.390 9.540 o
4 7 24 28.373 28.064 0.730 34.368 o
4 7 25 9.065 8.648 0.300 211.576 o
4 7 26 38.865 40.722 0.960 19.639 o
4 7 27 1.650 1.680 0.220 415.668 o
4 7 28 2.484 2.439 0.230 378.802 o
4 7 29 46.631 46.461 1.100 14.866 o
4 7 30 14.738 14.587 0.490 79.240 o
4 7 31 8.211 9.178 0.350 158.419 o
4 7 32 4.626 5.199 0.310 206.745 o
4 8 0 0.751 0.550 0.200 504.517 o
4 8 1 55.068 53.849 1.120 13.842 o
4 8 2 40.368 40.812 0.900 21.894 o
4 8 3 44.819 45.591 0.970 18.699 o
4 8 4 81.408 82.713 1.740 5.793 o
4 8 5 111.444 116.546 2.360 3.133 o
4 8 6 18.600 19.856 0.470 82.206 o
4 8 7 8.725 9.038 0.250 297.706 o
4 8 8 1.537 1.620 0.120 1386.410 o
4 8 9 9.300 9.548 0.300 210.313 o
4 8 10 2.208 2.470 0.160 777.969 o
4 8 11 71.798 75.874 1.510 7.631 o
4 8 12 19.613 20.346 0.460 84.641 o
4 8 13 60.025 61.597 1.220 11.610 o
4 8 14 15.346 16.227 0.440 96.011 o
4 8 15 212.460 216.056 4.259 0.949 o
4 8 16 22.787 22.166 0.530 63.947 o
4 8 17 348.223 353.248 7.199 0.335 o
4 8 18 11.867 12.507 0.340 160.803 o
4 8 19 203.959 201.419 4.049 1.050 o
4 8 20 9.157 9.368 0.330 176.032 o
4 8 21 68.193 66.476 1.670 6.510 o
4 8 22 30.163 30.204 0.820 27.486 o
4 8 23 1.060 1.220 0.200 503.852 o
4 8 24 63.090 62.217 1.380 9.288 o
4 8 25 79.577 80.534 1.700 6.070 o
4 8 26 9.893 9.638 0.370 140.753 o
4 8 27 77.675 79.404 1.690 6.166 o
4 8 28 3.092 2.709 0.230 377.495 o
4 8 29 100.662 99.460 2.100 3.961 o
4 8 30 1.871 1.920 0.220 415.197 o
4 8 31 22.890 22.166 0.560 57.912 o
4 9 0 272.012 279.603 8.008 0.291 o
4 9 1 124.427 125.944 2.699 2.416 o
4 9 2 193.927 204.308 4.009 1.077 o
4 9 3 227.349 233.082 4.499 0.847 o
4 9 4 547.250 564.195 11.248 0.137 o
4 9 5 24.735 23.865 0.540 60.734 o
4 9 6 129.992 135.952 2.819 2.208 o
4 9 7 163.454 165.406 3.399 1.507 o
4 9 8 74.142 75.965 2.060 4.366 o
4 9 9 133.371 131.683 2.629 2.486 o
4 9 10 56.853 55.869 1.160 12.909 o
4 9 11 10.979 11.728 0.340 162.564 o
4 9 12 191.551 189.101 3.639 1.283 o
4 9 13 34.954 35.023 0.760 30.535 o
4 9 14 281.651 288.321 5.769 0.520 o
4 9 15 26.083 27.684 0.640 44.084 o
4 9 16 76.884 77.154 1.610 6.737 o
4 9 17 20.194 19.936 0.490 75.416 o
4 9 18 8.532 8.478 0.280 242.263 o
4 9 19 32.681 34.173 0.900 22.810 o
4 9 20 7.865 7.578 0.340 168.678 o
4 9 21 17.441 18.076 0.560 60.298 o
4 9 22 13.950 14.647 0.450 93.382 o
4 9 23 19.820 19.236 0.530 65.725 o
4 9 24 17.460 17.996 0.470 83.382 o
4 9 25 1.908 1.890 0.200 501.813 o
4 9 26 7.019 7.378 0.280 246.627 o
4 9 27 10.272 10.078 0.360 147.704 o
4 9 28 4.262 4.769 0.290 236.371 o
4 9 29 11.266 12.408 0.380 131.410 o
4 10 0 4.740 4.599 0.270 271.429 o
4 10 1 22.652 23.705 0.530 63.681 o
4 10 2 91.654 93.241 2.020 4.332 o
4 10 3 24.330 24.115 0.580 53.612 o
4 10 4 75.041 74.015 1.540 7.334 o
4 10 5 61.722 62.027 1.250 11.070 o
4 10 6 108.591 109.788 2.190 3.600 o
4 10 7 146.264 146.340 2.809 2.157 o
4 10 8 7.079 6.669 0.280 247.201 o
4 10 9 10.672 10.848 0.310 194.220 o
4 10 10 98.058 98.560 2.060 4.118 o
4 10 11 8.230 9.038 0.320 188.141 o
4 10 12 38.163 36.982 0.810 26.792 o
4 10 13 28.581 28.834 0.690 37.935 o
4 10 14 58.361 56.948 1.260 11.114 o
4 10 15 125.449 126.624 2.789 2.277 o
4 10 16 154.246 155.238 3.519 1.440 o
4 10 17 82.846 81.833 2.100 4.142 o
4 10 18 49.243 49.150 1.310 10.731 o
4 10 19 144.402 144.640 3.879 1.225 o
4 10 20 48.625 49.160 1.160 13.386 o
4 10 21 43.246 42.641 1.030 17.003 o
4 10 22 57.252 56.658 1.230 11.634 o
4 10 23 25.887 26.794 0.640 44.233 o
4 10 24 28.819 27.644 0.650 42.264 o
4 10 25 10.071 9.738 0.340 165.011 o
4 10 26 15.147 15.037 0.460 88.877 o
4 10 27 17.128 17.146 0.450 90.725 o
4 10 28 14.690 15.517 0.440 96.660 o
4 11 0 163.252 163.947 4.749 0.828 o
4 11 1 95.024 95.350 1.920 4.690 o
4 11 2 51.610 52.569 1.060 15.437 o
4 11 3 226.452 230.003 4.409 0.878 o
4 11 4 118.914 119.286 2.459 2.876 o
4 11 5 361.147 362.556 7.728 0.294 o
4 11 6 122.696 123.985 2.509 2.752 o
4 11 7 145.326 148.700 3.109 1.813 o
4 11 8 4.490 5.129 0.210 442.763 o
4 11 9 135.199 134.213 2.719 2.336 o
4 11 10 111.698 114.767 2.390 3.068 o
4 11 11 86.088 86.632 1.850 5.136 o
4 11 12 7.743 8.328 0.290 228.426 o
4 11 13 35.577 36.992 0.960 19.984 o
4 11 14 66.391 66.816 1.680 6.462 o
4 11 15 49.546 50.710 1.430 9.115 o
4 11 16 18.866 18.446 0.600 52.592 o
4 11 17 8.485 9.308 0.350 158.088 o
4 11 18 11.988 12.277 0.440 99.196 o
4 11 19 65.735 66.766 1.450 8.409 o
4 11 20 24.456 24.155 0.600 50.410 o
4 11 21 3.887 3.399 0.230 375.055 o
4 11 22 25.109 24.905 0.630 45.916 o
4 11 23 10.821 11.558 0.360 146.363 o
4 11 24 4.758 5.289 0.260 291.573 o
4 11 25 0.420 0.390 0.210 457.859 o
4 11 26 3.053 3.089 0.250 319.854 o
4 12 0 119.985 127.234 3.709 1.366 o
4 12 1 0.679 0.720 0.170 698.059 o
4 12 2 30.046 28.524 0.630 44.225 o
4 12 3 4.613 4.379 0.230 371.887 o
4 12 4 22.901 25.205 0.580 53.889 o
4 12 5 0.157 0.420 0.180 623.280 o
4 12 6 26.579 26.425 0.650 42.906 o
4 12 7 13.743 12.957 0.410 111.861 o
4 12 8 73.501 72.045 1.780 5.715 o
4 12 9 35.299 34.853 0.930 21.270 o
4 12 10 11.773 11.518 0.410 113.811 o
4 12 11 3.932 4.169 0.290 237.046 o
4 12 12 80.742 81.413 2.030 4.419 o
4 12 13 10.655 10.108 0.470 88.422 o
4 12 14 56.696 57.248 1.310 10.423 o
4 12 15 15.807 16.127 0.520 70.188 o
4 12 16 29.486 29.594 0.720 34.935 o
4 12 17 16.492 14.967 0.410 108.816 o
4 12 18 43.351 42.391 0.950 19.620 o
4 12 19 6.810 6.709 0.300 216.829 o
4 12 20 34.417 34.233 0.770 29.976 o
4 12 21 0.100 0.110 0.200 504.912 o
4 12 22 37.116 37.402 0.800 27.483 o
4 12 23 8.287 8.988 0.340 167.504 o
4 12 24 36.435 36.972 0.840 25.326 o
4 12 25 1.842 1.870 0.230 380.105 o
4 13 0 46.727 46.310 2.030 4.730 o
4 13 1 53.004 53.819 1.700 6.548 o
4 13 2 7.674 7.688 0.390 129.351 o
4 13 3 21.502 24.065 0.920 22.934 o
4 13 4 101.696 98.460 2.729 2.479 o
4 13 5 164.230 163.777 4.239 1.019 o
4 13 6 13.021 13.217 0.520 71.586 o
4 13 7 123.770 127.884 3.399 1.599 o
4 13 8 15.086 15.847 0.530 67.997 o
4 13 9 99.162 99.280 2.240 3.548 o
4 13 10 96.543 98.220 2.370 3.225 o
4 13 11 4.211 5.929 0.330 182.830 o
4 13 12 13.112 13.697 0.420 107.126 o
4 13 13 27.340 26.335 0.660 41.594 o
4 13 14 20.607 20.086 0.520 67.546 o
4 13 15 39.776 40.732 0.910 21.526 o
4 13 16 16.133 16.657 0.450 91.504 o
4 13 17 37.257 36.922 0.850 24.719 o
4 13 18 4.647 4.829 0.280 252.717 o
4 13 19 37.833 36.822 0.820 26.273 o
4 13 20 22.189 21.716 0.620 48.357 o
4 13 21 6.032 6.779 0.300 217.865 o
4 13 22 3.329 2.819 0.240 346.525 o
4 14 0 26.640 25.945 0.860 25.651 o
4 14 1 34.790 33.883 0.740 32.104 o
4 14 2 1.582 1.950 0.200 502.420 o
4 14 3 39.148 38.182 0.850 24.458 o
4 14 4 27.770 27.654 0.720 35.365 o
4 14 5 27.311 27.704 0.730 34.554 o
4 14 6 3.435 3.289 0.240 345.920 o
4 14 7 6.618 6.939 0.320 191.441 o
4 14 8 41.422 43.891 1.040 16.776 o
4 14 9 36.997 36.273 0.830 25.845 o
4 14 10 42.782 45.101 1.030 16.959 o
4 14 11 56.672 54.259 1.200 12.212 o
4 14 12 19.655 20.476 0.520 67.863 o
4 14 13 24.498 24.225 0.620 47.498 o
4 14 14 7.065 6.709 0.320 191.066 o
4 14 15 25.837 25.005 0.630 45.729 o
4 14 16 5.417 6.099 0.290 234.077 o
4 14 17 38.681 36.722 0.810 26.744 o
4 14 18 9.632 9.708 0.330 175.182 o
4 14 19 49.134 48.440 1.020 16.771 o
4 14 20 42.846 42.391 0.900 21.603 o
4 15 0 137.489 129.214 3.799 1.288 o
4 15 1 21.776 20.566 0.550 60.506 o
4 15 2 97.108 92.421 1.910 4.726 o
4 15 3 57.059 57.328 1.240 11.466 o
4 15 4 61.290 58.168 1.210 11.791 o
4 15 5 55.419 53.509 1.180 12.639 o
4 15 6 121.933 115.676 2.579 2.643 o
4 15 7 25.243 24.145 0.640 44.683 o
4 15 8 69.228 66.376 1.440 8.440 o
4 15 9 8.051 8.778 0.330 177.769 o
4 15 10 40.514 38.542 0.940 20.351 o
4 15 11 8.549 8.648 0.340 167.405 o
4 15 12 20.694 21.406 0.540 62.797 o
4 15 13 8.282 8.978 0.380 135.216 o
4 15 14 21.637 20.566 0.550 60.555 o
4 15 15 1.859 1.920 0.240 349.172 o
4 15 16 17.727 16.297 0.460 87.059 o
4 15 17 1.003 0.870 0.240 350.257 o
4 16 0 6.609 8.088 0.430 107.227 o
4 16 1 1.018 1.130 0.220 416.633 o
4 16 2 25.998 25.875 0.610 48.287 o
4 16 3 10.134 9.528 0.350 156.251 o
4 16 4 1.498 1.380 0.240 349.755 o
4 16 5 39.984 35.943 0.850 24.487 o
4 16 6 24.506 23.505 0.610 49.005 o
4 16 7 59.959 57.238 1.260 11.057 o
4 16 8 17.954 16.977 0.480 80.244 o
4 16 9 16.761 15.047 0.450 91.612 o
4 16 10 12.644 12.377 0.410 112.894 o
4 16 11 1.696 1.690 0.260 297.903 o
4 16 12 24.914 23.795 0.660 42.353 o
4 17 0 17.033 17.416 0.680 41.852 o
4 17 1 0.170 0.250 0.250 323.136 o
4 17 2 35.775 36.033 0.840 25.446 o
4 17 3 8.103 9.038 0.340 167.676 o
4 17 4 27.681 25.715 0.690 38.386 o
5 0 1 485.805 462.066 17.436 0.063 o
5 0 2 32.690 29.284 0.990 19.266 o
5 0 3 708.917 672.613 20.596 0.044 o
5 0 4 104.992 99.290 2.889 2.224 o
5 0 5 691.886 681.261 19.296 0.050 o
5 0 6 91.485 85.862 2.499 2.970 o
5 0 7 256.637 256.948 10.788 0.167 o
5 0 8 0.903 0.760 0.150 895.643 o
5 0 9 851.645 831.070 29.594 0.022 o
5 0 10 729.145 699.557 23.665 0.034 o
5 0 11 209.988 208.737 6.479 0.449 o
5 0 12 190.316 185.552 5.559 0.606 o
5 0 13 248.223 240.451 7.438 0.340 o
5 0 14 44.943 44.511 1.330 10.594 o
5 0 15 26.369 27.494 0.850 26.178 o
5 0 16 0.027 0.370 0.140 1030.380 o
5 0 17 17.059 16.217 0.530 67.280 o
5 0 18 103.910 105.119 2.919 2.178 o
5 0 19 308.834 304.228 8.948 0.233 o
5 0 20 3.709 3.419 0.280 254.708 o
5 0 21 2.317 2.470 0.240 348.316 o
5 0 22 92.845 92.741 3.129 1.944 o
5 0 23 5.346 5.229 0.340 171.844 o
5 0 24 7.858 7.938 0.470 89.700 o
5 0 25 11.129 11.618 0.730 37.288 o
5 0 26 24.273 25.715 1.020 18.660 o
5 0 27 1.353 1.380 0.260 298.209 o
5 0 28 29.431 29.974 0.980 19.791 o
5 0 29 0.246 0.210 0.270 277.034 o
5 0 30 10.674 10.688 0.500 78.339 o
5 0 31 3.740 3.719 0.390 131.958 o
5 0 32 0.030 0.180 0.320 197.234 o
5 0 33 22.863 22.775 1.000 19.500 o
5 1 0 67.314 66.246 2.190 3.958 o
5 1 1 277.537 260.537 5.929 0.502 o
5 1 2 179.502 168.266 3.699 1.278 o
5 1 3 436.049 411.536 8.638 0.232 o
5 1 4 182.610 173.695 3.599 1.331 o
5 1 5 25.185 24.025 0.530 62.522 o
5 1 6 184.850 173.994 3.759 1.232 o
5 1 7 13.479 12.957 0.350 150.018 o
5 1 8 93.448 88.952 2.030 4.297 o
5 1 9 73.449 70.616 1.680 6.346 o
5 1 10 254.108 246.870 5.389 0.605 o
5 1 11 122.761 119.236 2.569 2.651 o
5 1 12 253.408 250.169 5.439 0.595 o
5 1 13 51.712 48.570 1.070 15.291 o
5 1 14 327.472 317.555 6.799 0.378 o
5 1 15 135.565 131.903 2.759 2.281 o
5 1 16 225.788 219.705 4.279 0.929 o
5 1 17 12.220 12.117 0.300 201.615 o
5 1 18 116.314 115.046 2.340 3.158 o
5 1 19 16.715 17.006 0.420 103.168 o
5 1 20 71.025 69.366 1.430 8.468 o
5 1 21 60.806 61.607 1.480 8.257 o
5 1 22 178.508 175.504 4.189 1.024 o
5 1 23 17.330 18.536 0.520 69.180 o
5 1 24 131.264 131.183 3.299 1.673 o
5 1 25 17.213 16.966 0.600 53.135 o
5 1 26 89.514 91.721 2.140 3.931 o
5 1 27 17.578 19.106 0.490 76.936 o
5 1 28 27.743 29.674 0.700 37.044 o
5 1 29 15.421 16.107 0.490 78.623 o
5 1 30 36.611 36.143 0.890 22.869 o
5 1 31 37.839 39.762 1.010 18.008 o
5 1 32 19.775 18.496 0.570 57.614 o
5 1 33 20.675 21.146 0.650 44.660 o
5 2 0 846.025 825.401 24.285 0.032 o
5 2 1 633.141 595.188 12.477 0.111 o
5 2 2 145.567 141.051 2.919 2.030 o
5 2 3 156.507 152.829 3.169 1.726 o
5 2 4 236.698 237.621 4.619 0.802 o
5 2 5 181.329 177.324 3.489 1.403 o
5 2 6 4.345 4.999 0.160 747.290 o
5 2 7 480.538 461.166 9.438 0.193 o
5 2 8 105.581 105.558 2.290 3.362 o
5 2 9 297.041 287.491 6.149 0.462 o
5 2 10 171.061 167.696 3.629 1.333 o
5 2 11 232.874 224.524 4.599 0.815 o
5 2 12 334.830 329.663 6.799 0.375 o
5 2 13 16.602 15.827 0.370 130.132 o
5 2 14 212.756 210.407 4.259 0.951 o
5 2 15 31.777 29.784 0.670 39.200 o
5 2 16 45.695 45.451 0.990 17.990 o
5 2 17 201.110 193.530 3.839 1.158 o
5 2 18 41.483 41.192 0.860 23.568 o
5 2 19 33.652 34.123 0.700 35.538 o
5 2 20 36.712 37.182 0.840 25.286 o
5 2 21 58.597 59.308 1.310 10.340 o
5 2 22 67.797 68.986 1.500 7.863 o
5 2 23 77.733 79.134 1.600 6.780 o
5 2 24 88.036 88.072 1.860 5.061 o
5 2 25 4.605 4.779 0.320 194.406 o
5 2 26 4.443 4.999 0.240 341.927 o
5 2 27 7.005 7.858 0.290 230.188 o
5 2 28 33.372 33.003 0.760 30.913 o
5 2 29 17.944 19.076 0.540 64.198 o
5 2 30 2.517 1.840 0.260 297.189 o
5 2 31 11.854 12.408 0.470 87.496 o
5 2 32 0.838 0.660 0.250 322.935 o
5 2 33 8.502 8.638 0.380 135.181 o
5 3 0 251.486 237.661 6.829 0.397 o
5 3 1 376.914 373.044 7.039 0.341 o
5 3 2 268.072 254.888 5.059 0.665 o
5 3 3 253.950 240.521 4.919 0.709 o
5 3 4 12.616 12.507 0.300 200.278 o
5 3 5 28.434 28.454 0.640 43.432 o
5 3 6 138.659 133.613 2.819 2.186 o
5 3 7 127.124 129.584 2.799 2.254 o
5 3 8 3.465 3.639 0.200 494.408 o
5 3 9 22.303 23.285 0.550 59.826 o
5 3 10 58.994 55.069 1.270 10.971 o
5 3 11 139.688 138.342 2.909 2.062 o
5 3 12 300.981 283.602 6.229 0.451 o
5 3 13 104.278 101.599 2.270 3.432 o
5 3 14 64.966 64.627 1.500 7.957 o
5 3 15 69.611 69.286 1.670 6.474 o
5 3 16 47.538 45.761 1.020 16.952 o
5 3 17 248.200 250.079 4.949 0.703 o
5 3 18 35.269 34.953 0.730 32.701 o
5 3 19 259.047 254.988 5.149 0.650 o
5 3 20 61.323 59.638 1.190 12.101 o
5 3 21 20.017 20.526 0.480 78.185 o
5 3 22 10.175 11.018 0.320 183.790 o
5 3 23 60.044 58.848 1.520 7.907 o
5 3 24 83.386 85.442 2.340 3.389 o
5 3 25 79.575 81.853 2.010 4.506 o
5 3 26 46.833 47.680 1.020 16.936 o
5 3 27 69.175 67.606 1.420 8.634 o
5 3 28 11.420 11.338 0.370 138.531 o
5 3 29 78.050 79.804 1.510 7.470 o
5 3 30 1.810 2.140 0.240 349.109 o
5 3 31 18.689 20.056 0.570 57.703 o
5 3 32 9.974 9.568 0.370 140.713 o
5 3 33 44.384 45.571 1.040 16.568 o
5 4 0 638.792 631.361 18.456 0.055 o
5 4 1 312.023 301.029 6.069 0.466 o
5 4 2 896.372 895.107 17.337 0.057 o
5 4 3 64.635 62.977 1.290 10.381 o
5 4 4 319.484 310.637 6.279 0.436 o
5 4 5 32.606 32.253 0.680 37.771 o
5 4 6 196.190 199.769 4.109 1.032 o
5 4 7 30.168 30.114 0.680 38.493 o
5 4 8 230.423 231.873 4.869 0.738 o
5 4 9 67.915 66.087 1.480 8.076 o
5 4 10 306.635 302.638 7.089 0.356 o
5 4 11 60.640 57.228 1.280 10.737 o
5 4 12 285.220 281.353 6.269 0.450 o
5 4 13 87.584 86.112 1.900 4.891 o
5 4 14 120.769 117.056 2.240 3.368 o
5 4 15 43.684 43.721 0.910 21.062 o
5 4 16 85.623 85.183 1.880 5.005 o
5 4 17 14.647 14.057 0.370 133.570 o
5 4 18 127.271 121.555 2.100 3.681 o
5 4 19 119.690 116.246 2.380 3.048 o
5 4 20 30.901 30.544 0.700 36.396 o
5 4 21 56.778 55.089 1.160 12.929 o
5 4 22 31.856 31.284 0.770 30.527 o
5 4 23 47.077 47.620 1.310 10.806 o
5 4 24 38.159 38.892 1.140 14.420 o
5 4 25 6.859 7.378 0.310 203.007 o
5 4 26 12.664 12.567 0.390 123.882 o
5 4 27 16.839 16.907 0.470 84.020 o
5 4 28 14.390 14.797 0.420 105.822 o
5 4 29 8.646 8.508 0.330 177.216 o
5 4 30 3.772 3.719 0.230 374.947 o
5 4 31 1.942 1.880 0.210 455.368 o
5 4 32 9.709 10.438 0.330 174.582 o
5 5 0 266.632 269.065 7.938 0.297 o
5 5 1 50.334 47.610 1.020 16.722 o
5 5 2 188.915 188.551 3.729 1.235 o
5 5 3 129.338 125.584 2.549 2.648 o
5 5 4 42.901 42.921 0.910 21.165 o
5 5 5 430.884 425.223 8.378 0.244 o
5 5 6 120.466 117.536 2.350 3.107 o
5 5 7 41.147 38.352 0.820 25.787 o
5 5 8 5.657 5.359 0.190 528.489 o
5 5 9 94.855 98.580 2.070 4.107 o
5 5 10 55.942 55.159 1.180 12.585 o
5 5 11 84.758 84.513 1.790 5.465 o
5 5 12 133.743 133.603 2.759 2.284 o
5 5 13 223.225 221.045 4.279 0.930 o
5 5 14 31.767 31.574 0.700 36.139 o
5 5 15 361.438 349.439 7.209 0.333 o
5 5 16 127.507 128.264 2.859 2.172 o
5 5 17 61.942 61.807 1.430 8.753 o
5 5 18 11.598 11.798 0.360 145.382 o
5 5 19 78.321 78.794 1.460 7.909 o
5 5 20 72.487 70.526 1.420 8.522 o
5 5 21 291.549 291.221 6.079 0.472 o
5 5 22 10.727 10.438 0.330 173.151 o
5 5 23 84.708 83.793 2.090 4.159 o
5 5 24 31.681 31.334 0.760 31.271 o
5 5 25 65.152 65.097 1.470 8.238 o
5 5 26 29.502 29.284 0.720 34.958 o
5 5 27 6.389 5.989 0.310 204.460 o
5 5 28 6.010 5.829 0.270 268.128 o
5 5 29 15.216 14.567 0.490 79.043 o
5 5 30 30.358 29.884 0.750 32.315 o
5 5 31 63.603 62.737 1.440 8.601 o
5 5 32 5.034 4.949 0.280 252.092 o
5 6 0 392.989 375.843 10.658 0.163 o
5 6 1 75.422 77.304 1.560 7.137 o
5 6 2 412.863 408.707 7.958 0.269 o
5 6 3 435.962 437.641 8.958 0.216 o
5 6 4 111.384 109.208 2.350 3.175 o
5 6 5 122.079 121.035 2.529 2.723 o
5 6 6 135.356 128.094 2.599 2.534 o
5 6 7 188.280 191.451 3.789 1.201 o
5 6 8 167.105 163.087 3.519 1.415 o
5 6 9 138.163 141.161 2.989 1.967 o
5 6 10 193.222 192.301 4.159 1.017 o
5 6 11 120.573 123.425 2.629 2.547 o
5 6 12 84.258 85.873 1.820 5.308 o
5 6 13 254.078 258.817 5.189 0.643 o
5 6 14 61.898 62.027 1.290 10.481 o
5 6 15 3.792 4.449 0.220 407.999 o
5 6 16 10.085 10.508 0.300 207.862 o
5 6 17 3.839 4.719 0.200 490.570 o
5 6 18 28.111 27.834 0.690 38.115 o
5 6 19 88.126 90.641 2.100 4.078 o
5 6 20 23.648 23.305 0.560 57.451 o
5 6 21 144.829 145.240 3.409 1.546 o
5 6 22 26.594 26.445 0.770 31.500 o
5 6 23 3.371 2.889 0.190 548.735 o
5 6 24 46.157 46.081 1.020 17.026 o
5 6 25 42.408 43.271 1.000 17.954 o
5 6 26 15.819 16.297 0.470 84.721 o
5 6 27 11.320 11.228 0.350 153.901 o
5 6 28 0.169 0.280 0.170 698.782 o
5 6 29 11.077 11.268 0.340 162.741 o
5 6 30 0.777 0.750 0.180 622.583 o
5 6 31 3.593 3.849 0.240 345.085 o
5 7 0 183.946 190.291 5.049 0.725 o
5 7 1 66.278 66.886 1.330 9.749 o
5 7 2 0.393 0.130 0.110 1668.280 o
5 7 3 218.640 215.386 4.279 0.937 o
5 7 4 3.967 5.389 0.200 488.420 o
5 7 5 58.806 59.868 1.220 11.687 o
5 7 6 11.875 13.247 0.340 160.266 o
5 7 7 56.097 53.159 1.130 13.600 o
5 7 8 38.177 40.412 0.960 19.697 o
5 7 9 71.976 72.715 1.560 7.236 o
5 7 10 104.759 106.208 2.429 3.031 o
5 7 11 30.593 28.484 0.700 36.640 o
5 7 12 106.691 105.888 2.340 3.231 o
5 7 13 71.985 68.916 1.450 8.252 o
5 7 14 61.291 61.567 1.320 10.095 o
5 7 15 32.690 34.213 0.770 30.216 o
5 7 16 9.748 9.928 0.310 196.675 o
5 7 17 117.155 114.937 2.370 3.086 o
5 7 18 27.655 27.304 0.650 42.568 o
5 7 19 63.360 61.697 1.190 11.976 o
5 7 20 61.889 63.897 1.440 8.625 o
5 7 21 0.145 0.140 0.160 788.896 o
5 7 22 108.520 109.408 2.470 2.922 o
5 7 23 48.563 48.290 1.130 14.046 o
5 7 24 85.356 88.172 1.920 4.813 o
5 7 25 0.467 0.480 0.190 559.233 o
5 7 26 58.023 56.248 1.390 9.359 o
5 7 27 13.479 13.517 0.450 93.951 o
5 7 28 37.287 37.522 0.900 22.300 o
5 7 29 0.064 0.000 0.190 559.467 o
5 7 30 5.706 6.229 0.250 311.347 o
5 8 0 14.073 13.567 0.450 93.614 o
5 8 1 241.773 250.289 4.929 0.711 o
5 8 2 8.519 9.978 0.280 240.562 o
5 8 3 24.526 24.975 0.560 56.841 o
5 8 4 190.375 189.981 3.739 1.226 o
5 8 5 334.041 343.420 7.049 0.351 o
5 8 6 40.140 42.371 0.910 21.426 o
5 8 7 247.134 251.549 5.099 0.668 o
5 8 8 9.084 9.308 0.310 198.305 o
5 8 9 369.236 368.645 7.398 0.315 o
5 8 10 85.256 84.503 1.690 6.027 o
5 8 11 109.765 110.377 2.320 3.252 o
5 8 12 66.544 64.937 1.350 9.522 o
5 8 13 22.712 19.916 0.430 92.900 o
5 8 14 35.151 34.723 0.660 38.872 o
5 8 15 66.746 69.336 1.420 8.670 o
5 8 16 68.156 69.486 1.240 10.858 o
5 8 17 97.365 98.600 1.820 5.091 o
5 8 18 19.058 18.876 0.460 85.461 o
5 8 19 42.958 40.192 0.990 18.341 o
5 8 20 23.444 23.755 0.670 41.481 o
5 8 21 42.206 42.591 1.050 16.483 o
5 8 22 41.106 41.262 0.950 19.829 o
5 8 23 39.495 38.922 0.890 22.492 o
5 8 24 75.812 74.475 1.570 7.076 o
5 8 25 3.669 4.189 0.240 344.587 o
5 8 26 15.079 14.467 0.480 82.248 o
5 8 27 9.695 10.838 0.350 156.013 o
5 8 28 3.005 3.319 0.250 319.759 o
5 8 29 3.532 3.799 0.240 345.254 o
5 9 0 7.687 6.519 0.320 190.448 o
5 9 1 6.944 6.909 0.270 265.075 o
5 9 2 26.587 24.365 0.610 48.332 o
5 9 3 19.216 19.806 0.450 88.457 o
5 9 4 8.779 8.468 0.260 277.594 o
5 9 5 99.203 98.800 2.090 4.007 o
5 9 6 96.799 93.251 1.870 4.898 o
5 9 7 44.548 46.021 0.940 19.751 o
5 9 8 58.921 61.937 1.270 10.865 o
5 9 9 62.195 63.347 1.240 11.184 o
5 9 10 79.571 79.584 1.490 7.610 o
5 9 11 64.607 65.197 1.320 9.948 o
5 9 12 170.843 172.685 3.259 1.598 o
5 9 13 63.776 63.887 1.260 10.820 o
5 9 14 78.026 80.314 1.580 6.913 o
5 9 15 6.176 5.999 0.240 335.699 o
5 9 16 3.686 3.799 0.210 448.319 o
5 9 17 82.967 84.743 2.090 4.167 o
5 9 18 33.744 34.473 0.940 20.978 o
5 9 19 87.085 90.142 2.290 3.497 o
5 9 20 11.205 11.598 0.370 138.615 o
5 9 21 6.511 6.559 0.260 286.402 o
5 9 22 136.299 137.452 3.039 1.920 o
5 9 23 22.656 23.125 0.570 56.016 o
5 9 24 52.287 52.859 1.130 13.781 o
5 9 25 37.676 37.752 0.860 24.130 o
5 9 26 56.340 55.329 1.180 12.566 o
5 9 27 14.746 14.377 0.410 110.515 o
5 9 28 4.287 4.279 0.240 343.146 o
5 10 0 210.195 214.116 6.179 0.490 o
5 10 1 36.222 38.222 0.860 24.251 o
5 10 2 82.146 82.703 1.700 6.021 o
5 10 3 270.745 273.074 5.369 0.596 o
5 10 4 148.680 146.350 2.859 2.087 o
5 10 5 20.050 20.416 0.480 78.197 o
5 10 6 114.731 114.567 2.250 3.387 o
5 10 7 242.964 242.470 4.939 0.710 o
5 10 8 127.983 126.364 2.759 2.313 o
5 10 9 67.911 69.136 1.460 8.239 o
5 10 10 197.260 197.370 3.949 1.105 o
5 10 11 104.074 104.689 2.270 3.424 o
5 10 12 101.217 100.300 2.190 3.676 o
5 10 13 47.808 48.120 1.120 14.307 o
5 10 14 9.882 10.718 0.390 126.885 o
5 10 15 12.492 12.957 0.480 83.679 o
5 10 16 29.224 29.024 0.830 27.032 o
5 10 17 12.981 12.357 0.420 107.671 o
5 10 18 5.307 6.199 0.270 269.104 o
5 10 19 55.874 55.149 1.240 11.543 o
5 10 20 27.524 28.534 0.660 41.320 o
5 10 21 31.939 32.004 0.750 31.932 o
5 10 22 8.493 8.478 0.310 199.896 o
5 10 23 15.188 16.027 0.460 88.585 o
5 10 24 6.811 7.049 0.290 231.209 o
5 10 25 17.356 18.926 0.510 71.619 o
5 10 26 16.638 17.017 0.470 84.098 o
5 11 0 270.908 278.293 7.528 0.327 o
5 11 1 44.224 44.261 0.940 19.846 o
5 11 2 2.666 2.899 0.180 613.588 o
5 11 3 47.108 45.591 1.000 17.581 o
5 11 4 6.721 6.829 0.280 247.728 o
5 11 5 23.968 22.445 0.580 53.986 o
5 11 6 12.218 12.088 0.400 118.696 o
5 11 7 16.361 15.757 0.470 84.579 o
5 11 8 57.424 58.378 1.390 9.348 o
5 11 9 63.820 62.227 1.610 7.046 o
5 11 10 30.612 30.324 0.870 24.609 o
5 11 11 37.724 37.442 1.210 12.937 o
5 11 12 42.761 42.751 1.110 14.879 o
5 11 13 32.831 32.673 0.880 23.816 o
5 11 14 34.808 34.193 0.900 22.641 o
5 11 15 129.956 128.384 2.879 2.139 o
5 11 16 23.029 21.666 0.590 52.731 o
5 11 17 16.171 15.897 0.520 70.100 o
5 11 18 15.507 15.267 0.430 100.378 o
5 11 19 26.200 25.925 0.700 37.631 o
5 11 20 20.839 20.236 0.540 62.961 o
5 11 21 72.124 71.525 1.550 7.326 o
5 11 22 14.640 14.677 0.450 92.983 o
5 11 23 40.124 41.032 0.930 20.675 o
5 11 24 13.769 13.687 0.450 93.748 o
5 11 25 12.614 12.737 0.400 118.128 o
5 12 0 79.737 78.074 3.079 2.037 o
5 12 1 29.930 29.274 0.870 24.709 o
5 12 2 144.111 144.301 3.619 1.390 o
5 12 3 27.481 28.254 0.920 22.463 o
5 12 4 94.119 92.211 2.479 2.992 o
5 12 5 16.903 18.266 0.650 45.576 o
5 12 6 47.555 48.990 1.310 10.776 o
5 12 7 1.204 1.160 0.210 456.974 o
5 12 8 75.215 73.035 1.750 5.867 o
5 12 9 9.330 8.138 0.370 141.864 o
5 12 10 34.612 34.043 0.800 28.005 o
5 12 11 17.449 18.906 0.530 66.669 o
5 12 12 139.500 141.021 3.019 1.930 o
5 12 13 9.754 9.028 0.400 121.521 o
5 12 14 41.326 40.812 0.960 19.464 o
5 12 15 29.017 29.944 0.730 34.126 o
5 12 16 49.370 51.190 1.110 14.393 o
5 12 17 4.183 5.219 0.270 271.809 o
5 12 18 9.230 9.608 0.350 157.176 o
5 12 19 28.197 28.324 0.670 40.109 o
5 12 20 18.533 17.796 0.500 74.004 o
5 12 21 5.823 5.899 0.260 288.760 o
5 12 22 12.301 12.717 0.400 118.384 o
5 12 23 17.020 18.486 0.550 62.431 o
5 13 0 5.996 7.778 0.420 112.595 o
5 13 1 63.282 60.868 1.420 8.843 o
5 13 2 33.588 34.713 0.860 24.671 o
5 13 3 35.476 33.983 0.820 26.707 o
5 13 4 4.073 4.439 0.260 293.534 o
5 13 5 15.997 15.267 0.470 84.895 o
5 13 6 28.476 29.584 0.740 33.405 o
5 13 7 0.811 0.560 0.190 558.908 o
5 13 8 17.648 17.446 0.540 64.572 o
5 13 9 8.789 9.448 0.370 141.771 o
5 13 10 36.479 35.943 0.840 25.376 o
5 13 11 10.985 11.088 0.370 139.078 o
5 13 12 13.182 13.327 0.480 83.322 o
5 13 13 22.823 23.985 0.620 47.938 o
5 13 14 39.620 40.102 0.910 21.566 o
5 13 15 6.747 7.418 0.310 203.127 o
5 13 16 10.916 11.318 0.360 146.390 o
5 13 17 61.654 63.017 1.380 9.313 o
5 13 18 5.722 5.629 0.270 268.863 o
5 13 19 32.712 33.273 0.780 29.590 o
5 13 20 16.409 16.257 0.440 95.297 o
5 14 0 81.680 85.962 2.549 2.895 o
5 14 1 103.054 100.160 2.150 3.785 o
5 14 2 60.405 62.547 1.290 10.519 o
5 14 3 74.275 73.625 1.500 7.692 o
5 14 4 1.750 1.890 0.210 455.694 o
5 14 5 32.195 32.393 0.760 31.124 o
5 14 6 22.651 20.836 0.530 64.280 o
5 14 7 113.385 112.457 2.320 3.227 o
5 14 8 0.268 0.090 0.220 417.264 o
5 14 9 20.261 21.566 0.600 51.873 o
5 14 10 87.739 87.612 1.880 4.973 o
5 14 11 30.668 29.464 0.710 35.629 o
5 14 12 14.583 13.417 0.450 93.372 o
5 14 13 1.248 1.280 0.230 381.011 o
5 14 14 29.636 28.564 0.680 38.755 o
5 14 15 14.401 14.067 0.460 89.528 o
5 14 16 6.738 6.479 0.290 231.797 o
5 14 17 72.009 68.846 1.440 8.351 o
5 15 0 11.964 9.698 0.510 75.162 o
5 15 1 43.222 41.742 1.010 17.636 o
5 15 2 24.636 22.335 0.590 52.170 o
5 15 3 16.676 15.737 0.430 99.371 o
5 15 4 9.496 10.408 0.380 133.771 o
5 15 5 31.994 31.434 0.720 34.365 o
5 15 6 5.496 5.809 0.280 250.740 o
5 15 7 1.582 1.480 0.230 380.612 o
5 15 8 17.447 17.006 0.520 69.427 o
5 15 9 54.272 53.559 1.160 13.067 o
5 15 10 13.161 13.277 0.410 112.181 o
5 15 11 6.507 6.089 0.290 232.473 o
5 15 12 36.803 33.653 0.810 27.158 o
5 15 13 11.327 12.517 0.450 95.305 o
5 15 14 22.477 21.366 0.560 58.190 o
5 16 0 14.229 14.027 0.570 59.641 o
5 16 1 30.966 28.894 0.660 40.523 o
5 16 2 0.911 1.070 0.230 381.334 o
5 16 3 79.177 74.545 1.620 6.649 o
5 16 4 5.349 5.239 0.300 219.690 o
5 16 5 46.081 45.261 1.010 17.353 o
5 16 6 12.476 12.008 0.420 108.120 o
5 16 7 7.630 7.359 0.340 169.018 o
5 16 8 0.319 0.670 0.240 350.560 o
6 0 0 2696.720 2645.500 115.456 0.001 o
6 0 1 37.284 34.953 1.150 14.285 o
6 0 2 87.587 87.162 2.529 2.917 o
6 0 3 13.385 13.097 0.440 98.186 o
6 0 4 214.132 207.908 5.959 0.523 o
6 0 5 427.364 403.768 11.958 0.130 o
6 0 6 137.398 131.433 3.959 1.192 o
6 0 7 1.626 1.720 0.150 890.193 o
6 0 8 39.086 38.952 1.220 12.680 o
6 0 9 0.068 0.130 0.140 1030.420 o
6 0 10 72.985 72.875 2.330 3.486 o
6 0 11 21.883 21.886 0.900 23.963 o
6 0 12 75.450 73.685 2.350 3.419 o
6 0 13 59.672 60.588 2.040 4.582 o
6 0 14 145.168 141.251 4.869 0.804 o
6 0 15 356.653 347.089 11.248 0.149 o
6 0 16 182.297 175.204 5.339 0.657 o
6 0 17 54.779 54.189 1.650 6.901 o
6 0 18 4.548 4.359 0.260 292.799 o
6 0 19 22.485 23.415 0.730 35.526 o
6 0 20 208.540 202.389 5.379 0.634 o
6 0 21 88.789 89.322 2.579 2.806 o
6 0 22 58.088 56.218 1.860 5.480 o
6 0 23 63.948 64.877 2.759 2.556 o
6 0 24 48.223 47.490 2.000 4.858 o
6 0 25 13.327 13.937 0.670 43.769 o
6 0 26 0.597 0.730 0.310 210.103 o
6 0 27 12.941 13.457 0.660 45.145 o
6 0 28 0.465 0.110 0.280 257.586 o
6 0 29 57.925 58.748 1.870 5.416 o
6 0 30 39.831 40.162 1.300 11.225 o
6 0 31 43.638 43.051 1.360 10.206 o
6 0 32 3.830 3.779 0.340 173.220 o
6 1 0 450.248 425.393 13.197 0.108 o
6 1 1 13.817 14.087 0.360 141.383 o
6 1 2 559.900 533.801 11.228 0.137 o
6 1 3 240.356 231.113 4.689 0.781 o
6 1 4 211.351 203.868 3.999 1.064 o
6 1 5 68.411 67.226 1.490 7.961 o
6 1 6 31.932 31.334 0.670 38.998 o
6 1 7 299.521 288.051 5.869 0.499 o
6 1 8 85.604 83.313 1.840 5.207 o
6 1 9 28.686 29.404 0.660 40.973 o
6 1 10 181.665 175.954 3.649 1.300 o
6 1 11 122.697 123.125 2.719 2.395 o
6 1 12 151.414 150.949 3.279 1.639 o
6 1 13 78.047 74.725 1.660 6.389 o
6 1 14 170.884 165.256 3.529 1.401 o
6 1 15 266.175 263.896 5.879 0.513 o
6 1 16 75.954 74.765 1.640 6.556 o
6 1 17 86.857 83.393 1.830 5.243 o
6 1 18 73.627 70.835 1.510 7.644 o
6 1 19 174.065 173.105 3.489 1.417 o
6 1 20 5.711 5.799 0.210 435.672 o
6 1 21 60.069 61.148 1.340 9.872 o
6 1 22 7.577 7.508 0.360 151.276 o
6 1 23 17.200 17.586 0.540 64.697 o
6 1 24 6.021 5.939 0.320 192.605 o
6 1 25 39.966 39.622 0.970 19.240 o
6 1 26 58.975 62.377 1.600 7.194 o
6 1 27 18.288 19.786 0.660 43.927 o
6 1 28 7.664 8.448 0.350 159.276 o
6 1 29 30.898 30.954 0.760 31.406 o
6 1 30 3.907 3.769 0.270 273.220 o
6 1 31 15.920 16.167 0.580 57.062 o
6 1 32 10.512 10.948 0.380 132.715 o
6 2 0 0.574 0.440 0.160 788.348 o
6 2 1 6.701 6.819 0.220 392.072 o
6 2 2 308.046 307.967 6.229 0.446 o
6 2 3 147.406 139.132 2.839 2.126 o
6 2 4 232.414 229.163 4.489 0.848 o
6 2 5 281.115 272.784 5.239 0.616 o
6 2 6 17.750 18.206 0.390 116.034 o
6 2 7 16.585 16.017 0.420 103.670 o
6 2 8 2.244 2.100 0.120 1371.090 o
6 2 9 24.398 23.035 0.500 69.817 o
6 2 10 22.292 22.835 0.500 70.964 o
6 2 11 117.145 110.937 2.330 3.188 o
6 2 12 146.630 143.961 2.959 1.977 o
6 2 13 131.716 124.745 2.559 2.623 o
6 2 14 265.778 257.697 5.559 0.566 o
6 2 15 41.868 40.672 0.930 20.552 o
6 2 16 145.002 141.011 3.039 1.895 o
6 2 17 81.449 77.994 1.660 6.317 o
6 2 18 2.767 2.619 0.160 773.641 o
6 2 19 85.346 83.573 1.780 5.517 o
6 2 20 36.572 36.423 0.830 25.884 o
6 2 21 20.161 20.126 0.530 65.422 o
6 2 22 18.270 18.956 0.600 52.672 o
6 2 23 53.503 55.179 1.400 9.349 o
6 2 24 18.619 19.376 0.540 63.914 o
6 2 25 32.027 32.163 0.710 35.151 o
6 2 26 20.935 20.836 0.630 47.318 o
6 2 27 22.676 22.485 0.610 49.607 o
6 2 28 29.203 30.654 0.780 30.199 o
6 2 29 6.015 6.339 0.280 249.439 o
6 2 30 18.292 19.676 0.530 66.220 o
6 2 31 6.931 6.829 0.300 216.567 o
6 3 0 33.448 32.303 1.030 17.782 o
6 3 1 376.164 376.633 7.908 0.279 o
6 3 2 83.669 81.203 1.670 6.197 o
6 3 3 81.907 85.772 1.680 6.126 o
6 3 4 118.413 114.587 2.260 3.340 o
6 3 5 84.516 87.122 1.690 6.019 o
6 3 6 102.503 99.080 1.960 4.443 o
6 3 7 71.563 72.285 1.430 8.422 o
6 3 8 39.743 39.702 0.850 24.314 o
6 3 9 291.378 288.471 5.819 0.509 o
6 3 10 175.970 173.715 3.739 1.255 o
6 3 11 62.119 62.157 1.440 8.638 o
6 3 12 23.307 21.466 0.610 49.577 o
6 3 13 73.358 71.805 1.600 6.908 o
6 3 14 68.870 66.686 1.530 7.595 o
6 3 15 138.381 137.512 3.109 1.840 o
6 3 16 33.277 32.044 0.840 25.906 o
6 3 17 130.777 128.124 2.749 2.317 o
6 3 18 13.372 13.787 0.380 128.718 o
6 3 19 2.074 2.190 0.150 885.602 o
6 3 20 148.258 145.070 2.939 1.994 o
6 3 21 19.910 20.436 0.520 67.765 o
6 3 22 17.192 16.847 0.500 74.808 o
6 3 23 11.127 11.088 0.390 125.788 o
6 3 24 50.912 51.849 1.240 11.760 o
6 3 25 10.847 10.368 0.360 146.965 o
6 3 26 101.613 103.859 2.330 3.286 o
6 3 27 21.501 20.986 0.540 62.573 o
6 3 28 17.735 19.326 0.500 74.019 o
6 3 29 10.716 11.308 0.340 163.193 o
6 3 30 13.233 14.767 0.520 71.280 o
6 3 31 0.391 0.530 0.210 457.842 o
6 4 0 123.759 117.026 3.629 1.423 o
6 4 1 115.170 113.647 2.470 2.885 o
6 4 2 3.982 3.279 0.170 676.328 o
6 4 3 135.591 133.183 2.769 2.265 o
6 4 4 14.330 13.697 0.330 164.793 o
6 4 5 341.357 338.121 6.839 0.369 o
6 4 6 19.182 19.156 0.460 85.295 o
6 4 7 174.297 172.565 3.529 1.390 o
6 4 8 46.573 47.330 1.070 15.594 o
6 4 9 222.255 222.655 4.789 0.767 o
6 4 10 81.900 82.563 1.860 5.150 o
6 4 11 1.498 1.730 0.130 1183.170 o
6 4 12 56.171 55.719 1.220 11.857 o
6 4 13 40.325 40.102 0.870 23.271 o
6 4 14 181.912 175.394 3.599 1.331 o
6 4 15 40.468 40.752 0.920 21.057 o
6 4 16 62.406 63.167 1.360 9.533 o
6 4 17 93.649 92.831 2.100 4.033 o
6 4 18 58.591 56.808 1.360 9.710 o
6 4 19 0.509 0.470 0.160 788.420 o
6 4 20 8.566 9.038 0.260 277.374 o
6 4 21 6.064 6.429 0.360 152.750 o
6 4 22 183.816 188.272 4.429 0.919 o
6 4 23 8.664 8.418 0.280 242.034 o
6 4 24 65.490 66.946 1.530 7.653 o
6 4 25 4.224 4.729 0.310 207.313 o
6 4 26 42.784 43.811 1.130 14.382 o
6 4 27 4.309 4.169 0.280 253.586 o
6 4 28 16.922 16.867 0.520 69.650 o
6 4 29 26.188 25.665 0.640 44.294 o
6 4 30 6.496 5.469 0.260 287.727 o
6 4 31 16.670 17.096 0.470 84.060 o
6 5 0 76.677 74.935 2.120 4.129 o
6 5 1 156.757 155.108 3.069 1.820 o
6 5 2 148.280 147.000 2.929 2.003 o
6 5 3 114.033 113.127 2.320 3.222 o
6 5 4 66.034 63.607 1.340 9.677 o
6 5 5 222.513 218.635 4.239 0.947 o
6 5 6 71.503 72.425 1.440 8.322 o
6 5 7 200.387 198.629 3.889 1.130 o
6 5 8 259.940 260.387 5.389 0.600 o
6 5 9 108.819 108.958 2.290 3.335 o
6 5 10 213.154 217.036 4.669 0.809 o
6 5 11 115.750 116.536 2.489 2.836 o
6 5 12 206.988 207.118 4.089 1.027 o
6 5 13 41.664 42.261 0.840 24.461 o
6 5 14 65.779 65.487 1.150 12.482 o
6 5 15 23.763 23.555 0.510 67.646 o
6 5 16 85.807 85.632 1.470 7.579 o
6 5 17 19.964 20.596 0.510 70.131 o
6 5 18 80.297 78.534 1.710 6.012 o
6 5 19 104.233 102.089 2.400 3.110 o
6 5 20 13.677 15.247 0.490 79.541 o
6 5 21 25.596 24.865 0.710 36.846 o
6 5 22 55.096 52.969 1.350 9.973 o
6 5 23 12.742 12.098 0.400 118.281 o
6 5 24 116.824 116.516 2.519 2.773 o
6 5 25 34.079 33.493 0.760 30.775 o
6 5 26 9.557 9.288 0.300 210.074 o
6 5 27 1.549 1.700 0.170 694.640 o
6 5 28 47.332 48.350 1.150 13.663 o
6 5 29 2.375 2.639 0.230 378.816 o
6 5 30 2.922 3.049 0.260 296.132 o
6 6 0 110.940 107.448 2.909 2.173 o
6 6 1 34.698 36.393 0.750 31.182 o
6 6 2 63.965 63.317 1.300 10.260 o
6 6 3 278.867 287.251 6.069 0.478 o
6 6 4 59.752 60.308 1.250 11.167 o
6 6 5 110.401 110.008 2.240 3.452 o
6 6 6 63.817 63.617 1.310 10.126 o
6 6 7 308.960 309.927 6.299 0.437 o
6 6 8 88.433 87.072 1.850 5.109 o
6 6 9 51.809 52.549 1.140 13.598 o
6 6 10 112.905 111.497 2.429 2.983 o
6 6 11 22.663 23.115 0.520 65.990 o
6 6 12 136.080 135.632 2.849 2.151 o
6 6 13 47.930 48.020 1.050 16.028 o
6 6 14 114.976 113.817 2.360 3.122 o
6 6 15 52.373 51.639 1.060 15.420 o
6 6 16 33.736 33.143 0.720 33.917 o
6 6 17 14.321 14.417 0.410 110.840 o
6 6 18 1.138 1.280 0.160 785.982 o
6 6 19 27.262 27.614 0.770 31.349 o
6 6 20 75.382 77.324 1.990 4.636 o
6 6 21 39.132 38.722 0.990 18.627 o
6 6 22 45.054 45.961 1.110 14.709 o
6 6 23 30.825 29.954 0.910 22.643 o
6 6 24 53.883 53.349 1.070 15.044 o
6 6 25 15.765 14.957 0.410 109.436 o
6 6 26 26.259 26.085 0.630 45.495 o
6 6 27 16.359 16.367 0.430 99.373 o
6 6 28 6.942 6.759 0.260 285.087 o
6 6 29 20.791 21.166 0.600 51.790 o
6 7 0 188.869 197.060 5.279 0.665 o
6 7 1 6.227 5.609 0.190 523.454 o
6 7 2 162.116 163.357 3.209 1.667 o
6 7 3 13.917 12.408 0.350 149.796 o
6 7 4 163.695 163.837 3.339 1.554 o
6 7 5 26.289 24.715 0.550 58.040 o
6 7 6 85.934 86.672 1.780 5.492 o
6 7 7 134.287 127.194 2.589 2.556 o
6 7 8 144.526 145.600 2.939 2.003 o
6 7 9 39.708 39.522 0.900 22.008 o
6 7 10 84.443 87.722 2.020 4.408 o
6 7 11 36.062 33.253 0.780 29.147 o
6 7 12 120.558 121.645 2.659 2.500 o
6 7 13 8.287 8.378 0.310 200.285 o
6 7 14 24.986 26.425 0.620 47.097 o
6 7 15 3.021 2.709 0.220 412.324 o
6 7 16 15.864 16.537 0.470 84.635 o
6 7 17 91.229 94.721 2.340 3.333 o
6 7 18 56.737 57.868 1.500 8.165 o
6 7 19 41.935 42.971 1.170 13.542 o
6 7 20 8.953 10.348 0.380 134.218 o
6 7 21 33.153 33.303 1.110 15.445 o
6 7 22 41.014 42.651 1.180 13.369 o
6 7 23 14.599 14.477 0.460 89.318 o
6 7 24 1.330 1.550 0.200 503.223 o
6 7 25 8.312 7.748 0.280 243.563 o
6 7 26 20.562 20.676 0.510 69.843 o
6 7 27 33.428 33.773 0.770 30.145 o
6 7 28 3.884 3.699 0.220 408.833 o
6 8 0 0.015 0.290 0.190 559.457 o
6 8 1 123.134 118.156 2.230 3.375 o
6 8 2 151.655 152.919 3.059 1.845 o
6 8 3 20.530 21.846 0.500 72.099 o
6 8 4 158.049 159.387 3.269 1.627 o
6 8 5 10.487 11.658 0.350 154.638 o
6 8 6 7.988 8.708 0.260 279.583 o
6 8 7 15.335 16.127 0.420 104.607 o
6 8 8 32.483 33.783 0.720 34.079 o
6 8 9 77.490 75.535 1.540 7.275 o
6 8 10 9.301 8.528 0.290 225.149 o
6 8 11 79.184 80.564 1.770 5.661 o
6 8 12 45.155 44.221 1.050 16.284 o
6 8 13 24.680 26.135 0.740 34.175 o
6 8 14 173.439 174.724 4.139 1.051 o
6 8 15 13.683 14.237 0.550 63.979 o
6 8 16 44.242 43.961 1.190 13.033 o
6 8 17 0.976 1.140 0.190 558.343 o
6 8 18 0.093 0.320 0.190 559.439 o
6 8 19 55.928 57.048 1.380 9.520 o
6 8 20 5.414 5.399 0.280 251.189 o
6 8 21 26.299 26.105 0.660 41.837 o
6 8 22 3.976 4.179 0.240 343.949 o
6 8 23 47.185 46.651 1.050 16.107 o
6 8 24 0.592 0.820 0.210 457.661 o
6 8 25 48.323 51.209 0.980 17.923 o
6 8 26 18.927 19.476 0.520 68.366 o
6 8 27 7.272 7.628 0.320 190.280 o
6 9 0 81.773 84.673 2.390 3.267 o
6 9 1 131.490 131.293 2.659 2.445 o
6 9 2 203.179 207.368 4.009 1.066 o
6 9 3 14.780 15.857 0.380 126.148 o
6 9 4 48.118 49.690 1.010 17.084 o
6 9 5 15.229 15.997 0.410 109.450 o
6 9 6 100.294 102.759 2.140 3.825 o
6 9 7 207.994 209.797 4.279 0.948 o
6 9 8 76.152 77.514 1.620 6.673 o
6 9 9 13.075 13.107 0.430 102.713 o
6 9 10 101.850 101.459 2.280 3.419 o
6 9 11 34.263 34.493 0.850 25.142 o
6 9 12 23.396 21.965 0.580 54.235 o
6 9 13 7.686 8.138 0.400 122.995 o
6 9 14 31.429 31.904 0.870 24.473 o
6 9 15 46.012 45.971 1.230 12.182 o
6 9 16 58.039 57.288 1.360 9.717 o
6 9 17 90.249 91.741 2.090 4.095 o
6 9 18 35.450 34.863 0.820 26.660 o
6 9 19 30.134 29.854 0.710 35.688 o
6 9 20 9.666 9.368 0.330 175.364 o
6 9 21 10.839 11.088 0.390 126.015 o
6 9 22 43.978 45.081 1.050 16.324 o
6 9 23 30.512 30.564 0.720 34.687 o
6 9 24 4.943 5.119 0.270 270.684 o
6 9 25 0.869 0.520 0.150 896.091 o
6 9 26 0.095 0.060 0.140 1030.430 o
6 10 0 203.822 197.680 5.439 0.624 o
6 10 1 45.383 44.691 0.940 19.737 o
6 10 2 63.901 62.347 1.250 10.990 o
6 10 3 151.678 149.030 2.929 1.991 o
6 10 4 21.702 21.936 0.510 69.025 o
6 10 5 70.105 69.966 1.510 7.719 o
6 10 6 73.848 73.605 1.520 7.527 o
6 10 7 36.289 35.943 0.950 20.356 o
6 10 8 54.549 54.139 1.460 8.652 o
6 10 9 27.434 28.114 0.860 25.500 o
6 10 10 54.737 54.709 1.490 8.327 o
6 10 11 10.736 10.498 0.430 104.820 o
6 10 12 70.633 72.695 1.790 5.685 o
6 10 13 50.828 53.269 1.280 11.090 o
6 10 14 2.247 2.280 0.210 454.379 o
6 10 15 26.282 26.814 0.640 44.139 o
6 10 16 140.323 144.640 2.819 2.165 o
6 10 17 16.212 16.177 0.440 95.456 o
6 10 18 3.672 3.499 0.220 409.712 o
6 10 19 0.106 0.360 0.200 504.890 o
6 10 20 87.399 88.492 1.930 4.749 o
6 10 21 36.471 38.012 0.890 22.800 o
6 10 22 13.925 13.757 0.430 101.963 o
6 10 23 21.684 21.506 0.540 62.405 o
6 10 24 35.517 35.223 0.710 34.229 o
6 11 0 21.120 21.036 0.860 26.227 o
6 11 1 26.668 24.785 0.750 33.166 o
6 11 2 27.728 27.674 0.800 29.160 o
6 11 3 81.092 76.654 2.010 4.514 o
6 11 4 24.828 25.145 0.740 34.220 o
6 11 5 138.571 136.312 3.249 1.702 o
6 11 6 7.237 6.609 0.310 203.016 o
6 11 7 67.013 66.216 1.560 7.374 o
6 11 8 45.616 46.721 1.060 15.922 o
6 11 9 57.771 57.138 1.240 11.445 o
6 11 10 101.859 101.259 1.950 4.478 o
6 11 11 18.541 20.006 0.550 61.705 o
6 11 12 57.341 57.508 1.300 10.543 o
6 11 13 77.543 76.025 1.390 8.636 o
6 11 14 19.419 18.656 0.470 82.079 o
6 11 15 11.774 11.318 0.370 138.187 o
6 11 16 2.680 2.559 0.200 498.963 o
6 11 17 55.700 57.018 1.260 11.198 o
6 11 18 93.599 98.070 1.970 4.488 o
6 11 19 53.603 52.979 1.130 13.718 o
6 11 20 3.531 3.839 0.250 318.539 o
6 11 21 19.132 20.086 0.520 68.159 o
6 11 22 19.942 20.436 0.520 67.752 o
6 11 23 4.140 4.379 0.280 253.665 o
6 12 0 11.703 12.047 0.580 58.377 o
6 12 1 18.127 18.036 0.540 64.313 o
6 12 2 12.677 13.407 0.440 98.502 o
6 12 3 74.463 73.175 1.710 6.121 o
6 12 4 33.035 33.533 0.830 26.421 o
6 12 5 56.328 59.438 1.360 9.733 o
6 12 6 7.427 7.668 0.290 229.609 o
6 12 7 81.162 83.253 1.820 5.355 o
6 12 8 21.433 21.306 0.580 54.920 o
6 12 9 5.931 6.159 0.280 249.738 o
6 12 10 22.086 21.506 0.540 62.251 o
6 12 11 20.018 20.326 0.540 63.246 o
6 12 12 18.110 17.216 0.500 74.324 o
6 12 13 28.102 29.224 0.740 33.485 o
6 12 14 43.710 43.311 1.020 17.255 o
6 12 15 4.657 4.629 0.270 271.536 o
6 12 16 31.827 30.944 0.740 32.801 o
6 12 17 28.068 27.165 0.690 38.184 o
6 12 18 12.582 12.817 0.430 103.107 o
6 12 19 7.501 6.659 0.310 202.632 o
6 12 20 5.397 5.469 0.290 234.537 o
6 13 0 0.140 0.750 0.270 277.018 o
6 13 1 79.721 80.993 1.640 6.453 o
6 13 2 50.658 51.080 1.100 14.563 o
6 13 3 14.167 14.007 0.390 121.852 o
6 13 4 9.013 9.318 0.350 157.551 o
6 13 5 3.064 3.569 0.240 346.336 o
6 13 6 35.687 37.192 0.940 20.750 o
6 13 7 27.971 27.984 0.720 35.308 o
6 13 8 42.483 41.991 0.990 18.314 o
6 13 9 42.743 40.972 0.980 18.664 o
6 13 10 13.515 14.347 0.410 111.502 o
6 13 11 14.535 14.757 0.420 105.730 o
6 13 12 0.644 0.930 0.200 504.449 o
6 13 13 13.148 13.747 0.450 94.067 o
6 13 14 19.719 18.616 0.470 81.915 o
6 13 15 33.015 32.653 0.780 29.591 o
6 13 16 4.732 4.559 0.280 252.786 o
6 13 17 5.776 5.959 0.300 218.736 o
6 13 18 5.399 4.349 0.280 251.998 o
6 14 0 8.399 8.308 0.420 111.462 o
6 14 1 2.039 1.810 0.210 455.253 o
6 14 2 62.119 58.448 1.230 11.430 o
6 14 3 3.996 4.189 0.240 343.896 o
6 14 4 21.636 21.636 0.570 56.578 o
6 14 5 16.512 15.647 0.480 81.296 o
6 14 6 8.829 9.218 0.330 176.546 o
6 14 7 36.763 35.903 0.810 27.028 o
6 14 8 12.669 12.307 0.420 107.895 o
6 14 9 24.162 24.555 0.640 44.878 o
6 14 10 0.790 0.940 0.240 350.345 o
6 14 11 20.596 22.435 0.590 53.301 o
6 14 12 32.544 33.663 0.790 28.921 o
6 14 13 4.681 4.579 0.270 271.538 o
6 14 14 7.636 8.668 0.340 168.358 o
6 15 0 36.138 36.293 1.200 13.203 o
6 15 1 7.914 8.868 0.340 167.966 o
6 15 2 27.731 25.965 0.690 38.355 o
6 15 3 11.526 12.717 0.420 108.503 o
6 15 4 51.006 49.900 1.080 15.049 o
6 15 5 3.524 2.869 0.240 346.139 o
6 15 6 8.494 7.968 0.310 200.282 o
6 15 7 4.513 4.859 0.290 236.033 o
6 15 8 25.560 24.625 0.620 47.180 o
6 15 9 28.578 26.605 0.630 44.850 o
7 0 1 84.561 80.484 2.270 3.589 o
7 0 2 2.600 2.470 0.190 552.615 o
7 0 3 10.539 11.158 0.410 114.747 o
7 0 4 1.685 2.010 0.170 693.565 o
7 0 5 298.578 295.080 7.918 0.294 o
7 0 6 7.910 7.458 0.420 111.878 o
7 0 7 17.883 17.866 0.540 64.424 o
7 0 8 197.630 192.471 5.369 0.642 o
7 0 9 36.156 33.663 1.040 17.305 o
7 0 10 369.775 363.066 10.398 0.172 o
7 0 11 86.700 86.872 2.529 2.920 o
7 0 12 447.169 452.907 14.057 0.095 o
7 0 13 331.432 323.804 9.928 0.191 o
7 0 14 9.011 9.178 0.400 121.938 o
7 0 15 9.572 9.128 0.460 92.780 o
7 0 16 54.952 56.178 1.820 5.734 o
7 0 17 46.340 45.851 1.520 8.222 o
7 0 18 78.407 81.753 2.609 2.788 o
7 0 19 15.840 15.817 0.730 36.717 o
7 0 20 75.961 71.915 2.609 2.808 o
7 0 21 1.014 0.940 0.190 558.432 o
7 0 22 76.290 75.894 2.270 3.639 o
7 0 23 14.515 14.107 0.490 79.432 o
7 0 24 102.654 102.569 2.959 2.130 o
7 0 25 6.832 6.369 0.400 123.865 o
7 0 26 57.958 59.498 2.030 4.637 o
7 0 27 29.832 28.754 1.140 14.860 o
7 0 28 32.540 31.024 1.220 12.957 o
7 0 29 3.279 3.379 0.370 146.724 o
7 0 30 0.434 0.630 0.280 257.557 o
7 1 0 33.639 32.193 0.930 21.481 o
7 1 1 119.517 118.796 2.310 3.200 o
7 1 2 56.230 52.909 1.100 14.241 o
7 1 3 326.780 324.444 6.469 0.411 o
7 1 4 20.040 19.876 0.460 84.517 o
7 1 5 236.672 234.852 4.269 0.916 o
7 1 6 8.528 8.048 0.250 300.109 o
7 1 7 486.139 471.784 9.608 0.187 o
7 1 8 113.931 108.918 2.300 3.282 o
7 1 9 158.847 160.297 3.359 1.550 o
7 1 10 16.879 16.137 0.410 107.973 o
7 1 11 192.461 188.432 3.859 1.161 o
7 1 12 0.646 1.030 0.150 896.002 o
7 1 13 184.682 178.584 3.749 1.235 o
7 1 14 9.431 9.068 0.270 256.178 o
7 1 15 6.957 6.739 0.220 391.051 o
7 1 16 81.861 79.324 1.720 5.926 o
7 1 17 47.587 47.890 1.080 15.275 o
7 1 18 86.756 87.142 2.150 3.930 o
7 1 19 4.865 5.709 0.330 182.422 o
7 1 20 14.635 14.367 0.750 35.003 o
7 1 21 44.767 44.471 1.370 10.030 o
7 1 22 14.627 15.177 0.440 96.808 o
7 1 23 2.731 2.919 0.180 613.236 o
7 1 24 1.853 1.980 0.160 781.428 o
7 1 25 3.738 3.849 0.200 492.889 o
7 1 26 39.908 38.652 0.850 24.352 o
7 1 27 9.155 9.618 0.330 175.872 o
7 1 28 36.607 37.252 0.890 22.821 o
7 1 29 13.220 14.777 0.500 76.814 o
7 1 30 0.777 0.440 0.220 417.029 o
7 2 0 134.134 133.253 3.729 1.334 o
7 2 1 15.572 15.297 0.360 138.315 o
7 2 2 156.413 156.128 3.189 1.704 o
7 2 3 110.283 107.498 2.210 3.541 o
7 2 4 7.783 6.649 0.210 422.022 o
7 2 5 32.109 30.834 0.680 38.022 o
7 2 6 87.677 87.762 1.820 5.260 o
7 2 7 107.193 103.609 2.130 3.806 o
7 2 8 42.186 40.992 0.900 21.725 o
7 2 9 15.033 14.387 0.370 132.923 o
7 2 10 40.492 41.192 0.910 21.446 o
7 2 11 0.773 0.850 0.120 1398.320 o
7 2 12 83.666 82.443 1.700 6.002 o
7 2 13 39.487 39.202 0.890 22.480 o
7 2 14 158.930 153.769 3.049 1.837 o
7 2 15 92.257 90.851 1.860 5.003 o
7 2 16 28.420 27.384 0.600 48.784 o
7 2 17 61.459 60.258 1.250 11.110 o
7 2 18 8.578 8.988 0.290 226.158 o
7 2 19 3.822 3.619 0.220 409.126 o
7 2 20 54.347 57.018 1.760 6.108 o
7 2 21 40.068 40.552 1.230 12.438 o
7 2 22 104.194 103.189 2.429 3.040 o
7 2 23 51.430 49.690 1.190 12.676 o
7 2 24 74.875 74.005 1.570 7.096 o
7 2 25 51.899 52.949 1.140 13.585 o
7 2 26 32.319 32.213 0.740 32.627 o
7 2 27 15.544 15.957 0.420 104.512 o
7 2 28 5.274 5.759 0.300 219.473 o
7 2 29 6.042 6.059 0.300 218.330 o
7 3 0 75.099 75.954 2.240 3.735 o
7 3 1 19.634 20.626 0.480 78.370 o
7 3 2 409.476 403.138 8.148 0.260 o
7 3 3 2.579 2.400 0.160 775.762 o
7 3 4 132.434 135.422 2.699 2.373 o
7 3 5 17.599 17.836 0.390 116.399 o
7 3 6 86.742 86.552 1.620 6.434 o
7 3 7 13.337 14.387 0.330 165.906 o
7 3 8 36.747 35.623 0.680 36.519 o
7 3 9 118.156 118.446 2.400 3.006 o
7 3 10 84.155 83.393 1.750 5.698 o
7 3 11 10.569 10.998 0.290 219.620 o
7 3 12 176.395 173.535 3.559 1.366 o
7 3 13 1.753 2.270 0.150 887.617 o
7 3 14 80.791 78.764 1.760 5.710 o
7 3 15 41.849 41.891 0.970 19.036 o
7 3 16 57.712 56.698 1.320 10.263 o
7 3 17 10.104 10.968 0.380 133.049 o
7 3 18 14.037 14.977 0.450 93.240 o
7 3 19 65.176 65.787 1.940 4.979 o
7 3 20 21.666 23.625 0.740 34.718 o
7 3 21 0.734 0.670 0.160 787.868 o
7 3 22 16.135 16.217 0.490 78.283 o
7 3 23 11.635 12.137 0.480 84.173 o
7 3 24 3.048 3.009 0.200 497.076 o
7 3 25 20.238 20.446 0.510 70.041 o
7 3 26 3.098 3.699 0.240 346.160 o
7 3 27 40.084 40.102 0.910 21.527 o
7 3 28 4.626 5.119 0.250 315.219 o
7 3 29 0.666 0.390 0.170 698.307 o
7 4 0 2.600 3.599 0.240 347.087 o
7 4 1 12.922 13.207 0.320 177.149 o
7 4 2 52.526 52.669 1.090 14.662 o
7 4 3 132.014 128.374 2.639 2.481 o
7 4 4 217.262 219.785 4.299 0.929 o
7 4 5 67.567 67.596 1.320 9.827 o
7 4 6 18.821 19.196 0.420 100.484 o
7 4 7 44.057 45.141 0.900 21.368 o
7 4 8 46.554 46.890 0.890 21.456 o
7 4 9 37.953 37.872 0.730 31.984 o
7 4 10 6.612 6.159 0.220 394.004 o
7 4 11 45.655 45.361 0.970 18.647 o
7 4 12 102.564 102.059 2.150 3.782 o
7 4 13 129.674 125.504 2.639 2.494 o
7 4 14 48.774 46.840 1.000 17.430 o
7 4 15 79.672 80.284 1.690 6.133 o
7 4 16 38.785 38.452 0.880 23.032 o
7 4 17 102.124 103.499 2.439 3.026 o
7 4 18 0.172 0.000 0.210 457.969 o
7 4 19 120.671 122.535 3.829 1.288 o
7 4 20 0.691 0.790 0.210 457.606 o
7 4 21 55.765 54.339 1.360 9.809 o
7 4 22 25.943 24.665 0.640 44.465 o
7 4 23 38.045 38.932 0.840 25.048 o
7 4 24 0.070 0.000 0.150 897.631 o
7 4 25 34.546 35.033 0.780 29.231 o
7 4 26 26.799 26.864 0.630 45.265 o
7 4 27 27.899 27.384 0.680 39.211 o
7 4 28 0.168 0.000 0.210 457.969 o
7 4 29 26.242 26.635 0.700 37.565 o
7 5 0 773.306 784.490 23.015 0.035 o
7 5 1 35.524 33.943 0.750 31.244 o
7 5 2 233.005 229.393 4.749 0.770 o
7 5 3 104.234 105.768 2.390 3.125 o
7 5 4 157.617 158.398 3.269 1.629 o
7 5 5 36.729 36.932 0.810 26.970 o
7 5 6 61.949 61.877 1.310 10.206 o
7 5 7 91.796 90.591 1.800 5.298 o
7 5 8 72.940 74.185 1.530 7.454 o
7 5 9 26.323 26.265 0.640 44.194 o
7 5 10 90.926 90.421 2.010 4.386 o
7 5 11 97.082 100.749 1.850 4.945 o
7 5 12 118.417 118.766 2.519 2.762 o
7 5 13 11.265 11.308 0.400 119.708 o
7 5 14 85.239 83.643 1.800 5.412 o
7 5 15 5.032 4.829 0.220 403.222 o
7 5 16 59.926 60.118 1.470 8.389 o
7 5 17 18.642 18.316 0.650 45.281 o
7 5 18 0.825 0.620 0.210 457.571 o
7 5 19 14.205 14.827 0.540 66.039 o
7 5 20 11.689 12.027 0.460 91.329 o
7 5 21 7.305 7.988 0.300 215.116 o
7 5 22 6.582 6.879 0.280 247.941 o
7 5 23 34.514 33.353 0.800 28.059 o
7 5 24 1.630 1.730 0.180 619.734 o
7 5 25 2.349 2.200 0.190 553.912 o
7 5 26 9.012 8.338 0.290 225.938 o
7 5 27 13.590 14.087 0.380 128.344 o
7 5 28 0.185 0.400 0.160 788.800 o
7 6 0 32.126 32.713 0.950 20.734 o
7 6 1 107.591 103.869 2.030 4.125 o
7 6 2 2.028 1.870 0.140 1016.580 o
7 6 3 69.153 70.066 1.440 8.401 o
7 6 4 78.728 77.094 1.620 6.637 o
7 6 5 55.312 54.409 1.120 13.817 o
7 6 6 40.790 39.602 0.860 23.722 o
7 6 7 58.082 57.008 1.190 12.282 o
7 6 8 42.680 42.411 0.890 22.040 o
7 6 9 7.058 7.249 0.270 264.442 o
7 6 10 48.731 46.461 1.050 16.027 o
7 6 11 82.615 83.073 1.860 5.140 o
7 6 12 40.419 40.402 0.940 20.288 o
7 6 13 25.398 25.835 0.640 44.456 o
7 6 14 46.210 45.841 1.000 17.631 o
7 6 15 134.026 135.472 2.589 2.541 o
7 6 16 28.165 27.974 0.650 42.376 o
7 6 17 93.304 91.791 2.390 3.205 o
7 6 18 60.649 59.598 1.450 8.588 o
7 6 19 98.517 96.630 1.660 5.919 o
7 6 20 22.484 23.215 0.540 61.765 o
7 6 21 30.328 31.214 0.690 37.377 o
7 6 22 40.657 41.941 1.050 16.580 o
7 6 23 1.724 1.770 0.180 619.398 o
7 6 24 24.498 23.765 0.570 55.303 o
7 6 25 10.369 10.498 0.420 109.868 o
7 6 26 31.780 32.823 0.770 30.434 o
7 6 27 26.902 27.334 0.700 37.393 o
7 7 0 54.088 54.589 1.540 7.849 o
7 7 1 135.274 134.642 2.629 2.473 o
7 7 2 118.901 120.605 2.380 3.041 o
7 7 3 55.473 57.538 1.050 15.317 o
7 7 4 43.347 42.851 0.920 20.732 o
7 7 5 49.084 47.490 0.990 17.691 o
7 7 6 29.292 28.984 0.640 43.157 o
7 7 7 109.341 108.608 2.220 3.516 o
7 7 8 12.139 12.277 0.370 137.324 o
7 7 9 107.173 105.868 2.340 3.228 o
7 7 10 71.545 70.416 1.600 6.948 o
7 7 11 57.675 56.478 1.330 10.130 o
7 7 12 25.918 25.675 0.680 39.747 o
7 7 13 24.403 25.945 0.730 35.098 o
7 7 14 45.403 46.310 1.260 11.669 o
7 7 15 25.702 26.505 0.700 37.666 o
7 7 16 9.187 9.488 0.420 110.783 o
7 7 17 27.631 26.525 0.710 36.389 o
7 7 18 16.511 16.137 0.470 84.400 o
7 7 19 34.454 34.523 0.790 28.626 o
7 7 20 0.986 0.960 0.170 697.274 o
7 7 21 17.974 17.586 0.510 71.640 o
7 7 22 38.343 38.732 0.910 21.728 o
7 7 23 15.410 15.767 0.450 92.213 o
7 7 24 12.051 11.108 0.400 119.199 o
7 7 25 6.831 8.288 0.380 136.402 o
7 7 26 0.333 0.300 0.250 323.113 o
7 8 0 4.750 4.449 0.270 271.531 o
7 8 1 7.419 7.888 0.250 304.023 o
7 8 2 11.845 13.667 0.350 151.713 o
7 8 3 86.050 89.002 1.530 7.062 o
7 8 4 9.299 10.998 0.410 115.563 o
7 8 5 91.112 91.001 1.900 4.834 o
7 8 6 33.537 31.733 0.720 34.074 o
7 8 7 4.531 4.759 0.200 487.209 o
7 8 8 9.891 10.288 0.330 174.436 o
7 8 9 106.900 107.818 2.390 3.107 o
7 8 10 11.620 11.808 0.420 108.730 o
7 8 11 45.561 45.381 1.250 11.850 o
7 8 12 55.228 54.859 1.450 8.741 o
7 8 13 25.839 26.445 0.790 30.119 o
7 8 14 52.712 51.599 1.280 11.060 o
7 8 15 57.917 59.248 1.410 9.092 o
7 8 16 30.846 31.384 0.820 27.354 o
7 8 17 0.072 0.000 0.210 457.977 o
7 8 18 9.640 10.138 0.410 115.616 o
7 8 19 10.831 10.458 0.430 104.780 o
7 8 20 75.182 74.205 1.630 6.642 o
7 8 21 0.815 1.160 0.220 416.780 o
7 8 22 33.453 33.303 0.860 24.749 o
7 8 23 0.581 0.730 0.260 298.649 o
7 8 24 50.184 50.520 1.170 13.096 o
7 8 25 2.583 2.450 0.240 347.972 o
7 9 0 16.756 17.556 0.760 33.805 o
7 9 1 122.746 122.125 2.489 2.794 o
7 9 2 53.710 50.470 1.090 14.658 o
7 9 3 61.227 63.527 1.260 10.912 o
7 9 4 87.693 84.433 1.870 5.036 o
7 9 5 138.222 140.841 3.269 1.680 o
7 9 6 14.039 14.497 0.470 86.054 o
7 9 7 73.759 74.185 1.820 5.478 o
7 9 8 26.215 28.254 0.770 31.437 o
7 9 9 110.722 112.417 2.499 2.845 o
7 9 10 45.400 49.570 1.260 11.623 o
7 9 11 53.441 52.849 1.270 11.176 o
7 9 12 75.036 74.085 1.770 5.745 o
7 9 13 34.591 33.633 0.880 23.625 o
7 9 14 23.855 23.505 0.720 36.259 o
7 9 15 5.689 5.939 0.310 205.288 o
7 9 16 12.792 13.177 0.480 83.513 o
7 9 17 4.893 4.369 0.310 206.881 o
7 9 18 7.866 8.738 0.350 158.956 o
7 9 19 16.404 16.627 0.580 56.892 o
7 9 20 17.238 18.016 0.560 60.365 o
7 9 21 27.497 26.635 0.650 42.679 o
7 9 22 0.041 0.020 0.200 504.920 o
7 9 23 8.473 8.158 0.310 200.170 o
7 10 0 0.414 0.440 0.320 197.211 o
7 10 1 17.572 17.157 0.550 62.466 o
7 10 2 23.547 21.166 0.580 54.311 o
7 10 3 3.602 4.459 0.220 408.549 o
7 10 4 9.723 9.628 0.380 133.899 o
7 10 5 95.144 96.550 2.370 3.235 o
7 10 6 10.121 9.208 0.360 148.284 o
7 10 7 20.065 19.896 0.570 57.324 o
7 10 8 43.134 43.171 1.140 14.152 o
7 10 9 49.478 48.220 1.120 14.230 o
7 10 10 139.019 140.621 3.079 1.866 o
7 10 11 37.528 37.302 0.890 22.739 o
7 10 12 79.232 79.094 1.630 6.543 o
7 10 13 34.024 33.643 0.850 25.207 o
7 10 14 20.617 21.546 0.600 51.786 o
7 10 15 53.971 55.539 1.380 9.582 o
7 10 16 16.599 16.896 0.530 67.322 o
7 10 17 28.305 27.684 0.680 39.103 o
7 10 18 30.833 30.794 0.740 32.965 o
7 10 19 21.615 21.875 0.590 53.098 o
7 10 20 22.649 22.875 0.630 46.721 o
7 10 21 17.698 18.016 0.510 71.666 o
7 10 22 4.916 4.619 0.250 315.133 o
7 11 0 227.629 225.304 7.348 0.351 o
7 11 1 9.618 9.448 0.460 92.704 o
7 11 2 79.814 76.964 1.700 6.090 o
7 11 3 129.882 129.574 2.729 2.347 o
7 11 4 16.989 16.587 0.440 94.792 o
7 11 5 59.808 57.018 1.100 13.953 o
7 11 6 48.322 49.390 1.110 14.484 o
7 11 7 50.048 47.070 1.040 16.203 o
7 11 8 27.418 28.364 0.700 37.215 o
7 11 9 45.691 43.101 1.060 16.013 o
7 11 10 88.258 87.152 2.070 4.195 o
7 11 11 5.922 5.679 0.310 205.174 o
7 11 12 8.755 8.268 0.360 149.985 o
7 11 13 7.243 6.309 0.280 247.232 o
7 11 14 42.510 43.871 1.060 16.156 o
7 11 15 1.260 1.310 0.240 349.961 o
7 11 16 24.698 25.175 0.640 44.690 o
7 11 17 1.965 2.330 0.250 321.614 o
7 11 18 8.203 8.868 0.370 142.469 o
7 11 19 1.528 1.390 0.250 322.373 o
7 11 20 11.029 11.518 0.470 88.010 o
7 12 0 19.721 17.716 0.640 46.486 o
7 12 1 1.749 1.610 0.190 556.409 o
7 12 2 24.860 25.295 0.630 45.929 o
7 12 3 7.573 7.628 0.310 201.870 o
7 12 4 16.978 15.717 0.430 99.157 o
7 12 5 21.201 22.166 0.540 62.463 o
7 12 6 38.926 37.822 0.820 26.085 o
7 12 7 3.695 3.589 0.270 273.604 o
7 12 8 4.823 4.819 0.320 194.213 o
7 12 9 0.466 0.430 0.220 417.168 o
7 12 10 3.261 3.009 0.280 255.360 o
7 12 11 17.436 17.766 0.620 49.808 o
7 12 12 8.839 9.968 0.470 89.083 o
7 12 13 7.203 7.998 0.340 169.122 o
7 12 14 17.906 17.986 0.590 54.566 o
7 12 15 28.596 30.194 0.770 31.023 o
7 12 16 5.251 5.819 0.340 171.701 o
7 12 17 20.811 20.956 0.570 56.938 o
7 13 0 19.644 18.856 0.660 43.779 o
7 13 1 13.471 13.917 0.390 122.546 o
7 13 2 20.290 22.085 0.540 62.821 o
7 13 3 7.140 7.578 0.310 202.500 o
7 13 4 49.329 48.960 1.070 15.408 o
7 13 5 19.610 20.516 0.520 67.873 o
7 13 6 1.599 1.790 0.210 456.020 o
7 13 7 5.200 5.139 0.280 251.710 o
7 13 8 5.069 5.489 0.280 251.645 o
7 13 9 12.678 12.887 0.390 123.728 o
7 13 10 23.565 24.435 0.690 39.210 o
7 13 11 3.294 3.339 0.270 274.226 o
7 13 12 38.351 39.062 0.950 20.106 o
7 13 13 18.220 18.936 0.550 61.983 o
7 13 14 29.532 28.434 0.720 35.022 o
7 14 0 1.626 2.589 0.330 185.021 o
7 14 1 15.164 15.617 0.470 85.229 o
7 14 2 1.264 1.680 0.220 416.131 o
7 14 3 9.365 10.418 0.340 165.455 o
7 14 4 13.892 14.717 0.430 101.669 o
7 14 5 1.407 1.420 0.260 298.168 o
7 14 6 17.590 17.436 0.470 83.466 o
7 14 7 4.263 4.689 0.250 316.418 o
7 14 8 6.756 6.049 0.290 232.113 o
7 14 9 5.867 5.509 0.280 250.384 o
8 0 0 277.516 281.203 10.698 0.169 o
8 0 1 0.156 0.450 0.180 623.274 o
8 0 2 416.283 412.726 10.628 0.162 o
8 0 3 53.090 52.969 1.530 7.971 o
8 0 4 86.254 88.492 2.499 2.984 o
8 0 5 2.925 2.729 0.240 347.261 o
8 0 6 116.334 118.706 3.339 1.670 o
8 0 7 2.914 3.159 0.340 173.789 o
8 0 8 255.610 255.438 6.829 0.395 o
8 0 9 57.022 58.708 1.710 6.409 o
8 0 10 230.607 230.773 6.249 0.473 o
8 0 11 43.531 43.041 1.210 12.679 o
8 0 12 1.140 1.100 0.220 416.541 o
8 0 13 27.900 30.614 1.010 18.754 o
8 0 14 91.233 89.852 2.889 2.265 o
8 0 15 21.607 20.826 0.930 22.538 o
8 0 16 6.777 7.438 0.410 117.796 o
8 0 17 40.150 41.592 1.530 8.230 o
8 0 18 30.387 31.054 1.310 11.345 o
8 0 19 22.705 22.565 0.880 24.947 o
8 0 20 24.210 24.315 0.840 27.078 o
8 0 21 0.058 0.050 0.260 298.769 o
8 0 22 6.237 7.059 0.420 112.640 o
8 0 23 30.616 32.293 1.310 11.329 o
8 0 24 1.307 1.230 0.210 456.814 o
8 0 25 2.288 2.120 0.270 275.757 o
8 0 26 11.293 11.128 0.600 54.785 o
8 0 27 5.263 5.819 0.370 145.370 o
8 1 0 21.581 20.356 0.630 47.231 o
8 1 1 12.090 12.037 0.320 179.709 o
8 1 2 3.612 4.089 0.190 544.767 o
8 1 3 72.730 73.115 1.450 8.189 o
8 1 4 2.939 2.839 0.170 685.139 o
8 1 5 43.537 43.271 0.930 20.314 o
8 1 6 56.594 55.649 1.170 12.735 o
8 1 7 15.840 16.077 0.420 104.234 o
8 1 8 11.704 11.488 0.300 203.452 o
8 1 9 36.099 37.552 0.790 28.216 o
8 1 10 146.437 140.951 2.889 2.064 o
8 1 11 87.715 87.592 2.000 4.462 o
8 1 12 2.788 2.529 0.190 551.822 o
8 1 13 77.939 77.024 1.750 5.811 o
8 1 14 4.856 5.119 0.270 270.828 o
8 1 15 74.709 73.775 1.710 6.114 o
8 1 16 1.814 2.070 0.210 455.426 o
8 1 17 74.512 76.824 2.030 4.479 o
8 1 18 0.657 0.540 0.170 698.221 o
8 1 19 50.248 49.060 1.200 12.542 o
8 1 20 20.125 20.416 0.510 70.099 o
8 1 21 86.978 89.632 1.960 4.621 o
8 1 22 10.843 10.598 0.370 139.447 o
8 1 23 55.865 54.659 1.180 12.598 o
8 1 24 13.618 13.497 0.370 135.067 o
8 1 25 27.328 26.755 0.640 43.901 o
8 1 26 12.805 12.687 0.390 123.705 o
8 1 27 8.496 8.918 0.360 149.927 o
8 2 0 240.390 238.721 6.449 0.443 o
8 2 1 19.178 18.156 0.400 109.578 o
8 2 2 79.787 78.214 1.550 7.129 o
8 2 3 24.358 23.875 0.520 65.042 o
8 2 4 120.101 118.846 2.400 2.996 o
8 2 5 130.937 129.544 2.569 2.599 o
8 2 6 30.354 29.064 0.630 44.073 o
8 2 7 78.379 77.424 1.560 7.084 o
8 2 8 56.681 54.939 1.240 11.520 o
8 2 9 208.835 202.639 3.589 1.277 o
8 2 10 114.145 112.937 2.450 2.932 o
8 2 11 9.060 8.668 0.280 240.830 o
8 2 12 151.423 151.659 3.299 1.621 o
8 2 13 11.307 10.958 0.350 154.079 o
8 2 14 9.997 9.878 0.300 208.658 o
8 2 15 9.554 10.118 0.330 175.011 o
8 2 16 22.806 23.495 0.600 50.956 o
8 2 17 16.990 17.317 0.480 80.648 o
8 2 18 10.509 10.878 0.360 147.052 o
8 2 19 56.532 56.118 1.270 11.032 o
8 2 20 4.372 4.609 0.200 488.347 o
8 2 21 43.720 44.221 0.990 18.161 o
8 2 22 15.062 15.387 0.470 85.338 o
8 2 23 4.575 4.919 0.260 292.255 o
8 2 24 18.354 19.556 0.550 61.839 o
8 2 25 6.167 6.259 0.320 192.293 o
8 2 26 0.106 0.220 0.190 559.447 o
8 2 27 3.902 3.789 0.260 294.315 o
8 3 0 3.675 4.769 0.240 343.962 o
8 3 1 63.454 62.957 1.260 10.847 o
8 3 2 5.207 5.539 0.200 481.594 o
8 3 3 28.662 28.694 0.630 44.562 o
8 3 4 11.603 11.428 0.320 181.085 o
8 3 5 9.455 9.488 0.270 255.527 o
8 3 6 71.249 69.326 1.430 8.463 o
8 3 7 61.347 58.968 1.230 11.448 o
8 3 8 29.914 29.814 0.660 40.656 o
8 3 9 55.000 57.288 1.170 12.767 o
8 3 10 19.913 19.276 0.470 81.605 o
8 3 11 0.146 0.250 0.150 897.548 o
8 3 12 158.494 158.068 3.369 1.545 o
8 3 13 23.529 23.015 0.580 54.034 o
8 3 14 46.233 46.480 1.160 13.531 o
8 3 15 43.468 43.071 1.110 14.842 o
8 3 16 27.500 28.784 0.790 29.809 o
8 3 17 12.887 12.817 0.420 107.579 o
8 3 18 1.827 1.530 0.170 693.942 o
8 3 19 19.204 19.576 0.500 73.284 o
8 3 20 34.071 33.183 0.760 30.799 o
8 3 21 5.422 5.229 0.230 368.105 o
8 3 22 103.325 103.489 2.230 3.540 o
8 3 23 4.747 4.679 0.260 292.161 o
8 3 24 94.547 94.531 1.990 4.417 o
8 3 25 0.003 0.000 0.170 698.853 o
8 3 26 10.488 10.878 0.340 163.770 o
8 4 0 7.334 7.958 0.340 169.014 o
8 4 1 148.815 152.449 3.009 1.905 o
8 4 2 4.972 5.079 0.230 369.782 o
8 4 3 164.800 164.016 3.249 1.626 o
8 4 4 46.815 46.630 0.990 17.875 o
8 4 5 114.757 117.696 2.390 3.046 o
8 4 6 48.919 47.930 0.980 17.998 o
8 4 7 235.270 234.162 4.439 0.860 o
8 4 8 6.201 6.529 0.230 363.069 o
8 4 9 131.977 130.713 2.300 3.119 o
8 4 10 16.204 16.357 0.410 108.466 o
8 4 11 149.953 147.010 3.089 1.825 o
8 4 12 1.258 1.450 0.190 557.620 o
8 4 13 44.425 43.941 1.050 16.331 o
8 4 14 9.804 10.408 0.360 148.006 o
8 4 15 15.715 15.527 0.470 84.973 o
8 4 16 7.009 7.299 0.290 230.664 o
8 4 17 6.645 6.379 0.320 191.721 o
8 4 18 11.063 9.758 0.420 109.682 o
8 4 19 52.142 52.609 1.260 11.379 o
8 4 20 2.265 2.160 0.200 500.658 o
8 4 21 21.212 20.596 0.520 67.180 o
8 4 22 6.941 7.109 0.310 203.076 o
8 4 23 3.420 3.149 0.230 376.387 o
8 4 24 27.055 28.394 0.730 34.541 o
8 4 25 6.919 6.599 0.290 231.403 o
8 4 26 5.750 6.379 0.250 311.038 o
8 5 0 0.896 0.830 0.210 457.435 o
8 5 1 39.842 39.802 0.840 24.803 o
8 5 2 35.056 33.913 0.700 35.285 o
8 5 3 50.097 50.920 1.020 16.633 o
8 5 4 37.237 36.663 0.780 28.753 o
8 5 5 23.585 24.185 0.570 55.537 o
8 5 6 5.372 5.459 0.210 438.121 o
8 5 7 8.099 8.178 0.260 280.029 o
8 5 8 16.691 17.267 0.420 103.082 o
8 5 9 7.829 7.948 0.280 244.388 o
8 5 10 152.566 157.528 3.179 1.720 o
8 5 11 41.322 40.952 1.070 16.014 o
8 5 12 70.810 71.765 1.850 5.358 o
8 5 13 4.292 4.379 0.260 293.220 o
8 5 14 93.620 91.671 2.150 3.873 o
8 5 15 23.726 23.805 0.630 46.370 o
8 5 16 46.329 45.421 1.080 15.399 o
8 5 17 32.833 31.593 0.780 29.683 o
8 5 18 32.830 32.493 0.770 30.314 o
8 5 19 13.490 13.337 0.390 122.796 o
8 5 20 55.227 56.748 1.300 10.614 o
8 5 21 8.223 8.038 0.320 188.818 o
8 5 22 24.460 23.815 0.650 43.643 o
8 5 23 20.083 19.086 0.550 61.346 o
8 5 24 27.728 27.035 0.790 29.881 o
8 5 25 10.650 10.508 0.400 120.432 o
8 6 0 144.372 143.891 4.109 1.103 o
8 6 1 178.221 179.753 3.819 1.204 o
8 6 2 65.591 65.897 1.430 8.629 o
8 6 3 47.543 47.830 0.990 17.785 o
8 6 4 24.439 24.125 0.540 60.802 o
8 6 5 49.495 49.660 1.170 13.139 o
8 6 6 14.380 14.867 0.410 110.613 o
8 6 7 50.166 51.400 1.180 12.883 o
8 6 8 164.896 163.877 3.429 1.483 o
8 6 9 105.886 107.198 2.499 2.875 o
8 6 10 49.715 48.690 1.200 12.568 o
8 6 11 67.046 65.637 1.610 6.975 o
8 6 12 14.463 14.807 0.460 89.303 o
8 6 13 26.850 26.375 0.790 30.014 o
8 6 14 26.703 25.055 0.660 41.861 o
8 6 15 14.381 14.847 0.470 85.806 o
8 6 16 34.787 35.313 0.910 22.149 o
8 6 17 3.370 3.629 0.280 254.950 o
8 6 18 15.043 15.937 0.440 96.301 o
8 6 19 1.708 1.700 0.190 556.400 o
8 6 20 1.223 1.160 0.200 503.675 o
8 6 21 3.721 3.849 0.250 318.208 o
8 6 22 0.843 0.860 0.220 416.865 o
8 6 23 0.265 0.140 0.220 417.261 o
8 6 24 10.734 11.498 0.400 120.024 o
8 7 0 6.213 6.209 0.310 204.538 o
8 7 1 6.424 7.468 0.250 307.680 o
8 7 2 1.746 1.390 0.150 890.455 o
8 7 3 81.469 81.823 1.620 6.556 o
8 7 4 3.477 3.159 0.200 495.280 o
8 7 5 21.959 23.905 0.660 42.915 o
8 7 6 36.110 34.373 0.880 23.460 o
8 7 7 12.165 11.418 0.360 144.958 o
8 7 8 4.591 3.999 0.250 316.452 o
8 7 9 26.831 28.764 0.780 30.595 o
8 7 10 11.527 12.577 0.440 99.362 o
8 7 11 11.920 12.248 0.410 113.456 o
8 7 12 51.806 49.450 1.250 11.602 o
8 7 13 26.775 28.144 0.680 39.354 o
8 7 14 55.725 54.749 1.260 11.234 o
8 7 15 41.919 42.511 0.930 20.474 o
8 7 16 12.759 13.447 0.540 66.621 o
8 7 17 34.105 34.253 0.890 23.161 o
8 7 18 10.233 10.008 0.370 140.285 o
8 7 19 38.189 38.572 0.970 19.392 o
8 7 20 1.130 1.330 0.210 456.961 o
8 7 21 26.470 25.565 0.650 43.025 o
8 7 22 26.119 26.545 0.660 41.828 o
8 7 23 8.989 9.328 0.340 166.536 o
8 8 0 168.423 171.135 5.309 0.670 o
8 8 1 2.458 3.119 0.220 413.094 o
8 8 2 123.837 125.554 2.729 2.372 o
8 8 3 5.601 5.629 0.240 337.984 o
8 8 4 52.762 54.539 1.370 9.748 o
8 8 5 14.477 14.267 0.500 76.439 o
8 8 6 46.651 48.540 1.200 12.677 o
8 8 7 2.338 2.639 0.190 553.226 o
8 8 8 5.903 6.159 0.300 218.446 o
8 8 9 12.133 12.927 0.380 130.359 o
8 8 10 107.846 107.268 2.509 2.847 o
8 8 11 8.213 8.608 0.340 167.788 o
8 8 12 164.418 164.026 3.749 1.269 o
8 8 13 13.123 14.017 0.490 80.006 o
8 8 14 28.597 29.544 0.780 30.340 o
8 8 15 1.620 1.600 0.220 415.758 o
8 8 16 15.442 15.447 0.530 67.947 o
8 8 17 35.505 35.963 0.880 23.443 o
8 8 18 11.927 11.278 0.380 131.322 o
8 8 19 0.409 0.550 0.200 504.741 o
8 8 20 12.461 11.988 0.450 94.878 o
8 8 21 6.432 6.859 0.330 180.553 o
8 8 22 2.885 3.019 0.210 451.952 o
8 9 0 3.119 3.339 0.400 125.682 o
8 9 1 16.142 15.557 0.490 78.427 o
8 9 2 2.256 2.689 0.210 453.914 o
8 9 3 54.544 55.269 1.170 12.827 o
8 9 4 10.595 10.428 0.350 155.228 o
8 9 5 31.371 31.334 0.800 28.552 o
8 9 6 54.597 55.009 1.440 8.863 o
8 9 7 5.305 5.599 0.330 182.117 o
8 9 8 34.901 35.053 0.830 26.141 o
8 9 9 5.289 5.649 0.270 269.633 o
8 9 10 7.421 7.448 0.270 263.381 o
8 9 11 2.636 2.639 0.250 320.704 o
8 9 12 5.056 5.239 0.320 193.839 o
8 9 13 56.038 56.358 1.470 8.497 o
8 9 14 75.104 74.675 1.870 5.203 o
8 9 15 22.562 23.825 0.700 38.383 o
8 9 16 9.707 9.878 0.450 96.620 o
8 9 17 63.873 64.507 1.530 7.702 o
8 9 18 28.735 29.044 0.780 30.354 o
8 9 19 20.893 21.036 0.650 44.629 o
8 9 20 2.637 2.200 0.260 296.902 o
8 10 0 98.976 97.530 2.939 2.170 o
8 10 1 119.912 116.886 2.539 2.722 o
8 10 2 108.321 107.408 2.260 3.419 o
8 10 3 33.153 32.833 0.700 35.758 o
8 10 4 12.367 12.997 0.390 123.953 o
8 10 5 38.460 38.162 0.890 22.619 o
8 10 6 5.731 6.169 0.270 268.338 o
8 10 7 17.399 17.576 0.480 80.375 o
8 10 8 73.698 76.684 1.640 6.575 o
8 10 9 26.878 26.884 0.650 42.789 o
8 10 10 25.681 26.285 0.650 43.119 o
8 10 11 30.704 30.884 0.760 31.437 o
8 10 12 5.575 6.049 0.300 218.931 o
8 10 13 25.653 25.855 0.700 37.728 o
8 10 14 17.601 17.317 0.560 60.361 o
8 10 15 13.897 12.757 0.410 111.820 o
8 10 16 16.066 17.626 0.530 67.379 o
8 10 17 4.848 4.299 0.260 292.321 o
8 10 18 5.206 5.069 0.310 206.249 o
8 11 0 13.171 11.448 0.600 54.458 o
8 11 1 1.820 1.710 0.200 502.185 o
8 11 2 6.090 6.019 0.250 310.619 o
8 11 3 5.976 5.579 0.260 288.775 o
8 11 4 31.571 30.344 0.720 34.528 o
8 11 5 10.493 9.708 0.340 164.505 o
8 11 6 15.861 15.437 0.440 95.933 o
8 11 7 2.177 2.729 0.240 348.329 o
8 11 8 6.277 5.209 0.290 233.484 o
8 11 9 6.800 7.269 0.320 191.049 o
8 11 10 22.572 21.166 0.580 54.605 o
8 11 11 22.433 22.905 0.610 49.615 o
8 11 12 22.002 21.066 0.600 51.492 o
8 11 13 12.355 11.708 0.500 77.651 o
8 11 14 6.423 5.969 0.320 192.177 o
8 11 15 12.827 12.767 0.510 74.434 o
8 11 16 33.943 32.353 0.850 25.278 o
8 12 0 1.617 1.310 0.290 239.705 o
8 12 1 25.956 24.145 0.590 51.504 o
8 12 2 0.240 0.220 0.180 623.287 o
8 12 3 47.738 45.501 0.930 19.875 o
8 12 4 14.306 13.937 0.380 127.680 o
8 12 5 15.097 13.937 0.410 110.409 o
8 12 6 4.746 4.929 0.270 271.160 o
8 12 7 86.540 87.452 1.920 4.805 o
8 12 8 1.924 2.070 0.230 379.879 o
8 12 9 28.410 28.394 0.710 36.105 o
8 12 10 1.083 1.020 0.260 298.429 o
8 12 11 28.621 29.074 0.780 30.366 o
8 12 12 2.751 2.669 0.260 296.540 o
8 13 0 2.669 2.330 0.300 223.299 o
8 13 1 7.965 9.148 0.370 142.544 o
8 13 2 0.407 0.560 0.220 417.166 o
8 13 3 8.444 9.028 0.360 149.924 o
8 13 4 3.105 2.829 0.220 411.994 o
8 13 5 19.795 19.366 0.490 75.768 o
8 13 6 3.041 3.619 0.250 319.486 o
8 13 7 0.418 0.430 0.220 417.185 o
9 0 1 11.391 11.938 0.420 108.832 o
9 0 2 1.803 1.910 0.210 455.586 o
9 0 3 9.175 9.258 0.360 149.161 o
9 0 4 16.012 15.997 0.530 67.671 o
9 0 5 97.037 95.880 2.689 2.564 o
9 0 6 13.213 14.837 0.560 61.847 o
9 0 7 20.298 20.286 0.720 36.949 o
9 0 8 114.412 114.627 3.469 1.561 o
9 0 9 37.392 39.522 1.210 12.917 o
9 0 10 57.276 56.558 1.720 6.349 o
9 0 11 0.361 0.450 0.180 623.158 o
9 0 12 30.955 30.594 0.880 24.057 o
9 0 13 9.597 9.508 0.440 101.049 o
9 0 14 11.354 11.188 0.550 64.890 o
9 0 15 0.438 0.370 0.270 277.004 o
9 0 16 30.119 33.103 1.400 9.967 o
9 0 17 0.881 0.830 0.270 276.854 o
9 0 18 33.639 30.284 1.020 18.148 o
9 0 19 6.524 7.069 0.410 117.985 o
9 0 20 67.158 66.806 2.000 4.688 o
9 0 21 0.184 0.430 0.260 298.748 o
9 0 22 15.064 13.437 0.590 55.708 o
9 0 23 1.436 1.870 0.300 223.983 o
9 0 24 17.521 17.186 0.750 34.627 o
9 1 0 21.180 20.906 0.680 40.978 o
9 1 1 50.790 51.289 1.080 15.024 o
9 1 2 5.618 5.779 0.230 366.522 o
9 1 3 66.580 65.257 1.420 8.720 o
9 1 4 24.869 25.345 0.620 47.264 o
9 1 5 203.703 202.389 4.319 0.940 o
9 1 6 54.526 54.629 1.180 12.652 o
9 1 7 230.828 235.752 5.119 0.675 o
9 1 8 49.805 50.650 1.120 14.160 o
9 1 9 49.215 48.560 1.120 14.234 o
9 1 10 34.312 35.473 0.760 30.597 o
9 1 11 21.492 21.076 0.510 69.323 o
9 1 12 10.447 11.468 0.360 146.808 o
9 1 13 8.027 8.078 0.270 261.166 o
9 1 14 7.592 7.728 0.280 245.117 o
9 1 15 18.559 18.386 0.540 64.106 o
9 1 16 34.651 35.463 0.950 20.482 o
9 1 17 31.547 30.754 0.770 30.603 o
9 1 18 18.946 19.516 0.520 68.350 o
9 1 19 20.065 20.006 0.520 67.790 o
9 1 20 4.624 4.579 0.250 315.794 o
9 1 21 1.169 1.070 0.210 457.062 o
9 1 22 2.897 3.009 0.230 377.582 o
9 1 23 6.477 6.339 0.260 286.750 o
9 1 24 9.685 9.848 0.330 175.017 o
9 2 0 1.215 1.660 0.200 503.319 o
9 2 1 9.693 10.158 0.270 253.903 o
9 2 2 10.115 10.668 0.350 155.638 o
9 2 3 11.655 12.537 0.330 170.174 o
9 2 4 11.722 11.848 0.350 153.027 o
9 2 5 19.660 20.166 0.470 81.492 o
9 2 6 30.785 29.784 0.660 40.464 o
9 2 7 52.986 53.469 1.120 13.949 o
9 2 8 31.328 31.394 0.710 35.344 o
9 2 9 31.101 31.634 0.730 33.665 o
9 2 10 12.746 12.787 0.370 136.413 o
9 2 11 24.302 24.065 0.640 44.901 o
9 2 12 5.082 5.079 0.260 291.151 o
9 2 13 0.490 1.000 0.190 559.007 o
9 2 14 67.072 66.596 1.540 7.541 o
9 2 15 9.084 8.988 0.330 176.369 o
9 2 16 12.616 12.657 0.400 118.158 o
9 2 17 6.567 7.029 0.260 285.688 o
9 2 18 23.279 23.215 0.570 55.798 o
9 2 19 65.914 66.756 1.440 8.508 o
9 2 20 7.181 6.729 0.260 284.517 o
9 2 21 10.882 11.138 0.350 154.479 o
9 2 22 13.903 13.697 0.380 128.222 o
9 2 23 4.061 3.889 0.220 408.029 o
9 2 24 11.666 11.848 0.360 145.278 o
9 3 0 19.880 19.436 0.610 50.647 o
9 3 1 1.439 1.410 0.140 1023.140 o
9 3 2 35.816 35.973 0.770 29.655 o
9 3 3 31.150 30.044 0.630 43.733 o
9 3 4 147.892 149.659 2.929 2.001 o
9 3 5 62.255 61.407 1.330 9.939 o
9 3 6 201.742 204.758 4.279 0.956 o
9 3 7 8.689 9.338 0.300 211.632 o
9 3 8 18.125 18.066 0.470 82.991 o
9 3 9 18.745 18.206 0.460 85.865 o
9 3 10 23.215 23.455 0.610 49.347 o
9 3 11 0.207 0.060 0.170 698.811 o
9 3 12 43.033 42.821 0.990 18.252 o
9 3 13 44.751 44.981 1.100 14.986 o
9 3 14 16.885 17.256 0.500 74.852 o
9 3 15 29.783 28.974 0.800 28.866 o
9 3 16 26.323 26.994 0.690 38.515 o
9 3 17 21.347 21.186 0.570 56.738 o
9 3 18 14.172 13.807 0.400 116.391 o
9 3 19 12.070 12.248 0.420 108.305 o
9 3 20 18.565 18.206 0.470 82.702 o
9 3 21 9.003 9.378 0.320 186.819 o
9 3 22 0.360 0.250 0.180 623.221 o
9 3 23 6.971 7.658 0.270 264.176 o
9 4 0 68.099 70.206 1.970 4.803 o
9 4 1 18.626 18.806 0.430 96.716 o
9 4 2 5.826 5.929 0.210 434.779 o
9 4 3 7.584 8.318 0.380 135.915 o
9 4 4 42.474 43.021 0.960 19.304 o
9 4 5 28.578 28.954 0.700 36.960 o
9 4 6 20.211 20.596 0.540 63.126 o
9 4 7 40.498 41.822 0.990 18.446 o
9 4 8 11.067 11.178 0.320 182.203 o
9 4 9 58.501 60.258 1.260 11.056 o
9 4 10 4.116 4.249 0.210 445.985 o
9 4 11 17.349 17.516 0.450 90.465 o
9 4 12 3.643 3.579 0.190 545.878 o
9 4 13 22.767 22.875 0.560 57.833 o
9 4 14 24.570 25.215 0.660 42.280 o
9 4 15 31.068 33.533 0.890 23.436 o
9 4 16 13.347 13.447 0.490 80.030 o
9 4 17 109.860 108.518 2.450 2.960 o
9 4 18 2.926 3.229 0.240 346.859 o
9 4 19 22.487 21.576 0.570 56.318 o
9 4 20 7.611 7.828 0.300 214.757 o
9 4 21 43.146 42.551 0.950 19.630 o
9 4 22 20.167 19.536 0.570 57.346 o
9 4 23 8.172 7.319 0.300 214.261 o
9 5 0 81.850 86.592 2.390 3.263 o
9 5 1 5.827 4.999 0.210 437.054 o
9 5 2 137.848 139.901 2.839 2.153 o
9 5 3 4.319 4.419 0.200 489.053 o
9 5 4 38.542 39.022 0.920 21.282 o
9 5 5 90.220 88.382 1.860 5.037 o
9 5 6 43.163 44.411 1.020 17.254 o
9 5 7 100.922 101.469 2.290 3.398 o
9 5 8 74.255 74.795 1.590 6.946 o
9 5 9 19.954 19.026 0.460 84.845 o
9 5 10 41.956 41.342 0.910 21.315 o
9 5 11 3.622 3.349 0.200 494.363 o
9 5 12 1.248 1.130 0.180 621.441 o
9 5 13 28.042 27.564 0.680 39.166 o
9 5 14 96.692 96.300 2.120 3.934 o
9 5 15 20.848 20.816 0.570 56.949 o
9 5 16 62.551 62.667 1.420 8.840 o
9 5 17 26.850 25.655 0.630 45.402 o
9 5 18 1.246 1.220 0.200 503.601 o
9 5 19 28.300 28.304 0.710 36.131 o
9 5 20 10.755 12.258 0.400 119.734 o
9 5 21 1.627 1.720 0.230 380.438 o
9 5 22 0.338 0.380 0.220 417.217 o
9 6 0 18.363 18.526 0.650 45.310 o
9 6 1 4.479 4.669 0.230 371.855 o
9 6 2 35.884 36.063 0.810 27.124 o
9 6 3 3.110 2.969 0.190 549.682 o
9 6 4 10.743 10.558 0.370 139.561 o
9 6 5 113.926 116.686 2.470 2.883 o
9 6 6 30.175 30.964 0.680 38.406 o
9 6 7 1.900 1.860 0.200 501.861 o
9 6 8 9.446 8.998 0.340 166.199 o
9 6 9 3.132 3.199 0.220 411.493 o
9 6 10 43.085 42.271 0.940 20.013 o
9 6 11 5.729 6.279 0.300 218.593 o
9 6 12 14.951 14.377 0.440 96.855 o
9 6 13 0.370 0.320 0.220 417.216 o
9 6 14 0.567 0.550 0.230 381.637 o
9 6 15 47.676 47.180 1.210 12.477 o
9 6 16 23.182 22.015 0.600 51.054 o
9 6 17 65.529 67.266 1.620 6.908 o
9 6 18 34.227 33.063 0.850 25.216 o
9 6 19 33.693 34.573 0.870 24.158 o
9 6 20 25.107 24.405 0.620 47.323 o
9 6 21 1.760 1.790 0.230 380.250 o
9 7 0 1.627 1.510 0.320 196.903 o
9 7 1 20.191 18.826 0.580 55.625 o
9 7 2 10.128 9.378 0.330 174.735 o
9 7 3 100.298 97.750 2.150 3.811 o
9 7 4 69.624 68.276 1.410 8.721 o
9 7 5 41.382 41.062 0.950 19.816 o
9 7 6 1.610 1.290 0.200 502.974 o
9 7 7 40.860 40.292 0.910 21.453 o
9 7 8 6.844 6.929 0.270 265.274 o
9 7 9 47.269 47.790 1.110 14.569 o
9 7 10 4.342 4.449 0.230 372.546 o
9 7 11 17.271 17.096 0.480 80.561 o
9 7 12 48.614 48.190 1.130 14.046 o
9 7 13 18.304 18.286 0.530 66.472 o
9 7 14 12.829 12.137 0.400 118.196 o
9 7 15 35.738 36.982 0.960 19.974 o
9 7 16 3.640 3.339 0.290 237.726 o
9 7 17 10.711 11.548 0.460 91.856 o
9 7 18 4.003 3.729 0.270 273.120 o
9 7 19 7.597 6.429 0.320 190.609 o
9 8 0 17.409 17.746 0.770 32.897 o
9 8 1 7.298 7.628 0.290 229.873 o
9 8 2 13.354 13.407 0.390 122.887 o
9 8 3 7.273 7.149 0.290 230.339 o
9 8 4 6.691 7.468 0.300 216.450 o
9 8 5 7.449 7.568 0.400 123.270 o
9 8 6 38.389 39.512 1.070 16.185 o
9 8 7 55.946 56.178 1.600 7.278 o
9 8 8 9.522 10.328 0.360 148.323 o
9 8 9 2.110 2.559 0.210 454.373 o
9 8 10 1.677 1.400 0.190 556.815 o
9 8 11 1.821 2.160 0.260 297.642 o
9 8 12 9.560 9.698 0.390 127.487 o
9 8 13 1.937 2.190 0.260 297.538 o
9 8 14 16.718 16.207 0.500 75.148 o
9 8 15 2.008 2.140 0.220 414.817 o
9 8 16 63.927 64.447 1.390 9.124 o
9 8 17 4.529 4.579 0.260 292.641 o
9 8 18 13.584 13.007 0.440 98.096 o
9 9 0 3.411 3.639 0.300 222.351 o
9 9 1 24.004 26.005 0.620 47.399 o
9 9 2 30.026 31.514 0.690 37.406 o
9 9 3 42.503 45.131 1.000 17.890 o
9 9 4 34.376 33.803 0.800 28.048 o
9 9 5 34.349 36.273 0.850 25.046 o
9 9 6 1.290 1.260 0.210 456.816 o
9 9 7 46.842 47.300 1.090 15.079 o
9 9 8 25.708 24.955 0.610 48.491 o
9 9 9 22.880 23.425 0.660 42.786 o
9 9 10 14.901 14.837 0.440 96.742 o
9 9 11 10.747 11.618 0.400 119.971 o
9 9 12 13.242 12.587 0.470 86.860 o
9 9 13 11.123 11.398 0.420 109.162 o
9 9 14 11.426 10.678 0.420 109.196 o
9 9 15 37.386 38.202 0.930 20.993 o
9 9 16 0.322 0.030 0.240 350.618 o
9 10 0 0.489 0.560 0.280 257.554 o
9 10 1 2.671 2.350 0.200 499.299 o
9 10 2 9.669 10.268 0.350 156.355 o
9 10 3 16.634 16.237 0.430 99.219 o
9 10 4 2.207 2.400 0.220 414.265 o
9 10 5 26.316 24.905 0.610 48.333 o
9 10 6 15.360 15.877 0.450 92.210 o
9 10 7 19.758 18.356 0.530 65.917 o
9 10 8 13.994 14.637 0.490 79.536 o
9 10 9 2.458 1.910 0.220 414.254 o
9 10 10 22.012 23.505 0.600 51.168 o
9 10 11 13.231 12.387 0.460 90.532 o
9 10 12 2.847 3.749 0.300 222.729 o
9 10 13 3.487 3.339 0.280 254.979 o
9 11 0 29.387 26.875 0.970 20.263 o
9 11 1 2.293 2.160 0.210 454.408 o
9 11 2 40.887 39.272 0.810 26.310 o
9 11 3 4.832 5.149 0.230 370.104 o
9 11 4 25.196 23.625 0.610 48.807 o
9 11 5 39.279 40.862 0.910 21.562 o
9 11 6 15.086 14.037 0.460 89.177 o
9 11 7 16.219 17.157 0.520 69.855 o
9 11 8 36.339 34.013 0.880 23.456 o
9 11 9 1.267 1.610 0.250 322.475 o
10 0 0 5.756 5.219 0.440 103.187 o
10 0 1 5.918 5.729 0.310 205.151 o
10 0 2 30.256 30.424 0.980 19.736 o
10 0 3 92.334 94.061 2.769 2.444 o
10 0 4 52.731 50.980 1.490 8.393 o
10 0 5 30.237 31.274 0.970 20.097 o
10 0 6 47.067 44.971 1.300 10.992 o
10 0 7 6.421 6.619 0.340 170.461 o
10 0 8 43.442 43.201 1.350 10.350 o
10 0 9 2.447 2.689 0.250 320.902 o
10 0 10 24.834 26.665 0.810 28.834 o
10 0 11 1.919 1.990 0.290 239.417 o
10 0 12 8.688 8.788 0.430 106.237 o
10 0 13 65.287 66.926 1.700 6.337 o
10 0 14 1.947 1.720 0.370 147.272 o
10 0 15 41.879 43.231 1.700 6.704 o
10 0 16 41.489 41.772 1.360 10.262 o
10 0 17 34.624 35.413 1.180 13.685 o
10 0 18 0.137 0.230 0.290 240.147 o
10 0 19 18.831 18.786 0.700 39.274 o
10 0 20 18.198 17.916 0.680 41.655 o
10 1 0 141.545 148.590 4.599 0.895 o
10 1 1 6.381 6.959 0.290 231.986 o
10 1 2 87.157 88.742 1.900 4.882 o
10 1 3 10.939 11.058 0.330 172.388 o
10 1 4 12.010 12.428 0.350 152.298 o
10 1 5 1.856 2.130 0.200 501.662 o
10 1 6 0.981 1.240 0.170 696.970 o
10 1 7 0.830 0.890 0.180 622.408 o
10 1 8 10.303 10.078 0.310 195.577 o
10 1 9 11.964 11.338 0.330 170.627 o
10 1 10 20.001 20.156 0.560 59.202 o
10 1 11 33.954 33.583 0.830 26.321 o
10 1 12 56.285 58.238 1.370 9.622 o
10 1 13 4.396 4.339 0.240 342.827 o
10 1 14 6.259 6.279 0.290 232.710 o
10 1 15 2.509 2.400 0.220 413.710 o
10 1 16 2.347 1.980 0.180 616.905 o
10 1 17 23.500 24.145 0.630 46.383 o
10 1 18 16.158 17.317 0.480 81.061 o
10 1 19 13.318 14.487 0.470 86.394 o
10 1 20 3.216 3.689 0.260 295.363 o
10 2 0 1.500 1.210 0.240 349.820 o
10 2 1 14.662 15.327 0.400 115.292 o
10 2 2 29.328 29.624 0.670 39.739 o
10 2 3 68.149 66.766 1.380 9.104 o
10 2 4 32.251 32.053 0.690 36.918 o
10 2 5 13.502 13.237 0.340 157.876 o
10 2 6 12.258 12.457 0.340 160.283 o
10 2 7 34.548 33.903 0.840 25.684 o
10 2 8 23.895 24.085 0.540 61.030 o
10 2 9 55.880 57.278 1.150 13.114 o
10 2 10 7.255 7.428 0.290 230.126 o
10 2 11 3.814 3.809 0.240 344.680 o
10 2 12 16.663 16.717 0.480 80.961 o
10 2 13 6.725 6.629 0.330 180.379 o
10 2 14 18.544 18.766 0.530 66.295 o
10 2 15 17.066 17.636 0.530 67.032 o
10 2 16 1.742 1.730 0.200 502.322 o
10 2 17 17.132 16.916 0.470 83.859 o
10 2 18 10.851 11.048 0.350 154.568 o
10 2 19 8.623 8.528 0.310 199.657 o
10 3 0 1.279 1.260 0.250 322.577 o
10 3 1 39.803 40.192 0.910 21.546 o
10 3 2 23.013 23.395 0.560 57.657 o
10 3 3 13.535 14.117 0.370 134.812 o
10 3 4 28.174 29.214 0.640 43.403 o
10 3 5 6.487 7.169 0.280 247.848 o
10 3 6 3.700 4.289 0.270 273.150 o
10 3 7 45.328 46.061 0.980 18.316 o
10 3 8 4.860 5.319 0.270 270.656 o
10 3 9 35.957 35.893 0.820 26.544 o
10 3 10 20.242 20.016 0.470 81.188 o
10 3 11 13.884 13.957 0.460 89.822 o
10 3 12 2.785 2.659 0.220 412.891 o
10 3 13 5.321 5.449 0.290 234.652 o
10 3 14 12.980 12.497 0.380 129.750 o
10 3 15 16.907 18.266 0.480 80.450 o
10 3 16 18.947 19.156 0.500 73.502 o
10 3 17 4.623 4.309 0.240 342.326 o
10 3 18 7.091 7.039 0.290 230.747 o
10 3 19 3.400 3.479 0.210 449.773 o
10 4 0 66.193 70.446 2.270 3.695 o
10 4 1 13.037 13.637 0.380 129.131 o
10 4 2 4.667 5.479 0.310 206.574 o
10 4 3 78.174 81.373 1.650 6.406 o
10 4 4 19.704 19.586 0.480 78.618 o
10 4 5 29.887 31.114 0.690 37.472 o
10 4 6 3.852 4.359 0.230 373.961 o
10 4 7 53.416 53.909 1.260 11.319 o
10 4 8 7.717 8.458 0.330 178.345 o
10 4 9 6.424 6.089 0.340 170.682 o
10 4 10 32.073 31.893 0.690 36.969 o
10 4 11 33.482 34.343 0.800 28.124 o
10 4 12 44.304 43.821 1.030 16.909 o
10 4 13 17.090 16.077 0.450 91.088 o
10 4 14 28.872 27.254 0.680 39.035 o
10 4 15 3.246 2.799 0.220 411.699 o
10 4 16 2.277 2.579 0.230 379.016 o
10 4 17 14.922 15.657 0.490 78.936 o
10 4 18 1.024 0.940 0.230 381.303 o
10 5 0 1.896 2.160 0.300 223.739 o
10 5 1 16.284 15.587 0.430 99.711 o
10 5 2 86.920 90.941 2.010 4.416 o
10 5 3 24.302 24.435 0.620 47.520 o
10 5 4 2.276 2.050 0.210 454.558 o
10 5 5 70.787 69.986 1.580 7.119 o
10 5 6 2.921 3.399 0.300 222.800 o
10 5 7 30.065 30.034 0.670 39.540 o
10 5 8 4.340 4.259 0.230 372.809 o
10 5 9 41.192 40.932 0.900 21.816 o
10 5 10 2.570 2.400 0.220 413.591 o
10 5 11 21.212 21.626 0.530 64.706 o
10 5 12 22.154 22.975 0.560 58.026 o
10 5 13 0.306 0.320 0.160 788.735 o
10 5 14 1.953 1.450 0.210 455.722 o
10 5 15 14.334 14.557 0.420 105.951 o
10 5 16 4.342 4.459 0.250 316.489 o
10 5 17 0.725 0.780 0.220 416.964 o
10 6 0 44.878 44.471 1.540 8.050 o
10 6 1 25.080 24.765 0.670 41.081 o
10 6 2 13.213 11.508 0.430 103.121 o
10 6 3 0.991 1.000 0.210 457.276 o
10 6 4 0.672 0.590 0.190 559.028 o
10 6 5 37.784 38.292 0.890 22.673 o
10 6 6 44.004 43.961 0.980 18.478 o
10 6 7 3.526 3.589 0.230 375.671 o
10 6 8 35.380 34.863 0.980 19.321 o
10 6 9 6.827 6.799 0.290 231.390 o
10 6 10 53.769 53.699 1.180 12.700 o
10 6 11 10.283 9.978 0.360 147.743 o
10 6 12 62.549 63.287 1.620 6.977 o
10 6 13 31.920 31.404 0.930 21.625 o
10 6 14 6.661 6.519 0.320 191.626 o
10 6 15 4.014 4.049 0.280 254.015 o
10 6 16 21.237 22.395 0.630 47.086 o
10 7 0 24.816 25.615 0.870 25.246 o
10 7 1 6.186 6.339 0.290 232.776 o
10 7 2 13.766 13.957 0.390 122.253 o
10 7 3 3.483 3.279 0.210 449.827 o
10 7 4 1.448 1.880 0.200 502.739 o
10 7 5 3.348 2.759 0.220 411.502 o
10 7 6 8.506 8.578 0.330 177.343 o
10 7 7 28.079 27.454 0.830 27.215 o
10 7 8 6.733 6.419 0.350 160.918 o
10 7 9 33.033 31.994 0.830 26.501 o
10 7 10 16.716 16.877 0.500 75.006 o
10 7 11 1.191 1.340 0.230 381.033 o
10 7 12 4.018 3.819 0.320 195.195 o
10 7 13 28.015 28.154 0.750 32.763 o
10 7 14 17.659 17.956 0.610 51.299 o
10 8 0 19.311 20.456 0.740 35.176 o
10 8 1 4.067 4.619 0.250 316.872 o
10 8 2 17.179 17.886 0.440 94.210 o
10 8 3 4.866 5.769 0.240 339.847 o
10 8 4 35.452 38.392 0.780 28.880 o
10 8 5 4.262 5.079 0.250 316.027 o
10 8 6 20.219 20.376 0.540 63.163 o
10 8 7 2.389 2.849 0.240 347.964 o
10 8 8 8.972 9.448 0.340 166.486 o
10 8 9 2.408 2.729 0.220 413.586 o
10 8 10 10.878 10.598 0.370 139.414 o
10 8 11 9.279 8.828 0.390 127.982 o
10 9 0 52.621 54.549 2.000 4.815 o
10 9 1 6.177 7.708 0.380 136.961 o
10 9 2 9.528 8.478 0.340 166.405 o
10 9 3 12.284 13.157 0.390 123.956 o
10 9 4 13.454 13.477 0.460 90.158 o
10 9 5 5.307 6.689 0.390 130.826 o
10 9 6 0.554 0.260 0.220 417.167 o
10 9 7 12.037 13.167 0.430 103.330 o
10 9 8 8.472 8.698 0.330 177.311 o
11 0 1 26.634 27.244 0.870 25.050 o
11 0 2 25.355 25.805 0.890 24.140 o
11 0 3 57.790 58.728 1.770 6.003 o
11 0 4 0.597 0.610 0.270 276.954 o
11 0 5 72.684 70.796 2.100 4.238 o
11 0 6 4.509 5.199 0.350 162.827 o
11 0 7 14.596 14.867 0.570 59.459 o
11 0 8 4.130 4.349 0.320 194.930 o
11 0 9 18.206 17.946 0.750 34.525 o
11 0 10 6.389 6.319 0.590 57.561 o
11 0 11 11.446 11.258 0.680 42.855 o
11 0 12 0.920 0.630 0.260 298.565 o
11 0 13 43.776 42.831 1.180 13.271 o
11 0 14 4.508 4.089 0.340 172.759 o
11 1 0 10.402 10.868 0.460 92.123 o
11 1 1 30.980 31.843 0.740 32.862 o
11 1 2 1.211 1.290 0.190 557.848 o
11 1 3 1.900 1.940 0.200 501.775 o
11 1 4 0.663 0.550 0.190 559.054 o
11 1 5 4.836 5.149 0.250 314.729 o
11 1 6 20.596 21.226 0.520 67.309 o
11 1 7 3.052 2.729 0.240 347.059 o
11 1 8 13.413 13.297 0.470 86.624 o
11 1 9 14.738 15.657 0.510 73.281 o
11 1 10 22.783 22.865 0.600 51.047 o
11 1 11 14.679 14.827 0.490 79.215 o
11 1 12 11.889 11.468 0.340 161.501 o
11 1 13 5.252 5.129 0.270 270.153 o
11 1 14 21.432 21.156 0.520 66.965 o
11 2 0 47.398 46.760 1.360 10.088 o
11 2 1 43.536 44.761 0.920 20.636 o
11 2 2 16.687 16.807 0.430 98.970 o
11 2 3 3.521 3.539 0.220 410.067 o
11 2 4 9.980 9.138 0.310 196.953 o
11 2 5 19.196 18.226 0.490 76.357 o
11 2 6 1.606 1.630 0.210 456.132 o
11 2 7 36.489 37.742 0.870 23.755 o
11 2 8 2.308 2.639 0.220 413.863 o
11 2 9 10.829 11.418 0.350 154.375 o
11 2 10 3.018 2.609 0.200 497.838 o
11 2 11 13.809 13.087 0.420 106.853 o
11 2 12 23.176 22.825 0.600 50.946 o
11 2 13 3.725 4.089 0.250 317.991 o
11 3 0 17.094 16.757 0.650 45.667 o
11 3 1 20.539 21.166 0.490 74.915 o
11 3 2 15.243 16.307 0.420 104.609 o
11 3 3 16.157 16.727 0.470 84.431 o
11 3 4 11.532 12.527 0.410 113.629 o
11 3 5 2.526 2.889 0.230 378.359 o
11 3 6 8.187 9.228 0.340 167.483 o
11 3 7 4.784 5.239 0.270 270.847 o
11 3 8 10.757 10.298 0.350 155.116 o
11 3 9 1.983 2.120 0.200 501.387 o
11 3 10 17.287 17.276 0.440 94.347 o
11 3 11 3.330 3.259 0.240 346.139 o
11 3 12 9.055 9.138 0.320 186.916 o
11 4 0 48.255 48.000 1.490 8.489 o
11 4 1 24.470 27.005 0.650 43.303 o
11 4 2 34.229 34.023 0.930 21.375 o
11 4 3 5.137 5.349 0.250 313.820 o
11 4 4 46.950 49.280 1.080 15.272 o
11 4 5 0.173 0.390 0.190 559.405 o
11 4 6 14.716 14.767 0.410 110.382 o
11 4 7 0.612 0.670 0.210 457.695 o
11 4 8 6.276 6.459 0.320 192.073 o
11 4 9 0.958 1.210 0.200 503.984 o
11 4 10 14.429 14.717 0.430 101.310 o
11 4 11 6.389 6.149 0.360 152.628 o
11 5 0 13.627 13.967 0.680 42.490 o
11 5 1 8.397 8.858 0.370 142.322 o
11 5 2 1.855 1.630 0.210 455.735 o
11 5 3 0.413 0.570 0.200 504.734 o
11 5 4 1.351 1.590 0.210 456.526 o
11 5 5 29.546 30.344 0.730 34.013 o
11 5 6 1.793 1.990 0.230 380.093 o
11 5 7 6.117 6.699 0.320 192.115 o
11 5 8 32.073 32.933 0.860 24.893 o
11 5 9 17.858 18.216 0.520 69.038 o
11 5 10 16.085 16.237 0.490 78.300 o
11 6 0 3.616 3.679 0.310 208.201 o
11 6 1 2.910 2.589 0.220 412.700 o
11 6 2 47.348 48.980 1.010 17.156 o
11 6 3 24.696 24.655 0.590 51.808 o
11 6 4 18.990 18.936 0.570 57.777 o
11 6 5 7.675 7.788 0.310 201.613 o
11 6 6 17.525 17.536 0.510 71.836 o
11 6 7 11.484 11.868 0.430 104.033 o
11 7 0 12.018 12.297 0.500 77.665 o
;
_iucr_refine_instructions_details
;
TITL S_Ylide6_quick_.res in P2(1)2(1)2(1)
REM Old TITL S_Ylide6_quick_ in P2(1)2(1)2(1)
REM SHELXT solution in P2(1)2(1)2(1): R1 0.070, Rweak 0.023, Alpha 0.003
REM <I/s> 0.340 for 17 systematic absences, Orientation as input
REM Flack x = 0.431 ( 0.020 ) from 793 Parsons' quotients
REM Formula found by SHELXT: C10 O2 S
CELL 0.2483 5.8525 8.9324 18.3323 90 90 90
ZERR 4 0.0001 0.0001 0.0002 0 0 0
LATT -1
SYMM 0.5-X,-Y,0.5+Z
SYMM -X,0.5+Y,0.5-Z
SYMM 0.5+X,0.5-Y,-Z
SFAC C H O S
DISP C -0.0022 0.0001 3.7334
DISP H 0 0 0.5617
DISP O -0.0047 0.0006 5.6686
DISP S -0.0065 0.0139 31.2144
UNIT 44 40 8 4
RIGU 0.00001 0.00001 S1 C10
RIGU 0.0004 0.0004 S1 C11

L.S. 5 0 0
PLAN  5
TEMP -173
CONF
BOND
list 6
MORE -1
BOND $H
fmap 2 53
acta
SHEL 999.99 0.491
WGHT 0.008276 0
FVAR 1.000102
REM <olex2.extras>
REM <anharmonics
REM  <S1 Cijk="-1.0158e-08 1.1714e-07 -2.5644e-08 7.0231e-08 -1.6940e-08
REM  -1.7265e-08 -6.4973e-09 -1.2328e-08 6.0164e-09 6.0846e-09"
REM  Dijkl="8.4072e-08 -3.6125e-08 3.4237e-09 3.7672e-10 2.8497e-10 4.1716e-10
REM  -1.1532e-08 6.2347e-10 -9.6892e-10 3.5670e-10 -3.8516e-09 -2.0074e-10
REM  1.9809e-10 -9.7856e-11 4.1916e-11">
REM >
REM <HklSrc "%.\\import01.hkl">
REM </olex2.extras>

S1    4     0.18851  0.31317  0.25948  11.00000  0.01376  0.00935  0.01292 =
 -0.00109 -0.00226  0.00025
O2    3     0.15451  0.58939  0.37042  11.00000  0.02032  0.01360  0.01817 =
 -0.00296 -0.00350  0.00563
O1    3     0.67553  0.19513  0.32193  11.00000  0.01448  0.01582  0.01905 =
 -0.00419 -0.00054  0.00345
C5    1     0.31128  0.49802  0.37430  11.00000  0.01510  0.00967  0.01215 =
 -0.00069 -0.00097  0.00087
C2    1     0.57466  0.30238  0.34969  11.00000  0.01180  0.01108  0.01277 =
 -0.00080 -0.00042  0.00018
C3    1     0.65030  0.38386  0.41716  11.00000  0.01346  0.01160  0.01252 =
 0.00004 -0.00193 -0.00092
C7    1     0.86240  0.44889  0.52348  11.00000  0.02295  0.01762  0.01641 =
 0.00089 -0.00774 -0.00289
C6    1     0.83613  0.35724  0.46190  11.00000  0.01575  0.01620  0.01626 =
 0.00068 -0.00444 -0.00081
C11   1     0.34809  0.32169  0.17587  11.00000  0.03031  0.01694  0.01335 =
 -0.00074  0.00189 -0.00171
C1    1     0.36655  0.37392  0.32720  11.00000  0.01324  0.01062  0.01231 =
 -0.00167 -0.00150  0.00091
C10   1     0.17289  0.11448  0.27097  11.00000  0.01706  0.00956  0.02072 =
 -0.00011 -0.00309 -0.00008
C9    1     0.51737  0.58815  0.49310  11.00000  0.02560  0.01242  0.01323 =
 -0.00211 -0.00337  0.00060
C4    1     0.49359  0.49778  0.43225  11.00000  0.01690  0.01024  0.01162 =
 -0.00062 -0.00177 -0.00032
C8    1     0.70478  0.56191  0.53907  11.00000  0.02897  0.01546  0.01411 =
 -0.00099 -0.00657 -0.00255
H10a  2     0.34624  0.06872  0.27305  11.00000  0.02151  0.03092  0.06050 =
 -0.00022 -0.00499  0.01207
H9    2     0.39000  0.67434  0.50497  11.00000  0.04286  0.02021  0.02998 =
 -0.00219 -0.00441  0.00841
H10b  2     0.08124  0.09545  0.32041  11.00000  0.05206  0.03419  0.04035 =
 0.00111  0.01288 -0.01372
H11a  2     0.36246  0.43560  0.16124  11.00000  0.07055  0.01419  0.03568 =
 0.00610 -0.00180 -0.00895
H6    2     0.96114  0.26975  0.44887  11.00000  0.02857  0.03241  0.04022 =
 -0.00552 -0.00362  0.00417
H11b  2     0.24519  0.26320  0.13462  11.00000  0.05635  0.04534  0.03316 =
 -0.01691 -0.00290  0.00005
H7    2     1.01046  0.43122  0.55907  11.00000  0.04025  0.03011  0.03252 =
 0.00026 -0.02136 -0.00698
H11c  2     0.51189  0.27086  0.18460  11.00000  0.04335  0.04718  0.03332 =
 -0.00196  0.00765 -0.00490
H8    2     0.72632  0.62976  0.58675  11.00000  0.06499  0.04010  0.02425 =
 -0.00704 -0.00758  0.00175
H10c  2     0.07137  0.07350  0.22466  11.00000  0.05324  0.03938  0.03279 =
 0.00126 -0.00119 -0.02755
HKLF 4

END
Q4 1 0.4 0.5 0.40625 11 0.05 0.12
Q1 1 0.1 0.3 0.26562 11 0.05 0.28
Q3 1 0.8 0.2 0.3125 11 0.05 0.14
Q2 1 0.3 0.33333 0.25 11 0.05 0.19
Q5 1 0.15 0.133333 0.265625 11 0.05 0.12

  REM The information below was added by Olex2.
  REM
  REM R1 = 0.0157 for 4636 Fo > 4sig(Fo) and 0.0161 for all 4734 data
  REM 242 parameters refined using 6 restraints
  REM Highest difference peak 0.2822, deepest hole -0.5163
  REM Mean Shift 0.0000, Max Shift 0.0008.

  REM +++ Tabular Listing of Refinement Information +++
  REM R1_all = 0.0161
  REM R1_gt = 0.0157
  REM wR_ref = 0.0383
  REM GOOF = 1.3676
  REM Shift_max = 0.0008
  REM Shift_mean = 0.0000
  REM Reflections_all = 4734
  REM Reflections_gt = 4636
  REM Parameters = 242
  REM Hole = -0.5163
  REM Peak = 0.2822
  REM Flack = n/a

  
;
_olex2_submission_special_instructions  'No special instructions were received'
_oxdiff_exptl_absorpt_empirical_details
;
Empirical correction (ABSPACK) includes:
- Absorption correction using spherical harmonics
- Frame scaling
;
_oxdiff_exptl_absorpt_empirical_full_max  2.952
_oxdiff_exptl_absorpt_empirical_full_min  0.660
loop_
  _restr_RIGU_atom_site_label_1
  _restr_RIGU_atom_site_label_2
  _restr_RIGU_target_weight_param
  _restr_RIGU_U13_diff
  _restr_RIGU_U23_diff
  _restr_RIGU_U33_diff
 S1 C11 0.000400 -0.004133 0.003319 -0.001004
 S1 C10 0.000010 -0.000065 0.000006 -0.000074

# start Validation Reply Form
_vrf_PLAT767_S_Ylide6_quick_
;
PROBLEM: INS Embedded LIST 6 Instruction Should be LIST 4     Please Check 
RESPONSE: For further XCW fittings in Tonto, LIST 6 is necessary to include 
the correction of anomalous dispersion effects in the fcf file.
;
# end Validation Reply Form
