# Supplementary material for: A quantum crystallographic protocol for general use
Source: Sci Rep. 2025 Apr 19;15:13584. doi: 10.1038/s41598-025-96400-0 (PMC12009286; doi:10.1038/s41598-025-96400-0)
Supplement: Supplementary file 1 — Supplementary Information 1. [file 41598_2025_96400_MOESM1_ESM.zip › Dataset_9_HAR.cif]

# ========================
# Tonto generated CIF file
# ========================

# NOTE: This is an incomplete CIF file
# Manually edit it to pass checkCIF

data_150K_Ag_HAR

_audit_creation_date                2021-9-29
_audit_creation_method              'Tonto 21.04.27 github v. 5896b1e0'

# ============
# QCr software
# ============

_QCr_software                       'Tonto'
_QCr_software_version               '21.04.27 v. 5896b1e0'
_QCr_software_platform              'Linux-4.15.0-132-generic'
_QCr_software_build_date            '2021-04-27 18:21'
_QCr_software_website               'https://github.com/dylan-jayatilaka/tonto'

# ===========
# Publication
# ===========

_publ_contact_author
;
    Prof. Dr. Sir Tonto Magnifico
;
_publ_contact_author_email          'tonto.magnifico@gmail.com'
_publ_contact_author_phone          '+61 8 6488 3138'
_publ_requested_journal             'IUCrJ'
_publ_section_title
;
   'Hirshfeld atom-refinement (HAR) for 150K_Ag_HAR'
   'X-ray wavefunction refinement (XWR) for 150K_Ag_HAR'
   Tonto Magnifico, IUCrJ (XXXX)
;

loop_
    _publ_author_name
    'Tonto Magnifico'

_publ_author_address
;
    Prof. Dr. Sir Tonto Magnifico
    1 El Camino Ciberespacio
    Tierra Austral del Espiritu Santo
;

# ========
# Chemical
# ========

_exptl_crystal_description         block
_diffrn_measurement_device_type    'XtaLAB Synergy, Dualflex, HyPix'
_diffrn_measured_fraction_theta_full  0.998
_cell_measurement_reflns_used      111514
_cell_measurement_theta_max        35.9610
_cell_measurement_theta_min        1.9910
_cell_measurement_temperature      150.00(10)
_diffrn_ambient_temperature        150.00(10)
_diffrn_reflns_number              153495
_diffrn_reflns_av_R_equivalents    0.0312
_diffrn_reflns_theta_max           31.810
_diffrn_reflns_theta_min           1.997
_diffrn_reflns_theta_full 19.665
_exptl_crystal_F_000               432
_diffrn_reflns_av_sigmaI/netI      0.0441 
_chemical_name_common               150K_Ag_HAR
_chemical_formula_sum               'C11 H10 O2 S'
_chemical_formula_moiety            'C11 H10 O2 S'
_chemical_formula_weight            206.2651
_chemical_compound_source           'see text'
_chemical_absolute_configuration    unk
_refine_ls_abs_structure_details
;
 Flack x determined using 2737 quotients [(I+)-(I-)]/[(I+)+(I-)]
 (Parsons, Flack and Wagner, Acta Cryst. B69 (2013) 249-259).
;
_refine_ls_abs_structure_Flack     -0.016(10)

# ==========
# QCr method
# ==========

_QCr_calc_method                    'Kohn-Sham/b3lypgxb3lypgc/SCCF L=1 R=8.0 A'
_QCr_calc_spinorbital_kind          'restricted'
_QCr_calc_gaussian_basis_set        'custom?'
_QCr_calc_gaussian_basis_set_kind   'cartesian'
_QCr_calc_basis_max_l               '3'

_QCr_calc_unit                      'See _atom_site_* in tonto.cif2'
_QCr_calc_unit_spin_multiplicity    1
_QCr_calc_unit_n_electrons          108
_QCr_calc_unit_n_alpha_electrons    54
_QCr_calc_unit_n_beta_electrons     54

_QCr_Becke_grid_kind                mura_knowles
_QCr_Becke_grid_accuracy            low
_QCr_Becke_grid_L_angular_grid      23
_QCr_Becke_grid_L_H_angular_grid    17
_QCr_Becke_grid_reduce_L_H_ang_grid T
_QCr_Becke_grid_core_pruning_scheme treutler_ahlrichs
_QCr_Becke_grid_scale_H-He_grid     T
_QCr_Becke_grid_n_pts_for_row_1     1742
_QCr_Becke_grid_n_pts_for_row_2     3300
_QCr_Becke_grid_n_pts_for_row_3     3946
_QCr_Becke_grid_n_radial_H_pts      25
_QCr_Becke_grid_H_pts_per_n_shell   5
_QCr_Becke_grid_basis_fn_cutoff     .1E-09
_QCr_Becke_grid_rho_cutoff          .1E-05

# =======
# Crystal
# =======

_exptl_crystal_colour               ?
_exptl_crystal_size_max             ?
_exptl_crystal_size_mid             ?
_exptl_crystal_size_min             ?
_exptl_crystal_density_diffrn       ?

# ==============
# Absortion data
# ==============

_exptl_absorpt_coefficient_mu       ?
_exptl_absorpt_correction_type      'none'
_exptl_absorpt_process_details      ?
_exptl_absorpt_correction_T_min     ?
_exptl_absorpt_correction_T_max     ?

# ========
# Symmetry
# ========

_symmetry_cell_setting              Orthorhombic
_symmetry_space_group_name_H-M      'p 21 21 21'
_symmetry_space_group_name_Hall     'p 2ac 2ab'
_symmetry_Int_Tables_number         '19'

loop_
    _symmetry_equiv_pos_as_xyz
'+x, +y, +z'
'-x+1/2, -y, +z+1/2'
'+x+1/2, -y+1/2, -z'
'-x, +y+1/2, -z+1/2'

# =========
# Unit cell
# =========

_cell_length_a                    5.87365(4)
_cell_length_b                    8.95341(7)
_cell_length_c                  18.34006(15)
_cell_angle_alpha               90.000000(0)
_cell_angle_beta                90.000000(0)
_cell_angle_gamma               90.000000(0)
_cell_volume                     964.489(13)

_cell_formula_units_Z               4.000000

_atom_sites_solution_hydrogens      HAR

# ===============
# Refinement data
# ===============

_refine_ls_kind                     'Hirshfeld atom refinement (HAR)'
_refine_ls_method_description
;
   S.C. Capelli, H.-B. Burgi, B. Dittrich, S.Grabowsky
   and Dylan Jayatilaka, IUCrJ (2014). 1, 361-379
;
_refine_QCr_Psi_constraint          'none'

_refine_ls_SVD_threshold            0.1E-02
_refine_ls_coordinate_system        cartesian
_refine_ls_structure_factor_coef    F
_refine_ls_matrix_type              full
_refine_ls_R_factor_gt              0.0111
_refine_ls_R_factor_ref             0.0111
_refine_ls_R_factor_all             0.0111
_refine_ls_wR_factor_gt             0.0070
_refine_ls_wR_factor_ref            0.0070
_refine_ls_wR_factor_all            0.0070
_refine_ls_R_Fsqd_factor            0.0125
_refine_ls_chi2                     2.7085
_refine_ls_goodness_of_fit_gt       1.6457
_refine_ls_goodness_of_fit_ref      1.6457
_refine_ls_goodness_of_fit_all      1.6457
_refine_ls_number_reflns            3778
_refine_ls_number_parameters        242
_refine_ls_number_restraints        0
_refine_ls_number_constraints       0
_refine_ls_hydrogen_treatment       refall
_refine_ls_weighting_scheme         sigma
_refine_ls_weighting_details        'w=1/\s(F)'
_refine_ls_shift/su_conv_tol        0.0100
_refine_ls_shift/su_max             0.0000
_refine_ls_shift/su_max_mean        0.0000
_refine_ls_shift/su_max_par         ''
_refine_ls_extinction_method        none

_refine_diff_density_max            0.091
_refine_diff_density_min            -0.059
_refine_diff_density_rms            0.0000

_refine_special_details
;
. If constraints were applied they are defined by zero
  eigenvalues of the least-squares hessian, see the
  value of _refine_ls_SVD_threshold
;

# =====================================
# Precise fractional system coordinates
# =====================================

# . These precise data use non-standard CIF tags
# . Non-standard tags shadow standard tags to avoid duplication
# . Please keep for a better refinement restart
# . Better yet, use the refined cartesian parameters

loop_
_atom_site_Cryst_label
_atom_site_Cryst_x
_atom_site_Cryst_y
_atom_site_Cryst_z
_atom_site_Cryst_U_iso_or_equiv
_atom_site_Cryst_adp_type
_atom_site_Cryst_occupancy
_atom_site_Cryst_disorder_group
_atom_site_Cryst_x_esu
_atom_site_Cryst_y_esu
_atom_site_Cryst_z_esu
_atom_site_Cryst_U_iso_or_equiv_esu
    S1  0.188852  0.314101  0.259509  0.015968  Uani  1.000000  0
        0.000020  0.000013  0.000006  0.000054
    O2  0.155000  0.589116  0.370501  0.023670  Uani  1.000000  0
        0.000030  0.000019  0.000009  0.000080
    O1  0.673337  0.195683  0.322074  0.022510  Uani  1.000000  0
        0.000027  0.000019  0.000009  0.000075
    C5  0.311318  0.498097  0.374364  0.016721  Uani  1.000000  0
        0.000037  0.000023  0.000011  0.000082
    C2  0.573345  0.302713  0.349753  0.016231  Uani  1.000000  0
        0.000034  0.000025  0.000011  0.000085
    C3  0.648695  0.384089  0.417176  0.017016  Uani  1.000000  0
        0.000035  0.000025  0.000012  0.000088
    C7  0.860308  0.449165  0.523319  0.026101  Uani  1.000000  0
        0.000045  0.000031  0.000014  0.000116
    C6  0.833942  0.357660  0.461849  0.021988  Uani  1.000000  0
        0.000041  0.000028  0.000013  0.000102
   C11  0.348411  0.321968  0.176123  0.027682  Uani  1.000000  0
        0.000053  0.000035  0.000014  0.000119
    C1  0.366191  0.374314  0.327292  0.016430  Uani  1.000000  0
        0.000034  0.000025  0.000012  0.000088
   C10  0.171548  0.116005  0.271035  0.021827  Uani  1.000000  0
        0.000045  0.000026  0.000014  0.000102
    C9  0.516756  0.588072  0.492974  0.023269  Uani  1.000000  0
        0.000045  0.000028  0.000013  0.000109
    C4  0.492975  0.497904  0.432220  0.017530  Uani  1.000000  0
        0.000036  0.000026  0.000012  0.000092
    C8  0.703669  0.561990  0.538833  0.026677  Uani  1.000000  0
        0.000051  0.000030  0.000013  0.000114
  H10A  0.340689  0.071658  0.273358  0.052064  Uani  1.000000  0
        0.000682  0.000450  0.000242  0.002591
    H9  0.393998  0.675790  0.504541  0.047276  Uani  1.000000  0
        0.000686  0.000427  0.000207  0.002471
  H10B  0.079232  0.097584  0.321623  0.049025  Uani  1.000000  0
        0.000680  0.000466  0.000224  0.002704
  H11A  0.363899  0.440013  0.162469  0.054572  Uani  1.000000  0
        0.000808  0.000454  0.000210  0.002799
    H6  0.955473  0.269520  0.449556  0.042046  Uani  1.000000  0
        0.000596  0.000430  0.000215  0.002431
  H11B  0.250345  0.263255  0.134940  0.060784  Uani  1.000000  0
        0.000814  0.000507  0.000208  0.003070
    H7  1.005007  0.430542  0.559166  0.049746  Uani  1.000000  0
        0.000570  0.000443  0.000219  0.002771
  H11C  0.512575  0.270698  0.184792  0.050486  Uani  1.000000  0
        0.000633  0.000498  0.000231  0.002933
    H8  0.726581  0.631374  0.586348  0.051198  Uani  1.000000  0
        0.000646  0.000479  0.000194  0.002511
  H10C  0.074081  0.076019  0.225389  0.048176  Uani  1.000000  0
        0.000675  0.000434  0.000227  0.002642

# ======================
# Fractional coordinates
# ======================

loop_
_atom_site_label
_atom_site_fract_x
_atom_site_fract_y
_atom_site_fract_z
_atom_site_U_iso_or_equiv
_atom_site_adp_type
_atom_site_occupancy
_atom_site_disorder_group
    S1  0.18885(2)  0.314101(13)  0.259509(6)   0.01597(5)   Uani  1.000000  0
    O2  0.15500(3)  0.589116(19)  0.370501(9)   0.02367(8)   Uani  1.000000  0
    O1  0.67334(3)  0.195683(19)  0.322074(9)   0.02251(7)   Uani  1.000000  0
    C5  0.31132(4)  0.49810(2)    0.374364(11)  0.01672(8)   Uani  1.000000  0
    C2  0.57334(3)  0.30271(3)    0.349753(11)  0.01623(9)   Uani  1.000000  0
    C3  0.64869(4)  0.38409(2)    0.417176(12)  0.01702(9)   Uani  1.000000  0
    C7  0.86031(4)  0.44916(3)    0.523319(14)  0.02610(12)  Uani  1.000000  0
    C6  0.83394(4)  0.35766(3)    0.461849(13)  0.02199(10)  Uani  1.000000  0
   C11  0.34841(5)  0.32197(4)    0.176123(14)  0.02768(12)  Uani  1.000000  0
    C1  0.36619(3)  0.37431(3)    0.327292(12)  0.01643(9)   Uani  1.000000  0
   C10  0.17155(4)  0.11601(3)    0.271035(14)  0.02183(10)  Uani  1.000000  0
    C9  0.51676(4)  0.58807(3)    0.492974(13)  0.02327(11)  Uani  1.000000  0
    C4  0.49298(4)  0.49790(3)    0.432220(12)  0.01753(9)   Uani  1.000000  0
    C8  0.70367(5)  0.56199(3)    0.538833(13)  0.02668(11)  Uani  1.000000  0
  H10A  0.3407(7)   0.0717(4)     0.2734(2)     0.052(3)     Uani  1.000000  0
    H9  0.3940(7)   0.6758(4)     0.5045(2)     0.047(2)     Uani  1.000000  0
  H10B  0.0792(7)   0.0976(5)     0.3216(2)     0.049(3)     Uani  1.000000  0
  H11A  0.3639(8)   0.4400(5)     0.1625(2)     0.055(3)     Uani  1.000000  0
    H6  0.9555(6)   0.2695(4)     0.4496(2)     0.042(2)     Uani  1.000000  0
  H11B  0.2503(8)   0.2633(5)     0.1349(2)     0.061(3)     Uani  1.000000  0
    H7  1.0050(6)   0.4305(4)     0.5592(2)     0.050(3)     Uani  1.000000  0
  H11C  0.5126(6)   0.2707(5)     0.1848(2)     0.050(3)     Uani  1.000000  0
    H8  0.7266(6)   0.6314(5)     0.58635(19)   0.051(3)     Uani  1.000000  0
  H10C  0.0741(7)   0.0760(4)     0.2254(2)     0.048(3)     Uani  1.000000  0

# ==================================
# Precise cartesian axis system ADPs
# ==================================

# . These precise data use non-standard CIF tags
# . Non-standard tags shadow standard tags to avoid duplication
# . Keep these for a refinement restart
# . Better yet, use the refined cartesian parameters

loop_
_atom_site_Cryst_ADP2_U_label
_atom_site_Cryst_ADP2_U_11
_atom_site_Cryst_ADP2_U_22
_atom_site_Cryst_ADP2_U_33
_atom_site_Cryst_ADP2_U_12
_atom_site_Cryst_ADP2_U_13
_atom_site_Cryst_ADP2_U_23
_atom_site_Cryst_ADP2_U_11_esu
_atom_site_Cryst_ADP2_U_22_esu
_atom_site_Cryst_ADP2_U_33_esu
_atom_site_Cryst_ADP2_U_12_esu
_atom_site_Cryst_ADP2_U_13_esu
_atom_site_Cryst_ADP2_U_23_esu
    S1  0.016618  0.014418  0.016868   0.001925  -0.003574  -0.001489
        0.000054  0.000054  0.000054   0.000047   0.000044   0.000045
    O2  0.027054  0.019902  0.024053   0.007595  -0.004610  -0.004176
        0.000082  0.000077  0.000080   0.000065   0.000067   0.000061
    O1  0.018773  0.023068  0.025689   0.004622  -0.001076  -0.005844
        0.000066  0.000079  0.000079   0.000072   0.000060   0.000066
    C5  0.020011  0.014430  0.015722   0.001004  -0.001221  -0.000944
        0.000084  0.000079  0.000084   0.000082   0.000079   0.000064
    C2  0.015155  0.016592  0.016946   0.000027  -0.000534  -0.001116
        0.000078  0.000090  0.000088   0.000074   0.000064   0.000077
    C3  0.017671  0.017069  0.016309  -0.001654  -0.002475   0.000370
        0.000088  0.000088  0.000088   0.000072   0.000068   0.000071
    C7  0.030720  0.025605  0.021977  -0.004355  -0.010864   0.001372
        0.000120  0.000115  0.000112   0.000096   0.000092   0.000089
    C6  0.020843  0.023614  0.021508  -0.001351  -0.006153   0.001010
        0.000099  0.000105  0.000101   0.000088   0.000086   0.000080
   C11  0.040757  0.025148  0.017143  -0.002765   0.002299  -0.001192
        0.000140  0.000117  0.000100   0.000121   0.000096   0.000095
    C1  0.017061  0.015941  0.016289   0.001191  -0.001964  -0.002169
        0.000084  0.000088  0.000092   0.000068   0.000066   0.000071
   C10  0.021689  0.016437  0.027356  -0.002691  -0.004223  -0.000243
        0.000100  0.000087  0.000118   0.000086   0.000095   0.000081
    C9  0.034017  0.018587  0.017202   0.000514  -0.004743  -0.002763
        0.000125  0.000102  0.000101   0.000090   0.000090   0.000081
    C4  0.022492  0.015154  0.014943  -0.000797  -0.002285  -0.000523
        0.000097  0.000088  0.000090   0.000076   0.000074   0.000070
    C8  0.038970  0.022533  0.018528  -0.003901  -0.009032  -0.001365
        0.000133  0.000106  0.000103   0.000108   0.000103   0.000082
  H10A  0.036602  0.032181  0.087408   0.008631  -0.009483   0.005336
        0.002179  0.002387  0.003206   0.002151   0.002282   0.002287
    H9  0.063632  0.034324  0.043873   0.016696  -0.010210  -0.011658
        0.002654  0.002361  0.002396   0.002187   0.002076   0.002181
  H10B  0.056170  0.047255  0.043649  -0.005974   0.008810   0.006019
        0.002550  0.002931  0.002632   0.002231   0.002273   0.002325
  H11A  0.092677  0.031629  0.039409  -0.009131   0.006899   0.017812
        0.003467  0.002435  0.002495   0.002525   0.002468   0.002008
    H6  0.031995  0.042398  0.051746   0.012530  -0.005613  -0.001173
        0.001947  0.002691  0.002657   0.002029   0.001959   0.002108
  H11B  0.090780  0.061264  0.030308  -0.013933  -0.003594  -0.014763
        0.003566  0.003211  0.002432   0.002522   0.002400   0.002196
    H7  0.052702  0.050181  0.046353   0.001179  -0.030204  -0.001986
        0.002813  0.002895  0.002607   0.002367   0.002091   0.002167
  H11C  0.041154  0.066919  0.043385   0.013010   0.014079  -0.005238
        0.002635  0.003412  0.002753   0.002295   0.002023   0.002400
    H8  0.067104  0.048744  0.037747   0.000358  -0.017079  -0.019408
        0.002628  0.002673  0.002233   0.002243   0.002145   0.002024
  H10C  0.055936  0.031120  0.057473  -0.015489  -0.016029  -0.010889
        0.002576  0.002490  0.002860   0.002158   0.002253   0.002207

# ====
# ADPs
# ====

loop_
_atom_site_aniso_label
_atom_site_aniso_U_11
_atom_site_aniso_U_22
_atom_site_aniso_U_33
_atom_site_aniso_U_12
_atom_site_aniso_U_13
_atom_site_aniso_U_23
    S1  0.01662(5)   0.01442(5)   0.01687(5)    0.00192(5)   -0.00357(4)   -0.00149(5)
    O2  0.02705(8)   0.01990(8)   0.02405(8)    0.00760(6)   -0.00461(7)   -0.00418(6)
    O1  0.01877(7)   0.02307(8)   0.02569(8)    0.00462(7)   -0.00108(6)   -0.00584(7)
    C5  0.02001(8)   0.01443(8)   0.01572(8)    0.00100(8)   -0.00122(8)   -0.00094(6)
    C2  0.01515(8)   0.01659(9)   0.01695(9)    0.00003(7)   -0.00053(6)   -0.00112(8)
    C3  0.01767(9)   0.01707(9)   0.01631(9)   -0.00165(7)   -0.00248(7)    0.00037(7)
    C7  0.03072(12)  0.02561(12)  0.02198(11)  -0.00436(10)  -0.01086(9)    0.00137(9)
    C6  0.02084(10)  0.02361(10)  0.02151(10)  -0.00135(9)   -0.00615(9)    0.00101(8)
   C11  0.04076(14)  0.02515(12)  0.01714(10)  -0.00276(12)   0.00230(10)  -0.00119(10)
    C1  0.01706(8)   0.01594(9)   0.01629(9)    0.00119(7)   -0.00196(7)   -0.00217(7)
   C10  0.02169(10)  0.01644(9)   0.02736(12)  -0.00269(9)   -0.00422(10)  -0.00024(8)
    C9  0.03402(12)  0.01859(10)  0.01720(10)   0.00051(9)   -0.00474(9)   -0.00276(8)
    C4  0.02249(10)  0.01515(9)   0.01494(9)   -0.00080(8)   -0.00228(7)   -0.00052(7)
    C8  0.03897(13)  0.02253(11)  0.01853(10)  -0.00390(11)  -0.00903(10)  -0.00136(8)
  H10A  0.037(2)     0.032(2)     0.087(3)      0.009(2)     -0.009(2)      0.005(2)
    H9  0.064(3)     0.034(2)     0.044(2)      0.017(2)     -0.010(2)     -0.012(2)
  H10B  0.056(3)     0.047(3)     0.044(3)     -0.006(2)      0.009(2)      0.006(2)
  H11A  0.093(3)     0.032(2)     0.039(2)     -0.009(3)      0.007(2)      0.018(2)
    H6  0.0320(19)   0.042(3)     0.052(3)      0.013(2)     -0.006(2)     -0.001(2)
  H11B  0.091(4)     0.061(3)     0.030(2)     -0.014(3)     -0.004(2)     -0.015(2)
    H7  0.053(3)     0.050(3)     0.046(3)      0.001(2)     -0.030(2)     -0.002(2)
  H11C  0.041(3)     0.067(3)     0.043(3)      0.013(2)      0.014(2)     -0.005(2)
    H8  0.067(3)     0.049(3)     0.038(2)      0.000(2)     -0.017(2)     -0.019(2)
  H10C  0.056(3)     0.031(2)     0.057(3)     -0.015(2)     -0.016(2)     -0.011(2)

# ======================================
# Third order Gram-Charlier coefficients
# ======================================

# . These data are in standard presentation

_atom_site_anharm_GC_C_scale_factor 1000.0000000000000

loop_
_atom_site_anharm_GC_C_label
_atom_site_anharm_GC_C_111
_atom_site_anharm_GC_C_222
_atom_site_anharm_GC_C_333
_atom_site_anharm_GC_C_112
_atom_site_anharm_GC_C_113
_atom_site_anharm_GC_C_122
_atom_site_anharm_GC_C_223
_atom_site_anharm_GC_C_133
_atom_site_anharm_GC_C_233
_atom_site_anharm_GC_C_123
S1
         0.00006(8)         0.00005(2)        0.000018(3)
         0.00018(3)       0.000007(13)
       0.000090(17)       -0.000028(5)
       -0.000022(4)        0.000008(3)
      -0.000056(10)

# =======================================
# Fourth order Gram-Charlier coefficients
# =======================================

# . These data are in standard presentation

_atom_site_anharm_GC_D_scale_factor 10000.000000000000

loop_
_atom_site_anharm_GC_D_label
_atom_site_anharm_GC_D_1111
_atom_site_anharm_GC_D_2222
_atom_site_anharm_GC_D_3333
_atom_site_anharm_GC_D_1112
_atom_site_anharm_GC_D_1113
_atom_site_anharm_GC_D_1222
_atom_site_anharm_GC_D_2223
_atom_site_anharm_GC_D_1333
_atom_site_anharm_GC_D_2333
_atom_site_anharm_GC_D_1122
_atom_site_anharm_GC_D_1133
_atom_site_anharm_GC_D_2233
_atom_site_anharm_GC_D_1123
_atom_site_anharm_GC_D_1223
_atom_site_anharm_GC_D_1233
S1
         0.00003(8)       0.000081(13)       0.0000029(9)
        -0.00006(3)       0.000001(15)
      -0.000006(13)        0.000002(4)
     -0.0000005(17)      0.0000009(12)
      -0.000068(12)       -0.000004(3)      0.0000001(13)
        0.000002(5)        0.000003(3)        0.000002(2)

# ===========
# Reflections
# ===========

_diffrn_radiation_wavelength        0.560870

_shelx_F_calc_maximum               98.233365

_reflns_d_resolution_high           8.045825
_reflns_d_resolution_low            0.532037
_reflns_limit_h_max                 11
_reflns_limit_h_min                 0
_reflns_limit_k_max                 16
_reflns_limit_k_min                 0
_reflns_limit_l_max                 34
_reflns_limit_l_min                 0
_reflns_number_gt                   3778
_reflns_number_total                3778
_reflns_threshold_expression        'F>0 & |F_calc|>10^-3'

_reflns_special_details
;
* Specify symmetry and Friedel pair averaging *

. Only reflections which satisfy the threshold expression
  are listed below, and only they are considered observed,
  thus the *_gt, *_all, & *_total data are always the same
;

# ============
# Bond lengths
# ============

loop_
 _geom_bond_atom_site_label_1
 _geom_bond_site_symmetry_1
 _geom_bond_atom_site_label_2
 _geom_bond_site_symmetry_2
 _geom_bond_distance
 _geom_bond_publ_flag
    S1  .   C11  .  1.7950(3)  yes
    S1  .    C1  .  1.7091(2)  yes
    S1  .   C10  .  1.7891(3)  yes
    O2  .    C5  .  1.2297(3)  yes
    O1  .    C2  .  1.2333(3)  yes
    C5  .    C1  .  1.4413(3)  yes
    C5  .    C4  .  1.5048(3)  yes
    C2  .    C3  .  1.5019(3)  yes
    C2  .    C1  .  1.4357(3)  yes
    C3  .    C6  .  1.3824(3)  yes
    C3  .    C4  .  1.3968(3)  yes
    C7  .    C6  .  1.4022(4)  yes
    C7  .    C8  .  1.3957(4)  yes
    C9  .    C4  .  1.3830(3)  yes
    C9  .    C8  .  1.4026(4)  yes
    C7  .    H7  .   1.087(3)  yes
    C6  .    H6  .   1.088(4)  yes
   C11  .  H11A  .   1.090(4)  yes
   C11  .  H11B  .   1.086(4)  yes
   C11  .  H11C  .   1.080(4)  yes
   C10  .  H10A  .   1.071(4)  yes
   C10  .  H10B  .   1.087(4)  yes
   C10  .  H10C  .   1.076(4)  yes
    C9  .    H9  .   1.087(4)  yes
    C8  .    H8  .   1.079(3)  yes

# ===========
# Bond Angles
# ===========

loop_
 _geom_angle_atom_site_label_1
 _geom_angle_site_symmetry_1
 _geom_angle_atom_site_label_2
 _geom_angle_site_symmetry_2
 _geom_angle_atom_site_label_3
 _geom_angle_site_symmetry_3
 _geom_angle
 _geom_angle_publ_flag
    S1  .   C1  .    C5  .     122.815(16)  yes
    S1  .   C1  .    C2  .     125.759(17)  yes
    S1  .  C11  .  H11A  .        106.1(2)  yes
    S1  .  C11  .  H11B  .        107.3(2)  yes
    S1  .  C11  .  H11C  .        108.9(2)  yes
    S1  .  C10  .  H10A  .        108.6(2)  yes
    S1  .  C10  .  H10B  .        106.2(2)  yes
    S1  .  C10  .  H10C  .        105.6(2)  yes
    O2  .   C5  .    C1  .      129.94(2)   yes
    O2  .   C5  .    C4  .     124.807(19)  yes
    O1  .   C2  .    C3  .     125.135(19)  yes
    O1  .   C2  .    C1  .      129.23(2)   yes
   C11  .   S1  .    C1  .     106.805(14)  yes
   C11  .   S1  .   C10  .      99.742(14)  yes
    C1  .   S1  .   C10  .     105.153(13)  yes
    C5  .   C1  .    C2  .     111.162(19)  yes
    C5  .   C4  .    C3  .     109.017(19)  yes
    C5  .   C4  .    C9  .     129.72(2)    yes
    C2  .   C3  .    C6  .     129.56(2)    yes
    C2  .   C3  .    C4  .     108.879(18)  yes
    C3  .   C2  .    C1  .     105.626(19)  yes
    C3  .   C6  .    C7  .     117.61(2)    yes
    C3  .   C4  .    C9  .     121.26(2)    yes
    C7  .   C8  .    C9  .     120.95(2)    yes
    C6  .   C3  .    C4  .     121.55(2)    yes
    C6  .   C7  .    C8  .     120.93(2)    yes
    C1  .   C5  .    C4  .     105.243(18)  yes
    C4  .   C9  .    C8  .     117.71(2)    yes
    C3  .   C6  .    H6  .        121.2(2)  yes
    C7  .   C6  .    H6  .        121.2(2)  yes
    C7  .   C8  .    H8  .        120.0(2)  yes
    C6  .   C7  .    H7  .        118.9(2)  yes
    C9  .   C8  .    H8  .        119.1(2)  yes
    C4  .   C9  .    H9  .        120.8(2)  yes
    C8  .   C7  .    H7  .        120.2(2)  yes
    C8  .   C9  .    H9  .        121.5(2)  yes
  H10A  .  C10  .  H10B  .        111.9(3)  yes
  H10A  .  C10  .  H10C  .        113.7(3)  yes
  H10B  .  C10  .  H10C  .        110.4(3)  yes
  H11A  .  C11  .  H11B  .        110.7(3)  yes
  H11A  .  C11  .  H11C  .        111.8(3)  yes
  H11B  .  C11  .  H11C  .        111.7(3)  yes

# ==============
# Torsion angles
# ==============

loop_
 _geom_torsion_atom_site_label_1
 _geom_torsion_site_symmetry_1
 _geom_torsion_atom_site_label_2
 _geom_torsion_site_symmetry_2
 _geom_torsion_atom_site_label_3
 _geom_torsion_site_symmetry_3
 _geom_torsion_atom_site_label_4
 _geom_torsion_site_symmetry_4
 _geom_torsion
   S1  .  C1  .   C5  .    O2  .             -9.31(4)
   S1  .  C1  .   C2  .    O1  .              7.01(4)
   S1  .  C1  .   C5  .    C4  .          171.619(17)
   S1  .  C1  .   C2  .    C3  .         -172.088(17)
   O2  .  C5  .   C1  .    C2  .            176.29(2)
   O2  .  C5  .   C4  .    C3  .           -176.73(2)
   O2  .  C5  .   C4  .    C9  .              4.29(4)
   O1  .  C2  .   C3  .    C6  .             -1.28(4)
   O1  .  C2  .   C3  .    C4  .           -179.67(2)
   O1  .  C2  .   C1  .    C5  .           -178.79(2)
  C11  .  S1  .  C10  .  H10A  .              58.3(3)
  C11  .  S1  .  C10  .  H10B  .             178.9(2)
  C11  .  S1  .  C10  .  H10C  .             -63.9(2)
   C1  .  S1  .  C11  .  H11A  .             -72.9(3)
   C1  .  S1  .  C11  .  H11B  .             168.7(3)
   C1  .  S1  .  C11  .  H11C  .              47.6(2)
   C1  .  S1  .  C10  .  H10A  .             -52.2(3)
   C1  .  S1  .  C10  .  H10B  .              68.3(2)
   C1  .  S1  .  C10  .  H10C  .            -174.4(2)
  C10  .  S1  .  C11  .  H11A  .             177.9(3)
  C10  .  S1  .  C11  .  H11B  .              59.5(3)
  C10  .  S1  .  C11  .  H11C  .             -61.6(2)
   C5  .  C1  .   S1  .   C11  .            123.17(2)
   C5  .  C1  .   S1  .   C10  .           -131.47(2)
   C2  .  C1  .   S1  .   C11  .            -63.27(2)
   C2  .  C1  .   S1  .   C10  .             42.10(2)
   C5  .  C1  .   C2  .    C3  .              2.11(2)
   C5  .  C4  .   C3  .    C2  .             -1.17(2)
   C5  .  C4  .   C3  .    C6  .           -179.71(2)
   C5  .  C4  .   C9  .    C8  .            179.28(2)
   C2  .  C3  .   C6  .    C7  .           -178.02(2)
   C2  .  C3  .   C4  .    C9  .            177.91(2)
   C2  .  C1  .   C5  .    C4  .             -2.78(2)
   C3  .  C6  .   C7  .    C8  .              0.45(4)
   C3  .  C4  .   C5  .    C1  .              2.40(2)
   C3  .  C4  .   C9  .    C8  .              0.40(4)
   C7  .  C6  .   C3  .    C4  .              0.19(3)
   C7  .  C8  .   C9  .    C4  .              0.24(4)
   C6  .  C3  .   C2  .    C1  .            177.86(2)
   C6  .  C3  .   C4  .    C9  .             -0.63(3)
   C6  .  C7  .   C8  .    C9  .             -0.67(4)
   C1  .  C5  .   C4  .    C9  .           -176.58(2)
   C1  .  C2  .   C3  .    C4  .             -0.52(2)
   C5  .  C4  .   C9  .    H9  .              -0.6(3)
   C2  .  C3  .   C6  .    H6  .               2.4(2)
   C3  .  C6  .   C7  .    H7  .            -180.0(2)
   C3  .  C4  .   C9  .    H9  .            -179.5(3)
   C7  .  C8  .   C9  .    H9  .            -180.0(3)
   C6  .  C7  .   C8  .    H8  .            -180.0(3)
   C9  .  C8  .   C7  .    H7  .             179.7(3)
   C4  .  C3  .   C6  .    H6  .            -179.4(2)
   C4  .  C9  .   C8  .    H8  .             179.6(3)
   C8  .  C7  .   C6  .    H6  .            -180.0(2)
   H9  .  C9  .   C8  .    H8  .              -0.6(4)
   H6  .  C6  .   C7  .    H7  .              -0.3(3)
   H7  .  C7  .   C8  .    H8  .               0.3(4)

# start Validation Reply Form
_vrf_PLAT992_150K_Ag_HAR
;
PROBLEM: Repd & Actual _reflns_number_gt Values Differ by        168 Check 
RESPONSE: This keyword calculates values with respect to F>4sigma(F). 
However, the refinement in Tonto does not use any cutoff 
and consequently produces all statistics based on F>0sigma(F).
In the Tonto CIF, _reflns_number_gt and reflns_number_total 
and _refine_ls_number_reflns are always the same number. 
We do not alter these numbers just to pass the checkCIF routine.
;
_vrf_PLAT230_150K_Ag_HAR
;
PROBLEM: Hirshfeld Test Diff for    S1       --C10      .       12.2 s.u.  
RESPONSE: This is a consequence of the non-spherical Hirshfeld
Atom Refinement. It could only be avoided by using restraints,
which are not available in Tonto. Since we compare models 
across different measurements statistically 
in this study, we decided to use the refinement results 
as they are. 
;
# end Validation Reply Form

loop_
    _refln_index_h
    _refln_index_k
    _refln_index_l
    _refln_F_squared_calc
    _refln_F_squared_meas
    _refln_F_squared_sigma
    _refln_observed_status
   2   0   0     4370.90     4473.36     29.04 o
   4   0   0      859.51      853.14      4.98 o
   6   0   0     2227.16     2250.21     12.82 o
   8   0   0      227.72      231.32      2.51 o
  10   0   0        3.16        1.90      1.11 o
   1   1   0       70.21       73.81      0.46 o
   2   1   0      463.25      477.41      2.09 o
   3   1   0       58.80       58.88      0.36 o
   4   1   0      424.11      429.10      1.94 o
   5   1   0       55.26       55.98      0.38 o
   6   1   0      358.20      359.59      1.68 o
   7   1   0       27.77       27.52      0.44 o
   8   1   0        9.90       10.16      0.38 o
   9   1   0       14.14       15.22      0.71 o
  10   1   0       84.36       84.23      1.70 o
  11   1   0        7.93        8.83      0.93 o
   0   2   0        3.61        2.63      0.32 o
   1   2   0       48.83       49.22      0.30 o
   2   2   0      553.33      568.15      2.60 o
   3   2   0        7.44        7.04      0.12 o
   4   2   0       73.61       73.92      0.44 o
   5   2   0      784.91      781.27      3.21 o
   6   2   0        0.08        0.36      0.14 o
   7   2   0      110.12      109.86      0.90 o
   8   2   0      176.84      178.21      1.50 o
   9   2   0        0.18        0.55      1.09 o
  10   2   0        1.13        0.80      1.01 o
   1   3   0     1935.16     1989.82      9.14 o
   2   3   0     2544.63     2574.26     11.04 o
   3   3   0      215.95      217.25      1.09 o
   4   3   0      394.46      398.33      1.96 o
   5   3   0      219.23      218.01      1.09 o
   6   3   0       28.85       29.10      0.37 o
   7   3   0       61.34       60.76      0.71 o
   8   3   0        3.41        3.36      0.37 o
   9   3   0       16.06       15.12      0.81 o
  10   3   0        2.68        2.59      0.83 o
   0   4   0     1609.63     1611.00     13.88 o
   1   4   0        8.68        9.57      0.16 o
   2   4   0      270.22      271.36      1.35 o
   3   4   0     1958.23     1969.75      8.50 o
   4   4   0      486.57      478.01      2.26 o
   5   4   0      548.32      549.82      2.57 o
   6   4   0       92.64       92.23      0.71 o
   7   4   0        1.56        1.38      0.26 o
   8   4   0        5.27        5.05      0.42 o
   9   4   0       36.41       37.61      1.06 o
  10   4   0       33.95       37.14      1.36 o
   1   5   0     3410.94     3387.71     17.61 o
   2   5   0      404.36      401.53      2.02 o
   3   5   0      400.09      398.14      1.96 o
   4   5   0      183.48      183.78      1.05 o
   5   5   0      237.47      235.43      1.33 o
   6   5   0       56.57       55.81      0.53 o
   7   5   0      543.10      552.22      3.32 o
   8   5   0        0.28        0.59      0.54 o
   9   5   0       50.85       52.65      1.28 o
  10   5   0        1.50        0.97      1.04 o
   0   6   0      495.47      496.85      3.72 o
   1   6   0      367.57      363.84      2.07 o
   2   6   0      232.16      229.08      1.32 o
   3   6   0     1747.28     1752.77      8.48 o
   4   6   0       13.37       13.42      0.24 o
   5   6   0      293.34      291.03      1.74 o
   6   6   0       88.15       88.13      0.87 o
   7   6   0       34.68       36.21      0.68 o
   8   6   0      106.58      105.60      1.49 o
   9   6   0       14.04       13.00      0.79 o
  10   6   0       25.47       25.65      1.11 o
   1   7   0       44.24       45.10      0.52 o
   2   7   0      230.44      228.24      1.42 o
   3   7   0       56.16       56.09      0.51 o
   4   7   0      130.09      130.70      0.93 o
   5   7   0      156.06      156.70      1.15 o
   6   7   0      153.83      153.54      1.32 o
   7   7   0       35.15       35.12      0.67 o
   8   7   0        3.69        3.51      0.54 o
   9   7   0        0.58        0.67      1.33 o
  10   7   0       15.08       15.04      1.13 o
   0   8   0      525.80      523.42      4.97 o
   1   8   0       25.95       25.46      0.39 o
   2   8   0      230.06      230.43      1.55 o
   3   8   0      227.36      224.83      1.56 o
   4   8   0        0.24        0.30      0.23 o
   5   8   0        5.07        5.14      0.30 o
   6   8   0        0.07        0.49      0.40 o
   7   8   0        0.85        1.01      0.50 o
   8   8   0      110.71      110.99      1.74 o
   9   8   0        7.07        9.08      0.88 o
   1   9   0       13.82       14.22      0.34 o
   2   9   0      278.25      278.38      1.82 o
   3   9   0        1.42        1.54      0.20 o
   4   9   0      200.18      196.09      1.51 o
   5   9   0        4.73        4.65      0.32 o
   6   9   0       63.63       63.91      0.90 o
   7   9   0        8.42        8.69      0.66 o
   8   9   0        1.40        1.70      0.68 o
   9   9   0        2.32        2.95      0.88 o
   0  10   0     1035.42     1022.79      8.75 o
   1  10   0      135.95      138.75      1.23 o
   2  10   0       11.87       11.69      0.34 o
   3  10   0      218.44      217.98      1.81 o
   4  10   0        1.72        2.10      0.32 o
   5  10   0      146.11      147.04      1.63 o
   6  10   0      125.58      126.03      1.70 o
   7  10   0        0.01        0.00      0.00 o
   8  10   0       53.34       54.84      1.45 o
   1  11   0      823.53      822.66      5.32 o
   2  11   0      264.04      267.21      2.03 o
   3  11   0       71.64       70.97      0.91 o
   4  11   0       84.77       87.74      1.17 o
   5  11   0      165.42      167.24      2.27 o
   6  11   0        7.68        8.48      0.67 o
   7  11   0      141.78      141.75      2.87 o
   8  11   0        9.28       10.22      0.85 o
   0  12   0        1.86        1.96      0.49 o
   1  12   0        4.73        5.34      0.38 o
   2  12   0       13.87       14.41      0.46 o
   3  12   0        4.96        4.73      0.42 o
   4  12   0       83.90       84.86      1.23 o
   5  12   0       52.20       50.65      1.02 o
   6  12   0        4.98        5.49      0.71 o
   7  12   0        7.44        7.84      0.98 o
   1  13   0       22.38       22.86      0.64 o
   2  13   0       13.75       13.82      0.60 o
   3  13   0       26.05       25.03      1.07 o
   4  13   0       30.24       31.60      1.02 o
   5  13   0        4.49        4.52      0.65 o
   6  13   0        0.82        0.00      0.00 o
   7  13   0        9.07        9.70      1.06 o
   0  14   0       22.94       22.69      1.03 o
   1  14   0        0.98        1.53      0.58 o
   2  14   0       48.48       48.69      1.12 o
   3  14   0       67.09       66.92      1.50 o
   4  14   0       11.41       12.10      0.75 o
   5  14   0       41.76       43.01      1.20 o
   6  14   0        3.54        3.78      0.86 o
   1  15   0        6.18        5.16      0.75 o
   2  15   0       82.18       81.07      1.56 o
   3  15   0        1.55        0.24      0.48 o
   4  15   0       75.11       77.81      1.61 o
   5  15   0        6.14        4.69      0.75 o
   0  16   0      241.07      250.24      4.79 o
   1  16   0        0.21        0.26      0.51 o
   2  16   0       41.59       41.61      1.13 o
   3  16   0        5.70        7.69      0.82 o
   1   0   1      767.18      792.56      4.15 o
   2   0   1      379.58      386.47      1.65 o
   3   0   1      397.22      404.00      1.72 o
   4   0   1       18.75       18.57      0.19 o
   5   0   1      459.92      463.11      2.03 o
   6   0   1       17.18       18.13      0.23 o
   7   0   1       73.36       73.41      0.67 o
   8   0   1        0.15        0.51      0.41 o
   9   0   1        6.50        5.49      0.59 o
  10   0   1        3.39        3.11      0.83 o
  11   0   1       18.03       18.98      1.17 o
   0   1   1      939.58      971.74      6.70 o
   1   1   1     2193.61     2284.74      7.95 o
   2   1   1      130.11      129.86      0.44 o
   3   1   1      711.00      719.27      2.09 o
   4   1   1      186.50      185.46      0.66 o
   5   1   1      213.52      210.34      0.74 o
   6   1   1       16.64       16.73      0.16 o
   7   1   1       93.62       94.44      0.58 o
   8   1   1       10.75       11.22      0.29 o
   9   1   1       36.85       36.10      0.80 o
  10   1   1        4.62        4.59      0.57 o
  11   1   1       19.10       18.46      0.89 o
   0   2   1     1423.52     1487.93      9.98 o
   1   2   1      984.16     1003.73      3.32 o
   2   2   1      327.68      330.98      1.06 o
   3   2   1      232.86      234.28      0.78 o
   4   2   1       17.04       17.02      0.14 o
   5   2   1      529.18      530.29      1.65 o
   6   2   1        5.65        5.74      0.12 o
   7   2   1       14.11       14.46      0.22 o
   8   2   1       18.85       18.39      0.34 o
   9   2   1        4.67        4.50      0.43 o
  10   2   1       11.50       11.13      0.63 o
   0   3   1      271.06      277.28      1.80 o
   1   3   1      156.45      157.62      0.59 o
   2   3   1       38.44       38.92      0.19 o
   3   3   1      168.95      169.97      0.62 o
   4   3   1      278.00      279.52      1.00 o
   5   3   1      316.99      314.81      1.05 o
   6   3   1      353.75      351.71      1.33 o
   7   3   1       13.78       13.81      0.25 o
   8   3   1       49.23       49.86      0.55 o
   9   3   1        1.11        1.87      0.41 o
  10   3   1       23.45       22.91      0.79 o
   0   4   1     3694.79     3766.50     21.42 o
   1   4   1      201.48      203.83      0.79 o
   2   4   1      412.49      420.80      1.39 o
   3   4   1       73.18       73.18      0.34 o
   4   4   1       46.45       45.68      0.27 o
   5   4   1      281.18      280.62      1.00 o
   6   4   1       82.54       82.12      0.48 o
   7   4   1       12.81       12.98      0.26 o
   8   4   1      123.44      123.81      1.13 o
   9   4   1       12.71       13.22      0.58 o
  10   4   1       12.31       10.76      0.76 o
   0   5   1      443.24      441.53      2.56 o
   1   5   1      451.10      454.44      1.73 o
   2   5   1      124.98      125.22      0.54 o
   3   5   1       44.24       44.13      0.26 o
   4   5   1       28.97       29.88      0.23 o
   5   5   1       41.27       40.73      0.29 o
   6   5   1      129.02      127.02      0.68 o
   7   5   1       32.30       32.90      0.41 o
   8   5   1       24.27       25.50      0.50 o
   9   5   1        4.59        5.14      0.50 o
  10   5   1       10.72       11.73      0.73 o
   0   6   1      315.45      313.75      1.84 o
   1   6   1      219.07      217.94      0.95 o
   2   6   1      219.49      217.40      0.89 o
   3   6   1      101.95      101.81      0.51 o
   4   6   1       71.31       70.97      0.42 o
   5   6   1       77.57       77.32      0.47 o
   6   6   1       23.73       24.27      0.36 o
   7   6   1       76.17       76.30      0.66 o
   8   6   1      122.19      125.86      1.15 o
   9   6   1        2.37        2.56      0.48 o
  10   6   1       13.91       14.16      0.73 o
   0   7   1       66.39       66.54      0.59 o
   1   7   1      397.50      398.77      1.88 o
   2   7   1      298.79      297.39      1.25 o
   3   7   1      144.80      145.29      0.72 o
   4   7   1       50.89       50.96      0.36 o
   5   7   1       45.00       45.08      0.40 o
   6   7   1        3.93        3.94      0.22 o
   7   7   1       99.80      102.42      0.84 o
   8   7   1        7.33        7.54      0.42 o
   9   7   1       18.92       18.87      0.71 o
  10   7   1        3.30        2.93      0.72 o
   0   8   1      191.48      189.06      1.49 o
   1   8   1       40.62       41.56      0.35 o
   2   8   1      183.11      183.04      0.88 o
   3   8   1      203.58      205.39      0.99 o
   4   8   1       33.66       34.04      0.31 o
   5   8   1      196.82      195.25      1.18 o
   6   8   1       79.11       78.18      0.64 o
   7   8   1        5.92        6.38      0.36 o
   8   8   1        3.02        2.86      0.45 o
   9   8   1        4.32        3.58      0.63 o
   0   9   1      180.18      175.62      1.32 o
   1   9   1      209.95      208.74      1.17 o
   2   9   1       80.61       78.93      0.52 o
   3   9   1      124.38      123.05      0.74 o
   4   9   1      111.47      110.52      0.83 o
   5   9   1        3.88        4.29      0.23 o
   6   9   1       94.00       93.70      0.81 o
   7   9   1       74.25       76.82      1.02 o
   8   9   1        8.25        7.83      0.51 o
   9   9   1       16.78       17.34      0.79 o
   0  10   1      136.17      134.35      1.21 o
   1  10   1       13.64       13.91      0.27 o
   2  10   1      231.18      230.63      1.23 o
   3  10   1       74.90       74.61      0.62 o
   4  10   1       20.02       19.27      0.36 o
   5  10   1       25.10       24.83      0.40 o
   6  10   1       28.38       28.43      0.55 o
   7  10   1       10.70       11.57      0.58 o
   8  10   1       73.62       75.66      1.24 o
   0  11   1      122.24      121.45      1.14 o
   1  11   1       69.52       69.34      0.59 o
   2  11   1      118.97      116.63      0.83 o
   3  11   1       46.13       46.13      0.53 o
   4  11   1       83.14       83.18      0.77 o
   5  11   1       32.94       32.29      0.59 o
   6  11   1       20.54       20.04      0.61 o
   7  11   1        3.24        2.78      0.59 o
   8  11   1        0.44        0.58      0.85 o
   0  12   1      142.93      139.63      1.40 o
   1  12   1        6.12        5.78      0.26 o
   2  12   1       26.72       25.39      0.40 o
   3  12   1       10.23       10.86      0.35 o
   4  12   1        0.17        0.27      0.53 o
   5  12   1       12.31       12.20      0.45 o
   6  12   1       10.34       10.12      0.56 o
   7  12   1        0.61        0.67      0.81 o
   0  13   1       45.28       46.40      0.80 o
   1  13   1       35.99       35.29      0.53 o
   2  13   1       21.05       21.02      0.48 o
   3  13   1       22.27       22.62      0.52 o
   4  13   1       31.58       30.92      0.80 o
   5  13   1       38.20       39.66      0.76 o
   6  13   1       46.90       48.06      1.07 o
   7  13   1        7.85        7.65      0.78 o
   0  14   1       77.56       77.97      1.26 o
   1  14   1       14.03       13.87      0.50 o
   2  14   1       21.21       22.97      0.60 o
   3  14   1       42.14       41.05      0.87 o
   4  14   1       17.25       18.77      0.60 o
   5  14   1       68.72       68.52      1.04 o
   6  14   1        1.03        1.00      0.69 o
   0  15   1       24.93       27.21      1.10 o
   1  15   1      114.07      114.17      1.55 o
   2  15   1        2.57        3.03      0.46 o
   3  15   1        5.26        4.73      0.55 o
   4  15   1       14.16       16.56      0.65 o
   0  16   1        0.28        0.67      1.33 o
   1  16   1        3.06        4.26      0.55 o
   2  16   1        2.59        2.38      0.50 o
   3  16   1        6.09        5.02      0.58 o
   1   0   2      204.98      212.74      1.30 o
   2   0   2     2819.66     2886.51     12.13 o
   3   0   2      147.31      146.59      0.68 o
   4   0   2      191.59      189.03      0.95 o
   5   0   2       29.92       29.60      0.29 o
   6   0   2       78.86       79.52      0.61 o
   7   0   2        2.92        2.61      0.22 o
   8   0   2      295.85      298.48      2.25 o
   9   0   2        1.07        1.49      0.64 o
  10   0   2       19.65       19.82      1.47 o
  11   0   2       14.74       15.86      1.07 o
   0   1   2     3945.48     4073.87     28.43 o
   1   1   2     5113.63     5220.45     18.98 o
   2   1   2     2399.01     2435.59      7.43 o
   3   1   2      335.22      333.28      1.04 o
   4   1   2     1255.79     1265.60      4.00 o
   5   1   2      162.93      160.99      0.63 o
   6   1   2      466.40      465.64      1.56 o
   7   1   2       46.45       46.59      0.39 o
   8   1   2        2.68        2.75      0.24 o
   9   1   2        5.06        5.19      0.43 o
  10   1   2       59.43       60.75      1.25 o
  11   1   2        0.87        0.66      1.15 o
   0   2   2     9649.79     9829.67     62.31 o
   1   2   2     4978.85     5043.87     16.97 o
   2   2   2      475.93      484.94      1.56 o
   3   2   2       62.68       64.37      0.28 o
   4   2   2      116.80      116.45      0.49 o
   5   2   2      129.89      129.99      0.53 o
   6   2   2      264.30      263.89      1.03 o
   7   2   2      121.70      122.08      0.68 o
   8   2   2       63.84       65.06      0.60 o
   9   2   2        6.07        6.01      0.43 o
  10   2   2       16.05       16.52      0.71 o
   0   3   2      101.38      101.80      0.74 o
   1   3   2     3176.13     3239.73     11.23 o
   2   3   2       38.08       37.60      0.20 o
   3   3   2      560.76      561.49      1.86 o
   4   3   2       99.86       99.92      0.44 o
   5   3   2      216.28      215.14      0.82 o
   6   3   2       63.97       63.01      0.40 o
   7   3   2      316.54      318.22      1.62 o
   8   3   2        2.13        2.29      0.25 o
   9   3   2       29.56       28.80      0.81 o
  10   3   2       11.69       13.60      0.65 o
   0   4   2       74.95       75.12      0.59 o
   1   4   2      863.62      870.54      3.05 o
   2   4   2       84.93       85.80      0.36 o
   3   4   2     1137.17     1142.83      3.72 o
   4   4   2       33.70       32.80      0.23 o
   5   4   2      763.00      765.09      2.59 o
   6   4   2        1.82        1.87      0.14 o
   7   4   2       37.08       37.11      0.43 o
   8   4   2        4.14        4.20      0.31 o
   9   4   2        5.09        5.75      0.46 o
  10   4   2        2.55        2.86      0.62 o
   0   5   2      114.86      116.77      0.80 o
   1   5   2     1053.65     1062.73      3.77 o
   2   5   2      226.54      225.26      0.86 o
   3   5   2      321.25      319.72      1.20 o
   4   5   2      405.45      401.39      1.53 o
   5   5   2      157.41      156.55      0.69 o
   6   5   2      121.69      122.85      0.73 o
   7   5   2      176.77      176.56      1.07 o
   8   5   2       28.07       29.06      0.51 o
   9   5   2       86.56       88.75      1.23 o
  10   5   2       43.89       45.29      1.09 o
   0   6   2     1004.27     1011.79      5.54 o
   1   6   2      200.48      199.74      0.87 o
   2   6   2      337.11      337.16      1.29 o
   3   6   2      482.50      485.38      1.82 o
   4   6   2        6.76        6.84      0.16 o
   5   6   2      314.51      312.10      1.32 o
   6   6   2       49.18       50.11      0.48 o
   7   6   2        0.96        1.02      0.25 o
   8   6   2       47.13       48.11      0.68 o
   9   6   2       22.08       23.01      0.69 o
  10   6   2        7.49        6.70      0.69 o
   0   7   2      288.77      283.73      1.86 o
   1   7   2      149.39      147.67      0.75 o
   2   7   2      467.60      465.59      1.84 o
   3   7   2      129.72      128.96      0.65 o
   4   7   2      400.30      401.65      1.67 o
   5   7   2        0.42        0.59      0.16 o
   6   7   2      126.23      126.99      0.83 o
   7   7   2       75.28       76.94      0.69 o
   8   7   2        0.71        0.93      0.41 o
   9   7   2        3.81        4.19      0.56 o
  10   7   2        7.42        7.15      0.77 o
   0   8   2      545.48      545.00      3.60 o
   1   8   2       73.83       72.06      0.48 o
   2   8   2      164.42      166.41      0.80 o
   3   8   2       93.47       93.22      0.58 o
   4   8   2       35.05       34.59      0.35 o
   5   8   2        8.40        8.49      0.23 o
   6   8   2      102.18      102.57      0.78 o
   7   8   2       10.47       11.35      0.41 o
   8   8   2       81.62       81.40      1.13 o
   9   8   2        7.64        8.04      0.63 o
   0   9   2      418.56      413.52      2.81 o
   1   9   2      330.90      331.06      1.70 o
   2   9   2      198.87      198.56      1.03 o
   3   9   2       35.99       35.11      0.34 o
   4   9   2      138.32      136.06      0.86 o
   5   9   2       13.57       14.21      0.30 o
   6   9   2      128.16      129.45      0.99 o
   7   9   2       36.83       36.94      0.70 o
   8   9   2        1.37        1.66      0.50 o
   9   9   2       18.93       19.18      0.84 o
   0  10   2      408.14      409.71      2.90 o
   1  10   2       12.18       11.96      0.25 o
   2  10   2      337.52      336.90      1.72 o
   3  10   2      260.47      260.76      1.44 o
   4  10   2       60.56       59.71      0.59 o
   5  10   2       68.44       68.92      0.69 o
   6  10   2       40.02       39.08      0.64 o
   7  10   2       15.57       15.88      0.63 o
   8  10   2       61.41       61.09      1.21 o
   0  11   2       66.04       65.20      0.80 o
   1  11   2      146.34      146.40      0.95 o
   2  11   2        5.75        6.02      0.24 o
   3  11   2       49.40       49.78      0.55 o
   4  11   2       30.55       30.64      0.50 o
   5  11   2        3.11        3.89      0.34 o
   6  11   2       14.78       14.84      0.56 o
   7  11   2       44.41       46.32      1.01 o
   8  11   2        4.64        4.88      0.59 o
   0  12   2       22.08       21.58      0.51 o
   1  12   2       72.59       71.50      0.65 o
   2  12   2       37.96       38.98      0.48 o
   3  12   2      229.06      231.18      1.54 o
   4  12   2       13.24       14.07      0.44 o
   5  12   2       90.10       86.59      1.01 o
   6  12   2        7.03        7.54      0.54 o
   7  12   2       13.60       14.51      0.72 o
   0  13   2        9.90       10.28      0.48 o
   1  13   2       87.77       86.59      0.93 o
   2  13   2        2.42        2.21      0.33 o
   3  13   2        7.06        6.81      0.39 o
   4  13   2        6.08        6.07      0.41 o
   5  13   2       19.89       19.57      0.61 o
   6  13   2       27.34       29.25      0.96 o
   0  14   2      187.25      191.13      2.32 o
   1  14   2       13.06       13.39      0.49 o
   2  14   2       44.27       46.29      0.85 o
   3  14   2        2.77        2.54      0.47 o
   4  14   2        1.89        2.51      0.47 o
   5  14   2       28.64       28.55      0.75 o
   6  14   2       28.88       30.37      0.89 o
   0  15   2       26.57       26.54      0.94 o
   1  15   2       19.81       19.73      0.67 o
   2  15   2       30.80       30.38      0.74 o
   3  15   2        2.71        2.53      0.54 o
   4  15   2       54.11       52.99      0.96 o
   0  16   2       67.54       69.52      1.79 o
   1  16   2        1.52        2.16      0.57 o
   2  16   2       25.03       24.60      0.71 o
   3  16   2        3.05        3.48      0.58 o
   1   0   3     2480.51     2538.63     12.37 o
   2   0   3     4287.07     4325.46     18.50 o
   3   0   3      389.52      396.88      1.66 o
   4   0   3      308.72      310.27      1.42 o
   5   0   3      639.29      643.15      2.87 o
   6   0   3        4.45        4.51      0.16 o
   7   0   3       10.78       11.09      0.29 o
   8   0   3       37.71       38.49      0.66 o
   9   0   3        6.56        7.29      0.66 o
  10   0   3       59.42       63.72      1.55 o
   0   1   3     1459.17     1490.32      8.92 o
   1   1   3     7316.18     7463.96     24.48 o
   2   1   3      124.86      123.82      0.47 o
   3   1   3      138.84      137.19      0.51 o
   4   1   3       94.49       94.66      0.40 o
   5   1   3      359.07      357.62      1.21 o
   6   1   3      210.20      208.58      0.80 o
   7   1   3      260.30      261.21      1.14 o
   8   1   3       49.19       50.59      0.53 o
   9   1   3       48.99       47.65      0.81 o
  10   1   3        3.36        3.12      0.56 o
   0   2   3       40.16       37.86      0.35 o
   1   2   3      193.89      193.84      0.71 o
   2   2   3      817.16      822.01      2.63 o
   3   2   3      565.65      569.31      1.78 o
   4   2   3      153.00      151.77      0.57 o
   5   2   3      145.51      144.89      0.59 o
   6   2   3      108.57      108.34      0.54 o
   7   2   3       81.29       81.81      0.55 o
   8   2   3       24.28       23.20      0.41 o
   9   2   3        8.41        8.83      0.45 o
  10   2   3       47.31       47.89      1.00 o
   0   3   3       64.40       65.61      0.53 o
   1   3   3      874.20      875.43      3.20 o
   2   3   3      176.72      177.80      0.62 o
   3   3   3      510.34      507.10      1.65 o
   4   3   3      456.12      456.85      1.57 o
   5   3   3      214.78      211.95      0.82 o
   6   3   3       87.52       86.74      0.51 o
   7   3   3        1.63        1.62      0.19 o
   8   3   3       27.06       27.72      0.46 o
   9   3   3       21.58       22.01      0.56 o
  10   3   3        8.52        8.08      0.60 o
   0   4   3      819.45      841.86      4.55 o
   1   4   3      655.91      661.77      2.40 o
   2   4   3      797.37      807.35      2.64 o
   3   4   3      190.52      188.98      0.71 o
   4   4   3      192.15      188.29      0.76 o
   5   4   3       66.48       66.52      0.38 o
   6   4   3      111.57      111.47      0.61 o
   7   4   3       91.64       91.06      0.64 o
   8   4   3      114.87      114.21      0.96 o
   9   4   3        3.20        3.43      0.44 o
  10   4   3       47.30       46.59      0.97 o
   0   5   3       59.99       60.23      0.53 o
   1   5   3      486.71      493.12      1.83 o
   2   5   3     1303.55     1300.49      4.30 o
   3   5   3      259.57      257.50      0.97 o
   4   5   3      943.31      946.99      3.34 o
   5   5   3       99.50       98.40      0.52 o
   6   5   3       90.13       90.03      0.61 o
   7   5   3       89.31       89.49      0.73 o
   8   5   3       31.54       31.68      0.59 o
   9   5   3        4.35        5.21      0.47 o
  10   5   3       12.96       13.66      0.70 o
   0   6   3      847.02      855.77      3.22 o
   1   6   3      258.41      258.73      1.13 o
   2   6   3      336.75      336.17      1.28 o
   3   6   3      260.43      261.30      1.10 o
   4   6   3       55.88       54.74      0.36 o
   5   6   3      386.31      384.56      1.66 o
   6   6   3      210.58      213.24      1.13 o
   7   6   3       54.79       54.39      0.54 o
   8   6   3       31.13       30.68      0.55 o
   9   6   3        1.50        2.04      0.51 o
  10   6   3        0.79        0.84      0.73 o
   0   7   3        9.24       10.35      0.26 o
   1   7   3      213.47      216.64      1.02 o
   2   7   3       50.12       50.60      0.38 o
   3   7   3      463.75      461.22      1.95 o
   4   7   3       32.70       33.17      0.30 o
   5   7   3      158.06      156.53      0.84 o
   6   7   3        4.26        4.95      0.22 o
   7   7   3       47.19       46.00      0.53 o
   8   7   3       49.06       48.12      0.88 o
   9   7   3       65.33       64.53      1.18 o
   0   8   3        4.39        4.05      0.23 o
   1   8   3       72.71       71.65      0.51 o
   2   8   3      427.53      424.19      1.73 o
   3   8   3      123.15      122.64      0.70 o
   4   8   3       30.23       29.43      0.31 o
   5   8   3       26.60       26.00      0.35 o
   6   8   3       13.59       14.39      0.32 o
   7   8   3       70.58       71.33      0.77 o
   8   8   3        3.96        3.61      0.44 o
   9   8   3        3.12        3.62      0.58 o
   0   9   3      140.32      139.82      1.44 o
   1   9   3      273.74      272.12      1.41 o
   2   9   3      145.50      144.42      0.80 o
   3   9   3      111.79      112.15      0.68 o
   4   9   3      179.12      179.19      1.04 o
   5   9   3       11.49       11.51      0.29 o
   6   9   3       12.31       12.60      0.35 o
   7   9   3       38.18       40.54      0.78 o
   8   9   3       34.09       34.61      0.75 o
   9   9   3       25.12       25.55      0.87 o
   0  10   3      535.40      529.89      3.69 o
   1  10   3      188.42      187.90      1.14 o
   2  10   3      167.48      168.29      1.02 o
   3  10   3      114.00      115.34      0.77 o
   4  10   3       13.84       14.19      0.32 o
   5  10   3      163.15      162.37      1.16 o
   6  10   3       98.33       99.68      1.03 o
   7  10   3        1.86        2.24      0.48 o
   8  10   3       20.70       21.43      0.73 o
   0  11   3      119.76      119.11      1.19 o
   1  11   3      176.36      176.96      1.07 o
   2  11   3       76.93       78.00      0.65 o
   3  11   3       76.13       76.71      0.69 o
   4  11   3      174.22      172.87      1.36 o
   5  11   3       30.13       30.42      0.62 o
   6  11   3       54.75       53.64      0.87 o
   7  11   3       68.13       67.60      1.18 o
   8  11   3        2.46        2.48      0.57 o
   0  12   3      135.40      136.54      1.28 o
   1  12   3        0.39        0.58      0.27 o
   2  12   3      104.12      104.89      0.82 o
   3  12   3       56.59       57.62      0.66 o
   4  12   3        2.92        2.68      0.34 o
   5  12   3       22.48       22.31      0.60 o
   6  12   3       45.34       45.63      1.25 o
   7  12   3        6.36        5.90      0.62 o
   0  13   3        9.36       10.23      0.45 o
   1  13   3       36.98       37.89      0.65 o
   2  13   3        8.62        9.39      0.41 o
   3  13   3       25.80       26.54      0.54 o
   4  13   3       14.97       14.10      0.49 o
   5  13   3       17.78       18.40      0.59 o
   6  13   3        7.73        8.41      0.62 o
   0  14   3        0.18        0.31      0.61 o
   1  14   3       27.76       28.72      0.70 o
   2  14   3       17.14       17.71      0.52 o
   3  14   3      116.37      116.09      1.29 o
   4  14   3       20.89       21.14      0.62 o
   5  14   3       42.09       42.74      0.85 o
   6  14   3        2.27        1.73      0.61 o
   0  15   3       10.70       10.63      0.67 o
   1  15   3      101.27      101.30      1.35 o
   2  15   3       21.80       21.98      0.62 o
   3  15   3       12.08       12.61      0.60 o
   4  15   3       25.28       24.86      0.69 o
   0  16   3        0.23        0.99      1.01 o
   1  16   3       37.11       39.83      0.96 o
   2  16   3        0.08        0.35      0.69 o
   3  16   3       53.27       52.05      0.98 o
   0   0   4     1250.13     1312.83     12.86 o
   1   0   4       33.92       34.10      0.23 o
   2   0   4      225.82      234.62      1.06 o
   3   0   4       13.00       12.87      0.15 o
   4   0   4      197.24      195.44      1.01 o
   5   0   4       95.04       93.25      0.57 o
   6   0   4      183.85      183.68      1.07 o
   7   0   4        1.03        0.73      0.26 o
   8   0   4       73.94       72.07      0.84 o
   9   0   4        9.72       10.74      0.63 o
  10   0   4       35.95       33.21      1.24 o
   0   1   4      425.15      433.60      2.61 o
   1   1   4     2981.33     3037.55      9.38 o
   2   1   4      722.29      730.77      2.16 o
   3   1   4       23.55       24.07      0.15 o
   4   1   4     1038.63     1039.19      3.21 o
   5   1   4      160.31      159.03      0.61 o
   6   1   4      171.06      171.65      0.71 o
   7   1   4       13.44       14.23      0.24 o
   8   1   4        2.39        2.70      0.24 o
   9   1   4       15.78       15.45      0.52 o
  10   1   4        6.18        6.08      0.55 o
   0   2   4      323.16      334.21      1.97 o
   1   2   4     3608.76     3645.87     11.31 o
   2   2   4     1239.55     1241.69      3.85 o
   3   2   4     1344.88     1353.26      3.92 o
   4   2   4       82.56       82.01      0.38 o
   5   2   4      234.37      235.30      0.86 o
   6   2   4      206.57      205.56      0.86 o
   7   2   4        1.67        1.68      0.17 o
   8   2   4       88.66       89.45      0.71 o
   9   2   4        7.38        7.70      0.44 o
  10   2   4       23.09       23.69      0.73 o
   0   3   4      513.48      519.34      2.90 o
   1   3   4     1670.06     1699.88      5.89 o
   2   3   4      747.01      738.34      2.19 o
   3   3   4      165.63      165.84      0.59 o
   4   3   4      213.78      210.92      0.77 o
   5   3   4        7.43        7.85      0.14 o
   6   3   4       87.94       87.40      0.49 o
   7   3   4      108.50      106.86      0.67 o
   8   3   4        5.85        6.71      0.27 o
   9   3   4      104.04      103.36      1.36 o
  10   3   4       14.90       15.84      0.68 o
   0   4   4      279.02      277.05      1.61 o
   1   4   4     1009.74     1000.42      3.47 o
   2   4   4      397.56      395.39      1.34 o
   3   4   4      233.64      233.79      0.86 o
   4   4   4      101.80      101.22      0.48 o
   5   4   4      287.30      284.73      1.09 o
   6   4   4       12.02       12.15      0.21 o
   7   4   4      180.91      183.56      1.02 o
   8   4   4       35.19       36.40      0.65 o
   9   4   4       25.99       25.51      0.66 o
  10   4   4       12.01       12.46      0.67 o
   0   5   4      200.00      197.80      1.21 o
   1   5   4     1323.97     1336.68      4.81 o
   2   5   4      163.08      162.24      0.66 o
   3   5   4       25.18       24.63      0.20 o
   4   5   4       98.18       96.99      0.49 o
   5   5   4       32.33       31.65      0.27 o
   6   5   4       55.22       55.21      0.44 o
   7   5   4      121.23      121.10      0.78 o
   8   5   4       26.86       26.29      0.52 o
   9   5   4       30.21       29.08      0.67 o
  10   5   4        0.94        1.39      0.59 o
   0   6   4       47.15       48.33      0.50 o
   1   6   4      132.78      132.99      0.65 o
   2   6   4      403.78      403.49      1.56 o
   3   6   4      240.70      242.32      1.02 o
   4   6   4       56.42       54.21      0.39 o
   5   6   4       80.63       79.47      0.51 o
   6   6   4       51.37       51.08      0.45 o
   7   6   4       50.60       51.10      0.55 o
   8   6   4       18.35       18.25      0.48 o
   9   6   4        8.59        7.94      0.53 o
  10   6   4        0.96        1.73      0.62 o
   0   7   4      185.40      183.58      1.29 o
   1   7   4       37.77       37.86      0.36 o
   2   7   4       11.93       12.58      0.18 o
   3   7   4       21.25       21.52      0.23 o
   4   7   4      164.41      164.72      0.89 o
   5   7   4        6.37        6.51      0.20 o
   6   7   4      124.09      124.03      0.77 o
   7   7   4       32.11       33.39      0.48 o
   8   7   4        4.01        4.52      0.41 o
   9   7   4       36.70       38.07      0.90 o
   0   8   4      726.30      735.58      4.54 o
   1   8   4      479.75      474.25      2.25 o
   2   8   4      364.62      366.98      1.61 o
   3   8   4       60.45       59.67      0.43 o
   4   8   4       63.59       62.60      0.46 o
   5   8   4      140.30      142.25      0.92 o
   6   8   4      114.83      113.07      0.79 o
   7   8   4        7.76        8.24      0.37 o
   8   8   4       34.52       33.44      0.70 o
   9   8   4        5.21        5.58      0.65 o
   0   9   4      146.75      147.15      1.24 o
   1   9   4      139.84      138.73      0.85 o
   2   9   4      152.20      150.99      0.92 o
   3   9   4       76.40       76.77      0.55 o
   4   9   4      396.41      395.93      1.98 o
   5   9   4        5.87        6.05      0.26 o
   6   9   4       37.47       36.99      0.52 o
   7   9   4       58.48       59.47      0.83 o
   8   9   4        4.60        5.57      0.52 o
   9   9   4       23.10       24.10      0.86 o
   0  10   4       16.11       16.76      0.40 o
   1  10   4       93.80       93.79      0.71 o
   2  10   4       89.78       88.87      0.65 o
   3  10   4      123.73      123.47      0.78 o
   4  10   4       46.46       46.52      0.51 o
   5  10   4      108.92      109.15      0.88 o
   6  10   4       11.68       11.94      0.48 o
   7  10   4        7.91        8.61      0.52 o
   8  10   4        5.71        6.02      0.58 o
   0  11   4       35.66       37.43      0.58 o
   1  11   4      104.52      103.27      0.77 o
   2  11   4       32.31       32.40      0.42 o
   3  11   4       12.84       12.30      0.30 o
   4  11   4       68.04       68.12      0.65 o
   5  11   4        4.16        5.02      0.36 o
   6  11   4       10.59       11.13      0.54 o
   7  11   4       11.70       11.95      0.60 o
   8  11   4       18.42       19.34      0.76 o
   0  12   4        6.57        6.90      0.37 o
   1  12   4       47.21       47.42      0.57 o
   2  12   4       34.08       34.49      0.48 o
   3  12   4       51.13       48.71      0.67 o
   4  12   4       15.68       15.87      0.50 o
   5  12   4       63.58       64.98      0.88 o
   6  12   4       20.08       18.61      0.67 o
   7  12   4        9.92       10.76      0.65 o
   0  13   4        7.75        7.68      0.50 o
   1  13   4      149.02      147.08      1.27 o
   2  13   4       83.27       82.54      0.89 o
   3  13   4       10.90       10.45      0.42 o
   4  13   4       66.66       65.55      0.87 o
   5  13   4        2.98        2.97      0.45 o
   6  13   4        9.76       10.28      0.62 o
   0  14   4       84.13       81.24      1.41 o
   1  14   4        5.63        5.02      0.44 o
   2  14   4       57.41       56.64      0.84 o
   3  14   4       21.23       20.79      0.62 o
   4  14   4       14.20       15.91      0.54 o
   5  14   4        0.36        0.40      0.79 o
   0  15   4        0.57        0.43      0.85 o
   1  15   4        4.69        4.38      0.50 o
   2  15   4       14.57       15.69      0.58 o
   3  15   4       27.03       28.48      0.75 o
   4  15   4       36.82       35.07      0.83 o
   0  16   4       16.58       14.95      1.07 o
   1  16   4        5.24        4.04      0.57 o
   2  16   4       37.60       37.38      0.84 o
   3  16   4        0.18        0.27      0.53 o
   1   0   5     1488.60     1510.70      6.78 o
   2   0   5        2.47        2.69      0.08 o
   3   0   5     4274.44     4267.45     16.50 o
   4   0   5      158.18      157.75      0.87 o
   5   0   5      607.83      605.33      2.78 o
   6   0   5      317.19      318.22      1.75 o
   7   0   5      225.20      227.29      1.54 o
   8   0   5        1.27        1.23      0.36 o
   9   0   5       68.84       71.10      1.33 o
  10   0   5       20.68       21.17      0.98 o
   0   1   5      929.00      950.58      5.32 o
   1   1   5     1435.12     1476.01      4.60 o
   2   1   5      852.33      851.99      2.59 o
   3   1   5      284.63      283.35      0.89 o
   4   1   5      166.89      165.83      0.64 o
   5   1   5       24.77       25.08      0.20 o
   6   1   5       67.08       67.05      0.40 o
   7   1   5      198.88      198.04      0.98 o
   8   1   5       32.71       32.55      0.44 o
   9   1   5      138.43      136.51      1.37 o
  10   1   5        0.84        1.08      0.56 o
   0   2   5     1284.12     1314.85      7.74 o
   1   2   5     3008.55     3039.91      9.71 o
   2   2   5     1936.63     1952.41      5.81 o
   3   2   5      334.85      339.72      1.12 o
   4   2   5      131.32      131.46      0.54 o
   5   2   5      173.32      173.22      0.68 o
   6   2   5      235.75      233.54      0.98 o
   7   2   5       18.88       19.19      0.28 o
   8   2   5       96.68       97.07      0.72 o
   9   2   5       15.38       16.13      0.54 o
  10   2   5       10.59        8.69      0.63 o
   0   3   5        0.10        0.34      0.07 o
   1   3   5      275.77      278.16      1.03 o
   2   3   5      352.01      355.84      1.13 o
   3   3   5      318.33      319.62      1.06 o
   4   3   5      717.88      717.20      2.32 o
   5   3   5       20.17       20.04      0.20 o
   6   3   5       65.77       65.32      0.45 o
   7   3   5       13.60       14.36      0.27 o
   8   3   5        5.33        5.51      0.27 o
   9   3   5       34.71       36.04      0.70 o
  10   3   5        3.03        3.94      0.55 o
   0   4   5      596.65      611.26      3.35 o
   1   4   5      147.76      148.58      0.61 o
   2   4   5      843.78      845.97      2.76 o
   3   4   5       35.07       34.10      0.22 o
   4   4   5       88.03       87.99      0.46 o
   5   4   5       33.24       32.84      0.25 o
   6   4   5      279.54      278.70      1.24 o
   7   4   5       50.36       50.25      0.47 o
   8   4   5       86.71       85.34      0.82 o
   9   4   5       16.35       17.04      0.54 o
  10   4   5       20.18       20.40      0.77 o
   0   5   5       27.21       27.19      0.31 o
   1   5   5      883.99      879.23      3.11 o
   2   5   5      872.80      871.59      3.02 o
   3   5   5      464.16      462.73      1.71 o
   4   5   5     1900.60     1881.63      6.47 o
   5   5   5      333.27      329.99      1.34 o
   6   5   5      171.72      170.16      0.92 o
   7   5   5       27.74       28.39      0.38 o
   8   5   5       13.92       14.35      0.39 o
   9   5   5       52.84       51.62      0.88 o
  10   5   5       40.55       39.69      0.89 o
   0   6   5      202.73      205.15      1.43 o
   1   6   5      321.06      321.48      1.35 o
   2   6   5      604.70      597.59      2.23 o
   3   6   5     1188.44     1173.92      4.25 o
   4   6   5      181.22      178.63      0.84 o
   5   6   5      112.39      112.11      0.68 o
   6   6   5       90.73       89.15      0.64 o
   7   6   5       44.20       44.55      0.50 o
   8   6   5       26.22       25.69      0.53 o
   9   6   5       62.01       66.05      1.09 o
  10   6   5       16.39       17.45      0.70 o
   0   7   5       42.05       43.26      0.55 o
   1   7   5      449.67      453.12      2.00 o
   2   7   5        0.96        1.14      0.11 o
   3   7   5       36.45       36.34      0.30 o
   4   7   5       40.60       41.03      0.36 o
   5   7   5       48.70       48.46      0.46 o
   6   7   5       20.43       20.36      0.33 o
   7   7   5       39.29       39.36      0.53 o
   8   7   5       14.72       15.92      0.52 o
   9   7   5       25.76       26.28      0.81 o
   0   8   5        0.03        0.29      0.25 o
   1   8   5      247.78      244.54      1.25 o
   2   8   5      116.25      115.64      0.68 o
   3   8   5       87.01       86.81      0.56 o
   4   8   5       88.90       87.78      0.63 o
   5   8   5      245.71      245.72      1.38 o
   6   8   5        8.89        9.38      0.28 o
   7   8   5       60.86       60.94      0.69 o
   8   8   5        9.29        9.99      0.56 o
   9   8   5        3.93        4.18      0.60 o
   0   9   5        9.75        9.39      0.32 o
   1   9   5      693.24      697.21      3.09 o
   2   9   5      104.28      103.19      0.68 o
   3   9   5       25.73       26.28      0.32 o
   4   9   5       25.95       26.08      0.37 o
   5   9   5       61.24       61.24      0.60 o
   6   9   5       18.80       17.60      0.39 o
   7   9   5       88.55       88.46      1.01 o
   8   9   5       15.55       15.09      0.65 o
   9   9   5       20.29       19.16      0.77 o
   0  10   5      302.59      300.09      2.35 o
   1  10   5       23.14       23.35      0.32 o
   2  10   5      244.45      245.95      1.37 o
   3  10   5      151.38      149.38      0.92 o
   4  10   5       43.32       42.00      0.52 o
   5  10   5       10.89       10.94      0.34 o
   6  10   5       51.57       51.00      0.74 o
   7  10   5       54.50       56.15      0.99 o
   8  10   5       20.71       21.01      0.86 o
   0  11   5       23.49       23.49      0.49 o
   1  11   5       83.74       84.39      0.68 o
   2  11   5       84.21       84.43      0.69 o
   3  11   5       43.97       45.47      0.48 o
   4  11   5      253.32      255.12      1.73 o
   5  11   5       13.46       13.00      0.46 o
   6  11   5       82.09       81.38      1.81 o
   7  11   5       31.75       31.79      0.81 o
   8  11   5        5.49        5.19      0.62 o
   0  12   5       63.81       63.00      0.82 o
   1  12   5       67.97       66.60      0.64 o
   2  12   5       74.68       75.79      0.68 o
   3  12   5        5.07        6.00      0.33 o
   4  12   5        0.38        0.48      0.38 o
   5  12   5       12.63       13.16      0.50 o
   6  12   5       37.80       38.02      0.94 o
   7  12   5       13.88       15.19      0.74 o
   0  13   5       15.16       15.22      0.59 o
   1  13   5       73.04       74.28      0.87 o
   2  13   5       80.96       80.76      0.90 o
   3  13   5       27.51       27.02      0.60 o
   4  13   5       92.91       94.76      1.09 o
   5  13   5        7.70        7.75      0.47 o
   6  13   5        1.37        1.47      0.58 o
   0  14   5        1.03        0.00      0.00 o
   1  14   5       19.90       19.67      0.61 o
   2  14   5       30.08       29.54      0.68 o
   3  14   5        3.51        3.55      0.46 o
   4  14   5       12.28       12.64      0.53 o
   5  14   5       19.69       20.80      0.73 o
   0  15   5       14.13       15.45      0.77 o
   1  15   5       53.42       54.39      0.93 o
   2  15   5        2.85        3.15      0.46 o
   3  15   5       11.76       12.19      0.56 o
   4  15   5       24.74       27.17      0.76 o
   0  16   5        0.75        0.48      0.95 o
   1  16   5       23.48       23.07      0.73 o
   2  16   5        6.34        7.23      0.54 o
   3  16   5      111.10      111.45      1.43 o
   0   0   6      342.34      340.79      2.89 o
   1   0   6        6.57        6.94      0.11 o
   2   0   6      520.56      526.36      2.35 o
   3   0   6        4.63        4.77      0.12 o
   4   0   6      208.72      205.65      1.06 o
   5   0   6       70.13       69.95      0.50 o
   6   0   6      114.56      116.84      0.85 o
   7   0   6        3.12        3.06      0.28 o
   8   0   6       81.12       79.36      0.95 o
   9   0   6        6.51        6.58      0.60 o
  10   0   6       32.24       33.28      1.13 o
   0   1   6     2434.59     2466.78     13.45 o
   1   1   6      830.41      838.32      2.71 o
   2   1   6     2186.85     2179.43      6.32 o
   3   1   6      267.43      267.66      0.89 o
   4   1   6     1022.91     1015.74      3.16 o
   5   1   6      167.72      165.57      0.65 o
   6   1   6       31.33       31.21      0.28 o
   7   1   6        8.89        8.77      0.23 o
   8   1   6       30.25       31.58      0.43 o
   9   1   6       42.61       43.85      0.73 o
  10   1   6        0.94        0.77      0.60 o
   0   2   6       50.59       48.51      0.44 o
   1   2   6       20.53       20.86      0.15 o
   2   2   6      412.74      415.50      1.31 o
   3   2   6      187.22      190.50      0.69 o
   4   2   6       87.38       87.48      0.42 o
   5   2   6        9.65       10.25      0.14 o
   6   2   6       16.24       16.31      0.20 o
   7   2   6       81.26       80.88      0.60 o
   8   2   6       23.91       23.10      0.37 o
   9   2   6       20.55       21.75      0.58 o
  10   2   6        8.47        8.63      0.61 o
   0   3   6      328.93      330.79      1.87 o
   1   3   6       52.28       50.43      0.27 o
   2   3   6     1398.44     1384.72      4.13 o
   3   3   6      195.07      193.99      0.71 o
   4   3   6        8.16        8.58      0.14 o
   5   3   6      128.63      127.07      0.59 o
   6   3   6       88.87       88.50      0.55 o
   7   3   6       66.99       66.48      0.53 o
   8   3   6       51.52       53.37      0.59 o
   9   3   6      144.45      143.61      1.48 o
  10   3   6        2.84        2.94      0.59 o
   0   4   6       13.36       12.95      0.19 o
   1   4   6      812.30      812.11      2.87 o
   2   4   6      709.70      701.44      2.36 o
   3   4   6      277.73      279.33      1.02 o
   4   4   6       37.71       37.84      0.27 o
   5   4   6      179.49      177.83      0.77 o
   6   4   6       14.51       14.03      0.24 o
   7   4   6       24.73       23.48      0.34 o
   8   4   6       32.10       33.16      0.55 o
   9   4   6        9.61       10.23      0.48 o
  10   4   6        1.99        2.34      0.55 o
   0   5   6       80.84       83.11      0.66 o
   1   5   6      840.92      844.87      3.08 o
   2   5   6      207.94      207.78      0.85 o
   3   5   6      250.67      247.83      0.97 o
   4   5   6      205.25      202.97      0.90 o
   5   5   6      102.13      101.23      0.58 o
   6   5   6       60.42       59.77      0.48 o
   7   5   6       51.42       49.94      0.50 o
   8   5   6        2.38        3.09      0.30 o
   9   5   6       27.99       26.93      0.66 o
  10   5   6        1.37        1.53      0.56 o
   0   6   6      354.34      359.07      2.30 o
   1   6   6       92.78       92.24      0.53 o
   2   6   6      190.87      189.60      0.83 o
   3   6   6      113.90      114.61      0.57 o
   4   6   6      347.41      343.08      1.49 o
   5   6   6       97.66       97.78      0.64 o
   6   6   6       52.05       51.59      0.46 o
   7   6   6       29.66       29.29      0.40 o
   8   6   6       13.09       12.99      0.48 o
   9   6   6       16.25       17.77      0.64 o
  10   6   6       26.26       25.44      0.79 o
   0   7   6      266.21      266.22      1.82 o
   1   7   6      113.41      112.47      0.63 o
   2   7   6        1.89        2.22      0.12 o
   3   7   6       33.04       33.03      0.29 o
   4   7   6      183.90      181.49      0.90 o
   5   7   6       11.79       11.81      0.24 o
   6   7   6       83.07       82.76      0.63 o
   7   7   6       19.63       20.90      0.41 o
   8   7   6       24.80       25.87      0.64 o
   9   7   6        0.93        1.96      0.57 o
   0   8   6       13.47       12.08      0.34 o
   1   8   6      214.29      216.44      1.11 o
   2   8   6      212.42      213.79      1.01 o
   3   8   6       32.12       31.68      0.31 o
   4   8   6       13.19       13.64      0.24 o
   5   8   6       33.69       33.36      0.41 o
   6   8   6        7.02        7.38      0.28 o
   7   8   6       25.15       24.54      0.48 o
   8   8   6       31.77       31.54      0.78 o
   9   8   6       25.73       25.79      0.83 o
   0   9   6        6.46        6.69      0.28 o
   1   9   6      296.49      295.66      1.47 o
   2   9   6       56.14       55.63      0.53 o
   3   9   6       12.32       12.71      0.24 o
   4   9   6       94.41       92.57      0.70 o
   5   9   6       65.45       65.24      0.62 o
   6   9   6       68.31       68.32      0.80 o
   7   9   6       10.36       11.23      0.51 o
   8   9   6       34.51       34.15      0.84 o
   9   9   6        1.18        1.43      0.66 o
   0  10   6       83.98       85.02      0.94 o
   1  10   6       37.48       37.55      0.44 o
   2  10   6      175.64      175.45      1.03 o
   3  10   6      219.41      218.42      1.18 o
   4  10   6       79.58       80.06      0.70 o
   5  10   6       91.88       91.42      0.89 o
   6  10   6       45.18       44.91      0.70 o
   7  10   6        9.81       10.08      0.53 o
   8  10   6        3.56        3.15      0.57 o
   0  11   6        3.65        3.70      0.32 o
   1  11   6      115.48      114.23      0.84 o
   2  11   6       31.29       31.21      0.45 o
   3  11   6       15.53       15.98      0.32 o
   4  11   6       67.86       68.92      0.70 o
   5  11   6        6.14        6.53      0.36 o
   6  11   6        5.80        6.51      0.47 o
   7  11   6       30.90       30.15      0.81 o
   8  11   6        8.79        9.02      0.70 o
   0  12   6        9.02        8.16      0.40 o
   1  12   6       73.24       74.45      0.68 o
   2  12   6        3.45        3.23      0.27 o
   3  12   6       64.53       63.44      0.80 o
   4  12   6       21.23       21.28      0.56 o
   5  12   6       34.03       31.53      0.65 o
   6  12   6        3.58        4.26      0.53 o
   7  12   6       24.00       25.65      0.98 o
   0  13   6        0.80        0.54      0.59 o
   1  13   6       11.26       11.16      0.43 o
   2  13   6       35.12       35.35      0.60 o
   3  13   6       36.08       37.62      0.76 o
   4  13   6       11.41       12.09      0.53 o
   5  13   6       16.79       17.21      0.64 o
   6  13   6       24.60       26.11      0.85 o
   0  14   6       44.66       42.08      1.07 o
   1  14   6       51.43       50.43      0.86 o
   2  14   6       57.66       55.82      0.82 o
   3  14   6        3.34        3.60      0.46 o
   4  14   6        1.33        1.66      0.48 o
   5  14   6       11.15       10.92      0.56 o
   0  15   6        1.23        1.51      0.68 o
   1  15   6        1.40        2.02      0.50 o
   2  15   6       74.89       76.40      1.12 o
   3  15   6        0.43        1.39      0.54 o
   4  15   6       67.37       67.80      1.28 o
   0  16   6       41.26       41.94      1.38 o
   1  16   6       14.46       15.41      0.66 o
   2  16   6        5.24        4.69      0.51 o
   1   0   7     2695.70     2722.68     12.29 o
   2   0   7      202.63      201.38      0.98 o
   3   0   7     1698.63     1686.63      6.74 o
   4   0   7      775.29      769.60      3.44 o
   5   0   7      236.29      235.86      1.27 o
   6   0   7        0.21        0.22      0.19 o
   7   0   7        9.33       10.37      0.33 o
   8   0   7        4.05        4.79      0.40 o
   9   0   7       13.38       12.60      0.67 o
  10   0   7        3.07        3.37      0.80 o
   0   1   7     1354.39     1368.93      7.03 o
   1   1   7     1725.82     1754.32      5.59 o
   2   1   7     1218.66     1218.07      3.61 o
   3   1   7      501.15      496.86      1.55 o
   4   1   7      345.13      344.93      1.20 o
   5   1   7       15.23       14.76      0.16 o
   6   1   7      245.03      244.20      1.09 o
   7   1   7      387.43      387.14      1.71 o
   8   1   7       10.23       10.56      0.31 o
   9   1   7      151.83      154.71      1.37 o
  10   1   7        0.30        0.00      0.00 o
   0   2   7       81.71       78.47      0.55 o
   1   2   7      313.73      319.09      1.10 o
   2   2   7       17.89       18.12      0.13 o
   3   2   7     1010.44     1010.51      3.03 o
   4   2   7      131.37      131.17      0.55 o
   5   2   7      395.42      394.00      1.45 o
   6   2   7       14.54       14.05      0.20 o
   7   2   7       74.71       74.50      0.58 o
   8   2   7       56.77       56.74      0.55 o
   9   2   7       39.31       38.49      0.78 o
  10   2   7       19.42       20.61      0.72 o
   0   3   7     1055.96     1053.46      5.47 o
   1   3   7      944.29      945.45      3.10 o
   2   3   7     3060.07     3053.36      9.36 o
   3   3   7      172.29      167.53      0.63 o
   4   3   7     1573.29     1566.04      5.27 o
   5   3   7      112.55      112.45      0.56 o
   6   3   7       61.80       62.25      0.44 o
   7   3   7       11.69       11.75      0.27 o
   8   3   7       34.69       34.54      0.48 o
   9   3   7        3.74        4.47      0.47 o
  10   3   7       26.73       26.95      0.92 o
   0   4   7     1179.96     1200.60      6.12 o
   1   4   7       98.56       98.51      0.47 o
   2   4   7     1182.19     1183.00      3.90 o
   3   4   7       37.65       36.95      0.23 o
   4   4   7       24.81       25.13      0.23 o
   5   4   7       26.68       26.71      0.26 o
   6   4   7      144.81      144.60      0.77 o
   7   4   7       33.83       33.90      0.43 o
   8   4   7      151.45      150.79      1.19 o
   9   4   7       27.81       29.43      0.67 o
  10   4   7       28.35       27.40      0.92 o
   0   5   7       39.08       38.34      0.41 o
   1   5   7      192.79      193.81      0.85 o
   2   5   7      191.99      193.08      0.84 o
   3   5   7     1223.55     1201.39      4.10 o
   4   5   7      350.77      346.43      1.42 o
   5   5   7       30.18       30.44      0.31 o
   6   5   7      155.29      154.79      0.87 o
   7   5   7       70.33       71.52      0.60 o
   8   5   7        5.01        4.82      0.35 o
   9   5   7       64.33       63.34      1.02 o
  10   5   7       16.80       17.89      0.73 o
   0   6   7     1017.55     1021.40      6.46 o
   1   6   7      402.33      395.73      1.67 o
   2   6   7      400.52      394.13      1.59 o
   3   6   7      199.21      198.09      0.86 o
   4   6   7      190.99      190.06      0.92 o
   5   6   7      158.84      156.04      0.88 o
   6   6   7      243.09      243.66      1.24 o
   7   6   7       41.03       41.72      0.50 o
   8   6   7       36.68       36.91      0.62 o
   9   6   7        0.74        1.00      0.51 o
  10   6   7        2.53        2.78      0.61 o
   0   7   7      162.37      161.78      1.26 o
   1   7   7      702.13      697.60      2.92 o
   2   7   7       48.62       48.31      0.36 o
   3   7   7      173.16      169.30      0.82 o
   4   7   7      184.21      182.10      0.93 o
   5   7   7       43.04       43.90      0.48 o
   6   7   7       70.66       71.39      0.61 o
   7   7   7       73.17       74.59      0.74 o
   8   7   7        5.09        4.93      0.42 o
   9   7   7       20.80       20.43      0.73 o
   0   8   7        0.02        0.26      0.27 o
   1   8   7      199.32      197.53      1.02 o
   2   8   7       37.22       36.89      0.36 o
   3   8   7      588.98      587.48      2.50 o
   4   8   7        6.93        6.84      0.20 o
   5   8   7      191.38      191.55      1.18 o
   6   8   7       11.95       11.70      0.32 o
   7   8   7        5.77        5.48      0.36 o
   8   8   7        1.29        1.73      0.48 o
   9   8   7       28.14       28.19      0.98 o
   0   9   7       99.17       98.50      0.94 o
   1   9   7      283.52      282.23      1.40 o
   2   9   7       61.55       61.75      0.52 o
   3   9   7       28.54       29.21      0.37 o
   4   9   7      123.39      125.09      0.90 o
   5   9   7       34.57       34.77      0.46 o
   6   9   7      139.88      140.25      1.16 o
   7   9   7       47.62       46.43      0.81 o
   8   9   7        4.43        4.76      0.54 o
   9   9   7       22.21       21.82      0.81 o
   0  10   7      147.99      151.08      1.39 o
   1  10   7      221.78      220.00      1.34 o
   2  10   7       43.65       43.62      0.48 o
   3  10   7      130.95      131.25      0.84 o
   4  10   7       96.28       96.13      0.75 o
   5  10   7      145.61      145.76      1.11 o
   6  10   7       24.03       24.54      0.57 o
   7  10   7       11.94       12.40      0.57 o
   8  10   7       11.03       11.73      0.65 o
   0  11   7       18.90       19.54      0.54 o
   1  11   7       18.62       19.05      0.35 o
   2  11   7      104.77      106.75      0.81 o
   3  11   7       25.73       25.86      0.41 o
   4  11   7      102.53      103.87      0.86 o
   5  11   7       10.88       10.91      0.41 o
   6  11   7       41.51       41.16      1.05 o
   7  11   7       26.70       27.50      0.83 o
   8  11   7        0.88        1.56      0.70 o
   0  12   7      225.56      225.46      1.94 o
   1  12   7       11.74       12.13      0.33 o
   2  12   7      143.05      143.20      1.02 o
   3  12   7       14.33       14.97      0.44 o
   4  12   7        6.29        6.46      0.38 o
   5  12   7        0.91        1.64      0.45 o
   6  12   7       51.71       52.98      1.14 o
   7  12   7        3.19        3.13      0.60 o
   0  13   7       65.38       66.47      1.12 o
   1  13   7        6.76        7.97      0.42 o
   2  13   7       54.78       55.22      0.74 o
   3  13   7        9.49       11.93      0.50 o
   4  13   7       70.58       68.08      1.11 o
   5  13   7        0.27        0.14      0.29 o
   6  13   7       12.51       11.97      0.77 o
   0  14   7       17.13       15.61      0.80 o
   1  14   7       22.00       22.26      0.64 o
   2  14   7       26.11       24.60      0.59 o
   3  14   7      111.06      114.43      1.41 o
   4  14   7        3.00        2.62      0.52 o
   5  14   7       64.42       67.03      1.06 o
   0  15   7        2.43        3.41      0.66 o
   1  15   7       25.02       23.69      0.74 o
   2  15   7       29.93       30.48      0.71 o
   3  15   7       43.21       45.38      0.89 o
   4  15   7        9.00        7.86      0.61 o
   0  16   7        2.12        1.58      0.83 o
   1  16   7       13.76       14.13      0.65 o
   2  16   7       25.89       27.37      0.71 o
   0   0   8      600.44      626.97      4.75 o
   1   0   8      398.40      402.86      1.88 o
   2   0   8      560.88      567.16      2.55 o
   3   0   8        1.73        2.01      0.11 o
   4   0   8        7.92        8.53      0.18 o
   5   0   8        0.89        0.88      0.14 o
   6   0   8       30.77       29.18      0.40 o
   7   0   8      157.27      158.43      1.20 o
   8   0   8      203.86      201.65      1.93 o
   9   0   8       80.44       81.85      1.32 o
  10   0   8       32.25       32.14      1.30 o
   0   1   8      230.84      230.11      1.23 o
   1   1   8      807.54      814.17      2.69 o
   2   1   8      368.48      370.47      1.18 o
   3   1   8      402.44      398.32      1.29 o
   4   1   8      194.33      194.43      0.75 o
   5   1   8       78.19       78.32      0.42 o
   6   1   8       86.61       86.03      0.53 o
   7   1   8       78.98       78.94      0.61 o
   8   1   8       10.03       10.61      0.33 o
   9   1   8       36.43       36.26      0.67 o
  10   1   8        6.02        5.28      0.59 o
   0   2   8       34.61       34.26      0.31 o
   1   2   8     1738.57     1739.15      5.49 o
   2   2   8      271.20      270.77      0.93 o
   3   2   8        8.13        8.37      0.11 o
   4   2   8      308.22      308.32      1.12 o
   5   2   8      100.79      100.12      0.51 o
   6   2   8        1.28        1.30      0.13 o
   7   2   8       37.60       37.41      0.40 o
   8   2   8       38.98       38.65      0.52 o
   9   2   8       22.43       22.84      0.67 o
  10   2   8       13.98       13.89      0.68 o
   0   3   8       79.32       77.36      0.58 o
   1   3   8       18.96       19.56      0.16 o
   2   3   8      353.75      354.18      1.18 o
   3   3   8       90.26       89.71      0.40 o
   4   3   8       11.70       12.14      0.16 o
   5   3   8        4.15        4.21      0.14 o
   6   3   8       31.92       32.25      0.32 o
   7   3   8       32.68       31.79      0.40 o
   8   3   8       15.35       15.37      0.36 o
   9   3   8       14.54       14.04      0.52 o
  10   3   8        3.26        3.83      0.62 o
   0   4   8       19.86       20.31      0.27 o
   1   4   8       28.02       28.29      0.21 o
   2   4   8      374.91      374.05      1.36 o
   3   4   8      746.97      742.27      2.54 o
   4   4   8      678.25      673.91      2.44 o
   5   4   8      209.30      211.06      0.97 o
   6   4   8       33.52       33.97      0.34 o
   7   4   8       43.34       44.29      0.48 o
   8   4   8        4.98        5.33      0.34 o
   9   4   8        6.74        6.52      0.48 o
  10   4   8        5.92        5.46      0.61 o
   0   5   8      482.16      487.30      2.77 o
   1   5   8       87.63       88.49      0.47 o
   2   5   8      580.14      578.67      2.16 o
   3   5   8      195.60      192.14      0.81 o
   4   5   8      100.82      100.18      0.55 o
   5   5   8        3.56        3.63      0.16 o
   6   5   8      204.02      203.45      1.12 o
   7   5   8       50.57       49.23      0.54 o
   8   5   8       10.11        9.57      0.40 o
   9   5   8       50.51       49.97      0.93 o
  10   5   8        2.83        3.11      0.58 o
   0   6   8       13.54       12.59      0.32 o
   1   6   8      427.96      425.10      1.89 o
   2   6   8      513.37      509.34      1.97 o
   3   6   8       62.28       62.39      0.39 o
   4   6   8       29.26       28.74      0.28 o
   5   6   8      135.83      134.80      0.86 o
   6   6   8       48.75       48.10      0.47 o
   7   6   8       34.14       33.74      0.46 o
   8   6   8      108.92      111.07      1.20 o
   9   6   8        5.63        6.10      0.52 o
   0   7   8      157.80      154.85      1.13 o
   1   7   8       82.74       83.12      0.53 o
   2   7   8      428.64      429.36      1.85 o
   3   7   8       57.37       56.72      0.41 o
   4   7   8      207.59      205.87      1.03 o
   5   7   8       32.34       31.11      0.38 o
   6   7   8      122.35      122.33      0.89 o
   7   7   8        7.31        7.03      0.34 o
   8   7   8        1.79        1.76      0.44 o
   9   7   8        6.52        6.88      0.60 o
   0   8   8      362.83      366.01      2.73 o
   1   8   8       66.38       66.55      0.52 o
   2   8   8        1.14        1.26      0.14 o
   3   8   8      122.73      122.42      0.70 o
   4   8   8        1.75        2.08      0.18 o
   5   8   8        8.40        9.17      0.28 o
   6   8   8       23.72       23.36      0.42 o
   7   8   8        7.29        6.83      0.40 o
   8   8   8        2.72        3.03      0.47 o
   9   8   8        4.77        4.63      0.60 o
   0   9   8      196.05      193.40      1.63 o
   1   9   8       49.50       49.29      0.46 o
   2   9   8       60.71       61.44      0.52 o
   3   9   8      101.11      101.32      0.70 o
   4   9   8       49.33       48.51      0.54 o
   5   9   8       40.94       41.80      0.53 o
   6   9   8       58.35       59.26      0.95 o
   7   9   8       18.57       19.27      0.56 o
   8   9   8       21.74       22.55      0.71 o
   0  10   8      164.87      168.40      1.55 o
   1  10   8      101.36      101.84      0.80 o
   2  10   8      104.93      105.38      0.76 o
   3  10   8       23.31       23.18      0.34 o
   4  10   8        6.95        6.56      0.28 o
   5  10   8      103.85      103.81      0.92 o
   6  10   8       32.52       31.20      0.81 o
   7  10   8       34.74       34.34      0.84 o
   8  10   8       43.73       45.03      1.10 o
   0  11   8       49.34       50.00      0.81 o
   1  11   8      225.71      224.13      1.33 o
   2  11   8       34.85       35.34      0.46 o
   3  11   8       40.06       40.96      0.50 o
   4  11   8        5.14        5.52      0.35 o
   5  11   8       38.08       38.04      0.80 o
   6  11   8       31.03       31.64      0.75 o
   7  11   8       20.44       21.17      0.75 o
   0  12   8       75.15       75.43      0.99 o
   1  12   8       22.49       22.80      0.41 o
   2  12   8       46.33       45.84      0.59 o
   3  12   8       40.96       39.55      0.61 o
   4  12   8       48.29       48.13      0.74 o
   5  12   8       43.93       44.58      0.86 o
   6  12   8       10.72       12.12      0.76 o
   7  12   8        2.42        3.40      0.63 o
   0  13   8       12.76       13.96      0.61 o
   1  13   8        6.62        7.60      0.39 o
   2  13   8       23.72       23.23      0.56 o
   3  13   8        8.02        7.77      0.42 o
   4  13   8       11.25       11.19      0.52 o
   5  13   8       10.26       11.48      0.54 o
   6  13   8       24.78       23.69      1.02 o
   0  14   8       30.87       30.94      1.10 o
   1  14   8       11.83       12.21      0.56 o
   2  14   8        3.73        3.87      0.44 o
   3  14   8       60.66       61.04      0.95 o
   4  14   8       26.11       28.51      0.74 o
   5  14   8        0.12        0.00      0.00 o
   0  15   8        0.07        0.51      1.01 o
   1  15   8       14.06       15.46      0.66 o
   2  15   8       46.60       46.33      0.85 o
   3  15   8       23.32       24.33      0.70 o
   4  15   8       39.16       39.18      0.87 o
   0  16   8        0.91        0.00      0.00 o
   1  16   8        5.45        5.41      0.57 o
   2  16   8       36.35       35.09      0.83 o
   1   0   9     1025.38     1026.55      4.52 o
   2   0   9       47.53       48.45      0.34 o
   3   0   9     2403.94     2392.60     10.32 o
   4   0   9       69.81       70.43      0.52 o
   5   0   9      713.47      710.12      3.35 o
   6   0   9        0.10        0.36      0.24 o
   7   0   9       23.50       24.31      0.48 o
   8   0   9       39.46       43.35      0.74 o
   9   0   9       17.94       17.44      0.83 o
  10   0   9        0.92        1.08      0.99 o
   0   1   9       75.42       73.02      0.50 o
   1   1   9      540.93      549.87      1.83 o
   2   1   9      450.23      452.25      1.50 o
   3   1   9      244.78      243.32      0.86 o
   4   1   9        6.29        6.27      0.11 o
   5   1   9       68.22       68.03      0.39 o
   6   1   9       21.24       21.67      0.29 o
   7   1   9      118.37      116.78      0.77 o
   8   1   9       25.27       24.78      0.44 o
   9   1   9       29.64       30.14      0.78 o
  10   1   9        8.28        7.24      0.66 o
   0   2   9        6.95        7.79      0.16 o
   1   2   9      102.78      101.85      0.46 o
   2   2   9      173.03      174.42      0.65 o
   3   2   9      792.04      790.66      2.40 o
   4   2   9      238.95      236.83      0.90 o
   5   2   9      268.35      268.06      1.05 o
   6   2   9       17.36       17.44      0.24 o
   7   2   9       13.41       13.54      0.28 o
   8   2   9      152.15      154.38      1.06 o
   9   2   9       24.74       25.16      0.73 o
  10   2   9       32.83       34.10      0.92 o
   0   3   9      108.80      109.03      0.75 o
   1   3   9      315.60      314.94      1.12 o
   2   3   9      566.06      566.56      1.83 o
   3   3   9      161.58      160.87      0.64 o
   4   3   9      334.07      333.63      1.27 o
   5   3   9       19.36       18.91      0.21 o
   6   3   9      235.73      235.76      1.15 o
   7   3   9       90.43       91.45      0.70 o
   8   3   9       37.82       38.22      0.55 o
   9   3   9       12.10       11.69      0.53 o
  10   3   9       19.66       19.58      0.74 o
   0   4   9     2725.06     2713.68     13.67 o
   1   4   9      617.95      613.12      2.18 o
   2   4   9      624.74      621.02      2.16 o
   3   4   9      803.40      788.91      2.71 o
   4   4   9      205.00      202.73      0.86 o
   5   4   9       51.77       52.27      0.38 o
   6   4   9      168.13      167.45      0.93 o
   7   4   9       25.95       25.80      0.37 o
   8   4   9      101.03      101.60      0.95 o
   9   4   9       35.67       34.27      0.85 o
  10   4   9        4.72        4.92      0.58 o
   0   5   9        1.63        2.09      0.13 o
   1   5   9      102.78      102.58      0.53 o
   2   5   9      442.59      441.14      1.64 o
   3   5   9      259.00      255.52      1.07 o
   4   5   9      248.36      246.93      1.05 o
   5   5   9       78.16       78.34      0.54 o
   6   5   9       83.03       82.22      0.64 o
   7   5   9       17.57       17.78      0.35 o
   8   5   9        6.25        6.23      0.38 o
   9   5   9        9.83       10.47      0.58 o
  10   5   9       22.69       24.56      0.88 o
   0   6   9      810.12      803.59      4.60 o
   1   6   9      147.87      144.22      0.76 o
   2   6   9      205.89      206.39      0.97 o
   3   6   9       23.21       23.46      0.23 o
   4   6   9        4.69        5.05      0.15 o
   5   6   9      121.18      119.90      0.78 o
   6   6   9       38.34       38.46      0.44 o
   7   6   9        5.41        5.37      0.30 o
   8   6   9       58.69       59.42      0.82 o
   9   6   9        1.90        1.10      0.58 o
   0   7   9      218.31      213.52      1.47 o
   1   7   9      273.30      273.67      1.30 o
   2   7   9      392.13      388.79      1.69 o
   3   7   9      294.23      289.80      1.31 o
   4   7   9      123.54      122.76      0.74 o
   5   7   9       51.37       51.65      0.51 o
   6   7   9       28.50       28.94      0.43 o
   7   7   9       74.08       73.93      0.95 o
   8   7   9       15.52       16.09      0.58 o
   9   7   9       30.46       31.68      0.92 o
   0   8   9       54.04       53.90      0.66 o
   1   8   9       51.74       51.19      0.43 o
   2   8   9       81.49       80.50      0.57 o
   3   8   9      272.76      270.12      1.32 o
   4   8   9        9.73       10.04      0.28 o
   5   8   9      248.52      246.44      1.53 o
   6   8   9       51.26       50.90      0.61 o
   7   8   9       65.01       65.24      0.93 o
   8   8   9        8.44        9.47      0.57 o
   9   8   9        1.00        1.18      0.66 o
   0   9   9        6.63        7.54      0.31 o
   1   9   9       90.38       88.97      0.63 o
   2   9   9      181.33      180.88      1.03 o
   3   9   9      121.31      120.33      0.78 o
   4   9   9      102.80      101.33      0.76 o
   5   9   9       43.86       44.98      0.64 o
   6   9   9        8.90        9.57      0.41 o
   7   9   9       64.18       66.01      1.11 o
   8   9   9        1.92        1.76      0.54 o
   0  10   9      178.84      181.63      1.72 o
   1  10   9      104.56      105.50      0.75 o
   2  10   9       83.30       83.36      0.65 o
   3  10   9       98.58       99.04      0.72 o
   4  10   9        6.56        6.43      0.28 o
   5  10   9       42.13       42.97      0.63 o
   6  10   9       18.59       18.91      0.57 o
   7  10   9       30.44       32.28      0.84 o
   8  10   9       14.99       14.77      0.74 o
   0  11   9        1.17        1.25      0.39 o
   1  11   9       78.27       77.53      0.69 o
   2  11   9      132.56      135.37      0.97 o
   3  11   9       16.81       17.35      0.36 o
   4  11   9       86.93       87.30      1.02 o
   5  11   9       43.73       43.57      0.86 o
   6  11   9       37.09       35.48      0.91 o
   7  11   9       21.07       20.17      0.74 o
   0  12   9       30.87       30.30      0.69 o
   1  12   9       25.93       25.53      0.44 o
   2  12   9       20.49       21.12      0.43 o
   3  12   9       10.36       11.22      0.41 o
   4  12   9       19.74       18.75      0.54 o
   5  12   9        2.26        1.78      0.45 o
   6  12   9        4.37        4.73      0.58 o
   7  12   9        0.80        1.46      0.68 o
   0  13   9        8.14        7.05      0.56 o
   1  13   9       17.64       17.54      0.49 o
   2  13   9       67.04       67.76      0.86 o
   3  13   9       13.62       13.49      0.50 o
   4  13   9       52.72       52.23      0.92 o
   5  13   9        5.19        5.42      0.53 o
   6  13   9       24.13       22.15      1.03 o
   0  14   9       45.45       44.83      1.05 o
   1  14   9        5.11        6.48      0.52 o
   2  14   9        7.35        7.01      0.45 o
   3  14   9       58.94       59.68      1.16 o
   4  14   9       22.25       21.93      0.68 o
   5  14   9       12.64       13.12      0.73 o
   0  15   9       53.98       54.22      1.27 o
   1  15   9       85.32       87.49      1.25 o
   2  15   9        5.08        4.82      0.50 o
   3  15   9        4.67        4.60      0.54 o
   4  15   9        6.30        7.26      0.58 o
   0  16   9       13.25       14.63      0.96 o
   1  16   9        9.74        9.73      0.59 o
   0   0  10     2542.46     2553.79     16.77 o
   1   0  10     5181.96     5182.22     21.75 o
   2   0  10      638.82      639.39      2.99 o
   3   0  10      102.35      102.27      0.63 o
   4   0  10        0.18        0.30      0.16 o
   5   0  10      628.58      625.30      3.00 o
   6   0  10       61.72       61.01      0.63 o
   7   0  10      271.84      274.14      1.98 o
   8   0  10      180.92      177.88      2.10 o
   9   0  10       33.92       34.48      1.01 o
  10   0  10       15.65       14.48      0.93 o
   0   1  10       21.99       22.02      0.27 o
   1   1  10      251.62      252.21      0.93 o
   2   1  10      264.85      266.74      0.94 o
   3   1  10      529.40      524.05      1.71 o
   4   1  10       34.62       35.66      0.25 o
   5   1  10      203.23      202.28      0.85 o
   6   1  10      156.97      155.40      0.83 o
   7   1  10       12.29       12.28      0.29 o
   8   1  10      110.05      113.24      1.00 o
   9   1  10       25.16       27.93      0.69 o
  10   1  10       13.51       14.60      0.70 o
   0   2  10      339.98      344.35      1.86 o
   1   2  10        5.75        5.49      0.10 o
   2   2  10       35.75       35.84      0.23 o
   3   2  10      509.97      507.75      1.67 o
   4   2  10        8.63        8.97      0.14 o
   5   2  10      151.42      151.28      0.69 o
   6   2  10       15.13       15.07      0.24 o
   7   2  10       30.85       31.99      0.39 o
   8   2  10       72.06       73.31      0.72 o
   9   2  10        6.67        6.19      0.52 o
  10   2  10        4.04        2.93      0.61 o
   0   3  10     1117.74     1124.41      5.64 o
   1   3  10      258.28      260.61      0.97 o
   2   3  10      291.37      293.64      1.09 o
   3   3  10      371.31      373.48      1.32 o
   4   3  10      121.50      120.78      0.58 o
   5   3  10       52.94       52.65      0.36 o
   6   3  10      137.29      137.34      0.81 o
   7   3  10       60.80       60.93      0.55 o
   8   3  10       19.10       18.40      0.45 o
   9   3  10       17.28       17.51      0.63 o
  10   3  10       12.48       11.98      0.64 o
   0   4  10        9.16        9.04      0.19 o
   1   4  10       68.07       68.35      0.37 o
   2   4  10      281.95      282.76      1.12 o
   3   4  10      220.80      221.44      0.90 o
   4   4  10      223.56      222.65      0.93 o
   5   4  10      263.28      260.95      1.15 o
   6   4  10       53.86       54.22      0.53 o
   7   4  10        1.72        2.13      0.24 o
   8   4  10       13.86       14.11      0.41 o
   9   4  10        2.82        2.85      0.48 o
  10   4  10       16.87       15.10      0.71 o
   0   5  10      960.40      948.13      5.26 o
   1   5  10      307.52      306.33      1.27 o
   2   5  10      774.03      764.37      2.81 o
   3   5  10      758.61      752.95      2.77 o
   4   5  10      237.10      234.16      1.01 o
   5   5  10       45.52       46.26      0.43 o
   6   5  10      169.59      170.99      0.96 o
   7   5  10       68.60       67.63      0.68 o
   8   5  10       89.54       92.01      1.04 o
   9   5  10       26.82       26.74      0.87 o
  10   5  10        1.17        0.96      0.67 o
   0   6  10      476.84      470.77      3.01 o
   1   6  10       44.55       44.90      0.35 o
   2   6  10      412.01      410.40      1.74 o
   3   6  10      101.12      101.38      0.58 o
   4   6  10      424.87      418.03      1.88 o
   5   6  10      143.83      142.08      0.89 o
   6   6  10       78.03       77.94      0.63 o
   7   6  10       33.80       33.95      0.51 o
   8   6  10       38.81       38.27      0.79 o
   9   6  10       24.39       24.86      0.77 o
   0   7  10      157.46      157.01      1.26 o
   1   7  10       22.14       22.43      0.31 o
   2   7  10      252.24      248.82      1.18 o
   3   7  10        8.10        8.24      0.18 o
   4   7  10      126.78      126.47      0.79 o
   5   7  10       81.54       81.93      0.74 o
   6   7  10       70.19       70.37      0.73 o
   7   7  10       41.80       41.25      0.73 o
   8   7  10        8.73        9.22      0.51 o
   9   7  10        3.19        2.92      0.59 o
   0   8  10      314.23      317.29      2.28 o
   1   8  10      368.62      367.59      1.72 o
   2   8  10      180.76      180.42      1.04 o
   3   8  10        3.77        3.93      0.18 o
   4   8  10        1.51        1.83      0.20 o
   5   8  10       63.62       64.86      0.62 o
   6   8  10        5.41        5.56      0.34 o
   7   8  10        9.44        9.95      0.47 o
   8   8  10       64.76       66.27      1.03 o
   9   8  10        0.73        1.39      0.65 o
   0   9  10       84.38       82.68      0.87 o
   1   9  10        8.33        8.23      0.23 o
   2   9  10      165.98      166.75      0.98 o
   3   9  10        5.14        5.28      0.21 o
   4   9  10       43.86       42.37      0.54 o
   5   9  10       51.78       51.09      0.58 o
   6   9  10       66.52       65.83      0.87 o
   7   9  10       24.73       24.96      0.70 o
   8   9  10        5.69        6.98      0.57 o
   0  10  10       46.07       47.11      0.71 o
   1  10  10      242.86      243.11      1.40 o
   2  10  10       15.49       16.54      0.31 o
   3  10  10      100.38      101.14      0.74 o
   4  10  10       69.64       70.91      0.75 o
   5  10  10      133.14      135.27      1.26 o
   6  10  10       31.71       31.98      0.71 o
   7  10  10       76.66       78.61      1.21 o
   8  10  10       14.80       15.14      0.74 o
   0  11  10      436.93      445.37      3.59 o
   1  11  10      213.45      213.29      1.28 o
   2  11  10      164.30      167.44      1.03 o
   3  11  10      168.20      169.16      1.14 o
   4  11  10       70.72       72.61      0.86 o
   5  11  10       15.29       15.73      0.62 o
   6  11  10       60.72       62.15      1.05 o
   7  11  10       53.43       54.41      1.03 o
   0  12  10        0.15        0.25      0.49 o
   1  12  10        7.57        8.50      0.33 o
   2  12  10       10.40       11.14      0.35 o
   3  12  10       38.57       37.38      0.62 o
   4  12  10        9.68        9.38      0.47 o
   5  12  10       22.55       21.51      0.67 o
   6  12  10       10.50       11.62      0.63 o
   7  12  10        1.63        1.46      0.67 o
   0  13  10        1.88        1.94      0.51 o
   1  13  10       39.48       39.15      0.68 o
   2  13  10       15.61       15.60      0.53 o
   3  13  10       32.69       33.18      0.65 o
   4  13  10       59.34       59.85      1.10 o
   5  13  10       20.81       22.56      0.73 o
   6  13  10        8.72        9.75      0.74 o
   0  14  10        8.13        9.36      0.81 o
   1  14  10       31.63       33.36      0.91 o
   2  14  10       64.57       66.73      1.21 o
   3  14  10        8.71        8.82      0.55 o
   4  14  10       20.98       21.63      0.70 o
   5  14  10       36.57       38.36      0.93 o
   0  15  10        0.09        1.38      0.77 o
   1  15  10       10.50       10.42      0.59 o
   2  15  10       32.33       32.10      0.77 o
   3  15  10       54.67       54.16      1.12 o
   0  16  10       55.30       56.73      1.47 o
   1  16  10       39.17       41.45      0.95 o
   1   0  11      134.14      133.57      0.74 o
   2   0  11       47.76       48.09      0.37 o
   3   0  11      175.19      176.29      1.00 o
   4   0  11       34.13       33.73      0.33 o
   5   0  11      197.74      197.93      1.18 o
   6   0  11       18.23       17.37      0.37 o
   7   0  11       73.02       73.54      0.84 o
   8   0  11       23.18       23.63      0.66 o
   9   0  11        0.12        0.00      0.00 o
  10   0  11        1.53        1.49      0.87 o
   0   1  11      269.77      271.55      1.57 o
   1   1  11      698.28      704.81      2.47 o
   2   1  11        1.00        1.02      0.08 o
   3   1  11      157.64      156.23      0.60 o
   4   1  11       93.67       93.09      0.46 o
   5   1  11       87.25       88.81      0.49 o
   6   1  11       98.96       99.75      0.61 o
   7   1  11      132.61      133.78      0.84 o
   8   1  11       72.47       73.86      0.75 o
   9   1  11       17.85       17.25      0.61 o
  10   1  11       19.22       19.94      0.76 o
   0   2  11     1502.79     1497.56      6.78 o
   1   2  11       56.49       55.48      0.31 o
   2   2  11       36.28       36.50      0.23 o
   3   2  11       61.18       60.58      0.32 o
   4   2  11       62.77       62.56      0.33 o
   5   2  11      183.72      182.08      0.80 o
   6   2  11       92.93       92.99      0.60 o
   7   2  11        0.34        0.42      0.26 o
   8   2  11        6.30        6.21      0.34 o
   9   2  11       16.00       16.37      0.71 o
  10   2  11        3.00        3.16      0.59 o
   0   3  11      241.73      243.51      1.39 o
   1   3  11       33.13       33.37      0.23 o
   2   3  11      244.08      246.13      0.97 o
   3   3  11      205.51      205.31      0.80 o
   4   3  11      182.34      182.05      0.80 o
   5   3  11      126.19      126.29      0.65 o
   6   3  11       64.69       64.00      0.53 o
   7   3  11        7.37        7.37      0.28 o
   8   3  11        0.62        0.57      0.38 o
   9   3  11        0.13        0.00      0.00 o
  10   3  11        8.12        8.05      0.63 o
   0   4  11      218.07      219.60      1.47 o
   1   4  11       64.79       65.57      0.36 o
   2   4  11      211.41      210.13      0.88 o
   3   4  11      412.21      406.00      1.57 o
   4   4  11       86.74       86.13      0.47 o
   5   4  11       45.98       45.32      0.36 o
   6   4  11        1.57        1.44      0.21 o
   7   4  11       35.21       34.93      0.45 o
   8   4  11      102.84      103.27      1.08 o
   9   4  11       10.21       11.42      0.55 o
  10   4  11       20.09       19.46      0.82 o
   0   5  11      254.04      251.35      1.50 o
   1   5  11      436.68      429.08      1.72 o
   2   5  11      442.28      436.45      1.76 o
   3   5  11       12.31       12.22      0.20 o
   4   5  11      120.19      120.61      0.64 o
   5   5  11       61.48       60.97      0.49 o
   6   5  11       95.17       93.92      0.69 o
   7   5  11       65.06       67.46      0.68 o
   8   5  11       29.94       29.22      0.67 o
   9   5  11        2.72        2.83      0.50 o
   0   6  11      200.94      201.88      1.37 o
   1   6  11      227.89      224.83      1.10 o
   2   6  11       86.80       85.36      0.52 o
   3   6  11      410.49      409.43      1.76 o
   4   6  11       57.45       56.18      0.49 o
   5   6  11      101.66      102.73      0.74 o
   6   6  11       17.50       17.09      0.34 o
   7   6  11       57.17       55.98      0.66 o
   8   6  11       48.99       49.86      0.97 o
   9   6  11        2.47        3.17      0.56 o
   0   7  11      278.30      277.43      2.01 o
   1   7  11      108.02      108.01      0.64 o
   2   7  11       62.84       63.94      0.49 o
   3   7  11       94.62       95.25      0.59 o
   4   7  11       93.02       92.87      0.78 o
   5   7  11       19.83       20.17      0.41 o
   6   7  11       24.49       23.74      0.41 o
   7   7  11       32.98       32.27      0.65 o
   8   7  11        7.01        6.64      0.56 o
   9   7  11       10.87       12.07      0.67 o
   0   8  11       11.51       11.65      0.32 o
   1   8  11      126.45      125.79      0.78 o
   2   8  11       46.85       45.97      0.42 o
   3   8  11       72.81       71.46      0.54 o
   4   8  11       57.81       57.73      0.56 o
   5   8  11       85.89       83.72      0.71 o
   6   8  11       56.38       57.08      0.74 o
   7   8  11       23.76       24.47      0.62 o
   8   8  11        3.62        3.63      0.53 o
   9   8  11        1.83        1.79      0.63 o
   0   9  11       46.89       47.99      0.66 o
   1   9  11       93.25       91.96      0.71 o
   2   9  11       11.21       11.87      0.26 o
   3   9  11       57.61       58.46      0.54 o
   4   9  11       10.15       10.22      0.30 o
   5   9  11       48.59       47.97      0.64 o
   6   9  11       27.22       26.96      0.67 o
   7   9  11       33.74       35.14      0.78 o
   8   9  11        2.42        1.56      0.62 o
   0  10  11       78.05       75.55      0.95 o
   1  10  11      126.75      126.08      0.88 o
   2  10  11       43.32       43.28      0.46 o
   3  10  11       69.72       68.01      0.65 o
   4  10  11        7.11        7.57      0.32 o
   5  10  11       63.52       62.60      0.78 o
   6  10  11        5.36        6.02      0.45 o
   7  10  11       23.26       24.24      0.75 o
   8  10  11       19.88       20.67      0.78 o
   0  11  11        0.84        0.44      0.50 o
   1  11  11        2.54        2.57      0.26 o
   2  11  11       61.02       61.18      0.58 o
   3  11  11        3.15        3.45      0.30 o
   4  11  11       62.97       61.88      0.80 o
   5  11  11       24.85       25.22      0.67 o
   6  11  11       13.64       14.67      0.61 o
   7  11  11        2.19        2.09      0.56 o
   0  12  11      154.57      156.93      1.60 o
   1  12  11       14.34       13.63      0.39 o
   2  12  11       29.88       30.41      0.49 o
   3  12  11       12.99       12.80      0.45 o
   4  12  11        3.44        3.42      0.45 o
   5  12  11       10.16       10.57      0.69 o
   6  12  11        9.20        8.96      0.72 o
   0  13  11       31.94       30.33      0.87 o
   1  13  11       11.57       12.49      0.47 o
   2  13  11       18.00       17.65      0.53 o
   3  13  11       21.47       20.02      0.59 o
   4  13  11        2.57        3.72      0.51 o
   5  13  11        7.18        7.09      0.59 o
   6  13  11        6.79        6.52      0.70 o
   0  14  11       29.53       29.34      0.97 o
   1  14  11       15.96       14.31      0.61 o
   2  14  11       12.50       12.88      0.59 o
   3  14  11        4.95        4.68      0.52 o
   4  14  11       33.09       32.76      0.87 o
   5  14  11       19.51       21.15      0.82 o
   0  15  11        5.23        4.72      0.77 o
   1  15  11       13.44       13.63      0.63 o
   2  15  11       18.65       18.79      0.62 o
   3  15  11        9.67       10.33      0.61 o
   0   0  12      942.88      942.36      6.61 o
   1   0  12      756.62      760.20      3.51 o
   3   0  12      193.13      189.34      1.08 o
   4   0  12        1.91        2.29      0.15 o
   5   0  12      164.88      163.54      1.09 o
   6   0  12       52.42       52.76      0.64 o
   7   0  12      326.78      330.80      2.35 o
   8   0  12        0.54        0.83      0.49 o
   9   0  12       20.47       23.25      0.98 o
  10   0  12        4.97        4.45      0.80 o
   0   1  12      559.98      557.89      2.88 o
   1   1  12       58.65       58.84      0.32 o
   2   1  12      659.27      659.92      2.25 o
   3   1  12      588.19      585.50      1.92 o
   4   1  12      567.38      563.58      1.96 o
   5   1  12      201.44      198.37      0.86 o
   6   1  12      128.86      129.43      0.73 o
   7   1  12        2.72        3.03      0.25 o
   8   1  12        1.76        1.56      0.33 o
   9   1  12        7.73        7.97      0.53 o
  10   1  12       31.15       31.69      0.89 o
   0   2  12     1308.65     1307.82      6.22 o
   1   2  12      411.58      413.31      1.57 o
   2   2  12      771.95      765.36      2.56 o
   3   2  12       52.92       51.97      0.30 o
   4   2  12       28.18       27.70      0.21 o
   5   2  12      289.91      287.63      1.21 o
   6   2  12      115.39      113.86      0.70 o
   7   2  12       67.23       66.35      0.63 o
   8   2  12      104.24      106.24      1.01 o
   9   2  12        3.61        3.14      0.52 o
  10   2  12       10.16       10.55      0.64 o
   0   3  12      234.54      239.77      1.45 o
   1   3  12     1075.10     1074.24      3.56 o
   2   3  12      196.87      194.54      0.82 o
   3   3  12       45.06       45.83      0.30 o
   4   3  12       60.55       60.09      0.36 o
   5   3  12      228.45      225.49      1.02 o
   6   3  12       15.17       15.03      0.28 o
   7   3  12      126.24      125.20      0.89 o
   8   3  12      106.85      110.47      1.11 o
   9   3  12       29.20       29.63      0.75 o
  10   3  12        1.52        2.24      0.62 o
   0   4  12      138.43      136.63      0.98 o
   1   4  12       58.51       57.81      0.35 o
   2   4  12      569.48      563.28      2.08 o
   3   4  12      319.01      318.86      1.33 o
   4   4  12      265.41      262.28      1.08 o
   5   4  12      229.88      228.75      1.10 o
   6   4  12       47.63       47.69      0.49 o
   7   4  12       66.19       68.58      0.69 o
   8   4  12        1.39        1.45      0.40 o
   9   4  12        3.22        3.51      0.52 o
  10   4  12       27.73       28.69      1.09 o
   0   5  12     1628.35     1616.16      8.78 o
   1   5  12      440.06      438.40      1.78 o
   2   5  12       16.76       17.05      0.20 o
   3   5  12        9.01        9.44      0.17 o
   4   5  12       16.87       16.79      0.23 o
   5   5  12       93.21       93.00      0.65 o
   6   5  12      158.07      158.55      0.99 o
   7   5  12       71.54       70.38      0.74 o
   8   5  12       47.51       47.51      0.88 o
   9   5  12        1.29        0.69      0.65 o
   0   6  12      274.12      273.01      1.74 o
   1   6  12      203.20      201.47      0.95 o
   2   6  12      207.16      205.36      1.04 o
   3   6  12      329.11      325.15      1.39 o
   4   6  12       77.61       77.49      0.57 o
   5   6  12       62.21       62.43      0.57 o
   6   6  12       88.09       87.95      0.72 o
   7   6  12       29.44       28.98      0.53 o
   8   6  12       10.87       12.17      0.54 o
   9   6  12        7.51        6.85      0.61 o
   0   7  12      187.83      185.44      1.76 o
   1   7  12       44.02       44.14      0.42 o
   2   7  12      168.09      166.78      0.89 o
   3   7  12      178.19      177.98      0.95 o
   4   7  12      167.05      165.88      1.00 o
   5   7  12       84.53       83.87      0.77 o
   6   7  12       85.70       86.31      0.83 o
   7   7  12       17.09       16.83      0.55 o
   8   7  12       30.61       32.44      0.87 o
   9   7  12       23.57       24.93      0.99 o
   0   8  12      179.91      178.18      1.47 o
   1   8  12      114.09      114.46      0.77 o
   2   8  12      128.38      127.26      0.83 o
   3   8  12       40.44       41.58      0.42 o
   4   8  12       17.08       16.69      0.32 o
   5   8  12       49.09       48.66      0.64 o
   6   8  12       26.66       26.91      0.58 o
   7   8  12       31.02       30.57      0.76 o
   8   8  12      101.07      100.25      1.73 o
   0   9  12       86.21       86.07      0.96 o
   1   9  12      311.00      313.55      1.65 o
   2   9  12      189.56      188.23      1.08 o
   3   9  12      101.57      101.93      0.76 o
   4   9  12      124.38      122.96      0.96 o
   5   9  12      108.31      108.41      1.02 o
   6   9  12       12.68       13.53      0.49 o
   7   9  12       44.67       45.99      0.94 o
   8   9  12        2.49        3.33      0.59 o
   0  10  12      187.36      190.53      2.08 o
   1  10  12      214.52      212.83      1.23 o
   2  10  12       16.95       17.20      0.32 o
   3  10  12      113.79      113.43      0.85 o
   4  10  12       27.60       28.16      0.48 o
   5  10  12       66.80       67.14      0.88 o
   6  10  12       38.40       40.26      0.79 o
   7  10  12       42.12       42.02      1.10 o
   8  10  12        2.50        2.32      0.61 o
   0  11  12      199.69      201.20      1.84 o
   1  11  12        1.79        1.87      0.26 o
   2  11  12       23.74       23.61      0.39 o
   3  11  12       70.23       70.61      0.74 o
   4  11  12        3.89        4.06      0.37 o
   5  11  12       21.31       21.67      0.67 o
   6  11  12       34.30       35.85      0.84 o
   7  11  12        5.97        5.99      0.62 o
   0  12  12       18.97       18.99      0.61 o
   1  12  12       20.75       22.13      0.49 o
   2  12  12       55.78       57.71      0.71 o
   3  12  12      108.78      112.71      1.19 o
   4  12  12       54.26       52.81      0.91 o
   5  12  12       83.86       88.19      1.41 o
   6  12  12        9.10        9.66      0.75 o
   0  13  12       27.94       27.18      0.91 o
   1  13  12       67.01       68.19      0.99 o
   2  13  12       18.77       19.85      0.56 o
   3  13  12        6.54        6.83      0.51 o
   4  13  12        9.62        9.66      0.56 o
   5  13  12        7.67        9.35      0.62 o
   0  14  12      114.93      117.41      1.98 o
   1  14  12       37.25       37.86      0.92 o
   2  14  12       72.90       74.27      1.08 o
   3  14  12        2.41        2.55      0.52 o
   4  14  12        9.87       10.50      0.61 o
   0  15  12       25.86       26.77      1.30 o
   1  15  12       21.08       23.33      0.72 o
   2  15  12        7.11        8.16      0.56 o
   3  15  12       27.32       27.87      0.80 o
   1   0  13      176.13      174.08      1.10 o
   2   0  13      712.76      702.99      3.28 o
   3   0  13      165.57      162.97      0.95 o
   4   0  13      252.15      248.60      1.42 o
   5   0  13      228.33      227.66      1.46 o
   6   0  13       54.78       54.14      0.68 o
   7   0  13      264.14      266.00      2.00 o
   8   0  13       17.28       17.05      0.59 o
   9   0  13        7.04        8.11      0.78 o
  10   0  13       40.96       42.86      1.32 o
   0   1  13      658.18      651.25      3.42 o
   1   1  13      735.77      729.86      2.62 o
   2   1  13      138.34      136.95      0.57 o
   3   1  13       28.08       28.75      0.21 o
   4   1  13       45.42       45.93      0.32 o
   5   1  13       32.22       32.21      0.30 o
   6   1  13       64.10       64.40      0.52 o
   7   1  13      125.77      127.80      0.84 o
   8   1  13       52.37       52.97      0.71 o
   9   1  13        7.10        6.89      0.63 o
  10   1  13        1.81        1.78      0.67 o
   0   2  13      637.93      637.23      3.11 o
   1   2  13       26.25       26.96      0.22 o
   2   2  13      320.04      315.10      1.15 o
   3   2  13       78.80       78.97      0.41 o
   4   2  13       96.72       97.28      0.47 o
   5   2  13       14.43       14.41      0.21 o
   6   2  13       93.02       92.16      0.64 o
   7   2  13       36.24       35.96      0.45 o
   8   2  13        6.78        6.30      0.39 o
   9   2  13        1.41        1.22      0.52 o
  10   2  13        4.31        3.35      0.62 o
   0   3  13        0.48        0.37      0.14 o
   1   3  13       83.59       82.35      0.46 o
   2   3  13      200.33      195.46      0.84 o
   3   3  13       70.16       68.29      0.37 o
   4   3  13       31.47       32.29      0.27 o
   5   3  13       93.58       93.11      0.59 o
   6   3  13       58.01       56.81      0.52 o
   7   3  13        0.93        1.00      0.28 o
   8   3  13       20.56       20.76      0.56 o
   9   3  13       24.96       25.48      0.73 o
  10   3  13        3.02        3.67      0.65 o
   0   4  13      198.09      198.38      1.23 o
   1   4  13      511.02      506.28      1.90 o
   2   4  13       94.91       94.19      0.48 o
   3   4  13      216.56      215.39      0.97 o
   4   4  13       30.20       30.95      0.28 o
   5   4  13       68.06       66.99      0.54 o
   6   4  13       27.72       28.39      0.39 o
   7   4  13       95.24       94.12      0.80 o
   8   4  13       29.37       30.93      0.63 o
   9   4  13       13.21       14.09      0.67 o
   0   5  13       14.31       14.57      0.27 o
   1   5  13       57.01       57.64      0.37 o
   2   5  13       81.89       81.81      0.50 o
   3   5  13      467.58      461.30      1.89 o
   4   5  13      159.73      158.42      0.89 o
   5   5  13      166.89      169.16      1.01 o
   6   5  13       41.08       41.00      0.50 o
   7   5  13        8.01        8.60      0.35 o
   8   5  13        4.49        4.26      0.43 o
   9   5  13       15.90       16.00      0.69 o
   0   6  13       60.04       58.27      0.57 o
   1   6  13      199.04      198.19      0.94 o
   2   6  13      133.44      132.56      0.74 o
   3   6  13       68.13       67.04      0.47 o
   4   6  13      259.07      257.30      1.39 o
   5   6  13      209.95      209.27      1.26 o
   6   6  13       40.57       41.00      0.52 o
   7   6  13       17.69       17.42      0.51 o
   8   6  13       14.71       14.44      0.65 o
   9   6  13        0.39        0.38      0.75 o
   0   7  13      102.09      100.84      0.92 o
   1   7  13      126.92      124.91      0.76 o
   2   7  13        1.72        1.85      0.15 o
   3   7  13       58.84       58.32      0.49 o
   4   7  13       38.83       39.21      0.44 o
   5   7  13       43.55       42.56      0.52 o
   6   7  13        5.13        5.57      0.32 o
   7   7  13       20.04       19.00      0.64 o
   8   7  13       20.60       20.46      0.71 o
   9   7  13       13.36       13.35      0.73 o
   0   8  13        0.13        0.07      0.15 o
   1   8  13       42.44       42.15      0.45 o
   2   8  13        4.99        5.13      0.20 o
   3   8  13       37.53       37.31      0.45 o
   4   8  13       39.59       40.05      0.47 o
   5   8  13       14.25       14.81      0.35 o
   6   8  13       22.24       22.12      0.51 o
   7   8  13       17.67       18.06      0.65 o
   8   8  13        7.76        7.93      0.60 o
   0   9  13      186.44      186.08      1.89 o
   1   9  13      139.64      138.60      0.98 o
   2   9  13       92.21       93.08      0.68 o
   3   9  13       25.66       25.71      0.37 o
   4   9  13       25.05       25.59      0.41 o
   5   9  13       41.13       40.49      0.59 o
   6   9  13        4.28        4.91      0.45 o
   7   9  13       19.13       18.98      0.67 o
   8   9  13       35.61       35.05      0.93 o
   0  10  13       29.99       28.01      0.79 o
   1  10  13       97.82       97.26      0.75 o
   2  10  13       98.28       96.50      0.70 o
   3  10  13        3.96        3.65      0.27 o
   4  10  13       20.55       21.18      0.47 o
   5  10  13       34.13       33.42      0.64 o
   6  10  13       24.70       27.34      0.82 o
   7  10  13       19.75       20.17      0.70 o
   0  11  13       65.16       67.33      0.99 o
   1  11  13        2.09        2.08      0.28 o
   2  11  13        2.88        2.39      0.28 o
   3  11  13      175.59      178.11      1.55 o
   4  11  13       25.27       25.72      0.57 o
   5  11  13       26.02       25.59      0.74 o
   6  11  13       46.18       46.07      0.99 o
   7  11  13        3.45        2.45      0.62 o
   0  12  13       66.18       63.15      1.15 o
   1  12  13       19.52       18.90      0.47 o
   2  12  13       55.17       55.18      0.71 o
   3  12  13       41.93       43.06      0.77 o
   4  12  13        4.81        4.85      0.47 o
   5  12  13        7.32        7.29      0.59 o
   6  12  13       14.78       15.07      0.81 o
   0  13  13        3.36        3.98      0.68 o
   1  13  13       15.39       15.55      0.71 o
   2  13  13       10.59        9.37      0.50 o
   3  13  13       12.59       13.70      0.56 o
   4  13  13       13.74       13.74      0.60 o
   5  13  13       13.50       15.56      0.74 o
   0  14  13        5.40        4.45      0.74 o
   1  14  13        4.74        6.32      0.56 o
   2  14  13       13.99       13.55      0.66 o
   3  14  13        9.18        9.19      0.60 o
   4  14  13       13.32       15.10      0.66 o
   0  15  13       85.22       85.99      2.61 o
   1  15  13       19.51       19.66      0.72 o
   2  15  13       13.87       14.53      0.67 o
   0   0  14      774.90      768.66      5.95 o
   1   0  14       61.21       63.84      0.61 o
   2   0  14     1257.45     1261.28      5.87 o
   3   0  14       56.30       57.37      0.46 o
   4   0  14      139.14      137.82      0.90 o
   5   0  14       43.20       42.65      0.54 o
   6   0  14      111.71      111.59      1.02 o
   7   0  14        9.15       10.14      0.43 o
   8   0  14       64.46       66.47      1.05 o
   9   0  14        7.38        7.14      0.76 o
  10   0  14        2.31        0.67      1.33 o
   0   1  14       57.30       56.35      0.52 o
   1   1  14       36.54       36.07      0.24 o
   2   1  14       37.82       36.88      0.25 o
   3   1  14      234.63      234.62      0.92 o
   4   1  14      178.99      178.88      0.80 o
   5   1  14      265.54      263.76      1.13 o
   6   1  14      125.39      127.05      0.76 o
   7   1  14        6.71        7.03      0.28 o
   8   1  14        4.08        4.04      0.36 o
   9   1  14        4.63        4.75      0.51 o
  10   1  14        2.97        1.61      0.64 o
   0   2  14      553.82      558.29      2.73 o
   1   2  14      358.28      356.31      1.43 o
   2   2  14      344.35      345.03      1.34 o
   3   2  14      612.38      605.78      2.05 o
   4   2  14      124.96      125.00      0.59 o
   5   2  14      185.09      185.23      0.91 o
   6   2  14      185.82      186.55      1.08 o
   7   2  14      117.30      119.65      0.85 o
   8   2  14        5.34        5.80      0.40 o
   9   2  14       40.50       41.69      0.84 o
  10   2  14       11.83       11.34      0.71 o
   0   3  14      807.15      801.49      3.99 o
   1   3  14      922.13      915.42      3.42 o
   2   3  14      245.07      244.89      1.06 o
   3   3  14       43.41       44.01      0.29 o
   4   3  14      239.17      236.59      1.00 o
   5   3  14       45.43       45.65      0.43 o
   6   3  14       55.11       54.26      0.51 o
   7   3  14       55.41       55.78      0.60 o
   8   3  14       36.67       36.58      0.68 o
   9   3  14        9.45        9.64      0.55 o
   0   4  14       36.00       35.39      0.40 o
   1   4  14       95.92       94.09      0.51 o
   2   4  14       59.46       58.40      0.39 o
   3   4  14       40.76       41.46      0.33 o
   4   4  14       76.67       76.99      0.48 o
   5   4  14       93.32       93.82      0.66 o
   6   4  14      134.29      135.66      0.89 o
   7   4  14       37.08       37.26      0.53 o
   8   4  14        4.51        4.39      0.43 o
   9   4  14       12.50       14.09      0.64 o
   0   5  14      123.87      122.58      1.08 o
   1   5  14      398.86      396.86      1.62 o
   2   5  14      114.88      112.60      0.63 o
   3   5  14       47.94       48.53      0.40 o
   4   5  14       29.92       30.58      0.38 o
   5   5  14       22.27       22.11      0.35 o
   6   5  14       50.41       50.34      0.55 o
   7   5  14       62.86       62.03      0.74 o
   8   5  14       60.41       59.01      1.01 o
   9   5  14       58.43       55.83      1.07 o
   0   6  14      293.50      290.00      1.79 o
   1   6  14      158.57      157.77      0.82 o
   2   6  14      298.32      297.35      1.39 o
   3   6  14       61.94       61.64      0.50 o
   4   6  14       69.10       68.68      0.56 o
   5   6  14       49.32       49.49      0.51 o
   6   6  14       70.55       70.03      0.70 o
   7   6  14       29.03       29.85      0.69 o
   8   6  14       17.27       16.53      0.62 o
   9   6  14        0.12        0.65      0.86 o
   0   7  14       88.09       88.83      0.88 o
   1   7  14        8.27        8.03      0.20 o
   2   7  14       51.42       50.59      0.41 o
   3   7  14       84.55       84.30      0.61 o
   4   7  14      164.53      163.82      1.13 o
   5   7  14       44.64       43.83      0.54 o
   6   7  14       17.31       17.75      0.45 o
   7   7  14       26.67       26.00      0.80 o
   8   7  14       31.84       32.68      0.80 o
   0   8  14      395.19      391.35      2.68 o
   1   8  14      128.65      126.46      0.82 o
   2   8  14      150.15      150.48      0.97 o
   3   8  14       52.62       52.63      0.53 o
   4   8  14       10.80       11.01      0.30 o
   5   8  14       25.19       25.12      0.48 o
   6   8  14      108.18      108.67      1.15 o
   7   8  14       34.59       33.78      0.80 o
   8   8  14       14.21       14.62      0.67 o
   0   9  14       31.66       33.29      0.62 o
   1   9  14       54.04       53.33      0.58 o
   2   9  14      157.17      157.68      0.95 o
   3   9  14      149.34      148.30      0.97 o
   4   9  14      192.50      193.45      1.53 o
   5   9  14       51.57       52.31      0.77 o
   6   9  14       19.58       19.35      0.62 o
   7   9  14       13.86       14.28      0.63 o
   8   9  14       41.45       42.73      1.01 o
   0  10  14       44.64       46.35      0.74 o
   1  10  14        3.04        3.30      0.26 o
   2  10  14      105.80      105.25      0.76 o
   3  10  14       74.79       74.87      0.73 o
   4  10  14       41.46       41.11      0.63 o
   5  10  14        7.51        8.18      0.46 o
   6  10  14        1.93        2.02      0.50 o
   7  10  14       11.02       11.99      0.64 o
   0  11  14       13.30       11.93      0.48 o
   1  11  14      121.02      124.07      1.07 o
   2  11  14        0.64        0.96      0.31 o
   3  11  14       14.59       13.88      0.42 o
   4  11  14       35.36       36.75      0.68 o
   5  11  14       17.94       17.93      0.64 o
   6  11  14        8.90        9.64      0.62 o
   7  11  14       20.67       21.52      0.92 o
   0  12  14       21.73       21.87      0.71 o
   1  12  14       42.27       42.15      0.68 o
   2  12  14       45.11       46.11      0.77 o
   3  12  14       17.12       17.27      0.55 o
   4  12  14       35.56       36.89      0.90 o
   5  12  14       23.90       23.56      0.79 o
   6  12  14       22.54       23.51      0.86 o
   0  13  14      107.27      107.97      1.95 o
   1  13  14      130.40      130.76      1.70 o
   2  13  14       42.58       41.59      0.83 o
   3  13  14       16.29       17.44      0.61 o
   4  13  14       14.66       15.03      0.61 o
   5  13  14       20.16       21.21      0.83 o
   0  14  14       20.18       20.16      1.00 o
   1  14  14       39.72       40.26      0.96 o
   2  14  14        3.10        3.00      0.52 o
   3  14  14       11.94       11.96      0.65 o
   4  14  14        4.56        4.80      0.58 o
   0  15  14        1.38        1.26      1.03 o
   1  15  14        2.58        2.81      0.56 o
   2  15  14        0.95        0.91      0.64 o
   1   0  15      223.20      223.38      1.45 o
   2   0  15       93.59       93.26      0.65 o
   3   0  15       40.84       41.80      0.38 o
   4   0  15      369.23      371.61      2.05 o
   5   0  15       25.32       25.60      0.45 o
   6   0  15      247.45      248.49      1.73 o
   7   0  15       10.25       10.09      0.46 o
   8   0  15        9.20        9.90      0.60 o
   9   0  15        0.30        1.02      0.83 o
   0   1  15     1249.06     1249.72      6.58 o
   1   1  15      249.60      247.78      1.19 o
   2   1  15      391.97      385.96      1.43 o
   3   1  15       12.23       12.54      0.17 o
   4   1  15       33.69       34.09      0.31 o
   5   1  15      119.72      118.56      0.68 o
   6   1  15      216.70      216.26      1.10 o
   7   1  15        3.71        2.90      0.27 o
   8   1  15       56.13       55.15      0.81 o
   9   1  15       14.70       13.43      0.60 o
   0   2  15      153.69      154.70      0.99 o
   1   2  15      214.99      215.68      0.90 o
   2   2  15      203.82      202.71      0.90 o
   3   2  15       12.95       12.87      0.17 o
   4   2  15       80.45       80.21      0.49 o
   5   2  15       32.39       31.68      0.36 o
   6   2  15       30.74       30.66      0.39 o
   7   2  15       74.39       75.40      0.68 o
   8   2  15        6.82        7.46      0.44 o
   9   2  15        3.92        3.57      0.50 o
   0   3  15       72.59       71.45      0.55 o
   1   3  15       50.65       49.86      0.34 o
   2   3  15       37.05       37.08      0.31 o
   3   3  15      299.00      297.98      1.17 o
   4   3  15      168.25      168.90      0.81 o
   5   3  15       55.38       53.86      0.52 o
   6   3  15      109.78      109.94      0.77 o
   7   3  15       31.37       31.23      0.48 o
   8   3  15       26.89       25.51      0.61 o
   9   3  15       17.41       19.09      0.68 o
   0   4  15       11.00       11.19      0.24 o
   1   4  15      102.97      104.13      0.56 o
   2   4  15      208.35      206.86      0.99 o
   3   4  15       41.05       40.18      0.33 o
   4   4  15       11.28       11.63      0.21 o
   5   4  15       38.87       37.86      0.42 o
   6   4  15       25.70       25.92      0.43 o
   7   4  15       60.59       60.77      0.71 o
   8   4  15        8.91        8.51      0.50 o
   9   4  15       18.56       19.13      0.72 o
   0   5  15      174.94      173.03      1.07 o
   1   5  15      448.81      445.73      1.78 o
   2   5  15       90.85       89.78      0.55 o
   3   5  15      677.40      677.70      2.77 o
   4   5  15       33.10       33.49      0.37 o
   5   5  15      264.66      262.85      1.50 o
   6   5  15       18.94       19.42      0.39 o
   7   5  15        4.14        4.59      0.37 o
   8   5  15       14.37       14.51      0.65 o
   9   5  15       12.95       14.86      0.73 o
   0   6  15       14.81       14.89      0.32 o
   1   6  15      155.75      156.03      0.81 o
   2   6  15      269.79      268.09      1.35 o
   3   6  15       63.13       62.72      0.49 o
   4   6  15      100.90      100.07      0.73 o
   5   6  15        6.83        6.71      0.28 o
   6   6  15       35.28       35.04      0.58 o
   7   6  15       89.79       86.36      1.23 o
   8   6  15        8.09        8.84      0.60 o
   9   6  15       24.48       23.96      0.88 o
   0   7  15        3.02        3.70      0.22 o
   1   7  15       43.58       44.04      0.41 o
   2   7  15       47.91       47.63      0.42 o
   3   7  15       10.83       11.10      0.25 o
   4   7  15       39.34       39.32      0.47 o
   5   7  15       29.21       28.71      0.47 o
   6   7  15        3.64        3.84      0.37 o
   7   7  15       18.02       17.42      0.63 o
   8   7  15       26.62       25.17      0.79 o
   0   8  15       73.96       72.83      0.88 o
   1   8  15       67.59       67.34      0.56 o
   2   8  15      140.02      138.80      0.83 o
   3   8  15       48.19       48.70      0.50 o
   4   8  15      148.41      148.78      1.04 o
   5   8  15       46.45       46.18      0.68 o
   6   8  15        9.04        9.91      0.45 o
   7   8  15       38.77       40.09      0.95 o
   8   8  15        1.26        0.79      0.72 o
   0   9  15      100.47       98.41      1.04 o
   1   9  15       26.14       26.10      0.39 o
   2   9  15       23.23       23.13      0.36 o
   3   9  15      132.80      134.42      0.95 o
   4   9  15       21.23       22.43      0.47 o
   5   9  15        3.18        3.12      0.39 o
   6   9  15       29.62       28.73      0.74 o
   7   9  15        2.49        2.59      0.55 o
   0  10  15       56.65       56.21      0.86 o
   1  10  15      101.70      100.19      0.85 o
   2  10  15       92.10       93.49      0.82 o
   3  10  15       42.11       42.44      0.59 o
   4  10  15       75.94       75.92      0.98 o
   5  10  15        9.69        9.46      0.54 o
   6  10  15       16.81       16.97      0.65 o
   7  10  15       33.08       34.19      0.94 o
   0  11  15       45.58       45.76      0.92 o
   1  11  15       94.66       95.14      0.87 o
   2  11  15       42.51       42.33      0.62 o
   3  11  15       28.22       27.61      0.54 o
   4  11  15       36.60       37.19      0.70 o
   5  11  15       74.23       74.70      1.11 o
   6  11  15        6.96        7.69      0.63 o
   0  12  15        1.69        1.45      0.60 o
   1  12  15       45.16       46.95      0.91 o
   2  12  15       15.27       16.57      0.51 o
   3  12  15        3.66        3.32      0.44 o
   4  12  15       10.88       11.56      0.59 o
   5  12  15       17.75       19.15      0.78 o
   6  12  15        2.21        1.58      0.65 o
   0  13  15        5.85        5.08      0.73 o
   1  13  15       24.57       24.56      0.83 o
   2  13  15        6.19        6.33      0.48 o
   3  13  15       39.08       39.20      0.83 o
   4  13  15       22.02       22.07      0.79 o
   5  13  15        3.59        3.83      0.60 o
   0  14  15        0.01        0.20      0.44 o
   1  14  15       11.98       12.70      0.60 o
   2  14  15       22.77       23.56      0.75 o
   3  14  15       10.32       10.01      0.63 o
   0  15  15       18.88       17.78      1.20 o
   1  15  15       27.29       25.94      0.78 o
   0   0  16      447.91      448.00      4.17 o
   1   0  16      260.42      260.98      1.69 o
   2   0  16       12.33       13.21      0.23 o
   3   0  16       10.28       10.90      0.22 o
   4   0  16       59.48       60.26      0.57 o
   5   0  16        0.74        0.47      0.28 o
   6   0  16      119.54      121.62      1.14 o
   7   0  16       42.47       43.14      0.75 o
   8   0  16        3.83        4.01      0.61 o
   9   0  16       16.66       15.99      0.93 o
   0   1  16       65.65       64.88      0.68 o
   1   1  16      940.55      939.30      3.90 o
   2   1  16       29.66       29.58      0.26 o
   3   1  16      380.22      377.71      1.42 o
   4   1  16      246.00      246.59      1.12 o
   5   1  16      166.86      165.77      0.88 o
   6   1  16       62.42       62.02      0.57 o
   7   1  16       63.02       65.08      0.67 o
   8   1  16        1.53        1.47      0.42 o
   9   1  16       20.66       20.50      0.65 o
   0   2  16        0.70        0.84      0.19 o
   1   2  16       64.45       63.88      0.38 o
   2   2  16      229.89      227.01      1.02 o
   3   2  16        3.55        3.68      0.13 o
   4   2  16       40.72       40.14      0.37 o
   5   2  16       32.39       32.70      0.39 o
   6   2  16      118.11      119.35      0.78 o
   7   2  16       20.75       20.20      0.44 o
   8   2  16       16.38       16.31      0.54 o
   9   2  16        8.71        8.73      0.55 o
   0   3  16       80.79       81.49      0.60 o
   1   3  16      202.40      201.83      0.90 o
   2   3  16       77.10       77.21      0.47 o
   3   3  16       23.78       24.04      0.24 o
   4   3  16       62.04       62.02      0.48 o
   5   3  16       29.50       30.00      0.37 o
   6   3  16       29.71       29.09      0.41 o
   7   3  16       35.75       36.12      0.53 o
   8   3  16       16.81       17.48      0.59 o
   9   3  16       16.41       16.29      0.66 o
   0   4  16       68.61       67.10      0.59 o
   1   4  16      138.37      138.17      0.67 o
   2   4  16       81.25       80.24      0.55 o
   3   4  16      308.69      305.35      1.35 o
   4   4  16      138.08      137.89      0.81 o
   5   4  16       71.70       71.48      0.62 o
   6   4  16       46.46       47.65      0.53 o
   7   4  16       29.05       28.24      0.51 o
   8   4  16        3.67        4.36      0.50 o
   9   4  16        8.46       10.37      0.64 o
   0   5  16      124.84      123.81      0.86 o
   1   5  16      137.34      136.61      0.70 o
   2   5  16      125.90      125.96      0.68 o
   3   5  16       72.92       72.84      0.53 o
   4   5  16        7.43        7.55      0.23 o
   5   5  16       97.81      100.13      0.75 o
   6   5  16       64.27       62.85      0.68 o
   7   5  16       39.53       39.07      0.67 o
   8   5  16       29.16       30.45      0.79 o
   9   5  16       35.86       37.49      1.06 o
   0   6  16      141.07      140.67      1.08 o
   1   6  16       14.99       15.03      0.23 o
   2   6  16      275.44      273.98      1.38 o
   3   6  16       21.34       21.27      0.35 o
   4   6  16      212.83      213.02      1.27 o
   5   6  16        7.84        7.79      0.30 o
   6   6  16       21.38       20.74      0.54 o
   7   6  16       22.37       21.58      0.66 o
   8   6  16       20.67       21.35      0.73 o
   0   7  16        9.05        9.84      0.28 o
   1   7  16       65.98       65.22      0.52 o
   2   7  16      127.83      128.10      0.82 o
   3   7  16       24.14       23.84      0.40 o
   4   7  16      176.76      177.60      1.18 o
   5   7  16       10.66        9.77      0.35 o
   6   7  16       12.34       11.18      0.45 o
   7   7  16        7.12        8.65      0.55 o
   8   7  16        5.22        5.65      0.59 o
   0   8  16       15.05       13.97      0.41 o
   1   8  16       27.98       27.67      0.35 o
   2   8  16       67.14       66.47      0.56 o
   3   8  16       47.02       47.41      0.54 o
   4   8  16       16.40       17.01      0.40 o
   5   8  16       39.35       39.65      0.66 o
   6   8  16       25.11       24.99      0.65 o
   7   8  16       23.71       23.81      0.82 o
   8   8  16        7.77        8.64      0.72 o
   0   9  16       90.79       87.37      0.96 o
   1   9  16       11.29       11.33      0.30 o
   2   9  16        2.03        2.45      0.24 o
   3   9  16       61.29       61.21      0.61 o
   4   9  16       47.94       48.43      0.76 o
   5   9  16        3.87        3.71      0.41 o
   6   9  16       32.69       33.71      0.83 o
   7   9  16        8.86        9.06      0.63 o
   0  10  16      248.65      249.61      2.04 o
   1  10  16       46.33       45.71      0.52 o
   2  10  16      219.84      219.75      1.58 o
   3  10  16        4.90        5.56      0.34 o
   4  10  16      102.12      101.96      1.30 o
   5  10  16       20.79       20.49      0.66 o
   6  10  16       76.36       76.68      1.20 o
   7  10  16       11.62       12.06      0.72 o
   0  11  16        8.55        9.71      0.50 o
   1  11  16       73.18       71.98      0.84 o
   2  11  16       52.93       52.32      0.69 o
   3  11  16       10.76       11.18      0.45 o
   4  11  16        8.46        9.13      0.49 o
   5  11  16        9.50        9.57      0.57 o
   6  11  16        0.36        0.10      0.31 o
   0  12  16      149.60      154.35      2.02 o
   1  12  16       36.67       38.07      0.68 o
   2  12  16       14.27       14.42      0.51 o
   3  12  16       42.27       44.12      0.89 o
   4  12  16       21.13       19.19      0.69 o
   5  12  16       25.52       26.66      0.79 o
   0  13  16        9.62        9.80      0.78 o
   1  13  16       12.35       12.15      0.54 o
   2  13  16        4.91        5.85      0.49 o
   3  13  16       27.38       28.86      0.78 o
   4  13  16        6.15        6.64      0.57 o
   0  14  16        0.00        0.00      0.00 o
   1  14  16       21.74       21.01      0.67 o
   2  14  16       22.91       22.77      0.72 o
   3  14  16       18.14       17.46      0.70 o
   1   0  17       52.44       52.82      0.59 o
   2   0  17      267.52      264.41      1.56 o
   3   0  17       27.01       26.35      0.34 o
   4   0  17      562.85      564.48      3.15 o
   5   0  17        6.47        7.12      0.30 o
   6   0  17       41.36       41.98      0.66 o
   7   0  17       42.98       42.01      0.81 o
   8   0  17       21.88       22.49      0.85 o
   9   0  17        0.08        0.00      0.00 o
   0   1  17      132.48      134.91      1.05 o
   1   1  17       65.59       64.40      0.48 o
   2   1  17      575.00      577.80      2.37 o
   3   1  17       70.54       70.69      0.43 o
   4   1  17       84.84       84.64      0.55 o
   5   1  17       11.21       11.97      0.26 o
   6   1  17       72.08       71.20      0.58 o
   7   1  17       30.69       30.03      0.50 o
   8   1  17       42.84       42.20      0.88 o
   9   1  17       20.70       20.95      0.68 o
   0   2  17       41.38       41.23      0.52 o
   1   2  17      433.83      429.39      1.91 o
   2   2  17      164.01      165.82      0.83 o
   3   2  17       29.80       29.59      0.27 o
   4   2  17      367.13      370.43      1.60 o
   5   2  17      158.45      157.22      0.92 o
   6   2  17       54.40       54.92      0.52 o
   7   2  17       47.62       48.66      0.65 o
   8   2  17        9.54        9.41      0.48 o
   9   2  17        4.50        3.79      0.54 o
   0   3  17      102.02      101.08      0.68 o
   1   3  17      308.59      305.93      1.27 o
   2   3  17      171.02      168.87      0.82 o
   3   3  17      303.55      303.01      1.37 o
   4   3  17      206.00      204.23      1.09 o
   5   3  17      186.47      187.25      1.09 o
   6   3  17      102.78      103.56      0.84 o
   7   3  17        6.79        6.54      0.38 o
   8   3  17        6.27        7.07      0.50 o
   9   3  17       14.48       15.24      0.74 o
   0   4  17      283.80      280.01      1.61 o
   1   4  17      383.27      381.34      1.59 o
   2   4  17       81.06       80.35      0.54 o
   3   4  17       40.42       41.31      0.38 o
   4   4  17        4.99        5.20      0.21 o
   5   4  17       15.09       14.68      0.32 o
   6   4  17       69.91       69.39      0.75 o
   7   4  17       71.35       71.49      0.84 o
   8   4  17        5.33        4.91      0.48 o
   9   4  17       57.61       57.56      1.04 o
   0   5  17       49.83       49.29      0.57 o
   1   5  17      163.00      162.43      0.83 o
   2   5  17       87.00       85.86      0.60 o
   3   5  17      224.47      223.31      1.18 o
   4   5  17        6.88        7.10      0.24 o
   5   5  17       42.86       43.16      0.53 o
   6   5  17       19.41       19.99      0.52 o
   7   5  17       13.01       12.70      0.51 o
   8   5  17       21.45       22.54      0.70 o
   9   5  17       17.13       17.91      0.95 o
   0   6  17        1.39        1.43      0.19 o
   1   6  17       77.81       78.06      0.53 o
   2   6  17       66.01       65.86      0.49 o
   3   6  17       10.86       10.70      0.28 o
   4   6  17      146.35      145.64      1.02 o
   5   6  17        3.13        3.44      0.28 o
   6   6  17        9.49        9.57      0.44 o
   7   6  17       66.21       65.70      1.14 o
   8   6  17        2.82        2.30      0.58 o
   0   7  17       82.37       77.80      0.78 o
   1   7  17      328.30      328.57      1.58 o
   2   7  17       73.56       72.76      0.63 o
   3   7  17      121.00      122.60      0.91 o
   4   7  17       28.29       29.31      0.49 o
   5   7  17       71.89       72.28      0.91 o
   6   7  17       60.76       62.47      0.86 o
   7   7  17       15.68       16.80      0.69 o
   8   7  17       17.68       17.84      0.88 o
   0   8  17       12.59       12.74      0.40 o
   1   8  17       51.16       50.99      0.53 o
   2   8  17      289.79      289.01      1.49 o
   3   8  17       41.68       41.39      0.55 o
   4   8  17      240.91      242.89      1.93 o
   5   8  17       65.98       67.12      0.93 o
   6   8  17        0.77        1.32      0.49 o
   7   8  17        0.52        0.27      0.53 o
   8   8  17       19.94       19.32      0.81 o
   0   9  17       26.98       25.93      0.53 o
   1   9  17       40.53       40.25      0.48 o
   2   9  17      158.18      157.97      1.07 o
   3   9  17       27.08       26.90      0.50 o
   4   9  17       16.97       17.24      0.54 o
   5   9  17       50.40       52.18      0.95 o
   6   9  17       58.62       57.76      1.15 o
   7   9  17        3.16        3.76      0.61 o
   0  10  17        0.04        0.32      0.63 o
   1  10  17        2.32        1.94      0.29 o
   2  10  17       13.55       13.09      0.39 o
   3  10  17       56.07       56.78      0.75 o
   4  10  17       47.26       48.15      0.86 o
   5  10  17        6.34        6.58      0.53 o
   6  10  17        5.85        5.71      0.60 o
   7  10  17       16.54       16.85      0.78 o
   0  11  17       28.51       30.02      0.84 o
   1  11  17       36.08       37.75      0.60 o
   2  11  17       12.08       13.09      0.43 o
   3  11  17      181.37      188.80      1.68 o
   4  11  17        6.37        7.41      0.52 o
   5  11  17       10.19       10.86      0.62 o
   6  11  17       30.13       29.72      0.93 o
   0  12  17       59.94       61.36      1.31 o
   1  12  17       60.72       60.07      0.87 o
   2  12  17       36.35       36.68      0.74 o
   3  12  17       32.09       32.23      0.80 o
   4  12  17        7.70        8.95      0.54 o
   5  12  17        2.08        2.02      0.58 o
   0  13  17        0.67        1.35      0.72 o
   1  13  17       37.25       36.37      0.83 o
   2  13  17       11.34       11.68      0.55 o
   3  13  17       16.28       15.33      0.63 o
   4  13  17       19.51       20.28      0.74 o
   0  14  17        4.50        5.28      0.85 o
   1  14  17       50.36       51.15      0.91 o
   2  14  17       17.03       18.97      0.73 o
   0   0  18      115.34      115.55      1.39 o
   1   0  18      580.69      582.73      3.45 o
   2   0  18      176.81      176.55      1.59 o
   3   0  18        1.60        2.06      0.19 o
   4   0  18        4.82        5.33      0.29 o
   5   0  18       72.82       73.68      0.87 o
   6   0  18        2.35        1.80      0.35 o
   7   0  18       63.32       63.43      1.10 o
   8   0  18       24.03       24.52      0.96 o
   9   0  18       22.80       23.23      1.08 o
   0   1  18      357.94      355.72      2.35 o
   1   1  18       81.77       80.59      0.58 o
   2   1  18       67.29       65.47      0.51 o
   3   1  18       48.96       48.66      0.37 o
   4   1  18       63.74       64.05      0.48 o
   5   1  18       92.83       93.35      0.68 o
   6   1  18       56.41       56.07      0.54 o
   7   1  18       58.78       59.48      0.70 o
   8   1  18        1.18        0.66      0.55 o
   9   1  18       12.51       12.53      0.65 o
   0   2  18        2.78        2.94      0.22 o
   1   2  18       12.45       11.99      0.24 o
   2   2  18        1.60        1.62      0.14 o
   3   2  18      122.50      122.62      0.70 o
   4   2  18       92.11       92.43      0.60 o
   5   2  18       33.01       33.21      0.45 o
   6   2  18        3.68        3.59      0.26 o
   7   2  18       10.03        9.35      0.42 o
   8   2  18        7.02        7.60      0.49 o
   9   2  18       14.74       15.99      0.71 o
   0   3  18       73.02       71.73      0.73 o
   1   3  18       40.94       40.26      0.33 o
   2   3  18       57.06       57.02      0.42 o
   3   3  18      114.85      115.09      0.67 o
   4   3  18       26.10       26.41      0.35 o
   5   3  18       26.20       27.00      0.41 o
   6   3  18       12.66       12.87      0.36 o
   7   3  18        8.46        9.66      0.42 o
   8   3  18        1.69        1.85      0.51 o
   9   3  18        8.62        7.63      0.65 o
   0   4  18        2.63        2.85      0.18 o
   1   4  18       35.47       34.67      0.33 o
   2   4  18      175.74      175.36      0.91 o
   3   4  18       20.89       20.82      0.30 o
   4   4  18      344.53      342.52      1.72 o
   5   4  18       90.57       91.52      0.81 o
   6   4  18       42.54       42.89      0.65 o
   7   4  18        0.87        0.64      0.44 o
   8   4  18        5.78        5.26      0.53 o
   9   4  18        1.11        0.74      0.74 o
   0   5  18       18.35       18.83      0.35 o
   1   5  18       36.09       35.14      0.35 o
   2   5  18      152.23      153.08      0.92 o
   3   5  18       22.19       21.23      0.32 o
   4   5  18       78.98       78.79      0.70 o
   5   5  18        8.50        9.01      0.33 o
   6   5  18       57.67       55.54      0.76 o
   7   5  18        0.93        0.74      0.50 o
   8   5  18       21.30       21.42      0.72 o
   0   6  18        5.52        5.57      0.25 o
   1   6  18      109.27      107.50      0.69 o
   2   6  18       25.62       25.91      0.36 o
   3   6  18       43.22       43.36      0.53 o
   4   6  18       69.16       66.67      0.68 o
   5   6  18       18.08       19.57      0.50 o
   6   6  18        0.55        0.63      0.48 o
   7   6  18       45.83       44.81      0.89 o
   8   6  18        9.18        8.78      0.73 o
   0   7  18        0.00        0.14      0.28 o
   1   7  18       47.16       47.70      0.48 o
   2   7  18       44.51       44.61      0.46 o
   3   7  18      154.56      152.93      1.17 o
   4   7  18       23.73       23.80      0.47 o
   5   7  18       22.08       20.65      0.55 o
   6   7  18       44.18       43.61      0.81 o
   7   7  18       11.18       11.08      0.66 o
   8   7  18        7.74        7.55      0.68 o
   0   8  18       60.52       60.41      0.78 o
   1   8  18       33.60       34.68      0.44 o
   2   8  18       93.83       93.05      0.74 o
   3   8  18        8.97        9.14      0.33 o
   4   8  18        8.79        9.60      0.43 o
   5   8  18       12.79       13.69      0.50 o
   6   8  18        0.33        0.43      0.85 o
   7   8  18        3.20        4.10      0.65 o
   0   9  18       11.01       11.67      0.45 o
   1   9  18       76.39       77.06      0.67 o
   2   9  18       39.67       39.67      0.54 o
   3   9  18       30.79       30.19      0.53 o
   4   9  18        4.83        4.79      0.44 o
   5   9  18       22.69       21.50      0.67 o
   6   9  18       19.58       20.33      0.78 o
   7   9  18        5.71        5.81      0.68 o
   0  10  18        0.41        0.42      0.83 o
   1  10  18       71.90       73.56      0.79 o
   2  10  18       29.40       30.17      0.56 o
   3  10  18       13.75       12.62      0.46 o
   4  10  18       37.85       36.66      0.91 o
   5  10  18        4.40        3.79      0.51 o
   6  10  18        3.24        2.85      0.62 o
   0  11  18      174.38      170.37      2.69 o
   1  11  18       49.30       49.34      0.80 o
   2  11  18       23.22       23.41      0.57 o
   3  11  18        2.09        1.45      0.45 o
   4  11  18        6.05        7.18      0.51 o
   5  11  18        6.75        7.90      0.61 o
   6  11  18       56.14       58.65      1.15 o
   0  12  18        1.11        1.32      0.70 o
   1  12  18        2.40        2.46      0.46 o
   2  12  18        8.64        8.82      0.48 o
   3  12  18       12.17       12.96      0.58 o
   4  12  18       28.28       28.77      0.80 o
   5  12  18        4.95        5.19      0.63 o
   0  13  18       10.50       12.51      0.83 o
   1  13  18        4.23        3.67      0.50 o
   2  13  18       16.51       16.21      0.64 o
   3  13  18       14.55       14.68      0.65 o
   0  14  18        5.53        6.57      0.84 o
   1  14  18        7.38        8.96      0.66 o
   2  14  18        0.72        0.66      0.99 o
   1   0  19      266.37      263.64      1.87 o
   2   0  19      284.96      287.26      2.07 o
   3   0  19      175.97      175.14      1.30 o
   4   0  19      409.41      410.46      2.74 o
   5   0  19      233.99      231.99      1.93 o
   6   0  19       14.26       14.20      0.50 o
   7   0  19        7.11        7.05      0.70 o
   8   0  19       13.57       15.49      0.96 o
   9   0  19        4.70        5.46      0.90 o
   0   1  19      372.01      370.69      2.38 o
   1   1  19       56.08       55.83      0.48 o
   2   1  19      211.15      209.16      1.18 o
   3   1  19      120.86      120.43      0.71 o
   4   1  19       20.52       19.87      0.34 o
   5   1  19       15.59       16.23      0.33 o
   6   1  19      127.60      128.77      0.95 o
   7   1  19        2.02        2.23      0.43 o
   8   1  19       31.21       32.52      0.80 o
   9   1  19       11.94       12.72      0.74 o
   0   2  19      364.37      367.57      2.43 o
   1   2  19       35.86       36.40      0.39 o
   2   2  19      210.28      207.83      1.13 o
   3   2  19      129.73      130.37      0.83 o
   4   2  19      243.83      245.79      1.41 o
   5   2  19       23.47       23.99      0.40 o
   6   2  19       54.61       55.85      0.67 o
   7   2  19        3.49        2.98      0.44 o
   8   2  19       35.04       35.58      0.82 o
   9   2  19       32.52       35.22      0.92 o
   0   3  19        1.47        1.16      0.23 o
   1   3  19      267.66      264.25      1.21 o
   2   3  19      229.30      228.55      1.22 o
   3   3  19      181.83      180.19      1.06 o
   4   3  19       38.18       37.99      0.45 o
   5   3  19      194.83      196.32      1.28 o
   6   3  19        1.42        1.16      0.35 o
   7   3  19       42.88       43.16      0.84 o
   8   3  19       11.84       12.75      0.61 o
   0   4  19        7.15        7.55      0.23 o
   1   4  19      483.82      481.51      2.07 o
   2   4  19       95.80       96.90      0.65 o
   3   4  19        5.23        5.31      0.25 o
   4   4  19       45.72       47.11      0.55 o
   5   4  19       82.45       83.06      0.81 o
   6   4  19        0.19        0.57      0.40 o
   7   4  19       81.96       81.84      1.10 o
   8   4  19       32.95       34.14      0.99 o
   0   5  19       28.49       28.16      0.43 o
   1   5  19       39.08       39.24      0.43 o
   2   5  19      117.05      116.16      0.86 o
   3   5  19      260.29      261.62      1.60 o
   4   5  19       19.21       19.64      0.39 o
   5   5  19       52.02       52.76      0.69 o
   6   5  19       75.99       75.93      1.05 o
   7   5  19        7.75        7.80      0.51 o
   8   5  19        8.09        7.44      0.59 o
   0   6  19       51.51       53.27      0.74 o
   1   6  19      222.95      220.88      1.25 o
   2   6  19       15.07       14.94      0.32 o
   3   6  19      105.70      106.05      0.91 o
   4   6  19       18.23       18.24      0.39 o
   5   6  19       66.39       66.17      0.92 o
   6   6  19       17.06       17.86      0.66 o
   7   6  19       53.35       55.70      1.32 o
   8   6  19        0.73        0.78      0.76 o
   0   7  19       69.93       69.59      0.83 o
   1   7  19      163.89      163.84      1.02 o
   2   7  19      110.93      109.19      0.80 o
   3   7  19       94.02       94.56      0.85 o
   4   7  19        3.34        3.27      0.37 o
   5   7  19       39.05       38.67      0.76 o
   6   7  19       30.99       31.36      0.78 o
   7   7  19       20.50       20.74      0.82 o
   0   8  19       19.27       20.08      0.51 o
   1   8  19        5.26        5.62      0.28 o
   2   8  19       55.31       54.69      0.67 o
   3   8  19       77.43       78.40      0.86 o
   4   8  19      135.96      134.87      1.66 o
   5   8  19       22.63       21.86      0.66 o
   6   8  19       32.95       33.17      0.92 o
   7   8  19        5.60        4.93      0.71 o
   0   9  19       28.28       27.76      0.68 o
   1   9  19       92.80       94.91      0.91 o
   2   9  19       43.45       44.14      0.71 o
   3   9  19       98.56      101.97      1.18 o
   4   9  19       14.86       17.20      0.67 o
   5   9  19       54.22       56.43      1.03 o
   6   9  19       18.94       20.60      0.81 o
   7   9  19        7.74        7.29      0.74 o
   0  10  19       40.75       40.88      1.06 o
   1  10  19       46.48       47.76      0.78 o
   2  10  19       62.25       64.99      1.01 o
   3  10  19       18.98       18.00      0.60 o
   4  10  19       77.99       79.12      1.39 o
   5  10  19       31.02       32.04      1.01 o
   6  10  19        0.13        0.25      0.49 o
   0  11  19       35.84       36.06      1.04 o
   1  11  19       24.54       24.11      0.63 o
   2  11  19       48.61       48.56      0.85 o
   3  11  19       44.07       44.07      0.91 o
   4  11  19       35.63       34.38      0.91 o
   5  11  19       13.69       13.79      0.70 o
   0  12  19        6.95        8.75      0.70 o
   1  12  19       48.07       50.13      0.90 o
   2  12  19        0.31        0.43      0.85 o
   3  12  19        4.35        4.38      0.52 o
   4  12  19        2.87        3.27      0.57 o
   0  13  19        0.09        0.44      0.87 o
   1  13  19       22.31       23.81      0.69 o
   2  13  19       39.89       42.23      0.96 o
   3  13  19       18.29       17.16      0.69 o
   0  14  19        8.87        9.23      0.79 o
   0   0  20      348.55      350.45      3.67 o
   1   0  20      198.05      200.41      1.89 o
   2   0  20       68.74       68.99      0.81 o
   3   0  20       96.11       95.31      0.95 o
   4   0  20      166.66      169.34      1.43 o
   5   0  20        1.97        1.81      0.36 o
   6   0  20      142.05      142.24      1.70 o
   7   0  20       54.94       54.14      1.63 o
   8   0  20       17.75       18.66      1.05 o
   0   1  20        3.58        4.42      0.25 o
   1   1  20       38.86       38.17      0.41 o
   2   1  20      144.76      143.86      0.91 o
   3   1  20      166.00      164.69      1.08 o
   4   1  20       76.84       77.23      0.63 o
   5   1  20       58.84       57.84      0.59 o
   6   1  20        5.38        5.69      0.35 o
   7   1  20        9.63        9.73      0.53 o
   8   1  20       15.73       15.65      0.68 o
   0   2  20      169.90      172.60      1.40 o
   1   2  20      108.10      107.97      0.73 o
   2   2  20       54.42       53.01      0.48 o
   3   2  20      128.57      130.08      0.91 o
   4   2  20       45.22       44.52      0.50 o
   5   2  20       24.77       24.26      0.43 o
   6   2  20       22.31       22.79      0.55 o
   7   2  20       32.94       35.82      0.77 o
   8   2  20        3.39        2.91      0.55 o
   0   3  20      405.13      403.45      2.73 o
   1   3  20       40.90       41.46      0.40 o
   2   3  20       88.10       86.25      0.77 o
   3   3  20      123.20      123.95      0.86 o
   4   3  20        8.59        8.99      0.30 o
   5   3  20       42.70       42.16      0.63 o
   6   3  20      100.11      101.60      1.28 o
   7   3  20       12.41       12.74      0.56 o
   8   3  20       25.20       25.68      0.82 o
   0   4  20        4.74        4.90      0.26 o
   1   4  20       19.89       19.47      0.36 o
   2   4  20       64.57       65.08      0.60 o
   3   4  20       25.20       25.58      0.42 o
   4   4  20      158.38      159.25      1.13 o
   5   4  20       25.21       25.37      0.62 o
   6   4  20        7.61        7.24      0.44 o
   7   4  20        0.41        0.18      0.36 o
   8   4  20        2.04        2.39      0.60 o
   0   5  20       65.90       66.65      0.75 o
   1   5  20       47.45       48.41      0.48 o
   2   5  20       67.53       69.37      0.70 o
   3   5  20       92.98       92.82      0.86 o
   4   5  20        5.83        6.14      0.31 o
   5   5  20       56.36       56.12      0.79 o
   6   5  20       12.55       12.66      0.63 o
   7   5  20        7.59        8.15      0.58 o
   8   5  20       34.84       33.78      0.96 o
   0   6  20        2.51        2.55      0.31 o
   1   6  20       81.32       79.27      0.65 o
   2   6  20       43.63       43.73      0.54 o
   3   6  20       49.19       48.89      0.58 o
   4   6  20       99.54      100.15      0.98 o
   5   6  20       17.96       17.32      0.53 o
   6   6  20       52.48       52.90      0.94 o
   7   6  20       16.27       16.94      0.78 o
   8   6  20        0.94        1.21      0.69 o
   0   7  20        0.03        0.33      0.49 o
   1   7  20       63.59       64.50      0.61 o
   2   7  20       44.82       44.77      0.57 o
   3   7  20       82.93       82.50      0.81 o
   4   7  20        7.40        7.33      0.42 o
   5   7  20       43.09       42.99      0.80 o
   6   7  20        8.20        8.96      0.54 o
   7   7  20        0.39        0.23      0.46 o
   0   8  20      143.15      145.92      1.42 o
   1   8  20      199.86      198.23      1.25 o
   2   8  20        0.90        0.75      0.33 o
   3   8  20       14.09       13.36      0.52 o
   4   8  20        7.60        7.51      0.50 o
   5   8  20       15.11       15.13      0.62 o
   6   8  20        3.55        3.84      0.71 o
   7   8  20       45.95       45.38      1.31 o
   0   9  20       20.82       21.95      0.66 o
   1   9  20       14.90       15.53      0.44 o
   2   9  20       12.85       13.86      0.49 o
   3   9  20       22.04       21.70      0.71 o
   4   9  20        5.92        6.33      0.58 o
   5   9  20        7.67        7.58      0.58 o
   6   9  20        6.90        5.37      0.71 o
   0  10  20        9.75       10.55      0.59 o
   1  10  20       30.48       30.31      0.62 o
   2  10  20       26.27       26.86      0.63 o
   3  10  20        0.51        1.10      0.46 o
   4  10  20       34.31       34.19      0.88 o
   5  10  20       17.52       18.96      0.80 o
   6  10  20       48.45       52.52      1.26 o
   0  11  20       19.28       18.47      0.80 o
   1  11  20       10.68       11.75      0.53 o
   2  11  20       74.29       76.24      1.22 o
   3  11  20        5.63        4.94      0.52 o
   4  11  20       14.15       14.69      0.72 o
   5  11  20       10.09       11.99      0.77 o
   0  12  20        0.11        0.59      1.17 o
   1  12  20       10.70       10.68      0.59 o
   2  12  20       25.09       26.33      0.78 o
   3  12  20       11.79       12.04      0.64 o
   4  12  20       21.58       22.70      0.96 o
   0  13  20       42.32       43.96      1.29 o
   1  13  20       10.11       10.61      0.62 o
   2  13  20        2.07        2.30      0.59 o
   1   0  21       10.92       11.55      0.39 o
   2   0  21      341.78      341.00      2.61 o
   3   0  21      143.27      140.72      1.43 o
   4   0  21      198.85      196.82      1.77 o
   5   0  21        2.03        2.45      0.45 o
   6   0  21       67.32       66.63      1.30 o
   7   0  21        0.57        0.74      1.22 o
   8   0  21        0.11        0.00      0.00 o
   0   1  21      201.45      200.47      1.78 o
   1   1  21       74.43       73.88      0.63 o
   2   1  21      164.33      162.66      1.06 o
   3   1  21       48.52       48.06      0.61 o
   4   1  21       32.56       33.22      0.52 o
   5   1  21       41.90       42.18      0.62 o
   6   1  21       39.21       39.97      0.70 o
   7   1  21       25.45       27.29      0.81 o
   8   1  21       56.15       56.28      1.21 o
   0   2  21       11.39       11.81      0.36 o
   1   2  21      108.27      107.44      0.78 o
   2   2  21       16.00       16.16      0.32 o
   3   2  21       34.72       34.14      0.50 o
   4   2  21       17.37       17.31      0.40 o
   5   2  21       37.94       38.45      0.67 o
   6   2  21       14.35       13.92      0.51 o
   7   2  21       24.30       24.81      0.76 o
   8   2  21       25.12       25.88      0.87 o
   0   3  21      179.10      179.31      1.57 o
   1   3  21       27.77       27.97      0.39 o
   2   3  21      119.57      120.19      0.91 o
   3   3  21      241.10      240.85      1.50 o
   4   3  21       16.87       16.88      0.42 o
   5   3  21       15.94       15.00      0.51 o
   6   3  21       17.17       17.44      0.59 o
   7   3  21        0.34        0.58      0.65 o
   8   3  21        2.21        2.58      0.58 o
   0   4  21       91.85       92.52      1.02 o
   1   4  21       66.85       66.40      0.63 o
   2   4  21        4.64        4.82      0.27 o
   3   4  21       84.86       85.46      0.80 o
   4   4  21       24.76       24.48      0.50 o
   5   4  21       37.91       38.98      0.73 o
   6   4  21        4.50        4.84      0.49 o
   7   4  21       35.11       36.03      0.89 o
   8   4  21       10.25       11.83      0.79 o
   0   5  21      103.49      104.20      1.11 o
   1   5  21       64.94       64.73      0.62 o
   2   5  21      133.12      134.67      1.11 o
   3   5  21       51.74       51.38      0.62 o
   4   5  21       56.48       56.19      0.74 o
   5   5  21      196.24      198.63      1.88 o
   6   5  21       18.66       18.72      0.66 o
   7   5  21        5.24        5.44      0.62 o
   8   5  21        6.01        4.96      0.64 o
   0   6  21       89.00       88.68      1.09 o
   1   6  21      190.85      190.36      1.34 o
   2   6  21       31.55       31.37      0.47 o
   3   6  21       92.03       93.26      0.84 o
   4   6  21       53.07       53.02      0.88 o
   5   6  21       97.70       97.25      1.38 o
   6   6  21       27.96       28.49      0.79 o
   7   6  21       20.64       21.99      0.86 o
   0   7  21      125.00      124.95      1.33 o
   1   7  21       61.34       62.33      0.73 o
   2   7  21       24.39       24.19      0.47 o
   3   7  21       30.10       31.73      0.63 o
   4   7  21       15.87       16.41      0.57 o
   5   7  21        0.19        0.48      0.76 o
   6   7  21       18.03       18.61      0.90 o
   7   7  21        9.56       10.04      0.86 o
   0   8  21       13.26       14.00      0.55 o
   1   8  21        1.80        1.67      0.33 o
   2   8  21       47.27       48.76      0.80 o
   3   8  21        1.45        2.21      0.47 o
   4   8  21       40.07       40.57      1.01 o
   5   8  21       27.48       28.08      0.91 o
   6   8  21       15.07       15.66      0.84 o
   7   8  21        0.03        0.37      0.73 o
   0   9  21      110.88      110.47      1.44 o
   1   9  21       32.60       34.28      0.68 o
   2   9  21       41.68       42.44      0.83 o
   3   9  21        6.38        6.27      0.52 o
   4   9  21        9.12        9.80      0.74 o
   5   9  21        4.27        4.67      0.60 o
   6   9  21        5.99        5.86      0.73 o
   0  10  21       12.86       14.02      0.78 o
   1  10  21       73.67       74.93      1.11 o
   2  10  21       24.13       23.79      0.70 o
   3  10  21       54.19       54.42      1.02 o
   4  10  21       21.99       22.46      0.81 o
   5  10  21       16.16       16.71      0.80 o
   0  11  21        9.69       10.67      0.78 o
   1  11  21       10.45       10.65      0.58 o
   2  11  21        3.30        3.68      0.50 o
   3  11  21       27.28       25.62      0.78 o
   4  11  21        2.18        1.33      0.71 o
   0  12  21       30.85       29.95      1.22 o
   1  12  21       22.57       21.31      0.80 o
   2  12  21       18.06       18.86      0.73 o
   3  12  21        6.07        5.28      0.62 o
   0  13  21        8.69        9.13      0.91 o
   1  13  21        0.09        0.54      0.86 o
   0   0  22       61.03       63.43      1.26 o
   1   0  22       88.23       88.05      1.01 o
   2   0  22       38.22       38.80      0.66 o
   3   0  22       45.61       44.20      0.78 o
   4   0  22       55.02       55.92      0.99 o
   5   0  22       64.55       65.62      1.13 o
   6   0  22       38.89       39.97      1.17 o
   7   0  22       47.55       49.20      1.54 o
   8   0  22        2.18        1.87      0.95 o
   0   1  22        0.38        1.21      0.38 o
   1   1  22       44.25       44.13      0.49 o
   2   1  22        9.97       10.53      0.30 o
   3   1  22      211.77      211.40      1.41 o
   4   1  22       57.57       58.19      0.69 o
   5   1  22      121.41      121.55      1.15 o
   6   1  22        5.84        5.77      0.48 o
   7   1  22        9.16        9.63      0.65 o
   8   1  22        9.70       11.46      0.73 o
   0   2  22       10.91       10.77      0.41 o
   1   2  22      308.33      307.98      1.80 o
   2   2  22      125.15      124.75      0.97 o
   3   2  22      138.35      139.83      1.12 o
   4   2  22       60.04       59.13      0.67 o
   5   2  22       48.02       48.15      0.85 o
   6   2  22       14.35       13.62      0.53 o
   7   2  22       62.60       65.56      1.28 o
   8   2  22        8.33        6.83      0.67 o
   0   3  22      236.67      235.61      2.26 o
   1   3  22       59.24       59.21      0.59 o
   2   3  22       58.79       59.58      0.67 o
   3   3  22        9.20       10.02      0.35 o
   4   3  22        3.14        3.30      0.30 o
   5   3  22        6.74        6.72      0.44 o
   6   3  22       11.57       11.11      0.63 o
   7   3  22        9.14        9.41      0.64 o
   8   3  22       59.61       62.66      1.28 o
   0   4  22      150.98      154.46      1.51 o
   1   4  22       31.15       32.15      0.46 o
   2   4  22      149.56      149.14      1.12 o
   3   4  22       16.22       16.90      0.43 o
   4   4  22       94.24       94.32      1.02 o
   5   4  22       22.37       21.60      0.60 o
   6   4  22      120.37      123.11      1.53 o
   7   4  22       17.57       19.13      0.73 o
   8   4  22        3.88        4.26      0.66 o
   0   5  22      378.25      379.41      3.10 o
   1   5  22        9.91       10.78      0.34 o
   2   5  22       83.82       84.72      0.82 o
   3   5  22       11.74       11.19      0.36 o
   4   5  22       74.90       76.77      0.99 o
   5   5  22       10.34       10.82      0.60 o
   6   5  22       30.18       31.48      0.83 o
   7   5  22        3.20        3.18      0.64 o
   0   6  22       57.84       57.99      1.04 o
   1   6  22      117.76      117.24      1.00 o
   2   6  22       32.06       31.78      0.57 o
   3   6  22       12.09       13.05      0.45 o
   4   6  22       39.72       40.22      0.87 o
   5   6  22       15.15       16.67      0.62 o
   6   6  22       23.48       25.36      0.78 o
   7   6  22       25.15       24.87      1.00 o
   0   7  22      248.86      251.58      2.25 o
   1   7  22       22.10       22.93      0.47 o
   2   7  22       30.18       29.92      0.58 o
   3   7  22       34.52       33.54      0.76 o
   4   7  22        6.93        6.41      0.52 o
   5   7  22       74.17       72.77      1.21 o
   6   7  22       25.90       24.75      0.84 o
   7   7  22       20.38       21.00      0.89 o
   0   8  22        2.38        2.03      0.50 o
   1   8  22       85.06       82.90      0.94 o
   2   8  22       20.37       20.71      0.63 o
   3   8  22       20.66       21.15      0.68 o
   4   8  22       16.03       16.52      0.75 o
   5   8  22       27.35       28.48      0.85 o
   6   8  22        2.60        2.45      0.70 o
   0   9  22      156.26      162.22      2.28 o
   1   9  22        9.73       10.35      0.46 o
   2   9  22       77.50       80.94      1.08 o
   3   9  22       50.89       52.50      1.03 o
   4   9  22        7.60        8.92      0.65 o
   5   9  22       74.75       78.03      1.45 o
   6   9  22       24.99       24.94      0.98 o
   0  10  22        1.82        1.85      0.77 o
   1  10  22        8.35        8.21      0.55 o
   2  10  22       16.79       17.54      0.67 o
   3  10  22       12.35       13.63      0.66 o
   4  10  22       34.38       33.16      1.06 o
   5  10  22        5.34        4.61      0.70 o
   0  11  22       93.64       91.42      2.50 o
   1  11  22        2.24        2.23      0.55 o
   2  11  22        8.67        8.42      0.63 o
   3  11  22       25.96       26.17      0.81 o
   4  11  22       13.12       12.51      0.76 o
   0  12  22        5.80        5.55      0.84 o
   1  12  22        2.40        1.87      0.59 o
   2  12  22       14.57       14.03      0.69 o
   3  12  22       14.44       14.47      0.79 o
   1   0  23        5.15        5.38      0.49 o
   2   0  23       14.59       14.23      0.53 o
   3   0  23        1.05        0.86      0.44 o
   4   0  23       18.67       18.49      0.59 o
   5   0  23        3.77        4.46      0.57 o
   6   0  23       49.35       45.75      1.21 o
   7   0  23       13.98       12.06      1.17 o
   8   0  23       16.98       18.15      1.16 o
   0   1  23      235.31      233.90      2.14 o
   1   1  23        5.33        5.54      0.28 o
   2   1  23       30.72       29.02      0.44 o
   3   1  23      107.02      108.23      0.94 o
   4   1  23        5.86        5.68      0.33 o
   5   1  23       13.86       14.87      0.48 o
   6   1  23       11.49       12.56      0.57 o
   7   1  23        0.87        1.31      0.67 o
   8   1  23       38.44       38.46      1.13 o
   0   2  23      157.46      162.71      1.53 o
   1   2  23       97.71       96.72      0.81 o
   2   2  23       96.64       98.98      0.87 o
   3   2  23       45.72       45.53      0.58 o
   4   2  23       10.64       10.50      0.41 o
   5   2  23       50.94       49.41      0.93 o
   6   2  23       30.85       30.26      0.76 o
   7   2  23       32.23       33.90      1.00 o
   8   2  23        2.13        2.19      0.72 o
   0   3  23        3.28        3.03      0.42 o
   1   3  23       50.58       51.17      0.60 o
   2   3  23       17.90       17.65      0.42 o
   3   3  23        0.04        0.17      0.34 o
   4   3  23       36.26       35.76      0.66 o
   5   3  23       44.37       42.99      0.87 o
   6   3  23        6.21        6.31      0.52 o
   7   3  23        4.62        4.61      0.63 o
   0   4  23        0.93        0.99      0.41 o
   1   4  23      169.74      168.95      1.25 o
   2   4  23       18.47       18.96      0.42 o
   3   4  23       46.80       47.76      0.65 o
   4   4  23        5.08        4.85      0.39 o
   5   4  23       37.15       37.31      0.82 o
   6   4  23        4.13        4.96      0.52 o
   7   4  23       25.29       25.61      0.84 o
   0   5  23       24.11       23.13      0.64 o
   1   5  23       31.83       33.60      0.54 o
   2   5  23        2.64        2.79      0.29 o
   3   5  23      104.73      102.16      1.09 o
   4   5  23       20.59       21.64      0.62 o
   5   5  23       61.55       59.23      1.08 o
   6   5  23        9.31        9.89      0.71 o
   7   5  23       23.15       23.10      0.86 o
   0   6  23       15.49       15.25      0.57 o
   1   6  23        6.05        6.22      0.35 o
   2   6  23      104.13      104.72      1.00 o
   3   6  23       31.78       32.31      0.68 o
   4   6  23       95.08       96.48      1.45 o
   5   6  23        1.81        2.16      0.53 o
   6   6  23       20.74       19.88      0.78 o
   7   6  23        1.43        1.30      0.70 o
   0   7  23      251.42      255.95      2.48 o
   1   7  23       29.26       29.43      0.58 o
   2   7  23       44.53       43.60      0.78 o
   3   7  23        7.68        8.30      0.49 o
   4   7  23       31.57       33.02      0.87 o
   5   7  23       26.69       29.92      0.83 o
   6   7  23        9.74       10.58      0.74 o
   0   8  23        3.63        4.74      0.57 o
   1   8  23       29.71       30.14      0.65 o
   2   8  23        2.32        1.90      0.43 o
   3   8  23       24.76       24.46      0.79 o
   4   8  23        0.34        0.93      0.63 o
   5   8  23       19.34       19.55      0.77 o
   6   8  23       29.55       31.19      1.02 o
   0   9  23      231.95      239.45      3.27 o
   1   9  23        6.21        6.17      0.53 o
   2   9  23       15.97       16.16      0.60 o
   3   9  23        4.76        3.90      0.58 o
   4   9  23       10.04        9.05      0.68 o
   5   9  23       15.68       16.82      0.78 o
   0  10  23        0.90        0.55      1.09 o
   1  10  23       35.13       37.01      1.07 o
   2  10  23       11.50       11.70      0.63 o
   3  10  23        5.03        6.09      0.62 o
   4  10  23       16.54       18.39      0.87 o
   0  11  23        2.85        2.48      0.99 o
   1  11  23        5.09        5.47      0.70 o
   2  11  23        1.63        1.23      0.60 o
   3  11  23        6.91        6.26      0.61 o
   0  12  23        2.37        2.24      0.97 o
   1  12  23       39.44       40.28      1.03 o
   2  12  23        2.14        1.75      0.61 o
   0   0  24      109.56      110.80      1.81 o
   1   0  24      184.82      186.65      2.44 o
   2   0  24      102.73      100.36      1.14 o
   3   0  24       60.58       60.01      0.98 o
   4   0  24        4.64        4.74      0.54 o
   5   0  24        5.74        5.29      0.61 o
   6   0  24       28.59       29.22      1.07 o
   7   0  24       64.77       64.33      1.77 o
   0   1  24       12.16       13.77      0.51 o
   1   1  24       28.93       30.26      0.46 o
   2   1  24       27.84       29.17      0.49 o
   3   1  24      190.17      191.33      1.36 o
   4   1  24        0.61        0.74      0.40 o
   5   1  24       88.23       88.66      1.09 o
   6   1  24        3.92        4.25      0.51 o
   7   1  24        1.25        0.98      0.75 o
   0   2  24       11.33       11.82      0.51 o
   1   2  24       97.16       99.71      0.81 o
   2   2  24      127.57      126.94      1.03 o
   3   2  24       21.35       21.29      0.44 o
   4   2  24       45.30       45.14      0.71 o
   5   2  24       61.24       60.01      1.08 o
   6   2  24       11.33       12.71      0.65 o
   7   2  24       44.14       45.77      1.12 o
   0   3  24      272.20      272.96      2.74 o
   1   3  24        4.42        4.19      0.29 o
   2   3  24      164.99      165.34      1.25 o
   3   3  24        0.48        0.80      0.36 o
   4   3  24       30.46       30.67      0.62 o
   5   3  24       57.52       56.39      0.99 o
   6   3  24       30.08       28.12      0.76 o
   7   3  24        1.43        1.08      0.70 o
   0   4  24       67.07       68.46      0.97 o
   1   4  24       20.19       20.03      0.41 o
   2   4  24       43.43       43.34      0.62 o
   3   4  24       12.37       13.24      0.43 o
   4   4  24       55.97       55.91      0.97 o
   5   4  24       20.76       22.04      0.73 o
   6   4  24       38.29       39.34      0.90 o
   7   4  24        0.14        0.70      0.81 o
   0   5  24      563.25      564.09      4.19 o
   1   5  24       27.76       28.12      0.52 o
   2   5  24       23.37       24.04      0.51 o
   3   5  24       26.74       26.53      0.58 o
   4   5  24        0.71        0.98      0.49 o
   5   5  24       24.71       27.22      0.88 o
   6   5  24       67.57       68.58      1.32 o
   7   5  24        1.03        1.33      0.68 o
   0   6  24        0.50        1.10      0.56 o
   1   6  24       83.34       83.90      0.93 o
   2   6  24       62.48       62.18      0.88 o
   3   6  24        5.42        6.33      0.55 o
   4   6  24       45.53       46.31      1.09 o
   5   6  24       28.46       29.21      0.91 o
   6   6  24       34.17       35.77      0.93 o
   0   7  24        0.52        0.61      0.65 o
   1   7  24        4.27        4.45      0.42 o
   2   7  24       14.61       14.80      0.56 o
   3   7  24       27.33       26.52      0.85 o
   4   7  24       21.84       21.13      0.77 o
   5   7  24       49.13       49.97      1.03 o
   6   7  24        0.62        0.66      1.08 o
   0   8  24        5.46        5.00      0.66 o
   1   8  24      188.63      193.35      2.16 o
   2   8  24       12.60       13.30      0.61 o
   3   8  24       21.82       21.77      0.78 o
   4   8  24       37.09       38.28      0.95 o
   5   8  24       41.75       42.17      1.15 o
   0   9  24       20.32       20.69      0.98 o
   1   9  24        2.35        2.61      0.52 o
   2   9  24       14.02       15.63      0.67 o
   3   9  24       53.01       53.42      1.15 o
   4   9  24       10.19       10.96      0.82 o
   5   9  24       27.31       28.99      0.96 o
   0  10  24        0.41        1.10      0.95 o
   1  10  24       16.71       17.80      0.83 o
   2  10  24        9.83       10.53      0.66 o
   3  10  24        5.56        5.55      0.59 o
   4  10  24       17.90       17.79      0.83 o
   0  11  24       69.27       72.51      1.87 o
   1  11  24       17.35       18.47      0.77 o
   2  11  24       16.15       16.77      0.74 o
   3  11  24       18.88       19.31      0.85 o
   0  12  24       11.59       10.79      1.10 o
   1   0  25        0.36        0.96      0.44 o
   2   0  25       66.39       65.09      0.98 o
   3   0  25       48.92       48.21      1.16 o
   4   0  25       36.24       37.67      1.03 o
   5   0  25        4.51        5.28      0.63 o
   6   0  25        8.10        7.81      0.80 o
   7   0  25        6.14        5.46      0.94 o
   0   1  25      129.14      129.37      1.41 o
   1   1  25        6.77        7.01      0.32 o
   2   1  25       64.11       64.29      0.75 o
   3   1  25        8.64        9.94      0.44 o
   4   1  25        3.05        2.90      0.41 o
   5   1  25       15.68       15.67      0.65 o
   6   1  25       26.23       26.49      0.77 o
   7   1  25        2.65        3.58      0.65 o
   0   2  25        0.46        0.48      0.59 o
   1   2  25       34.20       33.95      0.52 o
   2   2  25       22.94       23.98      0.51 o
   3   2  25       21.14       21.16      0.50 o
   4   2  25       33.80       33.19      0.65 o
   5   2  25        2.30        2.05      0.51 o
   6   2  25       22.50       20.38      0.81 o
   7   2  25       33.07       34.16      1.17 o
   0   3  25       51.21       52.25      0.91 o
   1   3  25       21.46       21.50      0.47 o
   2   3  25        4.07        3.96      0.35 o
   3   3  25      102.66      102.95      1.16 o
   4   3  25       33.48       34.17      1.04 o
   5   3  25       57.31       55.59      1.18 o
   6   3  25        8.91        9.48      0.59 o
   7   3  25       12.81       13.75      0.75 o
   0   4  25        2.43        1.74      0.47 o
   1   4  25       83.39       82.41      0.88 o
   2   4  25        5.81        5.81      0.38 o
   3   4  25        7.59        7.27      0.41 o
   4   4  25       10.27        9.80      0.52 o
   5   4  25        4.29        5.24      0.55 o
   6   4  25        1.16        1.10      0.64 o
   7   4  25       21.18       21.91      0.84 o
   0   5  25      162.91      166.96      1.84 o
   1   5  25       19.50       20.02      0.51 o
   2   5  25       92.31       93.41      1.17 o
   3   5  25        6.83        6.99      0.46 o
   4   5  25       10.36       10.93      0.57 o
   5   5  25       39.93       41.55      0.89 o
   6   5  25       21.19       21.41      0.80 o
   0   6  25       24.83       24.12      0.80 o
   1   6  25      129.38      129.19      1.36 o
   2   6  25        3.98        3.85      0.45 o
   3   6  25       69.37       70.16      1.16 o
   4   6  25        9.91       10.10      0.62 o
   5   6  25       23.86       24.85      0.87 o
   6   6  25       12.37       13.62      0.71 o
   0   7  25       42.95       40.53      1.35 o
   1   7  25       18.27       18.86      0.62 o
   2   7  25       15.87       14.70      0.73 o
   3   7  25        1.29        0.74      0.68 o
   4   7  25        5.18        5.45      0.59 o
   5   7  25        0.11        0.28      0.55 o
   6   7  25        5.31        5.33      0.70 o
   0   8  25       25.32       25.39      1.01 o
   1   8  25        9.75       10.07      0.58 o
   2   8  25       24.08       24.51      0.77 o
   3   8  25       46.31       48.02      1.17 o
   4   8  25       52.85       53.28      1.15 o
   5   8  25        1.79        1.79      0.69 o
   0   9  25       10.26       10.39      0.85 o
   1   9  25        0.42        1.32      0.57 o
   2   9  25       11.77       11.70      0.78 o
   3   9  25       10.41        9.98      0.79 o
   4   9  25        0.53        1.00      0.69 o
   0  10  25       19.40       21.11      1.14 o
   1  10  25       59.59       61.44      1.36 o
   2  10  25        1.40        1.56      0.62 o
   3  10  25        9.24        8.54      0.70 o
   0  11  25        8.65        8.81      1.04 o
   1  11  25        1.31        0.26      0.51 o
   2  11  25        1.97        2.19      0.62 o
   0   0  26        1.15        1.27      0.67 o
   1   0  26      197.91      197.03      1.95 o
   2   0  26        3.46        2.88      0.50 o
   3   0  26       25.91       27.01      0.91 o
   4   0  26       14.77       15.59      0.74 o
   5   0  26       14.99       16.10      0.78 o
   6   0  26        0.05        0.69      1.20 o
   7   0  26       34.17       34.45      1.43 o
   0   1  26      146.75      148.75      1.61 o
   1   1  26      116.58      117.82      1.04 o
   2   1  26      104.24      105.55      1.06 o
   3   1  26       22.92       23.31      0.61 o
   4   1  26       20.14       20.92      0.57 o
   5   1  26       58.69       56.56      0.98 o
   6   1  26       35.55       35.54      0.89 o
   7   1  26       22.65       23.39      0.92 o
   0   2  26        1.34        1.58      0.46 o
   1   2  26       60.04       60.51      0.71 o
   2   2  26       25.23       24.85      0.58 o
   3   2  26        8.23        8.47      0.47 o
   4   2  26       80.40       80.55      1.09 o
   5   2  26        2.89        2.75      0.50 o
   6   2  26       11.28       12.19      0.73 o
   7   2  26       19.17       21.72      0.90 o
   0   3  26      160.68      160.41      1.75 o
   1   3  26       82.42       85.65      0.91 o
   2   3  26       25.94       26.28      0.56 o
   3   3  26       83.50       86.25      1.12 o
   4   3  26        3.89        3.95      0.48 o
   5   3  26       23.31       23.27      0.80 o
   6   3  26       61.00       61.04      1.27 o
   0   4  26        0.71        1.07      0.52 o
   1   4  26       13.66       13.84      0.47 o
   2   4  26       54.71       54.75      0.81 o
   3   4  26        2.80        2.90      0.46 o
   4   4  26       98.77      100.31      1.78 o
   5   4  26        8.47        8.66      0.60 o
   6   4  26       28.09       28.25      0.86 o
   0   5  26       15.45       15.03      0.80 o
   1   5  26        4.32        4.61      0.44 o
   2   5  26      160.87      164.26      1.69 o
   3   5  26        3.90        4.10      0.51 o
   4   5  26        2.95        3.00      0.54 o
   5   5  26       21.02       22.26      0.73 o
   6   5  26        5.69        5.56      0.60 o
   0   6  26        8.07        8.21      0.76 o
   1   6  26      100.74      102.93      1.39 o
   2   6  26        5.33        5.75      0.51 o
   3   6  26        8.41        9.27      0.59 o
   4   6  26       25.43       25.14      0.82 o
   5   6  26        7.82        8.41      0.65 o
   6   6  26       12.31       12.22      0.78 o
   0   7  26       23.53       24.36      1.05 o
   1   7  26       18.75       20.29      0.67 o
   2   7  26        7.60        8.43      0.63 o
   3   7  26       95.83      100.44      1.62 o
   4   7  26       22.92       22.94      0.87 o
   5   7  26       34.96       33.11      0.96 o
   0   8  26        0.92        0.56      1.11 o
   1   8  26       60.79       58.53      1.09 o
   2   8  26        4.53        5.06      0.57 o
   3   8  26        1.48        2.14      0.65 o
   4   8  26        3.78        3.97      0.65 o
   5   8  26        8.68        9.99      0.75 o
   0   9  26        3.11        2.46      0.84 o
   1   9  26       17.60       18.59      0.74 o
   2   9  26        2.28        2.38      0.61 o
   3   9  26       22.40       24.97      1.07 o
   4   9  26        4.91        4.63      0.70 o
   0  10  26        0.02        0.46      0.91 o
   1  10  26       40.54       40.05      0.97 o
   2  10  26        8.26        8.66      0.68 o
   3  10  26        3.31        2.24      0.67 o
   0  11  26       47.57       47.59      1.69 o
   1   0  27       15.36       16.88      0.70 o
   2   0  27        2.95        2.92      0.58 o
   3   0  27       37.07       39.42      1.20 o
   4   0  27       68.13       64.19      1.42 o
   5   0  27        0.33        0.43      0.85 o
   6   0  27       12.27       12.35      0.87 o
   0   1  27       33.62       33.48      0.81 o
   1   1  27       35.88       36.69      0.64 o
   2   1  27       43.11       41.65      0.81 o
   3   1  27        8.79       10.09      0.55 o
   4   1  27       13.78       14.42      0.57 o
   5   1  27        9.96       10.00      0.55 o
   6   1  27       13.77       13.92      0.65 o
   0   2  27        2.56        2.78      0.52 o
   1   2  27       45.43       45.29      0.71 o
   2   2  27       31.32       31.25      0.69 o
   3   2  27       18.50       17.17      0.68 o
   4   2  27       86.95       87.50      1.54 o
   5   2  27        3.93        3.11      0.54 o
   6   2  27       14.11       13.62      0.72 o
   0   3  27        0.26        0.52      0.89 o
   1   3  27       17.63       18.12      0.52 o
   2   3  27       75.34       77.76      0.94 o
   3   3  27       43.58       43.15      0.83 o
   4   3  27       21.18       23.93      0.93 o
   5   3  27       48.68       46.10      1.04 o
   6   3  27       11.83       12.05      0.71 o
   0   4  27        0.40        0.74      0.63 o
   1   4  27      192.77      196.77      1.93 o
   2   4  27       18.35       17.83      0.56 o
   3   4  27       22.83       22.20      0.71 o
   4   4  27       11.41       10.89      0.67 o
   5   4  27       10.94       11.95      0.64 o
   6   4  27        4.23        3.36      0.61 o
   0   5  27        0.03        0.42      0.83 o
   1   5  27       11.36        9.98      0.55 o
   2   5  27        1.51        1.42      0.54 o
   3   5  27        3.66        3.46      0.56 o
   4   5  27        0.59        1.30      0.64 o
   5   5  27        5.40        5.94      0.63 o
   6   5  27        0.91        1.71      0.65 o
   0   6  27       18.96       20.86      1.46 o
   1   6  27       22.30       23.78      0.68 o
   2   6  27        6.99        7.62      0.58 o
   3   6  27        5.95        6.89      0.61 o
   4   6  27       24.30       25.37      0.86 o
   5   6  27        5.76        6.63      0.69 o
   0   7  27       67.51       68.28      1.79 o
   1   7  27       24.05       24.34      0.74 o
   2   7  27       50.00       50.45      1.20 o
   3   7  27       49.01       50.16      1.32 o
   4   7  27        1.07        1.80      0.71 o
   5   7  27        9.15        9.30      0.78 o
   0   8  27        0.07        0.56      1.11 o
   1   8  27        5.64        5.01      0.57 o
   2   8  27       15.94       16.75      0.77 o
   3   8  27       40.33       43.75      1.11 o
   4   8  27       46.31       45.01      1.53 o
   0   9  27       13.73       11.42      1.04 o
   1   9  27        4.00        4.11      0.60 o
   2   9  27       18.39       16.55      0.77 o
   3   9  27       25.60       27.01      0.98 o
   0  10  27        0.80        0.00      0.00 o
   1  10  27        2.02        1.28      0.66 o
   2  10  27        0.97        0.77      0.87 o
   0   0  28       20.86       23.39      1.18 o
   1   0  28      198.87      198.70      2.85 o
   2   0  28        4.99        5.30      0.62 o
   3   0  28        5.97        7.40      0.90 o
   4   0  28       11.56       12.02      0.87 o
   5   0  28       15.79       16.64      0.90 o
   6   0  28        0.03        0.33      0.65 o
   0   1  28        8.37        8.57      0.60 o
   1   1  28       13.10       13.41      0.51 o
   2   1  28       24.28       24.27      0.66 o
   3   1  28       48.15       48.52      0.98 o
   4   1  28        9.15        9.10      0.55 o
   5   1  28       18.43       18.82      0.69 o
   6   1  28        4.66        4.49      0.58 o
   0   2  28       11.78       12.37      0.70 o
   1   2  28       24.79       25.64      0.66 o
   2   2  28       16.91       17.58      0.64 o
   3   2  28       11.52       12.19      0.56 o
   4   2  28       37.66       38.87      0.90 o
   5   2  28       20.36       21.78      0.76 o
   6   2  28       18.61       17.19      0.87 o
   0   3  28       13.81       13.49      0.77 o
   1   3  28       61.49       65.12      0.93 o
   2   3  28       61.40       59.98      0.99 o
   3   3  28        9.53        9.24      0.56 o
   4   3  28        5.56        6.39      0.68 o
   5   3  28        6.89        6.28      0.67 o
   6   3  28       10.73       10.70      0.77 o
   0   4  28        0.98        2.03      0.68 o
   1   4  28       13.79       14.91      0.60 o
   2   4  28       33.04       34.36      0.88 o
   3   4  28        3.23        3.76      0.60 o
   4   4  28      102.41      101.96      1.56 o
   5   4  28        8.87        9.80      0.69 o
   0   5  28       40.21       39.63      1.80 o
   1   5  28        3.96        4.42      0.52 o
   2   5  28       25.50       27.19      0.78 o
   3   5  28        2.42        2.10      0.62 o
   4   5  28       16.57       17.25      0.79 o
   5   5  28        5.19        4.47      0.66 o
   0   6  28        8.43        8.65      0.95 o
   1   6  28       19.50       19.45      0.75 o
   2   6  28       29.90       31.07      0.88 o
   3   6  28        7.33        6.60      0.65 o
   4   6  28       44.02       44.14      1.09 o
   5   6  28        0.03        0.19      0.42 o
   0   7  28        1.30        1.14      1.04 o
   1   7  28       23.46       23.00      0.81 o
   2   7  28       26.12       26.03      0.86 o
   3   7  28       22.46       22.16      0.99 o
   4   7  28        1.61        2.23      0.73 o
   0   8  28        8.16        6.42      0.88 o
   1   8  28       13.03       12.41      0.68 o
   2   8  28       25.79       27.51      0.91 o
   3   8  28        3.97        3.83      0.67 o
   0   9  28        0.18        0.00      0.00 o
   1   9  28        7.60        7.75      0.72 o
   2   9  28        6.68        6.75      0.71 o
   1   0  29       25.10       28.36      1.08 o
   2   0  29        7.86        8.25      0.90 o
   3   0  29        0.40        0.28      0.55 o
   4   0  29       71.09       70.15      2.30 o
   5   0  29        0.82        1.36      0.93 o
   0   1  29       28.43       30.40      1.18 o
   1   1  29       15.76       16.50      0.61 o
   2   1  29       37.81       35.93      0.95 o
   3   1  29       59.93       60.93      1.19 o
   4   1  29        6.49        7.38      0.57 o
   5   1  29       11.13       10.89      0.67 o
   0   2  29       32.46       36.96      1.59 o
   1   2  29       94.83       95.30      1.46 o
   2   2  29       17.73       17.85      0.63 o
   3   2  29       23.82       23.91      0.76 o
   4   2  29       39.96       39.02      1.09 o
   5   2  29       12.41       12.24      0.74 o
   0   3  29       21.44       22.64      0.95 o
   1   3  29       59.13       60.99      1.00 o
   2   3  29       15.17       15.56      0.67 o
   3   3  29       40.86       40.18      1.08 o
   4   3  29       13.52       14.46      0.73 o
   5   3  29       47.91       47.49      1.11 o
   0   4  29        4.76        6.09      0.78 o
   1   4  29       32.71       33.74      0.81 o
   2   4  29       49.97       53.39      1.16 o
   3   4  29        8.18        7.87      0.63 o
   4   4  29       19.70       21.68      0.86 o
   5   4  29        4.19        4.56      0.71 o
   0   5  29       33.57       35.30      1.32 o
   1   5  29        9.40        8.97      0.66 o
   2   5  29       10.52       10.14      0.63 o
   3   5  29       66.03       66.28      1.35 o
   4   5  29        2.55        1.79      0.68 o
   0   6  29        0.91        0.94      1.16 o
   1   6  29       16.46       16.79      0.74 o
   2   6  29       25.60       25.58      0.82 o
   3   6  29        5.62        5.50      0.73 o
   4   6  29       36.78       36.20      1.25 o
   0   7  29       24.46       22.82      1.18 o
   1   7  29        6.28        6.84      0.65 o
   2   7  29       31.71       32.12      0.96 o
   3   7  29        4.66        5.19      0.73 o
   0   8  29        1.01        0.85      1.70 o
   1   8  29        6.93        6.35      0.65 o
   2   8  29       63.09       65.72      1.32 o
   0   9  29        2.42        2.05      1.04 o
   0   0  30       13.16       13.81      1.31 o
   1   0  30        0.65        0.00      0.00 o
   2   0  30        1.70        1.39      0.97 o
   3   0  30       15.00       14.89      1.09 o
   4   0  30       10.85       14.69      1.19 o
   5   0  30        4.51        5.18      0.99 o
   0   1  30       12.26       12.77      0.88 o
   1   1  30       16.63       16.24      0.71 o
   2   1  30       13.90       14.08      0.68 o
   3   1  30       33.29       32.26      0.89 o
   4   1  30        0.23        0.58      0.81 o
   5   1  30       25.97       25.34      0.90 o
   0   2  30       21.28       22.91      0.93 o
   1   2  30       30.86       31.89      0.89 o
   2   2  30       11.50       10.80      0.74 o
   3   2  30        2.46        2.89      0.55 o
   4   2  30       34.34       34.14      0.97 o
   5   2  30        1.36        1.49      0.63 o
   0   3  30       68.31       68.69      1.60 o
   1   3  30        2.58        2.42      0.52 o
   2   3  30       43.11       44.42      0.92 o
   3   3  30       15.81       16.42      0.69 o
   4   3  30       11.53       11.01      0.81 o
   5   3  30        0.84        0.35      0.69 o
   0   4  30        0.07        0.00      0.00 o
   1   4  30        8.74        9.64      0.62 o
   2   4  30       20.58       19.79      0.75 o
   3   4  30        2.75        3.40      0.63 o
   4   4  30       14.06       13.89      0.85 o
   0   5  30        0.67        0.60      1.19 o
   1   5  30        0.06        0.61      1.21 o
   2   5  30       10.07        9.68      0.65 o
   3   5  30        5.94        6.16      0.70 o
   4   5  30        2.72        1.51      0.69 o
   0   6  30        0.86        1.34      1.01 o
   1   6  30        2.25        1.65      0.64 o
   2   6  30       14.50       13.85      0.77 o
   3   6  30        0.05        0.15      0.39 o
   0   7  30        0.05        0.95      1.90 o
   1   7  30        7.35        7.13      0.82 o
   2   7  30        5.57        4.95      0.71 o
   0   8  30        5.10        4.88      1.00 o
   1   8  30       21.68       21.97      0.86 o
   1   0  31        1.81        1.96      1.03 o
   2   0  31       60.97       58.24      1.77 o
   3   0  31       72.41       72.77      2.02 o
   4   0  31       51.80       53.42      1.66 o
   0   1  31       82.83       84.00      1.76 o
   1   1  31       11.36       11.27      0.67 o
   2   1  31       28.74       29.08      0.89 o
   3   1  31        4.75        5.44      0.63 o
   4   1  31        3.11        3.86      0.65 o
   0   2  31        4.71        4.40      0.83 o
   1   2  31       32.51       31.80      0.83 o
   2   2  31       35.74       35.54      0.96 o
   3   2  31       16.91       17.58      0.71 o
   4   2  31       22.58       22.35      0.84 o
   0   3  31        0.39        0.46      0.91 o
   1   3  31        5.53        5.78      0.56 o
   2   3  31        6.52        7.12      0.62 o
   3   3  31       35.19       36.19      0.98 o
   4   3  31        3.35        3.27      0.68 o
   0   4  31        0.06        1.53      1.02 o
   1   4  31       25.65       24.74      0.90 o
   2   4  31        2.72        3.27      0.59 o
   3   4  31       17.57       16.94      0.82 o
   4   4  31        0.77        0.32      0.63 o
   0   5  31        1.57        2.17      0.97 o
   1   5  31       42.89       44.00      1.24 o
   2   5  31        8.48        9.21      0.79 o
   3   5  31       74.05       77.11      1.86 o
   0   6  31        3.43        3.57      0.96 o
   1   6  31        5.76        5.47      0.72 o
   2   6  31       48.20       47.52      1.23 o
   0   7  31        6.48        6.40      1.06 o
   1   7  31        1.63        1.35      0.71 o
   0   0  32        3.97        4.44      1.21 o
   1   0  32        0.45        0.34      0.67 o
   2   0  32        2.69        3.25      0.96 o
   3   0  32        5.87        4.47      1.03 o
   4   0  32       22.80       23.67      1.20 o
   0   1  32        1.01        1.37      0.92 o
   1   1  32        2.53        3.03      0.60 o
   2   1  32       21.48       20.48      0.85 o
   3   1  32       11.73       11.69      0.75 o
   4   1  32        7.43        9.34      0.73 o
   0   2  32       26.88       27.93      1.25 o
   1   2  32        9.41        9.97      0.64 o
   2   2  32       63.68       65.49      1.44 o
   3   2  32       16.51       16.81      0.78 o
   0   3  32       42.45       41.72      1.38 o
   1   3  32       31.82       34.15      0.95 o
   2   3  32        0.16        0.49      0.97 o
   3   3  32        2.28        2.34      0.74 o
   0   4  32       28.04       30.17      1.30 o
   1   4  32        0.86        0.74      0.93 o
   2   4  32       14.65       14.15      0.71 o
   3   4  32        0.30        1.33      0.82 o
   0   5  32        6.22        5.47      0.95 o
   1   5  32        2.68        2.84      0.72 o
   2   5  32        1.81        1.25      0.72 o
   0   6  32        0.01        0.15      0.54 o
   1   6  32       23.71       23.15      0.96 o
   1   0  33        1.17        1.78      0.87 o
   2   0  33       16.17       18.18      1.17 o
   3   0  33       59.78       62.65      1.92 o
   0   1  33       32.10       32.94      1.49 o
   1   1  33       16.97       17.84      0.76 o
   2   1  33       12.81       12.27      0.73 o
   3   1  33        8.89        9.56      0.71 o
   0   2  33       22.39       23.05      1.19 o
   1   2  33       16.46       15.81      0.80 o
   2   2  33       30.33       31.37      0.92 o
   0   3  33       12.44       11.66      0.97 o
   1   3  33        9.62        9.81      0.75 o
   2   3  33        2.54        3.86      0.71 o
   0   4  33        5.86        6.75      0.99 o
   1   4  33       31.35       31.38      1.20 o
   0   0  34       29.22       35.25      2.45 o
   1   0  34       23.02       22.43      1.59 o
   0   1  34       40.14       39.70      1.80 o
   1   1  34        6.78        7.32      0.65 o
   0   2  34       25.53       25.44      1.33 o
   1   2  34        1.61        1.08      0.74 o
